# Supplementary material for: Evidence accumulation relates to perceptual consciousness and monitoring
Source: Nat Commun. 2021 May 31;12:3261. doi: 10.1038/s41467-021-23540-y (PMC8166835; doi:10.1038/s41467-021-23540-y)
Supplement: Supplementary file 4 — Source Data [file 41467_2021_23540_MOESM4_ESM.zip]

Archive with 164 entries (162 files):
- Supplementary Data/
- __MACOSX/._Supplementary Data
- Supplementary Data/SFig.5_19.xls
- __MACOSX/Supplementary Data/._SFig.5_19.xls
- Supplementary Data/SFig.1d.xls
- __MACOSX/Supplementary Data/._SFig.1d.xls
- Supplementary Data/SFig.1e.xls
- __MACOSX/Supplementary Data/._SFig.1e.xls
- Supplementary Data/SFig.5_18.xls
- __MACOSX/Supplementary Data/._SFig.5_18.xls
- Supplementary Data/SFig.5_9.xls
- __MACOSX/Supplementary Data/._SFig.5_9.xls
- Supplementary Data/SFig.1g.xls
- __MACOSX/Supplementary Data/._SFig.1g.xls
- Supplementary Data/Fig.4c.xls
- __MACOSX/Supplementary Data/._Fig.4c.xls
- Supplementary Data/SFig.1f.xls
- __MACOSX/Supplementary Data/._SFig.1f.xls
- Supplementary Data/Fig.1f_inset.xls
- __MACOSX/Supplementary Data/._Fig.1f_inset.xls
- Supplementary Data/SFig.1b.xls
- __MACOSX/Supplementary Data/._SFig.1b.xls
- Supplementary Data/.DS_Store
- __MACOSX/Supplementary Data/._.DS_Store
- Supplementary Data/Fig.4f.xls
- __MACOSX/Supplementary Data/._Fig.4f.xls
- Supplementary Data/Fig.4g.xls
- __MACOSX/Supplementary Data/._Fig.4g.xls
- Supplementary Data/SFig.1c.xls
- __MACOSX/Supplementary Data/._SFig.1c.xls
- Supplementary Data/SFig.8b_inset.xls
- __MACOSX/Supplementary Data/._SFig.8b_inset.xls
- Supplementary Data/SFig.1a.xls
- __MACOSX/Supplementary Data/._SFig.1a.xls
- Supplementary Data/Fig.4e.xls
- __MACOSX/Supplementary Data/._Fig.4e.xls
- Supplementary Data/Fig.4d.xls
- __MACOSX/Supplementary Data/._Fig.4d.xls
- Supplementary Data/Fig.1e_right.xls
- __MACOSX/Supplementary Data/._Fig.1e_right.xls
- Supplementary Data/Fig.2a.xls
- __MACOSX/Supplementary Data/._Fig.2a.xls
- Supplementary Data/Fig.1e_left.xls
- __MACOSX/Supplementary Data/._Fig.1e_left.xls
- Supplementary Data/Fig.1d_left.xls
- __MACOSX/Supplementary Data/._Fig.1d_left.xls
- Supplementary Data/Fig.3a.xls
- __MACOSX/Supplementary Data/._Fig.3a.xls
- Supplementary Data/Fig.2e.xls
- __MACOSX/Supplementary Data/._Fig.2e.xls
- Supplementary Data/Fig.1i.xls
- __MACOSX/Supplementary Data/._Fig.1i.xls
- Supplementary Data/Fig.2f.xls
- __MACOSX/Supplementary Data/._Fig.2f.xls
- Supplementary Data/Fig.3b.xls
- __MACOSX/Supplementary Data/._Fig.3b.xls
- Supplementary Data/Fig.1d_right.xls
- __MACOSX/Supplementary Data/._Fig.1d_right.xls
- Supplementary Data/SFig.4b.xls
- __MACOSX/Supplementary Data/._SFig.4b.xls
- Supplementary Data/Fig.1f.xls
- __MACOSX/Supplementary Data/._Fig.1f.xls
- Supplementary Data/Fig.1g.xls
- __MACOSX/Supplementary Data/._Fig.1g.xls
- Supplementary Data/SFig.4c.xls
- __MACOSX/Supplementary Data/._SFig.4c.xls
- Supplementary Data/SFig.3e_inset.xls
- __MACOSX/Supplementary Data/._SFig.3e_inset.xls
- Supplementary Data/SFig.4a.xls
- __MACOSX/Supplementary Data/._SFig.4a.xls
- Supplementary Data/SFig.8b.xls
- __MACOSX/Supplementary Data/._SFig.8b.xls
- Supplementary Data/matlab/
- __MACOSX/Supplementary Data/._matlab
- Supplementary Data/Fig.1c.xls
- __MACOSX/Supplementary Data/._Fig.1c.xls
- Supplementary Data/Fig.2b_right.xls
- __MACOSX/Supplementary Data/._Fig.2b_right.xls
- Supplementary Data/SFig.5_10.xls
- __MACOSX/Supplementary Data/._SFig.5_10.xls
- Supplementary Data/SFig.5_3.xls
- __MACOSX/Supplementary Data/._SFig.5_3.xls
- Supplementary Data/SFig.2a.xls
- __MACOSX/Supplementary Data/._SFig.2a.xls
- Supplementary Data/Fig.4h.xls
- __MACOSX/Supplementary Data/._Fig.4h.xls
- Supplementary Data/Fig.2b_left.xls
- __MACOSX/Supplementary Data/._Fig.2b_left.xls
- Supplementary Data/SFig.5_2.xls
- __MACOSX/Supplementary Data/._SFig.5_2.xls
- Supplementary Data/SFig.5_11.xls
- __MACOSX/Supplementary Data/._SFig.5_11.xls
- Supplementary Data/SFig.5_13.xls
- __MACOSX/Supplementary Data/._SFig.5_13.xls
- Supplementary Data/SFig.3d_inset.xls
- __MACOSX/Supplementary Data/._SFig.3d_inset.xls
- Supplementary Data/SFig.2b.xls
- __MACOSX/Supplementary Data/._SFig.2b.xls
- Supplementary Data/SFig.2c.xls
- __MACOSX/Supplementary Data/._SFig.2c.xls
- Supplementary Data/SFig.5_1.xls
- __MACOSX/Supplementary Data/._SFig.5_1.xls
- Supplementary Data/SFig.5_12.xls
- __MACOSX/Supplementary Data/._SFig.5_12.xls
- Supplementary Data/SFig.5_16.xls
- __MACOSX/Supplementary Data/._SFig.5_16.xls
- Supplementary Data/SFig.5_5.xls
- __MACOSX/Supplementary Data/._SFig.5_5.xls
- Supplementary Data/SFig.6.xls
- __MACOSX/Supplementary Data/._SFig.6.xls
- Supplementary Data/SFig.3c.xls
- __MACOSX/Supplementary Data/._SFig.3c.xls
- Supplementary Data/SFig.3b.xls
- __MACOSX/Supplementary Data/._SFig.3b.xls
- Supplementary Data/SFig.7.xls
- __MACOSX/Supplementary Data/._SFig.7.xls
- Supplementary Data/SFig.5_4.xls
- __MACOSX/Supplementary Data/._SFig.5_4.xls
- Supplementary Data/SFig.5_17.xls
- __MACOSX/Supplementary Data/._SFig.5_17.xls
- Supplementary Data/SFig.5_15.xls
- __MACOSX/Supplementary Data/._SFig.5_15.xls
- Supplementary Data/SFig.5_6.xls
- __MACOSX/Supplementary Data/._SFig.5_6.xls
- Supplementary Data/SFig.2d.xls
- __MACOSX/Supplementary Data/._SFig.2d.xls
- Supplementary Data/SFig.1h.xls
- __MACOSX/Supplementary Data/._SFig.1h.xls
- Supplementary Data/SFig.1i.xls
- __MACOSX/Supplementary Data/._SFig.1i.xls
- Supplementary Data/SFig.3a.xls
- __MACOSX/Supplementary Data/._SFig.3a.xls
- Supplementary Data/SFig.5_7.xls
- __MACOSX/Supplementary Data/._SFig.5_7.xls
- Supplementary Data/SFig.5_14.xls
- __MACOSX/Supplementary Data/._SFig.5_14.xls
- Supplementary Data/matlab/Fig3.m
- __MACOSX/Supplementary Data/matlab/._Fig3.m
- Supplementary Data/matlab/SFig7.m
- __MACOSX/Supplementary Data/matlab/._SFig7.m
- Supplementary Data/matlab/config_spikes.m
- __MACOSX/Supplementary Data/matlab/._config_spikes.m
- Supplementary Data/matlab/SFig3.m
- __MACOSX/Supplementary Data/matlab/._SFig3.m
- Supplementary Data/matlab/Fig4.m
- __MACOSX/Supplementary Data/matlab/._Fig4.m
- Supplementary Data/matlab/SFig4.m
- __MACOSX/Supplementary Data/matlab/._SFig4.m
- Supplementary Data/matlab/Fig1.m
- __MACOSX/Supplementary Data/matlab/._Fig1.m
- Supplementary Data/matlab/SFig5.m
- __MACOSX/Supplementary Data/matlab/._SFig5.m
- Supplementary Data/matlab/SFig1.m
- __MACOSX/Supplementary Data/matlab/._SFig1.m
- Supplementary Data/matlab/config_model.m
- __MACOSX/Supplementary Data/matlab/._config_model.m
- Supplementary Data/matlab/Fig2.m
- __MACOSX/Supplementary Data/matlab/._Fig2.m
- Supplementary Data/matlab/SFig6.m
- __MACOSX/Supplementary Data/matlab/._SFig6.m
- Supplementary Data/matlab/SFig2.m
- __MACOSX/Supplementary Data/matlab/._SFig2.m
- Supplementary Data/matlab/SFig8.m
- __MACOSX/Supplementary Data/matlab/._SFig8.m
