# Supplementary material for: Evidence accumulation relates to perceptual consciousness and monitoring
Source: Nat Commun. 2021 May 31;12:3261. doi: 10.1038/s41467-021-23540-y (PMC8166835; doi:10.1038/s41467-021-23540-y)
Supplement: Supplementary file 4 — Source Data [file 41467_2021_23540_MOESM4_ESM.zip › Supplementary Data/SFig.5_19.xls]

## Sheet: Sheet1
t	erphit	erpmiss	simhit	simmiss
-0.5	0.178769	0.163398	-0.053357	-0.050692
-0.498999	0.188946	0.167332	-0.0531149	-0.0506246
-0.497999	0.198482	0.171168	-0.0529174	-0.0504271
-0.496998	0.207328	0.174865	-0.0531581	-0.0503052
-0.495998	0.215438	0.17838	-0.0535872	-0.050617
-0.494997	0.222768	0.18167	-0.0537446	-0.049921
-0.493997	0.229278	0.184692	-0.0541236	-0.0504167
-0.492996	0.234929	0.187405	-0.0543867	-0.050223
-0.491996	0.239686	0.189768	-0.0539976	-0.0497421
-0.490995	0.243519	0.191745	-0.0537781	-0.0497365
-0.489995	0.246399	0.1933	-0.0539028	-0.0501943
-0.488994	0.248303	0.194402	-0.0535848	-0.0503589
-0.487994	0.249214	0.195026	-0.0530975	-0.0505484
-0.486993	0.249116	0.195151	-0.052621	-0.0506423
-0.485993	0.248002	0.194762	-0.0527593	-0.0503303
-0.484992	0.245868	0.193849	-0.0528468	-0.0505773
-0.483992	0.242717	0.19241	-0.0523891	-0.050823
-0.482991	0.238557	0.19045	-0.0522077	-0.0500936
-0.481991	0.233403	0.187981	-0.0510805	-0.0502752
-0.48099	0.227274	0.185021	-0.0512984	-0.0498816
-0.47999	0.220199	0.181597	-0.0515028	-0.0496287
-0.478989	0.212606	0.178067	-0.0510411	-0.04932
-0.477989	0.204134	0.174142	-0.0502054	-0.0489109
-0.476988	0.194821	0.169861	-0.0502363	-0.0492374
-0.475988	0.184712	0.165269	-0.0508941	-0.048478
-0.474987	0.173855	0.160414	-0.0502252	-0.0478783
-0.473987	0.162306	0.15535	-0.0494865	-0.0475856
-0.472986	0.150123	0.150131	-0.0496348	-0.047592
-0.471986	0.13737	0.144816	-0.0495971	-0.0472839
-0.470985	0.124115	0.139463	-0.0500136	-0.0472666
-0.469985	0.110427	0.134132	-0.0495313	-0.0474184
-0.468984	0.0963807	0.12888	-0.04898	-0.0472737
-0.467984	0.0820504	0.123763	-0.0487602	-0.0471893
-0.466983	0.0675131	0.118836	-0.0487314	-0.0470911
-0.465983	0.0528463	0.114148	-0.0494872	-0.0468708
-0.464982	0.0381275	0.109745	-0.0497024	-0.046181
-0.463982	0.0234338	0.105667	-0.0494373	-0.0464933
-0.462981	0.00884121	0.101949	-0.0486175	-0.0472516
-0.461981	-0.00557624	0.0986187	-0.0485229	-0.046711
-0.46098	-0.0197469	0.0956986	-0.0482621	-0.0467914
-0.45998	-0.0336021	0.0932032	-0.0485459	-0.0471892
-0.458979	-0.0466703	0.0914812	-0.0477856	-0.0469968
-0.457979	-0.0593073	0.0901933	-0.0483337	-0.0470892
-0.456978	-0.0714642	0.0893262	-0.0489067	-0.0472581
-0.455978	-0.0830969	0.0888594	-0.0482477	-0.0471623
-0.454977	-0.094167	0.0887654	-0.0478209	-0.0471117
-0.453977	-0.104642	0.0890104	-0.0474272	-0.0479793
-0.452976	-0.114495	0.0895545	-0.0469401	-0.0476045
-0.451976	-0.123706	0.0903529	-0.0464837	-0.047042
-0.450975	-0.132262	0.0913566	-0.0460563	-0.0468245
-0.449975	-0.140155	0.092513	-0.0454832	-0.0465962
-0.448974	-0.147384	0.0937671	-0.0448835	-0.0466546
-0.447974	-0.153956	0.0950627	-0.0449641	-0.0467021
-0.446973	-0.159883	0.0963431	-0.0450672	-0.0461778
-0.445973	-0.165182	0.0975521	-0.0448885	-0.0468136
-0.444972	-0.169876	0.0986358	-0.0444734	-0.047276
-0.443972	-0.173994	0.0995425	-0.0446418	-0.0475696
-0.442971	-0.177568	0.100225	-0.044675	-0.0469808
-0.441971	-0.180635	0.100639	-0.0449739	-0.0471089
-0.44097	-0.183235	0.100748	-0.0442586	-0.0464067
-0.43997	-0.18541	0.100521	-0.0446683	-0.045752
-0.438969	-0.186822	0.100286	-0.0440788	-0.0454647
-0.437969	-0.187904	0.0996763	-0.043634	-0.0448506
-0.436968	-0.188709	0.098674	-0.0442153	-0.0445139
-0.435968	-0.189288	0.097269	-0.0445917	-0.044253
-0.434967	-0.189693	0.0954582	-0.0437838	-0.0441494
-0.433967	-0.189972	0.0932454	-0.0434561	-0.0439036
-0.432966	-0.19017	0.0906413	-0.0434798	-0.0443301
-0.431966	-0.190333	0.0876631	-0.0434147	-0.044502
-0.430965	-0.190498	0.0843341	-0.0428265	-0.0443465
-0.429965	-0.190701	0.0806827	-0.04289	-0.0437593
-0.428964	-0.190971	0.0767427	-0.0422858	-0.0439658
-0.427964	-0.191334	0.0725516	-0.0416826	-0.0434895
-0.426963	-0.191807	0.0681508	-0.0412387	-0.0436116
-0.425963	-0.192404	0.0635841	-0.0410654	-0.0434223
-0.424962	-0.193131	0.058897	-0.0406427	-0.0430098
-0.423962	-0.193988	0.0541364	-0.0404642	-0.0427252
-0.422961	-0.194967	0.049349	-0.0407014	-0.0427517
-0.421961	-0.196055	0.0445812	-0.0404585	-0.0430239
-0.42096	-0.197232	0.0398778	-0.0400776	-0.0431426
-0.41996	-0.19847	0.0352814	-0.0399119	-0.0434105
-0.418959	-0.199405	0.0311791	-0.0394769	-0.0425947
-0.417959	-0.20033	0.0272644	-0.0398014	-0.0424433
-0.416958	-0.20121	0.0235625	-0.0393445	-0.0426603
-0.415958	-0.202	0.0200939	-0.038895	-0.0418195
-0.414957	-0.202655	0.0168733	-0.0386285	-0.0418128
-0.413957	-0.203124	0.0139102	-0.0385001	-0.0414571
-0.412956	-0.203357	0.011208	-0.0385006	-0.0419747
-0.411956	-0.203298	0.00876463	-0.0383709	-0.0419699
-0.410955	-0.202893	0.00657258	-0.0391101	-0.0418238
-0.409955	-0.202085	0.00461895	-0.0391391	-0.041022
-0.408954	-0.20082	0.00288606	-0.0388841	-0.0399908
-0.407954	-0.199045	0.00135191	-0.0390524	-0.0391867
-0.406953	-0.196708	-9.2266e-06	-0.0390766	-0.038531
-0.405953	-0.193761	-0.00122605	-0.0389707	-0.0387697
-0.404952	-0.19016	-0.00232947	-0.0390697	-0.0382379
-0.403952	-0.185864	-0.00335179	-0.0386236	-0.0381353
-0.402951	-0.180839	-0.00432577	-0.0391152	-0.0384912
-0.401951	-0.175056	-0.00528378	-0.0392026	-0.0382892
-0.40095	-0.168494	-0.00625684	-0.039139	-0.0387024
-0.39995	-0.161136	-0.00727377	-0.0385487	-0.0378702
-0.398949	-0.152635	-0.00801553	-0.0380674	-0.0377024
-0.397949	-0.143339	-0.00885265	-0.0382475	-0.0382184
-0.396948	-0.133261	-0.00980869	-0.0386081	-0.0382839
-0.395948	-0.122424	-0.0109021	-0.0376849	-0.0378244
-0.394947	-0.110862	-0.0121457	-0.0383858	-0.0377242
-0.393947	-0.0986124	-0.013546	-0.0379041	-0.0368515
-0.392946	-0.0857255	-0.0151032	-0.0384182	-0.0369583
-0.391946	-0.0722581	-0.0168108	-0.0377913	-0.0362926
-0.390945	-0.0582752	-0.0186554	-0.0373086	-0.0357878
-0.389945	-0.0438493	-0.0206169	-0.0367974	-0.0358916
-0.388944	-0.0290599	-0.0226685	-0.0366816	-0.0352626
-0.387944	-0.013993	-0.0247771	-0.0370319	-0.0350347
-0.386943	0.00126	-0.0269034	-0.0372203	-0.0343142
-0.385943	0.0166031	-0.029003	-0.0361833	-0.0344143
-0.384942	0.0319365	-0.0310263	-0.0361548	-0.0342233
-0.383942	0.0471578	-0.0329196	-0.0359689	-0.0342948
-0.382941	0.0621633	-0.0346261	-0.0355684	-0.0342517
-0.381941	0.0768488	-0.0360863	-0.0357035	-0.0351291
-0.38094	0.0911111	-0.0372394	-0.0363995	-0.0350532
-0.37994	0.104849	-0.0380241	-0.0360867	-0.0348638
-0.378939	0.118342	-0.0380284	-0.0366475	-0.0348822
-0.377939	0.131112	-0.0375485	-0.037087	-0.0345669
-0.376938	0.143066	-0.0365349	-0.0370552	-0.0344185
-0.375938	0.154115	-0.0349422	-0.0371306	-0.0340215
-0.374937	0.164182	-0.03273	-0.0373077	-0.032883
-0.373937	0.173197	-0.0298643	-0.0373039	-0.0325196
-0.372936	0.181101	-0.026318	-0.0370289	-0.0319269
-0.371936	0.187844	-0.0220721	-0.0372769	-0.0324411
-0.370935	0.19339	-0.0171162	-0.0368166	-0.0332589
-0.369935	0.197714	-0.0114493	-0.0376957	-0.0331442
-0.368934	0.200803	-0.00507999	-0.0370445	-0.0328879
-0.367934	0.202658	0.00197301	-0.037462	-0.0325068
-0.366933	0.203291	0.0096809	-0.0379472	-0.0329769
-0.365933	0.202729	0.0180048	-0.0369374	-0.0331894
-0.364932	0.201011	0.0268958	-0.0369237	-0.0324953
-0.363932	0.198188	0.0362957	-0.0373583	-0.0326536
-0.362931	0.194325	0.0461373	-0.0371674	-0.032649
-0.361931	0.189495	0.0563452	-0.0375252	-0.0321855
-0.36093	0.183784	0.0668365	-0.0378252	-0.03159
-0.35993	0.177287	0.0775222	-0.0385883	-0.0311284
-0.358929	0.170504	0.0886641	-0.0382342	-0.0309094
-0.357929	0.163139	0.0998047	-0.0384945	-0.0312505
-0.356928	0.155301	0.110836	-0.0383573	-0.0312362
-0.355928	0.147105	0.121651	-0.0381713	-0.0314651
-0.354927	0.138668	0.132138	-0.0381285	-0.0310207
-0.353927	0.13011	0.142193	-0.0387182	-0.0309303
-0.352926	0.12155	0.151709	-0.0385886	-0.0320255
-0.351926	0.113106	0.160588	-0.038551	-0.0314856
-0.350925	0.104892	0.168737	-0.0374612	-0.031034
-0.349925	0.0970186	0.176068	-0.0375426	-0.0304695
-0.348924	0.0895885	0.182505	-0.036822	-0.030414
-0.347924	0.0826979	0.187979	-0.0367765	-0.0290151
-0.346923	0.0764341	0.192435	-0.0370136	-0.0297039
-0.345923	0.070874	0.195829	-0.0368141	-0.0292492
-0.344922	0.0660839	0.198128	-0.0367338	-0.0295035
-0.343922	0.062118	0.199314	-0.0365304	-0.0286358
-0.342921	0.0590183	0.199384	-0.0361892	-0.0282331
-0.341921	0.0568136	0.198347	-0.0362608	-0.0275563
-0.34092	0.0555199	0.196228	-0.0367339	-0.0271026
-0.33992	0.0551395	0.193065	-0.0372609	-0.027066
-0.338919	0.0560865	0.189277	-0.0372512	-0.0273775
-0.337919	0.0578995	0.184556	-0.0362425	-0.0272254
-0.336918	0.0605354	0.178972	-0.0355636	-0.0268965
-0.335918	0.0639395	0.172608	-0.0350571	-0.0256687
-0.334917	0.0680465	0.165554	-0.0342873	-0.0249195
-0.333917	0.0727812	0.157912	-0.0340685	-0.0252159
-0.332916	0.07806	0.149788	-0.0336405	-0.025246
-0.331916	0.0837914	0.141295	-0.0327992	-0.0245716
-0.330915	0.089878	0.13255	-0.0326949	-0.0252898
-0.329915	0.0962175	0.123672	-0.0328991	-0.0248095
-0.328914	0.102704	0.114781	-0.0324189	-0.0247875
-0.327914	0.109231	0.105994	-0.032597	-0.0253376
-0.326913	0.11569	0.097428	-0.0327581	-0.0251169
-0.325913	0.121974	0.089192	-0.032746	-0.0250089
-0.324912	0.12798	0.0813911	-0.0317387	-0.025489
-0.323912	0.133609	0.0741222	-0.0316158	-0.025846
-0.322911	0.138767	0.0674733	-0.0322974	-0.0251769
-0.321911	0.143367	0.0615224	-0.0318932	-0.0252424
-0.32091	0.147331	0.0563365	-0.0316376	-0.0246704
-0.31991	0.15059	0.0519706	-0.031529	-0.0247606
-0.318909	0.153539	0.0488319	-0.032001	-0.0251613
-0.317909	0.155671	0.0465804	-0.0322174	-0.0248943
-0.316908	0.156942	0.0452262	-0.0316256	-0.0248805
-0.315908	0.157316	0.044766	-0.031928	-0.0247019
-0.314907	0.156774	0.0451838	-0.031727	-0.0239874
-0.313907	0.155306	0.0464509	-0.0313834	-0.0231377
-0.312906	0.152915	0.0485262	-0.0310536	-0.0229531
-0.311906	0.149614	0.0513579	-0.0311576	-0.0222846
-0.310905	0.145431	0.0548833	-0.0302091	-0.0223351
-0.309905	0.140402	0.0590309	-0.0298794	-0.0225949
-0.308904	0.134572	0.0637208	-0.0293103	-0.0223113
-0.307904	0.127998	0.0688666	-0.0297408	-0.0226779
-0.306903	0.120745	0.0743767	-0.0298373	-0.0224973
-0.305903	0.112884	0.0801559	-0.0292042	-0.0232634
-0.304902	0.104493	0.0861065	-0.0294153	-0.0234922
-0.303902	0.095656	0.0921306	-0.0292662	-0.0226149
-0.302901	0.0864609	0.0981309	-0.0291798	-0.0225913
-0.301901	0.0769985	0.104013	-0.0287931	-0.0224034
-0.3009	0.0673617	0.109686	-0.0292065	-0.0218293
-0.2999	0.0576444	0.115064	-0.0287616	-0.0222624
-0.298899	0.0483628	0.120424	-0.028908	-0.0217782
-0.297899	0.0391897	0.125334	-0.0292601	-0.0214533
-0.296898	0.0302064	0.129727	-0.0285174	-0.0220797
-0.295898	0.0214901	0.133541	-0.0280682	-0.0211717
-0.294897	0.0131131	0.136726	-0.0284793	-0.0206367
-0.293897	0.00514213	0.139242	-0.0276956	-0.0205022
-0.292896	-0.00236235	0.141057	-0.0272959	-0.0210189
-0.291896	-0.00934688	0.142154	-0.0269199	-0.0208821
-0.290895	-0.0157653	0.142523	-0.0270527	-0.0207434
-0.289895	-0.021579	0.142164	-0.0273782	-0.0205875
-0.288894	-0.0267574	0.141089	-0.0273495	-0.0202063
-0.287894	-0.0312776	0.139318	-0.0271748	-0.0200415
-0.286893	-0.0351246	0.136879	-0.0266412	-0.0194507
-0.285893	-0.0382911	0.133808	-0.0261212	-0.0191668
-0.284892	-0.0407771	0.130149	-0.0254321	-0.0191229
-0.283892	-0.0425899	0.125951	-0.0247687	-0.0190326
-0.282891	-0.0437431	0.121267	-0.0244543	-0.0187753
-0.281891	-0.0442566	0.116155	-0.0240943	-0.0192813
-0.28089	-0.0441557	0.110676	-0.0240861	-0.0192159
-0.27989	-0.0434708	0.104892	-0.0239178	-0.0189616
-0.278889	-0.0418683	0.0992289	-0.0233173	-0.0193102
-0.277889	-0.0397548	0.0933835	-0.0233954	-0.0193051
-0.276888	-0.0371786	0.0874098	-0.0234649	-0.0190895
-0.275888	-0.0341906	0.0813589	-0.0232518	-0.0182659
-0.274887	-0.0308437	0.0752784	-0.023122	-0.0176279
-0.273887	-0.0271921	0.0692117	-0.0239567	-0.0173226
-0.272886	-0.0232908	0.0631972	-0.0242688	-0.0176799
-0.271886	-0.0191948	0.057268	-0.0245444	-0.0174454
-0.270885	-0.0149588	0.0514511	-0.0240781	-0.0176425
-0.269885	-0.0106362	0.0457679	-0.0241812	-0.0171885
-0.268884	-0.0062788	0.0402335	-0.0240242	-0.0170028
-0.267884	-0.0019363	0.0348568	-0.0235136	-0.0163929
-0.266883	0.00234422	0.0296413	-0.0239223	-0.0171059
-0.265883	0.00651879	0.0245846	-0.0235721	-0.0166195
-0.264882	0.0105469	0.0196793	-0.0226881	-0.0171463
-0.263882	0.0143918	0.0149138	-0.0222292	-0.017124
-0.262881	0.0180211	0.0102723	-0.0214903	-0.0169709
-0.261881	0.0214065	0.00573618	-0.0223446	-0.0163074
-0.26088	0.0245248	0.00128427	-0.0217338	-0.0157896
-0.25988	0.0273571	-0.00310596	-0.0217272	-0.0152635
-0.258879	0.0302599	-0.00707206	-0.0215259	-0.0148803
-0.257879	0.0328428	-0.0110262	-0.0208291	-0.0153399
-0.256878	0.0350956	-0.0149973	-0.0211429	-0.0152399
-0.255878	0.0370137	-0.0190127	-0.0203284	-0.0152559
-0.254877	0.038597	-0.0230971	-0.0197226	-0.0158214
-0.253877	0.0398506	-0.0272722	-0.0198112	-0.0159302
-0.252876	0.0407842	-0.0315555	-0.0204365	-0.0160571
-0.251876	0.041412	-0.0359601	-0.0203169	-0.016163
-0.250875	0.0417521	-0.0404944	-0.0201749	-0.0157509
-0.249875	0.0418268	-0.0451609	-0.019707	-0.0159407
-0.248874	0.0416615	-0.0499565	-0.019079	-0.015529
-0.247874	0.0412851	-0.0548723	-0.0187672	-0.0154134
-0.246873	0.0407289	-0.0598932	-0.0182274	-0.0144297
-0.245873	0.0400268	-0.0649977	-0.0180293	-0.0148313
-0.244872	0.0392148	-0.0701588	-0.0171165	-0.0151268
-0.243872	0.0383301	-0.0753432	-0.0174055	-0.01455
-0.242871	0.0374116	-0.0805124	-0.0172497	-0.0140964
-0.241871	0.0364985	-0.0856227	-0.0170662	-0.0133719
-0.24087	0.0356305	-0.0906261	-0.0171814	-0.013269
-0.23987	0.0348473	-0.0954704	-0.0168064	-0.0134116
-0.238869	0.0345901	-0.0996881	-0.016384	-0.0131541
-0.237869	0.0344798	-0.103634	-0.0156744	-0.0131417
-0.236868	0.0345467	-0.107257	-0.015923	-0.012278
-0.235868	0.0348193	-0.110506	-0.0150377	-0.0115197
-0.234867	0.0353246	-0.113329	-0.0143493	-0.0110553
-0.233867	0.036087	-0.115678	-0.014051	-0.0114799
-0.232866	0.0371283	-0.117504	-0.0137273	-0.010643
-0.231866	0.0384674	-0.118766	-0.0144996	-0.0102491
-0.230865	0.0401195	-0.119422	-0.014654	-0.00967242
-0.229865	0.0420962	-0.119439	-0.0150922	-0.00979753
-0.228864	0.0444052	-0.118788	-0.0156869	-0.0100504
-0.227864	0.0470498	-0.117447	-0.0142456	-0.0100618
-0.226863	0.0500291	-0.1154	-0.0134235	-0.0102597
-0.225863	0.0533378	-0.112638	-0.0135457	-0.0105573
-0.224862	0.0569661	-0.10916	-0.0130331	-0.0100875
-0.223862	0.0608998	-0.104972	-0.0127299	-0.00977086
-0.222861	0.0651203	-0.10009	-0.0122415	-0.0100243
-0.221861	0.0696052	-0.0945349	-0.0119098	-0.00922462
-0.22086	0.0743279	-0.0883359	-0.012662	-0.00918327
-0.21986	0.0792581	-0.0815296	-0.0124215	-0.00881116
-0.218859	0.0848164	-0.073745	-0.0127222	-0.00926077
-0.217859	0.0905023	-0.065449	-0.0121669	-0.00961758
-0.216858	0.0962692	-0.0567048	-0.0113109	-0.00876531
-0.215858	0.102068	-0.0475806	-0.0108395	-0.00898399
-0.214857	0.107849	-0.0381491	-0.0105999	-0.00920346
-0.213857	0.11356	-0.0284869	-0.0109283	-0.00858403
-0.212856	0.11915	-0.0186733	-0.0106894	-0.00833707
-0.211856	0.124568	-0.00878962	-0.00949039	-0.0080875
-0.210855	0.129762	0.00108192	-0.00953308	-0.00663964
-0.209855	0.134682	0.0108592	-0.0101548	-0.00670887
-0.208854	0.139281	0.0204609	-0.00980271	-0.00594391
-0.207854	0.143514	0.0298083	-0.0102721	-0.00522769
-0.206853	0.147339	0.0388251	-0.0102327	-0.00567833
-0.205853	0.150716	0.0474395	-0.00960264	-0.00582253
-0.204852	0.153612	0.0555845	-0.00903346	-0.00565269
-0.203852	0.155997	0.0631989	-0.00823123	-0.0047902
-0.202851	0.157847	0.0702282	-0.00838951	-0.00377802
-0.201851	0.159142	0.0766251	-0.00814027	-0.00353297
-0.20085	0.15987	0.0823505	-0.00836408	-0.00362658
-0.19985	0.160025	0.0873733	-0.00856839	-0.00366866
-0.198849	0.160069	0.092053	-0.00822987	-0.00352524
-0.197849	0.15954	0.0959866	-0.00799694	-0.0034406
-0.196848	0.158441	0.0991633	-0.00774713	-0.00342779
-0.195848	0.156785	0.101582	-0.00795652	-0.00309776
-0.194847	0.154589	0.10325	-0.00795363	-0.00296812
-0.193847	0.151877	0.104184	-0.00835658	-0.00317066
-0.192846	0.148679	0.104408	-0.0087362	-0.00316099
-0.191846	0.145031	0.103955	-0.00892692	-0.00317858
-0.190845	0.140973	0.102865	-0.00853498	-0.00294964
-0.189845	0.13655	0.101184	-0.0084636	-0.0021202
-0.188844	0.131812	0.0989636	-0.00820649	-0.00209056
-0.187844	0.12681	0.0962606	-0.00781535	-0.00241775
-0.186843	0.121601	0.0931357	-0.00715172	-0.00279645
-0.185843	0.116242	0.0896528	-0.00665655	-0.00204804
-0.184842	0.110792	0.0858777	-0.0074042	-0.00219673
-0.183842	0.10531	0.0818776	-0.00844614	-0.00261253
-0.182841	0.0998563	0.0777197	-0.00752569	-0.00182793
-0.181841	0.0944901	0.0734709	-0.00713353	-0.00176153
-0.18084	0.0892691	0.0691961	-0.00649645	-0.000934314
-0.17984	0.0842492	0.0649582	-0.00626343	-0.00155191
-0.178839	0.079867	0.0612108	-0.00570832	-0.00135731
-0.177839	0.0757849	0.0576071	-0.00547613	-0.000671912
-0.176838	0.0720417	0.0541914	-0.00481067	-0.00073516
-0.175838	0.0686714	0.0510033	-0.00520181	-0.000309217
-0.174837	0.0657028	0.0480765	-0.00495533	-0.000255635
-0.173837	0.0631589	0.0454392	-0.00421002	-0.000404585
-0.172836	0.0610569	0.0431134	-0.00477902	-0.000213967
-0.171836	0.0594071	0.0411149	-0.00427333	-6.9183e-05
-0.170835	0.0582134	0.0394532	-0.00494435	-0.000232971
-0.169835	0.0574727	0.0381316	-0.00437706	0.000383429
-0.168834	0.0571751	0.0371474	-0.00481096	0.000290646
-0.167834	0.0573038	0.0364919	-0.00442349	0.000237216
-0.166833	0.057835	0.0361516	-0.00331986	0.00042075
-0.165833	0.0587384	0.0361076	-0.0032633	0.000707409
-0.164832	0.0599775	0.036337	-0.00259655	0.000446603
-0.163832	0.06151	0.0368133	-0.00306016	0.00105856
-0.162831	0.0632878	0.0375068	-0.00296666	0.000365391
-0.161831	0.0652582	0.0383858	-0.00355295	0.000316919
-0.16083	0.0673641	0.039417	-0.00318053	0.000725846
-0.15983	0.0695447	0.0405664	-0.00273185	0.00133387
-0.158829	0.0720821	0.0421814	-0.00177813	0.00109655
-0.157829	0.0745601	0.0438427	-0.00167923	0.00123111
-0.156828	0.0769055	0.0455117	-0.00134182	0.00128594
-0.155828	0.0790441	0.0471517	-0.00163896	0.00175297
-0.154827	0.0809018	0.0487283	-0.00153226	0.00169427
-0.153827	0.0824056	0.0502107	-0.00214219	0.00163493
-0.152826	0.0834843	0.0515712	-0.000829704	0.00204214
-0.151826	0.0840693	0.0527863	-0.0007837	0.00197297
-0.150825	0.0840954	0.0538365	3.56153e-05	0.00171145
-0.149825	0.0835018	0.0547069	-0.000571927	0.00174107
-0.148824	0.0822325	0.0553871	-0.000484572	0.00229035
-0.147824	0.0802373	0.0558716	-0.000708113	0.00255494
-0.146823	0.0774723	0.0561592	-0.00130304	0.00307318
-0.145823	0.0739008	0.0562534	-0.000591776	0.00370997
-0.144822	0.0694933	0.056162	-0.00111859	0.00392637
-0.143822	0.0642288	0.0558971	-0.00123414	0.00387015
-0.142821	0.0580943	0.0554745	-0.0008816	0.00366061
-0.141821	0.0510857	0.0549132	-0.000433908	0.00436733
-0.14082	0.0432079	0.0542357	-0.000727729	0.00460248
-0.13982	0.0344749	0.0534665	4.75366e-07	0.00482522
-0.138819	0.0252614	0.0530038	-0.000139553	0.00419855
-0.137819	0.0152382	0.0525039	-0.000369263	0.0038762
-0.136818	0.00443974	0.0519888	-0.000282483	0.0054269
-0.135818	-0.0070906	0.0514803	0.000828492	0.0052666
-0.134817	-0.0193015	0.0509998	0.000831115	0.00525478
-0.133817	-0.0321338	0.0505675	0.000742038	0.00561161
-0.132816	-0.0455214	0.050202	0.000357081	0.00550284
-0.131816	-0.0593918	0.0499196	0.000516312	0.00453264
-0.130815	-0.0736668	0.0497343	0.00070895	0.00502711
-0.129815	-0.0882634	0.0496571	0.00178985	0.00575192
-0.128814	-0.103094	0.0496959	0.00215382	0.00586546
-0.127814	-0.11807	0.0498553	0.00266144	0.00602634
-0.126813	-0.133097	0.0501366	0.00310881	0.00618573
-0.125813	-0.148082	0.0505375	0.00297359	0.00653624
-0.124812	-0.162931	0.0510523	0.00351031	0.00665791
-0.123812	-0.17755	0.0516724	0.00416346	0.00764375
-0.122811	-0.191845	0.0523856	0.00415914	0.00824304
-0.121811	-0.205726	0.0531775	0.00390876	0.00805647
-0.12081	-0.219105	0.0540308	0.00310393	0.00854611
-0.11981	-0.231899	0.0549264	0.0036611	0.00865245
-0.118809	-0.24368	0.0562382	0.00394462	0.00852173
-0.117809	-0.254725	0.0575449	0.00450678	0.00827588
-0.116808	-0.264971	0.0588167	0.00531824	0.00845166
-0.115808	-0.27436	0.0600229	0.00465408	0.0085649
-0.114807	-0.28284	0.0611334	0.00477476	0.00869052
-0.113807	-0.290367	0.0621184	0.004877	0.00823448
-0.112806	-0.296903	0.0629493	0.00495079	0.00903446
-0.111806	-0.302417	0.0635988	0.00470512	0.00796739
-0.110805	-0.306886	0.064042	0.00488803	0.00839487
-0.109805	-0.310295	0.0642561	0.00452961	0.00863075
-0.108804	-0.312633	0.0642213	0.00411199	0.00835324
-0.107804	-0.313899	0.0639212	0.00395484	0.00860142
-0.106803	-0.314097	0.0633427	0.00417913	0.00836224
-0.105803	-0.313238	0.0624766	0.00485156	0.00882259
-0.104802	-0.311339	0.0613179	0.00573049	0.008807
-0.103802	-0.308424	0.0598657	0.00607202	0.00869336
-0.102801	-0.304518	0.0581235	0.00714007	0.00821153
-0.101801	-0.299654	0.0560994	0.00786757	0.00824721
-0.1008	-0.293869	0.0538054	0.00807607	0.00853884
-0.0997999	-0.287203	0.0512581	0.00870936	0.00857094
-0.0987994	-0.279313	0.0488529	0.00888461	0.00882893
-0.0977989	-0.270635	0.0462354	0.00872378	0.00905426
-0.0967984	-0.261222	0.0434263	0.00882949	0.00925953
-0.0957979	-0.251131	0.0404493	0.00995578	0.00933834
-0.0947974	-0.240417	0.0373305	0.0088156	0.00964202
-0.0937969	-0.229136	0.0340977	0.00900981	0.00981764
-0.0927964	-0.217347	0.0307802	0.00935679	0.00974661
-0.0917959	-0.205105	0.0274082	0.00995286	0.00976513
-0.0907954	-0.192467	0.0240119	0.0100564	0.00994473
-0.0897949	-0.179488	0.0206214	0.0103891	0.00990841
-0.0887944	-0.166221	0.0172657	0.011051	0.00983842
-0.0877939	-0.15272	0.0139724	0.01101	0.00958039
-0.0867934	-0.139034	0.010767	0.0109195	0.00850075
-0.0857929	-0.125213	0.00767279	0.0120794	0.00856034
-0.0847924	-0.111303	0.00470982	0.0120874	0.00901644
-0.0837919	-0.0973496	0.00189503	0.0118786	0.00912439
-0.0827914	-0.0833939	-0.000758344	0.0120535	0.00893652
-0.0817909	-0.0694764	-0.00324098	0.012015	0.0083842
-0.0807904	-0.0556345	-0.00554768	0.0120804	0.00896617
-0.0797899	-0.0419035	-0.00767754	0.0113981	0.00892817
-0.0787894	-0.0279112	-0.00927454	0.0115417	0.00871953
-0.0777889	-0.0141016	-0.0107117	0.0118657	0.00921561
-0.0767884	-0.000510592	-0.0120076	0.0116797	0.0101542
-0.0757879	0.0128282	-0.0131849	0.0116838	0.00993569
-0.0747874	0.0258831	-0.0142703	0.0122326	0.0100936
-0.0737869	0.0386238	-0.0152943	0.0126683	0.0104268
-0.0727864	0.0510218	-0.0162905	0.0122985	0.010067
-0.0717859	0.0630499	-0.0172957	0.0127112	0.00962009
-0.0707854	0.0746822	-0.0183487	0.0129646	0.00978197
-0.0697849	0.0858937	-0.0194904	0.0130422	0.00904772
-0.0687844	0.0966605	-0.0207629	0.0125185	0.00949387
-0.0677839	0.106959	-0.0222086	0.0128022	0.00925216
-0.0667834	0.116767	-0.0238699	0.0140832	0.00886234
-0.0657829	0.126063	-0.025788	0.0138675	0.00860634
-0.0647824	0.134826	-0.0280024	0.0150191	0.00923311
-0.0637819	0.143034	-0.0305502	0.0148954	0.00923897
-0.0627814	0.150668	-0.0334649	0.0161241	0.00931688
-0.0617809	0.15771	-0.036776	0.0170953	0.0100992
-0.0607804	0.164139	-0.0405081	0.0175395	0.0103733
-0.0597799	0.169939	-0.0446803	0.0181347	0.010299
-0.0587794	0.175463	-0.0489436	0.0186083	0.0105224
-0.0577789	0.180316	-0.0536766	0.0192224	0.0109331
-0.0567784	0.184478	-0.0588847	0.0198767	0.0107315
-0.0557779	0.187928	-0.0645654	0.0203165	0.01125
-0.0547774	0.19065	-0.0707085	0.0207886	0.012187
-0.0537769	0.192626	-0.0772953	0.0200835	0.0121859
-0.0527764	0.193842	-0.0842995	0.020232	0.0127037
-0.0517759	0.194285	-0.0916863	0.0206564	0.0129616
-0.0507754	0.193945	-0.0994134	0.0205087	0.0130294
-0.0497749	0.192813	-0.107431	0.0201375	0.0134409
-0.0487744	0.190885	-0.115682	0.0212891	0.0139766
-0.0477739	0.188155	-0.124103	0.0212978	0.0136344
-0.0467734	0.184625	-0.132624	0.0219221	0.0130456
-0.0457729	0.180298	-0.141172	0.02231	0.0126041
-0.0447724	0.175178	-0.149666	0.0220242	0.0123836
-0.0437719	0.169276	-0.158024	0.0222487	0.0120734
-0.0427714	0.162605	-0.166162	0.0229122	0.012033
-0.0417709	0.155181	-0.173992	0.0240413	0.0128646
-0.0407704	0.147026	-0.181428	0.0230922	0.0123691
-0.0397699	0.138165	-0.188382	0.0229529	0.0123405
-0.0387694	0.128975	-0.194361	0.0228883	0.0126956
-0.0377689	0.11913	-0.1997	0.0229974	0.0122334
-0.0367684	0.108662	-0.20433	0.024331	0.0122743
-0.0357679	0.0976081	-0.208183	0.0244729	0.0120487
-0.0347674	0.0860079	-0.211201	0.0250641	0.0127198
-0.0337669	0.0739067	-0.213328	0.0250453	0.0124862
-0.0327664	0.0613536	-0.21452	0.0250475	0.0118506
-0.0317659	0.0484019	-0.21474	0.0251558	0.0119038
-0.0307654	0.0351083	-0.21396	0.0252614	0.0119297
-0.0297649	0.0215331	-0.212162	0.0249906	0.0115782
-0.0287644	0.00773987	-0.209338	0.025665	0.0124225
-0.0277639	-0.00620522	-0.205491	0.025071	0.0111262
-0.0267634	-0.0202335	-0.200636	0.0251574	0.0113141
-0.0257629	-0.0342745	-0.194795	0.0255805	0.0117128
-0.0247624	-0.0482559	-0.188005	0.0265619	0.0111818
-0.0237619	-0.0621044	-0.18031	0.0267173	0.0112838
-0.0227614	-0.0757464	-0.171764	0.0278906	0.0110641
-0.0217609	-0.0891079	-0.162431	0.0289675	0.0111414
-0.0207604	-0.102115	-0.152383	0.0285708	0.0118073
-0.0197599	-0.114697	-0.141699	0.0293646	0.0111423
-0.0187594	-0.126404	-0.130016	0.0296424	0.0115313
-0.0177589	-0.13755	-0.117879	0.0296635	0.0118102
-0.0167584	-0.148078	-0.105389	0.0289075	0.0122058
-0.0157579	-0.157931	-0.0926551	0.0294551	0.0129948
-0.0147574	-0.167056	-0.0797837	0.0293504	0.013843
-0.0137569	-0.175408	-0.066884	0.0297034	0.0140858
-0.0127564	-0.182942	-0.0540641	0.0295416	0.0135712
-0.0117559	-0.189623	-0.0414302	0.030033	0.0134001
-0.0107554	-0.195418	-0.0290852	0.0303019	0.013367
-0.00975488	-0.200302	-0.0171273	0.0306459	0.0132676
-0.00875438	-0.204256	-0.00564929	0.0309198	0.0133724
-0.00775388	-0.207267	0.00526297	0.0313619	0.0142622
-0.00675338	-0.209329	0.0155314	0.0309387	0.0146234
-0.00575288	-0.210442	0.0250866	0.0305844	0.0151773
-0.00475238	-0.210614	0.0338687	0.03147	0.0149178
-0.00375188	-0.209857	0.0418282	0.0307639	0.0152528
-0.00275138	-0.208191	0.0489261	0.0307642	0.0150536
-0.00175088	-0.205642	0.0551346	0.0307285	0.0138392
-0.000750375	-0.20224	0.0604371	0.0312387	0.0129292
0.000250125	-0.198021	0.0648284	0.0317049	0.0133788
0.00125063	-0.192632	0.0687268	0.0317415	0.0152344
0.00225113	-0.186513	0.071736	0.0324641	0.0152015
0.00325163	-0.179717	0.0738755	0.0331402	0.0149285
0.00425213	-0.172305	0.0751745	0.0332706	0.015366
0.00525263	-0.164338	0.0756709	0.0327027	0.0150657
0.00625313	-0.155879	0.0754105	0.0324808	0.015208
0.00725363	-0.146995	0.0744461	0.0319033	0.0149511
0.00825413	-0.137749	0.0728366	0.0322802	0.0141791
0.00925463	-0.12821	0.0706456	0.0324013	0.014355
0.0102551	-0.11844	0.0679405	0.03257	0.0148084
0.0112556	-0.108504	0.0647914	0.0330807	0.0146587
0.0122561	-0.0984636	0.0612697	0.0330943	0.0148406
0.0132566	-0.0883772	0.0574472	0.0337151	0.014774
0.0142571	-0.0783006	0.0533949	0.0342514	0.0148642
0.0152576	-0.0682851	0.049182	0.0352941	0.0138081
0.0162581	-0.0583782	0.0448749	0.0355647	0.01299
0.0172586	-0.048622	0.0405366	0.0352108	0.0131993
0.0182591	-0.0390541	0.0362252	0.0355713	0.0132178
0.0192596	-0.0297061	0.0319941	0.0353826	0.0129861
0.0202601	-0.0206043	0.0278908	0.0354924	0.0124911
0.0212606	-0.011391	0.0243212	0.0361056	0.0127759
0.0222611	-0.0024645	0.0209488	0.0365809	0.0130971
0.0232616	0.00615935	0.0177953	0.0367826	0.0138386
0.0242621	0.01447	0.0148759	0.0371003	0.0144599
0.0252626	0.0224619	0.0121989	0.0371423	0.0147503
0.0262631	0.0301347	0.00976603	0.037099	0.0149192
0.0272636	0.0374919	0.00757293	0.0368704	0.0138859
0.0282641	0.0445416	0.00560918	0.0369446	0.0142706
0.0292646	0.0512948	0.00385897	0.0378095	0.0146558
0.0302651	0.0577659	0.00230169	0.0377667	0.0139362
0.0312656	0.0639715	0.000912554	0.0384294	0.0144879
0.0322661	0.06993	-0.000336654	0.0399223	0.0143875
0.0332666	0.0756614	-0.00147677	0.0403781	0.0142952
0.0342671	0.081186	-0.00254044	0.0400822	0.0144049
0.0352676	0.0865248	-0.00356123	0.0395555	0.0143958
0.0362681	0.0916981	-0.00457284	0.0385321	0.0140956
0.0372686	0.0967258	-0.00560817	0.0382866	0.0145284
0.0382691	0.101626	-0.00669857	0.0390476	0.0138096
0.0392696	0.106417	-0.00787304	0.0397777	0.0142891
0.0402701	0.111112	-0.00915755	0.0397248	0.0149664
0.0412706	0.116058	-0.0101899	0.0405415	0.0151742
0.0422711	0.12092	-0.0113787	0.0404595	0.0156694
0.0432716	0.125702	-0.0127444	0.040863	0.0161259
0.0442721	0.130403	-0.0143024	0.0417786	0.0153397
0.0452726	0.13502	-0.0160628	0.0414991	0.014817
0.0462731	0.139548	-0.0180308	0.0423745	0.0155207
0.0472736	0.143978	-0.0202058	0.0415179	0.0152733
0.0482741	0.148299	-0.0225825	0.0413861	0.0149092
0.0492746	0.152498	-0.0251499	0.0406761	0.0148223
0.0502751	0.156558	-0.0278928	0.0417597	0.0142018
0.0512756	0.160464	-0.0307911	0.0423305	0.0138575
0.0522761	0.164193	-0.0338207	0.0419638	0.014251
0.0532766	0.167727	-0.0369541	0.0427364	0.0142406
0.0542771	0.171041	-0.0401604	0.0422949	0.014312
0.0552776	0.174115	-0.0434063	0.0415854	0.0144831
0.0562781	0.176924	-0.0466566	0.0415671	0.0140283
0.0572786	0.179446	-0.0498747	0.0424637	0.0132203
0.0582791	0.181658	-0.0530233	0.0424851	0.0133855
0.0592796	0.183538	-0.0560648	0.0422234	0.013102
0.0602801	0.185067	-0.0589625	0.0432675	0.0130552
0.0612806	0.186516	-0.0612684	0.0432426	0.0132905
0.0622811	0.187562	-0.0633631	0.0444386	0.0141333
0.0632816	0.188187	-0.0652223	0.0444012	0.014555
0.0642821	0.188377	-0.0668248	0.0443393	0.0145369
0.0652826	0.188121	-0.0681527	0.044421	0.014195
0.0662831	0.187412	-0.069192	0.0451802	0.0144527
0.0672836	0.186245	-0.0699326	0.0441176	0.0141125
0.0682841	0.184622	-0.0703684	0.0448843	0.0142637
0.0692846	0.182546	-0.0704979	0.0454937	0.0141897
0.0702851	0.180025	-0.0703236	0.0459171	0.0146911
0.0712856	0.17707	-0.0698525	0.0462426	0.0147735
0.0722861	0.173697	-0.0690953	0.0458949	0.0148498
0.0732866	0.169923	-0.0680666	0.0454598	0.0151097
0.0742871	0.165768	-0.0667842	0.04597	0.0158832
0.0752876	0.161257	-0.0652689	0.0459932	0.0153894
0.0762881	0.156416	-0.063544	0.0462957	0.0160954
0.0772886	0.151272	-0.0616345	0.0458782	0.0160677
0.0782891	0.145854	-0.0595668	0.0459573	0.0160769
0.0792896	0.140195	-0.0573679	0.0468753	0.015059
0.0802901	0.134327	-0.0550649	0.0468084	0.0147356
0.0812906	0.128567	-0.0522761	0.0463392	0.0151427
0.0822911	0.122634	-0.0494378	0.0531007	0.0172954
0.0832916	0.116558	-0.046581	0.0601185	0.0196242
0.0842921	0.110371	-0.0437347	0.0662755	0.0219969
0.0852926	0.104104	-0.0409251	0.0725907	0.0253201
0.0862931	0.0977899	-0.0381754	0.0795182	0.0274431
0.0872936	0.0914594	-0.0355053	0.0873424	0.0298409
0.0882941	0.0851443	-0.0329307	0.0943029	0.0320579
0.0892946	0.078875	-0.0304631	0.100538	0.0345504
0.0902951	0.0726808	-0.0281099	0.107706	0.0368419
0.0912956	0.0665895	-0.0258738	0.114799	0.0389231
0.0922961	0.0606274	-0.023753	0.121427	0.0411841
0.0932966	0.0548188	-0.021741	0.129054	0.042651
0.0942971	0.0491859	-0.0198268	0.136081	0.0442126
0.0952976	0.0437488	-0.017995	0.143247	0.0457958
0.0962981	0.0385254	-0.0162263	0.150071	0.046696
0.0972986	0.0335317	-0.0144972	0.156378	0.0484182
0.0982991	0.0287812	-0.0127809	0.163159	0.0502017
0.0992996	0.0242856	-0.0110476	0.169763	0.052923
0.1003	0.0200547	-0.00926521	0.176202	0.0551646
0.101301	0.0163188	-0.00696366	0.183867	0.0576266
0.102301	0.0128237	-0.0045435	0.189925	0.0596293
0.103302	0.00957284	-0.00197703	0.195964	0.0612352
0.104302	0.00657074	0.000762957	0.202309	0.0630082
0.105303	0.00382243	0.00370248	0.209215	0.0654309
0.106303	0.00133387	0.00686571	0.21571	0.0669562
0.107304	-0.000888106	0.0102743	0.222842	0.0689574
0.108304	-0.00283573	0.0139467	0.229588	0.0702668
0.109305	-0.00450038	0.0178977	0.235729	0.0718184
0.110305	-0.00587263	0.022138	0.241929	0.0734794
0.111306	-0.00694234	0.0266735	0.248155	0.0760815
0.112306	-0.00769884	0.0315053	0.254364	0.0779569
0.113307	-0.00813109	0.036629	0.25978	0.0803258
0.114307	-0.00822781	0.0420353	0.266178	0.0821425
0.115308	-0.00797779	0.0477092	0.272127	0.083586
0.116308	-0.00737002	0.0536303	0.27897	0.0847348
0.117309	-0.00639399	0.0597731	0.285222	0.085309
0.118309	-0.00503989	0.0661071	0.292191	0.0857563
0.11931	-0.00329887	0.0725971	0.299123	0.0887153
0.12031	-0.00116325	0.0792036	0.305521	0.0904356
0.121311	0.00152761	0.086318	0.312429	0.0921637
0.122311	0.00458902	0.0934563	0.318327	0.0934691
0.123312	0.00802299	0.100561	0.324533	0.0957676
0.124312	0.011831	0.107572	0.330236	0.0971617
0.125313	0.0160136	0.114429	0.33559	0.0982069
0.126313	0.0205702	0.121068	0.341134	0.100542
0.127314	0.0254986	0.127429	0.347052	0.102423
0.128314	0.0307948	0.133447	0.352325	0.103634
0.129315	0.0364526	0.139064	0.357568	0.105135
0.130315	0.0424632	0.144219	0.362244	0.107721
0.131316	0.0488149	0.148857	0.368164	0.109395
0.132316	0.0554929	0.152926	0.374536	0.111589
0.133317	0.0624792	0.156377	0.38018	0.113999
0.134317	0.069752	0.159166	0.386385	0.1162
0.135318	0.0772858	0.161255	0.392209	0.11795
0.136318	0.0850514	0.16261	0.398922	0.119181
0.137319	0.0930156	0.163206	0.404851	0.12087
0.138319	0.101141	0.163023	0.410418	0.121747
0.13932	0.109388	0.162046	0.416086	0.123713
0.14032	0.117712	0.16027	0.421662	0.125906
0.141321	0.12619	0.158079	0.427189	0.127659
0.142321	0.134618	0.155086	0.43302	0.129023
0.143322	0.142942	0.151298	0.438318	0.129393
0.144322	0.151107	0.146728	0.444586	0.130473
0.145323	0.159056	0.141395	0.449667	0.131782
0.146323	0.166735	0.135326	0.456049	0.133079
0.147324	0.174086	0.12855	0.461362	0.134861
0.148324	0.181054	0.121102	0.466258	0.136588
0.149325	0.187584	0.113021	0.47251	0.138957
0.150325	0.193621	0.104349	0.479086	0.139002
0.151326	0.199114	0.0951297	0.483825	0.139083
0.152326	0.204013	0.0854111	0.488696	0.140586
0.153327	0.20827	0.075241	0.494595	0.141927
0.154327	0.21184	0.0646682	0.500935	0.144216
0.155328	0.214682	0.0537421	0.506596	0.144766
0.156328	0.216759	0.0425118	0.512675	0.145788
0.157329	0.218037	0.0310257	0.518509	0.146596
0.158329	0.218487	0.0193315	0.524024	0.147962
0.15933	0.218087	0.00747534	0.530153	0.149645
0.16033	0.216816	-0.00449777	0.536108	0.151766
0.161331	0.214758	-0.0161944	0.541102	0.153283
0.162331	0.211776	-0.0279431	0.545531	0.155011
0.163332	0.207872	-0.0397093	0.550619	0.156645
0.164332	0.203053	-0.0514592	0.555773	0.158523
0.165333	0.197334	-0.0631599	0.559941	0.159295
0.166333	0.190738	-0.074779	0.564892	0.159903
0.167334	0.183296	-0.0862851	0.569609	0.161362
0.168334	0.175045	-0.0976468	0.575254	0.161932
0.169335	0.166032	-0.108833	0.579862	0.16272
0.170335	0.156308	-0.119813	0.585266	0.1643
0.171336	0.14593	-0.130554	0.589872	0.165424
0.172336	0.134963	-0.141025	0.595381	0.166396
0.173337	0.123474	-0.151193	0.600572	0.16808
0.174337	0.111537	-0.161025	0.607329	0.169975
0.175338	0.0992267	-0.170485	0.612904	0.171799
0.176338	0.0866228	-0.179538	0.617903	0.173191
0.177339	0.0738063	-0.188146	0.622236	0.174129
0.178339	0.0608595	-0.19627	0.627847	0.175344
0.17934	0.0478653	-0.20387	0.634	0.176397
0.18034	0.0349063	-0.210904	0.638645	0.177939
0.181341	0.0221481	-0.216998	0.643743	0.179703
0.182341	0.00954117	-0.22246	0.64857	0.180452
0.183342	-0.00283545	-0.227253	0.65325	0.182014
0.184342	-0.0149036	-0.231335	0.65788	0.183542
0.185343	-0.0265868	-0.234668	0.662915	0.184511
0.186343	-0.037811	-0.237213	0.66795	0.185447
0.187344	-0.0485052	-0.238931	0.67314	0.186661
0.188344	-0.0586023	-0.239786	0.678441	0.187812
0.189345	-0.0680397	-0.239746	0.683545	0.18894
0.190345	-0.0767601	-0.238779	0.687649	0.189833
0.191346	-0.0847118	-0.236859	0.692676	0.191457
0.192346	-0.0918493	-0.233968	0.696587	0.192422
0.193347	-0.098134	-0.230089	0.702	0.193391
0.194347	-0.103534	-0.225214	0.70755	0.194594
0.195348	-0.108026	-0.219344	0.71289	0.196024
0.196348	-0.111591	-0.212483	0.71795	0.197098
0.197349	-0.114221	-0.204648	0.722871	0.199284
0.198349	-0.115913	-0.195863	0.727761	0.20043
0.19935	-0.116673	-0.186161	0.732987	0.200967
0.20035	-0.116512	-0.175583	0.738217	0.201988
0.201351	-0.115391	-0.163841	0.743063	0.203537
0.202351	-0.113445	-0.151346	0.747208	0.20433
0.203352	-0.1107	-0.138172	0.752328	0.20501
0.204352	-0.107189	-0.124403	0.757391	0.205669
0.205353	-0.102942	-0.11013	0.762376	0.206586
0.206353	-0.0979936	-0.0954523	0.766654	0.20676
0.207354	-0.092379	-0.0804742	0.77096	0.207902
0.208354	-0.0861334	-0.0653064	0.775585	0.209029
0.209355	-0.0792926	-0.0500639	0.779697	0.209619
0.210355	-0.0718924	-0.0348652	0.783653	0.210594
0.211356	-0.063968	-0.019831	0.788638	0.212276
0.212356	-0.0555542	-0.00508284	0.793439	0.2131
0.213357	-0.0466848	0.00925796	0.798597	0.214123
0.214357	-0.0373926	0.023072	0.802938	0.214389
0.215358	-0.027709	0.0362431	0.80841	0.215513
0.216358	-0.0176644	0.0486595	0.813514	0.215433
0.217359	-0.0072876	0.0602157	0.817677	0.217439
0.218359	0.00339403	0.0708133	0.822046	0.218359
0.21936	0.0143545	0.0803625	0.827044	0.219113
0.22036	0.0255694	0.0887834	0.831935	0.219945
0.221361	0.0370407	0.0963698	0.836565	0.221095
0.222361	0.0486739	0.102692	0.841838	0.222445
0.223362	0.0604512	0.1077	0.847362	0.223787
0.224362	0.0723582	0.111356	0.851799	0.224
0.225363	0.0843838	0.113634	0.856948	0.224954
0.226363	0.0965195	0.114526	0.861129	0.22608
0.227364	0.108759	0.114036	0.865238	0.226767
0.228364	0.121099	0.112181	0.86894	0.228304
0.229365	0.133537	0.108995	0.872827	0.229217
0.230365	0.146072	0.104523	0.877769	0.230044
0.231366	0.158702	0.0988236	0.881032	0.230782
0.232366	0.171426	0.0919676	0.885667	0.232123
0.233367	0.184245	0.0840372	0.889511	0.232221
0.234367	0.197154	0.0751246	0.893711	0.233492
0.235368	0.210152	0.0653316	0.897256	0.234113
0.236368	0.223233	0.0547675	0.902236	0.235046
0.237369	0.23639	0.0435483	0.906366	0.236914
0.238369	0.249614	0.0317953	0.911208	0.237819
0.23937	0.262894	0.0196334	0.915142	0.238748
0.24037	0.276218	0.0071898	0.91964	0.239141
0.241371	0.289586	-0.00503555	0.923996	0.24044
0.242371	0.302923	-0.0172975	0.928381	0.240449
0.243372	0.316211	-0.029478	0.932432	0.241447
0.244372	0.329434	-0.0414626	0.936435	0.242167
0.245373	0.342578	-0.053142	0.940372	0.243761
0.246373	0.355629	-0.0644136	0.944385	0.244724
0.247374	0.368573	-0.0751824	0.949354	0.246291
0.248374	0.3814	-0.0853624	0.954272	0.2476
0.249375	0.3941	-0.0948776	0.957681	0.247853
0.250375	0.406665	-0.103663	0.96254	0.249214
0.251376	0.419091	-0.111664	0.966854	0.250291
0.252376	0.431373	-0.118839	0.972708	0.252195
0.253377	0.443511	-0.125159	0.977276	0.253024
0.254377	0.455508	-0.130608	0.981282	0.254303
0.255378	0.467368	-0.13518	0.985034	0.254603
0.256378	0.479098	-0.138885	0.989645	0.255464
0.257379	0.49071	-0.141742	0.993931	0.257184
0.258379	0.502216	-0.143783	0.998192	0.257813
0.25938	0.513632	-0.145051	1.00186	0.258545
0.26038	0.524978	-0.145597	1.0059	0.25888
0.261381	0.536337	-0.14512	1.00986	0.259566
0.262381	0.547637	-0.144065	1.01361	0.260143
0.263382	0.558904	-0.142516	1.01792	0.260733
0.264382	0.57017	-0.14056	1.02168	0.261778
0.265383	0.581469	-0.138288	1.02569	0.262407
0.266383	0.592838	-0.135797	1.0292	0.262856
0.267384	0.604315	-0.133181	1.03299	0.263601
0.268384	0.615941	-0.130536	1.03703	0.263446
0.269385	0.627757	-0.127958	1.04065	0.264005
0.270385	0.639804	-0.125539	1.04388	0.26604
0.271386	0.652124	-0.123367	1.04796	0.266373
0.272386	0.664755	-0.121526	1.05213	0.267141
0.273387	0.677735	-0.120093	1.05482	0.267968
0.274387	0.691097	-0.119138	1.05828	0.268205
0.275388	0.704871	-0.118723	1.06166	0.268333
0.276388	0.719084	-0.118901	1.06595	0.268773
0.277389	0.733756	-0.119715	1.06989	0.270256
0.278389	0.748902	-0.121198	1.07308	0.270991
0.27939	0.764532	-0.123373	1.07686	0.271682
0.28039	0.780646	-0.12625	1.08005	0.271759
0.281391	0.797363	-0.129501	1.08297	0.27245
0.282391	0.814518	-0.13346	1.08536	0.273375
0.283392	0.83209	-0.138111	1.0891	0.274388
0.284392	0.850055	-0.143425	1.09346	0.274652
0.285393	0.86838	-0.149364	1.09708	0.275057
0.286393	0.887026	-0.155879	1.10048	0.276068
0.287394	0.90595	-0.162913	1.10322	0.277054
0.288394	0.925101	-0.170399	1.10606	0.276846
0.289395	0.944424	-0.178264	1.1095	0.277085
0.290395	0.963859	-0.186429	1.11238	0.278217
0.291396	0.983339	-0.194809	1.11745	0.278493
0.292396	1.0028	-0.203315	1.12083	0.279674
0.293397	1.02216	-0.211855	1.1234	0.280104
0.294397	1.04134	-0.220336	1.12646	0.280029
0.295398	1.06028	-0.228665	1.12956	0.279757
0.296398	1.07889	-0.23675	1.133	0.280363
0.297399	1.09708	-0.244498	1.13606	0.280882
0.298399	1.11479	-0.251824	1.13936	0.281698
0.2994	1.13193	-0.258642	1.14259	0.282252
0.3004	1.14842	-0.264874	1.14516	0.282951
0.301401	1.16433	-0.270114	1.14797	0.283533
0.302401	1.17943	-0.274641	1.15171	0.284213
0.303402	1.19364	-0.278401	1.15445	0.284113
0.304402	1.20692	-0.281347	1.15781	0.285192
0.305403	1.2192	-0.283438	1.16075	0.285755
0.306403	1.23046	-0.284642	1.16386	0.286768
0.307404	1.24066	-0.284934	1.16737	0.287532
0.308404	1.24979	-0.284299	1.17023	0.286906
0.309405	1.25782	-0.282728	1.17287	0.287656
0.310405	1.26477	-0.280219	1.17723	0.288528
0.311406	1.27063	-0.27678	1.17976	0.289532
0.312406	1.27543	-0.272422	1.18251	0.290067
0.313407	1.2792	-0.267166	1.18564	0.290318
0.314407	1.28197	-0.261038	1.18891	0.290667
0.315408	1.28378	-0.254066	1.19184	0.291081
0.316408	1.28471	-0.246287	1.19549	0.291715
0.317409	1.28479	-0.237739	1.19924	0.291823
0.318409	1.28412	-0.228463	1.20286	0.292098
0.31941	1.28275	-0.218502	1.20695	0.292084
0.32041	1.28077	-0.207901	1.21022	0.292549
0.321411	1.27842	-0.196367	1.21317	0.29362
0.322411	1.27561	-0.184293	1.21632	0.294226
0.323412	1.27241	-0.171727	1.21949	0.294978
0.324412	1.26893	-0.158719	1.22255	0.295463
0.325413	1.26525	-0.145316	1.22548	0.296422
0.326413	1.26148	-0.131559	1.22894	0.297232
0.327414	1.2577	-0.117492	1.23135	0.297789
0.328414	1.25401	-0.10315	1.2338	0.297983
0.329415	1.25051	-0.0885687	1.23598	0.298794
0.330415	1.24727	-0.0737788	1.23971	0.299825
0.331416	1.24438	-0.0588077	1.24269	0.300547
0.332416	1.24192	-0.0436796	1.24547	0.301525
0.333417	1.23996	-0.0284155	1.24836	0.301559
0.334417	1.23857	-0.0130332	1.25163	0.301744
0.335418	1.23779	0.00245183	1.25428	0.302849
0.336418	1.23768	0.0180267	1.25656	0.303406
0.337419	1.23827	0.0336805	1.25966	0.305104
0.338419	1.23961	0.0494036	1.26152	0.304658
0.33942	1.24171	0.0651879	1.26393	0.305367
0.34042	1.24458	0.0810253	1.26634	0.305447
0.341421	1.24839	0.0972424	1.26895	0.305081
0.342421	1.25295	0.113491	1.27063	0.305609
0.343422	1.25825	0.129756	1.27258	0.305838
0.344422	1.26429	0.146021	1.27394	0.306175
0.345423	1.27103	0.162268	1.2774	0.306917
0.346423	1.27845	0.178476	1.27951	0.307534
0.347424	1.28652	0.194622	1.28231	0.307681
0.348424	1.29521	0.210681	1.28483	0.307503
0.349425	1.30448	0.226622	1.28663	0.308217
0.350425	1.3143	0.242415	1.28883	0.30864
0.351426	1.32462	0.258023	1.2912	0.309897
0.352426	1.3354	0.273408	1.29396	0.310974
0.353427	1.34661	0.288528	1.29589	0.310577
0.354427	1.3582	0.303338	1.29787	0.31167
0.355428	1.37013	0.31779	1.29981	0.311353
0.356428	1.38237	0.331836	1.30267	0.310729
0.357429	1.39487	0.345423	1.30483	0.310692
0.358429	1.40761	0.358499	1.30689	0.311391
0.35943	1.42054	0.371012	1.309	0.311983
0.36043	1.43365	0.382907	1.3104	0.311985
0.361431	1.44703	0.394511	1.31305	0.311347
0.362431	1.4605	0.405384	1.31551	0.312003
0.363432	1.47405	0.415472	1.31887	0.313202
0.364432	1.48764	0.424719	1.32192	0.312999
0.365433	1.50127	0.433075	1.32402	0.312693
0.366433	1.51493	0.440495	1.32662	0.313157
0.367434	1.5286	0.446936	1.32905	0.314113
0.368434	1.54229	0.452362	1.33033	0.313665
0.369435	1.55598	0.456742	1.33135	0.313765
0.370435	1.56967	0.460051	1.33317	0.313748
0.371436	1.58336	0.462271	1.33462	0.314465
0.372436	1.59704	0.46339	1.33572	0.314055
0.373437	1.61072	0.463405	1.33757	0.314862
0.374437	1.62439	0.462319	1.33941	0.315559
0.375438	1.63804	0.460145	1.34094	0.315466
0.376438	1.65166	0.456899	1.3429	0.31588
0.377439	1.66525	0.452611	1.34421	0.314638
0.378439	1.6788	0.447314	1.34585	0.315524
0.37944	1.69228	0.441051	1.34795	0.315957
0.38044	1.70568	0.43387	1.34952	0.316471
0.381441	1.71913	0.426224	1.35156	0.317212
0.382441	1.73242	0.417763	1.3533	0.316874
0.383442	1.74553	0.40855	1.35536	0.317718
0.384442	1.75842	0.398654	1.35683	0.318082
0.385443	1.77106	0.388148	1.35817	0.317883
0.386443	1.78342	0.37711	1.35977	0.318241
0.387444	1.79548	0.36562	1.36197	0.318797
0.388444	1.80718	0.353761	1.36443	0.3196
0.389445	1.81852	0.341619	1.36622	0.318884
0.390445	1.82944	0.32928	1.3677	0.319821
0.391446	1.83993	0.316829	1.36988	0.320176
0.392446	1.84995	0.30435	1.37215	0.320383
0.393447	1.85947	0.291926	1.37411	0.320932
0.394447	1.86847	0.279635	1.37556	0.320984
0.395448	1.87694	0.267554	1.37691	0.321253
0.396448	1.88484	0.255752	1.3782	0.321217
0.397449	1.89217	0.244296	1.38052	0.320851
0.398449	1.8989	0.233247	1.3829	0.320894
0.39945	1.90504	0.222657	1.38437	0.321469
0.40045	1.91058	0.212573	1.38646	0.32151
0.401451	1.91568	0.203385	1.38828	0.321653
0.402451	1.92013	0.194758	1.39046	0.321541
0.403452	1.92397	0.18671	1.39255	0.320498
0.404452	1.9272	0.179256	1.39429	0.321207
0.405453	1.92984	0.172402	1.39582	0.321261
0.406453	1.93193	0.166149	1.39782	0.321497
0.407454	1.93348	0.160489	1.40016	0.321476
0.408454	1.93455	0.15541	1.40195	0.321848
0.409455	1.93516	0.150894	1.40322	0.322294
0.410455	1.93536	0.146916	1.40467	0.322041
0.411456	1.93519	0.143447	1.40582	0.322487
0.412456	1.9347	0.140453	1.40774	0.322525
0.413457	1.93393	0.137899	1.40954	0.323108
0.414457	1.93292	0.135742	1.41092	0.322545
0.415458	1.93172	0.133941	1.4122	0.321912
0.416458	1.93036	0.132452	1.41293	0.322011
0.417459	1.92887	0.131228	1.41456	0.322728
0.418459	1.92729	0.130226	1.41512	0.322591
0.41946	1.92564	0.1294	1.41636	0.322373
0.42046	1.92394	0.128708	1.41751	0.323335
0.421461	1.9223	0.128441	1.41824	0.32405
0.422461	1.92059	0.128219	1.41964	0.325038
0.423462	1.9188	0.128005	1.4213	0.324826
0.424462	1.91694	0.127762	1.42222	0.324972
0.425463	1.91498	0.12746	1.42338	0.325763
0.426463	1.91292	0.127076	1.42566	0.325086
0.427464	1.91073	0.126588	1.42713	0.324651
0.428464	1.90838	0.125986	1.42842	0.325142
0.429465	1.90584	0.125261	1.42981	0.324037
0.430465	1.90308	0.124413	1.43115	0.323884
0.431466	1.90005	0.123448	1.43188	0.324145
0.432466	1.89672	0.122376	1.43333	0.324822
0.433467	1.89303	0.121217	1.43519	0.32542
0.434467	1.88893	0.119994	1.43682	0.32565
0.435468	1.88439	0.118735	1.43764	0.325624
0.436468	1.87935	0.117474	1.4387	0.32511
0.437469	1.87376	0.11625	1.43968	0.325224
0.438469	1.86757	0.115105	1.44119	0.325055
0.43947	1.86075	0.114084	1.44275	0.325951
0.44047	1.85324	0.113235	1.444	0.326038
0.441471	1.84509	0.112972	1.4445	0.32638
0.442471	1.83616	0.112972	1.4455	0.326076
0.443472	1.82642	0.11328	1.44666	0.326545
0.444472	1.81586	0.11394	1.44724	0.326866
0.445473	1.80446	0.114997	1.44775	0.326985
0.446473	1.79223	0.11649	1.44881	0.32676
0.447474	1.77916	0.118458	1.45006	0.32652
0.448474	1.76527	0.120935	1.45054	0.326416
0.449475	1.7506	0.123951	1.45184	0.326518
0.450475	1.73518	0.127531	1.45255	0.326683
0.451476	1.71904	0.131693	1.4527	0.326743
0.452476	1.70225	0.13645	1.45372	0.326797
0.453477	1.68486	0.141808	1.45419	0.327373
0.454477	1.66694	0.147767	1.45547	0.326517
0.455478	1.64857	0.154317	1.45648	0.327255
0.456478	1.62983	0.161445	1.45711	0.327322
0.457479	1.61081	0.169128	1.45857	0.327805
0.458479	1.59159	0.177336	1.45864	0.327632
0.45948	1.57228	0.186033	1.45933	0.327708
0.46048	1.55297	0.195176	1.4598	0.326996
0.461481	1.53381	0.205095	1.4604	0.327588
0.462481	1.51483	0.215343	1.46049	0.327692
0.463482	1.49612	0.225854	1.46139	0.327551
0.464482	1.47779	0.236559	1.46217	0.327919
0.465483	1.45992	0.247385	1.46332	0.327572
0.466483	1.44261	0.258259	1.46317	0.327978
0.467484	1.42594	0.269104	1.46378	0.327517
0.468484	1.41	0.279843	1.46397	0.326813
0.469485	1.39486	0.290399	1.46443	0.326141
0.470485	1.38059	0.300697	1.46436	0.325737
0.471486	1.36725	0.310661	1.46473	0.325487
0.472486	1.35488	0.32022	1.46478	0.325803
0.473487	1.34354	0.329307	1.46497	0.32635
0.474487	1.33325	0.337855	1.46541	0.326734
0.475488	1.32403	0.345807	1.4656	0.327135
0.476488	1.3159	0.353107	1.46529	0.327069
0.477489	1.30885	0.359709	1.46668	0.326596
0.478489	1.30288	0.365571	1.46686	0.326851
0.47949	1.29796	0.370659	1.4671	0.327348
0.48049	1.29406	0.374946	1.46728	0.327723
0.481491	1.29117	0.378793	1.46773	0.328083
0.482491	1.28921	0.381795	1.46857	0.328025
0.483492	1.28811	0.383944	1.46834	0.328121
0.484492	1.28781	0.385238	1.46895	0.327941
0.485493	1.28823	0.385684	1.46931	0.328202
0.486493	1.28929	0.385299	1.46921	0.327573
0.487494	1.29091	0.384104	1.46952	0.32784
0.488494	1.29301	0.382128	1.46999	0.327478
0.489495	1.29549	0.379408	1.4695	0.328588
0.490495	1.29826	0.375985	1.47015	0.32805
0.491496	1.30123	0.371908	1.47096	0.328107
0.492496	1.30431	0.367226	1.47125	0.326979
0.493497	1.3074	0.361996	1.47091	0.326064
0.494497	1.31043	0.356277	1.47107	0.325798
0.495498	1.31331	0.350129	1.47161	0.325584
0.496498	1.31595	0.343614	1.47135	0.325882
0.497499	1.31828	0.336797	1.47134	0.325477
0.498499	1.32024	0.32974	1.4717	0.325402
0.4995	1.32176	0.322507	1.47177	0.324651
0.5005	1.32279	0.315159	1.47215	0.323673
0.501501	1.32329	0.308138	1.47244	0.323224
0.502501	1.32322	0.3011	1.47271	0.321962
0.503502	1.32256	0.294093	1.4723	0.321678
0.504502	1.32128	0.287163	1.47248	0.321307
0.505503	1.31936	0.280353	1.47349	0.321366
0.506503	1.31682	0.273701	1.47281	0.321263
0.507504	1.31365	0.267244	1.47286	0.321172
0.508504	1.30987	0.261011	1.47194	0.320809
0.509505	1.30551	0.255029	1.47157	0.320407
0.510505	1.3006	0.24932	1.47143	0.319986
0.511506	1.29516	0.243899	1.47167	0.319502
0.512506	1.28926	0.238779	1.47033	0.319268
0.513507	1.28294	0.233967	1.46958	0.318996
0.514507	1.27625	0.229465	1.47042	0.319139
0.515508	1.26926	0.22527	1.4707	0.318374
0.516508	1.26204	0.221376	1.47165	0.318413
0.517509	1.25464	0.217773	1.47069	0.318568
0.518509	1.24713	0.214445	1.47025	0.31755
0.51951	1.2396	0.211375	1.46996	0.316933
0.52051	1.23209	0.208543	1.46942	0.316729
0.521511	1.22469	0.206278	1.46947	0.316139
0.522511	1.21746	0.204181	1.46952	0.315064
0.523512	1.21046	0.202219	1.46865	0.315892
0.524512	1.20377	0.200359	1.46766	0.315268
0.525513	1.19743	0.198567	1.46787	0.316649
0.526513	1.19148	0.196811	1.46774	0.316279
0.527514	1.18598	0.195058	1.46771	0.316425
0.528514	1.18096	0.193276	1.46712	0.316296
0.529515	1.17645	0.191435	1.46736	0.315335
0.530515	1.17246	0.189507	1.46735	0.314911
0.531516	1.16902	0.187463	1.46735	0.314358
0.532516	1.16613	0.18528	1.46652	0.314473
0.533517	1.1638	0.182936	1.46578	0.314077
0.534517	1.16202	0.18041	1.46541	0.314342
0.535518	1.16077	0.177686	1.46573	0.314602
0.536518	1.16004	0.17475	1.46507	0.314674
0.537519	1.15981	0.171593	1.46496	0.313942
0.538519	1.16003	0.168208	1.46405	0.313968
0.53952	1.16069	0.164592	1.46327	0.314244
0.54052	1.16173	0.160746	1.46322	0.314557
0.541521	1.16311	0.156997	1.46227	0.314027
0.542521	1.16479	0.153023	1.46194	0.314345
0.543522	1.16674	0.148831	1.46075	0.313806
0.544522	1.16889	0.144436	1.46055	0.31311
0.545523	1.17121	0.139855	1.46017	0.31273
0.546523	1.17364	0.135111	1.46022	0.312982
0.547524	1.17613	0.13023	1.45932	0.311969
0.548524	1.17864	0.125243	1.45977	0.311414
0.549525	1.18113	0.120186	1.45796	0.310826
0.550525	1.18354	0.115097	1.45732	0.31084
0.551526	1.18585	0.11002	1.45692	0.310345
0.552526	1.18801	0.105001	1.45612	0.309863
0.553527	1.19001	0.100088	1.45526	0.309842
0.554527	1.19181	0.0953335	1.45478	0.30904
0.555528	1.19339	0.0907918	1.45346	0.308595
0.556528	1.19474	0.0865183	1.45312	0.308277
0.557529	1.19586	0.0825699	1.45288	0.30774
0.558529	1.19674	0.0790041	1.45186	0.30671
0.55953	1.19738	0.0758786	1.45117	0.305861
0.56053	1.1978	0.0732504	1.44965	0.306171
0.561531	1.198	0.0715017	1.44853	0.305808
0.562531	1.19802	0.0703633	1.44786	0.305181
0.563532	1.1979	0.0698801	1.44725	0.305182
0.564532	1.19765	0.0700932	1.44717	0.30467
0.565533	1.19732	0.0710393	1.44575	0.304381
0.566533	1.19693	0.07275	1.44494	0.304179
0.567534	1.19653	0.0752514	1.44348	0.303617
0.568534	1.19615	0.0785631	1.4421	0.303071
0.569535	1.19584	0.0826981	1.44215	0.30298
0.570535	1.19565	0.0876624	1.44127	0.303091
0.571536	1.19561	0.0934544	1.44078	0.302886
0.572536	1.19577	0.100065	1.43944	0.302745
0.573537	1.19617	0.107476	1.43918	0.301968
0.574537	1.19687	0.115662	1.43924	0.30179
0.575538	1.19789	0.124591	1.43763	0.301644
0.576538	1.19929	0.134221	1.43628	0.302245
0.577539	1.20109	0.144503	1.43612	0.301303
0.578539	1.20334	0.155381	1.43583	0.301789
0.57954	1.20606	0.166791	1.43534	0.30193
0.58054	1.20928	0.178665	1.43484	0.301977
0.581541	1.213	0.191247	1.43314	0.301845
0.582541	1.21729	0.20414	1.432	0.301907
0.583542	1.22216	0.217254	1.431	0.302089
0.584542	1.22761	0.230493	1.42958	0.302316
0.585543	1.23365	0.243757	1.42927	0.302919
0.586543	1.24027	0.256944	1.42903	0.301777
0.587544	1.24745	0.269953	1.42866	0.301499
0.588544	1.25517	0.282679	1.4278	0.301173
0.589545	1.26341	0.295021	1.42713	0.30055
0.590545	1.27213	0.306877	1.42644	0.299632
0.591546	1.28129	0.31815	1.42566	0.299717
0.592546	1.29085	0.328746	1.42387	0.298703
0.593547	1.30076	0.338577	1.42292	0.299224
0.594547	1.31097	0.34756	1.42299	0.29913
0.595548	1.32141	0.355621	1.42204	0.299254
0.596548	1.33203	0.362692	1.42116	0.298559
0.597549	1.34277	0.368716	1.41953	0.298528
0.598549	1.35355	0.373644	1.41969	0.298305
0.59955	1.36432	0.377438	1.41804	0.297911
0.60055	1.37501	0.380072	1.41673	0.297076
0.601551	1.38545	0.381836	1.41542	0.296207
0.602551	1.39571	0.382413	1.41414	0.296203
0.603552	1.40572	0.381805	1.41293	0.296347
0.604552	1.41541	0.380026	1.41279	0.295934
0.605553	1.42473	0.377102	1.41192	0.295106
0.606553	1.4336	0.373069	1.41089	0.29457
0.607554	1.44198	0.367975	1.4099	0.294109
0.608554	1.44981	0.361877	1.40866	0.293504
0.609555	1.45704	0.354843	1.40716	0.292838
0.610555	1.46364	0.346947	1.40632	0.292996
0.611556	1.46954	0.338275	1.40551	0.292934
0.612556	1.47474	0.328916	1.40417	0.292505
0.613557	1.47919	0.318967	1.40309	0.291929
0.614557	1.48288	0.308528	1.40202	0.291933
0.615558	1.4858	0.297704	1.40068	0.290763
0.616558	1.48793	0.286602	1.39945	0.290759
0.617559	1.48927	0.275328	1.39851	0.290302
0.618559	1.48984	0.263993	1.39707	0.289737
0.61956	1.48964	0.2527	1.3957	0.288355
0.62056	1.48869	0.241555	1.39486	0.288195
0.621561	1.48694	0.230981	1.39319	0.287551
0.622561	1.48453	0.220742	1.39267	0.287639
0.623562	1.48148	0.210921	1.39196	0.286894
0.624562	1.47786	0.201598	1.39095	0.285758
0.625563	1.47368	0.192841	1.38988	0.28527
0.626563	1.46901	0.184713	1.38907	0.284909
0.627564	1.46387	0.177266	1.38819	0.284905
0.628564	1.45833	0.170546	1.38618	0.284169
0.629565	1.45243	0.164587	1.38533	0.283453
0.630565	1.44622	0.159411	1.38367	0.282459
0.631566	1.43974	0.155035	1.38198	0.282523
0.632566	1.43303	0.15146	1.3812	0.281778
0.633567	1.42616	0.148683	1.37871	0.281699
0.634567	1.41915	0.146686	1.37694	0.281271
0.635568	1.41206	0.145446	1.37583	0.280573
0.636568	1.40492	0.144929	1.37407	0.281101
0.637569	1.39777	0.145094	1.37222	0.281531
0.638569	1.39064	0.145893	1.37085	0.281956
0.63957	1.38356	0.147271	1.36922	0.281147
0.64057	1.37657	0.149168	1.36745	0.279823
0.641571	1.36964	0.151853	1.36626	0.279971
0.642571	1.36287	0.154918	1.36477	0.279571
0.643572	1.35627	0.158288	1.36382	0.278987
0.644572	1.34986	0.161886	1.36242	0.279026
0.645573	1.34365	0.165637	1.36114	0.27887
0.646573	1.33765	0.169467	1.3597	0.279041
0.647574	1.33184	0.173302	1.3576	0.2787
0.648574	1.32622	0.177074	1.35607	0.278591
0.649575	1.3208	0.180718	1.35511	0.277684
0.650575	1.31555	0.184173	1.35269	0.277123
0.651576	1.31046	0.187386	1.35166	0.276458
0.652576	1.30553	0.190309	1.34983	0.276444
0.653577	1.30072	0.192902	1.34833	0.275936
0.654577	1.29603	0.19513	1.34679	0.275345
0.655578	1.29144	0.19697	1.34425	0.274301
0.656578	1.28692	0.198405	1.34191	0.274546
0.657579	1.28246	0.199425	1.34007	0.274461
0.658579	1.27804	0.200032	1.33864	0.274112
0.65958	1.27364	0.200232	1.33668	0.272922
0.66058	1.26924	0.200042	1.33502	0.273615
0.661581	1.26483	0.199796	1.33289	0.273643
0.662581	1.26042	0.199207	1.33156	0.273948
0.663582	1.25599	0.198308	1.32948	0.273361
0.664582	1.25152	0.197137	1.32829	0.273222
0.665583	1.24701	0.195738	1.32684	0.272601
0.666583	1.24243	0.194157	1.32461	0.27225
0.667584	1.23777	0.192447	1.32213	0.271297
0.668584	1.23303	0.19066	1.32017	0.271079
0.669585	1.22819	0.188853	1.31832	0.269616
0.670585	1.22324	0.187082	1.3174	0.269407
0.671586	1.21816	0.185403	1.31511	0.268156
0.672586	1.21294	0.18387	1.31381	0.266733
0.673587	1.20758	0.182536	1.31231	0.265801
0.674587	1.20206	0.181452	1.31022	0.265238
0.675588	1.19637	0.180664	1.30866	0.264893
0.676588	1.19051	0.180214	1.30733	0.264458
0.677589	1.18447	0.180141	1.3055	0.26433
0.678589	1.17824	0.180476	1.30356	0.263681
0.67959	1.17181	0.181248	1.3021	0.263037
0.68059	1.16518	0.182477	1.30081	0.262434
0.681591	1.15839	0.184471	1.29896	0.261859
0.682591	1.15141	0.186947	1.29756	0.261615
0.683592	1.14425	0.189902	1.29545	0.26149
0.684592	1.13688	0.193328	1.29465	0.261518
0.685593	1.12933	0.197212	1.29364	0.261455
0.686593	1.1216	0.201534	1.29193	0.261106
0.687594	1.11368	0.206269	1.29028	0.260182
0.688594	1.1056	0.211389	1.28909	0.259628
0.689595	1.09735	0.216861	1.28845	0.259733
0.690595	1.08895	0.222648	1.28694	0.259151
0.691596	1.08043	0.228712	1.28438	0.259155
0.692596	1.0718	0.235011	1.28318	0.258849
0.693597	1.06308	0.241503	1.28158	0.259154
0.694597	1.0543	0.248145	1.28088	0.258854
0.695598	1.0455	0.254895	1.27888	0.258485
0.696598	1.03671	0.26171	1.27596	0.258046
0.697599	1.02797	0.268551	1.27415	0.258415
0.698599	1.01932	0.275377	1.27236	0.257909
0.6996	1.0108	0.282154	1.27031	0.258011
0.7006	1.00247	0.288847	1.2686	0.258399
0.701601	0.994436	0.295715	1.26654	0.258579
0.702601	0.986703	0.302438	1.26399	0.258303
0.703602	0.979323	0.308989	1.26227	0.258255
0.704602	0.972347	0.315341	1.26053	0.258199
0.705603	0.965825	0.321473	1.25851	0.257173
0.706603	0.959802	0.327367	1.25656	0.256695
0.707604	0.954326	0.333007	1.25469	0.256277
0.708604	0.949437	0.33838	1.25346	0.256135
0.709605	0.945173	0.343475	1.2509	0.25578
0.710605	0.941569	0.348286	1.24818	0.254923
0.711606	0.938653	0.352803	1.24545	0.254336
0.712606	0.936448	0.357022	1.2435	0.253652
0.713607	0.93497	0.360937	1.24184	0.253054
0.714607	0.934228	0.364543	1.23995	0.252068
0.715608	0.934226	0.367834	1.23805	0.252178
0.716608	0.934958	0.370804	1.23611	0.251544
0.717609	0.936412	0.373446	1.23355	0.251449
0.718609	0.938565	0.37575	1.23146	0.25144
0.71961	0.941389	0.377705	1.22915	0.25061
0.72061	0.944847	0.379299	1.22709	0.24985
0.721611	0.948992	0.380802	1.22473	0.249841
0.722611	0.953689	0.381903	1.22383	0.248093
0.723612	0.958875	0.382577	1.22146	0.248064
0.724612	0.964479	0.382799	1.2196	0.247988
0.725613	0.97042	0.38254	1.21666	0.248152
0.726613	0.976615	0.381771	1.21431	0.247427
0.727614	0.982972	0.380462	1.21274	0.247687
0.728614	0.989395	0.378582	1.21008	0.246932
0.729615	0.995785	0.376098	1.20848	0.246757
0.730615	1.00204	0.37298	1.20671	0.245292
0.731616	1.00806	0.369197	1.20513	0.244339
0.732616	1.01373	0.364721	1.20341	0.243562
0.733617	1.01896	0.359523	1.2013	0.243244
0.734617	1.02364	0.353582	1.1993	0.242555
0.735618	1.02769	0.346876	1.19694	0.242533
0.736618	1.031	0.339391	1.19445	0.241998
0.737619	1.0335	0.331115	1.1925	0.241177
0.738619	1.0351	0.322044	1.19047	0.240247
0.73962	1.03574	0.31218	1.18822	0.239731
0.74062	1.03536	0.301531	1.18713	0.238979
0.741621	1.03404	0.290424	1.18457	0.238806
0.742621	1.03164	0.278564	1.18275	0.238372
0.743622	1.02811	0.265979	1.18094	0.238182
0.744622	1.02344	0.252704	1.17892	0.237508
0.745623	1.01762	0.238784	1.17597	0.236773
0.746623	1.01067	0.224272	1.17426	0.235454
0.747624	1.00259	0.209227	1.17244	0.234284
0.748624	0.993419	0.193721	1.16966	0.233778
0.749625	0.983189	0.177829	1.16671	0.233314
0.750625	0.971957	0.161636	1.16393	0.23254
0.751626	0.959783	0.145231	1.16144	0.23241
0.752626	0.946741	0.128711	1.15915	0.231622
0.753627	0.932914	0.112178	1.15736	0.231259
0.754627	0.918393	0.0957354	1.15553	0.230197
0.755628	0.903279	0.0794923	1.15373	0.229607
0.756628	0.887678	0.0635585	1.15169	0.228854
0.757629	0.871702	0.0480453	1.14941	0.229236
0.758629	0.85547	0.0330634	1.14694	0.229229
0.75963	0.839103	0.0187224	1.14446	0.229514
0.76063	0.822725	0.00512949	1.14263	0.229135
0.761631	0.806578	-0.00725062	1.1402	0.229261
0.762631	0.790687	-0.0186873	1.13745	0.229631
0.763632	0.77517	-0.0290941	1.135	0.229619
0.764632	0.760145	-0.038391	1.13311	0.229096
0.765633	0.745721	-0.0465062	1.1306	0.228829
0.766633	0.732003	-0.0533763	1.12806	0.228778
0.767634	0.71909	-0.0589476	1.12638	0.228672
0.768634	0.70707	-0.0631766	1.12347	0.228885
0.769635	0.696023	-0.0660306	1.12183	0.227882
0.770635	0.686022	-0.0674881	1.12021	0.227657
0.771636	0.677126	-0.0675393	1.11794	0.227742
0.772636	0.669385	-0.0661862	1.11672	0.226626
0.773637	0.662838	-0.0634427	1.11472	0.22562
0.774637	0.657513	-0.0593343	1.11275	0.225002
0.775638	0.653424	-0.0538981	1.11044	0.225539
0.776638	0.650577	-0.0471824	1.10945	0.224406
0.777639	0.648965	-0.0392461	1.10801	0.223632
0.778639	0.648569	-0.030158	1.1057	0.223214
0.77964	0.649361	-0.0199964	1.10305	0.222181
0.78064	0.651303	-0.00884789	1.10116	0.222579
0.781641	0.654464	0.0035578	1.09826	0.223335
0.782641	0.658686	0.0167535	1.09585	0.222249
0.783642	0.6639	0.0306261	1.09364	0.221356
0.784642	0.670028	0.0450578	1.09163	0.220845
0.785643	0.676985	0.0599277	1.0894	0.220415
0.786643	0.684679	0.0751121	1.08721	0.219928
0.787644	0.693012	0.0904866	1.08487	0.219442
0.788644	0.701883	0.105927	1.08227	0.218109
0.789645	0.711187	0.12131	1.08008	0.216342
0.790645	0.720817	0.136516	1.07772	0.215907
0.791646	0.730664	0.151428	1.07498	0.215159
0.792646	0.740621	0.165934	1.07247	0.214398
0.793647	0.750583	0.179928	1.0703	0.214348
0.794647	0.760445	0.193313	1.0678	0.213492
0.795648	0.770108	0.205997	1.06536	0.212893
0.796648	0.779477	0.217899	1.06287	0.212299
0.797649	0.788461	0.228946	1.0613	0.211999
0.798649	0.796978	0.239078	1.05975	0.211613
0.79965	0.804951	0.248241	1.05776	0.210987
0.80065	0.812311	0.256398	1.05623	0.211674
0.801651	0.819077	0.263809	1.05414	0.211637
0.802651	0.825139	0.270166	1.0519	0.211017
0.803652	0.830453	0.27546	1.04949	0.210731
0.804652	0.834982	0.279692	1.04733	0.210962
0.805653	0.838694	0.282873	1.04567	0.209786
0.806653	0.841571	0.285026	1.04391	0.208972
0.807654	0.843597	0.286184	1.042	0.207409
0.808654	0.844768	0.28639	1.0404	0.207053
0.809655	0.845088	0.285693	1.03824	0.206607
0.810655	0.844565	0.284155	1.03566	0.206298
0.811656	0.843219	0.281842	1.03312	0.204825
0.812656	0.841072	0.278826	1.03096	0.204155
0.813657	0.838157	0.275188	1.02796	0.203143
0.814657	0.83451	0.271008	1.02603	0.20252
0.815658	0.830174	0.266375	1.0237	0.202024
0.816658	0.825196	0.261377	1.02115	0.201013
0.817659	0.819627	0.256102	1.01917	0.200418
0.818659	0.813524	0.250643	1.0167	0.200338
0.81966	0.806944	0.245086	1.01424	0.199722
0.82066	0.79995	0.239521	1.0117	0.198673
0.821661	0.792661	0.234315	1.00918	0.197931
0.822661	0.785109	0.229257	1.007	0.19624
0.823662	0.777356	0.224418	1.00535	0.195077
0.824662	0.769465	0.219864	1.003	0.194147
0.825663	0.761495	0.215655	1.00036	0.193245
0.826663	0.753505	0.211842	0.998484	0.193064
0.827664	0.74555	0.208472	0.996357	0.19239
0.828664	0.737684	0.205582	0.994074	0.192676
0.829665	0.729958	0.203202	0.991791	0.192137
0.830665	0.722419	0.201354	0.989106	0.191173
0.831666	0.715112	0.20005	0.987099	0.19046
0.832666	0.708078	0.199296	0.98406	0.189803
0.833667	0.701356	0.199088	0.981743	0.18918
0.834667	0.694982	0.199415	0.979152	0.188641
0.835668	0.688985	0.200257	0.97676	0.188054
0.836668	0.683397	0.201588	0.974773	0.188198
0.837669	0.678241	0.203376	0.972664	0.18767
0.838669	0.673541	0.205582	0.970291	0.186237
0.83967	0.669314	0.208162	0.968439	0.186063
0.84067	0.665577	0.211067	0.965476	0.185769
0.841671	0.662448	0.214564	0.963277	0.185761
0.842671	0.659854	0.218271	0.961079	0.1856
0.843672	0.657799	0.222124	0.958959	0.185887
0.844672	0.656279	0.226061	0.95654	0.185184
0.845673	0.655287	0.230017	0.954218	0.185158
0.846673	0.654812	0.233929	0.951735	0.184273
0.847674	0.654837	0.237735	0.950353	0.184083
0.848674	0.655342	0.241374	0.948116	0.183875
0.849675	0.656302	0.24479	0.946074	0.183204
0.850675	0.657688	0.24793	0.943795	0.182332
0.851676	0.659467	0.250745	0.94178	0.182071
0.852676	0.661603	0.253191	0.940352	0.181983
0.853677	0.664056	0.255229	0.937977	0.180858
0.854677	0.666783	0.256828	0.93605	0.179679
0.855678	0.66974	0.25796	0.93331	0.17855
0.856678	0.67288	0.258606	0.931978	0.17812
0.857679	0.676153	0.258753	0.92919	0.177498
0.858679	0.679509	0.258397	0.927192	0.177273
0.85968	0.682897	0.257538	0.925391	0.176438
0.86068	0.686267	0.256185	0.923036	0.176476
0.861681	0.689673	0.25466	0.921306	0.176362
0.862681	0.69298	0.252672	0.91925	0.176584
0.863682	0.696133	0.250245	0.918193	0.17596
0.864682	0.699083	0.247408	0.916192	0.176058
0.865683	0.701778	0.244199	0.914374	0.176285
0.866683	0.704172	0.240657	0.912263	0.174856
0.867684	0.706217	0.236829	0.910419	0.173886
0.868684	0.707873	0.232766	0.907705	0.173823
0.869685	0.709101	0.22852	0.906273	0.173718
0.870685	0.709865	0.224149	0.904383	0.173854
0.871686	0.710138	0.219712	0.90181	0.173425
0.872686	0.709894	0.215268	0.899378	0.173364
0.873687	0.709115	0.210879	0.896442	0.172742
0.874687	0.707788	0.206606	0.894001	0.17227
0.875688	0.705907	0.202509	0.891447	0.172524
0.876688	0.703472	0.198647	0.888942	0.171746
0.877689	0.700488	0.195078	0.887656	0.170997
0.878689	0.696969	0.191855	0.884814	0.170408
0.87969	0.692932	0.189031	0.882568	0.17049
0.88069	0.688403	0.186653	0.880466	0.171073
0.881691	0.683569	0.185088	0.87757	0.170498
0.882691	0.678327	0.184045	0.875033	0.168806
0.883692	0.672713	0.183551	0.872983	0.168335
0.884692	0.666764	0.183629	0.871039	0.167749
0.885693	0.660521	0.184296	0.868777	0.168841
0.886693	0.654025	0.185562	0.867045	0.167865
0.887694	0.647319	0.187432	0.865336	0.167121
0.888694	0.640444	0.189905	0.862491	0.166681
0.889695	0.633444	0.192972	0.859808	0.166189
0.890695	0.626358	0.19662	0.856927	0.165899
0.891696	0.619227	0.20083	0.855043	0.165883
0.892696	0.612086	0.205576	0.852474	0.164783
0.893697	0.604972	0.210826	0.850599	0.163979
0.894697	0.597914	0.216547	0.848635	0.163225
0.895698	0.590941	0.222696	0.845857	0.162725
0.896698	0.584077	0.22923	0.844157	0.163365
0.897699	0.577341	0.236101	0.843012	0.163019
0.898699	0.570749	0.243258	0.839846	0.162429
0.8997	0.564314	0.250647	0.83772	0.161434
0.9007	0.558042	0.258215	0.835452	0.161334
0.901701	0.552147	0.266227	0.83242	0.160752
0.902701	0.546437	0.274303	0.830264	0.15928
0.903702	0.540903	0.282381	0.828566	0.159495
0.904702	0.535531	0.290398	0.826412	0.159566
0.905703	0.530304	0.298294	0.824165	0.159502
0.906703	0.525201	0.30601	0.821937	0.159253
0.907704	0.520199	0.313488	0.819884	0.159371
0.908704	0.515271	0.320675	0.81819	0.159227
0.909705	0.510391	0.32752	0.81594	0.15877
0.910705	0.505531	0.333975	0.81388	0.158518
0.911706	0.500664	0.339997	0.811124	0.157525
0.912706	0.495762	0.345547	0.808576	0.15714
0.913707	0.490802	0.35059	0.805832	0.157037
0.914707	0.48576	0.355096	0.803789	0.155453
0.915708	0.480618	0.359041	0.801498	0.154982
0.916708	0.47536	0.362404	0.799734	0.155526
0.917709	0.469975	0.365171	0.797868	0.154881
0.918709	0.464457	0.367333	0.795837	0.154294
0.91971	0.458805	0.368883	0.793242	0.154003
0.92071	0.453023	0.369823	0.791634	0.153155
0.921711	0.44731	0.370475	0.789687	0.152576
0.922711	0.441505	0.370531	0.788521	0.152506
0.923712	0.435625	0.369998	0.786099	0.151775
0.924712	0.429691	0.368886	0.784154	0.151597
0.925713	0.423728	0.367207	0.781406	0.151969
0.926713	0.417763	0.364976	0.779276	0.151884
0.927714	0.411828	0.362209	0.775892	0.151857
0.928714	0.405959	0.358926	0.773945	0.150918
0.929715	0.40019	0.355145	0.771724	0.150116
0.930715	0.394561	0.350888	0.768912	0.149628
0.931716	0.389111	0.346176	0.766771	0.148741
0.932716	0.383877	0.34103	0.764302	0.148245
0.933717	0.378899	0.335471	0.762542	0.147318
0.934717	0.374213	0.329522	0.760478	0.146861
0.935718	0.369855	0.323203	0.758663	0.146545
0.936718	0.365858	0.316534	0.756555	0.145662
0.937719	0.36225	0.309536	0.755294	0.145641
0.938719	0.359058	0.302226	0.7541	0.145658
0.93972	0.356302	0.294624	0.751397	0.144901
0.94072	0.353999	0.286748	0.749994	0.144625
0.941721	0.352335	0.278936	0.746643	0.144675
0.942721	0.351157	0.270882	0.743046	0.144736
0.943722	0.350462	0.262598	0.741109	0.143945
0.944722	0.350237	0.254092	0.739521	0.143582
0.945723	0.350466	0.245374	0.737067	0.143094
0.946723	0.351125	0.236454	0.735677	0.14311
0.947724	0.352184	0.227343	0.733805	0.142256
0.948724	0.353606	0.218049	0.731044	0.142294
0.949725	0.355352	0.208584	0.729046	0.141688
0.950725	0.357376	0.19896	0.726388	0.141768
0.951726	0.359629	0.189189	0.724789	0.140133
0.952726	0.362059	0.179288	0.722423	0.13906
0.953727	0.364614	0.169273	0.718911	0.13883
0.954727	0.367237	0.159163	0.716446	0.138103
0.955728	0.369875	0.148979	0.714991	0.137644
0.956728	0.372474	0.138745	0.712595	0.137247
0.957729	0.374982	0.12849	0.710353	0.137126
0.958729	0.377351	0.118242	0.708581	0.136683
0.95973	0.379534	0.108036	0.70693	0.136408
0.96073	0.381493	0.0979081	0.704222	0.135933
0.961731	0.383431	0.0882304	0.701134	0.135626
0.962731	0.385093	0.0787012	0.698909	0.135879
0.963732	0.386454	0.0693616	0.696506	0.1359
0.964732	0.387494	0.0602559	0.694071	0.135854
0.965733	0.388197	0.0514314	0.691825	0.135039
0.966733	0.388558	0.0429381	0.689814	0.134757
0.967734	0.388577	0.0348282	0.687625	0.133622
0.968734	0.388262	0.0271554	0.685245	0.133876
0.969735	0.387629	0.0199749	0.683141	0.13314
0.970735	0.386701	0.0133422	0.681522	0.132204
0.971736	0.385506	0.00731285	0.678755	0.131579
0.972736	0.384082	0.0019417	0.677429	0.130673
0.973737	0.38247	-0.00271785	0.675088	0.129815
0.974737	0.380717	-0.00661444	0.672887	0.129169
0.975738	0.378876	-0.00969955	0.670993	0.128969
0.976738	0.377003	-0.0119281	0.669187	0.128293
0.977739	0.375157	-0.0132592	0.667464	0.128085
0.978739	0.373398	-0.0136567	0.665435	0.127719
0.97974	0.371788	-0.0130899	0.663884	0.127386
0.98074	0.370389	-0.0115341	0.662725	0.126923
0.981741	0.369571	-0.00861214	0.661702	0.127041
0.982741	0.369096	-0.00468296	0.659896	0.125589
0.983742	0.369011	0.00025108	0.656844	0.125899
0.984742	0.369359	0.00617999	0.654417	0.125451
0.985743	0.370175	0.0130859	0.651906	0.124678
0.986743	0.371488	0.0209431	0.649845	0.124402
0.987744	0.373318	0.0297173	0.647796	0.123917
0.988744	0.375677	0.0393666	0.645008	0.123856
0.989745	0.378568	0.0498407	0.643326	0.122132
0.990745	0.381983	0.0610814	0.641157	0.122065
0.991746	0.385905	0.0730234	0.639174	0.121563
0.992746	0.390309	0.0855939	0.636788	0.121487
0.993747	0.395157	0.0987138	0.635263	0.121236
0.994747	0.400404	0.112298	0.63218	0.120854
0.995748	0.405997	0.126257	0.630552	0.119964
0.996748	0.411873	0.140495	0.627649	0.119664
0.997749	0.417962	0.154916	0.625834	0.120334
0.998749	0.424189	0.169419	0.624149	0.119493
0.99975	0.430474	0.183903	0.622733	0.118876
1.00075	0.43673	0.198266	0.621803	0.117708
1.00175	0.443141	0.212748	0.619214	0.117829
1.00275	0.449364	0.226909	0.617485	0.116922
1.00375	0.455303	0.240647	0.614606	0.116626
1.00475	0.460864	0.253866	0.613089	0.116084
1.00575	0.465955	0.266471	0.610625	0.11597
1.00675	0.470485	0.278377	0.608556	0.115506
1.00775	0.474371	0.289503	0.606495	0.115772
1.00875	0.477535	0.299779	0.604085	0.115235
1.00975	0.479907	0.309141	0.601413	0.114642
1.01076	0.481426	0.317537	0.599592	0.114451
1.01176	0.48204	0.324923	0.598151	0.114001
1.01276	0.481712	0.331266	0.595544	0.11406
1.01376	0.480413	0.336546	0.593444	0.114117
1.01476	0.47813	0.340752	0.591874	0.113518
1.01576	0.474863	0.343886	0.589726	0.112951
1.01676	0.470625	0.345961	0.587817	0.112326
1.01776	0.465443	0.347	0.585509	0.111398
1.01876	0.45936	0.347039	0.583038	0.111207
1.01976	0.45243	0.346123	0.581587	0.110695
1.02076	0.444721	0.344308	0.579468	0.110983
1.02176	0.436559	0.341968	0.577762	0.111209
1.02276	0.427805	0.33886	0.57536	0.111669
1.02376	0.418553	0.335061	0.573542	0.111083
1.02476	0.408907	0.330652	0.571958	0.110164
1.02576	0.39898	0.325718	0.569615	0.110263
1.02676	0.388885	0.32035	0.567574	0.109886
1.02776	0.378741	0.31464	0.565556	0.110136
1.02876	0.368668	0.308682	0.563263	0.109628
1.02976	0.358786	0.30257	0.561308	0.108823
1.03077	0.349211	0.296396	0.558415	0.108678
1.03177	0.340057	0.290251	0.556686	0.108134
1.03277	0.331432	0.284221	0.555127	0.107641
1.03377	0.323435	0.278385	0.554284	0.107599
1.03477	0.31616	0.272821	0.552519	0.1072
1.03577	0.309686	0.267595	0.551041	0.106324
1.03677	0.304083	0.262768	0.548967	0.105956
1.03777	0.29941	0.258392	0.546656	0.105896
1.03877	0.295709	0.254511	0.544687	0.105086
1.03977	0.293009	0.251157	0.544254	0.10378
1.04077	0.291326	0.248354	0.543074	0.103316
1.04177	0.290963	0.246436	0.541944	0.103148
1.04277	0.291614	0.245081	0.540714	0.103435
1.04377	0.293241	0.244281	0.538012	0.103607
1.04477	0.295791	0.244012	0.53606	0.102856
1.04577	0.299197	0.244247	0.53363	0.102408
1.04677	0.303377	0.244948	0.53239	0.102221
1.04777	0.308236	0.246069	0.530705	0.102349
1.04877	0.313669	0.247559	0.529309	0.102104
1.04977	0.319558	0.24936	0.527588	0.101324
1.05078	0.325781	0.251408	0.52599	0.101541
1.05178	0.332204	0.253639	0.523936	0.101989
1.05278	0.338694	0.255983	0.521324	0.101229
1.05378	0.345112	0.258369	0.520185	0.100217
1.05478	0.351321	0.260727	0.519032	0.0999608
1.05578	0.357182	0.262988	0.516682	0.0991205
1.05678	0.362564	0.265084	0.514435	0.0987535
1.05778	0.36734	0.26695	0.513623	0.0981462
1.05878	0.371391	0.268526	0.512015	0.0973175
1.05978	0.374607	0.269757	0.51024	0.0960594
1.06078	0.376892	0.270594	0.507057	0.0962199
1.06178	0.378479	0.271334	0.506274	0.0962811
1.06278	0.378994	0.271603	0.504537	0.09548
1.06378	0.378375	0.271366	0.502383	0.0950387
1.06478	0.376573	0.270599	0.50098	0.0936223
1.06578	0.373558	0.269284	0.499074	0.0924585
1.06678	0.369313	0.267414	0.49626	0.0921778
1.06778	0.36384	0.264986	0.49548	0.0904532
1.06878	0.357157	0.262009	0.49314	0.090422
1.06978	0.349297	0.258498	0.491374	0.0903709
1.07079	0.340312	0.254475	0.49015	0.090547
1.07179	0.330264	0.24997	0.488583	0.0905551
1.07279	0.319235	0.245016	0.48699	0.0902754
1.07379	0.307317	0.239657	0.485324	0.0896377
1.07479	0.294616	0.233936	0.484327	0.0895405
1.07579	0.281245	0.227903	0.482927	0.089825
1.07679	0.267331	0.221611	0.480788	0.0887244
1.07779	0.253006	0.215114	0.478681	0.0886403
1.07879	0.238408	0.208468	0.47694	0.0895612
1.07979	0.223679	0.20173	0.474855	0.0886195
1.08079	0.208964	0.194954	0.473165	0.0881047
1.08179	0.194714	0.18853	0.471238	0.087995
1.08279	0.180779	0.182171	0.469152	0.0876705
1.08379	0.167294	0.17592	0.466938	0.087221
1.08479	0.154385	0.169815	0.465304	0.0871774
1.08579	0.142171	0.163893	0.463216	0.0872076
1.08679	0.130761	0.158184	0.46071	0.086958
1.08779	0.120256	0.152712	0.45946	0.0864643
1.08879	0.110742	0.147497	0.456339	0.085848
1.08979	0.102296	0.142554	0.453806	0.0843976
1.0908	0.0949781	0.137889	0.451209	0.085197
1.0918	0.0888367	0.133505	0.449723	0.0844981
1.0928	0.0839052	0.129398	0.448071	0.0836305
1.0938	0.0802026	0.12556	0.445905	0.0833811
1.0948	0.077734	0.121978	0.443637	0.0826632
1.0958	0.0764901	0.118632	0.441607	0.0815665
1.0968	0.0764484	0.1155	0.439875	0.0818534
1.0978	0.0775735	0.112558	0.437518	0.0815597
1.0988	0.0798181	0.109777	0.435982	0.0817215
1.0998	0.0831237	0.107128	0.433902	0.0807012
1.1008	0.0874222	0.10458	0.432029	0.0799585
1.1018	0.0929514	0.102441	0.429774	0.0796581
1.1028	0.0993217	0.100342	0.427998	0.0798778
1.1038	0.106436	0.0982476	0.427142	0.080101
1.1048	0.114192	0.0961256	0.42544	0.0795594
1.1058	0.122484	0.0939461	0.422371	0.0791492
1.1068	0.131202	0.091683	0.420657	0.0789181
1.1078	0.140237	0.0893141	0.418984	0.078142
1.1088	0.14948	0.0868223	0.417138	0.0772487
1.1098	0.158823	0.0841958	0.41509	0.0767465
1.11081	0.168162	0.0814285	0.412908	0.0763622
1.11181	0.177398	0.0785205	0.411757	0.0772285
1.11281	0.186436	0.0754785	0.409947	0.0769692
1.11381	0.19519	0.0723153	0.408566	0.0773419
1.11481	0.203578	0.0690508	0.406469	0.0783881
1.11581	0.211531	0.0657112	0.404326	0.0787591
1.11681	0.218986	0.0623291	0.403368	0.0785081
1.11781	0.22589	0.0589433	0.401904	0.0774108
1.11881	0.232201	0.055598	0.400757	0.0775496
1.11981	0.237885	0.052343	0.398797	0.0766285
1.12081	0.242919	0.0492322	0.397471	0.0761209
1.12181	0.247605	0.0466604	0.394965	0.0751418
1.12281	0.251629	0.0443557	0.393473	0.0747258
1.12381	0.254989	0.0423746	0.392247	0.0746892
1.12481	0.257693	0.0407743	0.390286	0.0749446
1.12581	0.259753	0.0396117	0.389275	0.0752994
1.12681	0.261189	0.0389426	0.388339	0.0752836
1.12781	0.262026	0.0388205	0.388204	0.0750927
1.12881	0.262294	0.0392955	0.385995	0.0754752
1.12981	0.262025	0.0404139	0.384221	0.074471
1.13082	0.261254	0.0422167	0.382997	0.0747834
1.13182	0.260019	0.044739	0.381219	0.0746091
1.13282	0.258355	0.0480091	0.379628	0.074324
1.13382	0.256299	0.0520481	0.377374	0.0741213
1.13482	0.253887	0.0568691	0.375027	0.0737506
1.13582	0.251152	0.0624766	0.373607	0.0737485
1.13682	0.248125	0.0688665	0.373151	0.0731344
1.13782	0.244832	0.0760254	0.370879	0.072997
1.13882	0.241298	0.0839309	0.369248	0.0729133
1.13982	0.237541	0.0925512	0.367528	0.0730082
1.14082	0.233576	0.101846	0.366528	0.072961
1.14182	0.229738	0.112099	0.36368	0.0721887
1.14282	0.22571	0.122918	0.361266	0.0716408
1.14382	0.221485	0.134231	0.359659	0.0712661
1.14482	0.217054	0.145958	0.359191	0.0720198
1.14582	0.212403	0.15801	0.358272	0.0720692
1.14682	0.207513	0.170294	0.356484	0.0722331
1.14782	0.202364	0.182712	0.354746	0.0717105
1.14882	0.196931	0.195161	0.354145	0.0715492
1.14982	0.191188	0.207533	0.352379	0.0724457
1.15083	0.185109	0.219722	0.350051	0.0726001
1.15183	0.178667	0.231618	0.34818	0.072342
1.15283	0.171835	0.243112	0.346952	0.0719968
1.15383	0.164589	0.254097	0.345685	0.0714221
1.15483	0.156907	0.26447	0.343323	0.0716954
1.15583	0.148772	0.27413	0.342309	0.0716569
1.15683	0.140168	0.282984	0.341126	0.0719959
1.15783	0.131089	0.290945	0.33882	0.0725674
1.15883	0.121532	0.297931	0.337238	0.0726621
1.15983	0.111502	0.303874	0.334963	0.0723122
1.16083	0.10101	0.308711	0.333444	0.0719479
1.16183	0.0904092	0.312752	0.332203	0.0713481
1.16283	0.079398	0.315593	0.331173	0.0721126
1.16383	0.0680064	0.317199	0.329569	0.0728227
1.16483	0.0562719	0.317549	0.327561	0.0730044
1.16583	0.0442396	0.316633	0.326387	0.0731297
1.16683	0.0319622	0.314455	0.325221	0.0729814
1.16783	0.0194995	0.311032	0.32444	0.0730396
1.16883	0.00691756	0.30639	0.323316	0.0730999
1.16983	-0.00571129	0.300572	0.322537	0.072685
1.17084	-0.0183097	0.29363	0.320353	0.0726395
1.17184	-0.030796	0.285626	0.318716	0.0721825
1.17284	-0.0430849	0.276635	0.317669	0.071883
1.17384	-0.0550889	0.266739	0.316717	0.0719213
1.17484	-0.0667189	0.256032	0.315609	0.071069
1.17584	-0.0778855	0.244613	0.314052	0.070899
1.17684	-0.0885002	0.232589	0.312282	0.0712805
1.17784	-0.0984764	0.220073	0.311379	0.071556
1.17884	-0.107731	0.207182	0.31046	0.0712775
1.17984	-0.116183	0.194036	0.30913	0.0705139
1.18084	-0.12376	0.180759	0.308132	0.0702498
1.18184	-0.130026	0.167855	0.307151	0.0702115
1.18284	-0.13528	0.155057	0.305779	0.0705754
1.18384	-0.139479	0.142482	0.304287	0.0702777
1.18484	-0.142586	0.130242	0.302763	0.0701041
1.18584	-0.144575	0.118447	0.302549	0.069449
1.18684	-0.145431	0.1072	0.301004	0.0693011
1.18784	-0.145152	0.096601	0.299817	0.0691388
1.18884	-0.143743	0.0867408	0.298844	0.0688272
1.18984	-0.141224	0.0777036	0.29732	0.0681994
1.19085	-0.137623	0.0695648	0.295738	0.0677417
1.19185	-0.132983	0.0623908	0.294345	0.0673079
1.19285	-0.127353	0.056238	0.293209	0.0671783
1.19385	-0.120794	0.0511528	0.291705	0.0664209
1.19485	-0.113378	0.0471708	0.290825	0.0662055
1.19585	-0.105181	0.0443171	0.289868	0.0660687
1.19685	-0.0962901	0.0426057	0.288097	0.066016
1.19785	-0.0867975	0.0420398	0.28729	0.0664011
1.19885	-0.0768009	0.0426119	0.286354	0.0652449
1.19985	-0.066402	0.0443038	0.284814	0.0657128
1.20085	-0.0557059	0.0470874	0.283233	0.0652797
1.20185	-0.0444677	0.0512702	0.281962	0.0654215
1.20285	-0.0331385	0.0564561	0.280055	0.0655954
1.20385	-0.0218323	0.0625824	0.279408	0.0653772
1.20485	-0.0106624	0.0695785	0.27864	0.0653871
1.20585	0.00026023	0.0773658	0.276844	0.0647731
1.20685	0.0108278	0.0858591	0.276016	0.0649567
1.20785	0.0209367	0.0949674	0.274804	0.0644318
1.20885	0.0304885	0.104594	0.273329	0.0642677
1.20985	0.0393912	0.114639	0.271548	0.0646953
1.21086	0.0475594	0.124999	0.270073	0.0642306
1.21186	0.0549159	0.135567	0.269016	0.0634111
1.21286	0.0613916	0.146238	0.267636	0.0632956
1.21386	0.0669267	0.156902	0.266738	0.0628035
1.21486	0.0714708	0.167455	0.265723	0.0627567
1.21586	0.0749833	0.177791	0.264631	0.0616967
1.21686	0.0774339	0.187809	0.263469	0.0615648
1.21786	0.0788026	0.197412	0.262387	0.0606898
1.21886	0.0790798	0.206506	0.261704	0.0607262
1.21986	0.0782662	0.215005	0.260961	0.0612255
1.22086	0.0763726	0.222828	0.259767	0.0611963
1.22186	0.0737322	0.230222	0.258402	0.0609804
1.22286	0.070067	0.236804	0.257728	0.0611458
1.22386	0.0654101	0.24251	0.256438	0.059667
1.22486	0.0598028	0.247287	0.255001	0.0599824
1.22586	0.0532938	0.251091	0.254037	0.0602005
1.22686	0.0459387	0.253887	0.253768	0.0600413
1.22786	0.0377994	0.255651	0.253666	0.0601482
1.22886	0.028943	0.25637	0.252511	0.0604423
1.22986	0.0194414	0.256039	0.251748	0.0601991
1.23087	0.00937069	0.254667	0.249303	0.0598436
1.23187	-0.00119014	0.252269	0.247966	0.0597169
1.23287	-0.0121595	0.248875	0.245509	0.0595307
1.23387	-0.0234541	0.24452	0.245161	0.0597696
1.23487	-0.0349897	0.239254	0.243697	0.0600011
1.23587	-0.0466819	0.233131	0.242189	0.0602215
1.23687	-0.0584467	0.226217	0.241988	0.0600075
1.23787	-0.0702013	0.218585	0.240612	0.0600154
1.23887	-0.0818647	0.210314	0.240485	0.0600118
1.23987	-0.0933583	0.201493	0.239626	0.060376
1.24087	-0.104607	0.192212	0.238553	0.0602595
1.24187	-0.115199	0.182924	0.237959	0.0599326
1.24287	-0.125407	0.173374	0.237321	0.0597001
1.24387	-0.135173	0.163659	0.236591	0.0598105
1.24487	-0.144446	0.153874	0.23539	0.0590543
1.24587	-0.153179	0.144116	0.234956	0.0584363
1.24687	-0.161332	0.134482	0.233931	0.058057
1.24787	-0.168873	0.125063	0.233995	0.058251
1.24887	-0.175773	0.115951	0.232475	0.058242
1.24987	-0.182011	0.10723	0.230894	0.057895
1.25088	-0.187572	0.0989801	0.229522	0.0581247
1.25188	-0.192449	0.0912745	0.22795	0.0575078
1.25288	-0.19664	0.0841797	0.227311	0.0568803
1.25388	-0.200148	0.0777539	0.226688	0.0568299
1.25488	-0.202983	0.072047	0.226969	0.0565689
1.25588	-0.20516	0.0670999	0.226017	0.0567962
1.25688	-0.206699	0.062944	0.226026	0.0569202
1.25788	-0.207624	0.059601	0.22557	0.056644
1.25888	-0.207964	0.0570831	0.224813	0.0562384
1.25988	-0.20775	0.0553921	0.223889	0.0559138
1.26088	-0.207017	0.0545206	0.222341	0.05553
1.26188	-0.205475	0.0548013	0.221734	0.0552685
1.26288	-0.203486	0.0558586	0.220605	0.055413
1.26388	-0.201096	0.0576505	0.219523	0.0548785
1.26488	-0.198351	0.0601264	0.218396	0.054406
1.26588	-0.195297	0.0632278	0.217553	0.0539679
1.26688	-0.19198	0.0668891	0.216775	0.0541217
1.26788	-0.188446	0.0710379	0.21657	0.0537721
1.26888	-0.184739	0.0755967	0.215291	0.0539004
1.26988	-0.180899	0.0804833	0.214853	0.0535032
1.27089	-0.176966	0.0856119	0.214428	0.0530518
1.27189	-0.172976	0.0908947	0.214206	0.0524942
1.27289	-0.168961	0.0962424	0.21338	0.052595
1.27389	-0.164951	0.101565	0.212548	0.0524854
1.27489	-0.16097	0.106776	0.211995	0.0516791
1.27589	-0.157039	0.111787	0.211455	0.0527403
1.27689	-0.153175	0.116516	0.210623	0.0534231
1.27789	-0.149389	0.120885	0.209423	0.0543101
1.27889	-0.14569	0.124819	0.208363	0.0532932
1.27989	-0.14208	0.128253	0.20821	0.0528071
1.28089	-0.138558	0.131126	0.207641	0.0526174
1.28189	-0.134738	0.133737	0.207331	0.052395
1.28289	-0.130993	0.135689	0.207246	0.0527358
1.28389	-0.127316	0.136939	0.206526	0.0516018
1.28489	-0.1237	0.137457	0.205656	0.0503605
1.28589	-0.120136	0.137218	0.204445	0.0500801
1.28689	-0.116613	0.13621	0.203868	0.050079
1.28789	-0.113116	0.134428	0.202993	0.0493147
1.28889	-0.109633	0.131879	0.201864	0.049267
1.28989	-0.106149	0.128576	0.201131	0.0494113
1.2909	-0.102649	0.124545	0.20053	0.0486223
1.2919	-0.0991212	0.119817	0.200125	0.049058
1.2929	-0.0955505	0.114432	0.199009	0.0495461
1.2939	-0.0919253	0.10844	0.198779	0.0496763
1.2949	-0.0882344	0.101896	0.197353	0.0501485
1.2959	-0.0844685	0.0948593	0.196507	0.0493215
1.2969	-0.0806196	0.0873981	0.195957	0.0493297
1.2979	-0.0766817	0.0795833	0.194949	0.0491543
1.2989	-0.0726506	0.07149	0.193592	0.0488626
1.2999	-0.0685239	0.0631961	0.19204	0.0492513
1.3009	-0.064301	0.0547815	0.190596	0.0491605
1.3019	-0.059813	0.0464925	0.18964	0.0487565
1.3029	-0.0552605	0.0382183	0.188909	0.0487998
1.3039	-0.0506498	0.0300375	0.187698	0.0478957
1.3049	-0.0459875	0.0220283	0.187033	0.0477769
1.3059	-0.0412806	0.014267	0.186186	0.0479337
1.3069	-0.0365363	0.00682721	0.186039	0.0480231
1.3079	-0.0317625	-0.000220911	0.185191	0.048112
1.3089	-0.0269673	-0.00681186	0.18536	0.0471884
1.3099	-0.0221593	-0.0128856	0.185029	0.0472694
1.31091	-0.0173476	-0.0183882	0.184204	0.047027
1.31191	-0.0125419	-0.0232728	0.183524	0.0468593
1.31291	-0.00775264	-0.0275003	0.183006	0.0467792
1.31391	-0.00299094	-0.0310396	0.181342	0.0467269
1.31491	0.00173122	-0.0338683	0.180271	0.046671
1.31591	0.00640098	-0.0359728	0.179316	0.0461804
1.31691	0.0110046	-0.0373485	0.178845	0.0460478
1.31791	0.0155274	-0.0380001	0.178581	0.0459797
1.31891	0.0199537	-0.0379409	0.177805	0.0459592
1.31991	0.0242673	-0.0371931	0.176791	0.0465665
1.32091	0.0284508	-0.035787	0.175534	0.0471094
1.32191	0.0326305	-0.0335857	0.175689	0.0474351
1.32291	0.0366213	-0.030837	0.175075	0.0472229
1.32391	0.0404035	-0.0275936	0.17312	0.047284
1.32491	0.0439585	-0.0239121	0.171763	0.0472466
1.32591	0.0472688	-0.0198525	0.171121	0.0463741
1.32691	0.0503184	-0.015477	0.170348	0.0465465
1.32791	0.0530928	-0.010849	0.168871	0.0466657
1.32891	0.0555795	-0.00603224	0.168627	0.0463917
1.32991	0.0577677	-0.00108954	0.168791	0.0461922
1.33092	0.0596491	0.00391786	0.168343	0.0461571
1.33192	0.0612175	0.00893142	0.167321	0.0468426
1.33292	0.0624692	0.0138961	0.166997	0.0462235
1.33392	0.0634031	0.0187614	0.166416	0.0451101
1.33492	0.0640206	0.0234815	0.165705	0.0450496
1.33592	0.0643257	0.0280167	0.164788	0.0446907
1.33692	0.0643249	0.0323334	0.16497	0.0457134
1.33792	0.0640271	0.0364043	0.163968	0.0452294
1.33892	0.0634434	0.0402093	0.163349	0.0455313
1.33992	0.0625868	0.043735	0.162995	0.044776
1.34092	0.0614721	0.046975	0.162898	0.0461084
1.34192	0.0602609	0.0500951	0.162005	0.0468816
1.34292	0.0588013	0.0529096	0.161241	0.0464808
1.34392	0.0571094	0.0554293	0.160903	0.047122
1.34492	0.0552021	0.0576714	0.161193	0.04669
1.34592	0.0530965	0.0596587	0.160198	0.0472816
1.34692	0.0508093	0.0614183	0.159357	0.0468089
1.34792	0.0483562	0.0629809	0.158687	0.0465817
1.34892	0.0457509	0.0643798	0.158213	0.0474259
1.34992	0.0430048	0.065649	0.157346	0.0486142
1.35093	0.040126	0.0668229	0.157378	0.0495768
1.35193	0.0371193	0.0679347	0.155579	0.0492303
1.35293	0.033985	0.069015	0.155427	0.0491049
1.35393	0.0307195	0.0700914	0.155146	0.0494325
1.35493	0.027314	0.0711869	0.153929	0.0496983
1.35593	0.0237554	0.0723196	0.153966	0.0498442
1.35693	0.0200258	0.0735018	0.153163	0.0502238
1.35793	0.0161032	0.0747394	0.153087	0.050206
1.35893	0.0119615	0.076032	0.15282	0.0504832
1.35993	0.00757149	0.0773725	0.151246	0.0494127
1.36093	0.00290156	0.0787475	0.150781	0.0485377
1.36193	-0.00191333	0.0802679	0.150266	0.0482511
1.36293	-0.00710168	0.0817573	0.149757	0.0473912
1.36393	-0.0126976	0.0831847	0.149609	0.0470039
1.36493	-0.0187318	0.0845161	0.148979	0.0471255
1.36593	-0.0252305	0.0857157	0.147931	0.0464745
1.36693	-0.0322139	0.0867467	0.147576	0.0458323
1.36793	-0.0396952	0.0875725	0.14661	0.0465399
1.36893	-0.0476789	0.0881584	0.146109	0.0464832
1.36993	-0.05616	0.0884723	0.145049	0.045968
1.37094	-0.0651231	0.0884861	0.144617	0.0464121
1.37194	-0.0745413	0.088177	0.144086	0.0463127
1.37294	-0.0843755	0.0875284	0.143652	0.0454498
1.37394	-0.0945745	0.0865311	0.143589	0.0454921
1.37494	-0.105074	0.0851836	0.143083	0.0457668
1.37594	-0.115798	0.0834935	0.14193	0.0456883
1.37694	-0.126658	0.0814768	0.142443	0.0465141
1.37794	-0.137554	0.0791592	0.141698	0.0473161
1.37894	-0.148375	0.0765752	0.141018	0.0472208
1.37994	-0.159003	0.073768	0.140945	0.0474112
1.38094	-0.169311	0.0707891	0.140185	0.0466867
1.38194	-0.178961	0.0678495	0.140984	0.0467835
1.38294	-0.188056	0.0648372	0.140713	0.0463953
1.38394	-0.196462	0.0618205	0.140062	0.0460026
1.38494	-0.204045	0.0588722	0.138962	0.0462763
1.38594	-0.210673	0.0560673	0.137702	0.046752
1.38694	-0.21622	0.0534816	0.137385	0.0468085
1.38794	-0.22057	0.0511896	0.135357	0.0468123
1.38894	-0.223618	0.0492619	0.134597	0.0461948
1.38994	-0.225272	0.0477638	0.134523	0.0471202
1.39095	-0.225459	0.046753	0.133491	0.0471013
1.39195	-0.224123	0.0462774	0.13299	0.0464939
1.39295	-0.221231	0.0463737	0.13214	0.0467437
1.39395	-0.216773	0.0470656	0.132639	0.0469474
1.39495	-0.210763	0.048363	0.132542	0.046632
1.39595	-0.20324	0.0502603	0.131966	0.0463107
1.39695	-0.194267	0.0527364	0.131568	0.0460078
1.39795	-0.183935	0.0557544	0.130426	0.0459216
1.39895	-0.172356	0.0592614	0.130304	0.0456295
1.39995	-0.159666	0.0631897	0.129829	0.0456933
1.40095	-0.146024	0.067457	0.129408	0.0451221
1.40195	-0.131408	0.0721438	0.128888	0.0455621
1.40295	-0.116235	0.076941	0.127771	0.0453596
1.40395	-0.10071	0.0817325	0.127635	0.0446134
1.40495	-0.0850439	0.0863968	0.127198	0.0448463
1.40595	-0.0694507	0.0908097	0.127046	0.0454094
1.40695	-0.0541433	0.0948469	0.126782	0.0457767
1.40795	-0.0393292	0.0983873	0.126365	0.0444429
1.40895	-0.0252066	0.101315	0.124977	0.0442887
1.40995	-0.0119595	0.103524	0.124904	0.0438282
1.41096	0.000245532	0.104919	0.124481	0.0439678
1.41196	0.0112633	0.105418	0.12391	0.0434563
1.41296	0.0209732	0.104956	0.123984	0.0435281
1.41396	0.0292821	0.103487	0.123227	0.0428079
1.41496	0.0361266	0.100985	0.122661	0.043177
1.41596	0.0414747	0.0974455	0.122188	0.0428121
1.41696	0.0453269	0.0928854	0.122097	0.0420931
1.41796	0.0477162	0.0873452	0.121522	0.0421584
1.41896	0.048708	0.0808875	0.121321	0.0420821
1.41996	0.0483989	0.0735967	0.121087	0.0416831
1.42096	0.0469146	0.0655773	0.121147	0.0425974
1.42196	0.0445797	0.057098	0.121221	0.042828
1.42296	0.0413699	0.0481299	0.121853	0.0438323
1.42396	0.0374786	0.0388251	0.12134	0.0433341
1.42496	0.0331153	0.0293467	0.120631	0.0427475
1.42596	0.0285004	0.0198657	0.120656	0.0433682
1.42696	0.02386	0.0105571	0.120562	0.0427606
1.42796	0.0194202	0.00159555	0.1202	0.0419527
1.42896	0.0154012	-0.00684881	0.119703	0.0418997
1.42996	0.0120117	-0.0146144	0.119458	0.0414264
1.43097	0.00944316	-0.0215525	0.119147	0.0411843
1.43197	0.00786452	-0.027531	0.118862	0.0406843
1.43297	0.00741712	-0.0324384	0.118794	0.0402545
1.43397	0.00821042	-0.0361867	0.118799	0.0409353
1.43497	0.0103183	-0.0387144	0.118401	0.0408604
1.43597	0.0137759	-0.0399885	0.117306	0.040501
1.43697	0.0185778	-0.0400063	0.117707	0.0404365
1.43797	0.0246768	-0.0387962	0.116477	0.0405847
1.43897	0.0319838	-0.0364176	0.115886	0.0404635
1.43997	0.0403683	-0.0329606	0.11554	0.0399887
1.44097	0.049661	-0.0285445	0.116134	0.0400895
1.44197	0.0598592	-0.0231653	0.115298	0.0397958
1.44297	0.0704894	-0.0171677	0.115159	0.0406314
1.44397	0.081284	-0.0107439	0.115809	0.0401255
1.44497	0.0919554	-0.00410165	0.11601	0.0397035
1.44597	0.102201	0.00254086	0.115886	0.0393685
1.44697	0.111713	0.00895973	0.115241	0.0396173
1.44797	0.12018	0.0149308	0.114708	0.0393582
1.44897	0.127301	0.0202355	0.115195	0.0399281
1.44997	0.132788	0.0246661	0.114678	0.0399525
1.45098	0.136378	0.0280319	0.114033	0.0404201
1.45198	0.137835	0.0301641	0.113915	0.0404432
1.45298	0.136964	0.0309214	0.113605	0.0403697
1.45398	0.13361	0.0301949	0.113799	0.0396648
1.45498	0.127668	0.0279115	0.113129	0.0402841
1.45598	0.119088	0.0240385	0.113238	0.0401569
1.45698	0.107876	0.0185854	0.112751	0.0408499
1.45798	0.0941019	0.0116066	0.112406	0.0402782
1.45898	0.0778937	0.0032018	0.111899	0.0410558
1.45998	0.0594439	-0.00648331	0.111093	0.0412443
1.46098	0.0390057	-0.0172585	0.109996	0.0406105
1.46198	0.0171118	-0.0287167	0.110382	0.0400709
1.46298	-0.00612646	-0.0407865	0.110166	0.0391877
1.46398	-0.0302936	-0.0531602	0.109991	0.0394928
1.46498	-0.0549285	-0.0654975	0.109295	0.0390305
1.46598	-0.0795318	-0.0774314	0.109072	0.0384515
1.46698	-0.103574	-0.088574	0.108655	0.0380629
1.46798	-0.126506	-0.0985243	0.108473	0.0385532
1.46898	-0.147766	-0.106875	0.10824	0.0376688
1.46998	-0.166793	-0.11322	0.107607	0.0376863
1.47099	-0.183035	-0.117165	0.107701	0.0376691
1.47199	-0.195962	-0.118331	0.106936	0.0376585
1.47299	-0.205073	-0.116367	0.106865	0.0374914
1.47399	-0.209911	-0.110952	0.106962	0.0385631
1.47499	-0.210068	-0.101809	0.105551	0.0384738
1.47599	-0.205194	-0.0887065	0.104627	0.0385391
1.47699	-0.19501	-0.0714645	0.104344	0.0389844
1.47799	-0.179307	-0.0499611	0.103156	0.0393677
1.47899	-0.157957	-0.0241355	0.102508	0.0389312
1.47999	-0.130915	0.00600967	0.101854	0.0387587
1.48099	-0.0982188	0.0404065	0.100757	0.0386753
1.48199	-0.0597866	0.0790824	0.0995577	0.0388239
1.48299	-0.0160711	0.121653	0.0998844	0.0395312
1.48399	0.0326323	0.167856	0.0996346	0.0396985
1.48499	0.085951	0.217373	0.0978988	0.0404525
1.48599	0.14344	0.269829	0.0973578	0.0405851
1.48699	0.204589	0.324805	0.0971371	0.0405563
1.48799	0.268831	0.381835	0.0977162	0.0412659
1.48899	0.33555	0.440423	0.0978627	0.0411879
1.48999	0.404091	0.500045	0.0977249	0.0409147
1.491	0.473773	0.560157	0.0979648	0.0407392
1.492	0.543896	0.620208	0.097835	0.0411507
1.493	0.613756	0.679643	0.0975997	0.0409665
1.494	0.682657	0.737918	0.0969636	0.040842
1.495	0.749919	0.794506	0.0969136	0.0406257
1.496	0.814891	0.848904	0.0966475	0.0407753
1.497	0.876963	0.900644	0.0960163	0.0404274
1.498	0.935572	0.949299	0.0950632	0.0403276
1.499	0.990215	0.994489	0.0948497	0.0409955
[truncated: 1 more rows]
