# Supplementary material for: Evidence accumulation relates to perceptual consciousness and monitoring
Source: Nat Commun. 2021 May 31;12:3261. doi: 10.1038/s41467-021-23540-y (PMC8166835; doi:10.1038/s41467-021-23540-y)
Supplement: Supplementary file 4 — Source Data [file 41467_2021_23540_MOESM4_ESM.zip › Supplementary Data/SFig.1d.xls]

## Sheet: Sheet1
bins	count
0	63
0.2	48
0.4	38
0.6	38
0.8	25
1	29
1.2	25
1.4	15
1.6	17
1.8	14
2	10
2.2	13
2.4	11
2.6	9
2.8	7
3	4
3.2	1
3.4	0
3.6	0
3.8	1
4	0
4.2	0
4.4	0
4.6	0
4.8	0
5	0
5.2	0
5.4	0
5.6	0
5.8	0
6	0
6.2	0
6.4	0
6.6	0
6.8	0
7	0
7.2	0
7.4	0
7.6	0
7.8	0
8	0
8.2	0
8.4	0
8.6	0
8.8	0
9	0
9.2	0
9.4	0
9.6	0
9.8	0
10	0
10.2	0
10.4	0
10.6	0
10.8	0
11	0
11.2	0
11.4	0
11.6	0
11.8	0
12	0
12.2	0
12.4	0
12.6	0
12.8	0
13	0
13.2	0
13.4	0
13.6	0
13.8	0
14	0
14.2	0
14.4	0
14.6	0
14.8	0
15	0
15.2	0
15.4	0
15.6	0
15.8	0
16	0
16.2	0
16.4	0
16.6	0
16.8	0
17	0
17.2	0
17.4	0
17.6	0
17.8	0
18	0
18.2	0
18.4	0
18.6	0
18.8	0
19	0
19.2	0
19.4	0
19.6	0
19.8	0
20	0
