# Supplementary material for: Evidence accumulation relates to perceptual consciousness and monitoring
Source: Nat Commun. 2021 May 31;12:3261. doi: 10.1038/s41467-021-23540-y (PMC8166835; doi:10.1038/s41467-021-23540-y)
Supplement: Supplementary file 4 — Source Data [file 41467_2021_23540_MOESM4_ESM.zip › Supplementary Data/SFig.1e.xls]

## Sheet: Sheet1
bins	count
0	0
2	0
4	1
6	18
8	19
10	32
12	20
14	12
16	20
18	9
20	13
22	1
24	4
26	2
28	2
30	4
32	1
34	1
36	1
38	2
40	4
42	0
44	0
46	0
48	0
50	0
52	0
54	1
56	2
58	0
60	0
62	1
64	0
66	0
68	0
70	0
