# Supplementary material for: Evidence accumulation relates to perceptual consciousness and monitoring
Source: Nat Commun. 2021 May 31;12:3261. doi: 10.1038/s41467-021-23540-y (PMC8166835; doi:10.1038/s41467-021-23540-y)
Supplement: Supplementary file 4 — Source Data [file 41467_2021_23540_MOESM4_ESM.zip › Supplementary Data/SFig.5_18.xls]

## Sheet: Sheet1
t	erphit	erpmiss	simhit	simmiss
-0.5	0.111579	-0.0909403	-0.000633094	-0.000600596
-0.498999	0.112546	-0.0992283	-0.000630029	-0.000599149
-0.497999	0.112796	-0.107601	-0.000629774	-0.000598522
-0.496998	0.11237	-0.116019	-0.000628957	-0.000596262
-0.495998	0.111318	-0.124439	-0.00062832	-0.000591761
-0.494997	0.109702	-0.132814	-0.000623977	-0.000586202
-0.493997	0.107588	-0.141096	-0.000621291	-0.000582727
-0.492996	0.105052	-0.149231	-0.000615209	-0.000578929
-0.491996	0.102175	-0.157167	-0.000617998	-0.000579286
-0.490995	0.0990397	-0.164848	-0.000616441	-0.000576437
-0.489995	0.0957337	-0.172219	-0.000616524	-0.000578774
-0.488994	0.0923445	-0.179226	-0.000612013	-0.00057685
-0.487994	0.0889592	-0.185814	-0.000609459	-0.000574517
-0.486993	0.0856629	-0.191932	-0.000606118	-0.000573641
-0.485993	0.082537	-0.19753	-0.000605988	-0.000574859
-0.484992	0.0796585	-0.202563	-0.00060763	-0.000577758
-0.483992	0.077098	-0.206989	-0.000610689	-0.00057508
-0.482991	0.0749192	-0.210771	-0.000607805	-0.000570292
-0.481991	0.0731776	-0.213876	-0.000606354	-0.000571388
-0.48099	0.0719196	-0.216278	-0.000604915	-0.000568857
-0.47999	0.071182	-0.217957	-0.000601907	-0.000567308
-0.478989	0.0712312	-0.218665	-0.000596296	-0.000563884
-0.477989	0.0718396	-0.218633	-0.000589705	-0.000561832
-0.476988	0.0730086	-0.217868	-0.000591035	-0.000565393
-0.475988	0.0747288	-0.21638	-0.000591545	-0.000565661
-0.474987	0.0769806	-0.21419	-0.000594348	-0.000565287
-0.473987	0.0797344	-0.211324	-0.000594397	-0.000563153
-0.472986	0.0829513	-0.207815	-0.000595283	-0.000560482
-0.471986	0.0865835	-0.203706	-0.000596078	-0.000562246
-0.470985	0.0905758	-0.199042	-0.000595007	-0.000559098
-0.469985	0.0948661	-0.193879	-0.000594909	-0.000557719
-0.468984	0.0993865	-0.188274	-0.000596952	-0.0005596
-0.467984	0.104065	-0.182293	-0.000593748	-0.00055832
-0.466983	0.108826	-0.176003	-0.000590572	-0.000559315
-0.465983	0.113592	-0.169477	-0.000588296	-0.000558596
-0.464982	0.118287	-0.162789	-0.000586115	-0.000555976
-0.463982	0.122833	-0.156016	-0.000581419	-0.000554549
-0.462981	0.127155	-0.149235	-0.000579262	-0.000553586
-0.461981	0.131183	-0.142523	-0.000575485	-0.000553467
-0.46098	0.134849	-0.135956	-0.00057353	-0.000556457
-0.45998	0.138094	-0.129608	-0.000578363	-0.000551655
-0.458979	0.141113	-0.123316	-0.000576292	-0.00054504
-0.457979	0.143607	-0.117386	-0.000575676	-0.000540386
-0.456978	0.145532	-0.111884	-0.000572423	-0.000538889
-0.455978	0.146855	-0.106871	-0.000570763	-0.000534836
-0.454977	0.14755	-0.102401	-0.000568403	-0.000529271
-0.453977	0.1476	-0.0985217	-0.000569741	-0.000525485
-0.452976	0.146998	-0.0952717	-0.000568548	-0.000526986
-0.451976	0.145748	-0.0926827	-0.000566951	-0.000528714
-0.450975	0.14386	-0.0907777	-0.000567075	-0.000528729
-0.449975	0.141354	-0.0895706	-0.000559911	-0.000527055
-0.448974	0.138258	-0.0890665	-0.000561009	-0.000521492
-0.447974	0.134609	-0.0892613	-0.000562174	-0.000521199
-0.446973	0.130448	-0.0901419	-0.000556865	-0.000522467
-0.445973	0.125825	-0.0916864	-0.00055112	-0.000523669
-0.444972	0.120793	-0.0938641	-0.000543352	-0.000523586
-0.443972	0.115411	-0.096636	-0.000544542	-0.000527029
-0.442971	0.109741	-0.0999554	-0.000542997	-0.000530058
-0.441971	0.103846	-0.103768	-0.000538939	-0.000526226
-0.44097	0.0977943	-0.108014	-0.000537113	-0.000527617
-0.43997	0.0916508	-0.112626	-0.000531651	-0.000521196
-0.438969	0.0857258	-0.117289	-0.000524546	-0.000519224
-0.437969	0.0798387	-0.122176	-0.00052398	-0.000518496
-0.436968	0.0740484	-0.127211	-0.000524889	-0.000515856
-0.435968	0.0684108	-0.132318	-0.000518708	-0.000513908
-0.434967	0.0629785	-0.137417	-0.000512919	-0.000512884
-0.433967	0.0577998	-0.142429	-0.000510285	-0.00050979
-0.432966	0.0529185	-0.147276	-0.000509787	-0.000513242
-0.431966	0.0483736	-0.151881	-0.000508355	-0.000517236
-0.430965	0.0441985	-0.156169	-0.000510985	-0.000517984
-0.429965	0.0404212	-0.160069	-0.000507125	-0.000509002
-0.428964	0.037064	-0.163516	-0.00050592	-0.000508917
-0.427964	0.0341436	-0.166448	-0.00050195	-0.000504724
-0.426963	0.0316711	-0.168809	-0.000494383	-0.000505018
-0.425963	0.0296521	-0.170552	-0.000490672	-0.000501829
-0.424962	0.028087	-0.171633	-0.000490385	-0.000500416
-0.423962	0.0269712	-0.17202	-0.000482525	-0.000499671
-0.422961	0.0262954	-0.171687	-0.00048392	-0.000495676
-0.421961	0.0260462	-0.170614	-0.000486911	-0.000497231
-0.42096	0.0262063	-0.168792	-0.00048617	-0.000490958
-0.41996	0.0267547	-0.166219	-0.00048369	-0.000489871
-0.418959	0.027941	-0.162636	-0.000484354	-0.000490146
-0.417959	0.0294608	-0.158327	-0.000485548	-0.000491442
-0.416958	0.0312805	-0.15332	-0.000487129	-0.00049076
-0.415958	0.0333647	-0.14765	-0.000482114	-0.000491736
-0.414957	0.0356767	-0.141358	-0.000478312	-0.0004892
-0.413957	0.0381786	-0.13449	-0.000474735	-0.000485447
-0.412956	0.0408318	-0.127102	-0.000473679	-0.000483133
-0.411956	0.0435974	-0.119251	-0.000472119	-0.000479481
-0.410955	0.0464364	-0.110999	-0.000469078	-0.000475936
-0.409955	0.0493098	-0.102414	-0.000465852	-0.000478222
-0.408954	0.0521792	-0.0935638	-0.000463027	-0.000470729
-0.407954	0.055007	-0.0845189	-0.000462901	-0.000470678
-0.406953	0.0577565	-0.0753509	-0.000462065	-0.00047103
-0.405953	0.0603921	-0.066131	-0.000458079	-0.000470428
-0.404952	0.0628797	-0.0569296	-0.000453262	-0.000469131
-0.403952	0.065187	-0.0478151	-0.000452505	-0.000471207
-0.402951	0.0672834	-0.0388534	-0.000448415	-0.000469722
-0.401951	0.0691405	-0.0301065	-0.000445519	-0.000469303
-0.40095	0.070732	-0.0216324	-0.00044517	-0.000463739
-0.39995	0.0720344	-0.0134841	-0.000440546	-0.000462302
-0.398949	0.0733282	-0.00545326	-0.000430892	-0.000463863
-0.397949	0.0742902	0.00215844	-0.000430737	-0.000460408
-0.396948	0.0748999	0.00931172	-0.000430124	-0.000458392
-0.395948	0.07514	0.0159741	-0.000429315	-0.000456593
-0.394947	0.0749966	0.0221202	-0.000433714	-0.000460472
-0.393947	0.0744593	0.0277316	-0.000434591	-0.000458648
-0.392946	0.0735213	0.0327973	-0.000432303	-0.000455966
-0.391946	0.0721797	0.0373132	-0.000436272	-0.000449933
-0.390945	0.0704355	0.041282	-0.000430561	-0.00044878
-0.389945	0.0682939	0.0447131	-0.000431812	-0.000443733
-0.388944	0.065764	0.0476221	-0.000426655	-0.000446023
-0.387944	0.0628596	0.0500302	-0.000426828	-0.000444694
-0.386943	0.0595984	0.0519639	-0.000428794	-0.000439462
-0.385943	0.056003	0.0534543	-0.000431323	-0.000435924
-0.384942	0.0520997	0.0545364	-0.000432368	-0.000429501
-0.383942	0.0479198	0.0552484	-0.000429457	-0.000428275
-0.382941	0.0434983	0.0556313	-0.000429775	-0.000430325
-0.381941	0.0388746	0.0557276	-0.000429373	-0.000430831
-0.38094	0.0340916	0.0555809	-0.000429235	-0.000428836
-0.37994	0.0291962	0.0552349	-0.000425146	-0.000426416
-0.378939	0.0245257	0.0549843	-0.000415736	-0.000423434
-0.377939	0.0198417	0.0546165	-0.000416658	-0.000419817
-0.376938	0.015194	0.0541669	-0.000411732	-0.000420109
-0.375938	0.0106346	0.0536678	-0.000408222	-0.000414826
-0.374937	0.00621652	0.0531482	-0.000405547	-0.000408805
-0.373937	0.00199352	0.0526332	-0.000396343	-0.000402869
-0.372936	-0.00198056	0.0521431	-0.000396947	-0.000399582
-0.371936	-0.00565252	0.0516936	-0.00039626	-0.000396641
-0.370935	-0.00897042	0.051295	-0.000398943	-0.000399236
-0.369935	-0.0118843	0.0509522	-0.0003962	-0.000397312
-0.368934	-0.0143468	0.0506647	-0.000396899	-0.000395744
-0.367934	-0.0163137	0.0504262	-0.000396406	-0.000393095
-0.366933	-0.017745	0.0502253	-0.000388673	-0.000391437
-0.365933	-0.0186046	0.0500451	-0.000388297	-0.000391509
-0.364932	-0.0188619	0.049864	-0.000388396	-0.000389435
-0.363932	-0.0184913	0.0496559	-0.000386857	-0.000390793
-0.362931	-0.0174734	0.0493907	-0.000381888	-0.000396836
-0.361931	-0.0157948	0.0490347	-0.000382076	-0.000392118
-0.36093	-0.0134485	0.0485518	-0.000383073	-0.000392206
-0.35993	-0.0104342	0.0479036	-0.000381667	-0.000387822
-0.358929	-0.00650726	0.0472824	-0.000378721	-0.000386961
-0.357929	-0.00193457	0.0464156	-0.000374507	-0.000386764
-0.356928	0.00325918	0.0452589	-0.000372035	-0.000389241
-0.355928	0.00904263	0.0437687	-0.000374076	-0.000384866
-0.354927	0.015378	0.0419036	-0.000370708	-0.000383709
-0.353927	0.0222212	0.0396242	-0.00036842	-0.000382029
-0.352926	0.0295226	0.0368946	-0.000363971	-0.000379738
-0.351926	0.0372271	0.033683	-0.000360577	-0.000379121
-0.350925	0.045275	0.0299623	-0.000354371	-0.000377888
-0.349925	0.0536024	0.0257105	-0.000344381	-0.000374369
-0.348924	0.0621421	0.0209119	-0.0003426	-0.000369739
-0.347924	0.0708243	0.015557	-0.000341669	-0.000365312
-0.346923	0.0795772	0.0096434	-0.000341169	-0.000365383
-0.345923	0.0883282	0.00317573	-0.000336693	-0.000358824
-0.344922	0.0970043	-0.00383387	-0.000333769	-0.000354719
-0.343922	0.105534	-0.0113657	-0.00033216	-0.000356148
-0.342921	0.113845	-0.0193924	-0.000325107	-0.000350818
-0.341921	0.121872	-0.0278791	-0.000323506	-0.000350402
-0.34092	0.129548	-0.0367836	-0.000323795	-0.00034807
-0.33992	0.136813	-0.0460566	-0.000321804	-0.000345834
-0.338919	0.143865	-0.0554117	-0.000321093	-0.00034082
-0.337919	0.150392	-0.0650185	-0.000322901	-0.000339737
-0.336918	0.156347	-0.0748136	-0.000318727	-0.00033549
-0.335918	0.161686	-0.0847291	-0.000319024	-0.000335456
-0.334917	0.166375	-0.0946928	-0.000318228	-0.000335602
-0.333917	0.170386	-0.10463	-0.000316157	-0.000335391
-0.332916	0.173701	-0.114462	-0.000310774	-0.000335353
-0.331916	0.176306	-0.124112	-0.000308075	-0.00033405
-0.330915	0.178198	-0.133499	-0.000300939	-0.000331207
-0.329915	0.179381	-0.142544	-0.000302055	-0.000327769
-0.328914	0.179867	-0.151172	-0.00029808	-0.000329695
-0.327914	0.179674	-0.159305	-0.00028998	-0.000331712
-0.326913	0.178829	-0.166872	-0.000284184	-0.000335936
-0.325913	0.177364	-0.173806	-0.000287149	-0.000331113
-0.324912	0.175318	-0.180043	-0.000286265	-0.000326489
-0.323912	0.172737	-0.185525	-0.000285086	-0.000328828
-0.322911	0.16967	-0.190201	-0.000287229	-0.000328553
-0.321911	0.166171	-0.194028	-0.000287389	-0.000324863
-0.32091	0.162299	-0.196966	-0.000291545	-0.00032099
-0.31991	0.158113	-0.198987	-0.000295711	-0.000321382
-0.318909	0.153946	-0.199805	-0.000293225	-0.00031904
-0.317909	0.149585	-0.199673	-0.000291016	-0.00031924
-0.316908	0.145093	-0.198592	-0.000284969	-0.000318379
-0.315908	0.140528	-0.196568	-0.000284663	-0.000317084
-0.314907	0.135949	-0.193621	-0.000285331	-0.000310996
-0.313907	0.131413	-0.189776	-0.000288513	-0.000315644
-0.312906	0.126975	-0.185065	-0.000285857	-0.000313801
-0.311906	0.122686	-0.179531	-0.000285258	-0.000313578
-0.310905	0.118592	-0.173221	-0.000283355	-0.000310263
-0.309905	0.114736	-0.166191	-0.000283322	-0.00030861
-0.308904	0.111155	-0.158502	-0.000278235	-0.000305174
-0.307904	0.10788	-0.150219	-0.000274977	-0.000303492
-0.306903	0.104936	-0.141414	-0.000275598	-0.000295555
-0.305903	0.102344	-0.13216	-0.000271	-0.000295849
-0.304902	0.100115	-0.122534	-0.000266539	-0.00029057
-0.303902	0.0982561	-0.112615	-0.000266598	-0.000289711
-0.302901	0.0967677	-0.102482	-0.000266429	-0.000287314
-0.301901	0.0956435	-0.0922125	-0.000260388	-0.000281193
-0.3009	0.0948715	-0.0818851	-0.000254672	-0.000272841
-0.2999	0.0944339	-0.0715749	-0.00024823	-0.000273477
-0.298899	0.0945799	-0.0610772	-0.000243216	-0.000270576
-0.297899	0.0950092	-0.0507441	-0.000243791	-0.000269629
-0.296898	0.0956848	-0.0406443	-0.000237284	-0.000268504
-0.295898	0.0965659	-0.030841	-0.000233435	-0.000266801
-0.294897	0.0976088	-0.0213915	-0.000230632	-0.000270336
-0.293897	0.0987673	-0.0123464	-0.000236256	-0.000266057
-0.292896	0.0999936	-0.00374943	-0.000231474	-0.000259576
-0.291896	0.101239	0.00436287	-0.00023437	-0.000265146
-0.290895	0.102455	0.0119615	-0.000235055	-0.000267404
-0.289895	0.103594	0.0190249	-0.000237644	-0.000268505
-0.288894	0.104609	0.0255392	-0.000236717	-0.000271574
-0.287894	0.105457	0.0314981	-0.000235751	-0.000272242
-0.286893	0.106097	0.0369022	-0.000235832	-0.000271338
-0.285893	0.106492	0.0417594	-0.000237167	-0.000271188
-0.284892	0.106609	0.0460841	-0.000232578	-0.000268765
-0.283892	0.106423	0.0498968	-0.000225917	-0.000268699
-0.282891	0.10591	0.0532235	-0.000221036	-0.000268441
-0.281891	0.105056	0.0560954	-0.000217911	-0.000266279
-0.28089	0.10385	0.0585478	-0.000214079	-0.000261292
-0.27989	0.102291	0.0606195	-0.000217697	-0.000256048
-0.278889	0.10066	0.0626405	-0.000217938	-0.000257296
-0.277889	0.0986874	0.064355	-0.000217536	-0.000256852
-0.276888	0.0963849	0.065803	-0.000212551	-0.000252815
-0.275888	0.0937701	0.0670252	-0.00021169	-0.000250416
-0.274887	0.0908663	0.0680621	-0.000213506	-0.000247496
-0.273887	0.0877022	0.0689531	-0.000204974	-0.00024858
-0.272886	0.0843113	0.0697358	-0.000205238	-0.000248798
-0.271886	0.0807311	0.0704451	-0.000205428	-0.000245612
-0.270885	0.0770029	0.0711129	-0.000203148	-0.00024608
-0.269885	0.0731705	0.071767	-0.000201283	-0.000245216
-0.268884	0.0692802	0.072431	-0.000197304	-0.000242764
-0.267884	0.0653792	0.0731237	-0.000199948	-0.000243866
-0.266883	0.0615154	0.0738588	-0.000197529	-0.000246444
-0.265883	0.0577364	0.0746447	-0.000196269	-0.000244147
-0.264882	0.0540888	0.0754846	-0.000195736	-0.000242943
-0.263882	0.0506173	0.0763761	-0.000191964	-0.00023971
-0.262881	0.0473643	0.0773117	-0.000183511	-0.000233946
-0.261881	0.0443687	0.0782791	-0.000184325	-0.000236287
-0.26088	0.0416659	0.0792612	-0.000181753	-0.000236934
-0.25988	0.0392867	0.0802368	-0.000176641	-0.000235529
-0.258879	0.0375243	0.0814719	-0.000177811	-0.000236146
-0.257879	0.0361324	0.082641	-0.00017271	-0.000231232
-0.256878	0.0351211	0.0837089	-0.000167646	-0.000228598
-0.255878	0.0344943	0.084639	-0.000163498	-0.000227001
-0.254877	0.03425	0.0853937	-0.000161664	-0.00022272
-0.253877	0.0343796	0.0859354	-0.00016237	-0.000217635
-0.252876	0.0348684	0.0862275	-0.000158836	-0.000219071
-0.251876	0.0356958	0.0862347	-0.000155574	-0.000214285
-0.250875	0.0368353	0.0859243	-0.000158054	-0.000210625
-0.249875	0.0382552	0.0852665	-0.000159568	-0.000212534
-0.248874	0.0399187	0.0842355	-0.000161155	-0.000210269
-0.247874	0.0417846	0.0828098	-0.000158227	-0.000204333
-0.246873	0.0438082	0.0809731	-0.000156084	-0.000202962
-0.245873	0.0459416	0.0787148	-0.000153589	-0.000202108
-0.244872	0.0481344	0.07603	-0.000152812	-0.000197154
-0.243872	0.0503349	0.0729204	-0.000146464	-0.000199019
-0.242871	0.0524905	0.0693942	-0.000145622	-0.000194051
-0.241871	0.0545488	0.0654663	-0.000146657	-0.000191662
-0.24087	0.056458	0.0611582	-0.000143878	-0.000192001
-0.23987	0.0581682	0.056498	-0.000141031	-0.000188681
-0.238869	0.0599	0.051805	-0.000136223	-0.00018461
-0.237869	0.0613388	0.0468279	-0.000132277	-0.000184538
-0.236868	0.062439	0.0416075	-0.000134645	-0.000182394
-0.235868	0.063159	0.0361894	-0.000130725	-0.000181029
-0.234867	0.0634623	0.0306235	-0.000124977	-0.000180367
-0.233867	0.0633175	0.0249632	-0.000124001	-0.000176374
-0.232866	0.0626986	0.0192646	-0.000121618	-0.000176142
-0.231866	0.0615859	0.0135852	-0.000117521	-0.000174629
-0.230865	0.0599655	0.00798355	-0.000118848	-0.000173758
-0.229865	0.0578302	0.00251795	-0.000117085	-0.000169862
-0.228864	0.0551787	-0.00275448	-0.000116826	-0.000167318
-0.227864	0.0520163	-0.00777867	-0.000115226	-0.000163925
-0.226863	0.0483545	-0.0125025	-0.000126512	-0.000158659
-0.225863	0.044211	-0.0168776	-0.000126652	-0.000161893
-0.224862	0.0396092	-0.0208604	-0.000124338	-0.000160603
-0.223862	0.034578	-0.0244123	-0.000120373	-0.000163229
-0.222861	0.0291515	-0.0275008	-0.000120303	-0.000165777
-0.221861	0.0233688	-0.0300998	-0.000123651	-0.000171603
-0.22086	0.0172728	-0.03219	-0.000124035	-0.000166328
-0.21986	0.0109105	-0.0337591	-0.000125498	-0.000169178
-0.218859	0.00462212	-0.0345232	-0.000122697	-0.000167251
-0.217859	-0.00183252	-0.0347733	-0.000122925	-0.000163063
-0.216858	-0.00840422	-0.0345236	-0.000119895	-0.000165239
-0.215858	-0.0150426	-0.0337951	-0.00011589	-0.000162271
-0.214857	-0.0216968	-0.0326153	-0.000114417	-0.000165197
-0.213857	-0.0283158	-0.0310177	-0.000113666	-0.000162226
-0.212856	-0.0348496	-0.0290416	-0.000107284	-0.000161209
-0.211856	-0.0412491	-0.0267312	-0.000103825	-0.000159365
-0.210855	-0.0474673	-0.0241349	-9.92474e-05	-0.000155407
-0.209855	-0.0534591	-0.0213048	-9.54736e-05	-0.000149394
-0.208854	-0.0591824	-0.0182957	-9.34162e-05	-0.000148767
-0.207854	-0.0645981	-0.0151642	-9.27605e-05	-0.000144992
-0.206853	-0.0696703	-0.0119678	-9.21643e-05	-0.000145951
-0.205853	-0.0743672	-0.00876407	-9.17158e-05	-0.000142901
-0.204852	-0.0786604	-0.0056095	-8.2631e-05	-0.000141189
-0.203852	-0.0825258	-0.00255881	-8.11929e-05	-0.000143741
-0.202851	-0.0859433	0.000336118	-8.05444e-05	-0.000141134
-0.201851	-0.0888969	0.00302701	-7.97141e-05	-0.000140981
-0.20085	-0.0913749	0.00547003	-8.45999e-05	-0.00013861
-0.19985	-0.0933694	0.00762647	-8.23008e-05	-0.000134978
-0.198849	-0.094585	0.00974143	-8.25387e-05	-0.000134679
-0.197849	-0.0953135	0.0115072	-8.60787e-05	-0.00013735
-0.196848	-0.0955638	0.0128988	-8.50112e-05	-0.000133998
-0.195848	-0.0953487	0.013898	-8.64959e-05	-0.000126873
-0.194847	-0.094684	0.0144938	-8.76028e-05	-0.000124395
-0.193847	-0.093589	0.0146822	-8.91438e-05	-0.000124177
-0.192846	-0.0920854	0.0144664	-8.4964e-05	-0.000122772
-0.191846	-0.0901975	0.0138566	-8.43685e-05	-0.000114696
-0.190845	-0.0879516	0.0128696	-8.51124e-05	-0.000115189
-0.189845	-0.0853757	0.0115285	-8.02982e-05	-0.000115458
-0.188844	-0.0824991	0.00986227	-7.53143e-05	-0.000113966
-0.187844	-0.0793518	0.00790537	-6.89471e-05	-0.000110631
-0.186843	-0.0759644	0.00569682	-6.68735e-05	-0.000106921
-0.185843	-0.0723675	0.00327973	-6.96654e-05	-0.000104708
-0.184842	-0.0685911	0.000700535	-6.46001e-05	-0.000101171
-0.183842	-0.0646648	-0.00199178	-6.70814e-05	-0.00010213
-0.182841	-0.0606166	-0.00474648	-6.18451e-05	-0.000100914
-0.181841	-0.0564732	-0.00751189	-5.47008e-05	-9.57312e-05
-0.18084	-0.0522593	-0.0102362	-6.02545e-05	-9.47689e-05
-0.17984	-0.0479974	-0.0128683	-5.9041e-05	-8.81485e-05
-0.178839	-0.0434237	-0.0150706	-5.4018e-05	-8.67045e-05
-0.177839	-0.0388428	-0.0170826	-5.81027e-05	-8.45967e-05
-0.176838	-0.0342743	-0.0188654	-5.78864e-05	-8.4849e-05
-0.175838	-0.0297354	-0.0203842	-5.64728e-05	-8.12177e-05
-0.174837	-0.02524	-0.0216087	-5.42968e-05	-7.4228e-05
-0.173837	-0.0207993	-0.0225138	-5.51489e-05	-7.28666e-05
-0.172836	-0.0164214	-0.0230799	-5.99953e-05	-7.23369e-05
-0.171836	-0.0121118	-0.0232929	-6.19332e-05	-6.78354e-05
-0.170835	-0.00787275	-0.0231451	-5.81124e-05	-6.60434e-05
-0.169835	-0.00370433	-0.0226349	-5.54677e-05	-6.36665e-05
-0.168834	0.000396074	-0.0217668	-5.44668e-05	-5.62092e-05
-0.167834	0.00443327	-0.0205512	-5.28899e-05	-5.25457e-05
-0.166833	0.0084141	-0.0190047	-4.87627e-05	-5.1747e-05
-0.165833	0.0123471	-0.0171493	-4.10988e-05	-4.8502e-05
-0.164832	0.0162423	-0.0150121	-4.52232e-05	-3.68584e-05
-0.163832	0.0201109	-0.0126251	-4.45911e-05	-3.84081e-05
-0.162831	0.0239648	-0.0100242	-4.44641e-05	-3.87374e-05
-0.161831	0.0278163	-0.0072492	-4.07881e-05	-3.51153e-05
-0.16083	0.0316779	-0.00434256	-3.21284e-05	-3.21485e-05
-0.15983	0.0355618	-0.00134908	-3.01881e-05	-2.3655e-05
-0.158829	0.0397826	0.00196191	-2.73152e-05	-1.44397e-05
-0.157829	0.0440446	0.00526603	-2.08317e-05	-1.16497e-05
-0.156828	0.0483511	0.00851081	-1.65888e-05	-1.33775e-05
-0.155828	0.0527034	0.0116442	-1.46031e-05	-1.74064e-05
-0.154827	0.0571008	0.0146153	-1.59839e-05	-1.36962e-05
-0.153827	0.0615397	0.0173749	-1.47375e-05	-8.95174e-06
-0.152826	0.0660138	0.0198764	-1.44977e-05	-2.60994e-06
-0.151826	0.0705139	0.022076	-1.30501e-05	1.60152e-06
-0.150825	0.0750274	0.0239338	-8.02591e-06	6.32578e-07
-0.149825	0.0795388	0.0254139	-4.59631e-06	-2.45255e-07
-0.148824	0.084029	0.0264851	-4.18091e-06	4.36296e-06
-0.147824	0.0884759	0.0271214	-2.87612e-06	8.12822e-06
-0.146823	0.0928543	0.0273019	-3.20333e-07	8.77537e-06
-0.145823	0.0971363	0.0270117	5.84431e-07	1.19801e-05
-0.144822	0.101291	0.0262418	4.04828e-06	1.50938e-05
-0.143822	0.105286	0.024989	7.86758e-06	1.89155e-05
-0.142821	0.109087	0.0232567	6.96195e-06	2.73346e-05
-0.141821	0.112657	0.021054	1.17192e-05	2.362e-05
-0.14082	0.11596	0.0183963	1.55378e-05	2.95648e-05
-0.13982	0.118959	0.0153049	1.91889e-05	3.01653e-05
-0.138819	0.121905	0.0120844	2.09169e-05	3.38567e-05
-0.137819	0.124476	0.00848498	1.97523e-05	3.08699e-05
-0.136818	0.126632	0.00453887	2.3406e-05	3.65742e-05
-0.135818	0.128336	0.000282955	2.98524e-05	4.27237e-05
-0.134817	0.129552	-0.00424184	3.29612e-05	4.21453e-05
-0.133817	0.130247	-0.00899106	3.67451e-05	5.04984e-05
-0.132816	0.130391	-0.0139173	3.6795e-05	5.37116e-05
-0.131816	0.129961	-0.0189707	3.3925e-05	5.38701e-05
-0.130815	0.128935	-0.0240999	3.8695e-05	5.64855e-05
-0.129815	0.127299	-0.029252	4.64818e-05	5.25873e-05
-0.128814	0.125042	-0.0343738	5.34356e-05	5.27904e-05
-0.127814	0.122162	-0.0394123	5.38548e-05	5.699e-05
-0.126813	0.118661	-0.0443149	5.74245e-05	6.46563e-05
-0.125813	0.114548	-0.0490305	5.8296e-05	6.30273e-05
-0.124812	0.109838	-0.0535098	5.34461e-05	6.24594e-05
-0.123812	0.104555	-0.0577055	4.82755e-05	6.66608e-05
-0.122811	0.0987259	-0.0615736	5.12211e-05	6.73416e-05
-0.121811	0.0923865	-0.0650729	4.98267e-05	6.91393e-05
-0.12081	0.0855779	-0.0681661	5.07961e-05	7.27482e-05
-0.11981	0.0783468	-0.0708198	4.68702e-05	8.13714e-05
-0.118809	0.0710191	-0.0726955	4.93873e-05	7.91158e-05
-0.117809	0.0633791	-0.0740863	5.26956e-05	8.0075e-05
-0.116808	0.0554821	-0.0749778	5.69261e-05	8.03483e-05
-0.115808	0.0473863	-0.0753607	6.34252e-05	8.29885e-05
-0.114807	0.0391522	-0.0752303	7.07992e-05	8.74994e-05
-0.113807	0.0308415	-0.0745872	6.85926e-05	8.95178e-05
-0.112806	0.0225167	-0.073437	6.47986e-05	8.74748e-05
-0.111806	0.0142399	-0.0717905	6.5013e-05	8.96542e-05
-0.110805	0.00607218	-0.069663	6.86789e-05	9.43728e-05
-0.109805	-0.00192738	-0.0670751	6.89595e-05	8.84528e-05
-0.108804	-0.00970228	-0.0640515	6.58568e-05	9.2526e-05
-0.107804	-0.0171994	-0.0606215	6.77902e-05	9.86884e-05
-0.106803	-0.0243698	-0.0568183	6.64212e-05	0.000101026
-0.105803	-0.0311691	-0.0526787	6.65693e-05	0.000109376
-0.104802	-0.037558	-0.0482427	6.79909e-05	0.000116984
-0.103802	-0.0435029	-0.0435532	7.04511e-05	0.000116889
-0.102801	-0.0489762	-0.0386553	7.44435e-05	0.000117519
-0.101801	-0.0539563	-0.0335959	7.51625e-05	0.000122631
-0.1008	-0.058428	-0.0284232	8.03388e-05	0.000122306
-0.0997999	-0.0623824	-0.0231863	7.54174e-05	0.000124489
-0.0987994	-0.0655614	-0.0176605	7.90208e-05	0.000128996
-0.0977989	-0.0682272	-0.0121747	8.09789e-05	0.00013159
-0.0967984	-0.070394	-0.00678197	8.60959e-05	0.000135707
-0.0957979	-0.0720812	-0.00153404	8.21098e-05	0.000137798
-0.0947974	-0.0733139	0.0035191	8.19867e-05	0.000140679
-0.0937969	-0.0741216	0.00832962	8.23379e-05	0.000141696
-0.0927964	-0.074538	0.0128523	8.25511e-05	0.000142893
-0.0917959	-0.0746004	0.0170449	8.22171e-05	0.000143443
-0.0907954	-0.0743488	0.0208683	8.28367e-05	0.000145723
-0.0897949	-0.0738254	0.0242873	8.34214e-05	0.00014476
-0.0887944	-0.0730737	0.0272704	8.32466e-05	0.000148381
-0.0877939	-0.0721378	0.0297902	8.88103e-05	0.00015415
-0.0867934	-0.0710617	0.0318237	9.36596e-05	0.000162179
-0.0857929	-0.0698883	0.0333526	9.59961e-05	0.00016098
-0.0847924	-0.0686589	0.034363	9.51806e-05	0.000163998
-0.0837919	-0.0674126	0.0348461	9.47096e-05	0.000167137
-0.0827914	-0.0661853	0.0347977	8.97942e-05	0.000169952
-0.0817909	-0.0650092	0.0342187	8.86949e-05	0.000173632
-0.0807904	-0.0639126	0.0331149	9.38971e-05	0.000174125
-0.0797899	-0.0629192	0.0314968	9.94473e-05	0.00017717
-0.0787894	-0.0618117	0.0296197	0.000104086	0.000178309
-0.0777889	-0.0608447	0.0272602	0.000108186	0.000177087
-0.0767884	-0.0600307	0.0244387	0.000112146	0.000176237
-0.0757879	-0.0593771	0.0211797	0.000112714	0.000179363
-0.0747874	-0.0588857	0.0175121	0.000115737	0.000183636
-0.0737869	-0.0585536	0.0134683	0.000121953	0.000184346
-0.0727864	-0.0583728	0.00908448	0.000118813	0.000188606
-0.0717859	-0.0583309	0.00440001	0.000119883	0.000192515
-0.0707854	-0.0584114	-0.000542801	0.000120098	0.000194338
-0.0697849	-0.0585944	-0.00569906	0.0001222	0.000194898
-0.0687844	-0.0588569	-0.0110216	0.000122352	0.000195182
-0.0677839	-0.0591735	-0.0164616	0.000124928	0.000200791
-0.0667834	-0.0595169	-0.0219684	0.000128397	0.000204116
-0.0657829	-0.0598589	-0.0274907	0.000131465	0.000201633
-0.0647824	-0.0601708	-0.0329762	0.000130547	0.000196469
-0.0637819	-0.0604239	-0.0383725	0.000137516	0.000198694
-0.0627814	-0.0605907	-0.0436275	0.000136916	0.000200098
-0.0617809	-0.0606449	-0.0486896	0.000142339	0.000199963
-0.0607804	-0.0605626	-0.0535084	0.000146229	0.000198091
-0.0597799	-0.0603224	-0.058035	0.000149742	0.000193594
-0.0587794	-0.0596727	-0.0619748	0.000148708	0.000195831
-0.0577789	-0.0588404	-0.065533	0.000153725	0.000201146
-0.0567784	-0.057819	-0.0686726	0.000155287	0.000200922
-0.0557779	-0.0566061	-0.0713599	0.000156179	0.000203181
-0.0547774	-0.0552037	-0.0735655	0.000158189	0.000211029
-0.0537769	-0.0536183	-0.075264	0.000163021	0.000214915
-0.0527764	-0.0518612	-0.0764347	0.000168209	0.000214418
-0.0517759	-0.0499483	-0.077062	0.000174155	0.00021741
-0.0507754	-0.0479	-0.0771354	0.00017746	0.000221286
-0.0497749	-0.045741	-0.0766499	0.000173738	0.000222755
-0.0487744	-0.0435002	-0.0756063	0.00018078	0.000227614
-0.0477739	-0.0412099	-0.0740111	0.000178602	0.000227417
-0.0467734	-0.0389059	-0.0718765	0.000178096	0.000231726
-0.0457729	-0.0366266	-0.0692205	0.000181695	0.000233619
-0.0447724	-0.0344123	-0.0660669	0.000182474	0.000232591
-0.0437719	-0.0323049	-0.0624449	0.000183149	0.000234566
-0.0427714	-0.0303471	-0.058389	0.000181201	0.000231077
-0.0417709	-0.0285813	-0.0539388	0.000182883	0.000230258
-0.0407704	-0.0270493	-0.0491382	0.000185465	0.000232208
-0.0397699	-0.0257914	-0.0440356	0.000189572	0.000233224
-0.0387694	-0.0245708	-0.0384198	0.000190861	0.000232549
-0.0377689	-0.0236997	-0.0326105	0.000190473	0.000234005
-0.0367684	-0.0232146	-0.0266704	0.000187665	0.000238496
-0.0357679	-0.0231473	-0.0206641	0.000192018	0.000241332
-0.0347674	-0.0235247	-0.0146582	0.000190922	0.000244192
-0.0337669	-0.0243686	-0.00871965	0.000194659	0.000246169
-0.0327664	-0.0256944	-0.00291577	0.000199305	0.000252558
-0.0317659	-0.0275115	0.00268679	0.000199101	0.00025018
-0.0307654	-0.0298225	0.00802267	0.000208839	0.000249255
-0.0297649	-0.0326232	0.0130286	0.000207195	0.000260178
-0.0287644	-0.0359022	0.017644	0.000207604	0.000261155
-0.0277639	-0.0396411	0.0218118	0.000212426	0.000261224
-0.0267634	-0.0438146	0.0254791	0.000211696	0.000258185
-0.0257629	-0.0483904	0.0285975	0.000216056	0.0002596
-0.0247624	-0.0533297	0.0311241	0.000216308	0.000262066
-0.0237619	-0.0585875	0.0330218	0.000216685	0.000262183
-0.0227614	-0.064113	0.0342596	0.000218486	0.000266772
-0.0217609	-0.0698503	0.0348131	0.000217901	0.000268809
-0.0207604	-0.0757389	0.0346649	0.000225816	0.000263203
-0.0197599	-0.0817147	0.0338046	0.00023334	0.000260634
-0.0187594	-0.0873839	0.0325171	0.000236646	0.000261936
-0.0177589	-0.0930036	0.0305153	0.000237684	0.000265762
-0.0167584	-0.0985097	0.0278047	0.000242762	0.000266665
-0.0157579	-0.103838	0.0243975	0.000246311	0.000262478
-0.0147574	-0.108928	0.0203126	0.000249493	0.000263937
-0.0137569	-0.113717	0.0155749	0.000258833	0.000264762
-0.0127564	-0.118148	0.0102148	0.000266903	0.000264018
-0.0117559	-0.12217	0.00426828	0.000267378	0.000258752
-0.0107554	-0.125733	-0.00222431	0.000264098	0.000260075
-0.00975488	-0.128795	-0.0092183	0.000265862	0.000263255
-0.00875438	-0.131321	-0.0166655	0.000270446	0.000263603
-0.00775388	-0.13328	-0.0245147	0.000274718	0.000266729
-0.00675338	-0.134652	-0.0327124	0.000277901	0.000266473
-0.00575288	-0.135424	-0.0412034	0.000277017	0.000275959
-0.00475238	-0.135588	-0.0499311	0.000273445	0.000273184
-0.00375188	-0.135149	-0.0588386	0.000279562	0.000273861
-0.00275138	-0.134117	-0.0678687	0.000287172	0.000272412
-0.00175088	-0.13251	-0.0769648	0.000290372	0.000270351
-0.000750375	-0.130355	-0.086071	0.000290481	0.000271377
0.000250125	-0.127687	-0.095133	0.000291651	0.00026858
0.00125063	-0.124266	-0.103833	0.000292741	0.000269859
0.00225113	-0.120428	-0.11239	0.000296147	0.000272044
0.00325163	-0.116229	-0.120758	0.000298378	0.000275214
0.00425213	-0.11173	-0.128898	0.000292427	0.000279168
0.00525263	-0.106997	-0.136772	0.000295583	0.000281736
0.00625313	-0.102096	-0.144345	0.000293516	0.000278277
0.00725363	-0.0970974	-0.151584	0.000294772	0.000278947
0.00825413	-0.0920702	-0.158461	0.000296413	0.000279206
0.00925463	-0.0870843	-0.164951	0.000300881	0.000286467
0.0102551	-0.0822082	-0.171031	0.00030091	0.0002946
0.0112556	-0.0775081	-0.176681	0.000302395	0.000293362
0.0122561	-0.0730472	-0.181886	0.000302818	0.000298254
0.0132566	-0.0688849	-0.186629	0.000306113	0.000295688
0.0142571	-0.0650756	-0.190902	0.000301866	0.000300507
0.0152576	-0.0616685	-0.194694	0.000302158	0.000305355
0.0162581	-0.0587064	-0.197998	0.000308178	0.000304231
0.0172586	-0.0562259	-0.200811	0.000309212	0.000305443
0.0182591	-0.0542561	-0.20313	0.000316909	0.000312138
0.0192596	-0.0528189	-0.204952	0.000320061	0.000316465
0.0202601	-0.0519288	-0.20628	0.000321809	0.000319501
0.0212606	-0.0513529	-0.206847	0.000322652	0.00032114
0.0222611	-0.0513412	-0.206928	0.000323955	0.000327553
0.0232616	-0.0518892	-0.206534	0.000324	0.000331999
0.0242621	-0.0529852	-0.205675	0.000325641	0.000333102
0.0252626	-0.0546101	-0.204363	0.000324791	0.000341933
0.0262631	-0.0567387	-0.202612	0.000328147	0.000349112
0.0272636	-0.0593399	-0.200438	0.000326244	0.00034868
0.0282641	-0.0623772	-0.197857	0.00032837	0.000351197
0.0292646	-0.0658102	-0.194888	0.00033177	0.000347813
0.0302651	-0.0695945	-0.19155	0.000331159	0.000346087
0.0312656	-0.0736834	-0.187865	0.000333107	0.000344405
0.0322661	-0.0780281	-0.183856	0.000333093	0.000345945
0.0332666	-0.0825788	-0.179547	0.00033457	0.000346747
0.0342671	-0.0872856	-0.174966	0.000334246	0.000350146
0.0352676	-0.0920991	-0.170141	0.000331249	0.00035375
0.0362681	-0.0969713	-0.1651	0.000334248	0.000358704
0.0372686	-0.101856	-0.159876	0.000334751	0.000361445
0.0382691	-0.10671	-0.1545	0.000336537	0.000362878
0.0392696	-0.111493	-0.149007	0.000337736	0.000362586
0.0402701	-0.116167	-0.143431	0.000337577	0.00036031
0.0412706	-0.120478	-0.137532	0.000340475	0.000363442
0.0422711	-0.124628	-0.131623	0.000338682	0.000366466
0.0432716	-0.128595	-0.125747	0.000339369	0.000365575
0.0442721	-0.132361	-0.119945	0.000341162	0.000371593
0.0452726	-0.135912	-0.114257	0.000341283	0.000373505
0.0462731	-0.139238	-0.108724	0.000343645	0.000380403
0.0472736	-0.142332	-0.103386	0.000343252	0.000381418
0.0482741	-0.14519	-0.0982794	0.000341663	0.000377912
0.0492746	-0.147812	-0.0934412	0.00033994	0.000378218
0.0502751	-0.150199	-0.0889048	0.000343333	0.000380093
0.0512756	-0.152355	-0.0847012	0.000338621	0.000381264
0.0522761	-0.154285	-0.0808582	0.000335516	0.000385685
0.0532766	-0.155994	-0.0774002	0.0003383	0.000386107
0.0542771	-0.15749	-0.0743474	0.000339585	0.000388128
0.0552776	-0.158778	-0.071716	0.000340772	0.000396071
0.0562781	-0.159865	-0.0695175	0.000339568	0.000396579
0.0572786	-0.160756	-0.0677585	0.000344609	0.000397225
0.0582791	-0.161455	-0.0664405	0.000346691	0.000402056
0.0592796	-0.161963	-0.0655597	0.000346492	0.000405331
0.0602801	-0.162282	-0.065107	0.000346308	0.000404088
0.0612806	-0.162207	-0.0648029	0.000349612	0.000403207
0.0622811	-0.161944	-0.0648956	0.000352912	0.000405654
0.0632816	-0.161489	-0.065365	0.000351902	0.000406123
0.0642821	-0.160836	-0.0661859	0.000355414	0.000407294
0.0652826	-0.159976	-0.0673286	0.000357582	0.000410193
0.0662831	-0.1589	-0.0687592	0.000355889	0.000408996
0.0672836	-0.157595	-0.0704396	0.000358868	0.000410076
0.0682841	-0.156047	-0.0723286	0.000362785	0.000407636
0.0692846	-0.154241	-0.0743818	0.000357446	0.000407308
0.0702851	-0.152161	-0.0765527	0.000360241	0.000408559
0.0712856	-0.149791	-0.0787927	0.00036092	0.00040821
0.0722861	-0.147116	-0.0810524	0.000362935	0.000408929
0.0732866	-0.144121	-0.0832815	0.000364857	0.000410269
0.0742871	-0.140792	-0.0854299	0.000367244	0.00040704
0.0752876	-0.137118	-0.0874483	0.000368644	0.00040791
0.0762881	-0.133089	-0.0892885	0.000368733	0.000406277
0.0772886	-0.128698	-0.0909045	0.000370518	0.000407067
0.0782891	-0.123943	-0.0922526	0.000368585	0.000404249
0.0792896	-0.118822	-0.0932921	0.000373599	0.000409112
0.0802901	-0.11334	-0.0939862	0.000375031	0.000413283
0.0812906	-0.107349	-0.0940302	0.00037795	0.000415075
0.0822911	-0.10103	-0.0936734	0.000385628	0.000418766
0.0832916	-0.094399	-0.0928969	0.000384919	0.000419915
0.0842921	-0.0874771	-0.0916868	0.000389822	0.000419198
0.0852926	-0.0802877	-0.0900345	0.000389559	0.000419072
0.0862931	-0.0728577	-0.0879368	0.000389138	0.000419663
0.0872936	-0.0652166	-0.0853964	0.000392758	0.000424125
0.0882941	-0.0573966	-0.0824213	0.000392211	0.000423612
0.0892946	-0.049432	-0.0790252	0.000392208	0.000425784
0.0902951	-0.0413589	-0.0752271	0.000393911	0.000424996
0.0912956	-0.0332149	-0.0710514	0.00039741	0.000427903
0.0922961	-0.0250384	-0.0665272	0.000398773	0.000429607
0.0932966	-0.0168679	-0.0616882	0.000400784	0.000426306
0.0942971	-0.0087419	-0.0565722	0.000394908	0.000426068
0.0952976	-0.000698047	-0.0512207	0.000390461	0.000426031
0.0962981	0.00722746	-0.0456781	0.000386919	0.000430863
0.0972986	0.0150004	-0.0399911	0.000391665	0.000432092
0.0982991	0.0225889	-0.0342084	0.000393163	0.000432426
0.0992996	0.0299644	-0.0283797	0.000391474	0.000441089
0.1003	0.0371017	-0.0225553	0.000392861	0.000445987
0.101301	0.0440982	-0.0165387	0.000394023	0.000451002
0.102301	0.0507936	-0.0106321	0.000391413	0.000449489
0.103302	0.0571749	-0.00488716	0.000390988	0.000450603
0.104302	0.0632349	0.000646747	0.000388677	0.000452985
0.105303	0.0689727	0.00592308	0.000390761	0.000457538
0.106303	0.074393	0.0108987	0.00039067	0.000460616
0.107304	0.0795061	0.0155344	0.000389837	0.000460981
0.108304	0.084328	0.0197952	0.0025404	0.00102811
0.109305	0.0888792	0.0236508	0.00698454	0.00218359
0.110305	0.0931849	0.0270759	0.0114244	0.00333092
0.111306	0.0972739	0.0300502	0.0158535	0.00447896
0.112306	0.101178	0.0325588	0.0202893	0.00562597
0.113307	0.104932	0.0345923	0.0247184	0.00677586
0.114307	0.10857	0.0361464	0.0291448	0.00792426
0.115308	0.11213	0.0372225	0.0335575	0.00907339
0.116308	0.115645	0.0378268	0.0379639	0.0102173
0.117309	0.119152	0.0379707	0.0423728	0.0113607
0.118309	0.122681	0.0376703	0.0467714	0.012503
0.11931	0.126261	0.036946	0.0511677	0.0136445
0.12031	0.129917	0.0358222	0.0555614	0.0147848
0.121311	0.133781	0.0345773	0.0599472	0.0159232
0.122311	0.137728	0.0329878	0.0643373	0.0170624
0.123312	0.141766	0.0310826	0.0687208	0.0182025
0.124312	0.145894	0.0288925	0.0730917	0.0193416
0.125313	0.150107	0.0264496	0.0774611	0.020476
0.126313	0.154393	0.0237867	0.0818275	0.0216107
0.127314	0.158731	0.0209369	0.0861951	0.0227468
0.128314	0.163093	0.0179328	0.0905534	0.0238776
0.129315	0.167445	0.014806	0.0949049	0.0250076
0.130315	0.171743	0.0115869	0.0992543	0.0261375
0.131316	0.175937	0.00830386	0.103601	0.0272664
0.132316	0.17997	0.00498303	0.107945	0.0283962
0.133317	0.183776	0.00164795	0.112281	0.029525
0.134317	0.187285	-0.00168068	0.116615	0.0306499
0.135318	0.190422	-0.00498525	0.120945	0.0317697
0.136318	0.193108	-0.00825134	0.125268	0.0328905
0.137319	0.195259	-0.0114678	0.129588	0.0340153
0.138319	0.19679	-0.0146267	0.133902	0.0351365
0.13932	0.197616	-0.0177233	0.138211	0.0362575
0.14032	0.197652	-0.020756	0.142522	0.0373754
0.141321	0.196907	-0.0234457	0.146823	0.038487
0.142321	0.195184	-0.0260811	0.151114	0.0396022
0.143322	0.19241	-0.0286734	0.155401	0.0407225
0.144322	0.188518	-0.0312355	0.159691	0.041832
0.145323	0.183455	-0.0337821	0.16398	0.0429474
0.146323	0.177175	-0.036329	0.168256	0.0440652
0.147324	0.169647	-0.0388929	0.172532	0.0451734
0.148324	0.16085	-0.0414905	0.176804	0.0462798
0.149325	0.15078	-0.0441385	0.181072	0.0473887
0.150325	0.139446	-0.046853	0.185335	0.0484991
0.151326	0.126874	-0.0496487	0.189594	0.0496085
0.152326	0.113104	-0.0525389	0.193846	0.0507079
0.153327	0.0981927	-0.0555347	0.198093	0.051817
0.154327	0.0822134	-0.0586449	0.202335	0.0529163
0.155328	0.0652537	-0.0618751	0.206583	0.0540148
0.156328	0.0474165	-0.0652279	0.210817	0.0551136
0.157329	0.0288187	-0.0687023	0.215056	0.0562179
0.158329	0.00959057	-0.0722936	0.219283	0.0573157
0.15933	-0.0101259	-0.075993	0.223512	0.0584142
0.16033	-0.0301782	-0.0797879	0.227733	0.059512
0.161331	-0.0503314	-0.0834233	0.231953	0.0606072
0.162331	-0.0705184	-0.0871252	0.23616	0.0617039
0.163332	-0.0905648	-0.0908729	0.240368	0.062792
0.164332	-0.110292	-0.0946421	0.244574	0.063885
0.165333	-0.129519	-0.0984046	0.248772	0.0649759
0.166333	-0.148065	-0.102129	0.252968	0.0660622
0.167334	-0.165751	-0.105783	0.257161	0.0671485
0.168334	-0.182403	-0.109328	0.261357	0.0682354
0.169335	-0.197855	-0.112729	0.265544	0.0693162
0.170335	-0.21195	-0.115946	0.269724	0.0704091
0.171336	-0.224541	-0.118941	0.273893	0.0714884
0.172336	-0.235498	-0.121674	0.27806	0.0725716
0.173337	-0.244703	-0.124109	0.282224	0.0736567
0.174337	-0.252057	-0.12621	0.286383	0.0747424
0.175338	-0.25748	-0.127942	0.290545	0.0758202
0.176338	-0.260912	-0.129275	0.294695	0.0769016
0.177339	-0.262312	-0.130183	0.298846	0.0779793
0.178339	-0.261663	-0.13064	0.302995	0.0790522
0.17934	-0.258969	-0.13063	0.307138	0.0801258
0.18034	-0.254253	-0.130137	0.311269	0.0811936
0.181341	-0.247515	-0.128946	0.315399	0.082262
0.182341	-0.238904	-0.127268	0.319527	0.0833317
0.183342	-0.228504	-0.125111	0.323657	0.0844053
0.184342	-0.216419	-0.122485	0.327784	0.0854715
0.185343	-0.202768	-0.119408	0.331896	0.086532
0.186343	-0.187681	-0.115903	0.336003	0.0875942
0.187344	-0.171304	-0.111998	0.340112	0.0886596
0.188344	-0.153791	-0.107726	0.344215	0.089727
0.189345	-0.135306	-0.103126	0.34831	0.09079
0.190345	-0.116016	-0.0982391	0.352397	0.0918538
0.191346	-0.0960945	-0.0931136	0.356484	0.0929124
0.192346	-0.075716	-0.0877992	0.360576	0.0939738
0.193347	-0.055054	-0.082349	0.364664	0.0950355
0.194347	-0.0342796	-0.0768184	0.368742	0.0960951
0.195348	-0.0135589	-0.0712641	0.372813	0.0971518
0.196348	0.00694858	-0.0657436	0.37688	0.0982071
0.197349	0.0270922	-0.0603145	0.38095	0.0992652
0.198349	0.0467315	-0.0550334	0.385011	0.100323
0.19935	0.0657379	-0.0499555	0.389073	0.101375
0.20035	0.0839958	-0.0451336	0.393127	0.102428
0.201351	0.101436	-0.0403763	0.397173	0.103481
0.202351	0.117903	-0.0359814	0.401221	0.104532
0.203352	0.133327	-0.0319944	0.405256	0.105577
0.204352	0.147658	-0.0284555	0.409293	0.106623
0.205353	0.160861	-0.0253993	0.413327	0.107668
0.206353	0.172919	-0.0228544	0.417353	0.10871
0.207354	0.183832	-0.0208427	0.421379	0.109752
0.208354	0.193616	-0.0193796	0.425401	0.110793
0.209355	0.2023	-0.0184737	0.429423	0.111837
0.210355	0.209928	-0.0181268	0.433435	0.112881
0.211356	0.216553	-0.0183338	0.437441	0.113915
0.212356	0.222242	-0.0190833	0.441446	0.114957
0.213357	0.227066	-0.020357	0.44545	0.115996
0.214357	0.231105	-0.0221309	0.449443	0.11703
0.215358	0.234442	-0.0243749	0.453433	0.118064
0.216358	0.237164	-0.0270538	0.457421	0.119096
0.217359	0.239358	-0.0301276	0.461403	0.120128
0.218359	0.241109	-0.0335518	0.465376	0.121161
0.21936	0.242503	-0.0372785	0.469342	0.122198
0.22036	0.243617	-0.0412566	0.473305	0.12323
0.221361	0.244551	-0.0451641	0.477272	0.124259
0.222361	0.245312	-0.0492274	0.48122	0.125291
0.223362	0.245964	-0.0533952	0.485171	0.126316
0.224362	0.246561	-0.0576151	0.489113	0.127337
0.225363	0.24715	-0.0618355	0.493052	0.128359
0.226363	0.247774	-0.0660051	0.496978	0.129382
0.227364	0.248463	-0.0700747	0.500904	0.130401
0.228364	0.249242	-0.0739971	0.504827	0.131423
0.229365	0.250129	-0.0777282	0.508744	0.13244
0.230365	0.25113	-0.0812272	0.512648	0.133453
0.231366	0.25225	-0.0844576	0.516558	0.134465
0.232366	0.253482	-0.087387	0.520448	0.135475
0.233367	0.254817	-0.0899879	0.52434	0.136491
0.234367	0.256239	-0.0922377	0.528223	0.1375
0.235368	0.257729	-0.0941192	0.532099	0.138513
0.236368	0.259266	-0.0956203	0.535969	0.139514
0.237369	0.260824	-0.0967342	0.539836	0.140517
0.238369	0.262381	-0.0974593	0.54369	0.141519
0.23937	0.263912	-0.0977991	0.547533	0.142516
0.24037	0.265396	-0.0977616	0.551373	0.143516
0.241371	0.266864	-0.0971056	0.555206	0.144507
0.242371	0.268216	-0.096113	0.559032	0.145499
0.243372	0.26944	-0.0948083	0.562849	0.146491
0.244372	0.270534	-0.0932187	0.56666	0.14748
0.245373	0.271504	-0.0913736	0.570464	0.148465
0.246373	0.272362	-0.0893043	0.574258	0.149449
0.247374	0.273129	-0.0870433	0.578046	0.15043
0.248374	0.273834	-0.0846239	0.581832	0.151414
0.249375	0.274516	-0.0820796	0.585603	0.152394
0.250375	0.275218	-0.0794431	0.58937	0.15337
0.251376	0.275993	-0.0767466	0.593132	0.154344
0.252376	0.2769	-0.0740207	0.596884	0.155315
0.253377	0.278002	-0.071294	0.600624	0.156289
0.254377	0.279368	-0.0685925	0.604353	0.157259
0.255378	0.28107	-0.0659398	0.608076	0.158228
0.256378	0.283182	-0.0633559	0.61179	0.159194
0.257379	0.285778	-0.0608573	0.615493	0.160153
0.258379	0.288935	-0.0584569	0.619186	0.161112
0.25938	0.292723	-0.0561635	0.622871	0.162072
0.26038	0.297214	-0.0539817	0.626545	0.163022
0.261381	0.302558	-0.0516904	0.630211	0.163978
0.262381	0.308695	-0.0495189	0.633877	0.164929
0.263382	0.315679	-0.0474628	0.637523	0.165878
0.264382	0.323557	-0.0455136	0.641162	0.166826
0.265383	0.332368	-0.0436586	0.644797	0.16777
0.266383	0.342142	-0.0418818	0.648414	0.168711
0.267384	0.352899	-0.0401636	0.652024	0.169646
0.268384	0.364652	-0.0384818	0.655628	0.17057
0.269385	0.377398	-0.036812	0.659223	0.171497
0.270385	0.391126	-0.0351279	0.662805	0.172425
0.271386	0.405813	-0.0334023	0.666371	0.173355
0.272386	0.421424	-0.0316073	0.669939	0.17428
0.273387	0.437911	-0.0297153	0.673496	0.175203
0.274387	0.455216	-0.0276994	0.677034	0.176129
0.275388	0.473269	-0.0255339	0.680572	0.177043
0.276388	0.491992	-0.0231954	0.684098	0.177962
0.277389	0.511294	-0.0206628	0.687612	0.178876
0.278389	0.531078	-0.0179182	0.691119	0.179788
0.27939	0.551238	-0.0149471	0.694612	0.180696
0.28039	0.571663	-0.0117393	0.698089	0.181599
0.281391	0.592309	-0.00807048	0.701556	0.1825
0.282391	0.612952	-0.00417061	0.705014	0.183396
0.283392	0.633473	-4.65816e-05	0.708461	0.184289
0.284392	0.653752	0.00429	0.711893	0.185183
0.285393	0.673674	0.00882273	0.715315	0.186077
0.286393	0.693125	0.0135304	0.718731	0.186954
0.287394	0.712002	0.0183869	0.722136	0.187835
0.288394	0.730204	0.0233615	0.72553	0.18872
0.289395	0.747642	0.0284189	0.728905	0.189591
0.290395	0.764234	0.0335199	0.732276	0.190467
0.291396	0.77991	0.038621	0.735635	0.191338
0.292396	0.79461	0.0436757	0.738979	0.192202
0.293397	0.808287	0.0486344	0.742312	0.193074
0.294397	0.820906	0.0534453	0.745632	0.193933
0.295398	0.832443	0.0580551	0.748944	0.194786
0.296398	0.842889	0.0624094	0.752244	0.19564
0.297399	0.852246	0.0664538	0.755531	0.196497
0.298399	0.86053	0.0701347	0.758809	0.197351
0.2994	0.867767	0.0733996	0.762072	0.198204
0.3004	0.873996	0.0761988	0.765327	0.199042
0.301401	0.879317	0.0786897	0.768572	0.199878
0.302401	0.88371	0.0806138	0.771798	0.200712
0.303402	0.887245	0.0819298	0.775011	0.201545
0.304402	0.89	0.0826022	0.778214	0.202376
0.305403	0.892059	0.0826019	0.781399	0.203204
0.306403	0.893515	0.0819067	0.784578	0.204034
0.307404	0.894464	0.0805021	0.787745	0.204851
0.308404	0.895005	0.0783815	0.790897	0.20567
0.309405	0.895239	0.0755462	0.794034	0.206483
0.310405	0.895266	0.0720064	0.797164	0.207296
0.311406	0.895185	0.0677806	0.800275	0.208103
0.312406	0.895093	0.0628956	0.803376	0.208902
0.313407	0.895078	0.0573871	0.806463	0.209707
0.314407	0.895227	0.0512985	0.80954	0.2105
0.315408	0.895615	0.0446815	0.812602	0.211294
0.316408	0.896311	0.0375949	0.815647	0.212085
0.317409	0.897375	0.0301046	0.818678	0.212879
0.318409	0.898853	0.0222827	0.821703	0.213665
0.31941	0.900786	0.0142069	0.82471	0.214448
0.32041	0.903198	0.00595964	0.827713	0.215219
0.321411	0.906158	-0.00217456	0.830697	0.216
0.322411	0.909595	-0.0103138	0.833671	0.216767
0.323412	0.913502	-0.0183701	0.83662	0.217539
0.324412	0.917863	-0.026254	0.839564	0.218306
0.325413	0.922654	-0.0338761	0.842494	0.219065
0.326413	0.92784	-0.0411479	0.845408	0.219823
0.327414	0.933383	-0.047983	0.84831	0.220571
0.328414	0.939236	-0.054298	0.851196	0.221316
0.329415	0.945347	-0.0600136	0.854065	0.222054
0.330415	0.95166	-0.0650557	0.856924	0.222794
0.331416	0.958116	-0.0693563	0.859771	0.223529
0.332416	0.964656	-0.072854	0.8626	0.224264
0.333417	0.971219	-0.0754953	0.865414	0.224996
0.334417	0.977746	-0.0772351	0.868213	0.225724
0.335418	0.984178	-0.0780368	0.871005	0.226443
0.336418	0.990462	-0.0778732	0.873774	0.227164
0.337419	0.996548	-0.0767269	0.876534	0.227882
0.338419	1.00239	-0.07459	0.879284	0.228593
0.33942	1.00796	-0.0714645	0.882017	0.229302
0.34042	1.01321	-0.0673621	0.884747	0.230005
0.341421	1.01817	-0.0620927	0.887456	0.230707
0.342421	1.02276	-0.0559087	0.890147	0.231406
0.343422	1.02697	-0.0488531	0.892826	0.232109
0.344422	1.03081	-0.0409767	0.895491	0.232791
0.345423	1.03429	-0.0323376	0.898141	0.233473
0.346423	1.03744	-0.0230009	0.900772	0.234155
0.347424	1.04028	-0.0130374	0.903394	0.234837
0.348424	1.04286	-0.00252312	0.906001	0.235512
0.349425	1.04522	0.00846154	0.908597	0.236182
0.350425	1.04741	0.019833	0.91117	0.236852
0.351426	1.0495	0.0315053	0.913737	0.237516
0.352426	1.05155	0.0433911	0.916285	0.23818
0.353427	1.05362	0.0554025	0.918815	0.238842
0.354427	1.05578	0.0674524	0.921331	0.239497
0.355428	1.05809	0.079455	0.923841	0.24015
0.356428	1.06062	0.0913273	0.92632	0.240793
0.357429	1.06344	0.102989	0.9288	0.241433
0.358429	1.0666	0.114365	0.931262	0.242074
0.35943	1.07016	0.125385	0.93371	0.242711
0.36043	1.07417	0.135982	0.936145	0.243335
0.361431	1.07873	0.146324	0.938567	0.243959
0.362431	1.08378	0.15612	0.940966	0.244581
0.363432	1.08935	0.165323	0.943349	0.245199
0.364432	1.09546	0.173892	0.945718	0.245815
0.365433	1.10212	0.181793	0.948065	0.246425
0.366433	1.10933	0.189001	0.950409	0.247034
0.367434	1.11709	0.195498	0.952734	0.24763
0.368434	1.12538	0.201276	0.955046	0.248228
0.369435	1.13418	0.206332	0.957337	0.248826
0.370435	1.14345	0.210671	0.959616	0.249412
0.371436	1.15317	0.214305	0.961882	0.249999
0.372436	1.16328	0.21725	0.964134	0.25058
0.373437	1.17374	0.219531	0.966369	0.251164
0.374437	1.18448	0.221176	0.968592	0.251733
0.375438	1.19545	0.222218	0.970801	0.252302
0.376438	1.20657	0.222692	0.972997	0.252873
0.377439	1.21779	0.222639	0.975173	0.253431
0.378439	1.22903	0.222101	0.97733	0.253989
0.37944	1.24021	0.221121	0.979476	0.254548
0.38044	1.25127	0.219743	0.981605	0.255096
0.381441	1.26226	0.218245	0.983726	0.255646
0.382441	1.27296	0.216426	0.985822	0.25619
0.383442	1.2833	0.214327	0.98791	0.256735
0.384442	1.29322	0.211987	0.989976	0.257271
0.385443	1.30267	0.209445	0.992027	0.257798
0.386443	1.31161	0.206736	0.994069	0.258332
0.387444	1.32	0.203896	0.996099	0.258854
0.388444	1.32781	0.200956	0.998111	0.259377
0.389445	1.33501	0.197944	1.0001	0.259888
0.390445	1.34158	0.194886	1.00208	0.260404
0.391446	1.34753	0.191806	1.00405	0.260906
0.392446	1.35285	0.188722	1.00601	0.261407
0.393447	1.35754	0.18565	1.00794	0.261908
0.394447	1.36162	0.182605	1.00986	0.26241
0.395448	1.36511	0.179595	1.01176	0.262904
0.396448	1.36803	0.176629	1.01365	0.263395
0.397449	1.37041	0.173711	1.01552	0.263883
0.398449	1.37228	0.170845	1.01739	0.264363
0.39945	1.37368	0.168029	1.01923	0.264837
0.40045	1.37463	0.165265	1.02105	0.265312
0.401451	1.37528	0.162768	1.02287	0.265782
0.402451	1.37555	0.160306	1.02467	0.266248
0.403452	1.37547	0.157873	1.02646	0.26671
0.404452	1.37509	0.155464	1.02822	0.26717
0.405453	1.37444	0.153071	1.02998	0.267626
0.406453	1.37356	0.150692	1.03171	0.268072
0.407454	1.37248	0.148323	1.03343	0.268512
0.408454	1.37124	0.145961	1.03514	0.268957
0.409455	1.36987	0.143608	1.03683	0.2694
0.410455	1.36838	0.141264	1.03851	0.269836
0.411456	1.36681	0.138935	1.04018	0.270265
0.412456	1.36516	0.136625	1.04183	0.270693
0.413457	1.36346	0.134342	1.04346	0.271115
0.414457	1.3617	0.132097	1.04508	0.271528
0.415458	1.3599	0.129902	1.04668	0.271946
0.416458	1.35805	0.12777	1.04827	0.27236
0.417459	1.35615	0.125718	1.04985	0.272772
0.418459	1.35418	0.123762	1.0514	0.273178
0.41946	1.35215	0.121923	1.05295	0.273578
0.42046	1.35003	0.120218	1.05447	0.27398
0.421461	1.34785	0.118888	1.05599	0.274366
0.422461	1.34554	0.117725	1.05748	0.274751
0.423462	1.34306	0.116747	1.05897	0.275133
0.424462	1.34039	0.115972	1.06044	0.27551
0.425463	1.33751	0.115419	1.06189	0.275884
0.426463	1.3344	0.115104	1.06333	0.27626
0.427464	1.33104	0.115046	1.06476	0.27663
0.428464	1.32741	0.115259	1.06617	0.276997
0.429465	1.32349	0.115757	1.06757	0.277358
0.430465	1.31928	0.116553	1.06895	0.277718
0.431466	1.31476	0.117656	1.07031	0.278076
0.432466	1.30993	0.119074	1.07167	0.278431
0.433467	1.30479	0.120811	1.07301	0.278779
0.434467	1.29933	0.122869	1.07433	0.279123
0.435468	1.29356	0.125248	1.07565	0.27946
0.436468	1.28749	0.127943	1.07694	0.279792
0.437469	1.28113	0.130948	1.07822	0.280112
0.438469	1.2745	0.134253	1.07949	0.280438
0.43947	1.26763	0.137845	1.08074	0.280761
0.44047	1.26054	0.141708	1.08198	0.281083
0.441471	1.25328	0.146044	1.08321	0.281398
0.442471	1.24584	0.1506	1.08441	0.281707
0.443472	1.23825	0.155352	1.08561	0.282013
0.444472	1.23057	0.160272	1.0868	0.28231
0.445473	1.22283	0.165333	1.08797	0.282609
0.446473	1.21507	0.170507	1.08912	0.282907
0.447474	1.20735	0.175764	1.09026	0.283207
0.448474	1.19971	0.181076	1.09139	0.2835
0.449475	1.19221	0.186414	1.0925	0.283783
0.450475	1.1849	0.19175	1.09361	0.284076
0.451476	1.17782	0.197056	1.09469	0.284352
0.452476	1.17103	0.202305	1.09575	0.284632
0.453477	1.16456	0.207473	1.09681	0.284897
0.454477	1.15847	0.212535	1.09784	0.285171
0.455478	1.15279	0.21747	1.09887	0.285437
0.456478	1.14756	0.222258	1.09989	0.285696
0.457479	1.14282	0.226882	1.10089	0.285954
0.458479	1.13858	0.231327	1.10187	0.286213
0.45948	1.13487	0.235579	1.10285	0.286466
0.46048	1.1317	0.239628	1.10381	0.286716
0.461481	1.12909	0.243688	1.10476	0.286961
0.462481	1.12702	0.247521	1.10569	0.287198
0.463482	1.12548	0.251123	1.10661	0.287438
0.464482	1.12447	0.25449	1.10752	0.287678
0.465483	1.12398	0.257622	1.10842	0.287906
0.466483	1.12398	0.260522	1.10929	0.288135
0.467484	1.12445	0.263194	1.11016	0.288357
0.468484	1.12537	0.265645	1.111	0.288575
0.469485	1.12671	0.267884	1.11184	0.28879
0.470485	1.12843	0.269922	1.11267	0.289007
0.471486	1.13048	0.271769	1.11348	0.289216
0.472486	1.13284	0.273439	1.11429	0.289424
0.473487	1.13545	0.274945	1.11509	0.28963
0.474487	1.13826	0.276301	1.11587	0.28983
0.475488	1.14122	0.277522	1.11663	0.290029
0.476488	1.14429	0.278621	1.11739	0.290225
0.477489	1.1474	0.279613	1.11813	0.290419
0.478489	1.15052	0.28051	1.11885	0.290603
0.47949	1.15357	0.281326	1.11955	0.290786
0.48049	1.15653	0.282071	1.12025	0.290965
0.481491	1.15932	0.282975	1.12094	0.291138
0.482491	1.16189	0.28382	1.12161	0.291313
0.483492	1.16422	0.284611	1.12227	0.291486
0.484492	1.16624	0.285353	1.12292	0.291652
0.485493	1.16793	0.286048	1.12355	0.291812
0.486493	1.16926	0.286699	1.12417	0.291978
0.487494	1.17019	0.287305	1.12478	0.292138
0.488494	1.17071	0.287868	1.12538	0.292295
0.489495	1.17079	0.288386	1.12597	0.292443
0.490495	1.17043	0.288857	1.12654	0.292588
0.491496	1.16961	0.289278	1.1271	0.292731
0.492496	1.16833	0.289645	1.12765	0.292877
0.493497	1.16659	0.289954	1.12819	0.293011
0.494497	1.16441	0.290202	1.12872	0.293142
0.495498	1.16178	0.290382	1.12923	0.293275
0.496498	1.15873	0.29049	1.12973	0.293406
0.497499	1.15528	0.290522	1.13022	0.293531
0.498499	1.15145	0.290473	1.1307	0.293656
0.4995	1.14726	0.290339	1.13116	0.293778
0.5005	1.14274	0.290116	1.13161	0.293884
0.501501	1.13789	0.290002	1.13206	0.293992
0.502501	1.13278	0.289788	1.13249	0.294103
0.503502	1.12746	0.28947	1.13291	0.294208
0.504502	1.12195	0.289046	1.13332	0.29431
0.505503	1.1163	0.288514	1.13371	0.294411
0.506503	1.11054	0.287875	1.1341	0.294507
0.507504	1.10473	0.287131	1.13447	0.294602
0.508504	1.09889	0.286283	1.13484	0.294692
0.509505	1.09308	0.285337	1.13519	0.294777
0.510505	1.08733	0.284298	1.13553	0.294866
0.511506	1.08167	0.283171	1.13586	0.294949
0.512506	1.07615	0.281966	1.13617	0.295029
0.513507	1.07081	0.28069	1.13648	0.295103
0.514507	1.06567	0.279353	1.13678	0.295178
0.515508	1.06078	0.277964	1.13706	0.295251
0.516508	1.05615	0.276534	1.13734	0.295326
0.517509	1.05182	0.275073	1.1376	0.29539
0.518509	1.04782	0.273592	1.13785	0.295457
0.51951	1.04417	0.272102	1.13809	0.295514
0.52051	1.04089	0.270614	1.13832	0.295572
0.521511	1.03793	0.269345	1.13853	0.295627
0.522511	1.03537	0.268088	1.13875	0.295677
0.523512	1.03323	0.266849	1.13895	0.295731
0.524512	1.03152	0.265634	1.13914	0.29578
0.525513	1.03023	0.264446	1.13931	0.295824
0.526513	1.02939	0.263292	1.13948	0.295863
0.527514	1.02899	0.262173	1.13964	0.295906
0.528514	1.02903	0.261092	1.13978	0.295939
0.529515	1.0295	0.260052	1.13992	0.295973
0.530515	1.0304	0.259053	1.14005	0.296001
0.531516	1.03172	0.258094	1.14016	0.296027
0.532516	1.03344	0.257173	1.14027	0.296048
0.533517	1.03555	0.25629	1.14037	0.296069
0.534517	1.03804	0.25544	1.14045	0.296097
0.535518	1.04087	0.25462	1.14053	0.296121
0.536518	1.04403	0.253825	1.1406	0.296134
0.537519	1.04748	0.253051	1.14066	0.296145
0.538519	1.05121	0.252291	1.14071	0.296158
0.53952	1.05517	0.251541	1.14075	0.296168
0.54052	1.05934	0.250796	1.14079	0.296174
0.541521	1.0636	0.250266	1.14081	0.296174
0.542521	1.068	0.249719	1.14082	0.296179
0.543522	1.0725	0.249147	1.14081	0.296179
0.544522	1.07705	0.248545	1.1408	0.296176
0.545523	1.08163	0.247907	1.14078	0.296172
0.546523	1.08618	0.24723	1.14074	0.296165
0.547524	1.09067	0.246511	1.14071	0.296153
0.548524	1.09505	0.245752	1.14066	0.296142
0.549525	1.09929	0.244952	1.14061	0.296127
0.550525	1.10334	0.244115	1.14055	0.296105
0.551526	1.10716	0.243244	1.14047	0.296087
0.552526	1.11071	0.242346	1.14039	0.296064
0.553527	1.11397	0.241428	1.14031	0.296042
0.554527	1.11688	0.240498	1.14021	0.296014
0.555528	1.11943	0.239565	1.1401	0.295986
0.556528	1.12157	0.238641	1.13998	0.295953
0.557529	1.12329	0.237737	1.13986	0.295923
0.558529	1.12455	0.236864	1.13973	0.295889
0.55953	1.12533	0.236036	1.13958	0.295854
0.56053	1.12562	0.235264	1.13944	0.295811
0.561531	1.12534	0.234762	1.13928	0.295772
0.562531	1.12455	0.234338	1.13911	0.295723
0.563532	1.12324	0.234	1.13894	0.295673
0.564532	1.12141	0.233754	1.13876	0.295624
0.565533	1.11906	0.233608	1.13857	0.29557
0.566533	1.1162	0.233567	1.13837	0.29552
0.567534	1.11282	0.233634	1.13817	0.295467
0.568534	1.10895	0.233812	1.13795	0.295418
0.569535	1.10459	0.234102	1.13773	0.295358
0.570535	1.09976	0.234502	1.13749	0.2953
0.571536	1.09449	0.235008	1.13725	0.295239
0.572536	1.0888	0.235616	1.13701	0.295176
0.573537	1.0827	0.236317	1.13675	0.295105
0.574537	1.07624	0.237103	1.13649	0.295034
0.575538	1.06943	0.237962	1.13622	0.294969
0.576538	1.06232	0.238881	1.13596	0.294894
0.577539	1.05494	0.239846	1.13568	0.294821
0.578539	1.04732	0.240842	1.13538	0.294746
0.57954	1.03949	0.24185	1.13508	0.294667
0.58054	1.03151	0.242854	1.13478	0.294587
0.581541	1.02332	0.244019	1.13446	0.294506
0.582541	1.01507	0.245141	1.13414	0.294418
0.583542	1.00678	0.246199	1.13382	0.294333
0.584542	0.998491	0.247172	1.13348	0.294246
0.585543	0.990251	0.24804	1.13315	0.294152
0.586543	0.982091	0.248785	1.1328	0.294062
0.587544	0.974047	0.24939	1.13245	0.293963
0.588544	0.966152	0.24984	1.13208	0.293872
0.589545	0.958439	0.250122	1.13171	0.293777
0.590545	0.950938	0.250227	1.13133	0.293674
0.591546	0.943679	0.250147	1.13095	0.293574
0.592546	0.936689	0.249878	1.13056	0.293469
0.593547	0.929994	0.24942	1.13017	0.293366
0.594547	0.923618	0.248775	1.12977	0.293264
0.595548	0.917584	0.247948	1.12936	0.293155
0.596548	0.911913	0.24695	1.12895	0.293044
0.597549	0.906625	0.245794	1.12852	0.29293
0.598549	0.901737	0.244497	1.1281	0.292816
0.59955	0.897265	0.243077	1.12766	0.292707
0.60055	0.893224	0.241558	1.12722	0.292589
0.601551	0.889535	0.240137	1.12678	0.292474
0.602551	0.88632	0.238665	1.12633	0.292356
0.603552	0.88359	0.237168	1.12587	0.292236
0.604552	0.881353	0.235676	1.12541	0.292111
0.605553	0.879617	0.234217	1.12494	0.291989
0.606553	0.878384	0.232824	1.12447	0.29186
0.607554	0.877659	0.231527	1.12399	0.291736
0.608554	0.87744	0.230356	1.1235	0.291607
0.609555	0.877726	0.229342	1.123	0.291476
0.610555	0.878514	0.228513	1.1225	0.291343
0.611556	0.879799	0.227894	1.122	0.291212
0.612556	0.881574	0.22751	1.12149	0.291078
0.613557	0.883832	0.22738	1.12097	0.290939
0.614557	0.886562	0.227522	1.12046	0.290806
0.615558	0.889754	0.227949	1.11993	0.290668
0.616558	0.893397	0.228669	1.1194	0.290531
0.617559	0.897476	0.229687	1.11887	0.29039
0.618559	0.901979	0.231004	1.11833	0.290251
0.61956	0.906888	0.232613	1.11778	0.290104
0.62056	0.912189	0.234506	1.11723	0.28996
0.621561	0.917754	0.236843	1.11667	0.289817
0.622561	0.923688	0.239422	1.1161	0.289671
0.623562	0.929974	0.242218	1.11554	0.289521
0.624562	0.93659	0.245202	1.11496	0.289372
0.625563	0.943516	0.248341	1.11438	0.289222
0.626563	0.950726	0.251598	1.1138	0.289067
0.627564	0.958197	0.254937	1.11322	0.288907
0.628564	0.9659	0.258315	1.11263	0.288751
0.629565	0.973808	0.261693	1.11203	0.2886
0.630565	0.981892	0.265026	1.11143	0.288439
0.631566	0.99012	0.268272	1.11082	0.288282
0.632566	0.99846	0.271388	1.11021	0.288123
0.633567	1.00688	0.274334	1.1096	0.28796
0.634567	1.01534	0.277069	1.10898	0.287793
0.635568	1.02381	0.279555	1.10835	0.287631
0.636568	1.03226	0.281758	1.10772	0.287471
0.637569	1.04064	0.283647	1.10709	0.287298
0.638569	1.04893	0.285194	1.10645	0.287131
0.63957	1.05707	0.286376	1.10581	0.286963
0.64057	1.06504	0.287175	1.10517	0.286792
0.641571	1.0727	0.287754	1.10451	0.286622
0.642571	1.08012	0.287922	1.10386	0.286447
0.643572	1.08726	0.287672	1.1032	0.286271
0.644572	1.0941	0.287007	1.10254	0.286103
0.645573	1.10058	0.28593	1.10187	0.285933
0.646573	1.10668	0.284455	1.10121	0.285756
0.647574	1.11235	0.282596	1.10054	0.285577
0.648574	1.11758	0.280376	1.09986	0.285396
0.649575	1.12231	0.277821	1.09918	0.285214
0.650575	1.12652	0.274962	1.09849	0.28503
0.651576	1.13018	0.271831	1.09781	0.284854
0.652576	1.13326	0.268467	1.09711	0.284675
0.653577	1.13574	0.264908	1.09641	0.284487
0.654577	1.13759	0.261198	1.09571	0.284312
0.655578	1.13879	0.257379	1.095	0.284129
0.656578	1.13932	0.253494	1.09429	0.28394
0.657579	1.13918	0.249589	1.09358	0.283757
0.658579	1.13835	0.245705	1.09287	0.283576
0.65958	1.13683	0.241885	1.09215	0.283388
0.66058	1.13462	0.23817	1.09143	0.283201
0.661581	1.13164	0.234755	1.09071	0.283009
0.662581	1.12798	0.231515	1.08998	0.28282
0.663582	1.12366	0.228478	1.08925	0.282628
0.664582	1.1187	0.225669	1.08851	0.282429
0.665583	1.11312	0.223112	1.08777	0.282237
0.666583	1.10695	0.220824	1.08702	0.282041
0.667584	1.1002	0.218818	1.08628	0.281849
0.668584	1.09293	0.217103	1.08553	0.281651
0.669585	1.08516	0.215684	1.08478	0.281454
0.670585	1.07694	0.214561	1.08403	0.281261
0.671586	1.06831	0.213729	1.08327	0.281065
0.672586	1.05933	0.213181	1.0825	0.280864
0.673587	1.05004	0.212903	1.08173	0.28067
0.674587	1.0405	0.21288	1.08097	0.280472
0.675588	1.03076	0.213092	1.0802	0.28027
0.676588	1.02089	0.213518	1.07943	0.280065
0.677589	1.01094	0.214134	1.07865	0.279857
0.678589	1.00097	0.214912	1.07788	0.279656
0.67959	0.991054	0.215827	1.07709	0.279453
0.68059	0.981242	0.216849	1.07631	0.279244
0.681591	0.971526	0.218118	1.07552	0.279035
0.682591	0.962049	0.219438	1.07474	0.278825
0.683592	0.952867	0.220779	1.07394	0.278616
0.684592	0.944036	0.222112	1.07315	0.278414
0.685593	0.93561	0.223411	1.07235	0.278204
0.686593	0.927637	0.224651	1.07155	0.277993
0.687594	0.920162	0.225811	1.07075	0.277783
0.688594	0.913227	0.22687	1.06995	0.277574
0.689595	0.906866	0.227816	1.06914	0.277369
0.690595	0.901111	0.228634	1.06833	0.277166
0.691596	0.895987	0.229317	1.06751	0.276951
0.692596	0.891515	0.229862	1.06671	0.27673
0.693597	0.887709	0.230266	1.06589	0.276515
0.694597	0.884578	0.230535	1.06506	0.276304
0.695598	0.882126	0.230674	1.06425	0.276095
0.696598	0.880349	0.230696	1.06342	0.275875
0.697599	0.879239	0.230614	1.0626	0.275661
0.698599	0.878781	0.230445	1.06178	0.275445
0.6996	0.878958	0.230211	1.06094	0.27523
0.7006	0.879743	0.229934	1.06011	0.275016
0.701601	0.881042	0.229823	1.05928	0.274802
0.702601	0.882897	0.22972	1.05844	0.274586
0.703602	0.885268	0.229649	1.0576	0.274357
0.704602	0.888114	0.229634	1.05676	0.274134
0.705603	0.891386	0.229698	1.05592	0.273912
0.706603	0.895036	0.229864	1.05508	0.27369
0.707604	0.899009	0.230152	1.05424	0.273471
0.708604	0.903251	0.230582	1.05339	0.27325
0.709605	0.907703	0.231171	1.05255	0.273033
0.710605	0.912306	0.231931	1.0517	0.272813
0.711606	0.917002	0.232875	1.05085	0.272595
0.712606	0.921731	0.234008	1.05	0.272373
0.713607	0.926433	0.235333	1.04914	0.272149
0.714607	0.931052	0.236851	1.04828	0.271922
0.715608	0.93553	0.238555	1.04742	0.271697
0.716608	0.939814	0.240437	1.04656	0.271475
0.717609	0.943852	0.242482	1.04571	0.271248
0.718609	0.947598	0.244674	1.04484	0.271023
0.71961	0.951006	0.246992	1.04397	0.270799
0.72061	0.954036	0.249409	1.04311	0.270571
0.721611	0.956607	0.252084	1.04224	0.270343
0.722611	0.958741	0.2548	1.04137	0.270121
0.723612	0.960413	0.257519	1.0405	0.269892
0.724612	0.961603	0.260203	1.03963	0.269668
0.725613	0.962294	0.26281	1.03875	0.269444
0.726613	0.962475	0.265299	1.03787	0.269219
0.727614	0.962142	0.267627	1.037	0.268991
0.728614	0.961293	0.269752	1.03612	0.26876
0.729615	0.959932	0.271634	1.03525	0.268536
0.730615	0.958069	0.273232	1.03436	0.268309
0.731616	0.955718	0.27451	1.03348	0.268073
0.732616	0.952897	0.275433	1.0326	0.267845
0.733617	0.949627	0.27597	1.03172	0.267616
0.734617	0.945936	0.276094	1.03083	0.267383
0.735618	0.941853	0.275784	1.02995	0.267152
0.736618	0.937411	0.275021	1.02907	0.266925
0.737619	0.932644	0.273795	1.02818	0.266695
0.738619	0.927589	0.272097	1.02729	0.266462
0.73962	0.922284	0.269929	1.0264	0.266228
0.74062	0.91677	0.267297	1.02551	0.265992
0.741621	0.911049	0.264413	1.02462	0.265768
0.742621	0.905207	0.261095	1.02373	0.265538
0.743622	0.899283	0.257363	1.02284	0.265307
0.744622	0.893314	0.253241	1.02195	0.26508
0.745623	0.887337	0.24876	1.02106	0.264848
0.746623	0.881383	0.243955	1.02016	0.26461
0.747624	0.875483	0.238866	1.01926	0.264372
0.748624	0.869664	0.233535	1.01836	0.264141
0.749625	0.863948	0.228008	1.01746	0.263907
0.750625	0.858355	0.222336	1.01656	0.263668
0.751626	0.8529	0.216568	1.01565	0.263425
0.752626	0.847596	0.210757	1.01475	0.263191
0.753627	0.842448	0.204957	1.01385	0.262959
0.754627	0.837463	0.19922	1.01294	0.262721
0.755628	0.832639	0.193599	1.01204	0.262486
0.756628	0.827972	0.188145	1.01113	0.262253
0.757629	0.823456	0.18291	1.01023	0.262017
0.758629	0.819081	0.177939	1.00933	0.26178
0.75963	0.814834	0.173278	1.00842	0.261543
0.76063	0.810701	0.168969	1.00751	0.261308
0.761631	0.806611	0.165238	1.0066	0.261069
0.762631	0.802611	0.161929	1.0057	0.260832
0.763632	0.798682	0.15907	1.0048	0.260596
0.764632	0.794805	0.156681	1.00389	0.260351
0.765633	0.79096	0.154782	1.00298	0.260109
0.766633	0.787128	0.153383	1.00207	0.259871
0.767634	0.783292	0.152492	1.00116	0.259637
0.768634	0.779434	0.152114	1.00025	0.259406
0.769635	0.775541	0.152245	0.999344	0.259175
0.770635	0.7716	0.152881	0.998429	0.258935
0.771636	0.767602	0.154011	0.997517	0.258694
0.772636	0.763544	0.15562	0.9966	0.258459
0.773637	0.759422	0.157691	0.995691	0.258219
0.774637	0.755239	0.160203	0.994779	0.257983
0.775638	0.751002	0.163133	0.993865	0.257746
0.776638	0.746722	0.166454	0.99295	0.257502
0.777639	0.742414	0.170137	0.992033	0.257262
0.778639	0.738098	0.174153	0.991119	0.257025
0.77964	0.733795	0.178472	0.990199	0.256787
0.78064	0.729535	0.183061	0.98928	0.256555
0.781641	0.725298	0.188053	0.988368	0.256315
0.782641	0.721173	0.193247	0.98745	0.256077
0.783642	0.717196	0.198609	0.986531	0.255828
0.784642	0.713405	0.204107	0.985612	0.255589
0.785643	0.709837	0.209706	0.984694	0.255353
0.786643	0.706532	0.215375	0.983775	0.255113
0.787644	0.703527	0.221083	0.982859	0.254874
0.788644	0.70086	0.226802	0.98194	0.254634
0.789645	0.698565	0.232504	0.981021	0.254391
0.790645	0.696675	0.238164	0.980107	0.254148
0.791646	0.695219	0.243757	0.979188	0.253916
0.792646	0.694225	0.249261	0.978268	0.253673
0.793647	0.693712	0.254655	0.977345	0.253436
0.794647	0.693699	0.259921	0.976429	0.253198
0.795648	0.694198	0.265041	0.975516	0.252958
0.796648	0.695214	0.269999	0.974599	0.25272
0.797649	0.696748	0.274781	0.973691	0.252483
0.798649	0.698795	0.279375	0.972775	0.252242
0.79965	0.701345	0.283769	0.971862	0.252001
0.80065	0.704381	0.287953	0.970949	0.251754
0.801651	0.707835	0.29208	0.970028	0.251514
0.802651	0.711727	0.295977	0.969112	0.251273
0.803652	0.716022	0.299634	0.968199	0.251032
0.804652	0.720684	0.303043	0.967279	0.250795
0.805653	0.725673	0.306197	0.966363	0.250559
0.806653	0.730942	0.30909	0.965448	0.250319
0.807654	0.736446	0.311716	0.964528	0.250079
0.808654	0.742132	0.314072	0.96361	0.249847
0.809655	0.747951	0.316154	0.962692	0.249607
0.810655	0.75385	0.317961	0.961776	0.249366
0.811656	0.759776	0.319492	0.960856	0.249131
0.812656	0.765678	0.320748	0.959936	0.248896
0.813657	0.771507	0.321729	0.959016	0.24866
0.814657	0.777215	0.32244	0.958099	0.248427
0.815658	0.782756	0.322884	0.957184	0.248185
0.816658	0.788091	0.323069	0.956264	0.247944
0.817659	0.793181	0.323001	0.95535	0.247703
0.818659	0.797995	0.32269	0.954437	0.247463
0.81966	0.802504	0.322148	0.953525	0.247232
0.82066	0.806687	0.321387	0.952612	0.246998
0.821661	0.810508	0.320588	0.951696	0.246765
0.822661	0.81398	0.319598	0.95078	0.246529
0.823662	0.817096	0.318432	0.949868	0.246286
0.824662	0.819856	0.317106	0.948949	0.24604
0.825663	0.822264	0.315641	0.94804	0.245804
0.826663	0.82433	0.314055	0.947129	0.24556
0.827664	0.826068	0.312369	0.946216	0.245318
0.828664	0.827495	0.310606	0.945299	0.245079
0.829665	0.828633	0.308789	0.944384	0.244836
0.830665	0.829507	0.306941	0.94347	0.244596
0.831666	0.830143	0.305085	0.942563	0.244354
0.832666	0.83057	0.303246	0.941655	0.244114
0.833667	0.830818	0.301446	0.940743	0.243874
0.834667	0.830919	0.299709	0.939833	0.243639
0.835668	0.830902	0.298056	0.938924	0.243403
0.836668	0.830798	0.296507	0.938019	0.243164
0.837669	0.830635	0.295081	0.937111	0.242927
0.838669	0.830441	0.293796	0.936202	0.24269
0.83967	0.83024	0.292665	0.935293	0.24245
0.84067	0.830055	0.291701	0.934382	0.242213
0.841671	0.829843	0.291083	0.933471	0.241973
0.842671	0.829688	0.290647	0.932562	0.241735
0.843672	0.829601	0.290393	0.931651	0.241494
0.844672	0.829592	0.290319	0.930742	0.241252
0.845673	0.829662	0.290417	0.929832	0.24102
0.846673	0.829813	0.290678	0.92892	0.240779
0.847674	0.830038	0.291088	0.928015	0.240541
0.848674	0.83033	0.291629	0.927111	0.240296
0.849675	0.830674	0.292281	0.926206	0.240059
0.850675	0.831056	0.293019	0.925302	0.239823
0.851676	0.831457	0.293818	0.924402	0.239584
0.852676	0.831854	0.294646	0.923494	0.239349
0.853677	0.832224	0.295473	0.922591	0.239108
0.854677	0.832541	0.296263	0.921685	0.238871
0.855678	0.83278	0.296981	0.920781	0.238638
0.856678	0.832914	0.297591	0.919881	0.238401
0.857679	0.832916	0.298055	0.918983	0.238167
0.858679	0.83276	0.298336	0.918081	0.237935
0.85968	0.832423	0.298398	0.917181	0.237703
0.86068	0.831882	0.298204	0.916284	0.237468
0.861681	0.831044	0.297904	0.915377	0.237232
0.862681	0.829975	0.297283	0.914479	0.236997
0.863682	0.82866	0.296308	0.913585	0.236763
0.864682	0.827091	0.29495	0.912681	0.236533
0.865683	0.825261	0.293187	0.91178	0.236303
0.866683	0.823167	0.290997	0.910882	0.236067
0.867684	0.820813	0.288364	0.909983	0.235831
0.868684	0.818204	0.285279	0.909083	0.235596
0.869685	0.815351	0.281736	0.908188	0.23536
0.870685	0.812269	0.277736	0.907288	0.235122
0.871686	0.808977	0.273284	0.906391	0.234889
0.872686	0.805498	0.268394	0.905499	0.234652
0.873687	0.801859	0.263084	0.904609	0.234419
0.874687	0.798092	0.257376	0.903722	0.234192
0.875688	0.794228	0.2513	0.902829	0.233957
0.876688	0.790306	0.244892	0.901936	0.233721
0.877689	0.786363	0.238191	0.901042	0.233489
0.878689	0.782439	0.231241	0.900146	0.233254
0.87969	0.778575	0.224091	0.899252	0.233024
0.88069	0.774811	0.216792	0.898354	0.232788
0.881691	0.771177	0.209591	0.897469	0.23256
0.882691	0.767733	0.202352	0.896581	0.232331
0.883692	0.764515	0.19513	0.895693	0.232097
0.884692	0.761558	0.18798	0.894809	0.231866
0.885693	0.758894	0.180957	0.89392	0.231633
0.886693	0.756547	0.174116	0.893035	0.231398
0.887694	0.754542	0.167509	0.892153	0.231163
0.888694	0.752893	0.161186	0.891268	0.230922
0.889695	0.751613	0.155192	0.89038	0.230699
0.890695	0.750708	0.149568	0.889501	0.230467
0.891696	0.750177	0.144353	0.888622	0.230234
0.892696	0.750013	0.139577	0.887743	0.229996
0.893697	0.750205	0.135265	0.886853	0.229766
0.894697	0.750734	0.131437	0.885971	0.229536
0.895698	0.751576	0.128104	0.885091	0.229302
0.896698	0.752702	0.125273	0.884206	0.229076
0.897699	0.754078	0.12294	0.883323	0.228843
0.898699	0.755664	0.121097	0.882443	0.228615
0.8997	0.757419	0.119728	0.881567	0.228386
0.9007	0.759296	0.118812	0.88069	0.228155
0.901701	0.76125	0.118489	0.879815	0.227926
0.902701	0.763234	0.118553	0.878942	0.227702
0.903702	0.765196	0.118958	0.878065	0.227469
0.904702	0.767087	0.119658	0.877194	0.227245
0.905703	0.768854	0.120601	0.876316	0.227012
0.906703	0.770449	0.121733	0.875443	0.226786
0.907704	0.771825	0.122997	0.874575	0.22656
0.908704	0.772939	0.124334	0.873707	0.22633
0.909705	0.773752	0.125685	0.872835	0.2261
0.910705	0.774228	0.126993	0.871969	0.225869
0.911706	0.77434	0.128201	0.871099	0.225641
0.912706	0.774064	0.129254	0.870237	0.225417
0.913707	0.773384	0.130102	0.869368	0.225193
0.914707	0.77229	0.130697	0.8685	0.224963
0.915708	0.770781	0.130998	0.867629	0.224739
0.916708	0.768861	0.130968	0.866757	0.224515
0.917709	0.766542	0.130578	0.86589	0.224288
0.918709	0.763844	0.129806	0.86502	0.224067
0.91971	0.760791	0.128635	0.864154	0.223841
0.92071	0.757417	0.127059	0.863291	0.223617
0.921711	0.753754	0.125238	0.862422	0.223396
0.922711	0.749857	0.123018	0.861558	0.223173
0.923712	0.745774	0.120411	0.860702	0.222946
0.924712	0.741555	0.117439	0.859845	0.222713
0.925713	0.737251	0.114132	0.858983	0.222491
0.926713	0.732914	0.110525	0.85812	0.222271
0.927714	0.728599	0.106661	0.857265	0.222042
0.928714	0.724357	0.102589	0.856407	0.221816
0.929715	0.720239	0.0983621	0.855552	0.221589
0.930715	0.716293	0.0940397	0.854694	0.221363
0.931716	0.712563	0.0896832	0.853837	0.221143
0.932716	0.709089	0.0853568	0.852982	0.22092
0.933717	0.705907	0.0811266	0.852128	0.220697
0.934717	0.703045	0.0770592	0.85128	0.220475
0.935718	0.700526	0.0732207	0.850428	0.220248
0.936718	0.698368	0.069676	0.84958	0.22003
0.937719	0.696581	0.0664878	0.848722	0.219811
0.938719	0.695168	0.0637153	0.847872	0.219587
0.93972	0.694125	0.0614138	0.847024	0.219363
0.94072	0.693444	0.0596336	0.846173	0.219143
0.941721	0.693081	0.0585824	0.845325	0.21892
0.942721	0.693048	0.0581334	0.844471	0.218694
0.943722	0.693316	0.0583155	0.843628	0.218471
0.944722	0.693856	0.0591503	0.842781	0.21825
0.945723	0.694634	0.060652	0.841938	0.218035
0.946723	0.695614	0.0628267	0.841097	0.217816
0.947724	0.696758	0.0656732	0.840253	0.217592
0.948724	0.698026	0.0691819	0.839408	0.217373
0.949725	0.699381	0.073336	0.838566	0.217154
0.950725	0.700787	0.0781111	0.837725	0.216936
0.951726	0.702209	0.0834759	0.836879	0.216718
0.952726	0.703617	0.0893923	0.836037	0.216491
0.953727	0.704985	0.0958166	0.835199	0.216271
0.954727	0.706292	0.1027	0.83436	0.216048
0.955728	0.707523	0.109987	0.833518	0.215828
0.956728	0.708668	0.117623	0.832682	0.215606
0.957729	0.709725	0.125545	0.831841	0.215388
0.958729	0.710699	0.133692	0.831006	0.215174
0.95973	0.711601	0.141999	0.830163	0.214956
0.96073	0.71245	0.150403	0.829333	0.214735
0.961731	0.713258	0.159023	0.828495	0.21451
0.962731	0.714069	0.167609	0.827658	0.214295
0.963732	0.714915	0.176099	0.826822	0.214073
0.964732	0.715839	0.184433	0.825985	0.213861
0.965733	0.716881	0.192557	0.825158	0.213643
0.966733	0.718087	0.200417	0.824329	0.213425
0.967734	0.719504	0.207968	0.823502	0.213212
0.968734	0.721177	0.215168	0.822674	0.212989
0.969735	0.723152	0.221983	0.821843	0.212778
0.970735	0.72547	0.228383	0.821017	0.212559
0.971736	0.72817	0.234345	0.820196	0.212343
0.972736	0.731284	0.239852	0.819373	0.21213
0.973737	0.734839	0.244894	0.818552	0.211919
0.974737	0.738855	0.249467	0.817727	0.211697
0.975738	0.743343	0.253573	0.816902	0.211481
0.976738	0.748305	0.257219	0.816078	0.211264
0.977739	0.753733	0.260418	0.815252	0.211047
0.978739	0.759611	0.263188	0.814431	0.210834
0.97974	0.765911	0.265551	0.813609	0.210615
0.98074	0.772593	0.267535	0.81279	0.2104
0.981741	0.779614	0.269333	0.811975	0.210189
0.982741	0.786911	0.270808	0.811157	0.209977
0.983742	0.794418	0.271991	0.81034	0.209766
0.984742	0.802059	0.272916	0.809521	0.209559
0.985743	0.809753	0.273616	0.808708	0.209344
0.986743	0.817413	0.274127	0.80789	0.209131
0.987744	0.824944	0.274482	0.807074	0.208918
0.988744	0.832253	0.274714	0.806268	0.208708
0.989745	0.839241	0.274855	0.805453	0.208489
0.990745	0.845813	0.274933	0.804641	0.208281
0.991746	0.851872	0.274975	0.803825	0.208067
0.992746	0.857328	0.275003	0.803012	0.207852
0.993747	0.862094	0.275036	0.802199	0.207645
0.994747	0.866091	0.275091	0.801392	0.207437
0.995748	0.869249	0.275179	0.800583	0.207229
0.996748	0.871507	0.275308	0.799777	0.207014
0.997749	0.872815	0.275481	0.798973	0.206806
0.998749	0.873137	0.275698	0.798176	0.206596
0.99975	0.872449	0.275954	0.79737	0.20638
1.00075	0.870742	0.276242	0.796564	0.20617
1.00175	0.868056	0.2767	0.79576	0.205961
1.00275	0.864376	0.277161	0.794952	0.205756
1.00375	0.859739	0.277606	0.794148	0.205544
1.00475	0.85419	0.278014	0.793345	0.20534
1.00575	0.847795	0.278362	0.792551	0.20513
1.00675	0.840629	0.278627	0.791758	0.204918
1.00775	0.832779	0.278784	0.790957	0.20471
1.00875	0.824348	0.27881	0.790163	0.204498
1.00975	0.815443	0.278682	0.789363	0.204295
1.01076	0.806182	0.278378	0.788566	0.204086
1.01176	0.796691	0.277878	0.787772	0.20388
1.01276	0.787099	0.277166	0.786978	0.203672
1.01376	0.777537	0.276226	0.786179	0.203461
1.01476	0.768138	0.275047	0.785389	0.203255
1.01576	0.759035	0.273621	0.784601	0.203049
1.01676	0.750356	0.271945	0.783808	0.202842
1.01776	0.742223	0.270018	0.783013	0.202629
1.01876	0.734754	0.267845	0.782218	0.202422
1.01976	0.728056	0.265434	0.78143	0.202208
1.02076	0.722226	0.262798	0.780634	0.202001
1.02176	0.717357	0.260105	0.779844	0.201798
1.02276	0.713515	0.257221	0.77906	0.201593
1.02376	0.710756	0.254167	0.77827	0.201393
1.02476	0.709118	0.250966	0.777484	0.201184
1.02576	0.708628	0.247644	0.776696	0.200981
1.02676	0.70929	0.244228	0.77591	0.200777
1.02776	0.711096	0.240748	0.775126	0.200571
1.02876	0.714018	0.237232	0.774341	0.200366
1.02976	0.718012	0.233711	0.773556	0.200164
1.03077	0.723018	0.230214	0.772775	0.199955
1.03177	0.728961	0.226768	0.771991	0.199748
1.03277	0.735752	0.223401	0.771212	0.199538
1.03377	0.743289	0.220138	0.770431	0.199337
1.03477	0.751457	0.216998	0.769651	0.199132
1.03577	0.760135	0.214003	0.768876	0.198926
1.03677	0.769189	0.211166	0.768106	0.198727
1.03777	0.778484	0.2085	0.767332	0.198529
1.03877	0.787877	0.206013	0.766556	0.198323
1.03977	0.797224	0.203708	0.76578	0.198121
1.04077	0.806384	0.201585	0.765004	0.197925
1.04177	0.815183	0.199787	0.764229	0.197726
1.04277	0.823515	0.198155	0.763455	0.197519
1.04377	0.831251	0.196677	0.762685	0.197318
1.04477	0.838269	0.195336	0.76191	0.197116
1.04577	0.844458	0.194112	0.761138	0.196907
1.04677	0.849716	0.192983	0.760369	0.196706
1.04777	0.853958	0.191925	0.759593	0.196514
1.04877	0.857109	0.190914	0.758821	0.196316
1.04977	0.859113	0.189923	0.75805	0.196115
1.05078	0.859928	0.188928	0.757286	0.195912
1.05178	0.859529	0.187905	0.756517	0.195711
1.05278	0.857908	0.186828	0.755753	0.195515
1.05378	0.855074	0.185678	0.754991	0.195313
1.05478	0.851051	0.184436	0.754231	0.195113
1.05578	0.845882	0.183085	0.753475	0.194913
1.05678	0.839624	0.181614	0.752716	0.194711
1.05778	0.832347	0.180015	0.751956	0.194514
1.05878	0.824137	0.178283	0.751192	0.194315
1.05978	0.81509	0.176422	0.750432	0.194114
1.06078	0.805313	0.174435	0.74968	0.193918
1.06178	0.794907	0.172487	0.748924	0.19372
1.06278	0.78401	0.170438	0.748178	0.193522
1.06378	0.772748	0.168306	0.747419	0.193328
1.06478	0.761251	0.166112	0.746659	0.193134
1.06578	0.749649	0.163882	0.745899	0.192933
1.06678	0.738071	0.161646	0.745139	0.192741
1.06778	0.726643	0.159435	0.74439	0.192539
1.06878	0.715484	0.157285	0.743638	0.192344
1.06978	0.704707	0.155232	0.742883	0.192151
1.07079	0.694418	0.153314	0.742131	0.191949
1.07179	0.68471	0.151569	0.741384	0.19175
1.07279	0.675666	0.150035	0.740637	0.191556
1.07379	0.667355	0.148749	0.739889	0.191363
1.07479	0.659834	0.147745	0.739137	0.191167
1.07579	0.653146	0.147057	0.738394	0.19097
1.07679	0.647316	0.146713	0.73765	0.190773
1.07779	0.642358	0.14674	0.736907	0.190584
1.07879	0.63827	0.147158	0.736165	0.190389
1.07979	0.635036	0.147985	0.735416	0.190194
1.08079	0.632625	0.149233	0.734672	0.190004
1.08179	0.630997	0.151072	0.73393	0.189815
1.08279	0.630097	0.153334	0.733188	0.189627
1.08379	0.629858	0.156013	0.73245	0.189432
1.08479	0.630207	0.159097	0.731711	0.189242
1.08579	0.631062	0.162568	0.73097	0.189049
1.08679	0.632337	0.166403	0.730231	0.188854
1.08779	0.633939	0.170575	0.729492	0.188659
1.08879	0.635778	0.175052	0.728756	0.188474
1.08979	0.637758	0.179798	0.728019	0.18828
1.0908	0.639791	0.184775	0.72728	0.188088
1.0918	0.641787	0.189941	0.726542	0.187897
1.0928	0.643665	0.195253	0.725799	0.187704
1.0938	0.64535	0.200664	0.725073	0.187509
1.0948	0.646776	0.206129	0.724338	0.187316
1.0958	0.647886	0.211602	0.723609	0.187127
1.0968	0.648634	0.217039	0.722876	0.186934
1.0978	0.648986	0.222394	0.722144	0.186746
1.0988	0.648921	0.227627	0.721413	0.186556
1.0998	0.648429	0.232698	0.720683	0.186364
1.1008	0.647514	0.237571	0.719951	0.186173
1.1018	0.646203	0.24239	0.719218	0.185977
1.1028	0.644515	0.246942	0.718491	0.185785
1.1038	0.642491	0.2512	0.717769	0.185594
1.1048	0.64018	0.255143	0.717034	0.185403
1.1058	0.637643	0.258752	0.716308	0.185215
1.1068	0.634948	0.262015	0.715579	0.185028
1.1078	0.632169	0.264924	0.714853	0.184844
1.1088	0.629387	0.267477	0.714129	0.184655
1.1098	0.626685	0.269674	0.713403	0.184466
1.11081	0.624146	0.271522	0.712683	0.184274
1.11181	0.621855	0.273029	0.711962	0.184086
1.11281	0.619894	0.274209	0.71124	0.183899
1.11381	0.618342	0.275076	0.710522	0.183711
1.11481	0.61727	0.27565	0.709806	0.183527
1.11581	0.616744	0.27595	0.709087	0.183338
1.11681	0.616821	0.275998	0.708371	0.18315
1.11781	0.617547	0.275817	0.707652	0.182966
1.11881	0.618958	0.275429	0.70693	0.18278
1.11981	0.621079	0.274859	0.706221	0.182591
1.12081	0.623921	0.27413	0.705508	0.182401
1.12181	0.627524	0.273421	0.70479	0.182208
1.12281	0.631837	0.272586	0.704079	0.182022
1.12381	0.636835	0.271644	0.703369	0.181836
1.12481	0.642477	0.270612	0.702659	0.181647
1.12581	0.648713	0.269504	0.701946	0.181461
1.12681	0.65548	0.268333	0.701236	0.181281
1.12781	0.662709	0.267113	0.700526	0.181095
1.12881	0.67032	0.265853	0.69981	0.180901
1.12981	0.678227	0.264563	0.699098	0.180717
1.13082	0.68634	0.263249	0.698386	0.180529
1.13182	0.694565	0.261917	0.697682	0.180341
1.13282	0.702807	0.260573	0.696973	0.180154
1.13382	0.710971	0.259219	0.696272	0.17997
1.13482	0.718966	0.257858	0.695571	0.179781
1.13582	0.726703	0.256492	0.694865	0.179596
1.13682	0.734101	0.255123	0.694162	0.179417
1.13782	0.741083	0.253753	0.693463	0.179236
1.13882	0.747585	0.252384	0.69276	0.17905
1.13982	0.75355	0.251019	0.692049	0.178865
1.14082	0.758933	0.24966	0.691347	0.178682
1.14182	0.763767	0.248464	0.690645	0.1785
1.14282	0.767968	0.247272	0.689953	0.178316
1.14382	0.771524	0.246089	0.689249	0.178138
1.14482	0.774437	0.244922	0.68855	0.177956
1.14582	0.776719	0.24378	0.68786	0.177774
1.14682	0.778394	0.242675	0.687165	0.177596
1.14782	0.779497	0.241618	0.686474	0.177413
1.14882	0.780072	0.240626	0.685775	0.177226
1.14982	0.780171	0.239715	0.685082	0.177042
1.15083	0.779853	0.238903	0.684387	0.176856
1.15183	0.779183	0.238208	0.683694	0.176679
1.15283	0.778229	0.237651	0.683001	0.176499
1.15383	0.777063	0.237251	0.682309	0.17632
1.15483	0.775756	0.23703	0.681618	0.176141
1.15583	0.774378	0.237006	0.680928	0.17596
1.15683	0.772997	0.237199	0.680227	0.175784
1.15783	0.771676	0.237626	0.679533	0.175602
1.15883	0.770473	0.238304	0.678842	0.175421
1.15983	0.769439	0.239246	0.678155	0.175242
1.16083	0.768615	0.240463	0.677471	0.175059
1.16183	0.76808	0.242127	0.67679	0.174882
1.16283	0.767815	0.244072	0.676101	0.174708
1.16383	0.767831	0.246299	0.675414	0.174533
1.16483	0.768128	0.248804	0.67473	0.174354
1.16583	0.768698	0.251579	0.674046	0.174177
1.16683	0.769517	0.254612	0.673355	0.173997
1.16783	0.770555	0.25789	0.672673	0.173817
1.16883	0.771771	0.261391	0.671989	0.173637
1.16983	0.773113	0.265095	0.671313	0.173459
1.17084	0.774524	0.268973	0.670637	0.173282
1.17184	0.775939	0.272995	0.669956	0.173101
1.17284	0.777288	0.277129	0.669275	0.172926
1.17384	0.778497	0.281337	0.668597	0.172748
1.17484	0.779492	0.28558	0.667928	0.172573
1.17584	0.780196	0.289817	0.667255	0.1724
1.17684	0.780535	0.294005	0.666579	0.172219
1.17784	0.780437	0.2981	0.665905	0.172046
1.17884	0.779836	0.302059	0.665232	0.171867
1.17984	0.778671	0.305835	0.664557	0.171699
1.18084	0.77689	0.309388	0.663883	0.171524
1.18184	0.77448	0.312836	0.663211	0.171343
1.18284	0.77138	0.315976	0.662536	0.171168
1.18384	0.767567	0.318768	0.661867	0.17099
1.18484	0.76303	0.321175	0.661198	0.170818
1.18584	0.75777	0.323164	0.660525	0.170645
1.18684	0.7518	0.324709	0.659857	0.170468
1.18784	0.745146	0.325787	0.659192	0.170295
1.18884	0.737849	0.32638	0.658525	0.170118
1.18984	0.729959	0.326477	0.657851	0.169945
1.19085	0.72154	0.326073	0.657185	0.169777
1.19185	0.712666	0.32517	0.656513	0.169608
1.19285	0.703424	0.323775	0.655853	0.169435
1.19385	0.693905	0.321904	0.655181	0.169263
1.19485	0.684213	0.319578	0.654517	0.169089
1.19585	0.674454	0.316823	0.653846	0.16891
1.19685	0.664741	0.313675	0.653188	0.168739
1.19785	0.65519	0.310172	0.652528	0.168564
1.19885	0.645919	0.30636	0.651867	0.168391
1.19985	0.637044	0.302289	0.651211	0.16822
1.20085	0.62868	0.298012	0.650552	0.168048
1.20185	0.620965	0.293745	0.649889	0.167873
1.20285	0.613987	0.289388	0.649235	0.1677
1.20385	0.607844	0.285001	0.648581	0.167522
1.20485	0.602623	0.280643	0.647932	0.167342
1.20585	0.598406	0.276377	0.64728	0.167173
1.20685	0.595259	0.272261	0.646624	0.167002
1.20785	0.593239	0.268355	0.645973	0.166832
1.20885	0.592387	0.264712	0.645319	0.166661
1.20985	0.592734	0.261386	0.644662	0.16649
1.21086	0.594294	0.258423	0.64401	0.166316
1.21186	0.597067	0.255866	0.643358	0.166143
1.21286	0.601041	0.253751	0.642703	0.165977
1.21386	0.606187	0.252108	0.642054	0.165808
1.21486	0.612464	0.25096	0.641403	0.165632
1.21586	0.619819	0.250322	0.640752	0.16546
1.21686	0.628183	0.250203	0.640108	0.165291
1.21786	0.637479	0.250601	0.639458	0.165121
1.21886	0.647619	0.25151	0.638809	0.164952
1.21986	0.658505	0.252914	0.638152	0.164783
1.22086	0.670031	0.254788	0.637504	0.164619
1.22186	0.682146	0.257237	0.63686	0.16445
1.22286	0.694676	0.260083	0.636208	0.16428
1.22386	0.707501	0.263283	0.635566	0.164116
1.22486	0.720494	0.266786	0.634924	0.163952
1.22586	0.733531	0.270536	0.634286	0.163785
1.22686	0.746488	0.274475	0.633639	0.163621
1.22786	0.759242	0.278543	0.632997	0.16345
1.22886	0.771674	0.282677	0.632356	0.163282
1.22986	0.783673	0.286813	0.631723	0.163119
1.23087	0.795129	0.290888	0.631085	0.162953
1.23187	0.805946	0.294841	0.630445	0.162791
1.23287	0.816031	0.298612	0.629802	0.162622
1.23387	0.825304	0.302144	0.629168	0.162449
1.23487	0.833695	0.305387	0.628531	0.162283
1.23587	0.841146	0.308292	0.62789	0.162114
1.23687	0.847608	0.31082	0.627259	0.161948
1.23787	0.853046	0.312934	0.626621	0.161782
1.23887	0.857439	0.314609	0.625987	0.161614
1.23987	0.860776	0.315823	0.625356	0.161449
1.24087	0.863058	0.316564	0.624726	0.161286
1.24187	0.864325	0.316953	0.624092	0.161116
1.24287	0.864582	0.316859	0.623463	0.160951
1.24387	0.863863	0.31629	0.622828	0.160788
1.24487	0.862216	0.315265	0.622194	0.160621
1.24587	0.859694	0.313809	0.621556	0.160452
1.24687	0.85636	0.311952	0.620922	0.160286
1.24787	0.852285	0.309734	0.620289	0.160121
1.24887	0.847544	0.307199	0.619659	0.159955
1.24987	0.84222	0.304394	0.619029	0.159799
1.25088	0.836397	0.301373	0.618396	0.159635
1.25188	0.830163	0.298191	0.617767	0.159475
1.25288	0.823607	0.294905	0.617143	0.159314
1.25388	0.816817	0.291572	0.616518	0.159143
1.25488	0.809884	0.288252	0.615891	0.158972
1.25588	0.802891	0.284999	0.615268	0.158807
1.25688	0.795923	0.281868	0.614652	0.158644
1.25788	0.789058	0.278911	0.614032	0.158481
1.25888	0.78237	0.276174	0.613411	0.158322
1.25988	0.775925	0.2737	0.61279	0.158154
1.26088	0.769786	0.271525	0.612163	0.157989
1.26188	0.764032	0.269838	0.611543	0.157825
1.26288	0.758688	0.2685	0.610917	0.157667
1.26388	0.75379	0.267524	0.610309	0.157506
1.26488	0.749368	0.26692	0.609692	0.157346
1.26588	0.745441	0.26669	0.609077	0.157186
1.26688	0.742021	0.266829	0.60846	0.157022
1.26788	0.739111	0.267326	0.607843	0.156861
1.26888	0.736707	0.268164	0.607225	0.156704
1.26988	0.734796	0.269319	0.606606	0.156544
1.27089	0.733358	0.270765	0.605995	0.15639
1.27189	0.732367	0.272469	0.605386	0.156229
1.27289	0.731793	0.274395	0.604778	0.156065
1.27389	0.731598	0.276504	0.604161	0.155904
1.27489	0.731741	0.278754	0.603543	0.155746
1.27589	0.732178	0.281105	0.602929	0.155585
1.27689	0.732861	0.283513	0.602324	0.155425
1.27789	0.733743	0.285937	0.601709	0.155267
1.27889	0.734773	0.288337	0.601099	0.155104
1.27989	0.735901	0.290674	0.600489	0.154945
1.28089	0.737077	0.292915	0.599881	0.154784
1.28189	0.738341	0.295213	0.599279	0.154624
1.28289	0.739562	0.297352	0.59867	0.15447
1.28389	0.740693	0.299308	0.598062	0.154311
1.28489	0.741688	0.301061	0.597452	0.15415
1.28589	0.742508	0.302601	0.596853	0.153993
1.28689	0.743113	0.303919	0.596244	0.153835
1.28789	0.743469	0.305017	0.595641	0.15368
1.28889	0.743542	0.305899	0.595033	0.15352
1.28989	0.743306	0.306579	0.594434	0.153361
1.2909	0.742735	0.307075	0.593829	0.153204
1.2919	0.741809	0.30741	0.593223	0.153041
1.2929	0.740508	0.307612	0.59262	0.152885
1.2939	0.73882	0.307715	0.592015	0.152727
1.2949	0.736732	0.307756	0.591421	0.152572
1.2959	0.734236	0.307775	0.590818	0.152413
1.2969	0.731327	0.307816	0.590215	0.152263
1.2979	0.728002	0.307921	0.589619	0.152106
1.2989	0.724261	0.308137	0.589021	0.151947
1.2999	0.720106	0.30851	0.588422	0.151795
1.3009	0.715541	0.309083	0.587826	0.151639
1.3019	0.710593	0.30998	0.587228	0.151482
1.3029	0.705248	0.311151	0.586633	0.151325
1.3039	0.699514	0.312631	0.586036	0.15117
1.3049	0.693405	0.314456	0.585438	0.151017
1.3059	0.686936	0.316655	0.584846	0.150866
1.3069	0.680121	0.319256	0.584253	0.150715
1.3079	0.672979	0.322279	0.583661	0.15056
1.3089	0.66553	0.325739	0.58307	0.150405
1.3099	0.657797	0.329647	0.582479	0.150249
1.31091	0.649803	0.334005	0.581893	0.150098
1.31191	0.641575	0.33881	0.581309	0.149942
1.31291	0.633142	0.344054	0.580722	0.149793
1.31391	0.624534	0.349718	0.580128	0.149642
1.31491	0.615783	0.355781	0.579544	0.149497
1.31591	0.606925	0.362213	0.578955	0.149341
1.31691	0.597998	0.368978	0.578363	0.149189
1.31791	0.589039	0.376036	0.577776	0.149036
1.31891	0.58009	0.383338	0.577189	0.148882
1.31991	0.571194	0.390833	0.576601	0.148731
1.32091	0.562394	0.398465	0.576017	0.148576
1.32191	0.55376	0.406248	0.575435	0.148426
1.32291	0.54531	0.414034	0.574853	0.14827
1.32391	0.537092	0.421757	0.574274	0.148123
1.32491	0.529152	0.429351	0.573694	0.147967
1.32591	0.521538	0.43675	0.573112	0.147813
1.32691	0.514295	0.443889	0.57253	0.147654
1.32791	0.507468	0.450703	0.571948	0.147499
1.32891	0.501102	0.45713	0.57137	0.147346
1.32991	0.495238	0.463113	0.570793	0.147195
1.33092	0.489915	0.468595	0.570211	0.147046
1.33192	0.485168	0.473527	0.569633	0.146901
1.33292	0.481029	0.477863	0.569058	0.146754
1.33392	0.477526	0.481563	0.56848	0.146597
1.33492	0.474681	0.484593	0.567903	0.146447
1.33592	0.472512	0.486925	0.567327	0.146295
1.33692	0.471033	0.488539	0.566754	0.146145
1.33792	0.470248	0.48942	0.566181	0.145999
1.33892	0.470159	0.489562	0.565608	0.145854
1.33992	0.470761	0.488963	0.565041	0.145704
1.34092	0.472041	0.487631	0.564469	0.145553
1.34192	0.473982	0.485655	0.563895	0.145405
1.34292	0.47656	0.482968	0.563323	0.145257
1.34392	0.479744	0.479592	0.562751	0.145106
1.34492	0.4835	0.47556	0.562181	0.144958
1.34592	0.487786	0.470908	0.56161	0.14481
1.34692	0.492556	0.465679	0.561035	0.144659
1.34792	0.49776	0.459917	0.560472	0.144512
1.34892	0.503344	0.453674	0.559902	0.144369
1.34992	0.50925	0.447001	0.559334	0.144218
1.35093	0.515419	0.439952	0.558763	0.144072
1.35193	0.521788	0.432583	0.558199	0.143922
1.35293	0.528294	0.424949	0.557633	0.143771
1.35393	0.534872	0.417106	0.557063	0.143624
1.35493	0.54146	0.409107	0.5565	0.143476
1.35593	0.547993	0.401005	0.555931	0.143331
1.35693	0.554412	0.392849	0.555371	0.143183
1.35793	0.560656	0.384685	0.554805	0.143033
1.35893	0.566669	0.376558	0.554237	0.142886
1.35993	0.5724	0.368506	0.55367	0.14274
1.36093	0.577799	0.360564	0.55311	0.142593
1.36193	0.582822	0.352842	0.552547	0.142449
1.36293	0.587431	0.345276	0.551996	0.1423
1.36393	0.591592	0.337887	0.551435	0.142148
1.36493	0.595278	0.330692	0.550874	0.141999
1.36593	0.598468	0.323709	0.550314	0.141857
1.36693	0.601144	0.316947	0.549757	0.141712
1.36793	0.603299	0.310416	0.549201	0.141564
1.36893	0.604927	0.304124	0.548641	0.141419
1.36993	0.606032	0.298075	0.548081	0.141272
1.37094	0.606621	0.292272	0.547526	0.14112
1.37194	0.606707	0.286718	0.546973	0.140971
1.37294	0.60631	0.281416	0.546419	0.140828
1.37394	0.605453	0.276367	0.545862	0.140687
1.37494	0.604164	0.271573	0.545303	0.140538
1.37594	0.602473	0.267039	0.544749	0.140394
1.37694	0.600415	0.262768	0.544198	0.140251
1.37794	0.598027	0.258766	0.543643	0.14011
1.37894	0.595349	0.255041	0.543097	0.139967
1.37994	0.592419	0.251602	0.542547	0.139825
1.38094	0.58928	0.24846	0.541993	0.139686
1.38194	0.585969	0.245696	0.541444	0.13954
1.38294	0.58253	0.243246	0.540892	0.139397
1.38394	0.579	0.241125	0.540346	0.139255
1.38494	0.575416	0.239351	0.539804	0.139112
1.38594	0.571814	0.237942	0.539259	0.138976
1.38694	0.568223	0.236917	0.538714	0.138831
1.38794	0.564672	0.236296	0.538162	0.13869
1.38894	0.561185	0.236097	0.537616	0.138553
1.38994	0.557781	0.236339	0.537072	0.138415
1.39095	0.554478	0.237037	0.536521	0.138274
1.39195	0.551285	0.238207	0.53598	0.138132
1.39295	0.548211	0.239858	0.535434	0.137996
1.39395	0.545257	0.241998	0.53489	0.137853
1.39495	0.542425	0.244632	0.53435	0.137712
1.39595	0.539707	0.247759	0.53381	0.137565
1.39695	0.537097	0.251374	0.533267	0.137424
1.39795	0.534583	0.255467	0.532723	0.137281
1.39895	0.532152	0.260022	0.532189	0.137138
1.39995	0.529789	0.26502	0.531648	0.136995
1.40095	0.527478	0.270436	0.531111	0.136847
1.40195	0.525225	0.27631	0.530571	0.136708
1.40295	0.522987	0.282527	0.530038	0.136571
1.40395	0.520749	0.289049	0.529495	0.136434
1.40495	0.518499	0.295837	0.528958	0.136287
1.40595	0.516226	0.302847	0.528419	0.136147
1.40695	0.513924	0.310037	0.527878	0.136002
1.40795	0.511588	0.31736	0.527343	0.135866
1.40895	0.509222	0.324774	0.526805	0.135724
1.40995	0.506831	0.332236	0.526274	0.135584
1.41096	0.50443	0.339703	0.525735	0.135448
1.41196	0.502034	0.347139	0.525201	0.135309
1.41296	0.499668	0.354506	0.524668	0.13517
1.41396	0.497361	0.361773	0.524136	0.135029
1.41496	0.495147	0.368914	0.523608	0.134894
1.41596	0.493066	0.375906	0.523078	0.134758
1.41696	0.491163	0.38273	0.522551	0.134617
1.41796	0.489484	0.389374	0.522017	0.134482
1.41896	0.488082	0.39583	0.52149	0.134341
1.41996	0.487008	0.402096	0.520955	0.134202
1.42096	0.486318	0.408171	0.520426	0.134063
1.42196	0.48608	0.414139	0.519902	0.133926
1.42296	0.486328	0.419918	0.519374	0.133793
1.42396	0.487112	0.42552	0.518845	0.133654
1.42496	0.488477	0.430955	0.518314	0.133516
1.42596	0.490463	0.436237	0.517792	0.133377
1.42696	0.493102	0.441379	0.517265	0.133248
1.42796	0.49642	0.446394	0.516745	0.133106
1.42896	0.500432	0.45129	0.516221	0.132971
1.42996	0.505142	0.456074	0.515697	0.132838
1.43097	0.510545	0.460746	0.515166	0.132702
1.43197	0.51662	0.465304	0.514646	0.132562
1.43297	0.523337	0.469736	0.514127	0.132424
1.43397	0.530651	0.474025	0.513607	0.132291
1.43497	0.538502	0.478145	0.51309	0.13215
1.43597	0.546819	0.482064	0.512566	0.132015
1.43697	0.555519	0.485739	0.512047	0.131879
1.43797	0.564504	0.489122	0.511526	0.131742
1.43897	0.573666	0.492157	0.511007	0.131603
1.43997	0.582889	0.49478	0.510487	0.131463
1.44097	0.592047	0.496923	0.509975	0.13133
1.44197	0.600989	0.498577	0.509456	0.131192
1.44297	0.6096	0.499591	0.508947	0.131056
1.44397	0.617739	0.499886	0.508436	0.130921
1.44497	0.625268	0.499383	0.507921	0.130794
1.44597	0.632049	0.498009	0.507407	0.130665
1.44697	0.637951	0.495693	0.506892	0.130528
1.44797	0.642849	0.492373	0.506376	0.130394
1.44897	0.646627	0.487993	0.505864	0.130256
1.44997	0.649184	0.482512	0.505351	0.130121
1.45098	0.650433	0.475899	0.504842	0.129988
1.45198	0.650302	0.46814	0.504325	0.129854
1.45298	0.648741	0.459234	0.503811	0.129718
1.45398	0.645719	0.449202	0.503295	0.129583
1.45498	0.641227	0.438082	0.502782	0.129447
1.45598	0.635279	0.42593	0.502274	0.129314
1.45698	0.627914	0.412826	0.501761	0.129176
1.45798	0.619194	0.398867	0.501253	0.12904
1.45898	0.609204	0.384171	0.500743	0.128909
1.45998	0.598054	0.368876	0.500236	0.128776
1.46098	0.585875	0.353137	0.499732	0.128645
1.46198	0.572816	0.3372	0.499228	0.128511
1.46298	0.559051	0.321164	0.498715	0.128378
1.46398	0.544766	0.305229	0.49821	0.128242
1.46498	0.530162	0.289602	0.497709	0.128108
1.46598	0.51545	0.274498	0.497207	0.127979
1.46698	0.50085	0.260136	0.496707	0.127847
1.46798	0.486587	0.246736	0.496201	0.127716
1.46898	0.472883	0.234514	0.495698	0.127582
1.46998	0.459961	0.223681	0.495194	0.127451
1.47099	0.448035	0.214434	0.494695	0.127321
1.47199	0.437312	0.206961	0.494191	0.127192
1.47299	0.427981	0.201429	0.493685	0.12706
1.47399	0.420218	0.197986	0.493184	0.12693
1.47499	0.414176	0.196755	0.492679	0.126801
1.47599	0.409987	0.197836	0.49218	0.126669
1.47699	0.407758	0.201298	0.491677	0.126539
1.47799	0.407568	0.20718	0.491182	0.126407
1.47899	0.409467	0.215492	0.49068	0.126283
1.47999	0.413477	0.226209	0.490177	0.126154
1.48099	0.419588	0.239277	0.48968	0.126022
1.48199	0.427764	0.254677	0.48919	0.1259
1.48299	0.437932	0.272211	0.488698	0.125768
1.48399	0.449994	0.291729	0.4882	0.125637
1.48499	0.463824	0.313056	0.487708	0.12551
1.48599	0.479272	0.335992	0.487218	0.125379
1.48699	0.496164	0.360316	0.486725	0.125259
1.48799	0.514308	0.385786	0.486232	0.125129
1.48899	0.533493	0.412148	0.485735	0.125005
1.48999	0.553497	0.439135	0.485252	0.12488
1.491	0.574087	0.466476	0.48476	0.124753
1.492	0.595025	0.493893	0.484265	0.12462
1.493	0.616069	0.521113	0.483772	0.124493
1.494	0.636982	0.547868	0.483279	0.124369
1.495	0.657531	0.573898	0.482793	0.124242
1.496	0.677494	0.59896	0.482307	0.124115
1.497	0.69666	0.622825	0.481817	0.123981
1.498	0.714836	0.645286	0.481329	0.123845
1.499	0.731847	0.666162	0.480843	0.123717
[truncated: 1 more rows]
