# Supplementary material for: Evidence accumulation relates to perceptual consciousness and monitoring
Source: Nat Commun. 2021 May 31;12:3261. doi: 10.1038/s41467-021-23540-y (PMC8166835; doi:10.1038/s41467-021-23540-y)
Supplement: Supplementary file 4 — Source Data [file 41467_2021_23540_MOESM4_ESM.zip › Supplementary Data/SFig.5_9.xls]

## Sheet: Sheet1
t	erphit	erpmiss	simhit	simmiss
-0.5	0.231474	0.132648	-0.0326622	-0.0302306
-0.498999	0.228855	0.136275	-0.032454	-0.0296122
-0.497999	0.225548	0.139278	-0.0322942	-0.0293939
-0.496998	0.221574	0.141586	-0.0324338	-0.0292749
-0.495998	0.216959	0.143141	-0.0321382	-0.028854
-0.494997	0.211734	0.143894	-0.0320066	-0.0284381
-0.493997	0.205935	0.143805	-0.0317818	-0.0280854
-0.492996	0.199604	0.14285	-0.031731	-0.028294
-0.491996	0.192786	0.141014	-0.0315352	-0.0284633
-0.490995	0.18553	0.138294	-0.0313769	-0.0284894
-0.489995	0.17789	0.134702	-0.0311752	-0.0288655
-0.488994	0.169922	0.13026	-0.0312485	-0.0287305
-0.487994	0.161687	0.124999	-0.0313442	-0.0283812
-0.486993	0.153246	0.118965	-0.0313868	-0.0279769
-0.485993	0.144663	0.112212	-0.0312082	-0.0278283
-0.484992	0.136006	0.104803	-0.0312755	-0.0277317
-0.483992	0.127338	0.0968086	-0.0313371	-0.0280396
-0.482991	0.118729	0.0883076	-0.031263	-0.0278025
-0.481991	0.110244	0.0793838	-0.0311572	-0.0274606
-0.48099	0.10195	0.0701257	-0.031202	-0.027816
-0.47999	0.0939093	0.0606249	-0.0311038	-0.0273557
-0.478989	0.086426	0.0512003	-0.0309639	-0.0274657
-0.477989	0.0793163	0.0417198	-0.0309894	-0.0274291
-0.476988	0.0726312	0.0322718	-0.030427	-0.0272544
-0.475988	0.0664177	0.0229425	-0.0303254	-0.0276771
-0.474987	0.0607177	0.0138141	-0.0302474	-0.0275212
-0.473987	0.0555681	0.00496432	-0.0302392	-0.027593
-0.472986	0.0509996	-0.00353507	-0.0298276	-0.0276807
-0.471986	0.0470367	-0.0116191	-0.0297842	-0.0275338
-0.470985	0.0436973	-0.0192302	-0.0293515	-0.0272576
-0.469985	0.0409922	-0.0263192	-0.0291146	-0.0273541
-0.468984	0.0389252	-0.0328455	-0.0289342	-0.0271589
-0.467984	0.0374927	-0.0387775	-0.0287239	-0.0266056
-0.466983	0.0366838	-0.0440928	-0.0288742	-0.0264874
-0.465983	0.0364805	-0.0487785	-0.0284113	-0.0268062
-0.464982	0.0368577	-0.0528305	-0.028317	-0.0268982
-0.463982	0.0377836	-0.0562537	-0.0284165	-0.0272759
-0.462981	0.0392201	-0.0590615	-0.0282893	-0.0272112
-0.461981	0.0411231	-0.0612751	-0.0283236	-0.0270371
-0.46098	0.0434432	-0.0629231	-0.0283715	-0.0267873
-0.45998	0.0461264	-0.0640405	-0.028539	-0.0264894
-0.458979	0.0493854	-0.0644461	-0.0288598	-0.0262428
-0.457979	0.0528834	-0.0644067	-0.0283578	-0.0261119
-0.456978	0.0565521	-0.0639763	-0.0284809	-0.0260768
-0.455978	0.0603211	-0.0632117	-0.0286676	-0.0261314
-0.454977	0.0641199	-0.0621722	-0.0282081	-0.0260957
-0.453977	0.0678777	-0.0609179	-0.0281601	-0.0262769
-0.452976	0.0715253	-0.0595092	-0.0282453	-0.026149
-0.451976	0.0749953	-0.0580058	-0.0281478	-0.0261076
-0.450975	0.0782233	-0.0564654	-0.0282728	-0.0262439
-0.449975	0.0811487	-0.054943	-0.0284749	-0.0261868
-0.448974	0.0837158	-0.0534902	-0.0287392	-0.0262786
-0.447974	0.0858742	-0.0521542	-0.0287487	-0.0262833
-0.446973	0.0875797	-0.0509772	-0.0289861	-0.026433
-0.445973	0.088795	-0.0499959	-0.0294987	-0.0262022
-0.444972	0.0894904	-0.0492409	-0.0293963	-0.0262689
-0.443972	0.0896439	-0.0487366	-0.0291857	-0.026213
-0.442971	0.0892419	-0.0485003	-0.0285097	-0.0261821
-0.441971	0.0882795	-0.0485429	-0.0284302	-0.0260872
-0.44097	0.0867602	-0.0488682	-0.0282652	-0.0260041
-0.43997	0.0846966	-0.0494735	-0.0283183	-0.0258648
-0.438969	0.0823895	-0.0501386	-0.0282806	-0.0255728
-0.437969	0.0795848	-0.0510574	-0.0282611	-0.0258007
-0.436968	0.0763148	-0.0522128	-0.0279657	-0.0258892
-0.435968	0.0726196	-0.0535826	-0.0277424	-0.0258516
-0.434967	0.068546	-0.0551402	-0.0276913	-0.0256877
-0.433967	0.0641468	-0.0568555	-0.0278913	-0.0256872
-0.432966	0.0594807	-0.0586953	-0.0275658	-0.0258534
-0.431966	0.0546105	-0.0606241	-0.027409	-0.0260832
-0.430965	0.0496029	-0.0626051	-0.0273508	-0.0259984
-0.429965	0.044527	-0.0646007	-0.0272396	-0.0261624
-0.428964	0.0394538	-0.0665733	-0.0274205	-0.0261105
-0.427964	0.0344546	-0.0684865	-0.0274571	-0.0259407
-0.426963	0.0296003	-0.0703053	-0.027534	-0.0257057
-0.425963	0.0249603	-0.0719969	-0.0272871	-0.0255491
-0.424962	0.0206015	-0.0735315	-0.0276271	-0.0253564
-0.423962	0.0165872	-0.0748829	-0.0277378	-0.02505
-0.422961	0.0129762	-0.0760287	-0.0278246	-0.0248965
-0.421961	0.00982222	-0.0769509	-0.0274553	-0.0248433
-0.42096	0.00717264	-0.0776362	-0.0272807	-0.0246377
-0.41996	0.0050681	-0.0780764	-0.0267989	-0.0245421
-0.418959	0.00382437	-0.0780396	-0.0266261	-0.0244573
-0.417959	0.00318421	-0.0777579	-0.0272207	-0.024127
-0.416958	0.00315911	-0.0772424	-0.0264064	-0.0239892
-0.415958	0.00375167	-0.0765095	-0.0266748	-0.0240367
-0.414957	0.00495542	-0.0755804	-0.0267352	-0.0240688
-0.413957	0.00675484	-0.0744806	-0.0263906	-0.0236416
-0.412956	0.00912544	-0.07324	-0.0260857	-0.0235798
-0.411956	0.0120341	-0.0718919	-0.025637	-0.0238073
-0.410955	0.0154392	-0.0704727	-0.0252268	-0.0234485
-0.409955	0.0192917	-0.0690211	-0.0253915	-0.0234438
-0.408954	0.023535	-0.0675774	-0.0250386	-0.0235652
-0.407954	0.0281066	-0.0661832	-0.0252621	-0.0231898
-0.406953	0.0329383	-0.0648797	-0.0254224	-0.0227606
-0.405953	0.0379573	-0.063708	-0.0251213	-0.0228573
-0.404952	0.0430875	-0.0627075	-0.0251273	-0.0224735
-0.403952	0.0482506	-0.0619155	-0.0253185	-0.0226825
-0.402951	0.0533669	-0.0613663	-0.0252568	-0.0225883
-0.401951	0.0583568	-0.0610906	-0.025026	-0.0223747
-0.40095	0.063142	-0.0611148	-0.0242064	-0.0221626
-0.39995	0.0676465	-0.0614605	-0.0235272	-0.0221572
-0.398949	0.0720819	-0.06191	-0.023476	-0.0225728
-0.397949	0.0760931	-0.0627072	-0.0235399	-0.0226919
-0.396948	0.079613	-0.0638611	-0.0234574	-0.0227684
-0.395948	0.0825807	-0.0653746	-0.0237273	-0.0225746
-0.394947	0.0849433	-0.0672444	-0.0234574	-0.0223231
-0.393947	0.0866556	-0.0694612	-0.0232809	-0.0221212
-0.392946	0.0876814	-0.0720095	-0.0233782	-0.0223087
-0.391946	0.0879941	-0.0748682	-0.0232438	-0.0221925
-0.390945	0.0875765	-0.0780105	-0.0236295	-0.022341
-0.389945	0.0864216	-0.0814047	-0.0233073	-0.0223085
-0.388944	0.0845324	-0.0850141	-0.0230728	-0.0222221
-0.387944	0.081922	-0.0887983	-0.0231547	-0.0218359
-0.386943	0.0786135	-0.0927131	-0.0227489	-0.0212917
-0.385943	0.0746395	-0.0967116	-0.0227733	-0.0213027
-0.384942	0.0700415	-0.100745	-0.0228311	-0.021176
-0.383942	0.06487	-0.104762	-0.0228592	-0.0206366
-0.382941	0.0591828	-0.108713	-0.0223071	-0.0206014
-0.381941	0.053045	-0.112547	-0.0221348	-0.020566
-0.38094	0.0465277	-0.116213	-0.0221005	-0.0207247
-0.37994	0.0397067	-0.119664	-0.021824	-0.020331
-0.378939	0.0329518	-0.122607	-0.0216816	-0.0203495
-0.377939	0.0260536	-0.125246	-0.0214597	-0.0201839
-0.376938	0.0190908	-0.127546	-0.0213024	-0.020091
-0.375938	0.012142	-0.129479	-0.0215316	-0.0203104
-0.374937	0.00528449	-0.131023	-0.0216784	-0.0206475
-0.373937	-0.00140678	-0.132158	-0.0214227	-0.0206631
-0.372936	-0.00786055	-0.132874	-0.0215414	-0.0202806
-0.371936	-0.0140103	-0.133166	-0.0214158	-0.0203318
-0.370935	-0.0197955	-0.133035	-0.0216366	-0.0197686
-0.369935	-0.0251621	-0.132489	-0.0215125	-0.019675
-0.368934	-0.0300638	-0.131541	-0.0211272	-0.0194638
-0.367934	-0.0344624	-0.130213	-0.0210216	-0.019342
-0.366933	-0.0383286	-0.12853	-0.0208049	-0.0187429
-0.365933	-0.0416421	-0.126523	-0.0205541	-0.0189973
-0.364932	-0.044392	-0.124229	-0.020534	-0.0189119
-0.363932	-0.0465766	-0.121688	-0.0201558	-0.018587
-0.362931	-0.0482037	-0.118944	-0.0198776	-0.018292
-0.361931	-0.0492898	-0.116043	-0.0190658	-0.0186082
-0.36093	-0.04986	-0.113034	-0.0188299	-0.018458
-0.35993	-0.0499473	-0.109967	-0.0188547	-0.018224
-0.358929	-0.0493203	-0.106635	-0.0183676	-0.01797
-0.357929	-0.0482999	-0.103347	-0.0185046	-0.01779
-0.356928	-0.0469429	-0.100155	-0.0181258	-0.0175508
-0.355928	-0.0453102	-0.0971121	-0.0180078	-0.0170809
-0.354927	-0.043466	-0.0942656	-0.0179523	-0.0170969
-0.353927	-0.0414766	-0.0916611	-0.0175531	-0.0170116
-0.352926	-0.0394089	-0.0893395	-0.0174509	-0.0170621
-0.351926	-0.0373293	-0.0873373	-0.0175166	-0.0172011
-0.350925	-0.0353027	-0.0856854	-0.0173856	-0.0171748
-0.349925	-0.0333907	-0.0844094	-0.0178633	-0.0172919
-0.348924	-0.0316509	-0.0835286	-0.017513	-0.0172165
-0.347924	-0.0301357	-0.0830557	-0.0174171	-0.0170163
-0.346923	-0.0288909	-0.0829971	-0.017217	-0.0166997
-0.345923	-0.0279553	-0.0833524	-0.0172978	-0.0167063
-0.344922	-0.0273596	-0.0841143	-0.0174835	-0.0169768
-0.343922	-0.0271257	-0.085269	-0.0168248	-0.016548
-0.342921	-0.0272664	-0.0867962	-0.0173187	-0.0162082
-0.341921	-0.0277849	-0.0886691	-0.0172936	-0.0160005
-0.34092	-0.0286747	-0.0908552	-0.0171702	-0.0159468
-0.33992	-0.0299194	-0.0933165	-0.0175771	-0.0160457
-0.338919	-0.0312097	-0.0957583	-0.0174453	-0.016121
-0.337919	-0.0327988	-0.0983851	-0.0170645	-0.0162518
-0.336918	-0.0346482	-0.101151	-0.0169733	-0.0163084
-0.335918	-0.0367115	-0.104006	-0.0166875	-0.0161821
-0.334917	-0.0389354	-0.106899	-0.0160945	-0.0160643
-0.333917	-0.0412607	-0.109778	-0.0158948	-0.0161528
-0.332916	-0.0436232	-0.11259	-0.0154699	-0.0160936
-0.331916	-0.0459547	-0.115281	-0.0146175	-0.0161107
-0.330915	-0.0481851	-0.1178	-0.014586	-0.0156832
-0.329915	-0.0502428	-0.120095	-0.014544	-0.0151892
-0.328914	-0.0520566	-0.122119	-0.0146027	-0.0152988
-0.327914	-0.0535565	-0.123826	-0.0143727	-0.0154178
-0.326913	-0.0546759	-0.125175	-0.0143121	-0.0151605
-0.325913	-0.0553518	-0.126128	-0.0142527	-0.0154683
-0.324912	-0.0555267	-0.126652	-0.0145216	-0.0153086
-0.323912	-0.0551495	-0.12672	-0.01445	-0.0152462
-0.322911	-0.0541762	-0.126307	-0.0144918	-0.0151771
-0.321911	-0.0525712	-0.125397	-0.0148675	-0.0153411
-0.32091	-0.0503077	-0.123978	-0.0149448	-0.0153231
-0.31991	-0.0473685	-0.122043	-0.0154641	-0.0151232
-0.318909	-0.0434598	-0.119328	-0.0148608	-0.0145439
-0.317909	-0.0388697	-0.116104	-0.0152571	-0.0145499
-0.316908	-0.0336163	-0.112388	-0.0153082	-0.0147993
-0.315908	-0.0277282	-0.108201	-0.0149426	-0.0144188
-0.314907	-0.021244	-0.10357	-0.0148349	-0.0146757
-0.313907	-0.0142118	-0.0985255	-0.0144844	-0.0145725
-0.312906	-0.00668854	-0.0931039	-0.0141971	-0.0143708
-0.311906	0.00126056	-0.087345	-0.0138018	-0.0142232
-0.310905	0.00956327	-0.0812923	-0.0140669	-0.0141611
-0.309905	0.0181413	-0.0749922	-0.014438	-0.0140555
-0.308904	0.0269113	-0.0684933	-0.0140667	-0.0136603
-0.307904	0.0357865	-0.0618461	-0.0139539	-0.0139803
-0.306903	0.0446778	-0.055102	-0.0138984	-0.0141624
-0.305903	0.0534953	-0.0483129	-0.0140801	-0.0137919
-0.304902	0.0621496	-0.0415305	-0.0142397	-0.0137933
-0.303902	0.0705533	-0.0348053	-0.0137919	-0.0136319
-0.302901	0.0786224	-0.0281865	-0.0138259	-0.0134376
-0.301901	0.0862774	-0.0217208	-0.0133149	-0.0134457
-0.3009	0.0934451	-0.0154523	-0.013185	-0.0129288
-0.2999	0.100059	-0.00942177	-0.0137949	-0.0128244
-0.298899	0.106332	-0.00340941	-0.0140711	-0.0127517
-0.297899	0.111947	0.00229566	-0.0139295	-0.0125032
-0.296898	0.116858	0.00766054	-0.013426	-0.0121924
-0.295898	0.121031	0.012657	-0.0134794	-0.0124574
-0.294897	0.124442	0.0172618	-0.0138128	-0.0128151
-0.293897	0.127076	0.0214565	-0.0136149	-0.0125828
-0.292896	0.128929	0.0252281	-0.0134717	-0.0124448
-0.291896	0.13001	0.0285686	-0.0132416	-0.012364
-0.290895	0.130336	0.0314753	-0.0131332	-0.0118123
-0.289895	0.129935	0.0339505	-0.0133482	-0.0116677
-0.288894	0.128842	0.0360012	-0.0133466	-0.0120547
-0.287894	0.127104	0.0376394	-0.0130224	-0.0119144
-0.286893	0.124774	0.0388814	-0.0126293	-0.0119026
-0.285893	0.121912	0.0397474	-0.0125708	-0.0121759
-0.284892	0.118585	0.0402618	-0.0124886	-0.0119046
-0.283892	0.114862	0.0404519	-0.0119976	-0.011746
-0.282891	0.110818	0.0403483	-0.0123291	-0.0113975
-0.281891	0.106531	0.0399839	-0.0123696	-0.0113653
-0.28089	0.102076	0.0393937	-0.0121235	-0.0115603
-0.27989	0.0975328	0.0386141	-0.012164	-0.0116208
-0.278889	0.0932655	0.0379566	-0.0124892	-0.0115668
-0.277889	0.089057	0.0371839	-0.0124025	-0.0117369
-0.276888	0.0849712	0.0363286	-0.0122624	-0.0115547
-0.275888	0.0810672	0.035423	-0.0118688	-0.0112578
-0.274887	0.0773979	0.0344978	-0.0115798	-0.011322
-0.273887	0.0740093	0.0335824	-0.0113231	-0.0111125
-0.272886	0.0709397	0.0327041	-0.0111138	-0.0107385
-0.271886	0.0682189	0.0318877	-0.011003	-0.0106778
-0.270885	0.0658683	0.0311556	-0.0108437	-0.0109036
-0.269885	0.0639	0.0305271	-0.0107369	-0.0108299
-0.268884	0.0623171	0.0300185	-0.0106166	-0.0108142
-0.267884	0.0611136	0.0296429	-0.0108858	-0.0104823
-0.266883	0.0602745	0.0294101	-0.0111028	-0.0105982
-0.265883	0.0597767	0.0293269	-0.0110057	-0.0106064
-0.264882	0.0595887	0.0293968	-0.0111829	-0.0106157
-0.263882	0.0596723	0.0296202	-0.0107749	-0.0109222
-0.262881	0.0599825	0.0299949	-0.0104578	-0.0109468
-0.261881	0.0604691	0.0305162	-0.0099596	-0.0110894
-0.26088	0.0610775	0.0311768	-0.00985473	-0.0108097
-0.25988	0.0617496	0.0319676	-0.00971469	-0.0104626
-0.258879	0.0627071	0.0331635	-0.00934697	-0.0101257
-0.257879	0.0636029	0.034461	-0.00939238	-0.0099747
-0.256878	0.0643713	0.0358421	-0.00883347	-0.00968745
-0.255878	0.0649482	0.0372881	-0.00908555	-0.00934099
-0.254877	0.0652723	0.0387803	-0.00878035	-0.00883343
-0.253877	0.065286	0.0402998	-0.00840455	-0.00910881
-0.252876	0.0649369	0.0418283	-0.00859581	-0.008683
-0.251876	0.0641782	0.0433482	-0.00807427	-0.00882441
-0.250875	0.0629703	0.044843	-0.00778453	-0.00928563
-0.249875	0.0612812	0.0462974	-0.00771775	-0.00897917
-0.248874	0.0590872	0.0476974	-0.00788016	-0.00861847
-0.247874	0.0563733	0.049031	-0.00783344	-0.00874004
-0.246873	0.053134	0.0502877	-0.00828622	-0.00827174
-0.245873	0.0493732	0.0514591	-0.00822365	-0.00810937
-0.244872	0.0451044	0.0525389	-0.00841837	-0.00767419
-0.243872	0.0403505	0.0535225	-0.00836294	-0.00768779
-0.242871	0.0351436	0.0544077	-0.0085931	-0.00729848
-0.241871	0.0295249	0.0551939	-0.00860116	-0.00722628
-0.24087	0.0235436	0.0558826	-0.00883687	-0.00708068
-0.23987	0.0172564	0.056477	-0.00834904	-0.00706359
-0.238869	0.0110029	0.0572468	-0.00818273	-0.00739859
-0.237869	0.00457285	0.0579257	-0.00794582	-0.00684845
-0.236868	-0.00196483	0.0585161	-0.00821132	-0.00700095
-0.235868	-0.008538	0.0590214	-0.00838371	-0.00718036
-0.234867	-0.0150723	0.0594456	-0.00779567	-0.00708314
-0.233867	-0.0214926	0.059793	-0.00812301	-0.00745705
-0.232866	-0.0277241	0.0600679	-0.00852451	-0.0072724
-0.231866	-0.0336938	0.0602741	-0.0085515	-0.00689126
-0.230865	-0.0393318	0.0604151	-0.00828663	-0.00695444
-0.229865	-0.0445724	0.0604932	-0.00837471	-0.00703557
-0.228864	-0.0493553	0.0605098	-0.00884026	-0.0068267
-0.227864	-0.0536267	0.0604646	-0.0085016	-0.00671539
-0.226863	-0.05734	0.0603563	-0.00852695	-0.00647856
-0.225863	-0.060457	0.0601817	-0.00854204	-0.00625344
-0.224862	-0.0629484	0.0599359	-0.00805661	-0.00608058
-0.223862	-0.0647939	0.0596126	-0.00810459	-0.00622078
-0.222861	-0.0659833	0.0592037	-0.00803714	-0.00589553
-0.221861	-0.0665161	0.0586998	-0.00785815	-0.00607306
-0.22086	-0.0664016	0.0580901	-0.00796476	-0.00587328
-0.21986	-0.065659	0.0573627	-0.00747049	-0.0059974
-0.218859	-0.0640234	0.0567661	-0.0075587	-0.0059083
-0.217859	-0.0618305	0.0560168	-0.00739922	-0.006147
-0.216858	-0.0591311	0.0550972	-0.0069132	-0.00580232
-0.215858	-0.0559831	0.0539896	-0.00681903	-0.00578802
-0.214857	-0.0524512	0.0526774	-0.00631011	-0.0058706
-0.213857	-0.0486054	0.0511449	-0.00662038	-0.00538525
-0.212856	-0.0445201	0.0493778	-0.00675102	-0.00502473
-0.211856	-0.0402726	0.0473637	-0.00679589	-0.00519069
-0.210855	-0.0359421	0.0450925	-0.00701472	-0.00499764
-0.209855	-0.0316082	0.0425564	-0.00656956	-0.00535519
-0.208854	-0.0273496	0.0397506	-0.00663901	-0.00509972
-0.207854	-0.0232428	0.0366734	-0.00652323	-0.00438423
-0.206853	-0.0193607	0.0333265	-0.00633971	-0.00424222
-0.205853	-0.0157713	0.0297152	-0.00629106	-0.00390827
-0.204852	-0.0125366	0.0258488	-0.00585469	-0.00348702
-0.203852	-0.0097115	0.0217401	-0.00582593	-0.0037119
-0.202851	-0.00734268	0.0174062	-0.00556301	-0.00377174
-0.201851	-0.00546791	0.0128678	-0.005604	-0.00397821
-0.20085	-0.00411528	0.00814984	-0.00523113	-0.00367394
-0.19985	-0.00330266	0.00328052	-0.00524852	-0.00336095
-0.198849	-0.00275067	-0.00142972	-0.00488736	-0.00328647
-0.197849	-0.00274566	-0.00623091	-0.00500066	-0.00352806
-0.196848	-0.00327885	-0.0110902	-0.00463503	-0.00326714
-0.195848	-0.00433106	-0.0159725	-0.00485233	-0.00333291
-0.194847	-0.00587315	-0.0208405	-0.00510447	-0.00326609
-0.193847	-0.00786658	-0.0256558	-0.00508721	-0.00261304
-0.192846	-0.0102641	-0.0303792	-0.00532332	-0.00262371
-0.191846	-0.0130108	-0.0349711	-0.00555522	-0.00263733
-0.190845	-0.0160448	-0.0393926	-0.00559944	-0.00248502
-0.189845	-0.0192986	-0.0436056	-0.00537292	-0.00253938
-0.188844	-0.0227002	-0.0475738	-0.00480642	-0.00210263
-0.187844	-0.0261745	-0.0512631	-0.00430939	-0.00200516
-0.186843	-0.0296445	-0.054642	-0.00403159	-0.00223186
-0.185843	-0.0330326	-0.0576824	-0.00411204	-0.00184548
-0.184842	-0.036262	-0.06036	-0.00386568	-0.00201163
-0.183842	-0.0392581	-0.0626544	-0.00363056	-0.00174241
-0.182841	-0.0419497	-0.0645498	-0.00361413	-0.00179472
-0.181841	-0.0442701	-0.066035	-0.00372196	-0.00193271
-0.18084	-0.0461586	-0.0671036	-0.00381156	-0.00194208
-0.17984	-0.047561	-0.0677541	-0.00345864	-0.00202622
-0.178839	-0.0481278	-0.0676982	-0.0033645	-0.00209191
-0.177839	-0.0481268	-0.0672439	-0.00330138	-0.00216589
-0.176838	-0.047535	-0.0664095	-0.00300597	-0.00222651
-0.175838	-0.0463388	-0.0652179	-0.00315271	-0.00203167
-0.174837	-0.0445349	-0.063696	-0.00281494	-0.00174894
-0.173837	-0.0421303	-0.0618745	-0.00275705	-0.0016514
-0.172836	-0.0391419	-0.0597878	-0.00273039	-0.00194991
-0.171836	-0.0355968	-0.0574731	-0.00235033	-0.00176229
-0.170835	-0.0315315	-0.0549701	-0.00240434	-0.0020642
-0.169835	-0.0269917	-0.0523203	-0.00235071	-0.00227654
-0.168834	-0.0220313	-0.0495665	-0.00240525	-0.00216997
-0.167834	-0.0167116	-0.0467524	-0.00230493	-0.00233956
-0.166833	-0.0111005	-0.0439214	-0.00201702	-0.00263237
-0.165833	-0.00527143	-0.0411163	-0.0020332	-0.00291697
-0.164832	0.000698296	-0.0383788	-0.00174883	-0.00274779
-0.163832	0.00672821	-0.0357485	-0.00158694	-0.00200259
-0.162831	0.0127362	-0.0332624	-0.00159905	-0.00208365
-0.161831	0.0186399	-0.0309544	-0.00195923	-0.00189503
-0.16083	0.0243579	-0.028855	-0.00200367	-0.00205397
-0.15983	0.029811	-0.0269903	-0.00221711	-0.00206171
-0.158829	0.035241	-0.0250877	-0.0024272	-0.00198379
-0.157829	0.0402544	-0.0234656	-0.00253811	-0.00220725
-0.156828	0.0447803	-0.022141	-0.0025461	-0.00265291
-0.155828	0.0487545	-0.0211259	-0.00247637	-0.00256394
-0.154827	0.0521202	-0.020427	-0.00276701	-0.00217129
-0.153827	0.0548292	-0.0200457	-0.00269334	-0.00147762
-0.152826	0.056842	-0.0199785	-0.00239313	-0.0014296
-0.151826	0.0581282	-0.0202169	-0.00214607	-0.00158622
-0.150825	0.0586674	-0.0207477	-0.00204672	-0.00188484
-0.149825	0.0584489	-0.0215537	-0.00151776	-0.0016795
-0.148824	0.0574714	-0.0226136	-0.00141097	-0.00141454
-0.147824	0.0557438	-0.0239029	-0.00143539	-0.00145739
-0.146823	0.0532841	-0.0253938	-0.00172776	-0.00153847
-0.145823	0.0501193	-0.0270566	-0.00105657	-0.001215
-0.144822	0.0462849	-0.0288594	-0.00113048	-0.000651512
-0.143822	0.0418245	-0.030769	-0.000961702	-0.000791856
-0.142821	0.0367884	-0.0327515	-0.000914259	-0.000559092
-0.141821	0.0312337	-0.0347729	-0.000630825	-0.000407445
-0.14082	0.0252226	-0.0367994	-0.000581506	-0.000663049
-0.13982	0.018822	-0.0387982	-0.000358772	-0.000411881
-0.138819	0.0123934	-0.0404456	-0.000311608	-0.000336568
-0.137819	0.00571154	-0.0420107	9.2428e-05	-1.92014e-05
-0.136818	-0.00115458	-0.0434712	-3.07857e-05	6.99504e-05
-0.135818	-0.00813527	-0.0448078	-0.00024015	0.000225397
-0.134817	-0.0151615	-0.0460038	0.000186623	0.000398644
-0.133817	-0.0221656	-0.0470461	0.000800081	0.000562478
-0.132816	-0.0290827	-0.0479248	0.00124562	0.000931665
-0.131816	-0.035851	-0.0486339	0.00149064	0.00132987
-0.130815	-0.042413	-0.0491709	0.00164896	0.00160586
-0.129815	-0.0487161	-0.0495373	0.00153723	0.00154878
-0.128814	-0.054713	-0.049738	0.000991303	0.00183648
-0.127814	-0.0603626	-0.0497815	0.000908603	0.00240508
-0.126813	-0.0656299	-0.0496797	0.000916477	0.00302655
-0.125813	-0.0704867	-0.0494476	0.0008447	0.00315228
-0.124812	-0.0749115	-0.0491028	0.00121083	0.0032519
-0.123812	-0.0788893	-0.0486651	0.00117751	0.0033632
-0.122811	-0.082412	-0.0481565	0.00124752	0.00320909
-0.121811	-0.0854778	-0.0476002	0.0012253	0.00311319
-0.12081	-0.0880911	-0.0470205	0.0012715	0.00267058
-0.11981	-0.090262	-0.0464422	0.0015404	0.00258513
-0.118809	-0.0917001	-0.0455921	0.00176539	0.00317016
-0.117809	-0.0927372	-0.0447992	0.00189552	0.00314142
-0.116808	-0.0934027	-0.0440918	0.00214843	0.00377309
-0.115808	-0.0937294	-0.0434963	0.00247246	0.00391904
-0.114807	-0.0937528	-0.0430376	0.00272018	0.00376354
-0.113807	-0.09351	-0.0427379	0.00272423	0.00372573
-0.112806	-0.0930396	-0.0426168	0.00296518	0.0037733
-0.111806	-0.0923804	-0.0426905	0.00281737	0.00392087
-0.110805	-0.091571	-0.0429724	0.00299144	0.00398759
-0.109805	-0.0906489	-0.043472	0.00301012	0.00397614
-0.108804	-0.0896499	-0.0441953	0.00327086	0.00385517
-0.107804	-0.0886072	-0.0451444	0.00324423	0.00425419
-0.106803	-0.0875514	-0.0463176	0.00338687	0.00411689
-0.105803	-0.0865092	-0.0477095	0.00373459	0.00406799
-0.104802	-0.0855035	-0.0493107	0.00401924	0.00448399
-0.103802	-0.0845527	-0.0511084	0.00428097	0.00468468
-0.102801	-0.0836706	-0.053086	0.00419755	0.00434214
-0.101801	-0.082866	-0.0552239	0.00399222	0.00459449
-0.1008	-0.0821428	-0.0574994	0.00427756	0.00445145
-0.0997999	-0.0814997	-0.059887	0.00391684	0.00460663
-0.0987994	-0.0806409	-0.0620678	0.00442254	0.00518046
-0.0977989	-0.0798464	-0.064306	0.00433157	0.00500884
-0.0967984	-0.0791064	-0.0665757	0.00431	0.00519237
-0.0957979	-0.078407	-0.0688502	0.00432527	0.00523559
-0.0947974	-0.0777309	-0.0711023	0.00466027	0.00534197
-0.0937969	-0.077058	-0.0733045	0.00480445	0.00542922
-0.0927964	-0.0763657	-0.0754301	0.00479952	0.00534056
-0.0917959	-0.0756297	-0.0774529	0.00530631	0.00566731
-0.0907954	-0.0748245	-0.0793482	0.00500412	0.0058767
-0.0897949	-0.0739243	-0.0810929	0.00495834	0.00605945
-0.0887944	-0.0729033	-0.0826656	0.00475007	0.00623029
-0.0877939	-0.0717365	-0.0840473	0.00477389	0.0062049
-0.0867934	-0.0704006	-0.0852213	0.00477113	0.00660847
-0.0857929	-0.068874	-0.0861737	0.00497095	0.00663037
-0.0847924	-0.0671377	-0.0868931	0.00558009	0.00651078
-0.0837919	-0.0651757	-0.0873708	0.00541221	0.00698339
-0.0827914	-0.0629755	-0.0876009	0.00543148	0.00699588
-0.0817909	-0.0605283	-0.0875802	0.00565318	0.0074354
-0.0807904	-0.0578292	-0.0873079	0.00590824	0.00792099
-0.0797899	-0.0548776	-0.0867857	0.00593302	0.00753407
-0.0787894	-0.0513978	-0.0857361	0.0062838	0.00774725
-0.0777889	-0.0476794	-0.0844474	0.00653373	0.00798347
-0.0767884	-0.0437397	-0.0829321	0.00620197	0.00784773
-0.0757879	-0.0396	-0.081204	0.00646976	0.00803023
-0.0747874	-0.0352857	-0.0792784	0.00644583	0.0080212
-0.0737869	-0.0308258	-0.0771709	0.00638684	0.00839566
-0.0727864	-0.0262524	-0.0748978	0.0063904	0.00821585
-0.0717859	-0.0216004	-0.0724753	0.006733	0.00818399
-0.0707854	-0.0169069	-0.0699194	0.00731689	0.00769399
-0.0697849	-0.0122105	-0.0672454	0.00786315	0.00755207
-0.0687844	-0.00755103	-0.0644673	0.00811534	0.00804573
-0.0677839	-0.00296842	-0.0615981	0.00791186	0.00862498
-0.0667834	0.0014977	-0.0586489	0.00800702	0.00861177
-0.0657829	0.00580872	-0.0556292	0.00847682	0.00889986
-0.0647824	0.00992775	-0.0525462	0.00872604	0.0087487
-0.0637819	0.0138203	-0.049405	0.00896906	0.00870624
-0.0627814	0.0174547	-0.0462082	0.00910998	0.00863058
-0.0617809	0.0208031	-0.0429563	0.00948999	0.00888125
-0.0607804	0.0238413	-0.0396474	0.00981492	0.0085192
-0.0597799	0.0265499	-0.0362774	0.00997137	0.00869248
-0.0587794	0.0292049	-0.0325618	0.0101219	0.00872808
-0.0577789	0.0315028	-0.0287733	0.0102238	0.0084537
-0.0567784	0.0334335	-0.0249079	0.010048	0.0087351
-0.0557779	0.0349919	-0.0209603	0.00985402	0.00883338
-0.0547774	0.0361782	-0.0169248	0.0101029	0.00926873
-0.0537769	0.0369973	-0.0127957	0.0100117	0.00911719
-0.0527764	0.0374588	-0.00856732	0.0100957	0.00945008
-0.0517759	0.0375767	-0.00423488	0.0103626	0.00969389
-0.0507754	0.0373689	0.000205233	0.0103891	0.0100243
-0.0497749	0.0368571	0.00475501	0.0104707	0.00993632
-0.0487744	0.0360659	0.0094144	0.0100296	0.0095886
-0.0477739	0.0350226	0.0141809	0.0105185	0.00946744
-0.0467734	0.0337566	0.0190494	0.0106727	0.00891091
-0.0457729	0.0322988	0.0240117	0.0106579	0.00916205
-0.0447724	0.030681	0.0290563	0.0112885	0.00949057
-0.0437719	0.0289357	0.0341687	0.011896	0.00947375
-0.0427714	0.0270949	0.0393307	0.012845	0.00929072
-0.0417709	0.0251903	0.044521	0.0124859	0.0094773
-0.0407704	0.0232525	0.049715	0.0129772	0.00936975
-0.0397699	0.0213104	0.0548849	0.0127456	0.00953599
-0.0387694	0.0196718	0.0602662	0.0130961	0.00999318
-0.0377689	0.0180751	0.0655576	0.0137617	0.00968469
-0.0367684	0.0165378	0.0707193	0.0137171	0.00980577
-0.0357679	0.0150747	0.0757096	0.0137353	0.0102477
-0.0347674	0.0136978	0.0804856	0.0138234	0.0105487
-0.0337669	0.0124162	0.085004	0.0131668	0.010503
-0.0327664	0.0112359	0.0892212	0.0135038	0.010667
-0.0317659	0.0101599	0.0930945	0.0138742	0.0107527
-0.0307654	0.00918861	0.0965823	0.0136487	0.0109287
-0.0297649	0.00831939	0.0996454	0.0131441	0.0109179
-0.0287644	0.00754727	0.102247	0.0137397	0.0110051
-0.0277639	0.00686498	0.104354	0.0138639	0.010669
-0.0267634	0.00626324	0.105936	0.0139483	0.010457
-0.0257629	0.00573114	0.10697	0.0139684	0.0106212
-0.0247624	0.00525644	0.107436	0.0142309	0.0106562
-0.0237619	0.00482592	0.107321	0.0144047	0.010693
-0.0227614	0.0044258	0.106616	0.0144617	0.0108525
-0.0217609	0.00404202	0.105321	0.0142617	0.0105701
-0.0207604	0.00366062	0.103442	0.0142834	0.0103526
-0.0197599	0.00326803	0.100991	0.0140631	0.0107391
-0.0187594	0.00314809	0.0982594	0.0140525	0.0105457
-0.0177589	0.00298412	0.0949989	0.0144483	0.0101884
-0.0167584	0.00276019	0.0912376	0.0148224	0.00992731
-0.0157579	0.00246176	0.0870089	0.0151506	0.00975131
-0.0147574	0.00207581	0.0823516	0.0147352	0.00992796
-0.0137569	0.00159089	0.0773098	0.0151542	0.00969253
-0.0127564	0.000997134	0.0719319	0.0148575	0.00931029
-0.0117559	0.000286236	0.0662701	0.0154814	0.0093384
-0.0107554	-0.000548596	0.0603793	0.0159145	0.00958117
-0.00975488	-0.00151272	0.0543171	0.0155181	0.00979767
-0.00875438	-0.00261014	0.0481419	0.0156232	0.0099232
-0.00775388	-0.00384365	0.0419131	0.0155436	0.0099728
-0.00675338	-0.00521488	0.0356894	0.0161204	0.00997578
-0.00575288	-0.00672448	0.0295288	0.0160935	0.0105198
-0.00475238	-0.00837215	0.023487	0.0162163	0.0107658
-0.00375188	-0.0101568	0.0176172	0.0167752	0.0102939
-0.00275138	-0.0120765	0.0119691	0.0170773	0.0106632
-0.00175088	-0.0141289	0.00658833	0.0170215	0.01067
-0.000750375	-0.0163106	0.00151601	0.0177366	0.0107022
0.000250125	-0.0186178	-0.003212	0.0175692	0.0105488
0.00125063	-0.0207594	-0.00729159	0.0170219	0.0106492
0.00225113	-0.0230233	-0.010976	0.0170931	0.0112009
0.00325163	-0.0254087	-0.0142518	0.0171351	0.0105564
0.00425213	-0.027914	-0.0171119	0.0172368	0.0107857
0.00525263	-0.0305369	-0.0195554	0.0174917	0.0105923
0.00625313	-0.0332739	-0.0215877	0.0180101	0.0108798
0.00725363	-0.0361205	-0.0232203	0.0178732	0.0105246
0.00825413	-0.039071	-0.0244702	0.0173941	0.0105574
0.00925463	-0.0421184	-0.0253602	0.0177066	0.0107341
0.0102551	-0.0452541	-0.0259175	0.0176542	0.0107211
0.0112556	-0.048468	-0.026174	0.0180489	0.0108653
0.0122561	-0.0517482	-0.0261652	0.0181426	0.0110251
0.0132566	-0.055081	-0.0259295	0.0185981	0.0112639
0.0142571	-0.0584504	-0.0255076	0.0187122	0.0117895
0.0152576	-0.0618387	-0.0249418	0.0185662	0.0121309
0.0162581	-0.065226	-0.024275	0.0185326	0.0118425
0.0172586	-0.06859	-0.0235499	0.018664	0.0118168
0.0182591	-0.0719065	-0.0228086	0.0187767	0.0121804
0.0192596	-0.0751492	-0.0220911	0.0191386	0.0122033
0.0202601	-0.0782898	-0.0214352	0.0193443	0.0121903
0.0212606	-0.0810049	-0.0206163	0.0198817	0.0116588
0.0222611	-0.0835638	-0.0199335	0.0204584	0.0116563
0.0232616	-0.0859387	-0.0194181	0.0200006	0.0115853
0.0242621	-0.0881007	-0.0190965	0.0198932	0.0114285
0.0252626	-0.0900203	-0.0189899	0.0202172	0.0109305
0.0262631	-0.0916679	-0.0191142	0.0202614	0.0109025
0.0272636	-0.0930139	-0.0194795	0.0204415	0.011297
0.0282641	-0.0940297	-0.0200906	0.0202724	0.0113226
0.0292646	-0.0946877	-0.0209467	0.0205961	0.0109803
0.0302651	-0.0949622	-0.0220415	0.0206859	0.0109377
0.0312656	-0.0948298	-0.0233638	0.0201731	0.0108541
0.0322661	-0.0942699	-0.0248973	0.0199179	0.0109057
0.0332666	-0.0932649	-0.0266217	0.0204804	0.0109101
0.0342671	-0.0918012	-0.0285124	0.0206054	0.0114092
0.0352676	-0.089869	-0.0305414	0.020447	0.0115514
0.0362681	-0.0874633	-0.0326782	0.0207269	0.011364
0.0372686	-0.0845835	-0.0348896	0.0204571	0.0115797
0.0382691	-0.0812341	-0.0371411	0.0210137	0.0114334
0.0392696	-0.0774248	-0.039397	0.0216155	0.0117104
0.0402701	-0.0731705	-0.0416214	0.0215322	0.0120653
0.0412706	-0.0682176	-0.0435248	0.021507	0.012086
0.0422711	-0.0628715	-0.0453339	0.0216668	0.0123933
0.0432716	-0.0571675	-0.0470202	0.0220057	0.0123594
0.0442721	-0.0511459	-0.048557	0.0224648	0.012043
0.0452726	-0.0448517	-0.0499204	0.0226089	0.0124267
0.0462731	-0.038334	-0.0510894	0.0231808	0.0121392
0.0472736	-0.0316461	-0.0520467	0.0230222	0.0121458
0.0482741	-0.0248446	-0.0527788	0.0225067	0.0124009
0.0492746	-0.0179888	-0.0532765	0.0227466	0.0123085
0.0502751	-0.0111405	-0.0535348	0.023024	0.0123436
0.0512756	-0.00436313	-0.0535535	0.0236325	0.0127941
0.0522761	0.00227907	-0.0533367	0.0238212	0.0123693
0.0532766	0.00872168	-0.0528932	0.0236689	0.0124745
0.0542771	0.0149009	-0.0522361	0.0238906	0.0124221
0.0552776	0.0207544	-0.0513827	0.024236	0.0124499
0.0562781	0.026222	-0.0503541	0.0244533	0.0122561
0.0572786	0.0312468	-0.0491748	0.0245042	0.0120708
0.0582791	0.0357755	-0.0478725	0.0242401	0.0123864
0.0592796	0.0397596	-0.0464774	0.0246307	0.0123679
0.0602801	0.0431559	-0.0450217	0.0245992	0.012779
0.0612806	0.0461876	-0.0432699	0.0246061	0.012666
0.0622811	0.0485556	-0.041532	0.0248512	0.0130706
0.0632816	0.0502322	-0.0398477	0.0248676	0.0131362
0.0642821	0.0511972	-0.0382559	0.0254719	0.0126784
0.0652826	0.0514387	-0.0367947	0.025393	0.0127233
0.0662831	0.0509528	-0.0355008	0.0254577	0.0131332
0.0672836	0.0497442	-0.0344086	0.0255964	0.0123247
0.0682841	0.0478263	-0.0335497	0.0260155	0.0124018
0.0692846	0.0452205	-0.0329528	0.0266129	0.012028
0.0702851	0.0419565	-0.0326429	0.0269467	0.0114195
0.0712856	0.0380721	-0.0326413	0.0268371	0.0107259
0.0722861	0.0336123	-0.0329646	0.0271115	0.010429
0.0732866	0.0286294	-0.033625	0.0272988	0.0104565
0.0742871	0.0231817	-0.0346301	0.0274478	0.0105256
0.0752876	0.0173336	-0.0359822	0.0274809	0.0102701
0.0762881	0.0111543	-0.037679	0.0273689	0.0102773
0.0772886	0.00471714	-0.039713	0.0279956	0.0101106
0.0782891	-0.00190138	-0.0420717	0.0280723	0.00982915
0.0792896	-0.00862242	-0.0447379	0.0278799	0.00963283
0.0802901	-0.0153659	-0.0476901	0.0276761	0.00963224
0.0812906	-0.0218128	-0.0506257	0.0279139	0.00926271
0.0822911	-0.0281377	-0.0537975	0.0276238	0.0091721
0.0832916	-0.0342664	-0.0571769	0.0279083	0.0096991
0.0842921	-0.0401271	-0.0607327	0.0281351	0.00948225
0.0852926	-0.0456516	-0.0644309	0.0280579	0.0092825
0.0862931	-0.0507761	-0.0682359	0.0288665	0.009367
0.0872936	-0.0554423	-0.0721106	0.0290221	0.00901542
0.0882941	-0.0595982	-0.0760172	0.0292499	0.00862446
0.0892946	-0.063199	-0.0799178	0.0294278	0.0085071
0.0902951	-0.0662079	-0.0837751	0.0292769	0.00849459
0.0912956	-0.0685965	-0.0875528	0.0293218	0.00873105
0.0922961	-0.0703456	-0.0912163	0.0293781	0.0086917
0.0932966	-0.0714451	-0.0947329	0.0294078	0.00825372
0.0942971	-0.0718948	-0.0980727	0.0322984	0.0100411
0.0952976	-0.0717037	-0.101209	0.0357186	0.0114995
0.0962981	-0.0708906	-0.104117	0.0388259	0.0126982
0.0972986	-0.0694831	-0.106777	0.0415622	0.0135693
0.0982991	-0.0675179	-0.109173	0.0446747	0.0147304
0.0992996	-0.0650397	-0.111292	0.04799	0.0160606
0.1003	-0.0621006	-0.113125	0.0514158	0.0167622
0.101301	-0.0585691	-0.114393	0.0544238	0.0177448
0.102301	-0.0547196	-0.115376	0.0573675	0.018922
0.103302	-0.0506231	-0.116082	0.0608142	0.0197052
0.104302	-0.0463531	-0.116521	0.063948	0.0207573
0.105303	-0.0419843	-0.116708	0.0673531	0.02154
0.106303	-0.0375917	-0.116659	0.0703095	0.0223154
0.107304	-0.0332494	-0.116394	0.073246	0.0237559
0.108304	-0.0290289	-0.115933	0.0765085	0.0246178
0.109305	-0.0249984	-0.1153	0.079179	0.0251974
0.110305	-0.0212217	-0.114518	0.0823501	0.0257937
0.111306	-0.0177569	-0.113612	0.0854296	0.026811
0.112306	-0.0146555	-0.112608	0.0885872	0.0276222
0.113307	-0.0119618	-0.111529	0.0915622	0.0289068
0.114307	-0.00971193	-0.1104	0.0946328	0.0296569
0.115308	-0.00793315	-0.109242	0.0976315	0.0298526
0.116308	-0.00664369	-0.108077	0.100434	0.0308582
0.117309	-0.00585223	-0.106923	0.10308	0.0317907
0.118309	-0.00555784	-0.105796	0.106267	0.0323949
0.11931	-0.00574996	-0.104709	0.109449	0.0332073
0.12031	-0.00640863	-0.103672	0.111868	0.0342081
0.121311	-0.00734	-0.102422	0.114321	0.0350882
0.122311	-0.00869283	-0.101241	0.116925	0.0357562
0.123312	-0.0104234	-0.100134	0.119352	0.0365184
0.124312	-0.0124798	-0.0991005	0.122498	0.0369749
0.125313	-0.0148036	-0.0981396	0.125272	0.0374653
0.126313	-0.0173302	-0.0972454	0.127818	0.0383404
0.127314	-0.0199906	-0.0964094	0.130253	0.0385184
0.128314	-0.0227125	-0.0956205	0.133443	0.0399387
0.129315	-0.0254218	-0.0948653	0.136252	0.0411077
0.130315	-0.0280442	-0.0941288	0.139066	0.0415317
0.131316	-0.0305062	-0.0933943	0.141525	0.0424276
0.132316	-0.0327368	-0.0926445	0.14407	0.0435441
0.133317	-0.0346691	-0.0918615	0.146694	0.0443406
0.134317	-0.0362411	-0.0910275	0.14935	0.0450396
0.135318	-0.0373971	-0.0901255	0.152568	0.0458316
0.136318	-0.038089	-0.0891392	0.155791	0.0467964
0.137319	-0.0382767	-0.0880539	0.15853	0.0476463
0.138319	-0.0379292	-0.0868568	0.160846	0.0482421
0.13932	-0.0370254	-0.0855372	0.163426	0.0489716
0.14032	-0.0355537	-0.0840871	0.166186	0.0495963
0.141321	-0.0334142	-0.0822473	0.168561	0.050124
0.142321	-0.0307395	-0.0802772	0.171169	0.0510411
0.143322	-0.0275488	-0.078182	0.173796	0.0519503
0.144322	-0.0238699	-0.0759697	0.176393	0.052716
0.145323	-0.0197384	-0.0736518	0.179021	0.0531095
0.146323	-0.0151973	-0.0712426	0.181821	0.0534574
0.147324	-0.0102965	-0.0687594	0.184448	0.0537907
0.148324	-0.00509133	-0.0662221	0.187317	0.0544023
0.149325	0.000357921	-0.0636535	0.189802	0.0548722
0.150325	0.0059872	-0.0610783	0.192156	0.0555527
0.151326	0.0117298	-0.0585232	0.194621	0.056091
0.152326	0.0175174	-0.0560161	0.197965	0.0565525
0.153327	0.0232814	-0.0535863	0.200363	0.0576023
0.154327	0.0289539	-0.0512632	0.203022	0.0584842
0.155328	0.0344689	-0.0490763	0.20575	0.0589482
0.156328	0.0397633	-0.0470543	0.208475	0.0595928
0.157329	0.0447783	-0.045225	0.210898	0.0602981
0.158329	0.0494595	-0.0436142	0.213459	0.0606418
0.15933	0.0537589	-0.0422455	0.215947	0.0618113
0.16033	0.0576345	-0.0411397	0.218883	0.0627462
0.161331	0.0611295	-0.0400766	0.221317	0.0635457
0.162331	0.0641118	-0.0393132	0.224283	0.0637755
0.163332	0.0665622	-0.0388631	0.226716	0.0647829
0.164332	0.0684714	-0.0387357	0.229116	0.0654101
0.165333	0.0698388	-0.0389354	0.231627	0.0660703
0.166333	0.0706733	-0.0394619	0.233669	0.0666773
0.167334	0.0709921	-0.0403098	0.236089	0.0676273
0.168334	0.0708206	-0.0414685	0.238589	0.068473
0.169335	0.0701912	-0.0429225	0.241183	0.0690669
0.170335	0.0691433	-0.0446513	0.243932	0.0693901
0.171336	0.0677214	-0.0466296	0.246137	0.0698578
0.172336	0.0659749	-0.0488279	0.248655	0.0706707
0.173337	0.0639562	-0.0512122	0.251113	0.0710067
0.174337	0.0617204	-0.0537449	0.253667	0.0716656
0.175338	0.0593237	-0.0563849	0.255916	0.0720918
0.176338	0.0568223	-0.0590884	0.257817	0.0727972
0.177339	0.0542715	-0.0618089	0.260291	0.0733249
0.178339	0.0517244	-0.0644985	0.262561	0.0740581
0.17934	0.0492312	-0.0671079	0.265414	0.074771
0.18034	0.0468384	-0.069587	0.2677	0.0752485
0.181341	0.0446455	-0.0716608	0.269526	0.0757852
0.182341	0.0426009	-0.0735099	0.271872	0.0765198
0.183342	0.0407363	-0.0750903	0.274193	0.0766554
0.184342	0.0390787	-0.07636	0.276234	0.0771762
0.185343	0.03765	-0.0772794	0.278336	0.0776357
0.186343	0.0364666	-0.0778119	0.280648	0.0783662
0.187344	0.0355398	-0.0779245	0.283626	0.0787301
0.188344	0.0348753	-0.0775884	0.286124	0.0792612
0.189345	0.0344732	-0.0767792	0.288576	0.0797737
0.190345	0.0343288	-0.0754775	0.290822	0.0805728
0.191346	0.0344321	-0.0736688	0.293136	0.0813098
0.192346	0.0347687	-0.0713444	0.294967	0.0818179
0.193347	0.03532	-0.0685009	0.29722	0.0821086
0.194347	0.0360639	-0.0651405	0.298784	0.0830138
0.195348	0.0369749	-0.061271	0.301415	0.0836999
0.196348	0.0380253	-0.0569059	0.303971	0.0842897
0.197349	0.0391856	-0.0520637	0.306338	0.0844663
0.198349	0.040425	-0.0467685	0.308588	0.0843505
0.19935	0.0417125	-0.0410487	0.310991	0.0854292
0.20035	0.0430169	-0.0349375	0.312989	0.0863774
0.201351	0.0443219	-0.0282201	0.314967	0.0868058
0.202351	0.0455492	-0.0211956	0.317593	0.0869828
0.203352	0.0466745	-0.0139123	0.320188	0.0872593
0.204352	0.0476778	-0.00642056	0.32198	0.0877316
0.205353	0.0485437	0.00122704	0.324021	0.0880742
0.206353	0.0492614	0.00897675	0.326073	0.0883018
0.207354	0.0498256	0.016774	0.327859	0.0884289
0.208354	0.0502353	0.0245642	0.329682	0.0887555
0.209355	0.0504949	0.0322931	0.331801	0.0891062
0.210355	0.050613	0.0399073	0.333882	0.0895925
0.211356	0.0506026	0.0473554	0.335992	0.0900296
0.212356	0.0504804	0.0545876	0.338218	0.0909267
0.213357	0.0502665	0.0615572	0.340193	0.0915994
0.214357	0.0499837	0.0682204	0.342433	0.0919216
0.215358	0.0496568	0.074537	0.34432	0.0924615
0.216358	0.0493122	0.0804707	0.346293	0.0928865
0.217359	0.0489773	0.0859896	0.348163	0.0934671
0.218359	0.0486793	0.0910663	0.35088	0.094193
0.21936	0.0484452	0.0956784	0.353196	0.0943984
0.22036	0.048301	0.0998081	0.35568	0.0950845
0.221361	0.0482868	0.103689	0.358051	0.0957058
0.222361	0.0483702	0.10706	0.360454	0.0961488
0.223362	0.0485729	0.109914	0.362734	0.0970786
0.224362	0.0489152	0.112249	0.365013	0.0973347
0.225363	0.049416	0.114069	0.366844	0.0979804
0.226363	0.0500922	0.115381	0.368453	0.0986267
0.227364	0.0509581	0.116198	0.370647	0.0990285
0.228364	0.0520256	0.116535	0.37239	0.0996235
0.229365	0.0533035	0.116411	0.374297	0.0998927
0.230365	0.0547977	0.11585	0.376076	0.100354
0.231366	0.0565107	0.114876	0.378288	0.100684
0.232366	0.058442	0.113517	0.380316	0.101153
0.233367	0.0605879	0.111801	0.382424	0.101683
0.234367	0.0629415	0.109759	0.384611	0.102147
0.235368	0.0654932	0.107421	0.386458	0.102448
0.236368	0.0682309	0.104818	0.388543	0.102854
0.237369	0.0711401	0.101983	0.390682	0.103034
0.238369	0.0742047	0.0989449	0.392147	0.103229
0.23937	0.077407	0.0957346	0.393878	0.104125
0.24037	0.0807288	0.092381	0.39559	0.104998
0.241371	0.0841846	0.0891582	0.397469	0.10561
0.242371	0.0876863	0.0858372	0.399572	0.106115
0.243372	0.0912181	0.0824385	0.401617	0.106923
0.244372	0.0947673	0.078981	0.40338	0.107115
0.245373	0.0983245	0.0754822	0.404608	0.107254
0.246373	0.101885	0.0719577	0.406438	0.107307
0.247374	0.105446	0.0684216	0.408208	0.107796
0.248374	0.109013	0.0648863	0.409937	0.108648
0.249375	0.112592	0.0613629	0.411253	0.109027
0.250375	0.116196	0.0578607	0.413491	0.109356
0.251376	0.119841	0.0543881	0.415336	0.109891
0.252376	0.123548	0.050952	0.417538	0.110524
0.253377	0.127342	0.0475588	0.419568	0.111061
0.254377	0.13125	0.0442138	0.421463	0.111417
0.255378	0.135305	0.0409221	0.423429	0.111566
0.256378	0.139539	0.0376885	0.425822	0.112211
0.257379	0.14399	0.0345174	0.42789	0.112857
0.258379	0.148693	0.0314138	0.429281	0.113572
0.25938	0.153688	0.0283825	0.430981	0.113826
0.26038	0.159013	0.0254292	0.43289	0.113999
0.261381	0.164706	0.02282	0.435273	0.114021
0.262381	0.170769	0.0202939	0.437301	0.114393
0.263382	0.177235	0.0178536	0.439138	0.114578
0.264382	0.184141	0.0155029	0.441124	0.115275
0.265383	0.191519	0.0132463	0.443455	0.11541
0.266383	0.199397	0.0110888	0.445452	0.115416
0.267384	0.207803	0.00903635	0.447169	0.116114
0.268384	0.216757	0.00709505	0.449062	0.116654
0.269385	0.226275	0.00527142	0.450915	0.116852
0.270385	0.236367	0.00357207	0.452701	0.11673
0.271386	0.247037	0.00200355	0.454978	0.117009
0.272386	0.258279	0.000572141	0.456879	0.117286
0.273387	0.270084	-0.000716268	0.458759	0.117421
0.274387	0.282431	-0.0018564	0.460069	0.117837
0.275388	0.295293	-0.00284371	0.461584	0.118537
0.276388	0.308636	-0.00367452	0.463114	0.119479
0.277389	0.322416	-0.00434614	0.46487	0.119986
0.278389	0.336583	-0.00485692	0.466895	0.120345
0.27939	0.351079	-0.00520632	0.468663	0.120474
0.28039	0.365842	-0.00539493	0.47049	0.120896
0.281391	0.380814	-0.00519229	0.47226	0.120982
0.282391	0.395873	-0.00484401	0.47424	0.120917
0.283392	0.410942	-0.0043576	0.475791	0.120914
0.284392	0.425945	-0.00374113	0.478058	0.121119
0.285393	0.440805	-0.00300322	0.479398	0.121407
0.286393	0.455448	-0.00215285	0.480985	0.121731
0.287394	0.4698	-0.00119927	0.482984	0.122093
0.288394	0.483791	-0.000151849	0.484345	0.122699
0.289395	0.497357	0.000980072	0.486653	0.123232
0.290395	0.510438	0.00218736	0.488783	0.12355
0.291396	0.522981	0.00346122	0.490601	0.123972
0.292396	0.534941	0.0047934	0.492007	0.124396
0.293397	0.54628	0.00617632	0.493836	0.124855
0.294397	0.556969	0.00760325	0.495819	0.125455
0.295398	0.566989	0.00906842	0.497768	0.125949
0.296398	0.576329	0.0105671	0.498946	0.126346
0.297399	0.584991	0.012096	0.500738	0.126449
0.298399	0.592984	0.0136526	0.50279	0.126525
0.2994	0.600328	0.0152363	0.504369	0.126769
0.3004	0.607054	0.0168472	0.506005	0.12687
0.301401	0.613261	0.0187362	0.507923	0.12704
0.302401	0.618903	0.0206451	0.509624	0.127042
0.303402	0.624039	0.022574	0.5114	0.12762
0.304402	0.628736	0.0245242	0.512741	0.12753
0.305403	0.633068	0.0264982	0.51438	0.128096
0.306403	0.637116	0.0284993	0.515171	0.128759
0.307404	0.640966	0.0305316	0.517	0.129633
0.308404	0.64471	0.0325993	0.518223	0.129709
0.309405	0.64844	0.0347071	0.519634	0.129794
0.310405	0.65225	0.0368592	0.521186	0.130659
0.311406	0.656232	0.0390595	0.522656	0.130606
0.312406	0.660477	0.0413112	0.523575	0.130784
0.313407	0.665071	0.0436164	0.525407	0.13084
0.314407	0.670095	0.0459764	0.526407	0.131127
0.315408	0.675623	0.0483909	0.527395	0.131442
0.316408	0.681719	0.0508581	0.529048	0.132221
0.317409	0.68844	0.053375	0.530552	0.132485
0.318409	0.69583	0.0559366	0.532221	0.132074
0.31941	0.703923	0.0585368	0.53374	0.132518
0.32041	0.712742	0.0611676	0.535017	0.132672
0.321411	0.722389	0.0640686	0.535993	0.132935
0.322411	0.732741	0.0669688	0.537582	0.133586
0.323412	0.743782	0.0698526	0.53872	0.133663
0.324412	0.755484	0.0727037	0.540049	0.133494
0.325413	0.767809	0.0755055	0.541499	0.13362
0.326413	0.78071	0.0782411	0.54289	0.133968
0.327414	0.794129	0.0808938	0.545071	0.13379
0.328414	0.807999	0.0834474	0.546355	0.133407
0.329415	0.822246	0.0858863	0.54792	0.133696
0.330415	0.836791	0.0881958	0.549585	0.133529
0.331416	0.851547	0.0903623	0.550916	0.134058
0.332416	0.866425	0.092374	0.552453	0.134222
0.333417	0.881332	0.0942206	0.553256	0.134199
0.334417	0.896176	0.095894	0.554559	0.134557
0.335418	0.910864	0.097388	0.555841	0.135121
0.336418	0.925305	0.0986992	0.557434	0.13559
0.337419	0.939411	0.0998265	0.558756	0.135515
0.338419	0.953099	0.100772	0.560182	0.135613
0.33942	0.966293	0.101539	0.562387	0.135934
0.34042	0.978921	0.102136	0.564113	0.13614
0.341421	0.991052	0.102829	0.565693	0.136123
0.342421	1.00248	0.103364	0.567163	0.136288
0.343422	1.01316	0.103751	0.56847	0.136971
0.344422	1.02305	0.104005	0.569665	0.136897
0.345423	1.03215	0.104141	0.570907	0.136925
0.346423	1.04043	0.104175	0.571932	0.137469
0.347424	1.04791	0.104128	0.573048	0.137573
0.348424	1.05459	0.10402	0.574265	0.138079
0.349425	1.0605	0.103871	0.574876	0.138496
0.350425	1.06568	0.103704	0.576053	0.13858
0.351426	1.07018	0.10354	0.577056	0.139053
0.352426	1.07404	0.103401	0.578535	0.139187
0.353427	1.07734	0.103306	0.578956	0.138947
0.354427	1.08014	0.103275	0.579955	0.139019
0.355428	1.08251	0.103325	0.580583	0.138911
0.356428	1.08455	0.103471	0.581655	0.138981
0.357429	1.08633	0.103727	0.582761	0.13904
0.358429	1.08793	0.104102	0.583855	0.139524
0.35943	1.08944	0.104606	0.585036	0.139951
0.36043	1.09095	0.105241	0.586273	0.140025
0.361431	1.09267	0.106275	0.587577	0.139826
0.362431	1.09452	0.107435	0.58844	0.140066
0.363432	1.09659	0.10871	0.589366	0.139657
0.364432	1.09895	0.11009	0.590392	0.139465
0.365433	1.10167	0.111557	0.592219	0.139225
0.366433	1.1048	0.113095	0.593323	0.139316
0.367434	1.1084	0.114682	0.594601	0.139585
0.368434	1.11252	0.116295	0.596149	0.140117
0.369435	1.1172	0.11791	0.597204	0.140526
0.370435	1.12248	0.119499	0.5978	0.140591
0.371436	1.12838	0.121035	0.598907	0.140384
0.372436	1.13492	0.122488	0.600064	0.141067
0.373437	1.1421	0.12383	0.601318	0.141027
0.374437	1.14993	0.125031	0.602347	0.140737
0.375438	1.1584	0.126064	0.603489	0.140676
0.376438	1.16751	0.126902	0.604611	0.140681
0.377439	1.17721	0.12752	0.605441	0.140891
0.378439	1.1875	0.127896	0.606289	0.140837
0.37944	1.19834	0.12801	0.607147	0.1405
0.38044	1.20967	0.127847	0.607757	0.140508
0.381441	1.22159	0.127657	0.608777	0.140341
0.382441	1.2339	0.127162	0.609557	0.140772
0.383442	1.24654	0.126355	0.611073	0.140867
0.384442	1.25946	0.125233	0.612444	0.141352
0.385443	1.2726	0.123801	0.613301	0.141276
0.386443	1.2859	0.122067	0.614478	0.141211
0.387444	1.29929	0.120045	0.615324	0.141213
0.388444	1.31273	0.117755	0.615755	0.141431
0.389445	1.32614	0.115223	0.616801	0.141485
0.390445	1.33947	0.112479	0.617995	0.141757
0.391446	1.35266	0.109558	0.618796	0.141939
0.392446	1.36564	0.106498	0.619666	0.142387
0.393447	1.37837	0.103344	0.620143	0.142357
0.394447	1.39078	0.100141	0.620885	0.142442
0.395448	1.40282	0.0969397	0.621868	0.142158
0.396448	1.41445	0.0937901	0.62334	0.142377
0.397449	1.4256	0.0907451	0.624372	0.142702
0.398449	1.43624	0.0878578	0.6248	0.142714
0.39945	1.44633	0.0851807	0.625246	0.143445
0.40045	1.45581	0.0827655	0.626348	0.143461
0.401451	1.46477	0.08092	0.626727	0.14406
0.402451	1.47304	0.0794252	0.627588	0.144213
0.403452	1.48059	0.0783197	0.628705	0.14413
0.404452	1.48739	0.0776376	0.629203	0.144562
0.405453	1.49343	0.0774081	0.630266	0.144744
0.406453	1.49868	0.0776542	0.630926	0.145083
0.407454	1.50313	0.0783928	0.631623	0.144465
0.408454	1.50679	0.0796333	0.632322	0.144865
0.409455	1.50965	0.0813778	0.632909	0.145262
0.410455	1.51172	0.0836206	0.63392	0.145623
0.411456	1.51301	0.0863478	0.634509	0.145894
0.412456	1.51354	0.0895375	0.635071	0.14592
0.413457	1.51333	0.0931596	0.635693	0.145986
0.414457	1.51241	0.0971762	0.636076	0.146114
0.415458	1.51081	0.101542	0.636965	0.146306
0.416458	1.50856	0.106205	0.637428	0.146352
0.417459	1.50571	0.111106	0.638326	0.146343
0.418459	1.50231	0.116181	0.638668	0.146717
0.41946	1.4984	0.121361	0.639651	0.146668
0.42046	1.49403	0.126574	0.640605	0.146841
0.421461	1.48939	0.131982	0.640546	0.146838
0.422461	1.48439	0.137268	0.641344	0.146676
0.423462	1.47909	0.142352	0.642049	0.14617
0.424462	1.47355	0.147155	0.642719	0.146527
0.425463	1.46783	0.151598	0.643675	0.146935
0.426463	1.46199	0.155609	0.643918	0.147278
0.427464	1.45611	0.15912	0.644141	0.147466
0.428464	1.45024	0.16207	0.644366	0.14702
0.429465	1.44446	0.164402	0.64484	0.147127
0.430465	1.43882	0.166073	0.645754	0.147412
0.431466	1.43339	0.167045	0.646364	0.147579
0.432466	1.42821	0.167292	0.646433	0.147405
0.433467	1.42336	0.166799	0.646881	0.147223
0.434467	1.41887	0.165563	0.647694	0.14729
0.435468	1.41479	0.163592	0.648507	0.14728
0.436468	1.41117	0.160907	0.648648	0.147087
0.437469	1.40803	0.15754	0.649331	0.147223
0.438469	1.40541	0.153536	0.649408	0.147559
0.43947	1.40333	0.14895	0.650158	0.147342
0.44047	1.4018	0.143848	0.650388	0.147659
0.441471	1.40095	0.138573	0.650684	0.147495
0.442471	1.40066	0.132942	0.651065	0.147523
0.443472	1.4009	0.127045	0.651607	0.147036
0.444472	1.40167	0.120974	0.65203	0.146971
0.445473	1.40296	0.114828	0.652484	0.14689
0.446473	1.40473	0.10871	0.653002	0.146744
0.447474	1.40698	0.102722	0.653551	0.146451
0.448474	1.40966	0.0969659	0.653873	0.146396
0.449475	1.41274	0.0915436	0.654431	0.145888
0.450475	1.41618	0.086552	0.654565	0.145768
0.451476	1.41994	0.0820829	0.6547	0.145534
0.452476	1.42397	0.0782216	0.654671	0.145347
0.453477	1.42821	0.075045	0.654938	0.145435
0.454477	1.43263	0.0726204	0.654946	0.14494
0.455478	1.43716	0.0710047	0.655091	0.144926
0.456478	1.44175	0.0702428	0.655784	0.144857
0.457479	1.44634	0.0703676	0.656466	0.1451
0.458479	1.45088	0.0713986	0.656421	0.14514
0.45948	1.45532	0.0733424	0.656748	0.144916
0.46048	1.45959	0.0761918	0.657362	0.145189
0.461481	1.46377	0.0801931	0.658165	0.14502
0.462481	1.46766	0.0850425	0.658535	0.145159
0.463482	1.47122	0.0906894	0.659312	0.145567
0.464482	1.4744	0.0970712	0.659134	0.145667
0.465483	1.47715	0.104115	0.659584	0.145844
0.466483	1.47945	0.111736	0.659292	0.145824
0.467484	1.48125	0.119845	0.659563	0.146074
0.468484	1.48252	0.128343	0.660062	0.145902
0.469485	1.48324	0.137125	0.660178	0.145673
0.470485	1.48339	0.146085	0.660144	0.145979
0.471486	1.48295	0.155112	0.660188	0.145723
0.472486	1.4819	0.164096	0.660709	0.145655
0.473487	1.48025	0.172931	0.660661	0.145596
0.474487	1.47798	0.181509	0.660402	0.145369
0.475488	1.4751	0.189731	0.660116	0.145658
0.476488	1.47161	0.197504	0.660352	0.145591
0.477489	1.46752	0.204742	0.660915	0.145535
0.478489	1.46284	0.211367	0.661405	0.145254
0.47949	1.45759	0.217315	0.662032	0.145562
0.48049	1.45178	0.222531	0.662048	0.145605
0.481491	1.44552	0.227246	0.661888	0.146122
0.482491	1.43874	0.231152	0.662083	0.146131
0.483492	1.43145	0.234229	0.662154	0.146223
0.484492	1.42368	0.236468	0.662896	0.146433
0.485493	1.41547	0.237875	0.663431	0.146215
0.486493	1.40683	0.238466	0.663336	0.146021
0.487494	1.3978	0.238273	0.663557	0.145976
0.488494	1.38841	0.237334	0.663922	0.145993
0.489495	1.37868	0.235703	0.663172	0.145995
0.490495	1.36865	0.23344	0.663219	0.146157
0.491496	1.35834	0.230613	0.663295	0.145979
0.492496	1.34778	0.227298	0.663374	0.146019
0.493497	1.33701	0.223575	0.66384	0.145999
0.494497	1.32604	0.21953	0.664112	0.145649
0.495498	1.31491	0.215248	0.663971	0.145656
0.496498	1.30363	0.210816	0.664272	0.145499
0.497499	1.29223	0.206322	0.663623	0.145531
0.498499	1.28073	0.201849	0.663812	0.145477
0.4995	1.26915	0.197477	0.663748	0.14615
0.5005	1.25751	0.193281	0.6641	0.145625
0.501501	1.24585	0.189598	0.664458	0.145859
0.502501	1.23415	0.186217	0.664968	0.146298
0.503502	1.22243	0.183188	0.665295	0.145838
0.504502	1.21069	0.18055	0.665382	0.145916
0.505503	1.19894	0.178331	0.665395	0.146226
0.506503	1.1872	0.176552	0.66549	0.146505
0.507504	1.17548	0.175222	0.665441	0.146508
0.508504	1.16377	0.17434	0.665506	0.146394
0.509505	1.1521	0.173894	0.66564	0.146161
0.510505	1.14047	0.173863	0.665895	0.145639
0.511506	1.12889	0.174217	0.66623	0.145442
0.512506	1.11737	0.174917	0.665822	0.145302
0.513507	1.10592	0.175915	0.665721	0.14541
0.514507	1.09454	0.177159	0.665528	0.145369
0.515508	1.08326	0.178589	0.665258	0.145571
0.516508	1.07208	0.18014	0.665105	0.145635
0.517509	1.06102	0.181748	0.664565	0.145435
0.518509	1.05008	0.183342	0.664827	0.145136
0.51951	1.03929	0.184854	0.664776	0.145392
0.52051	1.02865	0.186214	0.664556	0.145416
0.521511	1.01821	0.187606	0.664195	0.145228
0.522511	1.00796	0.188715	0.66434	0.145598
0.523512	0.997911	0.189477	0.664278	0.14564
0.524512	0.988082	0.189835	0.664443	0.145729
0.525513	0.978487	0.189741	0.664408	0.145631
0.526513	0.969144	0.189151	0.664582	0.145635
0.527514	0.960067	0.18803	0.664287	0.145427
0.528514	0.951271	0.186355	0.664294	0.145424
0.529515	0.942769	0.184107	0.664331	0.145465
0.530515	0.934574	0.181282	0.664085	0.145134
0.531516	0.926696	0.177882	0.663914	0.145012
0.532516	0.919147	0.173921	0.663548	0.144876
0.533517	0.911932	0.16942	0.663162	0.144981
0.534517	0.905059	0.164412	0.66348	0.145477
0.535518	0.898531	0.158936	0.663336	0.145653
0.536518	0.89235	0.153041	0.663197	0.145219
0.537519	0.886516	0.146782	0.663661	0.144992
0.538519	0.881026	0.140221	0.6635	0.145094
0.53952	0.875877	0.133424	0.663216	0.144845
0.54052	0.871062	0.126463	0.662887	0.144884
0.541521	0.866584	0.119663	0.662813	0.145141
0.542521	0.862432	0.112847	0.662245	0.144856
0.543522	0.858594	0.106088	0.661667	0.144711
0.544522	0.855058	0.0994575	0.661617	0.144556
0.545523	0.851809	0.0930252	0.661195	0.144545
0.546523	0.848833	0.0868578	0.660653	0.144654
0.547524	0.846115	0.0810181	0.66061	0.14466
0.548524	0.843638	0.0755633	0.660798	0.144782
0.549525	0.841388	0.0705449	0.66078	0.144317
0.550525	0.839349	0.0660072	0.660711	0.143986
0.551526	0.83751	0.0619871	0.660326	0.144014
0.552526	0.835857	0.0585133	0.659933	0.144266
0.553527	0.834381	0.055606	0.659921	0.144153
0.554527	0.833072	0.0532766	0.659885	0.144118
0.555528	0.831926	0.0515278	0.659705	0.143796
0.556528	0.830937	0.0503534	0.659254	0.143465
0.557529	0.830104	0.0497391	0.659324	0.142748
0.558529	0.829428	0.0496621	0.658914	0.142713
0.55953	0.828911	0.0500923	0.658508	0.142431
0.56053	0.828559	0.0509929	0.658221	0.142233
0.561531	0.828371	0.0525712	0.657663	0.141886
0.562531	0.828375	0.0545268	0.657266	0.141491
0.563532	0.828579	0.0568026	0.65704	0.141435
0.564532	0.828992	0.0593385	0.657105	0.141711
0.565533	0.829622	0.0620718	0.656451	0.141453
0.566533	0.830477	0.064939	0.655906	0.141688
0.567534	0.831563	0.0678768	0.655331	0.142089
0.568534	0.832885	0.0708228	0.654944	0.141992
0.569535	0.834446	0.0737172	0.654492	0.141831
0.570535	0.836246	0.0765034	0.654319	0.141757
0.571536	0.838282	0.0791294	0.653606	0.141663
0.572536	0.840547	0.0815485	0.653256	0.141479
0.573537	0.843032	0.0837199	0.652742	0.140998
0.574537	0.845724	0.0856097	0.651835	0.14101
0.575538	0.848605	0.0871915	0.651034	0.14082
0.576538	0.851653	0.0884466	0.650946	0.141193
0.577539	0.854842	0.0893643	0.650024	0.141247
0.578539	0.858144	0.089942	0.649062	0.140998
0.57954	0.861524	0.0901852	0.648437	0.140712
0.58054	0.864946	0.0901073	0.648361	0.140479
0.581541	0.868316	0.0899697	0.647481	0.140617
0.582541	0.871659	0.0895576	0.647339	0.140691
0.583542	0.874929	0.0889001	0.647147	0.140347
0.584542	0.878082	0.0880318	0.646381	0.139775
0.585543	0.881069	0.0869916	0.646223	0.140107
0.586543	0.883842	0.0858213	0.6457	0.140369
0.587544	0.886355	0.0845651	0.645431	0.140202
0.588544	0.88856	0.0832681	0.645282	0.139974
0.589545	0.890414	0.0819753	0.64477	0.139309
0.590545	0.891875	0.0807302	0.64455	0.139052
0.591546	0.892906	0.0795739	0.644159	0.1392
0.592546	0.893475	0.0785441	0.643684	0.138836
0.593547	0.893553	0.0776738	0.64327	0.138569
0.594547	0.893121	0.0769906	0.643102	0.13852
0.595548	0.892164	0.076516	0.642445	0.138767
0.596548	0.890674	0.0762647	0.642133	0.13876
0.597549	0.888653	0.0762439	0.641663	0.138785
0.598549	0.886107	0.0764535	0.641123	0.138423
0.59955	0.883053	0.0768854	0.641021	0.138364
0.60055	0.879515	0.0775238	0.640496	0.138009
0.601551	0.875462	0.0785813	0.640525	0.13771
0.602551	0.871016	0.0797873	0.639857	0.137659
0.603552	0.866224	0.0811003	0.639581	0.137541
0.604552	0.861134	0.0824734	0.638476	0.137236
0.605553	0.855802	0.083854	0.638147	0.136778
0.606553	0.850284	0.0851859	0.637556	0.136907
0.607554	0.844643	0.0864095	0.637275	0.136587
0.608554	0.83894	0.0874635	0.636781	0.136242
0.609555	0.83324	0.088286	0.635933	0.136226
0.610555	0.827607	0.0888156	0.635639	0.136041
0.611556	0.822103	0.0889931	0.635306	0.136038
0.612556	0.816792	0.0887626	0.635134	0.135974
0.613557	0.811731	0.0880725	0.634977	0.13593
0.614557	0.806975	0.0868774	0.634588	0.136014
0.615558	0.802576	0.0851385	0.633889	0.136384
0.616558	0.798578	0.0828253	0.633224	0.135987
0.617559	0.795023	0.079916	0.632277	0.135809
0.618559	0.791942	0.0763984	0.631617	0.135831
0.61956	0.789362	0.0722705	0.63106	0.135822
0.62056	0.787302	0.0675409	0.630408	0.135761
0.621561	0.785705	0.0624658	0.629934	0.135451
0.622561	0.784666	0.056836	0.629073	0.135452
0.623562	0.784179	0.0506873	0.628624	0.135148
0.624562	0.78423	0.0440658	0.627833	0.135033
0.625563	0.784796	0.0370266	0.627038	0.134707
0.626563	0.785846	0.0296333	0.626266	0.134284
0.627564	0.787342	0.021957	0.625216	0.134087
0.628564	0.789237	0.0140751	0.623569	0.13374
0.629565	0.79148	0.00606995	0.623707	0.133801
0.630565	0.794015	-0.00197238	0.623506	0.133764
0.631566	0.79678	-0.00996357	0.622821	0.133371
0.632566	0.799713	-0.0178145	0.622012	0.133329
0.633567	0.802746	-0.025437	0.62138	0.133374
0.634567	0.805814	-0.0327449	0.620203	0.132967
0.635568	0.80885	-0.039656	0.620017	0.132952
0.636568	0.811789	-0.046093	0.619175	0.133293
0.637569	0.81457	-0.0519852	0.618954	0.132885
0.638569	0.817134	-0.0572693	0.618509	0.132385
0.63957	0.819426	-0.0618908	0.617686	0.131966
0.64057	0.821397	-0.0658048	0.616857	0.131971
0.641571	0.822959	-0.068751	0.616165	0.13139
0.642571	0.824143	-0.070934	0.615548	0.131188
0.643572	0.824918	-0.072345	0.614769	0.13081
0.644572	0.825261	-0.072987	0.614131	0.130857
0.645573	0.825156	-0.0728744	0.613306	0.130795
0.646573	0.824591	-0.0720323	0.612576	0.13081
0.647574	0.823563	-0.070497	0.612113	0.130567
0.648574	0.822077	-0.0683145	0.61108	0.130524
0.649575	0.820142	-0.0655401	0.610477	0.129867
0.650575	0.817776	-0.0622374	0.609934	0.129741
0.651576	0.815003	-0.0584771	0.608849	0.129955
0.652576	0.811851	-0.0543356	0.608204	0.129542
0.653577	0.808355	-0.0498939	0.60762	0.129352
0.654577	0.804554	-0.045236	0.606849	0.129145
0.655578	0.800492	-0.0404478	0.605847	0.128541
0.656578	0.796216	-0.0356148	0.605609	0.12848
0.657579	0.791775	-0.0308214	0.605158	0.128174
0.658579	0.787222	-0.0261491	0.604261	0.128473
0.65958	0.782608	-0.0216752	0.603808	0.127761
0.66058	0.777987	-0.0174714	0.603618	0.127639
0.661581	0.773409	-0.0133837	0.602871	0.127659
0.662581	0.768957	-0.00969474	0.602445	0.1275
0.663582	0.764681	-0.00645706	0.602213	0.12744
0.664582	0.760623	-0.00371347	0.601547	0.127889
0.665583	0.756823	-0.0014968	0.60086	0.127427
0.666583	0.753317	0.000170534	0.600221	0.127387
0.667584	0.750133	0.00127668	0.59947	0.126819
0.668584	0.747295	0.00182034	0.598749	0.126956
0.669585	0.744823	0.00181059	0.597879	0.126492
0.670585	0.742729	0.0012665	0.59703	0.12626
0.671586	0.74102	0.000216575	0.595877	0.126281
0.672586	0.739699	-0.00130186	0.595571	0.126284
0.673587	0.738764	-0.00324354	0.59489	0.126444
0.674587	0.738206	-0.00555614	0.5944	0.12598
0.675588	0.738014	-0.00818135	0.593314	0.125267
0.676588	0.738173	-0.0110559	0.592886	0.124856
0.677589	0.738664	-0.014113	0.592227	0.124696
0.678589	0.739464	-0.0172829	0.591794	0.124144
0.67959	0.74055	-0.0204951	0.591013	0.124253
0.68059	0.741896	-0.0236785	0.590084	0.123628
0.681591	0.743469	-0.0265657	0.589353	0.123243
0.682591	0.745274	-0.029289	0.58888	0.122492
0.683592	0.747283	-0.0317878	0.587917	0.121851
0.684592	0.749463	-0.034006	0.586994	0.121314
0.685593	0.751783	-0.0358929	0.586081	0.120786
0.686593	0.75421	-0.0374039	0.585245	0.120196
0.687594	0.756712	-0.0385011	0.585498	0.120041
0.688594	0.759257	-0.0391542	0.584891	0.119734
0.689595	0.761814	-0.0393405	0.584186	0.119458
0.690595	0.764355	-0.0390454	0.583703	0.119409
0.691596	0.766851	-0.0382625	0.582973	0.119708
0.692596	0.769277	-0.0369934	0.581668	0.119628
0.693597	0.77161	-0.0352479	0.581178	0.119474
0.694597	0.773828	-0.0330431	0.580546	0.119535
0.695598	0.775912	-0.0304037	0.579951	0.119025
0.696598	0.777846	-0.0273608	0.579007	0.118797
0.697599	0.779614	-0.0239515	0.578676	0.118535
0.698599	0.781206	-0.0202185	0.577067	0.118313
0.6996	0.78261	-0.0162087	0.575906	0.118277
0.7006	0.783818	-0.0119728	0.575245	0.118097
0.701601	0.784846	-0.00735474	0.574508	0.118026
0.702601	0.785688	-0.00262125	0.573535	0.117668
0.703602	0.786337	0.00216771	0.572518	0.117782
0.704602	0.786788	0.00695216	0.572503	0.117274
0.705603	0.78703	0.011673	0.571806	0.117095
0.706603	0.787057	0.0162727	0.570473	0.116842
0.707604	0.786858	0.0206966	0.569949	0.116733
0.708604	0.786421	0.024893	0.568542	0.116875
0.709605	0.785736	0.0288144	0.568122	0.116472
0.710605	0.784788	0.0324178	0.566654	0.116536
0.711606	0.783564	0.0356656	0.565324	0.115918
0.712606	0.782047	0.0385256	0.564536	0.11514
0.713607	0.780222	0.0409718	0.56344	0.114666
0.714607	0.778072	0.0429843	0.562422	0.114973
0.715608	0.775581	0.0445497	0.561242	0.114949
0.716608	0.772733	0.0456613	0.560309	0.114755
0.717609	0.769511	0.0463186	0.559383	0.114299
0.718609	0.765902	0.0465276	0.558751	0.114169
0.71961	0.761891	0.0463004	0.557524	0.113635
0.72061	0.757469	0.0456549	0.556401	0.113517
0.721611	0.752678	0.0448284	0.555801	0.113706
0.722611	0.747478	0.043633	0.554784	0.113679
0.723612	0.741865	0.0420977	0.553956	0.113226
0.724612	0.73584	0.0402546	0.552949	0.113306
0.725613	0.729406	0.0381392	0.551629	0.112964
0.726613	0.722571	0.0357892	0.550195	0.112681
0.727614	0.715348	0.0332441	0.54858	0.112314
0.728614	0.707755	0.030544	0.548014	0.112078
0.729615	0.699815	0.0277297	0.546702	0.112149
0.730615	0.691558	0.0248413	0.545553	0.112163
0.731616	0.683017	0.021918	0.544661	0.111713
0.732616	0.674235	0.0189972	0.543924	0.111286
0.733617	0.665258	0.0161144	0.543275	0.111036
0.734617	0.656138	0.0133022	0.542146	0.111095
0.735618	0.646934	0.0105903	0.541832	0.110907
0.736618	0.637708	0.00800507	0.541185	0.110445
0.737619	0.628528	0.00556912	0.540014	0.109499
0.738619	0.619467	0.0033014	0.539004	0.109297
0.73962	0.6106	0.00121696	0.537442	0.109214
0.74062	0.602005	-0.000673008	0.53642	0.108706
0.741621	0.593836	-0.00212551	0.535425	0.108326
0.742621	0.58611	-0.00337484	0.534776	0.10821
0.743622	0.578904	-0.004425	0.533862	0.107889
0.744622	0.572293	-0.00528326	0.532883	0.107644
0.745623	0.566351	-0.00595979	0.53191	0.107435
0.746623	0.561144	-0.00646723	0.530983	0.107229
0.747624	0.556736	-0.00682029	0.529881	0.106508
0.748624	0.553182	-0.00703524	0.529113	0.106294
0.749625	0.550531	-0.00712942	0.5282	0.106032
0.750625	0.548822	-0.00712066	0.527347	0.105713
0.751626	0.548086	-0.00702678	0.526168	0.10563
0.752626	0.548344	-0.00686504	0.525687	0.105608
0.753627	0.549604	-0.00665161	0.524582	0.105331
0.754627	0.551866	-0.00640109	0.523981	0.105286
0.755628	0.555115	-0.00612603	0.523247	0.105237
0.756628	0.559328	-0.00583656	0.521676	0.104871
0.757629	0.564466	-0.00554	0.520966	0.104642
0.758629	0.570482	-0.00524064	0.519585	0.104279
0.75963	0.577315	-0.0049395	0.51852	0.104087
0.76063	0.584894	-0.00463422	0.517241	0.104259
0.761631	0.593246	-0.00408301	0.516085	0.104303
0.762631	0.602185	-0.00351868	0.514906	0.104414
0.763632	0.611609	-0.00293313	0.514314	0.103739
0.764632	0.621406	-0.00231528	0.513173	0.103556
0.765633	0.631459	-0.00165143	0.512486	0.103487
0.766633	0.641647	-0.000925605	0.51213	0.102986
0.767634	0.651841	-0.000120126	0.510704	0.102666
0.768634	0.661914	0.000783921	0.509575	0.102197
0.769635	0.671735	0.00180608	0.508438	0.102102
0.770635	0.681175	0.00296595	0.507375	0.101768
0.771636	0.69011	0.00428251	0.507045	0.101481
0.772636	0.698418	0.00577359	0.506299	0.101758
0.773637	0.705985	0.0074552	0.505628	0.101219
0.774637	0.712705	0.009341	0.504896	0.101222
0.775638	0.718481	0.0114418	0.504347	0.10104
0.776638	0.723227	0.0137649	0.503104	0.100494
0.777639	0.72687	0.0163142	0.502717	0.100074
0.778639	0.729352	0.0190892	0.501739	0.0999836
0.77964	0.730626	0.0220852	0.500743	0.0998075
0.78064	0.730664	0.025293	0.499696	0.0994017
0.781641	0.729562	0.0289314	0.498587	0.0992932
0.782641	0.727227	0.0327454	0.497509	0.0993953
0.783642	0.723675	0.0367086	0.495936	0.0994548
0.784642	0.718939	0.0407903	0.49502	0.0988372
0.785643	0.713064	0.0449561	0.494237	0.0983448
0.786643	0.706112	0.0491685	0.493339	0.0978894
0.787644	0.698158	0.0533869	0.492571	0.0974613
0.788644	0.68929	0.0575689	0.491287	0.0975311
0.789645	0.679606	0.0616702	0.490491	0.0974726
0.790645	0.669218	0.0656458	0.490061	0.0972497
0.791646	0.658244	0.0694509	0.488739	0.0965455
0.792646	0.646809	0.0730413	0.487513	0.0959806
0.793647	0.635047	0.0763742	0.486681	0.0957013
0.794647	0.623092	0.0794094	0.485649	0.0952849
0.795648	0.611082	0.08211	0.484822	0.0948842
0.796648	0.599156	0.0844427	0.483612	0.0949449
0.797649	0.587448	0.0863791	0.482224	0.0946609
0.798649	0.576092	0.0878959	0.480969	0.0943362
0.79965	0.565214	0.0889757	0.479917	0.0940092
0.80065	0.554933	0.0896074	0.479283	0.0935627
0.801651	0.545466	0.0900301	0.478013	0.0933941
0.802651	0.53682	0.0899986	0.47742	0.092966
0.803652	0.529082	0.0895178	0.476312	0.0929923
0.804652	0.522323	0.0885997	0.475271	0.0926957
0.805653	0.516598	0.0872626	0.474527	0.0924724
0.806653	0.511947	0.0855316	0.473335	0.0920802
0.807654	0.508395	0.0834381	0.471925	0.0918707
0.808654	0.505947	0.0810188	0.470793	0.0915725
0.809655	0.504595	0.0783158	0.47013	0.0913597
0.810655	0.504312	0.0753755	0.469136	0.0911382
0.811656	0.505056	0.0722481	0.468789	0.0911244
0.812656	0.506768	0.0689867	0.468017	0.0909147
0.813657	0.509375	0.0656466	0.466584	0.0909726
0.814657	0.512791	0.0622845	0.465749	0.0911829
0.815658	0.516917	0.0589575	0.464024	0.0911446
0.816658	0.521645	0.0557224	0.462628	0.0910064
0.817659	0.526854	0.0526347	0.461568	0.0909405
0.818659	0.53242	0.0497482	0.460293	0.0905757
0.81966	0.53821	0.0471137	0.458753	0.0906935
0.82066	0.544088	0.044779	0.457783	0.0902825
0.821661	0.550042	0.0430368	0.456854	0.0904835
0.822661	0.555822	0.0416735	0.456198	0.0899562
0.823662	0.56129	0.0407187	0.455448	0.0899181
0.824662	0.566313	0.0401967	0.454004	0.0897402
0.825663	0.570759	0.0401262	0.452492	0.0892947
0.826663	0.574507	0.04052	0.451686	0.0888057
0.827664	0.577443	0.0413851	0.450808	0.0885034
0.828664	0.579464	0.0427228	0.449295	0.0882454
0.829665	0.580478	0.0445285	0.448331	0.0880789
0.830665	0.580409	0.0467922	0.447519	0.088186
0.831666	0.579191	0.0494988	0.44711	0.0883906
0.832666	0.576777	0.0526282	0.445939	0.0881318
0.833667	0.573134	0.0561562	0.445006	0.0875905
0.834667	0.568245	0.0600547	0.443931	0.0868091
0.835668	0.562111	0.0642924	0.443078	0.0867348
0.836668	0.554749	0.0688351	0.441729	0.0868339
0.837669	0.546192	0.0736468	0.440817	0.0863073
0.838669	0.536489	0.0786896	0.439189	0.0861719
0.83967	0.525704	0.0839252	0.438246	0.0858898
0.84067	0.513917	0.0893144	0.437434	0.0856178
0.841671	0.501337	0.095099	0.436243	0.0852887
0.842671	0.487964	0.100954	0.434983	0.0848643
0.843672	0.473907	0.106838	0.433682	0.0844472
0.844672	0.459285	0.112709	0.432568	0.0845268
0.845673	0.444224	0.118531	0.431439	0.0842905
0.846673	0.428854	0.124265	0.4304	0.0841829
0.847674	0.413307	0.129878	0.429519	0.0836941
0.848674	0.397717	0.135339	0.428061	0.083706
0.849675	0.382216	0.140617	0.426825	0.0836617
0.850675	0.366936	0.145687	0.425282	0.0837418
0.851676	0.352002	0.150525	0.424235	0.0836529
0.852676	0.337535	0.155108	0.423269	0.0834308
0.853677	0.323647	0.159419	0.422122	0.0834624
0.854677	0.310443	0.163441	0.420872	0.0830741
0.855678	0.298017	0.167159	0.419636	0.0829065
0.856678	0.286453	0.170562	0.41909	0.0824031
0.857679	0.275822	0.173642	0.418212	0.0823389
0.858679	0.266182	0.176389	0.416948	0.0819861
0.85968	0.257579	0.178801	0.415923	0.0816432
0.86068	0.250047	0.180873	0.414594	0.0815551
0.861681	0.243731	0.18286	0.413771	0.0814477
0.862681	0.238521	0.1845	0.413059	0.0812013
0.863682	0.234407	0.185792	0.411913	0.0809952
0.864682	0.231362	0.186737	0.410788	0.0806178
0.865683	0.229351	0.187337	0.409799	0.0806089
0.866683	0.228324	0.187597	0.40899	0.0809433
0.867684	0.22822	0.187523	0.407951	0.0811946
0.868684	0.228972	0.187123	0.406941	0.0808483
0.869685	0.2305	0.186409	0.405724	0.0804637
0.870685	0.232721	0.185393	0.404727	0.0803234
0.871686	0.235546	0.184089	0.403214	0.0799467
0.872686	0.238879	0.182514	0.402209	0.0796667
0.873687	0.242628	0.180686	0.401954	0.0797812
0.874687	0.246695	0.178627	0.40116	0.0789977
0.875688	0.250985	0.176358	0.399612	0.0789653
0.876688	0.255408	0.173903	0.398807	0.0786418
0.877689	0.259875	0.171288	0.39784	0.0783938
0.878689	0.264304	0.168542	0.396501	0.0780576
0.87969	0.268618	0.165692	0.395168	0.0775226
0.88069	0.272751	0.162767	0.393609	0.0776303
0.881691	0.276782	0.160063	0.39262	0.0774902
0.882691	0.280535	0.157339	0.391762	0.077364
0.883692	0.283964	0.154623	0.391022	0.0777144
0.884692	0.287038	0.151941	0.389131	0.0771218
0.885693	0.28973	0.149319	0.388693	0.0771557
0.886693	0.292028	0.146781	0.3881	0.0770134
0.887694	0.293926	0.144351	0.387218	0.0764747
0.888694	0.295429	0.14205	0.386318	0.0766737
0.889695	0.296553	0.139897	0.385461	0.0766209
0.890695	0.297318	0.137908	0.384754	0.0763806
0.891696	0.297755	0.136097	0.383891	0.0762583
0.892696	0.297902	0.134474	0.382751	0.0767458
0.893697	0.2978	0.133046	0.381825	0.076776
0.894697	0.297498	0.131814	0.379765	0.0764951
0.895698	0.297049	0.130779	0.379243	0.07597
0.896698	0.296506	0.129934	0.378295	0.0756802
0.897699	0.295926	0.129272	0.377716	0.0756433
0.898699	0.295365	0.128779	0.376901	0.0756652
0.8997	0.294881	0.128439	0.37542	0.0754508
0.9007	0.294527	0.128233	0.374365	0.0753666
0.901701	0.294466	0.1284	0.373344	0.0751688
0.902701	0.294646	0.128647	0.372628	0.074515
0.903702	0.295108	0.128942	0.372012	0.0743326
0.904702	0.295886	0.129252	0.370992	0.074065
0.905703	0.297008	0.129543	0.370183	0.0737235
0.906703	0.298496	0.129778	0.368991	0.0734486
0.907704	0.300361	0.129925	0.368234	0.0731273
0.908704	0.30261	0.129948	0.367243	0.0730166
0.909705	0.30524	0.129815	0.366338	0.072731
0.910705	0.308239	0.129496	0.365707	0.0723881
0.911706	0.311591	0.128961	0.364841	0.072145
0.912706	0.31527	0.128187	0.36422	0.0716731
0.913707	0.319243	0.127152	0.363329	0.0710509
0.914707	0.323472	0.12584	0.362367	0.0708184
0.915708	0.327913	0.124238	0.361726	0.0708856
0.916708	0.332516	0.12234	0.360379	0.0704759
0.917709	0.337228	0.120143	0.358948	0.0704422
0.918709	0.341994	0.117652	0.358661	0.070197
0.91971	0.346754	0.114876	0.357431	0.0701049
0.92071	0.351449	0.111831	0.356536	0.0697478
0.921711	0.356143	0.108791	0.355905	0.0690955
0.922711	0.360664	0.105525	0.3548	0.0688415
0.923712	0.36495	0.10206	0.353478	0.0686479
0.924712	0.36894	0.0984286	0.352447	0.0688001
0.925713	0.372579	0.0946661	0.35142	0.0688576
0.926713	0.375811	0.0908129	0.350362	0.0686387
0.927714	0.378588	0.0869122	0.349465	0.0686851
0.928714	0.380865	0.0830095	0.348373	0.0685089
0.929715	0.382602	0.079152	0.347301	0.0682891
0.930715	0.383766	0.0753881	0.34593	0.0681263
0.931716	0.38433	0.0717662	0.344645	0.0680934
0.932716	0.384273	0.0683341	0.344228	0.0678268
0.933717	0.383581	0.0651383	0.343308	0.0676047
0.934717	0.382249	0.0622232	0.342469	0.0672724
0.935718	0.380278	0.0596301	0.341377	0.0667742
0.936718	0.377675	0.057397	0.339961	0.0664804
0.937719	0.374456	0.0555577	0.33881	0.0663391
0.938719	0.370643	0.0541414	0.337948	0.0663962
0.93972	0.366263	0.0531717	0.336899	0.066184
0.94072	0.361351	0.052667	0.336337	0.0660674
0.941721	0.356114	0.0528981	0.335113	0.0658998
0.942721	0.350439	0.0536068	0.334432	0.0657998
0.943722	0.344369	0.0547883	0.33347	0.065983
0.944722	0.337952	0.0564318	0.332402	0.0656007
0.945723	0.33124	0.0585198	0.332252	0.0653084
0.946723	0.324285	0.0610288	0.33137	0.0649947
0.947724	0.317138	0.0639296	0.330225	0.0648448
0.948724	0.309855	0.0671871	0.329287	0.0647538
0.949725	0.302488	0.0707613	0.328564	0.0645031
0.950725	0.29509	0.0746075	0.327376	0.0642428
0.951726	0.28771	0.078677	0.326531	0.0642649
0.952726	0.280399	0.0829176	0.325872	0.0642572
0.953727	0.273202	0.0872745	0.324829	0.06395
0.954727	0.266163	0.0916912	0.32371	0.0641106
0.955728	0.259321	0.0961099	0.322573	0.0636217
0.956728	0.252714	0.100473	0.321192	0.0636873
0.957729	0.246375	0.104722	0.320344	0.063392
0.958729	0.240332	0.108803	0.318582	0.0629058
0.95973	0.23461	0.112661	0.317634	0.0628634
0.96073	0.229231	0.116247	0.316916	0.0629688
0.961731	0.224392	0.119768	0.316374	0.0629948
0.962731	0.219933	0.122922	0.31595	0.0627254
0.963732	0.215861	0.125667	0.314808	0.0625647
0.964732	0.212175	0.127969	0.313809	0.062341
0.965733	0.208871	0.129797	0.312755	0.0625752
0.966733	0.205942	0.131131	0.311709	0.0621825
0.967734	0.203378	0.131954	0.310735	0.0621023
0.968734	0.201163	0.132259	0.309446	0.0617389
0.969735	0.19928	0.132044	0.30851	0.0619004
0.970735	0.197712	0.131315	0.307533	0.0615963
0.971736	0.196436	0.130086	0.306371	0.0610139
0.972736	0.19543	0.128375	0.305495	0.0605901
0.973737	0.19467	0.126209	0.304315	0.061061
0.974737	0.194133	0.12362	0.303404	0.0607053
0.975738	0.193795	0.120646	0.302323	0.0604982
0.976738	0.193631	0.117329	0.301151	0.0602764
0.977739	0.193619	0.113715	0.299748	0.0601513
0.978739	0.193737	0.109855	0.298773	0.0599548
0.97974	0.193963	0.1058	0.297695	0.0595704
0.98074	0.194279	0.101607	0.296344	0.0595321
0.981741	0.194816	0.0975795	0.295667	0.0596647
0.982741	0.195422	0.0935186	0.29442	0.0598923
0.983742	0.196078	0.0894751	0.293587	0.0594221
0.984742	0.19677	0.0854981	0.293061	0.0594095
0.985743	0.19748	0.0816344	0.291861	0.0594296
0.986743	0.198197	0.0779276	0.290892	0.0595029
0.987744	0.198905	0.0744172	0.290698	0.0590676
0.988744	0.199595	0.0711384	0.290072	0.0589813
0.989745	0.200255	0.0681208	0.289115	0.0587333
0.990745	0.200875	0.0653885	0.28803	0.0581384
0.991746	0.201446	0.0629593	0.286654	0.0576049
0.992746	0.201961	0.0608447	0.285706	0.0576624
0.993747	0.202412	0.0590495	0.285401	0.0576557
0.994747	0.202793	0.0575719	0.284384	0.0578646
0.995748	0.203098	0.0564034	0.283274	0.0575456
0.996748	0.203322	0.0555294	0.282116	0.0572939
0.997749	0.20346	0.0549289	0.281099	0.0573263
0.998749	0.203508	0.0545756	0.280367	0.0575131
0.99975	0.203463	0.0544382	0.279768	0.057571
1.00075	0.203322	0.0544806	0.278564	0.0574656
1.00175	0.203267	0.0548938	0.277973	0.0572295
1.00275	0.20312	0.0554006	0.277037	0.0570258
1.00375	0.202878	0.0559525	0.275712	0.0567232
1.00475	0.202536	0.0565003	0.275221	0.0566473
1.00575	0.20209	0.0569945	0.274587	0.0564822
1.00675	0.201537	0.0573866	0.2734	0.0561517
1.00775	0.200875	0.0576299	0.272446	0.055878
1.00875	0.200102	0.0576805	0.271697	0.0557482
1.00975	0.199219	0.0574983	0.27043	0.0552539
1.01076	0.198226	0.0570475	0.269668	0.0548739
1.01176	0.197125	0.0562977	0.268712	0.0551553
1.01276	0.195922	0.0552248	0.267881	0.0549115
1.01376	0.194623	0.0538108	0.266711	0.0546868
1.01476	0.193235	0.0520454	0.265469	0.0544639
1.01576	0.191769	0.0499253	0.264613	0.054368
1.01676	0.190238	0.0474552	0.26327	0.0542112
1.01776	0.188655	0.0446476	0.262685	0.0538124
1.01876	0.187038	0.0415228	0.261851	0.0532187
1.01976	0.185405	0.0381086	0.261326	0.0529574
1.02076	0.183775	0.0344401	0.260374	0.0523785
1.02176	0.182371	0.0308075	0.259272	0.0518342
1.02276	0.181024	0.0270058	0.258164	0.0519473
1.02376	0.179752	0.0230843	0.257109	0.0519892
1.02476	0.178575	0.0190965	0.255763	0.0520793
1.02576	0.17751	0.0150997	0.255141	0.0520537
1.02676	0.176572	0.0111539	0.254786	0.0520379
1.02776	0.175778	0.00732044	0.254099	0.0518835
1.02876	0.17514	0.00366093	0.253166	0.051727
1.02976	0.174667	0.000236247	0.252205	0.0513909
1.03077	0.174368	-0.00289474	0.25153	0.0510266
1.03177	0.174247	-0.00567626	0.250809	0.0506995
1.03277	0.174305	-0.00805672	0.249792	0.0507019
1.03377	0.174538	-0.0099897	0.249133	0.0504794
1.03477	0.174941	-0.0114349	0.248134	0.0501915
1.03577	0.175503	-0.0123587	0.247273	0.0497051
1.03677	0.17621	-0.0127354	0.245551	0.0497004
1.03777	0.177043	-0.012547	0.244957	0.0496323
1.03877	0.177982	-0.0117842	0.244217	0.0496375
1.03977	0.179001	-0.0104463	0.243386	0.0496443
1.04077	0.180073	-0.00854152	0.242524	0.0492668
1.04177	0.181342	-0.00585481	0.241594	0.0495387
1.04277	0.182607	-0.00264786	0.240594	0.0496016
1.04377	0.183831	0.0010418	0.240051	0.0491807
1.04477	0.184977	0.00516914	0.239557	0.0494559
1.04577	0.186005	0.00968222	0.239026	0.0492651
1.04677	0.186878	0.0145231	0.238601	0.0495568
1.04777	0.18756	0.0196285	0.23821	0.049838
1.04877	0.188014	0.0249313	0.236896	0.0493798
1.04977	0.18821	0.0303611	0.235859	0.0491886
1.05078	0.188119	0.0358457	0.234659	0.0490535
1.05178	0.187718	0.041312	0.234209	0.0486197
1.05278	0.186986	0.0466876	0.233772	0.0482005
1.05378	0.185913	0.0519018	0.233223	0.0480139
1.05478	0.18449	0.0568867	0.232225	0.047544
1.05578	0.182718	0.0615783	0.231625	0.0475736
1.05678	0.180604	0.065918	0.230942	0.0472661
1.05778	0.178164	0.0698529	0.230322	0.0468023
1.05878	0.175418	0.0733372	0.229546	0.0464295
1.05978	0.172396	0.0763328	0.228957	0.046197
1.06078	0.169135	0.0788097	0.22815	0.0463133
1.06178	0.16589	0.0809579	0.227832	0.0460319
1.06278	0.162495	0.0825514	0.227092	0.045442
1.06378	0.159002	0.0835832	0.226676	0.0453548
1.06478	0.155467	0.0840554	0.226285	0.0454788
1.06578	0.151949	0.0839787	0.225707	0.0452997
1.06678	0.148511	0.0833724	0.225236	0.0454293
1.06778	0.145218	0.0822637	0.2244	0.0451595
1.06878	0.142133	0.0806871	0.223617	0.0453449
1.06978	0.139321	0.0786838	0.222746	0.0449486
1.07079	0.136844	0.0763004	0.222149	0.0447003
1.07179	0.134763	0.0735886	0.221603	0.0447737
1.07279	0.133131	0.0706037	0.220463	0.044517
1.07379	0.131999	0.0674038	0.219215	0.0441564
1.07479	0.131412	0.0640487	0.218202	0.0441346
1.07579	0.131404	0.0605987	0.217272	0.0445805
1.07679	0.132006	0.0571138	0.216358	0.0445248
1.07779	0.133238	0.0536522	0.215402	0.0440856
1.07879	0.13511	0.0502699	0.213927	0.0443075
1.07979	0.137624	0.0470195	0.212971	0.0441971
1.08079	0.140772	0.0439493	0.212437	0.0445203
1.08179	0.14475	0.0413105	0.211374	0.0445606
1.08279	0.149316	0.0389295	0.210465	0.0441643
1.08379	0.154429	0.0368344	0.209827	0.0437447
1.08479	0.160041	0.0350467	0.208634	0.0432834
1.08579	0.166095	0.0335816	0.208152	0.0429666
1.08679	0.172527	0.032447	0.207529	0.0429529
1.08779	0.179264	0.0316444	0.206852	0.0431595
1.08879	0.186232	0.0311684	0.205685	0.0427136
1.08979	0.193349	0.0310073	0.204787	0.0423811
1.0908	0.200533	0.0311435	0.203912	0.0421928
1.0918	0.207698	0.0315537	0.203369	0.0420805
1.0928	0.21476	0.0322099	0.202823	0.0417773
1.0938	0.221633	0.0330798	0.202175	0.0416492
1.0948	0.228236	0.034128	0.201448	0.0416713
1.0958	0.23449	0.0353163	0.200068	0.041144
1.0968	0.240322	0.0366046	0.199413	0.0409392
1.0978	0.245663	0.0379525	0.198417	0.0413541
1.0988	0.250455	0.0393192	0.197528	0.0413511
1.0998	0.254642	0.0406652	0.19586	0.0410309
1.1008	0.258183	0.0419525	0.195342	0.0411366
1.1018	0.261263	0.0433627	0.194274	0.0410835
1.1028	0.263635	0.0446427	0.194029	0.0412727
1.1038	0.26528	0.0457604	0.19329	0.0411494
1.1048	0.266189	0.0466886	0.192635	0.0412644
1.1058	0.26636	0.0474048	0.192097	0.0407763
1.1068	0.265804	0.0478919	0.190923	0.0405905
1.1078	0.264537	0.0481383	0.189981	0.0406601
1.1088	0.262588	0.0481381	0.189092	0.040253
1.1098	0.259989	0.0478911	0.187897	0.039832
1.11081	0.256784	0.0474028	0.186598	0.0401213
1.11181	0.25302	0.046684	0.18576	0.0403089
1.11281	0.24875	0.0457508	0.185035	0.040867
1.11381	0.24403	0.0446239	0.184213	0.0407035
1.11481	0.238921	0.0433284	0.183902	0.0407002
1.11581	0.233486	0.0418933	0.183264	0.0408175
1.11681	0.227787	0.0403507	0.182345	0.0409116
1.11781	0.221888	0.0387353	0.18145	0.0405373
1.11881	0.215851	0.0370838	0.180466	0.0401793
1.11981	0.209737	0.0354339	0.179223	0.0397074
1.12081	0.203602	0.033824	0.178041	0.0396431
1.12181	0.19773	0.0325162	0.176946	0.0393539
1.12281	0.191945	0.0313192	0.17594	0.0390111
1.12381	0.186286	0.0302644	0.175343	0.038788
1.12481	0.180787	0.0293811	0.174618	0.0388165
1.12581	0.175477	0.0286954	0.173636	0.0387611
1.12681	0.170376	0.0282302	0.173167	0.0386301
1.12781	0.165501	0.0280043	0.17226	0.0385629
1.12881	0.160859	0.0280322	0.171486	0.0386161
1.12981	0.156455	0.0283238	0.170636	0.0383896
1.13082	0.152285	0.028884	0.169862	0.0385072
1.13182	0.148341	0.0297128	0.168887	0.0383505
1.13282	0.14461	0.0308051	0.16751	0.0380204
1.13382	0.141076	0.032151	0.166954	0.0380957
1.13482	0.137719	0.0337357	0.16607	0.0381615
1.13582	0.134516	0.0355402	0.165277	0.0378022
1.13682	0.131444	0.037541	0.164347	0.0377849
1.13782	0.128476	0.0397112	0.163768	0.0377851
1.13882	0.12559	0.042021	0.162788	0.0373528
1.13982	0.122759	0.0444376	0.162207	0.037686
1.14082	0.119963	0.0469267	0.161744	0.037381
1.14182	0.117416	0.0496768	0.160683	0.0372804
1.14282	0.114872	0.0524205	0.16042	0.0369137
1.14382	0.112311	0.0551182	0.159441	0.0372305
1.14482	0.109719	0.0577312	0.158939	0.0363596
1.14582	0.107086	0.0602225	0.158789	0.0360402
1.14682	0.104405	0.0625575	0.158202	0.0356526
1.14782	0.101675	0.0647048	0.157345	0.0354542
1.14882	0.0988993	0.0666364	0.156071	0.0352552
1.14982	0.0960851	0.0683285	0.15509	0.035193
1.15083	0.0932449	0.0697617	0.154234	0.0349901
1.15183	0.0903954	0.0709217	0.153843	0.0349506
1.15283	0.0875573	0.0717994	0.152693	0.0346331
1.15383	0.0847551	0.0723909	0.15252	0.034685
1.15483	0.0820165	0.0726981	0.152104	0.0345288
1.15583	0.0793716	0.0727283	0.15149	0.0344737
1.15683	0.076853	0.0724942	0.15101	0.0342552
1.15783	0.0744944	0.0720138	0.150544	0.0341507
1.15883	0.0723303	0.0713104	0.149944	0.0342645
1.15983	0.070395	0.0704115	0.149275	0.0343324
1.16083	0.0687221	0.0693491	0.148986	0.0339941
1.16183	0.0675783	0.068382	0.148413	0.0344361
1.16283	0.0667574	0.0673215	0.147339	0.0341639
1.16383	0.0662814	0.0662044	0.146699	0.0341378
1.16483	0.0661684	0.0650695	0.145856	0.0340296
1.16583	0.0664321	0.0639563	0.145255	0.0337228
1.16683	0.0670809	0.0629045	0.144248	0.0338871
1.16783	0.0681175	0.0619528	0.143715	0.033778
1.16883	0.0695385	0.0611388	0.142897	0.0341888
1.16983	0.0713344	0.0604975	0.14222	0.0338597
1.17084	0.0734889	0.060061	0.141558	0.0340193
1.17184	0.0759792	0.0598577	0.141028	0.0343535
1.17284	0.0787762	0.0599117	0.140006	0.0342856
1.17384	0.0818442	0.0602422	0.139268	0.03457
1.17484	0.0851418	0.0608632	0.138848	0.0344459
1.17584	0.0886218	0.061783	0.138393	0.0344218
1.17684	0.0922325	0.0630043	0.137781	0.0341389
1.17784	0.0959174	0.0645236	0.136682	0.0338447
1.17884	0.099617	0.0663316	0.136101	0.0338403
1.17984	0.103269	0.0684128	0.135728	0.0337826
1.18084	0.106809	0.0707466	0.135277	0.0336949
1.18184	0.1104	0.073533	0.134551	0.03388
1.18284	0.113746	0.0765101	0.134467	0.034189
1.18384	0.116781	0.0796385	0.133987	0.0343403
1.18484	0.119442	0.0828752	0.133502	0.033955
1.18584	0.121666	0.086174	0.133093	0.0344331
1.18684	0.123399	0.0894866	0.132479	0.0341955
1.18784	0.12459	0.0927632	0.131672	0.0339548
1.18884	0.125194	0.0959533	0.1316	0.0345188
1.18984	0.125177	0.099007	0.131057	0.0344074
1.19085	0.124509	0.101875	0.130691	0.0344255
1.19185	0.123172	0.104511	0.129896	0.0342415
1.19285	0.121156	0.106872	0.129424	0.0344651
1.19385	0.118462	0.108916	0.12865	0.0343788
1.19485	0.1151	0.110608	0.127948	0.034572
1.19585	0.111092	0.111919	0.127552	0.0343243
1.19685	0.106468	0.112824	0.127286	0.034071
1.19785	0.10127	0.113305	0.127494	0.0337622
1.19885	0.0955489	0.113351	0.127469	0.0335119
1.19985	0.0893664	0.112958	0.127005	0.0333933
1.20085	0.0827915	0.112131	0.126192	0.0331265
1.20185	0.0761217	0.111111	0.125843	0.03314
1.20285	0.0692169	0.109679	0.125235	0.032939
1.20385	0.0621632	0.107857	0.124292	0.0326224
1.20485	0.0550512	0.105672	0.123615	0.0326062
1.20585	0.0479749	0.103159	0.122675	0.0326099
1.20685	0.0410302	0.100358	0.12222	0.0324563
1.20785	0.0343138	0.0973141	0.122015	0.0321971
1.20885	0.027921	0.0940774	0.120946	0.0322255
1.20985	0.0219452	0.0907001	0.120732	0.0320456
1.21086	0.0164757	0.0872375	0.120264	0.0321841
1.21186	0.0115968	0.0837462	0.119668	0.0318237
1.21286	0.00738638	0.0802833	0.118953	0.0314831
1.21386	0.00391445	0.0769055	0.117959	0.0312412
1.21486	0.00124242	0.0736678	0.116742	0.031163
1.21586	-0.000578044	0.070623	0.115876	0.0310023
1.21686	-0.00150582	0.0678206	0.115456	0.0313173
1.21786	-0.00151091	0.0653061	0.11512	0.0312336
1.21886	-0.000574931	0.0631201	0.114772	0.0317411
1.21986	0.00130861	0.0612979	0.113831	0.0318174
1.22086	0.00413426	0.0598688	0.113429	0.0314885
1.22186	0.00812685	0.059096	0.113301	0.0319438
1.22286	0.0130129	0.0587495	0.112504	0.0317035
1.22386	0.0187479	0.0588348	0.111947	0.0318228
1.22486	0.025277	0.0593507	0.111089	0.0315289
1.22586	0.0325357	0.060289	0.110224	0.031564
1.22686	0.0404506	0.0616354	0.109935	0.0311561
1.22786	0.0489408	0.0633693	0.109391	0.0314374
1.22886	0.057919	0.0654643	0.108867	0.0316045
1.22986	0.0672932	0.067889	0.107798	0.0316002
1.23087	0.0769674	0.0706074	0.107629	0.0316446
1.23187	0.0868438	0.0735798	0.107146	0.0315647
1.23287	0.0968239	0.0767631	0.107082	0.0318184
1.23387	0.10681	0.0801125	0.10681	0.0316549
1.23487	0.116707	0.0835816	0.106216	0.0320531
1.23587	0.126424	0.0871237	0.105876	0.031988
1.23687	0.135874	0.0906926	0.105305	0.0322875
1.23787	0.144977	0.0942433	0.104276	0.0323959
1.23887	0.15366	0.0977332	0.103792	0.0324463
1.23987	0.161861	0.101123	0.103101	0.0323338
1.24087	0.169523	0.104376	0.102764	0.0319215
1.24187	0.176873	0.107708	0.102508	0.0322085
1.24287	0.183606	0.110838	0.101917	0.0319785
1.24387	0.189691	0.113741	0.101958	0.0317153
1.24487	0.195109	0.116397	0.101259	0.0319248
1.24587	0.19985	0.118791	0.100796	0.0316123
1.24687	0.203914	0.120916	0.10014	0.0316574
1.24787	0.207312	0.122771	0.0997829	0.0318764
1.24887	0.21006	0.124359	0.099321	0.0320564
1.24987	0.212185	0.125689	0.0985641	0.0319438
1.25088	0.213719	0.126777	0.0981496	0.0320078
1.25188	0.214702	0.127642	0.0975304	0.0324408
1.25288	0.215177	0.128307	0.0972522	0.032456
1.25388	0.215192	0.1288	0.0974677	0.0323388
1.25488	0.214797	0.129151	0.0973147	0.0320371
1.25588	0.214045	0.129391	0.0966078	0.0319226
1.25688	0.212988	0.129554	0.0962347	0.0317189
1.25788	0.211679	0.129675	0.0960055	0.0315916
1.25888	0.210169	0.129788	0.0961626	0.0320805
1.25988	0.208507	0.129926	0.0955796	0.0318951
1.26088	0.206738	0.130121	0.0947333	0.0315622
1.26188	0.205172	0.130602	0.0937717	0.0313511
1.26288	0.203578	0.131189	0.0930564	0.0312803
1.26388	0.201986	0.131903	0.0926528	0.0308114
1.26488	0.200416	0.132759	0.0919863	0.0311494
1.26588	0.198886	0.133773	0.0916646	0.0310185
1.26688	0.197407	0.134951	0.091481	0.0313486
1.26788	0.195986	0.1363	0.0911233	0.0314579
1.26888	0.194622	0.137817	0.0906589	0.0309779
1.26988	0.193313	0.139499	0.0902424	0.031472
1.27089	0.192049	0.141335	0.0901467	0.0313639
1.27189	0.190817	0.143312	0.0896551	0.0315169
1.27289	0.189603	0.14541	0.0892841	0.03137
1.27389	0.188387	0.147608	0.0889433	0.0312113
1.27489	0.18715	0.149878	0.0884803	0.0311954
1.27589	0.18587	0.152192	0.0877376	0.031472
1.27689	0.184526	0.154517	0.0871767	0.0310536
1.27789	0.183095	0.156821	0.0867903	0.0312715
1.27889	0.181559	0.159068	0.0867154	0.0309047
1.27989	0.179899	0.161222	0.0863763	0.030608
1.28089	0.178098	0.163248	0.085936	0.0301083
1.28189	0.176403	0.165311	0.0858068	0.0302502
1.28289	0.174542	0.167167	0.0856187	0.0303832
1.28389	0.172501	0.168782	0.0850109	0.0304478
1.28489	0.170275	0.170127	0.0844751	0.0303895
1.28589	0.167856	0.171172	0.0846194	0.0303521
1.28689	0.165245	0.171895	0.0845962	0.0303932
1.28789	0.162443	0.172277	0.0840502	0.0305454
1.28889	0.159457	0.172305	0.0833676	0.0303622
1.28989	0.156293	0.17197	0.083673	0.0303531
1.2909	0.152963	0.171269	0.0827085	0.0304724
1.2919	0.149479	0.170206	0.0823516	0.0306474
1.2929	0.145856	0.168789	0.0823103	0.0305739
1.2939	0.142109	0.167031	0.081855	0.0301165
1.2949	0.138255	0.164953	0.08174	0.0300598
1.2959	0.13431	0.16258	0.0814211	0.0299748
1.2969	0.130289	0.15994	0.0813486	0.0302325
1.2979	0.126209	0.15707	0.081378	0.0304028
1.2989	0.122084	0.154007	0.0805679	0.0299152
1.2999	0.117927	0.150792	0.0807045	0.0294487
1.3009	0.113749	0.147473	0.0801321	0.0292744
1.3019	0.109652	0.144212	0.0793158	0.0298012
1.3029	0.105538	0.140924	0.078965	0.0296376
1.3039	0.101409	0.137656	0.0787123	0.029841
1.3049	0.0972706	0.134459	0.0785518	0.0300001
1.3059	0.093124	0.131383	0.0780407	0.0298288
1.3069	0.0889703	0.128477	0.0780321	0.0299917
1.3079	0.0848097	0.125788	0.0776582	0.0301331
1.3089	0.0806413	0.123361	0.0770282	0.0300145
1.3099	0.0764638	0.121239	0.0767694	0.0307086
1.31091	0.0722754	0.119458	0.0764252	0.0308583
1.31191	0.0680745	0.118052	0.0759713	0.0310733
1.31291	0.0638596	0.117047	0.0755468	0.0310272
1.31391	0.05963	0.116466	0.075211	0.0310952
1.31491	0.0553856	0.116321	0.0742307	0.0309473
1.31591	0.0511279	0.116622	0.0736465	0.0308119
1.31691	0.0468598	0.117368	0.0729768	0.0306906
1.31791	0.0425861	0.118552	0.0724005	0.0299452
1.31891	0.0383133	0.12016	0.0721324	0.0300606
1.31991	0.0340507	0.122171	0.0718893	0.0302757
1.32091	0.0298096	0.124557	0.0717363	0.030262
1.32191	0.0257065	0.1274	0.0716216	0.030593
1.32291	0.021639	0.130524	0.0712443	0.0311074
1.32391	0.0176252	0.13388	0.0709057	0.0307631
1.32491	0.0136865	0.137417	0.0707293	0.0307576
1.32591	0.00984728	0.141083	0.0705135	0.0306081
1.32691	0.00613459	0.14482	0.0699044	0.0303074
1.32791	0.00257805	0.148572	0.0702268	0.0305952
1.32891	-0.00079071	0.152281	0.0700886	0.0307525
1.32991	-0.00393842	0.15589	0.0701771	0.030704
1.33092	-0.00683066	0.159344	0.0700601	0.0300556
1.33192	-0.00943243	0.16259	0.0699291	0.0303347
1.33292	-0.0117086	0.165579	0.0694425	0.0304795
1.33392	-0.0136246	0.168265	0.0692963	0.030543
1.33492	-0.015147	0.170607	0.0692075	0.0303432
1.33592	-0.0162438	0.172572	0.0686281	0.0304058
1.33692	-0.0168856	0.174131	0.0679982	0.0305271
1.33792	-0.0170454	0.175262	0.0686883	0.0303506
1.33892	-0.0166998	0.17595	0.068298	0.0303324
1.33992	-0.015829	0.176188	0.0676597	0.0307102
1.34092	-0.0144176	0.175976	0.0670652	0.030913
1.34192	-0.0123377	0.175439	0.0668508	0.031009
1.34292	-0.00971921	0.174454	0.0668412	0.0306775
1.34392	-0.00656231	0.173043	0.0670677	0.0302338
1.34492	-0.00287202	0.171233	0.067061	0.0300682
1.34592	0.00134183	0.169058	0.0667265	0.030168
1.34692	0.00606444	0.166556	0.0664374	0.0299267
1.34792	0.011276	0.163774	0.0663804	0.0297224
1.34892	0.0169515	0.160758	0.0659626	0.0297129
1.34992	0.023061	0.15756	0.0657439	0.0292901
1.35093	0.0295699	0.154233	0.0658291	0.0294759
1.35193	0.0364387	0.15083	0.0655235	0.0292715
1.35293	0.0436235	0.147405	0.0655152	0.0293002
1.35393	0.0510766	0.144008	0.0652598	0.02885
1.35493	0.0587467	0.140687	0.0649799	0.0291291
1.35593	0.0665796	0.137489	0.065115	0.0292316
1.35693	0.0745184	0.134454	0.0645078	0.029107
1.35793	0.0825047	0.131618	0.0641996	0.0291856
1.35893	0.090479	0.129009	0.0637679	0.0291075
1.35993	0.0983816	0.126653	0.0633929	0.0289364
1.36093	0.106153	0.124566	0.0633049	0.0288278
1.36193	0.113862	0.122871	0.0633486	0.028811
1.36293	0.121307	0.121443	0.0633228	0.028669
1.36393	0.128434	0.120277	0.0636124	0.0281805
1.36493	0.135195	0.119365	0.0634406	0.0278175
1.36593	0.141547	0.118694	0.063183	0.0278281
1.36693	0.147453	0.118246	0.0622688	0.0281253
1.36793	0.152883	0.118001	0.0618172	0.0282131
1.36893	0.157813	0.117934	0.0613505	0.0284314
1.36993	0.16223	0.118021	0.0613589	0.0282519
1.37094	0.166126	0.118232	0.0615779	0.0283335
1.37194	0.169501	0.118543	0.061552	0.0282037
1.37294	0.172366	0.118924	0.0613085	0.028387
1.37394	0.174736	0.119351	0.0613898	0.0282274
1.37494	0.176638	0.1198	0.0612618	0.0278642
1.37594	0.178102	0.12025	0.0611703	0.0280133
1.37694	0.179167	0.120684	0.0605967	0.0279835
1.37794	0.179879	0.121088	0.0605801	0.0280898
1.37894	0.180287	0.121452	0.0605423	0.0281636
1.37994	0.180445	0.12177	0.060389	0.0279458
1.38094	0.18041	0.122043	0.0604692	0.027813
1.38194	0.18036	0.122386	0.060136	0.0278609
1.38294	0.180217	0.122675	0.0597754	0.0279353
1.38394	0.180038	0.122922	0.0597409	0.0280114
1.38494	0.179881	0.123141	0.0594153	0.0277195
1.38594	0.179799	0.123348	0.0593138	0.027847
1.38694	0.179842	0.123564	0.0587685	0.0278359
1.38794	0.180055	0.12381	0.0589111	0.0279239
1.38894	0.180476	0.124107	0.0589663	0.028286
1.38994	0.181135	0.124478	0.0585749	0.0280929
1.39095	0.182052	0.124942	0.0584249	0.0277502
1.39195	0.183238	0.125516	0.0582814	0.0277835
1.39295	0.184694	0.126213	0.0579803	0.0280757
1.39395	0.186408	0.127043	0.0576166	0.0283761
1.39495	0.188358	0.128009	0.0572365	0.0284152
1.39595	0.19051	0.12911	0.0570672	0.0280762
1.39695	0.192818	0.130336	0.0563633	0.0285637
1.39795	0.195226	0.131674	0.0563282	0.0283445
1.39895	0.197667	0.133101	0.0563198	0.0280228
1.39995	0.200068	0.13459	0.0559107	0.0276087
1.40095	0.202345	0.136106	0.0553111	0.0275665
1.40195	0.204533	0.137714	0.0552434	0.0278515
1.40295	0.206396	0.139249	0.056013	0.0279886
1.40395	0.207838	0.140662	0.055592	0.0278019
1.40495	0.208763	0.1419	0.055027	0.0282483
1.40595	0.209078	0.142912	0.0549243	0.0283293
1.40695	0.208695	0.143648	0.0547906	0.0286845
1.40795	0.207532	0.144058	0.0540708	0.0286713
1.40895	0.205518	0.144098	0.0537458	0.028685
1.40995	0.202592	0.143727	0.0539856	0.0285811
1.41096	0.198706	0.142913	0.0542276	0.0284493
1.41196	0.193826	0.141628	0.0541084	0.02894
1.41296	0.187936	0.139858	0.0540744	0.0287923
1.41396	0.181034	0.137595	0.0538291	0.0291336
1.41496	0.173137	0.134843	0.0529115	0.0292244
1.41596	0.164283	0.13162	0.0526911	0.0293112
1.41696	0.154525	0.127955	0.0525027	0.0292999
1.41796	0.143934	0.123887	0.052254	0.0288853
1.41896	0.132601	0.11947	0.0524001	0.029032
1.41996	0.120632	0.114769	0.0515617	0.0286007
1.42096	0.108146	0.109859	0.0511018	0.0286812
1.42196	0.0954139	0.104942	0.0507528	0.0286057
1.42296	0.0824213	0.0999782	0.0503518	0.0286556
1.42396	0.0693192	0.0950689	0.0499136	0.0288517
1.42496	0.0562648	0.0903209	0.0493856	0.0290706
1.42596	0.0434188	0.0858448	0.0491524	0.0289043
1.42696	0.0309421	0.0817533	0.049512	0.0291253
1.42796	0.0189921	0.0781583	0.0490649	0.0290968
1.42896	0.00771977	0.0751688	0.048906	0.0290357
1.42996	-0.00273372	0.0728881	0.0489717	0.0292935
1.43097	-0.0122403	0.0714114	0.0490812	0.0292483
1.43197	-0.020688	0.0708236	0.0496494	0.0287227
1.43297	-0.0279834	0.0711971	0.0497392	0.0285962
1.43397	-0.0340542	0.0725895	0.0493835	0.0281966
1.43497	-0.0388512	0.075042	0.0493573	0.0280747
1.43597	-0.0423497	0.0785782	0.0498665	0.0281187
1.43697	-0.0445505	0.0832025	0.0492444	0.0277587
1.43797	-0.0454804	0.0888999	0.0487007	0.0273023
1.43897	-0.0451917	0.0956354	0.0488869	0.0273798
1.43997	-0.0437623	0.103354	0.0487044	0.0271995
1.44097	-0.0412936	0.111983	0.0487323	0.0274197
1.44197	-0.0378004	0.121536	0.0490014	0.0273931
1.44297	-0.0335514	0.131781	0.0486853	0.0270859
1.44397	-0.0287069	0.142594	0.0479962	0.0268378
1.44497	-0.0234398	0.153837	0.0479197	0.0271596
1.44597	-0.0179317	0.165367	0.0478463	0.027055
1.44697	-0.0123687	0.177029	0.0475222	0.0269633
1.44797	-0.00693784	0.18867	0.0472783	0.0268475
1.44897	-0.00182191	0.200132	0.0472962	0.0269422
1.44997	0.00280439	0.211262	0.0474421	0.0268885
1.45098	0.00677903	0.221914	0.0472575	0.0268557
1.45198	0.0099568	0.231948	0.0467954	0.0270306
1.45298	0.0122133	0.241241	0.0468162	0.0269785
1.45398	0.0134485	0.249681	0.0471257	0.0267912
1.45498	0.01359	0.257176	0.0469956	0.0263688
1.45598	0.0125958	0.263655	0.0473434	0.026653
1.45698	0.0104561	0.269067	0.04743	0.0266432
1.45798	0.00719503	0.273388	0.0468741	0.0263749
1.45898	0.00287158	0.276617	0.0464454	0.0261999
1.45998	-0.00242071	0.278776	0.046246	0.0256775
1.46098	-0.00855416	0.279918	0.0461498	0.0259582
1.46198	-0.0152663	0.28022	0.0457303	0.0261545
1.46298	-0.0224848	0.279661	0.0460393	0.0260753
1.46398	-0.0299919	0.278364	0.0463063	0.0260414
1.46498	-0.0375451	0.276469	0.0462402	0.0260156
1.46598	-0.0448813	0.274138	0.046503	0.0259736
1.46698	-0.0517212	0.271547	0.0465696	0.0257452
1.46798	-0.0577748	0.268886	0.046254	0.0255361
1.46898	-0.0627468	0.266352	0.0458762	0.0256881
1.46998	-0.0663422	0.264147	0.0458182	0.0252818
1.47099	-0.0682726	0.262475	0.0453225	0.0256833
1.47199	-0.0682615	0.261536	0.045139	0.0257395
1.47299	-0.0660508	0.261524	0.044901	0.0259188
1.47399	-0.0614058	0.262619	0.0446784	0.0255463
1.47499	-0.0541207	0.264988	0.0441353	0.025946
1.47599	-0.0440234	0.268778	0.0440129	0.0262975
1.47699	-0.0309795	0.274115	0.0436181	0.0263304
1.47799	-0.0148961	0.2811	0.0439076	0.0263869
1.47899	0.00427577	0.289806	0.0437569	0.0262358
1.47999	0.0265386	0.300278	0.0435195	0.0261944
1.48099	0.0518477	0.312532	0.0435516	0.0261966
1.48199	0.0802178	0.326646	0.0434832	0.0262401
1.48299	0.111385	0.342463	0.0429675	0.026233
1.48399	0.145165	0.359902	0.0426973	0.0261312
1.48499	0.181328	0.378856	0.0424722	0.0267386
1.48599	0.219608	0.399191	0.0429807	0.02705
1.48699	0.259702	0.420749	0.042778	0.0271343
1.48799	0.301276	0.443346	0.0429153	0.0272562
1.48899	0.343972	0.466782	0.0428083	0.0270892
1.48999	0.387411	0.490841	0.0426708	0.0270977
1.491	0.431201	0.515294	0.0421126	0.0270482
1.492	0.474942	0.539905	0.0419752	0.0269345
1.493	0.518232	0.564434	0.0419065	0.0273232
1.494	0.560679	0.58864	0.0410539	0.0272607
1.495	0.601897	0.612287	0.0409367	0.0273932
1.496	0.641523	0.635149	0.0405732	0.0269406
1.497	0.679217	0.657012	0.0405706	0.0270749
1.498	0.714666	0.677675	0.0408586	0.0268194
1.499	0.747596	0.696962	0.0409893	0.0267213
[truncated: 1 more rows]
