# Supplementary material for: Evidence accumulation relates to perceptual consciousness and monitoring
Source: Nat Commun. 2021 May 31;12:3261. doi: 10.1038/s41467-021-23540-y (PMC8166835; doi:10.1038/s41467-021-23540-y)
Supplement: Supplementary file 4 — Source Data [file 41467_2021_23540_MOESM4_ESM.zip › Supplementary Data/Fig.4c.xls]

## Sheet: Sheet1
t	erphit	erpmiss	simhit	simmiss
-0.5	-0.0252158	0.0481196	-0.0400116	-0.0287387
-0.498999	-0.024393	0.0481216	-0.0399788	-0.0285566
-0.497999	-0.0236718	0.0480418	-0.0398372	-0.0284555
-0.496998	-0.0230547	0.0478748	-0.0397157	-0.0284554
-0.495998	-0.0225421	0.0476168	-0.0396487	-0.0284818
-0.494997	-0.0221328	0.0472654	-0.0395677	-0.0283935
-0.493997	-0.0218242	0.04682	-0.0394909	-0.0283069
-0.492996	-0.0216119	0.0462814	-0.0394275	-0.0282573
-0.491996	-0.0214904	0.0456524	-0.0394037	-0.0282042
-0.490995	-0.0214529	0.0449372	-0.0393298	-0.0281746
-0.489995	-0.0214917	0.044142	-0.0392057	-0.0281941
-0.488994	-0.0215983	0.0432743	-0.0391817	-0.0281457
-0.487994	-0.0217634	0.0423436	-0.0390851	-0.0280162
-0.486993	-0.0219775	0.0413604	-0.0390209	-0.0279663
-0.485993	-0.0222306	0.0403369	-0.0389586	-0.0278878
-0.484992	-0.0225128	0.0392866	-0.0388435	-0.0277988
-0.483992	-0.0228141	0.0382239	-0.0387852	-0.0277767
-0.482991	-0.0231246	0.037164	-0.038754	-0.0277065
-0.481991	-0.0234349	0.0361231	-0.0385852	-0.0275587
-0.48099	-0.023736	0.0351176	-0.0384879	-0.0273993
-0.47999	-0.0240194	0.0341642	-0.0383618	-0.0272175
-0.478989	-0.024042	0.033492	-0.0382907	-0.0272247
-0.477989	-0.024036	0.0329024	-0.0381844	-0.0272376
-0.476988	-0.0239992	0.0324073	-0.038145	-0.0271578
-0.475988	-0.0239302	0.0320175	-0.0379958	-0.0272326
-0.474987	-0.0238286	0.0317424	-0.0379288	-0.0270751
-0.473987	-0.0236948	0.0315902	-0.0376359	-0.0270232
-0.472986	-0.0235299	0.0315669	-0.0374873	-0.0270468
-0.471986	-0.0233361	0.0316769	-0.0374383	-0.0269226
-0.470985	-0.0231161	0.031922	-0.0373109	-0.0268069
-0.469985	-0.0228737	0.0323019	-0.03721	-0.026753
-0.468984	-0.0226128	0.0328136	-0.0371388	-0.0267209
-0.467984	-0.0223384	0.0334517	-0.0371215	-0.0266564
-0.466983	-0.0220555	0.0342081	-0.0370525	-0.0265753
-0.465983	-0.0217696	0.0350721	-0.0369615	-0.026492
-0.464982	-0.0214862	0.0360305	-0.0368824	-0.0263895
-0.463982	-0.0212108	0.0370678	-0.0368813	-0.0262922
-0.462981	-0.020949	0.0381662	-0.0367504	-0.0262926
-0.461981	-0.0207058	0.0393059	-0.0365573	-0.026115
-0.46098	-0.020486	0.0404653	-0.0363629	-0.0260044
-0.45998	-0.0202937	0.0416217	-0.0364359	-0.0259666
-0.458979	-0.0198934	0.042965	-0.0363367	-0.0258715
-0.457979	-0.0195314	0.0442549	-0.036254	-0.0258149
-0.456978	-0.019214	0.0454622	-0.0362096	-0.0258114
-0.455978	-0.0189467	0.0465578	-0.0360546	-0.0257763
-0.454977	-0.0187339	0.0475129	-0.0359136	-0.0256303
-0.453977	-0.0185793	0.0482993	-0.0358323	-0.0256612
-0.452976	-0.0184857	0.0488905	-0.0358431	-0.0254776
-0.451976	-0.0184549	0.0492613	-0.0356691	-0.0252521
-0.450975	-0.018488	0.0493886	-0.0356309	-0.0251846
-0.449975	-0.0185854	0.0492521	-0.0354925	-0.0252148
-0.448974	-0.0187465	0.0488341	-0.0352848	-0.0250763
-0.447974	-0.0189703	0.0481204	-0.0352825	-0.0249847
-0.446973	-0.0192551	0.0471003	-0.035101	-0.0249281
-0.445973	-0.0195986	0.0457669	-0.034977	-0.0248922
-0.444972	-0.0199982	0.0441175	-0.0347369	-0.0248335
-0.443972	-0.0204506	0.0421539	-0.0345314	-0.0247221
-0.442971	-0.0209525	0.0398819	-0.0343837	-0.0246739
-0.441971	-0.0215001	0.0373121	-0.0342718	-0.024637
-0.44097	-0.0220896	0.0344595	-0.0341523	-0.0245321
-0.43997	-0.0227168	0.0313433	-0.0341417	-0.0244597
-0.438969	-0.0231395	0.0281988	-0.0341637	-0.0242732
-0.437969	-0.0235956	0.0248404	-0.0339805	-0.0242147
-0.436968	-0.0240851	0.0212953	-0.0339778	-0.0241399
-0.435968	-0.0246084	0.017594	-0.0338788	-0.0240679
-0.434967	-0.0251658	0.0137695	-0.0337118	-0.0239719
-0.433967	-0.0257577	0.00985732	-0.0336672	-0.0239852
-0.432966	-0.0263848	0.0058946	-0.0335718	-0.0240516
-0.431966	-0.0270482	0.00191977	-0.0333957	-0.0241347
-0.430965	-0.0277486	-0.00202808	-0.0332071	-0.0241064
-0.429965	-0.0284875	-0.00590978	-0.0331397	-0.0240329
-0.428964	-0.029266	-0.00968665	-0.0328457	-0.0240225
-0.427964	-0.0300854	-0.0133211	-0.0328062	-0.0238637
-0.426963	-0.030947	-0.016777	-0.0327129	-0.0237555
-0.425963	-0.0318518	-0.0200205	-0.0325674	-0.0236524
-0.424962	-0.0328005	-0.0230203	-0.0324936	-0.0235648
-0.423962	-0.0337934	-0.0257483	-0.0323909	-0.0234564
-0.422961	-0.0348305	-0.0281797	-0.0323128	-0.0233701
-0.421961	-0.0359107	-0.0302935	-0.0322526	-0.0233964
-0.42096	-0.0370325	-0.0320728	-0.0320652	-0.0232713
-0.41996	-0.0381931	-0.0335052	-0.0319404	-0.023059
-0.418959	-0.0391545	-0.0343716	-0.0318515	-0.0229753
-0.417959	-0.0401506	-0.0348812	-0.0317214	-0.0227989
-0.416958	-0.0411795	-0.0350388	-0.0316022	-0.0226229
-0.415958	-0.042238	-0.034854	-0.0315019	-0.0224722
-0.414957	-0.0433216	-0.0343409	-0.0313948	-0.0224664
-0.413957	-0.0444244	-0.0335177	-0.0312393	-0.0222628
-0.412956	-0.045539	-0.0324068	-0.0311721	-0.022301
-0.411956	-0.046657	-0.0310343	-0.0310104	-0.0222913
-0.410955	-0.0477684	-0.0294294	-0.0309019	-0.0222688
-0.409955	-0.0488621	-0.0276244	-0.0307779	-0.0220522
-0.408954	-0.0499257	-0.0256537	-0.0306513	-0.0219716
-0.407954	-0.050946	-0.0235536	-0.030578	-0.0218476
-0.406953	-0.0519085	-0.0213615	-0.0305232	-0.0217096
-0.405953	-0.0527984	-0.0191156	-0.0305179	-0.021572
-0.404952	-0.0536	-0.016854	-0.0305263	-0.021504
-0.403952	-0.054297	-0.014614	-0.0303682	-0.0213997
-0.402951	-0.0548732	-0.0124321	-0.0302725	-0.0213341
-0.401951	-0.0553121	-0.0103426	-0.0303001	-0.0212056
-0.40095	-0.0555974	-0.00837777	-0.0302207	-0.0211293
-0.39995	-0.0557134	-0.0065668	-0.0301861	-0.021097
-0.398949	-0.0554019	-0.00471698	-0.0300168	-0.0211208
-0.397949	-0.0548961	-0.00307136	-0.029879	-0.0210543
-0.396948	-0.0541873	-0.00165227	-0.0296229	-0.0208843
-0.395948	-0.053268	-0.000477818	-0.0295572	-0.0208331
-0.394947	-0.0521325	0.000438238	-0.0295531	-0.0206644
-0.393947	-0.050777	0.00108665	-0.0292926	-0.0205818
-0.392946	-0.0491998	0.00146274	-0.0293002	-0.0205118
-0.391946	-0.0474015	0.00156633	-0.0291707	-0.0203583
-0.390945	-0.045385	0.00140172	-0.0290554	-0.0202395
-0.389945	-0.043156	0.000977515	-0.0289189	-0.0202242
-0.388944	-0.0407226	0.000306396	-0.0287582	-0.0201542
-0.387944	-0.0380958	-0.000595106	-0.0286376	-0.0200755
-0.386943	-0.0352891	-0.00170694	-0.0285199	-0.0199282
-0.385943	-0.0323188	-0.0030059	-0.0282218	-0.0198706
-0.384942	-0.0292035	-0.00446598	-0.02805	-0.0197762
-0.383942	-0.0259641	-0.00605886	-0.0279221	-0.0196158
-0.382941	-0.0226238	-0.0077543	-0.0278043	-0.0195071
-0.381941	-0.0192075	-0.00952065	-0.0277637	-0.0194701
-0.38094	-0.0157419	-0.0113253	-0.0276479	-0.0194748
-0.37994	-0.0122548	-0.0131353	-0.0274587	-0.019426
-0.378939	-0.00853257	-0.0147	-0.0274222	-0.0193841
-0.377939	-0.00485201	-0.0162059	-0.0274368	-0.0192418
-0.376938	-0.00124688	-0.0176258	-0.0272727	-0.019243
-0.375938	0.00224936	-0.0189339	-0.0271954	-0.0191965
-0.374937	0.00560395	-0.0201063	-0.0271276	-0.0190149
-0.373937	0.00878522	-0.0211216	-0.0270886	-0.0188862
-0.372936	0.011763	-0.0219612	-0.0269879	-0.0187668
-0.371936	0.014509	-0.0226094	-0.0267756	-0.0188094
-0.370935	0.0169973	-0.0230537	-0.0267731	-0.0188319
-0.369935	0.0192045	-0.023285	-0.026728	-0.0186898
-0.368934	0.0211102	-0.0232978	-0.0266453	-0.0186054
-0.367934	0.0226974	-0.0230901	-0.0265276	-0.0184767
-0.366933	0.0239525	-0.0226632	-0.0263348	-0.0183614
-0.365933	0.0248658	-0.0220222	-0.0261845	-0.0184013
-0.364932	0.0254316	-0.0211753	-0.0260136	-0.0182426
-0.363932	0.0256484	-0.0201339	-0.0259557	-0.0181385
-0.362931	0.0255187	-0.0189123	-0.0258465	-0.0180773
-0.361931	0.0250495	-0.0175273	-0.0257186	-0.0179092
-0.36093	0.024252	-0.0159982	-0.0256315	-0.0177073
-0.35993	0.0231413	-0.0143459	-0.0256326	-0.0174755
-0.358929	0.0219751	-0.0123782	-0.0255097	-0.0173256
-0.357929	0.0205332	-0.0103361	-0.025412	-0.0172084
-0.356928	0.0188379	-0.00824827	-0.0252087	-0.0171108
-0.355928	0.0169147	-0.00614379	-0.0250384	-0.0170771
-0.354927	0.014792	-0.00405195	-0.0248606	-0.0169248
-0.353927	0.0125002	-0.00200169	-0.0246637	-0.0168825
-0.352926	0.0100721	-2.12457e-05	-0.024558	-0.0167955
-0.351926	0.00754151	0.00186221	-0.0244873	-0.0166628
-0.350925	0.00494341	0.00362294	-0.0242853	-0.0165935
-0.349925	0.0023131	0.005237	-0.0241704	-0.0164262
-0.348924	-0.000314202	0.00668252	-0.0239673	-0.0163392
-0.347924	-0.0029039	0.00794006	-0.0239119	-0.0162189
-0.346923	-0.00542247	0.00899281	-0.0237626	-0.016168
-0.345923	-0.00783796	0.00982685	-0.0236232	-0.016055
-0.344922	-0.0101204	0.0104313	-0.0235032	-0.015984
-0.343922	-0.012242	0.0107987	-0.0234251	-0.015764
-0.342921	-0.014178	0.0109246	-0.023353	-0.0156425
-0.341921	-0.0159064	0.0108083	-0.0233465	-0.0155191
-0.34092	-0.0174084	0.0104523	-0.0232916	-0.0153903
-0.33992	-0.0186689	0.00986249	-0.0233165	-0.0151753
-0.338919	-0.0194351	0.00926773	-0.0232261	-0.0151523
-0.337919	-0.0199449	0.00845842	-0.023133	-0.0151008
-0.336918	-0.0201983	0.00744608	-0.0230498	-0.0148956
-0.335918	-0.0201987	0.00624499	-0.0229407	-0.0146881
-0.334917	-0.019953	0.00487197	-0.0227283	-0.0146032
-0.333917	-0.0194717	0.00334606	-0.0225958	-0.0145898
-0.332916	-0.0187683	0.00168826	-0.0224267	-0.0144623
-0.331916	-0.0178593	-7.87985e-05	-0.0222467	-0.0143086
-0.330915	-0.0167639	-0.00193118	-0.0221642	-0.0143228
-0.329915	-0.0155035	-0.00384401	-0.0220459	-0.0141603
-0.328914	-0.0141016	-0.00579174	-0.0219111	-0.0139977
-0.327914	-0.0125831	-0.0077486	-0.021799	-0.0139676
-0.326913	-0.0109741	-0.00968882	-0.0217121	-0.0138986
-0.325913	-0.00930139	-0.011587	-0.0215424	-0.0138283
-0.324912	-0.0075918	-0.0134185	-0.0215528	-0.0138006
-0.323912	-0.00587199	-0.0151594	-0.0214549	-0.0137961
-0.322911	-0.00416788	-0.0167873	-0.0214173	-0.013716
-0.321911	-0.00250425	-0.0182811	-0.0213835	-0.0135425
-0.32091	-0.000904275	-0.0196213	-0.0212908	-0.0134735
-0.31991	0.000610805	-0.0207905	-0.021228	-0.0133544
-0.318909	0.00226482	-0.0215514	-0.021058	-0.0132984
-0.317909	0.00379302	-0.0221153	-0.0210655	-0.0132699
-0.316908	0.00517762	-0.0224754	-0.0209789	-0.0132043
-0.315908	0.00640388	-0.0226272	-0.0210041	-0.0131578
-0.314907	0.00746026	-0.0225687	-0.0209861	-0.0129988
-0.313907	0.00833845	-0.0223006	-0.0208093	-0.0129756
-0.312906	0.00903343	-0.021826	-0.0206492	-0.0129367
-0.311906	0.0095434	-0.0211505	-0.0205593	-0.0128315
-0.310905	0.00986967	-0.020282	-0.0203748	-0.0127273
-0.309905	0.0100166	-0.0192307	-0.020368	-0.012695
-0.308904	0.00999119	-0.0180091	-0.0201869	-0.0126904
-0.307904	0.00980327	-0.0166314	-0.0200167	-0.0126995
-0.306903	0.00946485	-0.0151135	-0.0198784	-0.0126688
-0.305903	0.00899006	-0.0134728	-0.0197618	-0.0126004
-0.304902	0.00839477	-0.0117281	-0.0196846	-0.0125829
-0.303902	0.0076963	-0.0098988	-0.0195361	-0.0124932
-0.302901	0.00691311	-0.00800522	-0.0193322	-0.0123663
-0.301901	0.00606441	-0.00606786	-0.0190409	-0.0122581
-0.3009	0.00516988	-0.00410732	-0.0190084	-0.0121114
-0.2999	0.00424931	-0.00214397	-0.0189598	-0.012093
-0.298899	0.00356527	2.21603e-05	-0.0188697	-0.0119879
-0.297899	0.00288914	0.00214936	-0.0186425	-0.0119402
-0.296898	0.00223478	0.00421562	-0.0183767	-0.0118779
-0.295898	0.00161492	0.00620014	-0.0181911	-0.0117823
-0.294897	0.00104095	0.0080835	-0.0182858	-0.0115387
-0.293897	0.000522665	0.00984789	-0.0181981	-0.0114709
-0.292896	6.80919e-05	0.0114773	-0.0180257	-0.0114549
-0.291896	-0.000316662	0.0129574	-0.0178688	-0.011344
-0.290895	-0.000627498	0.0142761	-0.0178559	-0.0111352
-0.289895	-0.000862386	0.0154234	-0.0177482	-0.0110705
-0.288894	-0.00102136	0.0163911	-0.0176292	-0.01106
-0.287894	-0.00110648	0.0171736	-0.0174826	-0.0110521
-0.286893	-0.00112174	0.0177673	-0.0173952	-0.0108712
-0.285893	-0.00107294	0.018171	-0.017162	-0.0107637
-0.284892	-0.00096749	0.0183853	-0.0170399	-0.010591
-0.283892	-0.000814218	0.0184133	-0.0168799	-0.0104938
-0.282891	-0.000623122	0.0182602	-0.0168098	-0.0103889
-0.281891	-0.000405104	0.017933	-0.0165556	-0.0104036
-0.28089	-0.000171681	0.0174405	-0.0164607	-0.0104436
-0.27989	6.53024e-05	0.0167937	-0.016256	-0.0103434
-0.278889	0.000538907	0.0162321	-0.0159965	-0.0103035
-0.277889	0.000988255	0.0155395	-0.0158142	-0.0101495
-0.276888	0.00139795	0.0147268	-0.0156912	-0.0101161
-0.275888	0.00175343	0.013806	-0.0155231	-0.0100828
-0.274887	0.00204121	0.0127898	-0.0154855	-0.00994722
-0.273887	0.00224918	0.0116915	-0.0153167	-0.00977592
-0.272886	0.00236673	0.0105251	-0.0151595	-0.00955587
-0.271886	0.002385	0.00930463	-0.015066	-0.00955339
-0.270885	0.00229705	0.00804414	-0.0149378	-0.00957179
-0.269885	0.00209794	0.0067577	-0.0149034	-0.00945095
-0.268884	0.00178489	0.00545911	-0.0146303	-0.00931041
-0.267884	0.00135732	0.00416178	-0.0146191	-0.00911368
-0.266883	0.000816883	0.00287862	-0.014552	-0.00910345
-0.265883	0.000167508	0.00162197	-0.0144075	-0.00897652
-0.264882	-0.000584666	0.000403478	-0.0143151	-0.00887731
-0.263882	-0.00143133	-0.00076592	-0.0142157	-0.00880351
-0.262881	-0.00236213	-0.00187607	-0.014049	-0.00868604
-0.261881	-0.00336475	-0.00291761	-0.0140121	-0.00863954
-0.26088	-0.00442512	-0.00388201	-0.0140048	-0.00853311
-0.25988	-0.00552761	-0.00476157	-0.0140673	-0.0084694
-0.258879	-0.00641358	-0.00532627	-0.0139958	-0.00828896
-0.257879	-0.00731117	-0.00579599	-0.0138664	-0.00829714
-0.256878	-0.00820579	-0.00616958	-0.0138119	-0.00817947
-0.255878	-0.00908234	-0.00644672	-0.0136234	-0.00815378
-0.254877	-0.00992554	-0.00662796	-0.0134839	-0.00813948
-0.253877	-0.0107202	-0.00671467	-0.0133267	-0.00809186
-0.252876	-0.0114515	-0.00670901	-0.0132453	-0.00804314
-0.251876	-0.0121056	-0.00661391	-0.0131311	-0.00792783
-0.250875	-0.0126692	-0.00643299	-0.0129649	-0.00790142
-0.249875	-0.0131309	-0.00617057	-0.0126468	-0.00782063
-0.248874	-0.0134804	-0.00583156	-0.0124408	-0.00766453
-0.247874	-0.0137092	-0.00542143	-0.0122961	-0.0075654
-0.246873	-0.013811	-0.00494612	-0.0121877	-0.00737772
-0.245873	-0.0137814	-0.00441196	-0.0120268	-0.00742893
-0.244872	-0.0136179	-0.00382561	-0.0118901	-0.00731146
-0.243872	-0.0133207	-0.00319398	-0.0118618	-0.0072422
-0.242871	-0.0128918	-0.00252411	-0.0118007	-0.00720684
-0.241871	-0.0123356	-0.00182312	-0.0116234	-0.00715632
-0.24087	-0.0116586	-0.00109811	-0.0115031	-0.00702592
-0.23987	-0.0108691	-0.000356092	-0.011335	-0.00698177
-0.238869	-0.00974013	0.000619427	-0.0111162	-0.00677596
-0.237869	-0.00852598	0.00159524	-0.0109487	-0.00668508
-0.236868	-0.00724426	0.00256099	-0.0110403	-0.00661274
-0.235868	-0.0059137	0.0035066	-0.0108181	-0.00653053
-0.234867	-0.00455395	0.00442237	-0.0106032	-0.00642004
-0.233867	-0.00318531	0.00529896	-0.0105156	-0.00641454
-0.232866	-0.00182843	0.00612749	-0.0104329	-0.00632382
-0.231866	-0.000504037	0.00689956	-0.0103166	-0.006196
-0.230865	0.000767426	0.00760729	-0.0100624	-0.00610874
-0.229865	0.00196607	0.00824336	-0.0100741	-0.00607296
-0.228864	0.00307289	0.00880107	-0.0100964	-0.00593208
-0.227864	0.0040701	0.00927441	-0.00994378	-0.00587806
-0.226863	0.00494139	0.00965806	-0.00981579	-0.00575841
-0.225863	0.00567225	0.0099475	-0.00970292	-0.00571506
-0.224862	0.00625021	0.010139	-0.00949634	-0.00552376
-0.223862	0.00666512	0.0102299	-0.00921965	-0.00548886
-0.222861	0.0069093	0.0102181	-0.00919607	-0.00535034
-0.221861	0.00697776	0.0101029	-0.00901377	-0.00526309
-0.22086	0.00686831	0.00988434	-0.00893659	-0.00511242
-0.21986	0.00658162	0.00956364	-0.00885884	-0.00502337
-0.218859	0.0063577	0.0093756	-0.00881184	-0.00500377
-0.217859	0.00596077	0.00908577	-0.0085885	-0.0049777
-0.216858	0.00539612	0.00869443	-0.00839637	-0.00485719
-0.215858	0.00467181	0.00820297	-0.00836297	-0.00482492
-0.214857	0.00379857	0.00761379	-0.00827773	-0.00480652
-0.213857	0.00278958	0.0069303	-0.0081634	-0.00459361
-0.212856	0.00166019	0.00615683	-0.00805389	-0.00458413
-0.211856	0.000427672	0.00529857	-0.00788553	-0.00468849
-0.210855	-0.000889103	0.00436151	-0.00781086	-0.00455336
-0.209855	-0.00226999	0.00335234	-0.00777473	-0.004411
-0.208854	-0.00369392	0.00227837	-0.00772193	-0.00427747
-0.207854	-0.00513924	0.00114751	-0.00763733	-0.00403929
-0.206853	-0.00658406	-3.18768e-05	-0.00742096	-0.00403733
-0.205853	-0.00800662	-0.00125098	-0.00718697	-0.00392172
-0.204852	-0.00938562	-0.00250064	-0.00714145	-0.00385647
-0.203852	-0.0107005	-0.00377141	-0.00684204	-0.00372952
-0.202851	-0.0119318	-0.00505359	-0.00667591	-0.00356557
-0.201851	-0.0130613	-0.00633729	-0.00654144	-0.00354902
-0.20085	-0.0140725	-0.00761251	-0.0064906	-0.00344382
-0.19985	-0.0149507	-0.00886916	-0.00640726	-0.00336196
-0.198849	-0.015441	-0.00986978	-0.00620628	-0.00319954
-0.197849	-0.0157809	-0.0108362	-0.00614583	-0.00310019
-0.196848	-0.0159664	-0.0117623	-0.00597917	-0.00292707
-0.195848	-0.0159954	-0.0126424	-0.00605967	-0.00285814
-0.194847	-0.0158685	-0.0134707	-0.00595542	-0.00281592
-0.193847	-0.0155882	-0.0142417	-0.00580542	-0.0028418
-0.192846	-0.0151595	-0.0149504	-0.00578287	-0.00274897
-0.191846	-0.0145894	-0.0155918	-0.00568988	-0.00265904
-0.190845	-0.0138872	-0.0161616	-0.00543734	-0.00253365
-0.189845	-0.0130639	-0.0166557	-0.00531461	-0.00241189
-0.188844	-0.0121323	-0.0170705	-0.00526405	-0.0022474
-0.187844	-0.0111066	-0.017403	-0.0050249	-0.00218367
-0.186843	-0.0100022	-0.0176505	-0.00482223	-0.00220819
-0.185843	-0.0088357	-0.0178111	-0.0046652	-0.00199003
-0.184842	-0.00762399	-0.0178831	-0.00475249	-0.00205663
-0.183842	-0.00638447	-0.0178655	-0.00463753	-0.00205851
-0.182841	-0.0051345	-0.0177577	-0.00454964	-0.00201991
-0.181841	-0.00389111	-0.0175596	-0.00434374	-0.00193025
-0.18084	-0.00267073	-0.0172717	-0.00414994	-0.0017289
-0.17984	-0.00148883	-0.0168948	-0.0038677	-0.00176619
-0.178839	-0.000114633	-0.0161895	-0.00370975	-0.0017369
-0.177839	0.00119013	-0.0154018	-0.00356789	-0.00160783
-0.176838	0.00240988	-0.0145384	-0.00340829	-0.00151831
-0.175838	0.00353083	-0.0136065	-0.00340071	-0.00146421
-0.174837	0.00454118	-0.0126138	-0.00324024	-0.00136254
-0.173837	0.00543118	-0.0115683	-0.00323058	-0.00125296
-0.172836	0.00619328	-0.0104787	-0.00319657	-0.00119015
-0.171836	0.00682208	-0.00935406	-0.00314184	-0.00107328
-0.170835	0.00731441	-0.00820391	-0.00321245	-0.00106008
-0.169835	0.00766931	-0.00703806	-0.00300481	-0.000894461
-0.168834	0.00788793	-0.00586663	-0.00290138	-0.000828521
-0.167834	0.00797349	-0.00469997	-0.00279766	-0.000807183
-0.166833	0.00793119	-0.00354851	-0.00249111	-0.000666992
-0.165833	0.00776807	-0.00242272	-0.00225507	-0.00070766
-0.164832	0.00749285	-0.00133292	-0.00206641	-0.000682555
-0.163832	0.00711581	-0.000289179	-0.00193058	-0.000554358
-0.162831	0.00664859	0.000698815	-0.00174954	-0.000499122
-0.161831	0.00610398	0.00162193	-0.00169329	-0.000354656
-0.16083	0.00549577	0.00247172	-0.0015754	-0.000233482
-0.15983	0.00483848	0.00324057	-0.00143161	-0.000218478
-0.158829	0.00439514	0.00416557	-0.00128751	-5.5873e-05
-0.157829	0.00393129	0.00499431	-0.00120012	-4.73078e-05
-0.156828	0.00345785	0.00571803	-0.00112276	-0.000117936
-0.155828	0.00298546	0.00632927	-0.00117228	6.1905e-06
-0.154827	0.00252433	0.00682191	-0.00087622	5.81961e-05
-0.153827	0.00208401	0.00719128	-0.00083327	0.000158064
-0.152826	0.00167325	0.00743421	-0.000688168	0.000266656
-0.151826	0.00129985	0.00754909	-0.000566697	0.00028105
-0.150825	0.000970528	0.0075359	-0.000443844	0.000283578
-0.149825	0.000690823	0.00739625	-0.000320266	0.000351367
-0.148824	0.000465062	0.00713337	-0.000142454	0.000673134
-0.147824	0.000296305	0.0067521	7.9156e-06	0.000706543
-0.146823	0.000186354	0.00625886	8.24933e-05	0.000708451
-0.145823	0.000135777	0.00566164	0.000159694	0.000771309
-0.144822	0.000143965	0.0049699	0.000309366	0.000847044
-0.143822	0.00020921	0.00419451	0.000432349	0.0009275
-0.142821	0.000328803	0.00334762	0.000518887	0.00102131
-0.141821	0.000499147	0.00244259	0.000720211	0.00118993
-0.14082	0.000715888	0.0014938	0.000760662	0.00131501
-0.13982	0.000974042	0.000516495	0.000885173	0.001476
-0.138819	0.00151924	-0.000238971	0.00100541	0.00149663
-0.137819	0.0020911	-0.000993607	0.00105532	0.00162134
-0.136818	0.00267905	-0.00173497	0.00121707	0.00178449
-0.135818	0.00327237	-0.00245062	0.00143877	0.0019156
-0.134817	0.00386034	-0.00312838	0.00159282	0.00208574
-0.133817	0.00443234	-0.00375655	0.001669	0.00216953
-0.132816	0.00497802	-0.00432415	0.00183468	0.00221167
-0.131816	0.00548732	-0.00482113	0.00210584	0.00214422
-0.130815	0.00595068	-0.00523858	0.00227488	0.00226989
-0.129815	0.00635906	-0.0055689	0.00247682	0.00240642
-0.128814	0.00670409	-0.005806	0.00264395	0.00251439
-0.127814	0.00697815	-0.00594536	0.00275828	0.00253618
-0.126813	0.00717445	-0.00598419	0.00294014	0.00257004
-0.125813	0.00728711	-0.0059215	0.00301493	0.00268774
-0.124812	0.00731126	-0.00575806	0.00309819	0.00269011
-0.123812	0.00724307	-0.00549648	0.00327857	0.00289283
-0.122811	0.00707984	-0.0051411	0.00327222	0.00303682
-0.121811	0.00682003	-0.00469799	0.00329022	0.0031699
-0.12081	0.00646329	-0.00417478	0.00320606	0.0032038
-0.11981	0.00601047	-0.00358056	0.00336815	0.00320083
-0.118809	0.00570352	-0.00268502	0.00354063	0.00326272
-0.117809	0.00530206	-0.00174414	0.00361991	0.00339056
-0.116808	0.00480624	-0.000774687	0.00375002	0.00349986
-0.115808	0.00421728	0.000205848	0.00383615	0.0036303
-0.114807	0.00353745	0.00117948	0.00401658	0.0036573
-0.113807	0.00277001	0.00212799	0.00412252	0.00364015
-0.112806	0.0019191	0.00303315	0.004238	0.0036742
-0.111806	0.000989705	0.00387703	0.00428765	0.00379471
-0.110805	-1.24643e-05	0.00464224	0.00446291	0.00378958
-0.109805	-0.00108103	0.00531224	0.00452951	0.00390531
-0.108804	-0.00220903	0.00587156	0.00461413	0.00384683
-0.107804	-0.00338902	0.00630613	0.00472985	0.00403099
-0.106803	-0.0046131	0.00660348	0.00493378	0.00406468
-0.105803	-0.00587302	0.00675301	0.0050807	0.00415381
-0.104802	-0.00716023	0.00674622	0.0052946	0.00431222
-0.103802	-0.00846595	0.00657687	0.00549208	0.00430798
-0.102801	-0.00978121	0.00624118	0.00567821	0.00418094
-0.101801	-0.0110969	0.00573794	0.00579268	0.00430408
-0.1008	-0.0124039	0.00506859	0.00601534	0.00436085
-0.0997999	-0.013693	0.00423729	0.00594327	0.00450612
-0.0987994	-0.0147208	0.00349307	0.00606264	0.00472226
-0.0977989	-0.0157167	0.00260056	0.00615829	0.0048839
-0.0967984	-0.0166759	0.00156748	0.006353	0.00493818
-0.0957979	-0.017594	0.000403908	0.00663719	0.00500764
-0.0947974	-0.0184666	-0.000877875	0.00677377	0.00510167
-0.0937969	-0.0192897	-0.0022636	0.0069099	0.00513084
-0.0927964	-0.0200598	-0.00373723	0.00712689	0.00505413
-0.0917959	-0.0207737	-0.00528126	0.00724808	0.00514932
-0.0907954	-0.0214286	-0.00687695	0.00745209	0.00521269
-0.0897949	-0.0220221	-0.00850468	0.00764174	0.00533463
-0.0887944	-0.0225524	-0.0101442	0.00784546	0.00534789
-0.0877939	-0.0230181	-0.011775	0.00796615	0.00535206
-0.0867934	-0.0234184	-0.0133765	0.00812045	0.00536699
-0.0857929	-0.0237525	-0.0149285	0.00826795	0.00529855
-0.0847924	-0.0240205	-0.0164115	0.00831955	0.00534597
-0.0837919	-0.0242224	-0.0178067	0.00839908	0.00555669
-0.0827914	-0.0243588	-0.0190964	0.0085622	0.00561479
-0.0817909	-0.0244303	-0.0202644	0.00870668	0.00562496
-0.0807904	-0.0244377	-0.0212961	0.00884965	0.00572733
-0.0797899	-0.0243819	-0.0221786	0.00884297	0.00576202
-0.0787894	-0.024035	-0.0226639	0.00901681	0.00582352
-0.0777889	-0.0236317	-0.0229824	0.00916029	0.00583837
-0.0767884	-0.0231767	-0.0231316	0.00918339	0.00602497
-0.0757879	-0.0226747	-0.0231113	0.00929045	0.00610711
-0.0747874	-0.02213	-0.0229235	0.00943795	0.00622424
-0.0737869	-0.0215468	-0.0225725	0.00947667	0.00630069
-0.0727864	-0.0209289	-0.022065	0.0095937	0.00635248
-0.0717859	-0.0202799	-0.0214098	0.00984329	0.00622883
-0.0707854	-0.019603	-0.0206174	0.00995218	0.00623026
-0.0697849	-0.018901	-0.0197006	0.0101038	0.00624971
-0.0687844	-0.0181765	-0.0186735	0.0101869	0.00636832
-0.0677839	-0.0174317	-0.0175518	0.0103947	0.00647696
-0.0667834	-0.0166682	-0.0163521	0.0105768	0.00650144
-0.0657829	-0.0158874	-0.0150919	0.0106778	0.0064854
-0.0647824	-0.0150904	-0.0137893	0.0108542	0.00658427
-0.0637819	-0.0142776	-0.0124626	0.0109414	0.00658004
-0.0627814	-0.0134493	-0.0111299	0.0111354	0.00662986
-0.0617809	-0.0126051	-0.00980866	0.0113946	0.00675848
-0.0607804	-0.0117444	-0.00851585	0.0116045	0.00677463
-0.0597799	-0.0108661	-0.00726716	0.0118156	0.00679928
-0.0587794	-0.00974854	-0.00584228	0.0118743	0.00692061
-0.0577789	-0.00861638	-0.00449228	0.0120091	0.00696362
-0.0567784	-0.00747134	-0.00323223	0.0121631	0.00689108
-0.0557779	-0.00631481	-0.00207516	0.0123036	0.00683264
-0.0547774	-0.00514787	-0.00103194	0.0125104	0.00694554
-0.0537769	-0.00397139	-0.000111093	0.0125814	0.00694358
-0.0527764	-0.00278605	0.000681218	0.0126622	0.00699055
-0.0517759	-0.00159247	0.00134128	0.0127704	0.00712279
-0.0507754	-0.000391226	0.00186784	0.0128201	0.00718304
-0.0497749	0.000817079	0.00226204	0.0129848	0.00720101
-0.0487744	0.00203174	0.00252743	0.0131044	0.00726658
-0.0477739	0.00325195	0.00266979	0.0132365	0.00726939
-0.0467734	0.00447669	0.00269711	0.0133671	0.00726321
-0.0457729	0.00570481	0.00261934	0.0135927	0.00721888
-0.0447724	0.00693492	0.00244831	0.0136969	0.00729922
-0.0437719	0.00816544	0.00219747	0.0138145	0.00740183
-0.0427714	0.00939459	0.00188169	0.014123	0.00747915
-0.0417709	0.0106204	0.00151704	0.0142644	0.00757903
-0.0407704	0.0118408	0.00112049	0.0143429	0.00772439
-0.0397699	0.0130536	0.000709676	0.0144483	0.00781339
-0.0387694	0.0144682	0.000536106	0.014646	0.00788596
-0.0377689	0.0158632	0.000380774	0.0148511	0.00785707
-0.0367684	0.0172325	0.000257354	0.01508	0.0079481
-0.0357679	0.0185702	0.000178985	0.0151844	0.00785256
-0.0347674	0.0198709	0.000157979	0.0153442	0.00788553
-0.0337669	0.021129	0.000205557	0.0152498	0.00788048
-0.0327664	0.0223392	0.000331589	0.0153684	0.00790528
-0.0317659	0.0234966	0.00054437	0.0153736	0.00800522
-0.0307654	0.0245964	0.000850418	0.0154957	0.00796549
-0.0297649	0.025634	0.00125431	0.0155666	0.00808784
-0.0287644	0.0266052	0.00175855	0.0159399	0.00811821
-0.0277639	0.027506	0.00236348	0.0160957	0.00802012
-0.0267634	0.0283324	0.00306725	0.0162443	0.00817107
-0.0257629	0.0290813	0.00386578	0.016298	0.00826782
-0.0247624	0.0297493	0.00475283	0.0164984	0.0083516
-0.0237619	0.0303337	0.00572005	0.0166523	0.00847591
-0.0227614	0.030832	0.0067571	0.0169648	0.00851852
-0.0217609	0.0312421	0.00785183	0.0171377	0.0084208
-0.0207604	0.0315623	0.0089904	0.0172157	0.00844304
-0.0197599	0.0317912	0.0101576	0.0173433	0.00843523
-0.0187594	0.0321508	0.0115662	0.0175093	0.00843215
-0.0177589	0.0324122	0.0129659	0.0176838	0.00850096
-0.0167584	0.0325714	0.0143343	0.0178569	0.00856404
-0.0157579	0.0326246	0.0156488	0.0180347	0.00865686
-0.0147574	0.0325685	0.0168865	0.0180559	0.00870516
-0.0137569	0.0324003	0.0180244	0.0181174	0.00869897
-0.0127564	0.0321174	0.0190404	0.0182285	0.00866764
-0.0117559	0.0317176	0.0199127	0.0183976	0.00864902
-0.0107554	0.031199	0.0206206	0.0185079	0.00872247
-0.00975488	0.0305599	0.0211447	0.0186036	0.00876977
-0.00875438	0.0297993	0.0214673	0.0187757	0.00886541
-0.00775388	0.028916	0.0215723	0.0190022	0.0090154
-0.00675338	0.0279094	0.0214457	0.0191627	0.00912825
-0.00575288	0.0267793	0.0210759	0.0193129	0.00922305
-0.00475238	0.0255256	0.0204538	0.0194713	0.00921418
-0.00375188	0.0241488	0.0195728	0.0196299	0.00925782
-0.00275138	0.0226499	0.0184292	0.0197799	0.00924529
-0.00175088	0.0210301	0.0170223	0.0200766	0.00923236
-0.000750375	0.0192915	0.0153544	0.0203265	0.00923279
0.000250125	0.0174364	0.0134307	0.0204989	0.00930977
0.00125063	0.015703	0.0114899	0.0205823	0.00940773
0.00225113	0.0138548	0.00930849	0.0207112	0.00949711
0.00325163	0.0118921	0.00689645	0.0210053	0.00941021
0.00425213	0.00981567	0.00426648	0.0211644	0.0094147
0.00525263	0.00762708	0.00143388	0.0213091	0.00941631
0.00625313	0.00532862	-0.00158374	0.021569	0.00941494
0.00725363	0.00292326	-0.00476661	0.021589	0.00947785
0.00825413	0.000414686	-0.00809314	0.0216735	0.0094777
0.00925463	-0.00219274	-0.0115401	0.0218237	0.00956226
0.0102551	-0.00489395	-0.0150832	0.021902	0.00960812
0.0112556	-0.00768322	-0.0186967	0.0221444	0.00973335
0.0122561	-0.0105542	-0.0223547	0.0223124	0.00972986
0.0132566	-0.0134997	-0.0260306	0.0223929	0.0096944
0.0142571	-0.016512	-0.0296977	0.0224383	0.00974532
0.0152576	-0.0195828	-0.0333297	0.0226364	0.00980612
0.0162581	-0.022703	-0.0369007	0.0227956	0.00984151
0.0172586	-0.0258628	-0.0403854	0.0228968	0.00991147
0.0182591	-0.029052	-0.0437597	0.023008	0.0100035
0.0192596	-0.0322595	-0.0470004	0.0232111	0.0100168
0.0202601	-0.0354737	-0.0500861	0.0233253	0.0100181
0.0212606	-0.0384622	-0.0527621	0.0235834	0.00995751
0.0222611	-0.0414385	-0.055249	0.0238755	0.0100835
0.0232616	-0.0443932	-0.0575346	0.0239657	0.0102204
0.0242621	-0.0473162	-0.0596086	0.0240674	0.0103455
0.0252626	-0.0501973	-0.061463	0.0241664	0.0103526
0.0262631	-0.0530256	-0.0630918	0.0243966	0.0103421
0.0272636	-0.0557901	-0.0644913	0.0245092	0.0103238
0.0282641	-0.0584795	-0.0656599	0.0245259	0.0102829
0.0292646	-0.0610825	-0.0665982	0.0247845	0.0102934
0.0302651	-0.0635879	-0.0673089	0.0250029	0.0102415
0.0312656	-0.0659844	-0.0677967	0.0251958	0.0102344
0.0322661	-0.0682612	-0.0680681	0.0253962	0.0103512
0.0332666	-0.0704076	-0.0681313	0.0256155	0.0103908
0.0342671	-0.0724133	-0.0679964	0.0257191	0.0105031
0.0352676	-0.0742687	-0.0676743	0.0258913	0.0103656
0.0362681	-0.0759645	-0.0671776	0.0259151	0.0103765
0.0372686	-0.0774923	-0.0665194	0.0259667	0.0104142
0.0382691	-0.0788441	-0.0657139	0.0260685	0.0102932
0.0392696	-0.0800131	-0.0647755	0.0261657	0.010306
0.0402701	-0.0809929	-0.063719	0.0262011	0.0104954
0.0412706	-0.0815722	-0.0623312	0.0263245	0.0105942
0.0422711	-0.0819598	-0.0608588	0.0265166	0.0105443
0.0432716	-0.0821558	-0.0593205	0.026773	0.0106205
0.0442721	-0.082161	-0.0577342	0.0269688	0.0105603
0.0452726	-0.0819771	-0.0561172	0.0270982	0.0105176
0.0462731	-0.0816071	-0.0544863	0.0273035	0.0106311
0.0472736	-0.0810544	-0.0528572	0.0273631	0.0105671
0.0482741	-0.0803238	-0.0512448	0.0274503	0.0105933
0.0492746	-0.0794211	-0.0496629	0.0275654	0.0105848
0.0502751	-0.0783528	-0.0481243	0.0278109	0.0105991
0.0512756	-0.0771268	-0.0466407	0.0279432	0.0106139
0.0522761	-0.0757515	-0.0452225	0.0280569	0.0105237
0.0532766	-0.0742366	-0.0438792	0.0282597	0.0103304
0.0542771	-0.0725923	-0.0426188	0.0282913	0.0102164
0.0552776	-0.0708297	-0.0414483	0.0284831	0.010346
0.0562781	-0.0689604	-0.0403736	0.0286076	0.0104081
0.0572786	-0.0669965	-0.0393993	0.0286644	0.010338
0.0582791	-0.0649506	-0.0385288	0.0288174	0.0104144
0.0592796	-0.0628352	-0.0377648	0.0289052	0.0103453
0.0602801	-0.0606633	-0.0371085	0.0290545	0.0104124
0.0612806	-0.0582633	-0.0363365	0.0291599	0.010449
0.0622811	-0.0558414	-0.0356767	0.0293728	0.0104623
0.0632816	-0.0534124	-0.0351316	0.0294527	0.0105197
0.0642821	-0.0509902	-0.0347028	0.0296026	0.0104719
0.0652826	-0.048588	-0.0343914	0.0297763	0.0105085
0.0662831	-0.0462175	-0.0341975	0.0300164	0.0104801
0.0672836	-0.0438895	-0.0341207	0.0301203	0.0104334
0.0682841	-0.0416135	-0.0341601	0.0302309	0.0103941
0.0692846	-0.0393977	-0.0343142	0.030389	0.0104212
0.0702851	-0.037249	-0.0345808	0.0305516	0.0103474
0.0712856	-0.0351728	-0.0349578	0.0305173	0.010242
0.0722861	-0.0331732	-0.0354421	0.0306249	0.0104347
0.0732866	-0.0312531	-0.0360306	0.0307074	0.0104209
0.0742871	-0.0294139	-0.0367195	0.0308824	0.0105161
0.0752876	-0.0276556	-0.0375047	0.0309493	0.0105104
0.0762881	-0.0259771	-0.0383816	0.0311516	0.010516
0.0772886	-0.0243761	-0.039345	0.0312709	0.0104806
0.0782891	-0.0228491	-0.0403895	0.0312343	0.0103776
0.0792896	-0.0213916	-0.0415088	0.031258	0.0104093
0.0802901	-0.019998	-0.0426961	0.0313281	0.0103284
0.0812906	-0.0185135	-0.0437248	0.0315912	0.0103358
0.0822911	-0.017093	-0.0448115	0.0321151	0.0103611
0.0832916	-0.0157308	-0.0459514	0.0326903	0.0103721
0.0842921	-0.0144204	-0.0471393	0.0331929	0.0106042
0.0852926	-0.0131545	-0.0483688	0.0337193	0.0107073
0.0862931	-0.0119251	-0.0496334	0.0343203	0.010836
0.0872936	-0.010724	-0.0509257	0.0349911	0.0109683
0.0882941	-0.00954278	-0.0522379	0.0357473	0.0111573
0.0892946	-0.00837306	-0.0535617	0.0363949	0.0114129
0.0902951	-0.00720666	-0.0548882	0.0372613	0.0115867
0.0912956	-0.00603588	-0.0562085	0.0381429	0.0118866
0.0922961	-0.00485359	-0.057513	0.0388992	0.0121878
0.0932966	-0.00365341	-0.0587923	0.0399175	0.0123783
0.0942971	-0.00242985	-0.0600366	0.0409376	0.0127526
0.0952976	-0.00117837	-0.0612359	0.0420578	0.0131441
0.0962981	0.000104489	-0.0623806	0.043072	0.0134316
0.0972986	0.00142114	-0.0634608	0.0445302	0.0138967
0.0982991	0.00277289	-0.064467	0.0459722	0.0142783
0.0992996	0.00415999	-0.0653897	0.0474781	0.0149327
0.1003	0.00558167	-0.0662198	0.0492674	0.0156009
0.101301	0.00715712	-0.0667354	0.0511277	0.0162596
0.102301	0.00874588	-0.0671469	0.0528771	0.0170176
0.103302	0.0103436	-0.0674503	0.0546176	0.0176228
0.104302	0.0119461	-0.067642	0.0565084	0.0182691
0.105303	0.0135494	-0.0677189	0.0583784	0.0190016
0.106303	0.01515	-0.0676789	0.0600885	0.0195309
0.107304	0.016745	-0.0675202	0.0618311	0.0202121
0.108304	0.0183319	-0.0672422	0.0639718	0.021105
0.109305	0.0199091	-0.0668447	0.0664318	0.0221697
0.110305	0.0214755	-0.0663288	0.0688808	0.0230806
0.111306	0.023031	-0.0656962	0.0713916	0.0242296
0.112306	0.0245763	-0.0649496	0.0738403	0.0251663
0.113307	0.0261132	-0.0640927	0.0767471	0.0263651
0.114307	0.027644	-0.0631299	0.0801076	0.0276404
0.115308	0.0291723	-0.0620664	0.0834734	0.0289438
0.116308	0.0307024	-0.0609083	0.0868788	0.0302556
0.117309	0.0322395	-0.0596624	0.0906888	0.0315442
0.118309	0.0337897	-0.0583359	0.0949529	0.0330366
0.11931	0.0353598	-0.0569367	0.0990964	0.0346503
0.12031	0.0369572	-0.0554731	0.103246	0.0361234
0.121311	0.0386968	-0.0537381	0.107458	0.0377277
0.122311	0.0404611	-0.0519626	0.111529	0.0392334
0.123312	0.042258	-0.0501594	0.115626	0.0407862
0.124312	0.0440963	-0.0483409	0.11981	0.0422085
0.125313	0.0459857	-0.0465196	0.123819	0.0436306
0.126313	0.0479361	-0.0447075	0.128007	0.0452242
0.127314	0.0499576	-0.0429165	0.132132	0.0467195
0.128314	0.0520603	-0.0411578	0.136253	0.0482256
0.129315	0.0542537	-0.0394421	0.140305	0.0497666
0.130315	0.0565463	-0.0377798	0.144194	0.0511258
0.131316	0.0589458	-0.0361802	0.148258	0.0526097
0.132316	0.0614584	-0.0346522	0.15227	0.0539122
0.133317	0.0640883	-0.0332037	0.156142	0.0553398
0.134317	0.0668378	-0.0318416	0.160124	0.0568082
0.135318	0.0697072	-0.030572	0.164155	0.0581843
0.136318	0.0726941	-0.0293999	0.168169	0.0595362
0.137319	0.0757934	-0.028329	0.172046	0.0607884
0.138319	0.0789976	-0.0273621	0.175932	0.0619706
0.13932	0.082296	-0.0265006	0.179764	0.0634448
0.14032	0.0856755	-0.0257446	0.183666	0.0647302
0.141321	0.0892039	-0.0248791	0.18747	0.0659596
0.142321	0.0927576	-0.0241217	0.191496	0.0673406
0.143322	0.0963154	-0.0234723	0.195275	0.0686563
0.144322	0.0998544	-0.0229295	0.199107	0.0699483
0.145323	0.103351	-0.0224907	0.20294	0.0712966
0.146323	0.106779	-0.0221519	0.206862	0.0725063
0.147324	0.110113	-0.021908	0.210845	0.073915
0.148324	0.113327	-0.0217528	0.214779	0.0751664
0.149325	0.116394	-0.021679	0.218623	0.0764682
0.150325	0.119287	-0.0216785	0.222468	0.0776613
0.151326	0.12198	-0.0217426	0.226159	0.0788528
0.152326	0.124446	-0.0218615	0.22988	0.0800865
0.153327	0.126659	-0.0220252	0.233732	0.0813734
0.154327	0.128597	-0.0222233	0.237664	0.0826896
0.155328	0.130234	-0.0224447	0.241452	0.0838032
0.156328	0.131552	-0.0226786	0.245229	0.0850306
0.157329	0.132529	-0.0229139	0.248928	0.086269
0.158329	0.13315	-0.0231393	0.252685	0.0874598
0.15933	0.133398	-0.0233442	0.256245	0.0887785
0.16033	0.133264	-0.0235177	0.259961	0.0899982
0.161331	0.132801	-0.0234431	0.263793	0.0911588
0.162331	0.131917	-0.0233237	0.267466	0.0921966
0.163332	0.130612	-0.0231538	0.271139	0.0934464
0.164332	0.128887	-0.0229284	0.27477	0.0947759
0.165333	0.126749	-0.0226432	0.278358	0.0958926
0.166333	0.124209	-0.0222946	0.282001	0.0971204
0.167334	0.121284	-0.02188	0.28567	0.0982435
0.168334	0.117992	-0.0213978	0.28918	0.099408
0.169335	0.114357	-0.0208472	0.292803	0.100526
0.170335	0.110406	-0.0202288	0.296542	0.10173
0.171336	0.106171	-0.0195442	0.300142	0.102885
0.172336	0.101684	-0.0187959	0.303723	0.103934
0.173337	0.0969824	-0.0179878	0.307305	0.105117
0.174337	0.0921035	-0.0171248	0.310962	0.106306
0.175338	0.0870874	-0.0162126	0.314454	0.107493
0.176338	0.0819751	-0.0152582	0.317947	0.108668
0.177339	0.0768085	-0.0142691	0.321479	0.109742
0.178339	0.0716296	-0.0132537	0.324888	0.110871
0.17934	0.06648	-0.0122207	0.328635	0.111958
0.18034	0.0614008	-0.0111797	0.332151	0.113136
0.181341	0.0564813	-0.00994697	0.335524	0.114231
0.182341	0.0516879	-0.0087329	0.338984	0.115221
0.183342	0.0470576	-0.00755034	0.342346	0.116304
0.184342	0.0426261	-0.00641181	0.345842	0.11738
0.185343	0.0384276	-0.00532926	0.349317	0.118471
0.186343	0.034494	-0.00431399	0.352852	0.119485
0.187344	0.0308551	-0.00337651	0.356353	0.120543
0.188344	0.0275378	-0.00252639	0.359779	0.121614
0.189345	0.024566	-0.00177218	0.363168	0.122693
0.190345	0.0219604	-0.00112126	0.366589	0.123823
0.191346	0.0197381	-0.000579827	0.370017	0.124988
0.192346	0.0179123	-0.000152738	0.373254	0.126039
0.193347	0.0164926	0.000156518	0.376691	0.127038
0.194347	0.0154846	0.000345888	0.380064	0.128036
0.195348	0.0148899	0.000414794	0.383496	0.129091
0.196348	0.014706	0.000364157	0.386889	0.130128
0.197349	0.0149268	0.00019641	0.390337	0.131152
0.198349	0.0155423	-8.45128e-05	0.393719	0.132218
0.19935	0.0165389	-0.000473202	0.397107	0.133291
0.20035	0.0178997	-0.000962821	0.400323	0.134375
0.201351	0.019646	-0.00134835	0.403697	0.135453
0.202351	0.0216899	-0.001824	0.407051	0.136434
0.203352	0.0240074	-0.00238242	0.410445	0.137371
0.204352	0.0265735	-0.00301504	0.413698	0.138172
0.205353	0.0293629	-0.00371221	0.416991	0.139182
0.206353	0.0323497	-0.00446342	0.420233	0.14005
0.207354	0.0355087	-0.00525738	0.42348	0.14093
0.208354	0.0388147	-0.00608228	0.426852	0.141965
0.209355	0.0422434	-0.00692592	0.430055	0.142844
0.210355	0.0457714	-0.00777595	0.433286	0.14391
0.211356	0.0493765	-0.00861996	0.436452	0.145061
0.212356	0.0530378	-0.00944573	0.43976	0.146103
0.213357	0.056736	-0.0102414	0.443049	0.147132
0.214357	0.0604534	-0.0109954	0.446364	0.148096
0.215358	0.0641741	-0.0116969	0.449503	0.149122
0.216358	0.0678843	-0.0123359	0.452732	0.149931
0.217359	0.0715718	-0.0129028	0.455903	0.150978
0.218359	0.0752268	-0.0133892	0.459152	0.151814
0.21936	0.0788411	-0.0137876	0.462385	0.152744
0.22036	0.0824089	-0.0140915	0.465538	0.153669
0.221361	0.0859779	-0.0140796	0.468665	0.154589
0.222361	0.0894688	-0.0139709	0.471899	0.155514
0.223362	0.0928822	-0.0137653	0.474997	0.156501
0.224362	0.0962215	-0.0134639	0.47799	0.157295
0.225363	0.0994929	-0.0130684	0.481244	0.158142
0.226363	0.102705	-0.0125813	0.48427	0.159147
0.227364	0.105869	-0.012006	0.487392	0.160017
0.228364	0.108998	-0.0113464	0.490471	0.160977
0.229365	0.112107	-0.0106073	0.493592	0.161931
0.230365	0.11521	-0.00979387	0.496611	0.162865
0.231366	0.118326	-0.00891202	0.499548	0.163625
0.232366	0.121471	-0.00796789	0.502615	0.164669
0.233367	0.124663	-0.00696802	0.505654	0.165464
0.234367	0.12792	-0.0059191	0.508644	0.166355
0.235368	0.131258	-0.00482795	0.511629	0.167165
0.236368	0.134695	-0.00370132	0.514699	0.168009
0.237369	0.138244	-0.00254581	0.517493	0.168998
0.238369	0.141921	-0.00136773	0.520473	0.169753
0.23937	0.145738	-0.000173	0.523286	0.170576
0.24037	0.149706	0.00103297	0.526206	0.1714
0.241371	0.153898	0.00246364	0.528929	0.172323
0.242371	0.158232	0.00388852	0.531856	0.17305
0.243372	0.162716	0.00530062	0.534736	0.173911
0.244372	0.167355	0.00669396	0.537538	0.174647
0.245373	0.172155	0.00806358	0.540248	0.175437
0.246373	0.177121	0.00940557	0.543058	0.176155
0.247374	0.182259	0.010717	0.545916	0.177062
0.248374	0.187571	0.011996	0.548623	0.178001
0.249375	0.193063	0.0132415	0.551381	0.178737
0.250375	0.198736	0.0144535	0.55409	0.179514
0.251376	0.204593	0.0156327	0.556801	0.18016
0.252376	0.210635	0.0167806	0.559682	0.180951
0.253377	0.216865	0.0178994	0.562336	0.181732
0.254377	0.223281	0.0189919	0.565051	0.182548
0.255378	0.229884	0.0200614	0.567705	0.183355
0.256378	0.236673	0.0211117	0.570398	0.184015
0.257379	0.243647	0.022147	0.573037	0.184751
0.258379	0.250803	0.0231718	0.575569	0.185567
0.25938	0.258139	0.0241907	0.578093	0.186175
0.26038	0.265651	0.0252086	0.580596	0.186883
0.261381	0.273407	0.0264415	0.582999	0.187506
0.262381	0.281305	0.0276758	0.585539	0.188175
0.263382	0.289341	0.0289127	0.588064	0.188884
0.264382	0.29751	0.0301539	0.590494	0.189619
0.265383	0.305807	0.0314006	0.592922	0.190119
0.266383	0.314228	0.0326545	0.595192	0.190628
0.267384	0.32277	0.0339166	0.597652	0.191386
0.268384	0.331427	0.035188	0.599996	0.191977
0.269385	0.340195	0.0364696	0.602255	0.192501
0.270385	0.34907	0.0377618	0.60441	0.193136
0.271386	0.358046	0.0390647	0.606777	0.193636
0.272386	0.367117	0.0403782	0.60904	0.194166
0.273387	0.376275	0.0417017	0.611307	0.194704
0.274387	0.385513	0.0430345	0.613517	0.195176
0.275388	0.394821	0.0443753	0.615682	0.195643
0.276388	0.404187	0.0457227	0.618005	0.196268
0.277389	0.4136	0.047075	0.620164	0.196864
0.278389	0.423046	0.0484305	0.622356	0.197334
0.27939	0.432509	0.0497872	0.62449	0.197866
0.28039	0.441973	0.0511431	0.626667	0.198298
0.281391	0.451494	0.0527058	0.628714	0.198878
0.282391	0.460956	0.0542558	0.630649	0.199382
0.283392	0.47034	0.0557878	0.632749	0.199928
0.284392	0.479626	0.0572971	0.634817	0.200334
0.285393	0.488793	0.0587792	0.636896	0.200697
0.286393	0.497823	0.0602301	0.638769	0.201197
0.287394	0.506697	0.0616463	0.640766	0.201712
0.288394	0.515398	0.0630248	0.642594	0.202237
0.289395	0.523909	0.0643628	0.644522	0.202744
0.290395	0.532215	0.0656583	0.646451	0.203302
0.291396	0.540301	0.0669095	0.648395	0.203785
0.292396	0.548154	0.0681152	0.650138	0.204246
0.293397	0.555764	0.0692744	0.651843	0.204691
0.294397	0.563121	0.0703866	0.653605	0.205082
0.295398	0.570217	0.0714517	0.655385	0.205476
0.296398	0.577047	0.07247	0.657263	0.205929
0.297399	0.583607	0.073442	0.658938	0.206322
0.298399	0.589897	0.0743686	0.660663	0.20675
0.2994	0.595916	0.075251	0.662401	0.207174
0.3004	0.601668	0.0760906	0.663992	0.207561
0.301401	0.60723	0.077101	0.665568	0.208045
0.302401	0.612515	0.0780633	0.667213	0.208421
0.303402	0.617536	0.078976	0.668892	0.208788
0.304402	0.622303	0.079838	0.670642	0.209138
0.305403	0.626833	0.0806485	0.672229	0.209595
0.306403	0.631146	0.0814071	0.673763	0.209907
0.307404	0.635261	0.0821133	0.675281	0.21042
0.308404	0.639202	0.082767	0.67672	0.210691
0.309405	0.642995	0.0833679	0.678183	0.211055
0.310405	0.646664	0.0839161	0.679712	0.211579
0.311406	0.650239	0.0844113	0.681158	0.211883
0.312406	0.653747	0.0848534	0.682613	0.212282
0.313407	0.657215	0.0852424	0.68403	0.212664
0.314407	0.660672	0.0855781	0.685346	0.213027
0.315408	0.664145	0.0858602	0.686512	0.213337
0.316408	0.66766	0.0860889	0.687953	0.213735
0.317409	0.671241	0.0862641	0.689347	0.214111
0.318409	0.67491	0.086386	0.690669	0.21439
0.31941	0.678689	0.086455	0.692058	0.214685
0.32041	0.682594	0.0864721	0.693309	0.215049
0.321411	0.686713	0.0866517	0.694499	0.215289
0.322411	0.690966	0.0867739	0.695787	0.215598
0.323412	0.695361	0.0868375	0.697003	0.215814
0.324412	0.699906	0.0868421	0.698107	0.216094
0.325413	0.704603	0.0867883	0.699191	0.216462
0.326413	0.709455	0.0866777	0.700353	0.216828
0.327414	0.714461	0.0865128	0.70152	0.217137
0.328414	0.719616	0.0862973	0.70269	0.217411
0.329415	0.724915	0.086036	0.703716	0.217732
0.330415	0.730348	0.0857346	0.704894	0.217886
0.331416	0.735906	0.0854001	0.70587	0.218201
0.332416	0.741574	0.0850405	0.70703	0.218311
0.333417	0.747337	0.0846648	0.707995	0.218517
0.334417	0.753178	0.0842832	0.709107	0.21876
0.335418	0.759077	0.0839066	0.710025	0.219085
0.336418	0.765015	0.0835471	0.711001	0.219408
0.337419	0.77097	0.0832173	0.712029	0.219639
0.338419	0.77692	0.0829308	0.712868	0.219659
0.33942	0.782842	0.0827016	0.713841	0.219885
0.34042	0.788713	0.0825445	0.714794	0.220103
0.341421	0.794575	0.0826898	0.715897	0.220188
0.342421	0.800324	0.0829304	0.716838	0.220366
0.343422	0.805939	0.0832777	0.717508	0.220685
0.344422	0.811401	0.0837432	0.718384	0.220848
0.345423	0.816693	0.0843377	0.719422	0.22098
0.346423	0.821802	0.085072	0.72014	0.221238
0.347424	0.826716	0.0859558	0.720977	0.221333
0.348424	0.831428	0.0869982	0.721745	0.221579
0.349425	0.835932	0.0882069	0.722575	0.221815
0.350425	0.840226	0.0895883	0.72338	0.221982
0.351426	0.844309	0.0911473	0.724115	0.222379
0.352426	0.848186	0.0928873	0.724931	0.222612
0.353427	0.851863	0.0948097	0.725646	0.222672
0.354427	0.855347	0.096914	0.726333	0.222872
0.355428	0.85865	0.0991977	0.726949	0.223044
0.356428	0.861784	0.101656	0.727716	0.223085
0.357429	0.864765	0.104283	0.728419	0.223273
0.358429	0.867607	0.10707	0.729038	0.223508
0.35943	0.87033	0.110006	0.729853	0.223505
0.36043	0.872951	0.113079	0.730371	0.223628
0.361431	0.875545	0.116489	0.731187	0.223546
0.362431	0.878059	0.119999	0.731901	0.223664
0.363432	0.880511	0.123587	0.732609	0.223774
0.364432	0.882921	0.127232	0.733114	0.223727
0.365433	0.88531	0.13091	0.733643	0.223651
0.366433	0.887696	0.134597	0.734345	0.223734
0.367434	0.890099	0.138268	0.735058	0.223758
0.368434	0.892537	0.141898	0.735564	0.223796
0.369435	0.895024	0.145462	0.735997	0.223874
0.370435	0.897577	0.148935	0.736527	0.223844
0.371436	0.900207	0.152292	0.736986	0.223849
0.372436	0.902925	0.15551	0.737419	0.223929
0.373437	0.905739	0.158567	0.737921	0.22402
0.374437	0.908653	0.161439	0.738432	0.224084
0.375438	0.911671	0.164107	0.73879	0.224224
0.376438	0.91479	0.166554	0.739199	0.224171
0.377439	0.918009	0.168762	0.739561	0.224127
0.378439	0.92132	0.170717	0.740021	0.22419
0.37944	0.924715	0.172407	0.740525	0.224273
0.38044	0.928181	0.173824	0.74081	0.224296
0.381441	0.931775	0.175166	0.741169	0.224518
0.382441	0.935391	0.176217	0.741506	0.224438
0.383442	0.93901	0.176972	0.742023	0.224501
0.384442	0.942613	0.177428	0.74234	0.224545
0.385443	0.94618	0.177588	0.742562	0.224507
0.386443	0.949691	0.177455	0.743053	0.224478
0.387444	0.953126	0.177034	0.743589	0.224452
0.388444	0.956466	0.176337	0.744006	0.224415
0.389445	0.959691	0.175373	0.744358	0.224352
0.390445	0.962783	0.174157	0.744713	0.224373
0.391446	0.965725	0.172703	0.745064	0.22428
0.392446	0.968501	0.17103	0.745489	0.224213
0.393447	0.971097	0.169154	0.745813	0.224197
0.394447	0.973501	0.167098	0.746085	0.224229
0.395448	0.975702	0.16488	0.74638	0.224351
0.396448	0.977692	0.162522	0.746708	0.224263
0.397449	0.979463	0.160046	0.746999	0.224283
0.398449	0.981013	0.157475	0.747232	0.224291
0.39945	0.982338	0.15483	0.747432	0.224444
0.40045	0.98344	0.152133	0.747701	0.224405
0.401451	0.984398	0.149604	0.747906	0.224388
0.402451	0.985119	0.147057	0.748117	0.224299
0.403452	0.98561	0.14451	0.748456	0.224179
0.404452	0.985881	0.141978	0.748648	0.224267
0.405453	0.985945	0.139476	0.748817	0.224283
0.406453	0.985817	0.137018	0.748969	0.224265
0.407454	0.985512	0.134616	0.749235	0.224371
0.408454	0.985051	0.132282	0.74948	0.224424
0.409455	0.984451	0.130026	0.749644	0.224538
0.410455	0.983735	0.127857	0.749908	0.224602
0.411456	0.982924	0.125783	0.750075	0.22461
0.412456	0.982038	0.123809	0.750263	0.22451
0.413457	0.981099	0.12194	0.750307	0.224536
0.414457	0.980127	0.120181	0.750487	0.224513
0.415458	0.979139	0.118533	0.750799	0.224368
0.416458	0.978154	0.116998	0.750916	0.224288
0.417459	0.977187	0.115577	0.751089	0.224296
0.418459	0.976251	0.114269	0.751084	0.224139
0.41946	0.975356	0.113073	0.751314	0.224067
0.42046	0.97451	0.111988	0.751534	0.224118
0.421461	0.973783	0.111217	0.751495	0.224104
0.422461	0.973093	0.110545	0.75159	0.224051
0.423462	0.97244	0.109966	0.751751	0.224004
0.424462	0.971821	0.109474	0.751777	0.224019
0.425463	0.971232	0.109064	0.751789	0.224015
0.426463	0.970666	0.108731	0.751955	0.223948
0.427464	0.970114	0.108468	0.752118	0.223787
0.428464	0.969567	0.108272	0.752214	0.22373
0.429465	0.969013	0.108137	0.752312	0.223582
0.430465	0.968437	0.108059	0.75233	0.223521
0.431466	0.967828	0.108034	0.752252	0.223465
0.432466	0.967168	0.10806	0.752244	0.223294
0.433467	0.966443	0.108132	0.752381	0.223407
0.434467	0.965636	0.108248	0.752444	0.223409
0.435468	0.964732	0.108406	0.752441	0.223305
0.436468	0.963714	0.108604	0.752478	0.223178
0.437469	0.962567	0.10884	0.752452	0.223145
0.438469	0.961276	0.109113	0.752465	0.223082
0.43947	0.959828	0.109421	0.752606	0.223015
0.44047	0.95821	0.109764	0.75254	0.222893
0.441471	0.956467	0.110348	0.752452	0.222828
0.442471	0.954518	0.110959	0.752317	0.222673
0.443472	0.952358	0.111595	0.752309	0.222618
0.444472	0.949983	0.112252	0.752249	0.222487
0.445473	0.947393	0.112926	0.752119	0.22246
0.446473	0.944591	0.113616	0.752039	0.222469
0.447474	0.941583	0.114319	0.752073	0.222298
0.448474	0.938378	0.115031	0.751898	0.222138
0.449475	0.934989	0.115751	0.751783	0.22207
0.450475	0.93143	0.116477	0.751654	0.221959
0.451476	0.927718	0.117207	0.751568	0.221844
0.452476	0.923873	0.117937	0.751333	0.221701
0.453477	0.919917	0.118667	0.751226	0.221573
0.454477	0.915873	0.119394	0.7512	0.221366
0.455478	0.911764	0.120117	0.751087	0.221378
0.456478	0.907617	0.120834	0.75105	0.221429
0.457479	0.903458	0.121542	0.751004	0.221352
0.458479	0.899311	0.122242	0.75085	0.22136
0.45948	0.895204	0.122932	0.750664	0.221187
0.46048	0.89116	0.123611	0.750405	0.221007
0.461481	0.887243	0.124482	0.750227	0.220804
0.462481	0.883424	0.125336	0.749942	0.220765
0.463482	0.879725	0.12617	0.749835	0.220722
0.464482	0.876165	0.126982	0.749689	0.220753
0.465483	0.872763	0.127767	0.749542	0.220755
0.466483	0.869536	0.128526	0.749256	0.220653
0.467484	0.866499	0.129257	0.749053	0.22052
0.468484	0.863665	0.129958	0.748801	0.220381
0.469485	0.861043	0.13063	0.7488	0.220145
0.470485	0.85864	0.131272	0.74858	0.220065
0.471486	0.856463	0.131886	0.748433	0.219871
0.472486	0.854512	0.13247	0.748156	0.219667
0.473487	0.852787	0.133028	0.74789	0.219503
0.474487	0.851285	0.13356	0.747526	0.219396
0.475488	0.849999	0.134067	0.747271	0.219378
0.476488	0.84892	0.134553	0.747018	0.219226
0.477489	0.848038	0.135018	0.746819	0.218997
0.478489	0.847338	0.135465	0.746557	0.218841
0.47949	0.846805	0.135897	0.746288	0.218768
0.48049	0.846422	0.136315	0.746033	0.218759
0.481491	0.846189	0.136923	0.745863	0.218784
0.482491	0.846059	0.137517	0.74567	0.218627
0.483492	0.846011	0.138098	0.74539	0.218461
0.484492	0.846023	0.138665	0.745205	0.218318
0.485493	0.846073	0.139215	0.744901	0.218239
0.486493	0.846141	0.139749	0.744533	0.218029
0.487494	0.846204	0.140265	0.744302	0.217762
0.488494	0.846244	0.14076	0.743994	0.217644
0.489495	0.846242	0.141234	0.743701	0.217508
0.490495	0.846178	0.141684	0.743522	0.217301
0.491496	0.846039	0.142107	0.743328	0.217164
0.492496	0.845808	0.1425	0.743099	0.216896
0.493497	0.845474	0.142861	0.742919	0.216683
0.494497	0.845026	0.143185	0.742649	0.216536
0.495498	0.844455	0.143468	0.742315	0.21637
0.496498	0.843755	0.143708	0.742042	0.216317
0.497499	0.842923	0.143898	0.741768	0.21606
0.498499	0.841956	0.144035	0.741345	0.215834
0.4995	0.840855	0.144114	0.740882	0.215652
0.5005	0.839623	0.144132	0.740558	0.215372
0.501501	0.838261	0.144274	0.740307	0.215177
0.502501	0.836778	0.14434	0.740058	0.215016
0.503502	0.83518	0.144324	0.739835	0.214881
0.504502	0.83348	0.144219	0.739418	0.214545
0.505503	0.831689	0.144017	0.739253	0.214382
0.506503	0.829821	0.143715	0.738838	0.214166
0.507504	0.827891	0.143306	0.738567	0.214025
0.508504	0.825914	0.142786	0.738194	0.213795
0.509505	0.823907	0.142152	0.737895	0.213632
0.510505	0.821888	0.1414	0.737436	0.21341
0.511506	0.819874	0.14053	0.737122	0.213355
0.512506	0.817882	0.13954	0.736565	0.213152
0.513507	0.81593	0.13843	0.736112	0.212975
0.514507	0.814034	0.137202	0.735724	0.21289
0.515508	0.81221	0.135857	0.735163	0.21262
0.516508	0.810472	0.1344	0.734759	0.212455
0.517509	0.808836	0.132835	0.734263	0.212249
0.518509	0.807313	0.131168	0.733904	0.211983
0.51951	0.805914	0.129405	0.733367	0.211843
0.52051	0.804649	0.127555	0.732965	0.211642
0.521511	0.803512	0.125816	0.732523	0.211427
0.522511	0.802522	0.124005	0.732014	0.211282
0.523512	0.801683	0.122129	0.731637	0.21109
0.524512	0.800997	0.120197	0.731098	0.210851
0.525513	0.800465	0.118217	0.730602	0.210789
0.526513	0.800084	0.116201	0.730201	0.210681
0.527514	0.799851	0.114159	0.729767	0.210456
0.528514	0.79976	0.112103	0.729349	0.210247
0.529515	0.799805	0.110042	0.728876	0.210007
0.530515	0.799977	0.10799	0.728387	0.209743
0.531516	0.800265	0.105957	0.72799	0.209542
0.532516	0.800658	0.103955	0.727567	0.209386
0.533517	0.801144	0.101995	0.727096	0.209263
0.534517	0.801711	0.100089	0.726555	0.209156
0.535518	0.802343	0.0982475	0.726152	0.208891
0.536518	0.803027	0.0964797	0.725629	0.20887
0.537519	0.803748	0.0947957	0.725126	0.208702
0.538519	0.804492	0.0932046	0.724734	0.208506
0.53952	0.805244	0.0917146	0.724356	0.208384
0.54052	0.805989	0.0903336	0.723976	0.208193
0.541521	0.80669	0.0892646	0.723468	0.208028
0.542521	0.807362	0.0883141	0.723064	0.207863
0.543522	0.807993	0.087484	0.722482	0.207646
0.544522	0.808573	0.0867759	0.722014	0.207462
0.545523	0.809091	0.0861903	0.721568	0.207279
0.546523	0.809539	0.0857274	0.721138	0.207147
0.547524	0.809908	0.0853865	0.720636	0.206917
0.548524	0.810193	0.0851665	0.720248	0.206715
0.549525	0.810387	0.0850656	0.71965	0.206394
0.550525	0.810488	0.0850816	0.719285	0.206279
0.551526	0.810493	0.0852118	0.718755	0.20594
0.552526	0.810402	0.0854532	0.718237	0.205735
0.553527	0.810214	0.0858026	0.71767	0.205473
0.554527	0.809932	0.0862566	0.717216	0.205191
0.555528	0.809559	0.0868116	0.71661	0.205024
0.556528	0.809099	0.0874641	0.715994	0.204828
0.557529	0.808558	0.0882107	0.715435	0.204589
0.558529	0.807943	0.0890481	0.714866	0.204385
0.55953	0.807262	0.0899733	0.7143	0.204019
0.56053	0.806521	0.0909833	0.713684	0.203809
0.561531	0.805701	0.0922674	0.713166	0.203618
0.562531	0.804848	0.0936289	0.712637	0.203511
0.563532	0.803972	0.0950625	0.712117	0.203369
0.564532	0.803084	0.0965631	0.711535	0.203159
0.565533	0.802194	0.098126	0.710956	0.202902
0.566533	0.80131	0.0997467	0.710481	0.20266
0.567534	0.800442	0.101421	0.709986	0.202448
0.568534	0.7996	0.103145	0.709397	0.202111
0.569535	0.79879	0.104914	0.708763	0.201832
0.570535	0.798021	0.106724	0.708137	0.201682
0.571536	0.7973	0.108571	0.707546	0.201512
0.572536	0.796632	0.110452	0.706857	0.201196
0.573537	0.796024	0.112361	0.706201	0.200882
0.574537	0.795479	0.114295	0.705602	0.200653
0.575538	0.795003	0.116249	0.70492	0.200441
0.576538	0.794599	0.118218	0.704308	0.200328
0.577539	0.794268	0.120196	0.703726	0.200096
0.578539	0.794014	0.122179	0.703166	0.199867
0.57954	0.793837	0.124161	0.702679	0.199598
0.58054	0.793738	0.126136	0.702186	0.199375
0.581541	0.793684	0.128277	0.701547	0.199286
0.582541	0.793717	0.130397	0.700865	0.199121
0.583542	0.793834	0.132486	0.700175	0.198821
0.584542	0.794035	0.134535	0.69954	0.198582
0.585543	0.794315	0.136533	0.69895	0.198471
0.586543	0.79467	0.13847	0.698354	0.198302
0.587544	0.795095	0.140337	0.697799	0.19802
0.588544	0.795586	0.142122	0.697132	0.197829
0.589545	0.796135	0.143816	0.696429	0.197548
0.590545	0.796736	0.14541	0.695689	0.197289
0.591546	0.797382	0.146894	0.695048	0.197096
0.592546	0.798065	0.148259	0.694414	0.196776
0.593547	0.798778	0.149498	0.693759	0.196542
0.594547	0.799513	0.150603	0.693236	0.196281
0.595548	0.800263	0.151568	0.692691	0.196007
0.596548	0.801019	0.152387	0.692123	0.195784
0.597549	0.801774	0.153057	0.691513	0.195632
0.598549	0.802522	0.153575	0.69102	0.195349
0.59955	0.803256	0.153938	0.690354	0.195061
0.60055	0.803968	0.154147	0.689624	0.194797
0.601551	0.804613	0.154381	0.688989	0.194429
0.602551	0.805236	0.154462	0.688306	0.19416
0.603552	0.805834	0.15439	0.68756	0.19395
0.604552	0.806402	0.154168	0.686928	0.193646
0.605553	0.806937	0.1538	0.686358	0.193292
0.606553	0.807433	0.15329	0.68576	0.193042
0.607554	0.807888	0.152644	0.68519	0.192765
0.608554	0.808299	0.151869	0.6845	0.192459
0.609555	0.808662	0.150974	0.683778	0.192247
0.610555	0.808976	0.149967	0.683141	0.191968
0.611556	0.809239	0.148858	0.682487	0.191656
0.612556	0.809451	0.147657	0.681878	0.191289
0.613557	0.80961	0.146375	0.681277	0.191058
0.614557	0.809718	0.145023	0.680562	0.190939
0.615558	0.809775	0.143612	0.679932	0.190681
0.616558	0.809784	0.142155	0.679272	0.190388
0.617559	0.809746	0.140662	0.678555	0.19025
0.618559	0.809665	0.139145	0.677939	0.189976
0.61956	0.809544	0.137615	0.677202	0.189625
0.62056	0.809388	0.136082	0.676566	0.189487
0.621561	0.809161	0.134742	0.675806	0.189186
0.622561	0.808918	0.133417	0.675156	0.189004
0.623562	0.808665	0.132111	0.674512	0.188776
0.624562	0.808406	0.130831	0.67379	0.188419
0.625563	0.808145	0.129582	0.673132	0.188057
0.626563	0.807886	0.128366	0.672434	0.187839
0.627564	0.807631	0.127188	0.671765	0.18771
0.628564	0.807383	0.12605	0.671004	0.187485
0.629565	0.807143	0.124953	0.670327	0.187281
0.630565	0.806912	0.123899	0.669681	0.187022
0.631566	0.80669	0.122887	0.668966	0.186868
0.632566	0.806474	0.121919	0.668164	0.186627
0.633567	0.806265	0.120991	0.667266	0.186396
0.634567	0.806058	0.120105	0.666673	0.186165
0.635568	0.805849	0.119256	0.665967	0.185873
0.636568	0.805636	0.118444	0.665176	0.185759
0.637569	0.805412	0.117666	0.664548	0.185531
0.638569	0.805171	0.116919	0.663782	0.185513
0.63957	0.804907	0.116202	0.66315	0.185122
0.64057	0.804613	0.115512	0.662437	0.18479
0.641571	0.80425	0.115038	0.66187	0.184419
0.642571	0.803852	0.114585	0.66125	0.184225
0.643572	0.80341	0.114147	0.660476	0.18385
0.644572	0.802917	0.11372	0.659788	0.183625
0.645573	0.802363	0.113299	0.659067	0.183471
0.646573	0.801737	0.112881	0.658395	0.183282
0.647574	0.80103	0.112463	0.657696	0.182998
0.648574	0.800232	0.112042	0.65712	0.182559
0.649575	0.799333	0.111616	0.656491	0.182259
0.650575	0.798325	0.111184	0.655751	0.181924
0.651576	0.797198	0.110744	0.65497	0.181697
0.652576	0.795945	0.110297	0.654211	0.181438
0.653577	0.794559	0.109842	0.653525	0.181271
0.654577	0.793036	0.10938	0.65282	0.181109
0.655578	0.791369	0.108912	0.652081	0.180764
0.656578	0.789558	0.108441	0.651366	0.180521
0.657579	0.787601	0.107968	0.650705	0.18025
0.658579	0.785498	0.107496	0.64992	0.180094
0.65958	0.783252	0.107029	0.649227	0.179781
0.66058	0.780867	0.10657	0.648456	0.179563
0.661581	0.778336	0.106309	0.647654	0.179337
0.662581	0.77569	0.106063	0.646969	0.179174
0.663582	0.772935	0.105833	0.646253	0.178919
0.664582	0.770082	0.105621	0.645427	0.178696
0.665583	0.767141	0.105429	0.644689	0.178365
0.666583	0.764123	0.10526	0.643932	0.17807
0.667584	0.761042	0.105116	0.643182	0.177694
0.668584	0.757908	0.105001	0.642358	0.177526
0.669585	0.754736	0.104916	0.641521	0.177284
0.670585	0.751539	0.104866	0.640733	0.176992
0.671586	0.74833	0.104853	0.639917	0.176657
0.672586	0.745124	0.104879	0.63921	0.176364
0.673587	0.741935	0.104947	0.638476	0.176075
0.674587	0.738775	0.105059	0.637697	0.175755
0.675588	0.735659	0.105219	0.637022	0.175546
0.676588	0.732599	0.105428	0.63635	0.175356
0.677589	0.729607	0.105688	0.635673	0.175147
0.678589	0.726695	0.106	0.635035	0.174793
0.67959	0.723874	0.106368	0.634234	0.174469
0.68059	0.721153	0.10679	0.633472	0.174096
0.681591	0.718537	0.107453	0.632839	0.17387
0.682591	0.716047	0.10817	0.632008	0.173612
0.683592	0.713688	0.108939	0.631353	0.173363
0.684592	0.711464	0.109757	0.630696	0.173015
0.685593	0.709379	0.11062	0.629943	0.172874
0.686593	0.707432	0.111523	0.629154	0.172582
0.687594	0.705624	0.112463	0.628514	0.172227
0.688594	0.703951	0.113435	0.627815	0.172038
0.689595	0.702411	0.114433	0.627117	0.17185
0.690595	0.700998	0.115452	0.626333	0.171627
0.691596	0.699707	0.116486	0.625576	0.171436
0.692596	0.698528	0.117528	0.624869	0.171251
0.693597	0.697455	0.118571	0.624291	0.171012
0.694597	0.696479	0.119608	0.62366	0.170671
0.695598	0.695589	0.120632	0.62293	0.170467
0.696598	0.694776	0.121636	0.622021	0.170205
0.697599	0.694029	0.122611	0.621347	0.169888
0.698599	0.693338	0.123551	0.620643	0.16947
0.6996	0.692692	0.124448	0.619857	0.169372
0.7006	0.692081	0.125295	0.619124	0.169151
0.701601	0.691496	0.126268	0.618285	0.168933
0.702601	0.690936	0.127175	0.617554	0.168789
0.703602	0.690392	0.128006	0.616625	0.168557
0.704602	0.689854	0.128753	0.615838	0.168221
0.705603	0.689313	0.129406	0.615127	0.167833
0.706603	0.688761	0.129958	0.61431	0.167603
0.707604	0.68819	0.130403	0.61348	0.167506
0.708604	0.687594	0.130733	0.612779	0.16722
0.709605	0.686964	0.130942	0.61195	0.167023
0.710605	0.686296	0.131028	0.611143	0.16679
0.711606	0.685585	0.130985	0.610235	0.166475
0.712606	0.684826	0.130811	0.609397	0.166158
0.713607	0.684016	0.130505	0.608527	0.1659
0.714607	0.683153	0.130066	0.60781	0.16574
0.715608	0.682236	0.129495	0.606995	0.165623
0.716608	0.681263	0.128793	0.606185	0.165433
0.717609	0.680235	0.127965	0.605277	0.165316
0.718609	0.679153	0.127013	0.604493	0.165008
0.71961	0.678019	0.125944	0.603785	0.164799
0.72061	0.676835	0.124765	0.602961	0.164508
0.721611	0.675612	0.123663	0.602166	0.164321
0.722611	0.674353	0.122464	0.601536	0.163922
0.723612	0.673062	0.121175	0.600686	0.163604
0.724612	0.671741	0.119803	0.599911	0.163247
0.725613	0.670393	0.118357	0.599006	0.163073
0.726613	0.669021	0.116846	0.59818	0.162712
0.727614	0.667625	0.115281	0.597436	0.162584
0.728614	0.666209	0.113672	0.596684	0.162343
0.729615	0.664772	0.11203	0.595879	0.162182
0.730615	0.663316	0.110366	0.595103	0.161989
0.731616	0.661841	0.108692	0.594394	0.161713
0.732616	0.660346	0.107019	0.593667	0.161397
0.733617	0.658831	0.105358	0.592915	0.161063
0.734617	0.657295	0.103721	0.592148	0.160733
0.735618	0.655736	0.102118	0.591324	0.160576
0.736618	0.654152	0.10056	0.590603	0.160355
0.737619	0.652541	0.0990568	0.589782	0.160111
0.738619	0.650901	0.0976174	0.588804	0.15992
0.73962	0.64923	0.0962508	0.58799	0.159756
0.74062	0.647524	0.094965	0.58731	0.159484
0.741621	0.645788	0.0939592	0.586507	0.159194
0.742621	0.644022	0.0930441	0.585658	0.15893
0.743622	0.642221	0.0922219	0.584988	0.158667
0.744622	0.640383	0.091494	0.584238	0.158465
0.745623	0.638505	0.0908611	0.583414	0.158181
0.746623	0.636584	0.0903228	0.58264	0.157915
0.747624	0.634618	0.0898781	0.58188	0.157634
0.748624	0.632603	0.0895249	0.581048	0.157297
0.749625	0.630539	0.0892606	0.580231	0.157025
0.750625	0.628422	0.0890816	0.579481	0.156682
0.751626	0.626254	0.0889838	0.578707	0.156599
0.752626	0.624033	0.0889624	0.577808	0.156276
0.753627	0.621761	0.0890121	0.57713	0.156092
0.754627	0.619439	0.0891273	0.576321	0.155805
0.755628	0.61707	0.0893021	0.575613	0.15557
0.756628	0.614659	0.0895304	0.574787	0.15527
0.757629	0.612209	0.0898061	0.574103	0.15507
0.758629	0.609726	0.0901233	0.573373	0.154864
0.75963	0.607218	0.0904763	0.572493	0.154655
0.76063	0.604691	0.0908598	0.57168	0.154391
0.761631	0.602167	0.0914646	0.571004	0.154321
0.762631	0.599651	0.0920876	0.570198	0.154204
0.763632	0.597154	0.0927216	0.569362	0.154103
0.764632	0.594683	0.0933605	0.568482	0.153819
0.765633	0.592249	0.0939991	0.567817	0.153675
0.766633	0.589861	0.0946329	0.566969	0.153458
0.767634	0.587528	0.0952584	0.566119	0.153215
0.768634	0.58526	0.0958732	0.565311	0.153067
0.769635	0.583064	0.0964757	0.564661	0.152957
0.770635	0.580949	0.0970653	0.563946	0.152682
0.771636	0.578922	0.0976424	0.563138	0.152364
0.772636	0.57699	0.0982083	0.562547	0.152095
0.773637	0.57516	0.098765	0.561685	0.151765
0.774637	0.573437	0.0993156	0.560975	0.151528
0.775638	0.571824	0.0998638	0.560097	0.151362
0.776638	0.570328	0.100414	0.559462	0.151047
0.777639	0.568949	0.10097	0.558903	0.150802
0.778639	0.56769	0.101539	0.558073	0.150585
0.77964	0.566553	0.102126	0.55738	0.150413
0.78064	0.565538	0.102737	0.556647	0.150174
0.781641	0.564665	0.103566	0.555774	0.150005
0.782641	0.563921	0.104428	0.555053	0.149745
0.783642	0.563302	0.105327	0.554333	0.149547
0.784642	0.562804	0.106263	0.553674	0.149308
0.785643	0.562421	0.107239	0.552913	0.149106
0.786643	0.562146	0.108257	0.552188	0.148894
0.787644	0.561972	0.109315	0.551355	0.148769
0.788644	0.56189	0.110414	0.550471	0.148507
0.789645	0.561891	0.111553	0.549795	0.14819
0.790645	0.561965	0.112729	0.548997	0.147868
0.791646	0.562103	0.113938	0.548158	0.147572
0.792646	0.562295	0.115176	0.54742	0.147272
0.793647	0.56253	0.116438	0.546746	0.147203
0.794647	0.562799	0.117716	0.545972	0.146836
0.795648	0.563092	0.119002	0.545155	0.146602
0.796648	0.5634	0.120289	0.544415	0.146416
0.797649	0.563714	0.121567	0.543585	0.14617
0.798649	0.564026	0.122825	0.542829	0.145986
0.79965	0.56433	0.124052	0.542048	0.145687
0.80065	0.564619	0.125238	0.541453	0.145487
0.801651	0.564905	0.126553	0.540779	0.145391
0.802651	0.565175	0.127802	0.540082	0.145142
0.803652	0.565424	0.128968	0.539291	0.144912
0.804652	0.565648	0.130039	0.53844	0.144737
0.805653	0.565841	0.130998	0.537625	0.144492
0.806653	0.566002	0.131833	0.536803	0.144293
0.807654	0.566125	0.13253	0.536066	0.143918
0.808654	0.566209	0.133078	0.535303	0.143655
0.809655	0.566249	0.133466	0.534656	0.143478
0.810655	0.566242	0.133685	0.533872	0.143183
0.811656	0.566187	0.133727	0.533066	0.142825
0.812656	0.56608	0.133586	0.532336	0.142499
0.813657	0.565919	0.133257	0.531502	0.142236
0.814657	0.565701	0.13274	0.530798	0.142071
0.815658	0.565423	0.132033	0.529954	0.141808
0.816658	0.565084	0.131139	0.529058	0.141676
0.817659	0.56468	0.130062	0.528253	0.14156
0.818659	0.564208	0.12881	0.527472	0.141258
0.81966	0.563667	0.127392	0.526626	0.141013
0.82066	0.563053	0.125819	0.525831	0.14076
0.821661	0.562382	0.124292	0.525041	0.14059
0.822661	0.561642	0.122637	0.524389	0.140354
0.823662	0.560831	0.120869	0.523608	0.140122
0.824662	0.559944	0.119004	0.522853	0.139967
0.825663	0.558977	0.11706	0.522025	0.139738
0.826663	0.557926	0.115055	0.521212	0.139572
0.827664	0.556787	0.11301	0.520513	0.139338
0.828664	0.555557	0.110945	0.519674	0.139041
0.829665	0.554231	0.108882	0.518845	0.138766
0.830665	0.552805	0.106843	0.518005	0.138372
0.831666	0.551278	0.10485	0.517187	0.138211
0.832666	0.549647	0.102923	0.516511	0.138082
0.833667	0.547912	0.101085	0.515801	0.137828
0.834667	0.546071	0.099354	0.515143	0.137492
0.835668	0.544127	0.09775	0.514427	0.137285
0.836668	0.542082	0.0962903	0.513706	0.137152
0.837669	0.53994	0.094991	0.512955	0.136992
0.838669	0.537706	0.0938663	0.512298	0.136727
0.83967	0.535386	0.0929286	0.511507	0.136492
0.84067	0.532989	0.0921881	0.510678	0.136135
0.841671	0.53055	0.0918451	0.509882	0.136002
0.842671	0.528063	0.0917103	0.509104	0.135757
0.843672	0.525541	0.0917837	0.508409	0.135503
0.844672	0.522995	0.0920626	0.507739	0.135259
0.845673	0.520437	0.0925419	0.506984	0.135039
0.846673	0.517881	0.0932142	0.506278	0.134791
0.847674	0.515338	0.0940695	0.505609	0.13464
0.848674	0.512823	0.0950957	0.504885	0.134481
0.849675	0.510348	0.0962782	0.503944	0.134247
0.850675	0.507926	0.0976009	0.503215	0.134091
0.851676	0.50557	0.0990456	0.502525	0.133878
0.852676	0.503291	0.100593	0.501971	0.133727
0.853677	0.501103	0.102221	0.501248	0.133623
0.854677	0.499014	0.103908	0.500473	0.133527
0.855678	0.497035	0.105632	0.499706	0.13336
0.856678	0.495174	0.10737	0.499041	0.133148
0.857679	0.49344	0.109098	0.498325	0.132926
0.858679	0.491838	0.110794	0.497525	0.132827
0.85968	0.490373	0.112436	0.496694	0.132645
0.86068	0.489049	0.114002	0.496084	0.132577
0.861681	0.487899	0.115664	0.495427	0.132268
0.862681	0.486902	0.11721	0.494812	0.13202
0.863682	0.486055	0.11862	0.494232	0.131696
0.864682	0.485354	0.119875	0.493472	0.131492
0.865683	0.484795	0.120961	0.49289	0.13135
0.866683	0.484367	0.121865	0.49222	0.131087
0.867684	0.484064	0.122576	0.491479	0.130792
0.868684	0.483872	0.123087	0.490641	0.130656
0.869685	0.48378	0.123395	0.489934	0.13054
0.870685	0.483775	0.123497	0.489233	0.130402
0.871686	0.483843	0.123395	0.488423	0.130271
0.872686	0.483968	0.123093	0.487774	0.13008
0.873687	0.484136	0.122599	0.487117	0.129756
0.874687	0.484331	0.121922	0.486431	0.129524
0.875688	0.484538	0.121077	0.485698	0.129372
0.876688	0.484743	0.120077	0.485181	0.129178
0.877689	0.484932	0.118941	0.484583	0.128985
0.878689	0.485092	0.117687	0.48386	0.128768
0.87969	0.48521	0.116339	0.483019	0.128543
0.88069	0.485277	0.114918	0.48215	0.128539
0.881691	0.485334	0.113643	0.481356	0.128364
0.882691	0.485332	0.112343	0.480595	0.128216
0.883692	0.485262	0.111039	0.47993	0.128053
0.884692	0.485118	0.109755	0.479194	0.127813
0.885693	0.484896	0.108512	0.478467	0.127715
0.886693	0.484591	0.107332	0.47798	0.127376
0.887694	0.484202	0.106236	0.477195	0.127073
0.888694	0.483726	0.105245	0.476503	0.126871
0.889695	0.483166	0.104375	0.475752	0.12664
0.890695	0.482521	0.103644	0.474923	0.126491
0.891696	0.481796	0.103067	0.474224	0.1264
0.892696	0.480995	0.102655	0.473487	0.126141
0.893697	0.480123	0.102418	0.472733	0.126084
0.894697	0.479186	0.102363	0.472139	0.1258
0.895698	0.478192	0.102495	0.471386	0.125616
0.896698	0.47715	0.102817	0.470757	0.12545
0.897699	0.476069	0.103326	0.470128	0.125354
0.898699	0.474958	0.10402	0.469514	0.125139
0.8997	0.473828	0.104893	0.46868	0.124809
0.9007	0.472689	0.105935	0.46805	0.124583
0.901701	0.47161	0.107331	0.467426	0.124254
0.902701	0.470552	0.10887	0.466709	0.123916
0.903702	0.469526	0.110534	0.466178	0.123818
0.904702	0.46854	0.112304	0.465504	0.123596
0.905703	0.467602	0.114156	0.464844	0.123499
0.906703	0.46672	0.116068	0.46413	0.123274
0.907704	0.4659	0.118016	0.463494	0.123148
0.908704	0.465148	0.119975	0.462913	0.123006
0.909705	0.464468	0.121921	0.462192	0.122901
0.910705	0.463864	0.123828	0.461522	0.122613
0.911706	0.463338	0.125671	0.460786	0.122439
0.912706	0.462893	0.127428	0.460198	0.122234
0.913707	0.462529	0.129075	0.459517	0.121986
0.914707	0.462246	0.130591	0.458934	0.12173
0.915708	0.462044	0.131956	0.458299	0.121557
0.916708	0.46192	0.133153	0.457685	0.121279
0.917709	0.461872	0.134167	0.457066	0.121124
0.918709	0.461898	0.134984	0.456416	0.120814
0.91971	0.461994	0.135594	0.455679	0.12064
0.92071	0.462155	0.13599	0.454961	0.120512
0.921711	0.462435	0.136362	0.454284	0.120318
0.922711	0.46278	0.136511	0.453618	0.120064
0.923712	0.46318	0.136435	0.45291	0.119908
0.924712	0.46363	0.136134	0.452176	0.119718
0.925713	0.46412	0.135611	0.451534	0.119619
0.926713	0.464642	0.134872	0.451045	0.119392
0.927714	0.465185	0.133925	0.450379	0.119255
0.928714	0.46574	0.132782	0.449719	0.119102
0.929715	0.466297	0.131454	0.449101	0.118898
0.930715	0.466845	0.129956	0.448319	0.118698
0.931716	0.467374	0.128305	0.447716	0.118488
0.932716	0.467872	0.126518	0.447086	0.118316
0.933717	0.46833	0.124615	0.446533	0.118032
0.934717	0.468737	0.122614	0.445957	0.117982
0.935718	0.469083	0.120537	0.445277	0.117849
0.936718	0.469358	0.118404	0.444601	0.117665
0.937719	0.469554	0.116236	0.443944	0.117501
0.938719	0.469662	0.114053	0.443287	0.117389
0.93972	0.469674	0.111877	0.442702	0.117115
0.94072	0.469583	0.109725	0.442153	0.117024
0.941721	0.469447	0.107819	0.441498	0.116873
0.942721	0.469203	0.105971	0.440727	0.116732
0.943722	0.468847	0.104197	0.440108	0.116479
0.944722	0.468371	0.102507	0.439555	0.116217
0.945723	0.467772	0.100911	0.438843	0.116053
0.946723	0.467046	0.0994186	0.438176	0.115853
0.947724	0.466189	0.0980364	0.437487	0.115562
0.948724	0.4652	0.0967698	0.436799	0.115431
0.949725	0.464076	0.0956223	0.436266	0.115276
0.950725	0.462817	0.0945959	0.435671	0.11508
0.951726	0.461424	0.0936909	0.435037	0.114797
0.952726	0.459898	0.092906	0.434374	0.114599
0.953727	0.458243	0.0922387	0.433563	0.114446
0.954727	0.45646	0.091685	0.43289	0.114347
0.955728	0.454557	0.0912397	0.432188	0.114131
0.956728	0.452538	0.0908969	0.431581	0.11382
0.957729	0.450412	0.0906498	0.430943	0.113706
0.958729	0.448186	0.0904909	0.43027	0.113688
0.95973	0.44587	0.0904125	0.429574	0.113411
0.96073	0.443476	0.0904065	0.428984	0.113192
0.961731	0.441086	0.0906656	0.428272	0.11296
0.962731	0.438647	0.0909784	0.427666	0.112741
0.963732	0.436173	0.0913336	0.427024	0.112435
0.964732	0.433676	0.0917206	0.42623	0.112247
0.965733	0.431169	0.0921293	0.425726	0.112078
0.966733	0.428665	0.0925501	0.425055	0.11183
0.967734	0.426179	0.0929743	0.424476	0.111677
0.968734	0.423725	0.0933942	0.423726	0.111646
0.969735	0.421316	0.0938027	0.423028	0.111512
0.970735	0.418967	0.0941939	0.422399	0.111253
0.971736	0.416691	0.0945628	0.421752	0.111067
0.972736	0.414503	0.0949053	0.421227	0.110956
0.973737	0.412415	0.0952185	0.420593	0.110927
0.974737	0.410439	0.0955003	0.419993	0.110718
0.975738	0.40859	0.0957496	0.419385	0.110517
0.976738	0.406877	0.0959665	0.418777	0.110404
0.977739	0.405311	0.0961515	0.418269	0.110236
0.978739	0.403903	0.0963062	0.417693	0.110103
0.97974	0.40266	0.096433	0.417004	0.109879
0.98074	0.401591	0.0965348	0.416411	0.109717
0.981741	0.40079	0.0968097	0.415804	0.109611
0.982741	0.40018	0.097064	0.415211	0.109437
0.983742	0.399761	0.0972987	0.414604	0.109313
0.984742	0.399534	0.0975149	0.413971	0.109216
0.985743	0.399495	0.0977137	0.413292	0.109042
0.986743	0.399641	0.0978965	0.412737	0.108913
0.987744	0.399965	0.0980643	0.412162	0.108717
0.988744	0.400459	0.0982184	0.41146	0.108597
0.989745	0.401111	0.0983593	0.41081	0.108362
0.990745	0.40191	0.0984876	0.410154	0.10821
0.991746	0.402842	0.0986034	0.409496	0.108033
0.992746	0.403891	0.0987065	0.408784	0.107912
0.993747	0.405039	0.0987962	0.408243	0.107787
0.994747	0.406269	0.0988715	0.407508	0.107663
0.995748	0.407562	0.098931	0.406802	0.107475
0.996748	0.408895	0.0989732	0.406228	0.107271
0.997749	0.41025	0.0989962	0.405537	0.107193
0.998749	0.411605	0.0989977	0.404879	0.107031
0.99975	0.412938	0.0989758	0.404306	0.106842
1.00075	0.414228	0.0989283	0.4037	0.106652
1.00175	0.415545	0.0990435	0.40293	0.1065
1.00275	0.416785	0.0991268	0.40245	0.106351
1.00375	0.417927	0.0991728	0.401764	0.106202
1.00475	0.418953	0.099177	0.4012	0.106173
1.00575	0.419843	0.0991349	0.400563	0.10603
1.00675	0.420582	0.0990426	0.400117	0.105795
1.00775	0.421152	0.0988969	0.399623	0.105657
1.00875	0.421543	0.098695	0.398925	0.105518
1.00975	0.421742	0.0984351	0.398285	0.105201
1.01076	0.421742	0.098116	0.39785	0.105141
1.01176	0.421536	0.0977374	0.397391	0.10502
1.01276	0.421122	0.0972998	0.396732	0.104912
1.01376	0.420499	0.0968049	0.396003	0.104661
1.01476	0.41967	0.0962549	0.395438	0.104569
1.01576	0.418641	0.0956534	0.394726	0.104335
1.01676	0.417419	0.0950049	0.394077	0.104168
1.01776	0.416017	0.0943147	0.393516	0.104042
1.01876	0.414446	0.0935892	0.39303	0.103851
1.01976	0.412725	0.0928357	0.392366	0.103552
1.02076	0.410871	0.0920621	0.391599	0.103355
1.02176	0.408992	0.0914714	0.390969	0.103335
1.02276	0.407029	0.0908769	0.390509	0.10315
1.02376	0.405002	0.0902851	0.38988	0.102993
1.02476	0.402934	0.089703	0.389196	0.102988
1.02576	0.400846	0.0891374	0.388558	0.102794
1.02676	0.39876	0.0885955	0.387948	0.102666
1.02776	0.396699	0.0880842	0.387342	0.102519
1.02876	0.394682	0.0876102	0.386778	0.102391
1.02976	0.39273	0.0871799	0.386087	0.10208
1.03077	0.39086	0.0867991	0.385411	0.101944
1.03177	0.389089	0.086473	0.384881	0.101783
1.03277	0.38743	0.0862062	0.384261	0.101513
1.03377	0.385896	0.0860021	0.383693	0.101345
1.03477	0.384494	0.0858637	0.383165	0.101218
1.03577	0.383233	0.0857926	0.382705	0.101038
1.03677	0.382115	0.0857898	0.381989	0.100964
1.03777	0.381141	0.0858552	0.381392	0.10077
1.03877	0.380309	0.0859875	0.380838	0.100503
1.03977	0.379615	0.0861848	0.380324	0.100351
1.04077	0.37905	0.0864441	0.379685	0.100222
1.04177	0.378699	0.0869599	0.379249	0.100146
1.04277	0.37846	0.0875263	0.378711	0.100031
1.04377	0.378315	0.0881345	0.378107	0.0999618
1.04477	0.378246	0.0887751	0.377663	0.0998791
1.04577	0.378232	0.0894382	0.377032	0.0997329
1.04677	0.378249	0.0901135	0.37648	0.0996417
1.04777	0.378274	0.0907906	0.376072	0.0994908
1.04877	0.378282	0.0914589	0.37553	0.0993912
1.04977	0.378248	0.0921077	0.375012	0.0993724
1.05078	0.378149	0.0927267	0.374422	0.0992576
1.05178	0.377959	0.0933056	0.373799	0.0991109
1.05278	0.377655	0.093835	0.373198	0.098981
1.05378	0.377217	0.0943059	0.372672	0.098723
1.05478	0.376624	0.0947099	0.372141	0.0985222
1.05578	0.37586	0.0950399	0.371551	0.0984917
1.05678	0.374909	0.0952897	0.370982	0.0983293
1.05778	0.373762	0.095454	0.370561	0.098197
1.05878	0.372408	0.0955291	0.370157	0.0979002
1.05978	0.370845	0.0955125	0.369678	0.0977226
1.06078	0.36907	0.0954031	0.369173	0.097649
1.06178	0.367186	0.0953959	0.368754	0.0974944
1.06278	0.365104	0.0952954	0.368236	0.0974109
1.06378	0.362831	0.0951011	0.367758	0.0972442
1.06478	0.360378	0.0948138	0.367184	0.0970034
1.06578	0.35776	0.0944357	0.366679	0.0968198
1.06678	0.354995	0.0939699	0.3661	0.0966388
1.06778	0.352102	0.0934206	0.365535	0.0964187
1.06878	0.349103	0.0927931	0.364936	0.0964772
1.06978	0.346023	0.0920932	0.36434	0.0962876
1.07079	0.342887	0.0913274	0.363797	0.0962133
1.07179	0.339723	0.0905029	0.363272	0.0961014
1.07279	0.336558	0.089627	0.362744	0.0959701
1.07379	0.333421	0.0887074	0.362285	0.0958249
1.07479	0.330338	0.0877518	0.361753	0.0956852
1.07579	0.327339	0.0867681	0.361324	0.0957338
1.07679	0.324448	0.0857638	0.360769	0.0954378
1.07779	0.321692	0.0847463	0.360311	0.0952839
1.07879	0.319094	0.0837229	0.35957	0.095171
1.07979	0.316675	0.0827002	0.359029	0.0950495
1.08079	0.314454	0.0816847	0.358516	0.0948841
1.08179	0.312551	0.0808763	0.358029	0.094871
1.08279	0.310879	0.0800837	0.357527	0.094837
1.08379	0.309448	0.0793083	0.357101	0.0948398
1.08479	0.308261	0.0785507	0.356492	0.0947159
1.08579	0.30732	0.0778111	0.356014	0.0946828
1.08679	0.306623	0.0770891	0.355544	0.0945283
1.08779	0.306164	0.0763839	0.355057	0.0942833
1.08879	0.305934	0.0756942	0.354319	0.0940496
1.08979	0.305922	0.0750182	0.353729	0.0938438
1.0908	0.306112	0.074354	0.353132	0.0937032
1.0918	0.306488	0.0736993	0.352684	0.0934859
1.0928	0.307029	0.0730519	0.352267	0.0933224
1.0938	0.307714	0.0724096	0.351704	0.0932964
1.0948	0.30852	0.0717701	0.351248	0.0931043
1.0958	0.309424	0.0711315	0.350724	0.0928838
1.0968	0.3104	0.0704924	0.350342	0.0929087
1.0978	0.311425	0.0698515	0.349892	0.0928563
1.0988	0.312473	0.0692085	0.349413	0.0927991
1.0998	0.313522	0.0685633	0.348871	0.0926976
1.1008	0.314548	0.0679169	0.348322	0.0924807
1.1018	0.315644	0.0674646	0.347689	0.0923453
1.1028	0.316682	0.067012	0.347177	0.0922948
1.1038	0.317642	0.0665585	0.346669	0.0922178
1.1048	0.318508	0.0661046	0.346008	0.0920878
1.1058	0.319265	0.0656511	0.345415	0.0919696
1.1068	0.319899	0.0651997	0.34488	0.0919027
1.1078	0.320403	0.0647526	0.34432	0.0917978
1.1088	0.320769	0.0643124	0.343872	0.09159
1.1098	0.320994	0.063882	0.343396	0.0913809
1.11081	0.321076	0.0634648	0.342818	0.0911902
1.11181	0.321019	0.063064	0.342309	0.0910989
1.11281	0.320826	0.0626833	0.341854	0.0910698
1.11381	0.320504	0.062326	0.341422	0.0908591
1.11481	0.320065	0.0619953	0.340847	0.0907222
1.11581	0.319521	0.0616944	0.340199	0.0905715
1.11681	0.318885	0.061426	0.339631	0.0905293
1.11781	0.318174	0.0611926	0.339007	0.0904031
1.11881	0.317407	0.060996	0.338487	0.0903516
1.11981	0.3166	0.0608379	0.337849	0.0901064
1.12081	0.315775	0.0607193	0.337312	0.0899845
1.12181	0.315066	0.0608295	0.336555	0.0898067
1.12281	0.314382	0.0609777	0.336081	0.0895904
1.12381	0.313742	0.06116	0.335592	0.0894296
1.12481	0.313162	0.0613719	0.33517	0.0893617
1.12581	0.312658	0.0616087	0.334605	0.0892086
1.12681	0.312243	0.0618649	0.33413	0.0890543
1.12781	0.311931	0.0621349	0.333849	0.0889723
1.12881	0.31173	0.0624128	0.333164	0.0888817
1.12981	0.31165	0.0626924	0.332645	0.0886459
1.13082	0.311696	0.0629676	0.332165	0.0884688
1.13182	0.311871	0.0632323	0.331612	0.0883454
1.13282	0.312175	0.0634806	0.330999	0.0880828
1.13382	0.312606	0.0637068	0.330425	0.0878977
1.13482	0.31316	0.063906	0.32982	0.0878686
1.13582	0.313828	0.0640737	0.329408	0.0877867
1.13682	0.314602	0.0642061	0.329051	0.0876522
1.13782	0.315469	0.0643005	0.328497	0.0875926
1.13882	0.316416	0.0643551	0.327922	0.0874883
1.13982	0.317425	0.0643691	0.327377	0.0875274
1.14082	0.318481	0.0643429	0.326917	0.0873817
1.14182	0.319673	0.0644718	0.326326	0.0873453
1.14282	0.320877	0.0645623	0.325734	0.0871458
1.14382	0.322068	0.0646152	0.325285	0.0869788
1.14482	0.323223	0.0646324	0.324724	0.0869063
1.14582	0.324318	0.0646168	0.324295	0.0867679
1.14682	0.325329	0.0645727	0.323786	0.0867283
1.14782	0.326233	0.0645052	0.323338	0.0867455
1.14882	0.327007	0.0644204	0.322862	0.0866674
1.14982	0.32763	0.0643249	0.322425	0.0865409
1.15083	0.32808	0.0642262	0.321789	0.0865521
1.15183	0.328339	0.0641322	0.321257	0.0865041
1.15283	0.328392	0.0640511	0.320672	0.0864453
1.15383	0.328224	0.0639913	0.32023	0.0862839
1.15483	0.327824	0.0639613	0.319822	0.0863695
1.15583	0.327183	0.0639693	0.319247	0.0862114
1.15683	0.326295	0.0640234	0.318776	0.0861214
1.15783	0.325159	0.0641313	0.318315	0.0859807
1.15883	0.323774	0.0643001	0.317845	0.0859096
1.15983	0.322146	0.0645363	0.317425	0.0857566
1.16083	0.32028	0.0648457	0.31687	0.085634
1.16183	0.318301	0.0654293	0.316392	0.0855395
1.16283	0.316113	0.0660916	0.315827	0.0853522
1.16383	0.313728	0.066832	0.315353	0.085349
1.16483	0.311162	0.0676488	0.314742	0.0853612
1.16583	0.308436	0.0685395	0.314337	0.0853549
1.16683	0.305569	0.0695002	0.313873	0.0853927
1.16783	0.302583	0.0705259	0.313474	0.0852623
1.16883	0.299502	0.0716106	0.312942	0.0851358
1.16983	0.296351	0.0727471	0.312546	0.0848636
1.17084	0.293155	0.0739274	0.312121	0.0847948
1.17184	0.289939	0.0751425	0.311629	0.0846298
1.17284	0.28673	0.0763825	0.311166	0.0844377
1.17384	0.283552	0.0776369	0.310708	0.0843057
1.17484	0.280431	0.0788947	0.310313	0.0841258
1.17584	0.277391	0.0801446	0.309954	0.0841141
1.17684	0.274455	0.081375	0.309476	0.0840631
1.17784	0.271643	0.0825743	0.308943	0.0839013
1.17884	0.268976	0.0837312	0.308483	0.0838116
1.17984	0.266471	0.0848347	0.30805	0.0836253
1.18084	0.264144	0.0858742	0.307487	0.0834759
1.18184	0.26213	0.0870393	0.307066	0.0834397
1.18284	0.26032	0.088119	0.306721	0.0835756
1.18384	0.25872	0.0891019	0.306236	0.083428
1.18484	0.257335	0.0899775	0.305858	0.0833587
1.18584	0.256164	0.0907368	0.305446	0.0831776
1.18684	0.255207	0.0913718	0.304967	0.0831404
1.18784	0.254458	0.0918763	0.304519	0.0828755
1.18884	0.253912	0.0922452	0.304138	0.0827672
1.18984	0.253558	0.0924752	0.303591	0.0827063
1.19085	0.253386	0.0925643	0.303115	0.0826639
1.19185	0.253383	0.0925123	0.302742	0.082526
1.19285	0.253534	0.0923204	0.302149	0.0824788
1.19385	0.253823	0.0919914	0.301539	0.0823047
1.19485	0.254233	0.0915296	0.30112	0.0823004
1.19585	0.254746	0.0909409	0.3007	0.0821981
1.19685	0.255344	0.0902326	0.300283	0.0821524
1.19785	0.256009	0.0894132	0.299817	0.0821079
1.19885	0.256722	0.0884926	0.29942	0.0819155
1.19985	0.257466	0.087482	0.298957	0.081786
1.20085	0.258224	0.0863934	0.298529	0.081598
1.20185	0.259102	0.0854396	0.298107	0.0815283
1.20285	0.259965	0.084432	0.297712	0.0815409
1.20385	0.260798	0.0833814	0.297234	0.0814432
1.20485	0.261587	0.0822992	0.29688	0.0813801
1.20585	0.262318	0.0811967	0.296449	0.0812057
1.20685	0.26298	0.0800855	0.296097	0.0811928
1.20785	0.263565	0.0789771	0.295642	0.081046
1.20885	0.264063	0.0778828	0.295169	0.080833
1.20985	0.26447	0.0768132	0.294673	0.0807414
1.21086	0.264781	0.0757787	0.294288	0.0806007
1.21186	0.264995	0.0747889	0.293883	0.080561
1.21286	0.265111	0.0738524	0.293578	0.0805302
1.21386	0.265131	0.0729772	0.293104	0.080354
1.21486	0.265057	0.0721702	0.292551	0.0802627
1.21586	0.264895	0.0714373	0.292165	0.0801564
1.21686	0.264651	0.0707836	0.291758	0.0801722
1.21786	0.264331	0.0702126	0.29136	0.0800514
1.21886	0.263946	0.0697274	0.291075	0.0800272
1.21986	0.263505	0.0693295	0.290686	0.0800222
1.22086	0.263018	0.0690197	0.290381	0.0798099
1.22186	0.26262	0.068996	0.289922	0.0798156
1.22286	0.262202	0.069056	0.289434	0.0796083
1.22386	0.261774	0.0691941	0.28903	0.0794211
1.22486	0.261345	0.069404	0.288562	0.0794152
1.22586	0.260923	0.0696785	0.28813	0.0793536
1.22686	0.260519	0.0700102	0.287721	0.0793095
1.22786	0.26014	0.070391	0.287394	0.0793411
1.22886	0.259794	0.0708121	0.286937	0.0793007
1.22986	0.259487	0.071265	0.286568	0.079002
1.23087	0.259226	0.0717406	0.286041	0.0790212
1.23187	0.259016	0.07223	0.285605	0.078909
1.23287	0.258862	0.0727243	0.285223	0.0788648
1.23387	0.258766	0.0732148	0.284698	0.0788104
1.23487	0.258732	0.0736933	0.284397	0.078729
1.23587	0.258761	0.0741521	0.283961	0.0786232
1.23687	0.258853	0.0745841	0.283577	0.0785089
1.23787	0.259009	0.074983	0.282995	0.0784827
1.23887	0.259228	0.0753432	0.282535	0.0783886
1.23987	0.259509	0.0756603	0.282133	0.0782169
1.24087	0.259849	0.0759307	0.281847	0.0781166
1.24187	0.260375	0.0763495	0.281484	0.0780004
1.24287	0.260956	0.0767145	0.281126	0.0778858
1.24387	0.261587	0.0770221	0.280832	0.0778021
1.24487	0.26226	0.0772699	0.280411	0.0778005
1.24587	0.262968	0.0774564	0.280003	0.0775764
1.24687	0.263704	0.0775815	0.279582	0.077485
1.24787	0.264459	0.077646	0.279131	0.0773573
1.24887	0.265226	0.0776514	0.278683	0.0772445
1.24987	0.265995	0.0776006	0.278174	0.0770062
1.25088	0.266758	0.0774968	0.277809	0.0769343
1.25188	0.267506	0.0773443	0.27734	0.0768319
1.25288	0.26823	0.0771477	0.276983	0.0767466
1.25388	0.268921	0.0769125	0.276513	0.076649
1.25488	0.26957	0.0766442	0.276123	0.0765376
1.25588	0.270169	0.076349	0.275594	0.0764302
1.25688	0.27071	0.0760333	0.275276	0.0763606
1.25788	0.271185	0.0757036	0.274992	0.0761824
1.25888	0.271586	0.0753665	0.274663	0.0761426
1.25988	0.271907	0.0750286	0.274235	0.0761394
1.26088	0.272141	0.0746967	0.273799	0.0760418
1.26188	0.272413	0.074573	0.273444	0.0760517
1.26288	0.272589	0.074465	0.273127	0.0761005
1.26388	0.272662	0.0743752	0.27269	0.075869
1.26488	0.272625	0.074306	0.27223	0.0758127
1.26588	0.272475	0.0742597	0.271701	0.0757077
1.26688	0.272204	0.0742378	0.271375	0.0756451
1.26788	0.271811	0.0742418	0.270947	0.0754805
1.26888	0.27129	0.0742727	0.270563	0.0754
1.26988	0.270641	0.074331	0.270317	0.0752624
1.27089	0.269861	0.0744169	0.27001	0.0752276
1.27189	0.26895	0.0745303	0.269775	0.0750224
1.27289	0.26791	0.0746707	0.269397	0.0750157
1.27389	0.266741	0.0748373	0.269072	0.0750005
1.27489	0.265446	0.0750292	0.268839	0.0748579
1.27589	0.26403	0.0752451	0.268339	0.0749021
1.27689	0.262497	0.0754837	0.268003	0.0749733
1.27789	0.260855	0.0757438	0.267678	0.0750765
1.27889	0.259109	0.0760239	0.26727	0.0748998
1.27989	0.257269	0.0763228	0.266933	0.0748696
1.28089	0.255344	0.0766393	0.266621	0.0747341
1.28189	0.25349	0.0771731	0.26639	0.0745731
1.28289	0.251574	0.0777194	0.266021	0.0745296
1.28389	0.249606	0.078274	0.265644	0.0743843
1.28489	0.247595	0.078833	0.265201	0.0743988
1.28589	0.245554	0.0793927	0.264829	0.0743374
1.28689	0.243492	0.0799496	0.264334	0.0744285
1.28789	0.241423	0.0805005	0.263877	0.074383
1.28889	0.239356	0.0810423	0.263495	0.0742867
1.28989	0.237305	0.0815722	0.263136	0.0741419
1.2909	0.23528	0.0820876	0.262849	0.0739722
1.2919	0.233293	0.082586	0.262499	0.0739277
1.2929	0.231356	0.083065	0.262183	0.0738831
1.2939	0.229478	0.0835226	0.26176	0.0737348
1.2949	0.22767	0.0839568	0.261418	0.0736491
1.2959	0.225942	0.0843657	0.261077	0.0735414
1.2969	0.224302	0.0847478	0.260828	0.0735304
1.2979	0.222759	0.0851016	0.260475	0.0734419
1.2989	0.22132	0.0854259	0.260108	0.0732163
1.2999	0.219991	0.0857198	0.259821	0.0731786
1.3009	0.218779	0.0859827	0.259343	0.0731002
1.3019	0.217744	0.0863091	0.25902	0.0730589
1.3029	0.216825	0.0865888	0.258721	0.0730931
1.3039	0.216024	0.0868211	0.258392	0.0731039
1.3049	0.215344	0.0870066	0.258122	0.0730762
1.3059	0.214785	0.0871464	0.257898	0.0731418
1.3069	0.21435	0.0872428	0.257628	0.0731282
1.3079	0.214037	0.0872988	0.257341	0.0730825
1.3089	0.213846	0.0873181	0.257118	0.0727755
1.3099	0.213776	0.0873048	0.256764	0.0727647
1.31091	0.213826	0.0872635	0.256487	0.0727327
1.31191	0.213991	0.0871991	0.256205	0.0727199
1.31291	0.214268	0.0871166	0.255845	0.0727153
1.31391	0.214653	0.0870209	0.255435	0.0726905
1.31491	0.21514	0.0869169	0.255	0.0725383
1.31591	0.215723	0.0868088	0.254527	0.0724804
1.31691	0.216394	0.0867009	0.254221	0.0725234
1.31791	0.217146	0.0865966	0.253903	0.0724037
1.31891	0.217969	0.0864988	0.253505	0.0723309
1.31991	0.218853	0.0864098	0.253155	0.072256
1.32091	0.219788	0.0863309	0.252743	0.0722545
1.32191	0.22082	0.0863594	0.252484	0.072222
1.32291	0.221872	0.0863835	0.252244	0.0721613
1.32391	0.222932	0.0864018	0.251679	0.0721022
1.32491	0.223988	0.0864128	0.251278	0.0719775
1.32591	0.225029	0.0864151	0.250984	0.0718396
1.32691	0.226044	0.0864076	0.250698	0.0718833
1.32791	0.227023	0.086389	0.250349	0.0718852
1.32891	0.227956	0.0863585	0.250025	0.071747
1.32991	0.228836	0.0863153	0.249814	0.0716572
1.33092	0.229655	0.0862592	0.24959	0.0715399
1.33192	0.230407	0.0861901	0.249165	0.0716125
1.33292	0.231089	0.0861084	0.248835	0.071593
1.33392	0.231697	0.0860149	0.248561	0.0713807
1.33492	0.232229	0.085911	0.248286	0.0713544
1.33592	0.232686	0.0857983	0.247908	0.0712304
1.33692	0.233069	0.0856792	0.247717	0.0712548
1.33792	0.233382	0.0855565	0.247435	0.0711708
1.33892	0.233628	0.0854335	0.247006	0.0712633
1.33992	0.233816	0.0853138	0.246737	0.0712001
1.34092	0.233951	0.0852016	0.246428	0.0711679
1.34192	0.234098	0.0851968	0.246083	0.0711458
1.34292	0.234202	0.085193	0.245786	0.0710892
1.34392	0.234273	0.0851939	0.245545	0.0710871
1.34492	0.234322	0.0852037	0.245285	0.0709393
1.34592	0.234361	0.0852271	0.245003	0.0710864
1.34692	0.2344	0.0852686	0.24461	0.0710364
1.34792	0.234452	0.0853328	0.244211	0.0710244
1.34892	0.234528	0.0854236	0.243858	0.0710057
1.34992	0.234639	0.0855445	0.243562	0.0709743
1.35093	0.234794	0.0856977	0.243393	0.0709549
1.35193	0.235001	0.0858842	0.242926	0.0709246
1.35293	0.235266	0.0861037	0.242776	0.0709254
1.35393	0.235595	0.086354	0.242481	0.0708988
1.35493	0.235988	0.0866313	0.24215	0.0708655
1.35593	0.236447	0.0869296	0.241926	0.0707821
1.35693	0.236967	0.0872411	0.241662	0.0707192
1.35793	0.237545	0.0875561	0.241336	0.0706639
1.35893	0.238172	0.087863	0.240985	0.0706547
1.35993	0.238838	0.0881484	0.240696	0.0705817
1.36093	0.239531	0.0883974	0.240365	0.0705549
1.36193	0.240291	0.0886897	0.240135	0.070434
1.36293	0.241039	0.0888976	0.239717	0.0702073
1.36393	0.241756	0.0890027	0.239468	0.0701777
1.36493	0.242424	0.0889878	0.239222	0.0700738
1.36593	0.243024	0.0888362	0.23881	0.0700055
1.36693	0.243537	0.0885332	0.238476	0.0696973
1.36793	0.243946	0.0880658	0.238064	0.069738
1.36893	0.244235	0.0874234	0.237823	0.069787
1.36993	0.244388	0.0865983	0.237486	0.0698631
1.37094	0.244394	0.0855859	0.23707	0.0697274
1.37194	0.244242	0.0843852	0.236806	0.0695726
1.37294	0.243925	0.0829988	0.236477	0.0695329
1.37394	0.24344	0.0814336	0.236301	0.069435
1.37494	0.242786	0.0797003	0.235958	0.0694429
1.37594	0.241966	0.0778137	0.235602	0.0693403
1.37694	0.240988	0.0757929	0.23536	0.0692447
1.37794	0.239863	0.0736609	0.235046	0.0692054
1.37894	0.238605	0.0714441	0.234816	0.0690987
1.37994	0.237233	0.0691725	0.234522	0.0691621
1.38094	0.235767	0.0668789	0.234227	0.069007
1.38194	0.234297	0.0646903	0.233989	0.0689862
1.38294	0.232773	0.0625367	0.233588	0.0688201
1.38394	0.231223	0.0604551	0.233296	0.0688677
1.38494	0.229677	0.0584832	0.232853	0.0688771
1.38594	0.228163	0.0566587	0.232558	0.068788
1.38694	0.226713	0.0550183	0.232354	0.0686958
1.38794	0.225355	0.0535968	0.232158	0.0686859
1.38894	0.224117	0.0524264	0.231802	0.068566
1.38994	0.223025	0.0515352	0.231464	0.0684202
1.39095	0.222102	0.0509471	0.231215	0.0684567
1.39195	0.221366	0.0506805	0.230964	0.0683794
1.39295	0.220832	0.0507476	0.230623	0.0682754
1.39395	0.220508	0.0511543	0.230303	0.0681979
1.39495	0.2204	0.0518991	0.230027	0.0681329
1.39595	0.220505	0.0529737	0.229724	0.0680416
1.39695	0.220815	0.0543619	0.229494	0.0680967
1.39795	0.221318	0.0560406	0.22926	0.0680295
1.39895	0.221994	0.0579794	0.228879	0.0679453
1.39995	0.222818	0.0601414	0.228638	0.0679137
1.40095	0.223761	0.0624839	0.228255	0.0678189
1.40195	0.224855	0.0650506	0.227999	0.0677813
1.40295	0.225986	0.067683	0.227796	0.0677549
1.40395	0.227112	0.0703248	0.227476	0.0676594
1.40495	0.228192	0.072919	0.227168	0.0676679
1.40595	0.229182	0.0754082	0.226839	0.067586
1.40695	0.230041	0.0777368	0.226527	0.0675303
1.40795	0.230729	0.0798517	0.226225	0.0674922
1.40895	0.231209	0.0817038	0.225967	0.0674543
1.40995	0.231447	0.0832494	0.225662	0.0674725
1.41096	0.231417	0.0844515	0.225304	0.0672807
1.41196	0.231096	0.0852804	0.225102	0.0670955
1.41296	0.230469	0.0857154	0.224854	0.0670505
1.41396	0.229529	0.085745	0.224545	0.0669221
1.41496	0.228276	0.0853675	0.224351	0.0669578
1.41596	0.226719	0.0845919	0.22402	0.0668655
1.41696	0.224876	0.0834374	0.223835	0.0666842
1.41796	0.222773	0.0819339	0.223594	0.0666116
1.41896	0.220444	0.0801209	0.223426	0.066573
1.41996	0.217931	0.0780477	0.222966	0.0664067
1.42096	0.215283	0.0757719	0.222758	0.0665202
1.42196	0.212621	0.0734535	0.222454	0.0665197
1.42296	0.209928	0.0710535	0.222071	0.0665155
1.42396	0.207268	0.0686468	0.221637	0.0665026
1.42496	0.204708	0.0663115	0.22131	0.0664984
1.42596	0.202313	0.0641276	0.221082	0.0664322
1.42696	0.200152	0.0621742	0.220892	0.0664779
1.42796	0.198287	0.0605282	0.220649	0.0664529
1.42896	0.19678	0.0592617	0.22034	0.0663996
1.42996	0.195685	0.05844	0.220143	0.0662073
1.43097	0.195049	0.0581199	0.219951	0.0660588
1.43197	0.19491	0.0583474	0.219692	0.0659337
1.43297	0.195297	0.0591564	0.219339	0.065791
1.43397	0.196224	0.0605674	0.218938	0.0657294
1.43497	0.197696	0.0625858	0.218778	0.0656125
1.43597	0.199704	0.0652017	0.218466	0.0655364
1.43697	0.202223	0.0683889	0.218138	0.0654173
1.43797	0.205218	0.0721054	0.21792	0.0653672
1.43897	0.208638	0.0762929	0.217657	0.0654152
1.43997	0.212419	0.0808783	0.217358	0.065326
1.44097	0.216486	0.0857744	0.217292	0.0654046
1.44197	0.220819	0.0909749	0.216971	0.0652978
1.44297	0.225246	0.0962604	0.216801	0.0652729
1.44397	0.229664	0.101511	0.216516	0.0651033
1.44497	0.233964	0.106601	0.216238	0.0649414
1.44597	0.238035	0.111401	0.216043	0.0648981
1.44697	0.241767	0.115785	0.215587	0.0648133
1.44797	0.24505	0.119625	0.215177	0.0647796
1.44897	0.247781	0.122804	0.214878	0.0648149
1.44997	0.249862	0.125209	0.214518	0.0647089
1.45098	0.251208	0.126744	0.214311	0.0647296
1.45198	0.251744	0.127325	0.213968	0.0647468
1.45298	0.251411	0.126886	0.213732	0.0647749
1.45398	0.250166	0.125381	0.21356	0.0646277
1.45498	0.247986	0.122786	0.213218	0.0645255
1.45598	0.244865	0.119101	0.213096	0.0645199
1.45698	0.240822	0.114351	0.212846	0.0646214
1.45798	0.235893	0.108584	0.212585	0.06456
1.45898	0.230141	0.101878	0.212348	0.0644942
1.45998	0.223647	0.0943323	0.212142	0.0645256
1.46098	0.216515	0.0860747	0.211784	0.064428
1.46198	0.208931	0.0773481	0.211572	0.0643817
1.46298	0.200965	0.0682147	0.211289	0.0643862
1.46398	0.192775	0.058864	0.211049	0.0644114
1.46498	0.184532	0.0495025	0.21068	0.0644096
1.46598	0.176422	0.0403505	0.210317	0.0643519
1.46698	0.168638	0.0316381	0.210046	0.0642018
1.46798	0.16138	0.0236018	0.209697	0.0640985
1.46898	0.154847	0.0164797	0.209368	0.0639062
1.46998	0.14924	0.0105075	0.209144	0.0638702
1.47099	0.144752	0.0059139	0.208871	0.0638232
1.47199	0.141568	0.00291625	0.20855	0.0638493
1.47299	0.139859	0.00171617	0.208301	0.063806
1.47399	0.139781	0.00249552	0.208004	0.0637711
1.47499	0.141471	0.00541251	0.207503	0.0637891
1.47599	0.145042	0.0105983	0.20717	0.0638956
1.47699	0.150582	0.0181538	0.206894	0.0638653
1.47799	0.158153	0.0281475	0.206607	0.0638164
1.47899	0.167787	0.0406132	0.206353	0.0637458
1.47999	0.179487	0.0555488	0.206001	0.0636817
1.48099	0.193226	0.0729157	0.205717	0.0635536
1.48199	0.20901	0.0927321	0.205348	0.0634552
1.48299	0.226673	0.114778	0.205135	0.0634764
1.48399	0.246098	0.138907	0.204862	0.0634972
1.48499	0.267137	0.16494	0.204507	0.063382
1.48599	0.28962	0.192669	0.204177	0.0634039
1.48699	0.313353	0.221858	0.204011	0.063353
1.48799	0.338124	0.25225	0.203964	0.0633874
1.48899	0.363702	0.283567	0.203737	0.0632595
1.48999	0.389846	0.315519	0.203428	0.0631702
