# Supplementary material for: Evidence accumulation relates to perceptual consciousness and monitoring
Source: Nat Commun. 2021 May 31;12:3261. doi: 10.1038/s41467-021-23540-y (PMC8166835; doi:10.1038/s41467-021-23540-y)
Supplement: Supplementary file 4 — Source Data [file 41467_2021_23540_MOESM4_ESM.zip › Supplementary Data/SFig.1f.xls]

## Sheet: Sheet1
bins	count
0	0
0.1	0
0.2	0
0.3	0
0.4	0
0.5	0
0.6	0
0.7	0
0.8	3
0.9	10
1	47
1.1	186
1.2	107
1.3	13
1.4	2
1.5	0
1.6	0
1.7	0
1.8	0
1.9	0
2	0
