# Supplementary material for: Evidence accumulation relates to perceptual consciousness and monitoring
Source: Nat Commun. 2021 May 31;12:3261. doi: 10.1038/s41467-021-23540-y (PMC8166835; doi:10.1038/s41467-021-23540-y)
Supplement: Supplementary file 4 — Source Data [file 41467_2021_23540_MOESM4_ESM.zip › Supplementary Data/Fig.1f_inset.xls]

## Sheet: Sheet1
time	slow	mid	fast
-0.5	0.77336	0.939863	1.08066
-0.499	0.772467	0.939273	1.08151
-0.498	0.771583	0.938687	1.08236
-0.497	0.770707	0.938104	1.0832
-0.496	0.769841	0.937526	1.08403
-0.495	0.768984	0.936952	1.08486
-0.494	0.768136	0.936381	1.08568
-0.493	0.767297	0.935815	1.08649
-0.492	0.766468	0.935252	1.08729
-0.491	0.765648	0.934694	1.08809
-0.49	0.764839	0.934139	1.08888
-0.489	0.764039	0.933588	1.08966
-0.488	0.763249	0.933041	1.09043
-0.487	0.762469	0.932497	1.0912
-0.486	0.761699	0.931957	1.09196
-0.485	0.760939	0.931422	1.09272
-0.484	0.76019	0.930889	1.09347
-0.483	0.759452	0.930361	1.09421
-0.482	0.758724	0.929836	1.09495
-0.481	0.758006	0.929314	1.09568
-0.48	0.7573	0.928797	1.0964
-0.479	0.756604	0.928282	1.09712
-0.478	0.755919	0.927772	1.09783
-0.477	0.755246	0.927265	1.09853
-0.476	0.754583	0.926761	1.09923
-0.475	0.753932	0.926261	1.09992
-0.474	0.753293	0.925765	1.10061
-0.473	0.752665	0.925272	1.10129
-0.472	0.752048	0.924782	1.10197
-0.471	0.751444	0.924296	1.10264
-0.47	0.750851	0.923813	1.10331
-0.469	0.75027	0.923334	1.10397
-0.468	0.749701	0.922858	1.10462
-0.467	0.749145	0.922385	1.10527
-0.466	0.7486	0.921916	1.10592
-0.465	0.748068	0.921451	1.10656
-0.464	0.747548	0.920988	1.10719
-0.463	0.747041	0.920529	1.10782
-0.462	0.746547	0.920074	1.10845
-0.461	0.746065	0.919622	1.10907
-0.46	0.745595	0.919173	1.10969
-0.459	0.745139	0.918728	1.1103
-0.458	0.744696	0.918286	1.11091
-0.457	0.744266	0.917847	1.11152
-0.456	0.743849	0.917412	1.11212
-0.455	0.743444	0.916981	1.11272
-0.454	0.743054	0.916553	1.11331
-0.453	0.742676	0.916128	1.11391
-0.452	0.742312	0.915707	1.11449
-0.451	0.741962	0.91529	1.11508
-0.45	0.741625	0.914876	1.11566
-0.449	0.741302	0.914465	1.11624
-0.448	0.740993	0.914059	1.11682
-0.447	0.740697	0.913656	1.11739
-0.446	0.740415	0.913257	1.11796
-0.445	0.740148	0.912861	1.11853
-0.444	0.739894	0.912469	1.1191
-0.443	0.739654	0.912082	1.11967
-0.442	0.739429	0.911698	1.12023
-0.441	0.739217	0.911318	1.12079
-0.44	0.73902	0.910942	1.12135
-0.439	0.738838	0.91057	1.12191
-0.438	0.738669	0.910202	1.12247
-0.437	0.738516	0.909839	1.12302
-0.436	0.738376	0.90948	1.12358
-0.435	0.738252	0.909125	1.12413
-0.434	0.738141	0.908775	1.12469
-0.433	0.738046	0.908429	1.12524
-0.432	0.737965	0.908088	1.12579
-0.431	0.737899	0.907751	1.12634
-0.43	0.737848	0.907419	1.12689
-0.429	0.737812	0.907092	1.12744
-0.428	0.737791	0.906771	1.128
-0.427	0.737784	0.906454	1.12855
-0.426	0.737793	0.906142	1.1291
-0.425	0.737816	0.905836	1.12965
-0.424	0.737855	0.905535	1.1302
-0.423	0.737909	0.90524	1.13076
-0.422	0.737977	0.90495	1.13131
-0.421	0.738062	0.904666	1.13187
-0.42	0.738161	0.904388	1.13242
-0.419	0.738275	0.904116	1.13298
-0.418	0.738405	0.90385	1.13354
-0.417	0.73855	0.90359	1.1341
-0.416	0.738711	0.903337	1.13467
-0.415	0.738886	0.90309	1.13523
-0.414	0.739077	0.902851	1.1358
-0.413	0.739284	0.902618	1.13637
-0.412	0.739506	0.902392	1.13694
-0.411	0.739743	0.902173	1.13751
-0.41	0.739996	0.901961	1.13809
-0.409	0.740264	0.901757	1.13867
-0.408	0.740548	0.901561	1.13925
-0.407	0.740847	0.901373	1.13983
-0.406	0.741161	0.901192	1.14042
-0.405	0.741492	0.90102	1.14101
-0.404	0.741837	0.900856	1.1416
-0.403	0.742198	0.900701	1.1422
-0.402	0.742575	0.900555	1.1428
-0.401	0.742967	0.900417	1.14341
-0.4	0.743375	0.900289	1.14402
-0.399	0.743798	0.90017	1.14463
-0.398	0.744237	0.90006	1.14525
-0.397	0.744691	0.899961	1.14587
-0.396	0.745161	0.899871	1.14649
-0.395	0.745646	0.899791	1.14712
-0.394	0.746147	0.899722	1.14776
-0.393	0.746663	0.899663	1.1484
-0.392	0.747195	0.899616	1.14904
-0.391	0.747742	0.899579	1.14969
-0.39	0.748305	0.899554	1.15035
-0.389	0.748883	0.89954	1.15101
-0.388	0.749476	0.899537	1.15167
-0.387	0.750085	0.899547	1.15235
-0.386	0.750709	0.899569	1.15302
-0.385	0.751349	0.899603	1.1537
-0.384	0.752004	0.89965	1.15439
-0.383	0.752675	0.89971	1.15509
-0.382	0.753361	0.899783	1.15579
-0.381	0.754062	0.89987	1.15649
-0.38	0.754778	0.89997	1.15721
-0.379	0.75551	0.900084	1.15793
-0.378	0.756257	0.900212	1.15865
-0.377	0.757019	0.900355	1.15939
-0.376	0.757796	0.900512	1.16013
-0.375	0.758588	0.900684	1.16087
-0.374	0.759395	0.900872	1.16163
-0.373	0.760218	0.901075	1.16239
-0.372	0.761055	0.901293	1.16316
-0.371	0.761908	0.901528	1.16393
-0.37	0.762775	0.901779	1.16471
-0.369	0.763657	0.902046	1.16551
-0.368	0.764555	0.90233	1.1663
-0.367	0.765467	0.902631	1.16711
-0.366	0.766394	0.90295	1.16792
-0.365	0.767335	0.903286	1.16875
-0.364	0.768292	0.90364	1.16958
-0.363	0.769263	0.904012	1.17041
-0.362	0.770248	0.904403	1.17126
-0.361	0.771249	0.904812	1.17212
-0.36	0.772264	0.90524	1.17298
-0.359	0.773293	0.905688	1.17385
-0.358	0.774337	0.906155	1.17473
-0.357	0.775395	0.906642	1.17562
-0.356	0.776468	0.907149	1.17652
-0.355	0.777554	0.907676	1.17743
-0.354	0.778656	0.908224	1.17835
-0.353	0.779771	0.908793	1.17927
-0.352	0.7809	0.909383	1.18021
-0.351	0.782044	0.909994	1.18116
-0.35	0.783202	0.910628	1.18211
-0.349	0.784373	0.911283	1.18307
-0.348	0.785559	0.911961	1.18405
-0.347	0.786759	0.912661	1.18503
-0.346	0.787972	0.913384	1.18603
-0.345	0.789199	0.91413	1.18703
-0.344	0.79044	0.9149	1.18804
-0.343	0.791695	0.915693	1.18907
-0.342	0.792963	0.91651	1.1901
-0.341	0.794245	0.917352	1.19115
-0.34	0.79554	0.918217	1.1922
-0.339	0.796849	0.919108	1.19327
-0.338	0.798171	0.920024	1.19434
-0.337	0.799507	0.920965	1.19543
-0.336	0.800856	0.921931	1.19653
-0.335	0.802218	0.922923	1.19764
-0.334	0.803593	0.923942	1.19876
-0.333	0.804982	0.924986	1.19989
-0.332	0.806383	0.926058	1.20103
-0.331	0.807798	0.927156	1.20218
-0.33	0.809225	0.928281	1.20335
-0.329	0.810666	0.929433	1.20452
-0.328	0.812119	0.930613	1.20571
-0.327	0.813585	0.931821	1.20691
-0.326	0.815064	0.933057	1.20812
-0.325	0.816555	0.934321	1.20935
-0.324	0.818059	0.935614	1.21058
-0.323	0.819576	0.936935	1.21183
-0.322	0.821105	0.938285	1.21308
-0.321	0.822646	0.939665	1.21436
-0.32	0.8242	0.941074	1.21564
-0.319	0.825767	0.942513	1.21693
-0.318	0.827345	0.943981	1.21824
-0.317	0.828936	0.94548	1.21956
-0.316	0.830539	0.947009	1.22089
-0.315	0.832155	0.948568	1.22224
-0.314	0.833782	0.950158	1.2236
-0.313	0.835421	0.951779	1.22497
-0.312	0.837073	0.953432	1.22635
-0.311	0.838736	0.955115	1.22775
-0.31	0.840411	0.95683	1.22915
-0.309	0.842098	0.958577	1.23058
-0.308	0.843797	0.960355	1.23201
-0.307	0.845507	0.962166	1.23346
-0.306	0.84723	0.964008	1.23492
-0.305	0.848964	0.965883	1.2364
-0.304	0.85071	0.967791	1.23789
-0.303	0.852467	0.969732	1.23939
-0.302	0.854236	0.971705	1.2409
-0.301	0.856016	0.973711	1.24243
-0.3	0.857808	0.975751	1.24398
-0.299	0.859611	0.977823	1.24553
-0.298	0.861426	0.97993	1.2471
-0.297	0.863252	0.982069	1.24869
-0.296	0.86509	0.984243	1.25029
-0.295	0.866939	0.98645	1.2519
-0.294	0.868799	0.988692	1.25353
-0.293	0.870671	0.990967	1.25517
-0.292	0.872553	0.993277	1.25682
-0.291	0.874447	0.995621	1.25849
-0.29	0.876353	0.998	1.26018
-0.289	0.878269	1.00041	1.26188
-0.288	0.880197	1.00286	1.26359
-0.287	0.882136	1.00534	1.26532
-0.286	0.884086	1.00786	1.26706
-0.285	0.886047	1.01041	1.26882
-0.284	0.888019	1.013	1.27059
-0.283	0.890003	1.01562	1.27238
-0.282	0.891998	1.01828	1.27418
-0.281	0.894004	1.02097	1.276
-0.28	0.896021	1.0237	1.27783
-0.279	0.898049	1.02646	1.27968
-0.278	0.900088	1.02926	1.28154
-0.277	0.902139	1.03209	1.28342
-0.276	0.9042	1.03496	1.28531
-0.275	0.906273	1.03787	1.28722
-0.274	0.908357	1.04081	1.28914
-0.273	0.910452	1.04378	1.29108
-0.272	0.912559	1.04679	1.29304
-0.271	0.914677	1.04984	1.29501
-0.27	0.916806	1.05292	1.29699
-0.269	0.918947	1.05604	1.29899
-0.268	0.921099	1.05919	1.30101
-0.267	0.923262	1.06238	1.30304
-0.266	0.925437	1.06561	1.30509
-0.265	0.927623	1.06887	1.30716
-0.264	0.929821	1.07216	1.30924
-0.263	0.932031	1.07549	1.31133
-0.262	0.934252	1.07886	1.31344
-0.261	0.936485	1.08226	1.31557
-0.26	0.938729	1.0857	1.31771
-0.259	0.940986	1.08917	1.31987
-0.258	0.943254	1.09268	1.32205
-0.257	0.945534	1.09622	1.32424
-0.256	0.947826	1.0998	1.32645
-0.255	0.95013	1.10342	1.32867
-0.254	0.952447	1.10707	1.33091
-0.253	0.954776	1.11075	1.33317
-0.252	0.957117	1.11447	1.33544
-0.251	0.95947	1.11822	1.33773
-0.25	0.961836	1.12201	1.34003
-0.249	0.964215	1.12583	1.34235
-0.248	0.966606	1.12969	1.34469
-0.247	0.96901	1.13358	1.34704
-0.246	0.971427	1.13751	1.34941
-0.245	0.973857	1.14147	1.35179
-0.244	0.9763	1.14547	1.35419
-0.243	0.978756	1.1495	1.35661
-0.242	0.981226	1.15356	1.35904
-0.241	0.983709	1.15766	1.36149
-0.24	0.986206	1.16179	1.36395
-0.239	0.988716	1.16595	1.36644
-0.238	0.99124	1.17015	1.36893
-0.237	0.993778	1.17438	1.37145
-0.236	0.996331	1.17865	1.37398
-0.235	0.998897	1.18294	1.37652
-0.234	1.00148	1.18728	1.37908
-0.233	1.00407	1.19164	1.38166
-0.232	1.00668	1.19604	1.38425
-0.231	1.00931	1.20046	1.38686
-0.23	1.01195	1.20492	1.38949
-0.229	1.0146	1.20942	1.39213
-0.228	1.01727	1.21394	1.39478
-0.227	1.01996	1.2185	1.39746
-0.226	1.02266	1.22309	1.40014
-0.225	1.02538	1.22771	1.40285
-0.224	1.02811	1.23236	1.40557
-0.223	1.03086	1.23704	1.4083
-0.222	1.03363	1.24176	1.41105
-0.221	1.03641	1.2465	1.41382
-0.22	1.03921	1.25127	1.4166
-0.219	1.04203	1.25608	1.41939
-0.218	1.04486	1.26091	1.4222
-0.217	1.04771	1.26578	1.42503
-0.216	1.05058	1.27067	1.42787
-0.215	1.05347	1.2756	1.43073
-0.214	1.05637	1.28055	1.4336
-0.213	1.05929	1.28554	1.43649
-0.212	1.06224	1.29055	1.43939
-0.211	1.06519	1.29559	1.4423
-0.21	1.06817	1.30066	1.44523
-0.209	1.07117	1.30575	1.44818
-0.208	1.07419	1.31088	1.45113
-0.207	1.07722	1.31603	1.45411
-0.206	1.08028	1.32121	1.45709
-0.205	1.08335	1.32642	1.46009
-0.204	1.08645	1.33166	1.46311
-0.203	1.08957	1.33692	1.46614
-0.202	1.0927	1.34221	1.46918
-0.201	1.09586	1.34752	1.47223
-0.2	1.09904	1.35286	1.4753
-0.199	1.10224	1.35823	1.47839
-0.198	1.10546	1.36362	1.48148
-0.197	1.1087	1.36904	1.48459
-0.196	1.11197	1.37448	1.48771
-0.195	1.11526	1.37995	1.49084
-0.194	1.11857	1.38544	1.49399
-0.193	1.1219	1.39096	1.49715
-0.192	1.12526	1.3965	1.50032
-0.191	1.12864	1.40207	1.50351
-0.19	1.13204	1.40765	1.5067
-0.189	1.13546	1.41327	1.50991
-0.188	1.13892	1.4189	1.51313
-0.187	1.14239	1.42456	1.51636
-0.186	1.14589	1.43024	1.5196
-0.185	1.14941	1.43594	1.52285
-0.184	1.15296	1.44167	1.52612
-0.183	1.15654	1.44741	1.52939
-0.182	1.16014	1.45318	1.53268
-0.181	1.16377	1.45897	1.53598
-0.18	1.16742	1.46478	1.53928
-0.179	1.1711	1.47061	1.5426
-0.178	1.1748	1.47646	1.54593
-0.177	1.17853	1.48233	1.54926
-0.176	1.18229	1.48822	1.55261
-0.175	1.18608	1.49413	1.55596
-0.174	1.18989	1.50006	1.55933
-0.173	1.19373	1.50601	1.5627
-0.172	1.1976	1.51198	1.56609
-0.171	1.2015	1.51796	1.56948
-0.17	1.20543	1.52397	1.57288
-0.169	1.20938	1.52999	1.57628
-0.168	1.21336	1.53602	1.5797
-0.167	1.21738	1.54208	1.58312
-0.166	1.22142	1.54815	1.58655
-0.165	1.22549	1.55424	1.58999
-0.164	1.22959	1.56035	1.59344
-0.163	1.23372	1.56647	1.59689
-0.162	1.23789	1.5726	1.60035
-0.161	1.24208	1.57875	1.60382
-0.16	1.2463	1.58492	1.60729
-0.159	1.25056	1.5911	1.61077
-0.158	1.25484	1.5973	1.61425
-0.157	1.25916	1.60351	1.61774
-0.156	1.26351	1.60973	1.62124
-0.155	1.26789	1.61597	1.62474
-0.154	1.2723	1.62222	1.62824
-0.153	1.27675	1.62848	1.63175
-0.152	1.28122	1.63476	1.63526
-0.151	1.28573	1.64104	1.63878
-0.15	1.29027	1.64734	1.64231
-0.149	1.29485	1.65365	1.64583
-0.148	1.29946	1.65998	1.64936
-0.147	1.3041	1.66631	1.65289
-0.146	1.30877	1.67265	1.65643
-0.145	1.31348	1.679	1.65997
-0.144	1.31822	1.68537	1.66351
-0.143	1.32299	1.69174	1.66705
-0.142	1.3278	1.69812	1.6706
-0.141	1.33265	1.70451	1.67414
-0.14	1.33752	1.71091	1.67769
-0.139	1.34243	1.71732	1.68124
-0.138	1.34738	1.72374	1.68479
-0.137	1.35236	1.73016	1.68835
-0.136	1.35737	1.73659	1.6919
-0.135	1.36242	1.74302	1.69545
-0.134	1.36751	1.74947	1.699
-0.133	1.37263	1.75592	1.70255
-0.132	1.37778	1.76237	1.70611
-0.131	1.38297	1.76883	1.70966
-0.13	1.38819	1.7753	1.71321
-0.129	1.39345	1.78177	1.71676
-0.128	1.39874	1.78824	1.7203
-0.127	1.40407	1.79472	1.72385
-0.126	1.40944	1.8012	1.72739
-0.125	1.41483	1.80769	1.73093
-0.124	1.42027	1.81417	1.73447
-0.123	1.42574	1.82067	1.73801
-0.122	1.43124	1.82716	1.74154
-0.121	1.43678	1.83365	1.74507
-0.12	1.44236	1.84015	1.7486
-0.119	1.44797	1.84664	1.75212
-0.118	1.45361	1.85314	1.75564
-0.117	1.45929	1.85964	1.75915
-0.116	1.465	1.86614	1.76266
-0.115	1.47075	1.87263	1.76617
-0.114	1.47654	1.87913	1.76967
-0.113	1.48236	1.88562	1.77316
-0.112	1.48821	1.89212	1.77665
-0.111	1.4941	1.89861	1.78014
-0.11	1.50002	1.9051	1.78361
-0.109	1.50598	1.91158	1.78708
-0.108	1.51197	1.91806	1.79055
-0.107	1.51799	1.92454	1.79401
-0.106	1.52405	1.93102	1.79746
-0.105	1.53015	1.93749	1.8009
-0.104	1.53627	1.94395	1.80434
-0.103	1.54243	1.95041	1.80777
-0.102	1.54863	1.95687	1.81119
-0.101	1.55485	1.96331	1.8146
-0.1	1.56111	1.96975	1.818
-0.099	1.5674	1.97619	1.8214
-0.098	1.57373	1.98262	1.82479
-0.097	1.58008	1.98904	1.82816
-0.096	1.58647	1.99545	1.83153
-0.095	1.59289	2.00185	1.83489
-0.094	1.59934	2.00824	1.83824
-0.093	1.60583	2.01463	1.84158
-0.092	1.61234	2.021	1.84491
-0.091	1.61889	2.02737	1.84822
-0.09	1.62546	2.03372	1.85153
-0.089	1.63207	2.04006	1.85483
-0.088	1.6387	2.04639	1.85811
-0.087	1.64537	2.05271	1.86139
-0.086	1.65206	2.05902	1.86465
-0.085	1.65878	2.06531	1.8679
-0.084	1.66553	2.07159	1.87114
-0.083	1.67231	2.07786	1.87436
-0.082	1.67912	2.08411	1.87758
-0.081	1.68595	2.09035	1.88078
-0.08	1.69281	2.09657	1.88397
-0.079	1.6997	2.10278	1.88714
-0.078	1.70662	2.10897	1.8903
-0.077	1.71356	2.11514	1.89345
-0.076	1.72052	2.1213	1.89659
-0.075	1.72751	2.12744	1.89971
-0.074	1.73453	2.13356	1.90282
-0.073	1.74157	2.13967	1.90591
-0.072	1.74863	2.14575	1.90899
-0.071	1.75572	2.15182	1.91205
-0.07	1.76283	2.15786	1.9151
-0.069	1.76996	2.16389	1.91814
-0.068	1.77711	2.1699	1.92115
-0.067	1.78429	2.17588	1.92416
-0.066	1.79148	2.18184	1.92715
-0.065	1.7987	2.18778	1.93012
-0.064	1.80593	2.1937	1.93308
-0.063	1.81319	2.1996	1.93602
-0.062	1.82046	2.20547	1.93894
-0.061	1.82776	2.21132	1.94185
-0.06	1.83507	2.21715	1.94474
-0.059	1.84239	2.22295	1.94762
-0.058	1.84974	2.22872	1.95047
-0.057	1.8571	2.23447	1.95331
-0.056	1.86447	2.24019	1.95614
-0.055	1.87187	2.24589	1.95895
-0.054	1.87927	2.25156	1.96173
-0.053	1.88669	2.2572	1.96451
-0.052	1.89412	2.26282	1.96726
-0.051	1.90157	2.2684	1.97
-0.05	1.90902	2.27396	1.97271
-0.049	1.91649	2.27949	1.97541
-0.048	1.92397	2.28498	1.9781
-0.047	1.93146	2.29045	1.98076
-0.046	1.93896	2.29589	1.9834
-0.045	1.94647	2.30129	1.98603
-0.044	1.95399	2.30667	1.98864
-0.043	1.96151	2.31201	1.99123
-0.042	1.96904	2.31732	1.9938
-0.041	1.97658	2.3226	1.99635
-0.04	1.98413	2.32784	1.99888
-0.039	1.99168	2.33305	2.00139
-0.038	1.99923	2.33823	2.00388
-0.037	2.00679	2.34337	2.00635
-0.036	2.01435	2.34847	2.00881
-0.035	2.02191	2.35354	2.01124
-0.034	2.02948	2.35857	2.01365
-0.033	2.03704	2.36357	2.01605
-0.032	2.04461	2.36853	2.01842
-0.031	2.05218	2.37345	2.02077
-0.03	2.05974	2.37834	2.02311
-0.029	2.06731	2.38319	2.02542
-0.028	2.07487	2.38799	2.02771
-0.027	2.08243	2.39276	2.02998
-0.026	2.08998	2.39749	2.03224
-0.025	2.09753	2.40218	2.03447
-0.024	2.10508	2.40683	2.03668
-0.023	2.11262	2.41144	2.03887
-0.022	2.12016	2.41601	2.04103
-0.021	2.12768	2.42053	2.04318
-0.02	2.1352	2.42502	2.04531
-0.019	2.14272	2.42946	2.04741
-0.018	2.15022	2.43386	2.0495
-0.017	2.15771	2.43822	2.05156
-0.016	2.16519	2.44253	2.05361
-0.015	2.17266	2.4468	2.05563
-0.014	2.18012	2.45102	2.05763
-0.013	2.18757	2.4552	2.05961
-0.012	2.195	2.45934	2.06156
-0.011	2.20242	2.46343	2.0635
-0.01	2.20982	2.46748	2.06542
-0.009	2.21721	2.47147	2.06731
-0.008	2.22459	2.47543	2.06918
-0.007	2.23194	2.47933	2.07103
-0.006	2.23928	2.48319	2.07286
-0.005	2.2466	2.487	2.07467
-0.004	2.2539	2.49077	2.07646
-0.003	2.26119	2.49449	2.07822
-0.002	2.26845	2.49815	2.07997
-0.001	2.27569	2.50177	2.08169
0	2.28291	2.50534	2.08339
0.001	2.29011	2.50887	2.08507
0.002	2.29728	2.51234	2.08673
0.003	2.30443	2.51576	2.08836
0.004	2.31156	2.51914	2.08998
0.005	2.31866	2.52246	2.09157
0.006	2.32574	2.52573	2.09314
0.007	2.33279	2.52895	2.09469
0.008	2.33981	2.53213	2.09622
0.009	2.3468	2.53525	2.09773
0.01	2.35377	2.53832	2.09922
0.011	2.36071	2.54133	2.10068
0.012	2.36762	2.5443	2.10213
0.013	2.3745	2.54721	2.10355
0.014	2.38135	2.55007	2.10495
0.015	2.38816	2.55288	2.10633
0.016	2.39495	2.55564	2.10769
0.017	2.4017	2.55835	2.10903
0.018	2.40842	2.561	2.11035
0.019	2.4151	2.5636	2.11165
0.02	2.42175	2.56614	2.11292
0.021	2.42837	2.56863	2.11418
0.022	2.43495	2.57107	2.11541
0.023	2.44149	2.57346	2.11663
0.024	2.448	2.57579	2.11782
0.025	2.45447	2.57807	2.11899
0.026	2.4609	2.58029	2.12014
0.027	2.46729	2.58246	2.12128
0.028	2.47364	2.58457	2.12239
0.029	2.47996	2.58664	2.12348
0.03	2.48623	2.58864	2.12455
0.031	2.49246	2.5906	2.1256
0.032	2.49865	2.5925	2.12663
0.033	2.5048	2.59434	2.12765
0.034	2.51091	2.59613	2.12864
0.035	2.51697	2.59787	2.12961
0.036	2.52299	2.59955	2.13056
0.037	2.52897	2.60118	2.1315
0.038	2.5349	2.60275	2.13241
0.039	2.54078	2.60427	2.13331
0.04	2.54662	2.60573	2.13418
0.041	2.55242	2.60714	2.13504
0.042	2.55817	2.6085	2.13588
0.043	2.56387	2.6098	2.1367
0.044	2.56952	2.61105	2.1375
0.045	2.57512	2.61224	2.13828
0.046	2.58068	2.61338	2.13905
0.047	2.58619	2.61447	2.13979
0.048	2.59165	2.6155	2.14052
0.049	2.59706	2.61648	2.14123
0.05	2.60241	2.6174	2.14193
0.051	2.60772	2.61827	2.1426
0.052	2.61298	2.61909	2.14326
0.053	2.61818	2.61985	2.1439
0.054	2.62333	2.62056	2.14452
0.055	2.62844	2.62122	2.14513
0.056	2.63348	2.62183	2.14572
0.057	2.63848	2.62238	2.14629
0.058	2.64342	2.62288	2.14685
0.059	2.6483	2.62333	2.14739
0.06	2.65314	2.62372	2.14791
0.061	2.65791	2.62407	2.14842
0.062	2.66264	2.62436	2.14891
0.063	2.6673	2.6246	2.14939
0.064	2.67192	2.62479	2.14985
0.065	2.67647	2.62493	2.15029
0.066	2.68097	2.62501	2.15072
0.067	2.68541	2.62505	2.15114
0.068	2.6898	2.62504	2.15154
0.069	2.69412	2.62498	2.15193
0.07	2.69839	2.62486	2.1523
0.071	2.7026	2.6247	2.15265
0.072	2.70676	2.62449	2.153
0.073	2.71085	2.62423	2.15333
0.074	2.71489	2.62392	2.15364
0.075	2.71886	2.62357	2.15395
0.076	2.72278	2.62316	2.15423
0.077	2.72664	2.62271	2.15451
0.078	2.73043	2.62221	2.15477
0.079	2.73417	2.62167	2.15502
0.08	2.73785	2.62108	2.15526
0.081	2.74146	2.62044	2.15549
0.082	2.74502	2.61975	2.1557
0.083	2.74851	2.61902	2.1559
0.084	2.75194	2.61825	2.15609
0.085	2.75531	2.61743	2.15627
0.086	2.75862	2.61657	2.15644
0.087	2.76186	2.61566	2.15659
0.088	2.76505	2.61471	2.15674
0.089	2.76817	2.61371	2.15687
0.09	2.77123	2.61268	2.157
0.091	2.77422	2.6116	2.15711
0.092	2.77715	2.61047	2.15722
0.093	2.78002	2.60931	2.15731
0.094	2.78283	2.60811	2.1574
0.095	2.78557	2.60686	2.15747
0.096	2.78825	2.60558	2.15754
0.097	2.79086	2.60425	2.15759
0.098	2.79341	2.60289	2.15764
0.099	2.7959	2.60149	2.15768
0.1	2.79832	2.60004	2.15771
0.101	2.80067	2.59856	2.15773
0.102	2.80297	2.59705	2.15775
0.103	2.80519	2.59549	2.15776
0.104	2.80736	2.5939	2.15776
0.105	2.80946	2.59227	2.15775
0.106	2.81149	2.59061	2.15773
0.107	2.81346	2.58891	2.15771
0.108	2.81536	2.58718	2.15768
0.109	2.8172	2.58541	2.15765
0.11	2.81897	2.58361	2.1576
0.111	2.82068	2.58177	2.15756
0.112	2.82232	2.57991	2.1575
0.113	2.82389	2.57801	2.15744
0.114	2.8254	2.57607	2.15738
0.115	2.82685	2.57411	2.15731
0.116	2.82823	2.57211	2.15723
0.117	2.82954	2.57009	2.15715
0.118	2.83079	2.56803	2.15706
0.119	2.83197	2.56595	2.15697
0.12	2.83309	2.56383	2.15688
0.121	2.83414	2.56169	2.15678
0.122	2.83512	2.55952	2.15667
0.123	2.83604	2.55732	2.15656
0.124	2.83689	2.55509	2.15645
0.125	2.83768	2.55284	2.15634
0.126	2.8384	2.55056	2.15622
0.127	2.83905	2.54825	2.15609
0.128	2.83964	2.54592	2.15597
0.129	2.84017	2.54357	2.15584
0.13	2.84062	2.54119	2.15571
0.131	2.84102	2.53878	2.15557
0.132	2.84134	2.53636	2.15544
0.133	2.8416	2.53391	2.1553
0.134	2.8418	2.53143	2.15516
0.135	2.84193	2.52894	2.15501
0.136	2.84199	2.52642	2.15487
0.137	2.84199	2.52388	2.15472
0.138	2.84192	2.52132	2.15457
0.139	2.84179	2.51874	2.15442
0.14	2.84159	2.51614	2.15426
0.141	2.84133	2.51352	2.15411
0.142	2.841	2.51088	2.15395
0.143	2.84061	2.50823	2.15379
0.144	2.84015	2.50555	2.15363
0.145	2.83963	2.50286	2.15347
0.146	2.83905	2.50015	2.15331
0.147	2.83839	2.49742	2.15315
0.148	2.83768	2.49468	2.15299
0.149	2.8369	2.49192	2.15282
0.15	2.83605	2.48914	2.15266
0.151	2.83515	2.48635	2.15249
0.152	2.83417	2.48354	2.15233
0.153	2.83314	2.48072	2.15216
0.154	2.83204	2.47789	2.152
0.155	2.83087	2.47504	2.15183
0.156	2.82965	2.47217	2.15166
0.157	2.82836	2.4693	2.15149
0.158	2.827	2.46641	2.15132
0.159	2.82559	2.46351	2.15115
0.16	2.82411	2.46059	2.15098
0.161	2.82257	2.45767	2.15081
0.162	2.82096	2.45473	2.15064
0.163	2.8193	2.45178	2.15047
0.164	2.81757	2.44882	2.1503
0.165	2.81578	2.44585	2.15013
0.166	2.81393	2.44287	2.14996
0.167	2.81202	2.43988	2.14979
0.168	2.81004	2.43688	2.14961
0.169	2.80801	2.43388	2.14944
0.17	2.80591	2.43086	2.14927
0.171	2.80375	2.42783	2.14909
0.172	2.80154	2.42479	2.14892
0.173	2.79926	2.42175	2.14874
0.174	2.79692	2.4187	2.14856
0.175	2.79453	2.41564	2.14839
0.176	2.79207	2.41257	2.14821
0.177	2.78955	2.40949	2.14803
0.178	2.78698	2.40641	2.14785
0.179	2.78435	2.40332	2.14767
0.18	2.78166	2.40022	2.14748
0.181	2.77891	2.39712	2.1473
0.182	2.7761	2.39401	2.14711
0.183	2.77323	2.3909	2.14692
0.184	2.77031	2.38777	2.14673
0.185	2.76733	2.38465	2.14654
0.186	2.7643	2.38151	2.14635
0.187	2.7612	2.37837	2.14615
0.188	2.75805	2.37523	2.14595
0.189	2.75485	2.37208	2.14575
0.19	2.75159	2.36892	2.14555
0.191	2.74827	2.36576	2.14534
0.192	2.7449	2.36259	2.14513
0.193	2.74148	2.35942	2.14492
0.194	2.73799	2.35625	2.1447
0.195	2.73446	2.35307	2.14448
0.196	2.73087	2.34988	2.14426
0.197	2.72723	2.34669	2.14403
0.198	2.72354	2.3435	2.1438
0.199	2.71979	2.3403	2.14357
0.2	2.71599	2.3371	2.14332
0.201	2.71214	2.33389	2.14308
0.202	2.70823	2.33068	2.14283
0.203	2.70428	2.32746	2.14257
0.204	2.70027	2.32424	2.14231
0.205	2.69622	2.32101	2.14204
0.206	2.69211	2.31779	2.14177
0.207	2.68795	2.31455	2.14149
0.208	2.68374	2.31131	2.1412
0.209	2.67949	2.30807	2.14091
0.21	2.67518	2.30483	2.14061
0.211	2.67083	2.30158	2.1403
0.212	2.66643	2.29832	2.13999
0.213	2.66198	2.29506	2.13967
0.214	2.65748	2.2918	2.13933
0.215	2.65294	2.28853	2.13899
0.216	2.64835	2.28526	2.13865
0.217	2.64372	2.28198	2.13829
0.218	2.63903	2.2787	2.13792
0.219	2.63431	2.27542	2.13755
0.22	2.62954	2.27213	2.13716
0.221	2.62472	2.26883	2.13676
0.222	2.61986	2.26553	2.13635
0.223	2.61495	2.26223	2.13594
0.224	2.61001	2.25892	2.13551
0.225	2.60502	2.2556	2.13507
0.226	2.59999	2.25228	2.13461
0.227	2.59491	2.24896	2.13415
0.228	2.58979	2.24563	2.13367
0.229	2.58464	2.24229	2.13318
0.23	2.57944	2.23895	2.13268
0.231	2.5742	2.2356	2.13216
0.232	2.56893	2.23225	2.13163
0.233	2.56361	2.22889	2.13108
0.234	2.55825	2.22552	2.13052
0.235	2.55286	2.22215	2.12995
0.236	2.54743	2.21877	2.12936
0.237	2.54196	2.21539	2.12875
0.238	2.53645	2.212	2.12813
0.239	2.53091	2.2086	2.1275
0.24	2.52533	2.20519	2.12684
0.241	2.51971	2.20178	2.12617
0.242	2.51406	2.19836	2.12548
0.243	2.50838	2.19493	2.12478
0.244	2.50266	2.1915	2.12405
0.245	2.49691	2.18806	2.12331
0.246	2.49112	2.18461	2.12255
0.247	2.4853	2.18115	2.12177
0.248	2.47945	2.17768	2.12097
0.249	2.47357	2.17421	2.12016
0.25	2.46765	2.17073	2.11932
0.251	2.46171	2.16724	2.11846
0.252	2.45573	2.16374	2.11758
0.253	2.44973	2.16023	2.11668
0.254	2.44369	2.15671	2.11576
0.255	2.43763	2.15318	2.11482
0.256	2.43153	2.14964	2.11385
0.257	2.42541	2.1461	2.11287
0.258	2.41927	2.14254	2.11186
0.259	2.41309	2.13897	2.11082
0.26	2.40689	2.1354	2.10977
0.261	2.40066	2.13181	2.10869
0.262	2.39441	2.12821	2.10759
0.263	2.38813	2.12461	2.10646
0.264	2.38183	2.12099	2.10531
0.265	2.3755	2.11736	2.10413
0.266	2.36915	2.11372	2.10293
0.267	2.36278	2.11007	2.1017
0.268	2.35638	2.1064	2.10045
0.269	2.34997	2.10273	2.09918
0.27	2.34353	2.09904	2.09787
0.271	2.33707	2.09534	2.09654
0.272	2.33059	2.09163	2.09518
0.273	2.32409	2.08791	2.0938
0.274	2.31757	2.08418	2.09239
0.275	2.31103	2.08043	2.09095
0.276	2.30447	2.07667	2.08949
0.277	2.2979	2.0729	2.08799
0.278	2.29131	2.06912	2.08647
0.279	2.2847	2.06532	2.08492
0.28	2.27807	2.06151	2.08334
0.281	2.27143	2.05769	2.08173
0.282	2.26477	2.05385	2.0801
0.283	2.2581	2.05	2.07843
0.284	2.25141	2.04614	2.07674
0.285	2.24471	2.04226	2.07501
0.286	2.238	2.03837	2.07326
0.287	2.23127	2.03447	2.07148
0.288	2.22453	2.03055	2.06966
0.289	2.21778	2.02662	2.06782
0.29	2.21102	2.02267	2.06594
0.291	2.20424	2.01871	2.06404
0.292	2.19746	2.01474	2.0621
0.293	2.19066	2.01075	2.06014
0.294	2.18386	2.00674	2.05814
0.295	2.17705	2.00273	2.05611
0.296	2.17023	1.9987	2.05405
0.297	2.1634	1.99465	2.05196
0.298	2.15656	1.99059	2.04984
0.299	2.14972	1.98651	2.04769
0.3	2.14287	1.98242	2.04551
0.301	2.13601	1.97832	2.04329
0.302	2.12915	1.9742	2.04104
0.303	2.12228	1.97007	2.03877
0.304	2.11541	1.96592	2.03646
0.305	2.10853	1.96176	2.03411
0.306	2.10165	1.95758	2.03174
0.307	2.09477	1.95339	2.02934
0.308	2.08788	1.94918	2.0269
0.309	2.081	1.94496	2.02443
0.31	2.07411	1.94072	2.02193
0.311	2.06722	1.93647	2.0194
0.312	2.06032	1.9322	2.01684
0.313	2.05343	1.92792	2.01425
0.314	2.04654	1.92363	2.01162
0.315	2.03965	1.91932	2.00897
0.316	2.03276	1.915	2.00628
0.317	2.02587	1.91066	2.00356
0.318	2.01898	1.90631	2.00081
0.319	2.0121	1.90194	1.99803
0.32	2.00521	1.89756	1.99522
0.321	1.99834	1.89316	1.99238
0.322	1.99146	1.88875	1.9895
0.323	1.98459	1.88433	1.9866
0.324	1.97772	1.87989	1.98367
0.325	1.97086	1.87544	1.9807
0.326	1.96401	1.87098	1.97771
0.327	1.95716	1.8665	1.97468
0.328	1.95031	1.86201	1.97163
0.329	1.94347	1.8575	1.96855
0.33	1.93664	1.85299	1.96544
0.331	1.92982	1.84846	1.9623
0.332	1.92301	1.84391	1.95913
0.333	1.9162	1.83936	1.95593
0.334	1.9094	1.83479	1.9527
0.335	1.90262	1.83021	1.94945
0.336	1.89584	1.82561	1.94616
0.337	1.88907	1.82101	1.94285
0.338	1.88231	1.81639	1.93951
0.339	1.87557	1.81176	1.93615
0.34	1.86883	1.80712	1.93276
0.341	1.86211	1.80247	1.92934
0.342	1.85539	1.79781	1.9259
0.343	1.84869	1.79313	1.92243
0.344	1.84201	1.78845	1.91893
0.345	1.83533	1.78375	1.91541
0.346	1.82867	1.77905	1.91186
0.347	1.82203	1.77433	1.90829
0.348	1.8154	1.76961	1.9047
0.349	1.80878	1.76487	1.90108
0.35	1.80218	1.76013	1.89744
0.351	1.79559	1.75538	1.89377
0.352	1.78902	1.75062	1.89008
0.353	1.78246	1.74584	1.88637
0.354	1.77593	1.74107	1.88264
0.355	1.76941	1.73628	1.87889
0.356	1.7629	1.73149	1.87511
0.357	1.75641	1.72668	1.87131
0.358	1.74995	1.72188	1.8675
0.359	1.7435	1.71706	1.86366
0.36	1.73706	1.71224	1.8598
0.361	1.73065	1.70741	1.85593
0.362	1.72426	1.70257	1.85203
0.363	1.71788	1.69773	1.84812
0.364	1.71153	1.69289	1.84419
0.365	1.7052	1.68804	1.84024
0.366	1.69888	1.68318	1.83627
0.367	1.69259	1.67832	1.83229
0.368	1.68632	1.67346	1.82829
0.369	1.68007	1.66859	1.82428
0.37	1.67384	1.66372	1.82025
0.371	1.66763	1.65885	1.81621
0.372	1.66145	1.65397	1.81215
0.373	1.65529	1.64909	1.80808
0.374	1.64915	1.64421	1.80399
0.375	1.64304	1.63933	1.79989
0.376	1.63695	1.63444	1.79578
0.377	1.63088	1.62956	1.79166
0.378	1.62484	1.62467	1.78752
0.379	1.61882	1.61978	1.78338
0.38	1.61282	1.6149	1.77922
0.381	1.60685	1.61001	1.77506
0.382	1.60091	1.60513	1.77088
0.383	1.59499	1.60024	1.76669
0.384	1.5891	1.59536	1.7625
0.385	1.58323	1.59048	1.7583
0.386	1.57739	1.5856	1.75409
0.387	1.57158	1.58073	1.74988
0.388	1.56579	1.57585	1.74565
0.389	1.56003	1.57099	1.74142
0.39	1.5543	1.56612	1.73719
0.391	1.54859	1.56126	1.73295
0.392	1.54292	1.5564	1.72871
0.393	1.53727	1.55155	1.72446
0.394	1.53164	1.54671	1.72021
0.395	1.52605	1.54187	1.71595
0.396	1.52049	1.53703	1.71169
0.397	1.51495	1.53221	1.70743
0.398	1.50945	1.52739	1.70317
0.399	1.50397	1.52257	1.69891
0.4	1.49852	1.51777	1.69464
0.401	1.4931	1.51297	1.69038
0.402	1.48771	1.50819	1.68611
0.403	1.48236	1.50341	1.68185
0.404	1.47703	1.49864	1.67759
0.405	1.47173	1.49388	1.67333
0.406	1.46647	1.48913	1.66907
0.407	1.46123	1.48439	1.66481
0.408	1.45603	1.47966	1.66056
0.409	1.45085	1.47494	1.65631
0.41	1.44571	1.47024	1.65206
0.411	1.4406	1.46554	1.64782
0.412	1.43552	1.46086	1.64358
0.413	1.43048	1.4562	1.63935
0.414	1.42546	1.45154	1.63512
0.415	1.42048	1.4469	1.6309
0.416	1.41553	1.44228	1.62668
0.417	1.41061	1.43766	1.62247
0.418	1.40573	1.43307	1.61827
0.419	1.40088	1.42848	1.61408
0.42	1.39606	1.42392	1.60989
0.421	1.39128	1.41937	1.60571
0.422	1.38652	1.41483	1.60155
0.423	1.38181	1.41032	1.59739
0.424	1.37712	1.40582	1.59324
0.425	1.37247	1.40133	1.58909
0.426	1.36785	1.39687	1.58496
0.427	1.36327	1.39242	1.58084
0.428	1.35872	1.38799	1.57674
0.429	1.35421	1.38358	1.57264
0.43	1.34973	1.37919	1.56855
0.431	1.34528	1.37482	1.56448
0.432	1.34087	1.37047	1.56042
0.433	1.33649	1.36614	1.55637
0.434	1.33215	1.36183	1.55233
0.435	1.32784	1.35754	1.54831
0.436	1.32357	1.35328	1.54429
0.437	1.31933	1.34903	1.5403
0.438	1.31513	1.34481	1.53632
0.439	1.31096	1.34061	1.53235
0.44	1.30683	1.33643	1.52839
0.441	1.30274	1.33227	1.52445
0.442	1.29867	1.32814	1.52053
0.443	1.29465	1.32403	1.51662
0.444	1.29066	1.31994	1.51273
0.445	1.28671	1.31588	1.50885
0.446	1.28279	1.31184	1.50499
0.447	1.2789	1.30783	1.50114
0.448	1.27506	1.30384	1.49731
0.449	1.27125	1.29988	1.4935
0.45	1.26747	1.29595	1.48971
0.451	1.26373	1.29203	1.48593
0.452	1.26003	1.28815	1.48217
0.453	1.25636	1.28429	1.47842
0.454	1.25273	1.28046	1.47469
0.455	1.24914	1.27665	1.47098
0.456	1.24558	1.27287	1.46729
0.457	1.24206	1.26912	1.46362
0.458	1.23857	1.26539	1.45996
0.459	1.23512	1.2617	1.45633
0.46	1.23171	1.25803	1.45271
0.461	1.22833	1.25439	1.44911
0.462	1.22499	1.25077	1.44552
0.463	1.22168	1.24719	1.44196
0.464	1.21841	1.24363	1.43841
0.465	1.21518	1.24011	1.43489
0.466	1.21198	1.23661	1.43138
0.467	1.20882	1.23314	1.42789
0.468	1.2057	1.2297	1.42442
0.469	1.20261	1.22629	1.42097
0.47	1.19956	1.22291	1.41753
0.471	1.19655	1.21955	1.41412
0.472	1.19357	1.21623	1.41073
0.473	1.19062	1.21294	1.40735
0.474	1.18772	1.20968	1.40399
0.475	1.18485	1.20645	1.40066
0.476	1.18201	1.20324	1.39734
0.477	1.17921	1.20007	1.39404
0.478	1.17645	1.19693	1.39076
0.479	1.17372	1.19382	1.3875
0.48	1.17103	1.19074	1.38426
0.481	1.16838	1.18769	1.38103
0.482	1.16576	1.18468	1.37783
0.483	1.16317	1.18169	1.37465
0.484	1.16062	1.17873	1.37148
0.485	1.15811	1.1758	1.36833
0.486	1.15563	1.17291	1.3652
0.487	1.15319	1.17005	1.36209
0.488	1.15078	1.16721	1.359
0.489	1.14841	1.16441	1.35593
0.49	1.14607	1.16164	1.35288
0.491	1.14377	1.1589	1.34984
0.492	1.14151	1.15619	1.34682
0.493	1.13928	1.15351	1.34382
0.494	1.13708	1.15087	1.34084
0.495	1.13492	1.14825	1.33788
0.496	1.13279	1.14566	1.33494
0.497	1.1307	1.14311	1.33201
0.498	1.12864	1.14058	1.3291
0.499	1.12661	1.13809	1.32621
