# Supplementary material for: Evidence accumulation relates to perceptual consciousness and monitoring
Source: Nat Commun. 2021 May 31;12:3261. doi: 10.1038/s41467-021-23540-y (PMC8166835; doi:10.1038/s41467-021-23540-y)
Supplement: Supplementary file 4 — Source Data [file 41467_2021_23540_MOESM4_ESM.zip › Supplementary Data/SFig.1b.xls]

## Sheet: Sheet1
bins	count
0	0
20	0
40	73
60	131
80	61
100	28
120	28
140	17
160	4
180	8
200	6
220	1
240	2
260	2
280	1
300	1
320	2
340	2
360	1
380	0
400	0
