# Supplementary material for: Evidence accumulation relates to perceptual consciousness and monitoring
Source: Nat Commun. 2021 May 31;12:3261. doi: 10.1038/s41467-021-23540-y (PMC8166835; doi:10.1038/s41467-021-23540-y)
Supplement: Supplementary file 4 — Source Data [file 41467_2021_23540_MOESM4_ESM.zip › Supplementary Data/Fig.4f.xls]

## Sheet: Sheet1
confhit	confmiss	confcrej	conffa	simconfhit	simconfmiss	simconfcrej	simconffa
0.000971168	0.00139703	0	0.0182292	5.28597e-05	0	0	0
0.000303582	0	0.000555556	0.0104167	0.000568242	0	0	0.00480769
0.000590288	0.00105936	0	0	0.000277513	0	0	0
0.00200774	0.0025482	0	0.075	0.000118934	0	0	0.00480769
0.00479622	0.00346848	0.00111111	0.0319444	0.0273532	0.00977893	0.00249774	0.100587
0.0891128	0.0247874	0.00675395	0.249572	0.122685	0.0334065	0.00991263	0.367539
0.186481	0.0662497	0.0524357	0.176759	0.133635	0.134344	0.0466102	0.206485
0.187375	0.18924	0.152226	0.187699	0.140593	0.18939	0.09806	0.132094
0.168623	0.25699	0.238855	0.197056	0.138208	0.235537	0.204256	0.0807688
0.130089	0.219134	0.238408	0.0455109	0.172956	0.244044	0.382026	0.0455212
0.229651	0.235125	0.309655	0.0078125	0.263553	0.1535	0.256638	0.0573902
