# Supplementary material for: Evidence accumulation relates to perceptual consciousness and monitoring
Source: Nat Commun. 2021 May 31;12:3261. doi: 10.1038/s41467-021-23540-y (PMC8166835; doi:10.1038/s41467-021-23540-y)
Supplement: Supplementary file 4 — Source Data [file 41467_2021_23540_MOESM4_ESM.zip › Supplementary Data/SFig.1c.xls]

## Sheet: Sheet1
bins	count
0	0
1	0
2	0
3	0
4	2
5	51
6	114
7	38
8	30
9	23
10	21
11	16
12	15
13	13
14	9
15	8
16	9
17	3
18	2
19	1
20	0
21	3
22	3
23	0
24	2
25	0
26	0
27	1
28	0
29	0
30	4
