# Supplementary material for: Evidence accumulation relates to perceptual consciousness and monitoring
Source: Nat Commun. 2021 May 31;12:3261. doi: 10.1038/s41467-021-23540-y (PMC8166835; doi:10.1038/s41467-021-23540-y)
Supplement: Supplementary file 4 — Source Data [file 41467_2021_23540_MOESM4_ESM.zip › Supplementary Data/SFig.8b_inset.xls]

## Sheet: Sheet1
time	slow	mid	fast	miss
-0.5	0.861303	0.911928	1.15042	0.481376
-0.499	0.857589	0.919585	1.12964	0.483682
-0.498	0.861277	0.915573	1.14792	0.483095
-0.497	0.851687	0.922155	1.14225	0.492882
-0.496	0.857732	0.921665	1.16149	0.495404
-0.495	0.85118	0.91547	1.16748	0.502837
-0.494	0.871136	0.910593	1.16498	0.500805
-0.493	0.867889	0.910618	1.1539	0.492694
-0.492	0.871133	0.909566	1.17844	0.496082
-0.491	0.867615	0.910277	1.1785	0.492045
-0.49	0.860537	0.908149	1.16443	0.495717
-0.489	0.848282	0.905657	1.15806	0.506332
-0.488	0.867317	0.914317	1.16917	0.514921
-0.487	0.86649	0.907118	1.17013	0.517554
-0.486	0.832228	0.906992	1.19144	0.532139
-0.485	0.818716	0.899822	1.21153	0.539599
-0.484	0.811044	0.917418	1.23513	0.531674
-0.483	0.796295	0.909388	1.22288	0.535842
-0.482	0.791604	0.913952	1.22023	0.539247
-0.481	0.782005	0.901925	1.2035	0.521896
-0.48	0.791123	0.914247	1.20852	0.522483
-0.479	0.785831	0.937732	1.23174	0.532955
-0.478	0.781336	0.95143	1.24643	0.541677
-0.477	0.814997	0.977953	1.24271	0.53899
-0.476	0.828485	0.977922	1.23981	0.531241
-0.475	0.826066	0.976565	1.26472	0.518323
-0.474	0.820363	0.967714	1.29245	0.521402
-0.473	0.81837	0.977666	1.32668	0.50685
-0.472	0.799943	0.962438	1.3249	0.5131
-0.471	0.798685	0.971165	1.3034	0.518379
-0.47	0.810135	0.995148	1.31506	0.512513
-0.469	0.825263	0.999229	1.31166	0.506877
-0.468	0.826953	1.00151	1.30694	0.497948
-0.467	0.822676	1.00315	1.32184	0.503206
-0.466	0.818998	1.00128	1.30168	0.504466
-0.465	0.812724	1.01099	1.30486	0.491793
-0.464	0.823615	1.02722	1.28545	0.498454
-0.463	0.824865	1.00627	1.31594	0.515678
-0.462	0.822408	1.00253	1.31202	0.517418
-0.461	0.830097	1.01656	1.30388	0.531004
-0.46	0.822309	1.03476	1.32188	0.528631
-0.459	0.803755	1.02222	1.32228	0.537116
-0.458	0.812539	1.00987	1.31857	0.537063
-0.457	0.796767	1.01355	1.31798	0.551349
-0.456	0.801781	0.998166	1.32766	0.564176
-0.455	0.80944	0.980038	1.33766	0.558064
-0.454	0.81139	0.979928	1.33886	0.562767
-0.453	0.809405	0.965896	1.35989	0.557989
-0.452	0.792075	0.96377	1.35267	0.557037
-0.451	0.783123	0.95193	1.3803	0.568101
-0.45	0.759861	0.942804	1.36445	0.567944
-0.449	0.745668	0.933592	1.35734	0.566607
-0.448	0.769985	0.932774	1.37518	0.567879
-0.447	0.764264	0.932366	1.35578	0.576383
-0.446	0.787856	0.939382	1.37676	0.577106
-0.445	0.79755	0.914694	1.39966	0.566634
-0.444	0.796523	0.890672	1.3972	0.55977
-0.443	0.779798	0.879376	1.39204	0.552413
-0.442	0.794065	0.881667	1.38864	0.555336
-0.441	0.819111	0.861709	1.41545	0.568314
-0.44	0.836575	0.861405	1.42206	0.560163
-0.439	0.827934	0.850575	1.41138	0.560655
-0.438	0.806507	0.855669	1.41154	0.567189
-0.437	0.799155	0.855001	1.42793	0.570418
-0.436	0.792345	0.854002	1.41385	0.564405
-0.435	0.767902	0.843059	1.4091	0.56825
-0.434	0.773592	0.821555	1.4102	0.576253
-0.433	0.76753	0.839996	1.41957	0.565151
-0.432	0.775652	0.829223	1.42037	0.567068
-0.431	0.784367	0.856076	1.41296	0.567441
-0.43	0.785651	0.840227	1.41976	0.579561
-0.429	0.78575	0.81484	1.41578	0.569344
-0.428	0.779692	0.806637	1.41378	0.568385
-0.427	0.765354	0.809927	1.39428	0.562826
-0.426	0.762951	0.794809	1.40791	0.563077
-0.425	0.808493	0.816147	1.40277	0.558396
-0.424	0.828514	0.812543	1.40471	0.566128
-0.423	0.828427	0.80845	1.38678	0.568903
-0.422	0.835252	0.8124	1.41466	0.570119
-0.421	0.833702	0.822943	1.43203	0.566646
-0.42	0.833949	0.828691	1.44273	0.577536
-0.419	0.825043	0.815596	1.4518	0.581966
-0.418	0.813919	0.823046	1.45384	0.58531
-0.417	0.813799	0.848557	1.48481	0.576024
-0.416	0.794836	0.844922	1.51483	0.568331
-0.415	0.799269	0.837116	1.50174	0.565909
-0.414	0.794597	0.82438	1.49942	0.563137
-0.413	0.797676	0.816892	1.4969	0.570476
-0.412	0.808428	0.825988	1.52476	0.571363
-0.411	0.805512	0.820254	1.54867	0.573808
-0.41	0.798273	0.843909	1.55017	0.562712
-0.409	0.819618	0.839858	1.54555	0.561464
-0.408	0.834808	0.862951	1.54711	0.563823
-0.407	0.843314	0.865307	1.55376	0.556316
-0.406	0.825715	0.85248	1.54989	0.561323
-0.405	0.847904	0.846822	1.55148	0.571394
-0.404	0.869162	0.81518	1.53776	0.565259
-0.403	0.875169	0.802666	1.54264	0.565279
-0.402	0.876627	0.813802	1.52941	0.565192
-0.401	0.87163	0.837401	1.53831	0.559516
-0.4	0.856207	0.836191	1.53304	0.56968
-0.399	0.866652	0.851707	1.56536	0.579015
-0.398	0.867898	0.860251	1.58886	0.585156
-0.397	0.876351	0.856571	1.60215	0.573022
-0.396	0.88396	0.857102	1.60638	0.572337
-0.395	0.889621	0.844615	1.59948	0.568434
-0.394	0.876862	0.865492	1.59016	0.563321
-0.393	0.84705	0.835323	1.61122	0.570273
-0.392	0.834501	0.835265	1.62447	0.564447
-0.391	0.836257	0.833311	1.61982	0.558681
-0.39	0.835939	0.856195	1.62699	0.564868
-0.389	0.85632	0.864591	1.62775	0.574612
-0.388	0.856694	0.829822	1.61603	0.569581
-0.387	0.864575	0.840832	1.64651	0.567906
-0.386	0.864201	0.84814	1.6392	0.567632
-0.385	0.875463	0.866262	1.64013	0.56842
-0.384	0.885898	0.857025	1.655	0.579185
-0.383	0.893182	0.875545	1.66794	0.577482
-0.382	0.922093	0.874599	1.67457	0.574958
-0.381	0.901369	0.869074	1.68791	0.579059
-0.38	0.908825	0.894342	1.67377	0.596328
-0.379	0.910524	0.890145	1.68452	0.574847
-0.378	0.903141	0.881495	1.68401	0.581129
-0.377	0.895402	0.882419	1.68581	0.576792
-0.376	0.892833	0.878197	1.69005	0.589072
-0.375	0.898559	0.906592	1.70586	0.577108
-0.374	0.892841	0.904518	1.70529	0.579532
-0.373	0.885522	0.903225	1.72596	0.570952
-0.372	0.862627	0.903983	1.73974	0.578231
-0.371	0.888984	0.913414	1.74466	0.579109
-0.37	0.87644	0.907165	1.74626	0.576468
-0.369	0.851851	0.911334	1.75392	0.569779
-0.368	0.846499	0.933567	1.78092	0.571521
-0.367	0.857928	0.926073	1.76564	0.575071
-0.366	0.843157	0.908098	1.78248	0.575287
-0.365	0.834336	0.906233	1.78766	0.577185
-0.364	0.83382	0.900383	1.78491	0.583802
-0.363	0.853404	0.87748	1.79068	0.581599
-0.362	0.851767	0.88163	1.8023	0.591103
-0.361	0.867759	0.88979	1.83292	0.597129
-0.36	0.87815	0.870335	1.82308	0.600672
-0.359	0.890415	0.846753	1.82425	0.583778
-0.358	0.898417	0.858554	1.81565	0.575705
-0.357	0.906365	0.856691	1.80689	0.578827
-0.356	0.901055	0.859321	1.81506	0.57812
-0.355	0.942726	0.842361	1.80078	0.585923
-0.354	0.962333	0.844483	1.80293	0.574995
-0.353	0.955083	0.858027	1.82263	0.579386
-0.352	0.955096	0.859459	1.84307	0.576403
-0.351	0.958348	0.833598	1.84889	0.56755
-0.35	0.96488	0.85072	1.84187	0.5743
-0.349	0.997341	0.873413	1.8627	0.586481
-0.348	0.999853	0.851882	1.87711	0.583565
-0.347	1.00669	0.855616	1.86567	0.577789
-0.346	0.993901	0.866179	1.84115	0.575912
-0.345	0.988974	0.855186	1.83552	0.555167
-0.344	0.993784	0.870303	1.83713	0.554879
-0.343	0.96591	0.847766	1.82931	0.558679
-0.342	0.992062	0.862116	1.85893	0.55743
-0.341	0.985722	0.871756	1.85832	0.546767
-0.34	0.969217	0.900789	1.86421	0.562175
-0.339	0.963299	0.916393	1.87165	0.565463
-0.338	0.972771	0.912981	1.85686	0.579733
-0.337	0.967383	0.898738	1.83305	0.58293
-0.336	0.953224	0.927114	1.83747	0.580964
-0.335	0.938826	0.930121	1.82593	0.578453
-0.334	0.951617	0.922148	1.81694	0.587192
-0.333	0.956158	0.919511	1.84059	0.585165
-0.332	0.965809	0.922824	1.84993	0.568752
-0.331	0.959131	0.952338	1.85227	0.562624
-0.33	0.967332	0.951904	1.8673	0.562188
-0.329	0.948842	0.964885	1.86258	0.565743
-0.328	0.95739	0.973894	1.87154	0.565033
-0.327	0.963995	0.968511	1.88782	0.566564
-0.326	0.954821	0.973397	1.90822	0.567826
-0.325	0.962281	0.969978	1.89762	0.575848
-0.324	0.951465	0.96219	1.9291	0.57216
-0.323	0.947999	0.960679	1.93237	0.555806
-0.322	0.959342	0.928603	1.93981	0.557808
-0.321	0.967768	0.955122	1.95766	0.561025
-0.32	0.963779	0.953147	1.99326	0.543107
-0.319	0.954539	0.960474	1.98188	0.551771
-0.318	0.941051	0.97603	1.99648	0.553295
-0.317	0.921867	0.991501	2.00015	0.563252
-0.316	0.931859	0.99284	2.00964	0.568978
-0.315	0.910308	1.01453	2.02515	0.565272
-0.314	0.894711	1.02648	2.01633	0.554834
-0.313	0.902004	1.03051	2.0232	0.565294
-0.312	0.873831	1.01161	2.02299	0.566552
-0.311	0.852152	1.017	2.01588	0.579555
-0.31	0.857524	1.01772	2.01774	0.576735
-0.309	0.85206	1.0238	1.99642	0.581258
-0.308	0.865088	1.01915	1.98752	0.57848
-0.307	0.838989	1.00822	2.01449	0.584645
-0.306	0.834761	1.01261	2.01016	0.585122
-0.305	0.845455	1.0102	2.01079	0.600405
-0.304	0.851821	1.01569	2.02273	0.598494
-0.303	0.85458	1.00702	2.03304	0.596269
-0.302	0.866959	1.01348	2.03895	0.593145
-0.301	0.874269	1.03132	2.04011	0.601484
-0.3	0.894689	1.0335	2.06077	0.600229
-0.299	0.880216	1.02119	2.05316	0.602071
-0.298	0.898311	1.04319	2.0446	0.585639
-0.297	0.890257	1.05764	2.0612	0.584205
-0.296	0.909814	1.06848	2.04711	0.585151
-0.295	0.933073	1.05765	2.04378	0.588551
-0.294	0.932085	1.05973	2.06948	0.587363
-0.293	0.915773	1.06696	2.11864	0.584126
-0.292	0.933625	1.05408	2.14487	0.574207
-0.291	0.930107	1.04746	2.15146	0.581376
-0.29	0.919584	1.05292	2.15966	0.593554
-0.289	0.928311	1.04309	2.16164	0.597305
-0.288	0.971232	1.0581	2.15447	0.591018
-0.287	0.97318	1.05963	2.15793	0.592471
-0.286	0.981315	1.04895	2.16968	0.603722
-0.285	0.977509	1.08964	2.18786	0.602805
-0.284	0.970861	1.11712	2.1964	0.612
-0.283	0.953517	1.10615	2.20242	0.598299
-0.282	0.955143	1.11383	2.21632	0.604048
-0.281	0.949308	1.16436	2.23588	0.603884
-0.28	0.942724	1.17222	2.25197	0.601276
-0.279	0.92912	1.14989	2.25336	0.612284
-0.278	0.934015	1.15631	2.26516	0.605249
-0.277	0.923727	1.17065	2.27719	0.594497
-0.276	0.925325	1.16646	2.28022	0.596634
-0.275	0.924251	1.15172	2.28914	0.604583
-0.274	0.925574	1.16708	2.29559	0.611861
-0.273	0.916821	1.19088	2.29013	0.623884
-0.272	0.918617	1.20093	2.29308	0.628214
-0.271	0.925048	1.21799	2.2899	0.640647
-0.27	0.926264	1.23316	2.31854	0.629653
-0.269	0.937241	1.24697	2.2988	0.639187
-0.268	0.907704	1.27244	2.28713	0.633452
-0.267	0.910766	1.26918	2.27909	0.645007
-0.266	0.90341	1.29431	2.29052	0.66001
-0.265	0.886553	1.30382	2.29886	0.657101
-0.264	0.902174	1.33293	2.32709	0.660636
-0.263	0.923746	1.35132	2.33033	0.670933
-0.262	0.923053	1.36824	2.32591	0.673436
-0.261	0.925467	1.36842	2.33727	0.682497
-0.26	0.949739	1.37347	2.35773	0.708724
-0.259	0.957434	1.39206	2.35938	0.700411
-0.258	0.960201	1.40748	2.35913	0.698458
-0.257	0.964439	1.44251	2.40471	0.689538
-0.256	0.95265	1.44636	2.3941	0.685385
-0.255	0.983538	1.4458	2.40115	0.670181
-0.254	0.99789	1.4659	2.41259	0.667253
-0.253	1.00696	1.4788	2.41298	0.676433
-0.252	0.993136	1.4911	2.4305	0.681228
-0.251	0.983299	1.51872	2.43545	0.684341
-0.25	0.986081	1.53413	2.43361	0.684125
-0.249	1.00645	1.54716	2.47897	0.684974
-0.248	1.02007	1.53984	2.48117	0.680747
-0.247	1.02097	1.55376	2.48101	0.67754
-0.246	1.01962	1.55525	2.49296	0.669202
-0.245	1.02203	1.57296	2.50304	0.678801
-0.244	1.01443	1.59218	2.49438	0.678021
-0.243	0.998367	1.62018	2.51375	0.672386
-0.242	0.995691	1.62612	2.50984	0.674517
-0.241	1.00558	1.64486	2.49317	0.671003
-0.24	0.994241	1.66183	2.49483	0.675112
-0.239	0.990386	1.66686	2.50988	0.664833
-0.238	0.982048	1.67742	2.4967	0.657267
-0.237	0.991683	1.68291	2.5144	0.644279
-0.236	1.01407	1.67204	2.53139	0.651937
-0.235	1.04367	1.68667	2.53782	0.644713
-0.234	1.04082	1.69679	2.55554	0.651594
-0.233	1.0547	1.71229	2.55919	0.658786
-0.232	1.04347	1.73397	2.58733	0.663332
-0.231	1.07517	1.77218	2.58998	0.664454
-0.23	1.08579	1.7871	2.58158	0.651825
-0.229	1.08599	1.79629	2.58731	0.663433
-0.228	1.09493	1.79982	2.59768	0.680301
-0.227	1.08744	1.82016	2.61689	0.68335
-0.226	1.09524	1.84673	2.61295	0.687587
-0.225	1.09572	1.85008	2.61511	0.680335
-0.224	1.10937	1.88333	2.62559	0.674962
-0.223	1.11245	1.89874	2.63636	0.673501
-0.222	1.11434	1.92725	2.638	0.673026
-0.221	1.12027	1.94082	2.62596	0.668995
-0.22	1.13461	1.95414	2.63739	0.668417
-0.219	1.13383	1.9753	2.64539	0.665244
-0.218	1.12517	1.98294	2.65485	0.674531
-0.217	1.12543	1.99645	2.66642	0.677274
-0.216	1.15254	2.0099	2.64667	0.675928
-0.215	1.14472	2.02927	2.64298	0.683788
-0.214	1.17522	2.04247	2.63499	0.717519
-0.213	1.18129	2.07618	2.63721	0.705095
-0.212	1.19833	2.05875	2.64744	0.693926
-0.211	1.20643	2.08468	2.66728	0.698292
-0.21	1.23219	2.12027	2.68206	0.684155
-0.209	1.23184	2.13843	2.67902	0.680805
-0.208	1.25042	2.14504	2.69884	0.683946
-0.207	1.28133	2.14055	2.70038	0.683443
-0.206	1.3075	2.17826	2.72704	0.696079
-0.205	1.35183	2.20283	2.73033	0.703572
-0.204	1.36	2.22713	2.75113	0.705928
-0.203	1.37885	2.2357	2.76075	0.702625
-0.202	1.38824	2.24326	2.76752	0.706984
-0.201	1.38175	2.24094	2.74547	0.713401
-0.2	1.41548	2.2878	2.74435	0.731528
-0.199	1.41355	2.31022	2.74277	0.737667
-0.198	1.42998	2.31914	2.73734	0.735412
-0.197	1.45416	2.33635	2.76588	0.728578
-0.196	1.46816	2.35536	2.78011	0.721882
-0.195	1.49213	2.36654	2.7916	0.727793
-0.194	1.48947	2.37198	2.81312	0.71587
-0.193	1.48326	2.37794	2.83519	0.720109
-0.192	1.51178	2.37503	2.85813	0.731663
-0.191	1.5287	2.39114	2.88089	0.72933
-0.19	1.54771	2.42633	2.89928	0.713213
-0.189	1.55588	2.42545	2.91519	0.72559
-0.188	1.56983	2.43042	2.91838	0.716338
-0.187	1.55456	2.43799	2.91592	0.713784
-0.186	1.57465	2.42946	2.93185	0.717593
-0.185	1.59271	2.45298	2.94118	0.723028
-0.184	1.61189	2.4635	2.93562	0.735038
-0.183	1.62513	2.49139	2.93136	0.740742
-0.182	1.66927	2.49096	2.93536	0.753766
-0.181	1.68299	2.50244	2.93658	0.749858
-0.18	1.68661	2.52852	2.95019	0.752404
-0.179	1.67313	2.53579	2.95165	0.739035
-0.178	1.67934	2.57869	2.9503	0.716297
-0.177	1.68903	2.59714	2.96545	0.725676
-0.176	1.71501	2.60416	2.99886	0.716134
-0.175	1.74076	2.61564	3.01363	0.725691
-0.174	1.7488	2.62893	3.03017	0.734425
-0.173	1.75995	2.6234	3.04191	0.739602
-0.172	1.78128	2.62415	3.05385	0.741286
-0.171	1.79514	2.63143	3.04017	0.742447
-0.17	1.81191	2.63454	3.03501	0.751828
-0.169	1.80172	2.65695	3.04562	0.759274
-0.168	1.83838	2.67305	3.03216	0.762968
-0.167	1.83337	2.68546	3.01751	0.763398
-0.166	1.86814	2.70679	3.01132	0.759785
-0.165	1.90071	2.70974	3.01786	0.752521
-0.164	1.92813	2.70424	3.0247	0.746513
-0.163	1.94588	2.71505	3.02389	0.757678
-0.162	1.98235	2.7298	3.01698	0.757441
-0.161	1.98646	2.73457	3.01613	0.766881
-0.16	2.00551	2.75572	3.02212	0.769699
-0.159	2.02495	2.76574	3.02005	0.789015
-0.158	2.03967	2.7859	3.03687	0.800468
-0.157	2.07761	2.79875	3.03002	0.79779
-0.156	2.10121	2.80864	3.03535	0.789404
-0.155	2.12806	2.82565	3.03586	0.779742
-0.154	2.13576	2.83738	3.06649	0.773997
-0.153	2.13161	2.85639	3.07207	0.773619
-0.152	2.16177	2.83976	3.08423	0.762213
-0.151	2.21526	2.86452	3.09697	0.74729
-0.15	2.21186	2.88086	3.11177	0.739166
-0.149	2.21368	2.90166	3.13622	0.732306
-0.148	2.21019	2.90964	3.14354	0.738182
-0.147	2.23602	2.93193	3.14819	0.729171
-0.146	2.25832	2.94545	3.15314	0.727329
-0.145	2.28956	2.95814	3.16675	0.722835
-0.144	2.30151	2.98901	3.18212	0.72864
-0.143	2.32743	3.00846	3.18762	0.73442
-0.142	2.32606	2.99477	3.18512	0.745987
-0.141	2.34524	3.00996	3.20021	0.739947
-0.14	2.36303	3.03213	3.2204	0.736041
-0.139	2.37501	3.06211	3.24155	0.750539
-0.138	2.41488	3.08738	3.25807	0.76118
-0.137	2.44194	3.12539	3.26203	0.757884
-0.136	2.46172	3.13612	3.27439	0.76879
-0.135	2.4712	3.13307	3.27568	0.772919
-0.134	2.48814	3.1571	3.28256	0.792644
-0.133	2.49512	3.17332	3.30622	0.792591
-0.132	2.51115	3.19123	3.31715	0.797188
-0.131	2.52232	3.21364	3.32854	0.795875
-0.13	2.53135	3.22877	3.35946	0.80175
-0.129	2.51161	3.23285	3.34838	0.78745
-0.128	2.52415	3.24728	3.35982	0.791233
-0.127	2.5538	3.26375	3.3492	0.792463
-0.126	2.5864	3.25844	3.36727	0.780633
-0.125	2.59913	3.28649	3.35893	0.78569
-0.124	2.60044	3.29978	3.38061	0.79628
-0.123	2.63409	3.32713	3.39309	0.801048
-0.122	2.64188	3.33252	3.39435	0.805144
-0.121	2.65976	3.33114	3.39514	0.804401
-0.12	2.68847	3.34091	3.4043	0.798941
-0.119	2.70835	3.37778	3.40899	0.787401
-0.118	2.73089	3.37896	3.41121	0.794437
-0.117	2.74382	3.37145	3.40226	0.804213
-0.116	2.73841	3.3612	3.41416	0.799687
-0.115	2.77166	3.38549	3.43696	0.81215
-0.114	2.80373	3.41978	3.45193	0.818609
-0.113	2.81569	3.47807	3.46972	0.810099
-0.112	2.84664	3.4768	3.46974	0.814749
-0.111	2.86661	3.49372	3.48158	0.809003
-0.11	2.89332	3.5145	3.50693	0.808106
-0.109	2.91749	3.51457	3.51395	0.808193
-0.108	2.94186	3.53485	3.52239	0.801654
-0.107	2.9635	3.52921	3.54039	0.808087
-0.106	2.99736	3.55025	3.55744	0.811705
-0.105	2.99101	3.56483	3.55999	0.806884
-0.104	3.00074	3.59023	3.55151	0.792934
-0.103	3.02112	3.59934	3.55062	0.781518
-0.102	3.02828	3.60206	3.58249	0.776076
-0.101	3.03289	3.64311	3.60784	0.766669
-0.1	3.05982	3.67322	3.60202	0.782013
-0.099	3.08467	3.69065	3.61889	0.779717
-0.098	3.07744	3.72363	3.61429	0.789016
-0.097	3.09847	3.75377	3.64283	0.786684
-0.096	3.12993	3.75455	3.63077	0.799613
-0.095	3.14716	3.75901	3.64812	0.809518
-0.094	3.15257	3.7673	3.64537	0.810321
-0.093	3.17451	3.77586	3.64667	0.806986
-0.092	3.19166	3.77959	3.63586	0.802024
-0.091	3.2092	3.78646	3.64332	0.802238
-0.09	3.22529	3.76791	3.65151	0.814211
-0.089	3.23826	3.7889	3.688	0.810072
-0.088	3.24403	3.7875	3.72092	0.801501
-0.087	3.24356	3.80783	3.72622	0.796115
-0.086	3.26325	3.82848	3.7474	0.800181
-0.085	3.27453	3.84577	3.74916	0.798571
-0.084	3.31024	3.86315	3.73922	0.798226
-0.083	3.32074	3.87632	3.77672	0.808163
-0.082	3.35222	3.88841	3.78147	0.810469
-0.081	3.38746	3.93503	3.7913	0.795216
-0.08	3.40384	3.92023	3.786	0.792439
-0.079	3.42528	3.93803	3.7749	0.787475
-0.078	3.41466	3.9603	3.78021	0.787538
-0.077	3.43849	3.99739	3.79985	0.797434
-0.076	3.46807	4.02372	3.82386	0.794762
-0.075	3.50498	4.04467	3.82118	0.775007
-0.074	3.50455	4.03436	3.84639	0.7685
-0.073	3.54448	4.0364	3.83429	0.757533
-0.072	3.56526	4.05634	3.83348	0.754314
-0.071	3.60036	4.06509	3.84667	0.753335
-0.07	3.60733	4.06743	3.84465	0.756212
-0.069	3.65133	4.08164	3.86902	0.765825
-0.068	3.67762	4.0815	3.85247	0.76796
-0.067	3.69294	4.09005	3.86576	0.772004
-0.066	3.7223	4.08756	3.89242	0.778405
-0.065	3.73781	4.09264	3.88277	0.762956
-0.064	3.75661	4.11089	3.90706	0.767606
-0.063	3.78323	4.12002	3.89808	0.768732
-0.062	3.80543	4.12453	3.89112	0.766446
-0.061	3.81335	4.12748	3.91468	0.772244
-0.06	3.82251	4.14757	3.8971	0.768696
-0.059	3.8458	4.14693	3.8723	0.77616
-0.058	3.86301	4.14734	3.8532	0.778154
-0.057	3.86919	4.15003	3.84223	0.794843
-0.056	3.86616	4.17425	3.82953	0.801415
-0.055	3.88859	4.189	3.8217	0.810869
-0.054	3.90092	4.19741	3.81001	0.825995
-0.053	3.9063	4.20205	3.79407	0.816349
-0.052	3.90651	4.2362	3.80175	0.81043
-0.051	3.91016	4.28437	3.79239	0.827795
-0.05	3.9167	4.27345	3.8019	0.829234
-0.049	3.92925	4.27358	3.81605	0.839313
-0.048	3.95702	4.27395	3.81025	0.842605
-0.047	3.96815	4.28655	3.80366	0.841306
-0.046	3.98965	4.26765	3.80061	0.864147
-0.045	4.00478	4.28587	3.81484	0.868381
-0.044	4.03804	4.2865	3.80229	0.854622
-0.043	4.04576	4.30343	3.79288	0.857041
-0.042	4.05368	4.30363	3.79137	0.861372
-0.041	4.05645	4.30928	3.79674	0.856584
-0.04	4.06523	4.33989	3.81784	0.863458
-0.039	4.07932	4.35401	3.8141	0.857343
-0.038	4.06428	4.37507	3.7909	0.840647
-0.037	4.06509	4.37602	3.77751	0.843384
-0.036	4.07404	4.3604	3.77439	0.841448
-0.035	4.07093	4.37262	3.75293	0.837982
-0.034	4.05459	4.37093	3.77213	0.840581
-0.033	4.08465	4.37617	3.76112	0.851396
-0.032	4.08787	4.36024	3.75518	0.841307
-0.031	4.09109	4.36723	3.77012	0.833938
-0.03	4.06343	4.35351	3.76252	0.83848
-0.029	4.07004	4.34164	3.7493	0.838893
-0.028	4.08598	4.34267	3.7554	0.83525
-0.027	4.08261	4.34663	3.76745	0.848543
-0.026	4.0831	4.34575	3.75932	0.865354
-0.025	4.10142	4.3811	3.75036	0.867086
-0.024	4.10937	4.37254	3.73293	0.874008
-0.023	4.13333	4.38854	3.73371	0.88303
-0.022	4.1668	4.38543	3.72545	0.881623
-0.021	4.17356	4.37656	3.71917	0.883323
-0.02	4.19843	4.37201	3.71743	0.888884
-0.019	4.20706	4.36213	3.74598	0.890265
-0.018	4.21525	4.35538	3.72426	0.892379
-0.017	4.21279	4.38534	3.71155	0.881
-0.016	4.2322	4.37735	3.72087	0.861143
-0.015	4.25726	4.38156	3.72888	0.867109
-0.014	4.29524	4.38642	3.73412	0.868185
-0.013	4.28754	4.38618	3.72925	0.861302
-0.012	4.29949	4.37816	3.73807	0.849929
-0.011	4.2901	4.4044	3.73244	0.852261
-0.01	4.31415	4.40325	3.73655	0.825373
-0.009	4.32999	4.40399	3.74158	0.835034
-0.008	4.33597	4.4083	3.7332	0.841956
-0.007	4.31571	4.40359	3.70065	0.827005
-0.006	4.34572	4.39601	3.68584	0.842224
-0.005	4.33874	4.39063	3.69015	0.826227
-0.004	4.33832	4.39568	3.70452	0.831766
-0.003	4.33076	4.39123	3.71618	0.828966
-0.002	4.32801	4.38979	3.69429	0.81646
-0.001	4.33321	4.38921	3.68177	0.819619
0	4.33692	4.37898	3.67738	0.83819
0.001	4.33654	4.37528	3.66553	0.831127
0.002	4.33524	4.39608	3.66207	0.841122
0.003	4.31842	4.40622	3.64521	0.842915
0.004	4.32986	4.4019	3.65951	0.833904
0.005	4.32814	4.41221	3.65035	0.825031
0.006	4.31663	4.43922	3.64059	0.817159
0.007	4.32026	4.42781	3.63565	0.815758
0.008	4.3202	4.43116	3.6429	0.799202
0.009	4.31952	4.43485	3.62923	0.802228
0.01	4.3319	4.44338	3.61179	0.807859
0.011	4.32321	4.4384	3.58768	0.790825
0.012	4.33613	4.432	3.59022	0.793153
0.013	4.34883	4.43228	3.59805	0.799051
0.014	4.33611	4.43645	3.61001	0.797401
0.015	4.34271	4.42869	3.60615	0.804493
0.016	4.36856	4.44569	3.59893	0.800681
0.017	4.36542	4.43698	3.61026	0.812723
0.018	4.36784	4.4284	3.64522	0.811064
0.019	4.35217	4.41573	3.66913	0.820528
0.02	4.3582	4.41454	3.64862	0.81738
0.021	4.37814	4.40452	3.63029	0.823654
0.022	4.38034	4.36582	3.64988	0.814895
0.023	4.3881	4.3527	3.62568	0.812657
0.024	4.42802	4.35947	3.6087	0.824352
0.025	4.41739	4.36806	3.6141	0.824619
0.026	4.43926	4.38323	3.61979	0.845451
0.027	4.43607	4.38084	3.60795	0.855762
0.028	4.43979	4.36954	3.59416	0.870869
0.029	4.44554	4.38857	3.59639	0.860279
0.03	4.43423	4.38857	3.58796	0.865259
0.031	4.41536	4.3767	3.60173	0.867936
0.032	4.43209	4.37404	3.5855	0.862826
0.033	4.45214	4.38909	3.60358	0.866288
0.034	4.48147	4.36793	3.61704	0.865636
0.035	4.47698	4.38626	3.61491	0.875675
0.036	4.47676	4.38645	3.61942	0.875847
0.037	4.47265	4.39651	3.61867	0.87129
0.038	4.46019	4.40333	3.592	0.876682
0.039	4.46913	4.40435	3.60486	0.877693
0.04	4.4961	4.40038	3.61953	0.883242
0.041	4.51063	4.40231	3.61992	0.867007
0.042	4.52398	4.41543	3.61983	0.864983
0.043	4.53167	4.40768	3.60987	0.861375
0.044	4.53279	4.41014	3.60404	0.862671
0.045	4.54961	4.39665	3.61096	0.865132
0.046	4.55914	4.38244	3.59397	0.85647
0.047	4.58485	4.38363	3.56268	0.86186
0.048	4.58335	4.38279	3.55176	0.848859
0.049	4.61853	4.39158	3.54987	0.831498
0.05	4.62894	4.38319	3.55602	0.83528
0.051	4.65196	4.3611	3.54228	0.839096
0.052	4.6533	4.33526	3.55738	0.837637
0.053	4.64083	4.33036	3.56688	0.837742
0.054	4.66583	4.35113	3.55313	0.837207
0.055	4.66826	4.36202	3.54873	0.846195
0.056	4.67631	4.36619	3.52762	0.843936
0.057	4.68478	4.35821	3.52218	0.837787
0.058	4.67389	4.35886	3.48714	0.845588
0.059	4.68191	4.3452	3.48129	0.84942
0.06	4.67787	4.33971	3.48889	0.862552
0.061	4.68636	4.33414	3.48052	0.87437
0.062	4.6933	4.3341	3.47539	0.88013
0.063	4.71728	4.32404	3.45914	0.884306
0.064	4.69504	4.32635	3.45249	0.879653
0.065	4.68006	4.31314	3.45868	0.875755
0.066	4.67653	4.29812	3.48037	0.867873
0.067	4.69184	4.28856	3.50752	0.871012
0.068	4.70756	4.28905	3.49046	0.881187
0.069	4.73175	4.2832	3.47323	0.880978
0.07	4.75585	4.25326	3.46637	0.885991
0.071	4.77171	4.24723	3.46408	0.884558
0.072	4.7708	4.2357	3.45186	0.884616
0.073	4.76309	4.21789	3.45059	0.888653
0.074	4.76689	4.20817	3.43653	0.879975
0.075	4.77701	4.21595	3.41813	0.878071
0.076	4.77222	4.20486	3.41747	0.885537
0.077	4.76321	4.20691	3.43338	0.884239
0.078	4.77402	4.22813	3.44669	0.890245
0.079	4.77058	4.22312	3.46935	0.882985
0.08	4.76636	4.2072	3.44247	0.894128
0.081	4.76905	4.20385	3.44111	0.892328
0.082	4.75663	4.20148	3.45144	0.891146
0.083	4.75289	4.18259	3.42966	0.901699
0.084	4.77069	4.15968	3.42652	0.891879
0.085	4.76222	4.16498	3.43541	0.882039
0.086	4.78065	4.1514	3.41837	0.888203
0.087	4.78599	4.14721	3.42172	0.896401
0.088	4.81463	4.13643	3.42836	0.890849
0.089	4.8239	4.14949	3.41721	0.90238
0.09	4.81574	4.1184	3.41043	0.905822
0.091	4.84311	4.12709	3.3741	0.910281
0.092	4.85263	4.14433	3.36546	0.899736
0.093	4.88701	4.14428	3.37694	0.913155
0.094	4.8948	4.1401	3.35898	0.932217
0.095	4.90764	4.14377	3.3539	0.955578
0.096	4.91078	4.14814	3.32204	0.973326
0.097	4.92341	4.14277	3.33516	0.976753
0.098	4.92412	4.13483	3.32998	0.981799
0.099	4.94474	4.13725	3.33503	0.986989
0.1	4.9528	4.13047	3.351	0.972726
0.101	4.95537	4.14331	3.33918	0.975989
0.102	4.94232	4.1496	3.33792	0.96261
0.103	4.93913	4.13453	3.32795	0.957161
0.104	4.93708	4.13259	3.31618	0.940893
0.105	4.94935	4.1484	3.31842	0.948456
0.106	4.9778	4.15808	3.31211	0.946787
0.107	4.9549	4.16027	3.30433	0.959732
0.108	4.95683	4.16389	3.29753	0.976795
0.109	4.95506	4.14532	3.30021	0.984559
0.11	4.95333	4.14911	3.3009	0.985006
0.111	4.95626	4.16273	3.27927	0.990016
0.112	4.95982	4.14847	3.2713	0.993922
0.113	4.96073	4.14021	3.24749	1.0104
0.114	4.97156	4.14483	3.23164	1.00327
0.115	4.99566	4.15231	3.23714	0.978975
0.116	4.98892	4.16272	3.22091	0.980541
0.117	4.97826	4.16424	3.21199	0.997326
0.118	4.98375	4.18777	3.21175	0.989816
0.119	4.97669	4.15781	3.20292	0.982678
0.12	4.94376	4.17118	3.20508	0.982497
0.121	4.97354	4.17412	3.17611	0.977364
0.122	4.98603	4.19309	3.17676	0.971157
0.123	4.98323	4.21729	3.16101	0.954559
0.124	4.97257	4.22971	3.14073	0.958054
0.125	4.96861	4.2151	3.14405	0.958928
0.126	4.95942	4.21493	3.10941	0.955622
0.127	4.95788	4.19228	3.10868	0.951409
0.128	4.95016	4.19163	3.1041	0.950824
0.129	4.96082	4.20218	3.09529	0.950945
0.13	4.98668	4.21793	3.08081	0.951405
0.131	4.97797	4.21601	3.06649	0.946514
0.132	4.98632	4.20403	3.06768	0.945252
0.133	4.99922	4.21857	3.05994	0.942232
0.134	4.98737	4.21586	3.06727	0.930467
0.135	4.97356	4.21144	3.07959	0.922655
0.136	4.95635	4.17969	3.0779	0.930244
0.137	4.97984	4.1835	3.05024	0.940686
0.138	4.99821	4.1812	3.05648	0.954312
0.139	4.97339	4.18169	3.03477	0.960558
0.14	4.98716	4.1855	3.04784	0.949108
0.141	5.00536	4.17476	3.01877	0.952694
0.142	5.0212	4.16598	3.01648	0.956645
0.143	5.02836	4.15864	3.0108	0.969088
0.144	5.03216	4.15435	3.00415	0.978645
0.145	5.03221	4.12933	2.99142	0.978182
0.146	5.03506	4.12992	3.00468	0.979452
0.147	5.04324	4.1287	3.0243	0.964824
0.148	5.04911	4.11177	3.0161	0.96438
0.149	5.06041	4.1035	3.01998	0.96348
0.15	5.09328	4.09879	3.03297	0.965924
0.151	5.09859	4.11678	3.0279	0.957584
0.152	5.08217	4.11446	3.01918	0.939078
0.153	5.07497	4.1312	3.00549	0.957748
0.154	5.08043	4.11483	2.9998	0.959792
0.155	5.10835	4.14436	2.99057	0.960786
0.156	5.10999	4.1339	2.97905	0.971965
0.157	5.10249	4.13927	2.9854	0.962776
0.158	5.11459	4.15102	2.97151	0.942525
0.159	5.12861	4.14686	2.98886	0.942152
0.16	5.12769	4.15327	2.97915	0.936069
0.161	5.1229	4.14317	2.97277	0.933489
0.162	5.12093	4.1471	2.9662	0.922686
0.163	5.13212	4.13334	2.94416	0.914381
0.164	5.11234	4.13081	2.94981	0.91661
0.165	5.10956	4.11757	2.94291	0.920694
0.166	5.11101	4.1319	2.94822	0.912668
0.167	5.13374	4.11956	2.94822	0.930409
0.168	5.11901	4.12866	2.93028	0.933343
0.169	5.10569	4.11968	2.92016	0.917969
0.17	5.092	4.12298	2.92747	0.921912
0.171	5.10293	4.12082	2.90729	0.924277
0.172	5.10937	4.11407	2.90242	0.911271
0.173	5.10622	4.09844	2.88521	0.906328
0.174	5.10977	4.10783	2.90072	0.923884
0.175	5.12375	4.08649	2.91219	0.93208
0.176	5.12141	4.08032	2.9248	0.924276
0.177	5.1207	4.07324	2.92524	0.923251
0.178	5.11506	4.06052	2.9042	0.911547
0.179	5.11179	4.04488	2.9115	0.901683
0.18	5.10945	4.02929	2.92059	0.91415
0.181	5.11736	4.04803	2.91047	0.924564
0.182	5.09202	4.03786	2.90339	0.912324
0.183	5.1031	4.02114	2.90491	0.916196
0.184	5.12289	3.99651	2.90041	0.903537
0.185	5.12601	4.00105	2.89252	0.920472
0.186	5.13275	4.00072	2.86343	0.916597
0.187	5.13223	4.01664	2.86273	0.915883
0.188	5.12037	4.01874	2.84465	0.913886
0.189	5.12534	4.00428	2.84926	0.918541
0.19	5.11768	3.98276	2.8253	0.92194
0.191	5.13904	3.95665	2.81387	0.903723
0.192	5.12598	3.95258	2.81268	0.905544
0.193	5.1199	3.93275	2.81048	0.903622
0.194	5.12292	3.91518	2.77927	0.90262
0.195	5.10527	3.92867	2.77528	0.907869
0.196	5.09731	3.9491	2.76978	0.90829
0.197	5.07472	3.93507	2.74052	0.916617
0.198	5.07995	3.96045	2.73752	0.920932
0.199	5.08288	3.96614	2.71215	0.927259
0.2	5.09298	3.97098	2.71372	0.938309
0.201	5.06935	3.98705	2.71778	0.929527
0.202	5.07429	3.9731	2.70007	0.914992
0.203	5.04821	3.98304	2.71191	0.911852
0.204	5.02758	3.95801	2.7121	0.90505
0.205	5.0177	3.96231	2.70155	0.895668
0.206	5.01498	3.96809	2.68941	0.889566
0.207	5.01983	3.94984	2.67372	0.897539
0.208	5.02704	3.96077	2.66072	0.890927
0.209	5.01283	3.94598	2.6463	0.891569
0.21	5.01012	3.93707	2.6383	0.896403
0.211	4.9729	3.92789	2.61211	0.889757
0.212	4.95785	3.95206	2.61219	0.884387
0.213	4.96465	3.96418	2.6153	0.886466
0.214	4.94727	3.97281	2.5925	0.88836
0.215	4.93668	3.98799	2.58706	0.873489
0.216	4.94237	3.98152	2.55134	0.872307
0.217	4.94521	3.98759	2.52416	0.874572
0.218	4.92807	3.96726	2.51156	0.879465
0.219	4.92258	3.93198	2.52269	0.885218
0.22	4.91783	3.91422	2.50583	0.887644
0.221	4.92928	3.92849	2.52048	0.891018
0.222	4.9157	3.91477	2.52448	0.878681
0.223	4.91792	3.92203	2.52532	0.869669
0.224	4.89212	3.93705	2.50739	0.8868
0.225	4.90758	3.94144	2.50128	0.886859
0.226	4.90195	3.92798	2.47642	0.890807
0.227	4.89774	3.91919	2.482	0.889313
0.228	4.90253	3.9053	2.49432	0.898077
0.229	4.89309	3.91871	2.49181	0.898014
0.23	4.88242	3.91128	2.4936	0.902847
0.231	4.88454	3.92655	2.487	0.90676
0.232	4.87049	3.95232	2.49989	0.914017
0.233	4.86936	3.95111	2.50714	0.905884
0.234	4.8602	3.95231	2.51259	0.91062
0.235	4.8499	3.93896	2.49896	0.923679
0.236	4.87801	3.9369	2.50947	0.931923
0.237	4.86813	3.92752	2.51661	0.921946
0.238	4.87761	3.93048	2.5036	0.923167
0.239	4.86675	3.92382	2.49333	0.926503
0.24	4.86724	3.91867	2.47626	0.919574
0.241	4.85858	3.8941	2.45684	0.910086
0.242	4.86527	3.89329	2.44092	0.910297
0.243	4.87617	3.90401	2.4243	0.910895
0.244	4.86929	3.9083	2.41855	0.906286
0.245	4.87836	3.91553	2.4186	0.905497
0.246	4.88721	3.90458	2.42145	0.927013
0.247	4.87799	3.88552	2.4016	0.921659
0.248	4.86664	3.88084	2.37622	0.922896
0.249	4.85261	3.89433	2.38944	0.916587
0.25	4.83308	3.87352	2.39285	0.925868
0.251	4.7988	3.8553	2.36387	0.919194
0.252	4.79551	3.84592	2.36665	0.920263
0.253	4.79103	3.84621	2.3487	0.929689
0.254	4.78719	3.84514	2.35612	0.93091
0.255	4.78788	3.83498	2.36403	0.931761
0.256	4.7771	3.84256	2.36332	0.934383
0.257	4.77665	3.82134	2.34422	0.929058
0.258	4.757	3.81794	2.33705	0.934756
0.259	4.75801	3.8101	2.335	0.934576
0.26	4.77	3.77859	2.33573	0.927747
0.261	4.76794	3.77379	2.34564	0.937433
0.262	4.76242	3.75279	2.34055	0.938455
0.263	4.74548	3.77116	2.33888	0.944631
0.264	4.74996	3.73475	2.32426	0.936599
0.265	4.75227	3.72803	2.32069	0.932403
0.266	4.73418	3.73176	2.31641	0.925775
0.267	4.73693	3.72401	2.29376	0.913145
0.268	4.73582	3.73399	2.2947	0.916309
0.269	4.72744	3.74548	2.27765	0.902263
0.27	4.71461	3.7227	2.28008	0.902191
0.271	4.71182	3.72005	2.26801	0.89004
0.272	4.71138	3.73529	2.27792	0.892397
0.273	4.69046	3.70958	2.26287	0.887597
0.274	4.66807	3.70265	2.26634	0.89426
0.275	4.67978	3.72422	2.2415	0.895974
0.276	4.68202	3.72539	2.24109	0.891568
0.277	4.67111	3.71249	2.23184	0.890259
0.278	4.6894	3.67861	2.22308	0.907154
0.279	4.6457	3.66367	2.19188	0.900762
0.28	4.62642	3.64849	2.19326	0.905151
0.281	4.6201	3.62702	2.19824	0.905297
0.282	4.62241	3.61433	2.19431	0.902963
0.283	4.6221	3.61723	2.19033	0.908174
0.284	4.59967	3.60401	2.18418	0.888932
0.285	4.59294	3.62383	2.17762	0.905235
0.286	4.58572	3.64	2.17578	0.894084
0.287	4.60395	3.64357	2.16971	0.888211
0.288	4.60204	3.63768	2.17343	0.893416
0.289	4.60196	3.64374	2.16908	0.887356
0.29	4.59919	3.64081	2.15871	0.891236
0.291	4.59767	3.63692	2.1497	0.896669
0.292	4.60561	3.63319	2.15772	0.897999
0.293	4.58047	3.60716	2.15529	0.889553
0.294	4.57701	3.60331	2.14532	0.900597
0.295	4.56211	3.5869	2.14373	0.886656
0.296	4.56783	3.57473	2.12442	0.893652
0.297	4.57427	3.58661	2.13129	0.891477
0.298	4.56598	3.59598	2.13608	0.902188
0.299	4.57583	3.57623	2.14171	0.900057
0.3	4.56183	3.57358	2.13149	0.900276
0.301	4.55848	3.58639	2.13866	0.913412
0.302	4.55951	3.56894	2.14447	0.906974
0.303	4.54333	3.56132	2.13749	0.921635
0.304	4.53234	3.56908	2.14591	0.921707
0.305	4.55	3.57401	2.1519	0.917104
0.306	4.54773	3.60368	2.15199	0.925215
0.307	4.54455	3.6082	2.16497	0.928376
0.308	4.52693	3.59747	2.15972	0.923709
0.309	4.52199	3.59844	2.16592	0.928292
0.31	4.52197	3.59224	2.13199	0.914202
0.311	4.50901	3.58368	2.13233	0.914642
0.312	4.50395	3.55642	2.1372	0.904877
0.313	4.49056	3.55753	2.13767	0.886938
0.314	4.47496	3.53809	2.14399	0.892561
0.315	4.45425	3.52808	2.13887	0.888389
0.316	4.44991	3.52261	2.11776	0.890847
0.317	4.43792	3.51464	2.10998	0.877305
0.318	4.39837	3.50822	2.10452	0.880638
0.319	4.38478	3.5135	2.08035	0.880805
0.32	4.40443	3.49221	2.0905	0.873687
0.321	4.40387	3.49507	2.06792	0.880312
0.322	4.40423	3.493	2.06649	0.875046
0.323	4.41621	3.49126	2.07398	0.87212
0.324	4.40985	3.47559	2.06642	0.855123
0.325	4.38087	3.47598	2.05094	0.870803
0.326	4.38283	3.48704	2.05174	0.877349
0.327	4.37814	3.4772	2.03392	0.889992
0.328	4.35876	3.48302	2.04567	0.904027
0.329	4.33445	3.46435	2.03236	0.894103
0.33	4.33569	3.44615	2.03692	0.896083
0.331	4.3216	3.44512	2.04733	0.90583
0.332	4.30797	3.44067	2.05447	0.920073
0.333	4.30527	3.45126	2.06098	0.923681
0.334	4.31446	3.45044	2.03976	0.933309
0.335	4.29357	3.42456	2.04126	0.92003
0.336	4.27803	3.41993	2.02679	0.901699
0.337	4.27064	3.40541	2.01307	0.901235
0.338	4.2731	3.39404	1.9869	0.915995
0.339	4.26492	3.38391	1.98352	0.909106
0.34	4.28397	3.39089	1.99567	0.89532
0.341	4.25983	3.38949	1.99266	0.903163
0.342	4.25351	3.40622	1.97135	0.912033
0.343	4.25111	3.38074	1.95774	0.905398
0.344	4.25109	3.38859	1.95533	0.894311
0.345	4.23421	3.38693	1.97504	0.891974
0.346	4.23281	3.3851	1.96326	0.87918
0.347	4.23466	3.38752	1.95439	0.889694
0.348	4.24685	3.38626	1.95126	0.902969
0.349	4.22483	3.37653	1.93824	0.898279
0.35	4.23044	3.35616	1.92842	0.909538
0.351	4.22774	3.33563	1.92833	0.894974
0.352	4.23591	3.31834	1.93066	0.889224
0.353	4.2129	3.3057	1.92955	0.889568
0.354	4.21259	3.31592	1.93087	0.899523
0.355	4.23273	3.30346	1.93769	0.886253
0.356	4.23255	3.30957	1.93207	0.889847
0.357	4.25234	3.28999	1.92737	0.91424
0.358	4.23845	3.3052	1.94436	0.9124
0.359	4.23097	3.31185	1.93829	0.90365
0.36	4.23848	3.32987	1.9516	0.889876
0.361	4.2172	3.31593	1.95149	0.892886
0.362	4.20558	3.28649	1.93576	0.901076
0.363	4.18531	3.27709	1.9267	0.912636
0.364	4.1838	3.2552	1.91145	0.91288
0.365	4.18109	3.24969	1.89373	0.899611
0.366	4.19076	3.2399	1.89039	0.90786
0.367	4.19366	3.25877	1.87236	0.910128
0.368	4.1991	3.25486	1.87385	0.921608
0.369	4.18065	3.2655	1.86403	0.921987
0.37	4.18669	3.26373	1.86921	0.9118
0.371	4.194	3.24971	1.89137	0.896829
0.372	4.18468	3.24589	1.89358	0.89238
0.373	4.19845	3.24442	1.89458	0.899358
0.374	4.18583	3.21633	1.91116	0.909194
0.375	4.20529	3.18307	1.91742	0.91939
0.376	4.20117	3.18212	1.91539	0.921643
0.377	4.19306	3.18326	1.92161	0.918129
0.378	4.19725	3.155	1.92607	0.92542
0.379	4.1788	3.16739	1.90886	0.917069
0.38	4.16961	3.14044	1.90853	0.922343
0.381	4.16579	3.12645	1.90861	0.920037
0.382	4.15486	3.11634	1.90114	0.921864
0.383	4.1311	3.13162	1.8879	0.911911
0.384	4.136	3.12881	1.89219	0.901873
0.385	4.1481	3.14429	1.89258	0.913848
0.386	4.137	3.14872	1.89044	0.90565
0.387	4.12658	3.14966	1.88786	0.914488
0.388	4.12229	3.16518	1.88305	0.917158
0.389	4.12451	3.15796	1.85514	0.940532
0.39	4.12651	3.13793	1.84192	0.931349
0.391	4.11368	3.11314	1.83728	0.950325
0.392	4.10725	3.12184	1.83869	0.948586
0.393	4.08255	3.11266	1.81997	0.947998
0.394	4.07529	3.1136	1.82605	0.953293
0.395	4.07543	3.13027	1.83408	0.973334
0.396	4.06351	3.12345	1.81288	0.972302
0.397	4.08008	3.11708	1.81377	0.975105
0.398	4.06055	3.10388	1.81297	0.971895
0.399	4.04944	3.07855	1.8208	0.965655
0.4	4.04457	3.05217	1.7983	0.969543
0.401	4.03084	3.05235	1.79671	0.967215
0.402	4.02589	3.02521	1.77989	0.979427
0.403	4.0276	3.00586	1.76375	0.983248
0.404	4.02454	2.99315	1.75344	0.971569
0.405	3.99631	2.98245	1.7512	0.976861
0.406	4.01165	2.9735	1.74586	0.966705
0.407	4.01854	2.97349	1.7449	0.969301
0.408	4.0042	2.96583	1.74071	0.966423
0.409	4.0186	2.96255	1.74983	0.98262
0.41	3.98532	2.93992	1.7602	0.985632
0.411	3.97146	2.95037	1.7568	1.00178
0.412	3.97026	2.91632	1.75709	1.01147
0.413	3.96183	2.91008	1.72995	1.02127
0.414	3.96882	2.90375	1.73815	1.01731
0.415	3.94893	2.90778	1.73638	1.00979
0.416	3.94369	2.87031	1.71666	1.00924
0.417	3.93569	2.85041	1.69922	1.01137
0.418	3.94799	2.81828	1.68731	1.00643
0.419	3.93861	2.81729	1.67761	1.00359
0.42	3.93865	2.82072	1.66912	1.00971
0.421	3.91245	2.82759	1.65917	1.00278
0.422	3.91205	2.8293	1.65555	1.01491
0.423	3.91106	2.83323	1.65845	1.02495
0.424	3.92403	2.81589	1.6855	1.03573
0.425	3.90032	2.82768	1.70386	1.03963
0.426	3.8765	2.81414	1.70342	1.04302
0.427	3.86072	2.81351	1.69878	1.04109
0.428	3.85582	2.79146	1.67362	1.04199
0.429	3.85326	2.80365	1.65003	1.05694
0.43	3.85498	2.81129	1.65091	1.06299
0.431	3.86977	2.78952	1.63788	1.07331
0.432	3.87039	2.79268	1.64284	1.06901
0.433	3.8794	2.76275	1.62987	1.07409
0.434	3.87056	2.75775	1.64484	1.07555
0.435	3.86772	2.76002	1.63973	1.09169
0.436	3.87213	2.75967	1.65048	1.08583
0.437	3.86667	2.7665	1.62932	1.08107
0.438	3.87108	2.75349	1.61446	1.07191
0.439	3.86669	2.75044	1.61011	1.08503
0.44	3.87066	2.75922	1.61018	1.07535
0.441	3.85897	2.75815	1.61442	1.07468
0.442	3.85146	2.77051	1.63277	1.0763
0.443	3.84225	2.75577	1.63148	1.0782
0.444	3.84376	2.73886	1.63825	1.07576
0.445	3.84215	2.72513	1.64401	1.07973
0.446	3.8229	2.74103	1.63344	1.0866
0.447	3.84088	2.71353	1.62092	1.09115
0.448	3.83423	2.69572	1.61685	1.08789
0.449	3.84537	2.68919	1.61244	1.09587
0.45	3.83057	2.69135	1.61399	1.11685
0.451	3.85288	2.66959	1.6144	1.13495
0.452	3.87709	2.64884	1.62166	1.12984
0.453	3.84867	2.6435	1.59912	1.13062
0.454	3.84764	2.64966	1.61466	1.14752
0.455	3.85192	2.62545	1.60677	1.1442
0.456	3.84782	2.61997	1.58569	1.14096
0.457	3.80919	2.58928	1.60154	1.14491
0.458	3.78382	2.56983	1.59792	1.13904
0.459	3.7727	2.56528	1.58253	1.13924
0.46	3.79462	2.5711	1.58152	1.13914
0.461	3.80533	2.54324	1.59586	1.15121
0.462	3.8144	2.54817	1.59944	1.14674
0.463	3.81768	2.55161	1.59607	1.15458
0.464	3.81991	2.54105	1.59497	1.15645
0.465	3.80858	2.54437	1.59657	1.15702
0.466	3.78784	2.5347	1.58562	1.15587
0.467	3.78951	2.56192	1.60028	1.17083
0.468	3.78532	2.57339	1.61535	1.17223
0.469	3.77258	2.56682	1.62125	1.17982
0.47	3.7536	2.564	1.61145	1.18285
0.471	3.72926	2.55557	1.59391	1.19718
0.472	3.70622	2.5703	1.59051	1.1838
0.473	3.70032	2.58084	1.58525	1.17525
0.474	3.68448	2.58449	1.58617	1.17512
0.475	3.68917	2.58233	1.58008	1.17179
0.476	3.67661	2.57698	1.57019	1.18372
0.477	3.69903	2.58033	1.58794	1.17402
0.478	3.67279	2.5592	1.59598	1.17225
0.479	3.67074	2.55362	1.56448	1.174
0.48	3.67523	2.54185	1.56877	1.17733
0.481	3.6554	2.57207	1.57515	1.17875
0.482	3.6698	2.57917	1.58599	1.17604
0.483	3.66583	2.5769	1.58329	1.19449
0.484	3.63585	2.57566	1.59301	1.17857
0.485	3.62836	2.57827	1.58262	1.20268
0.486	3.60394	2.54392	1.5795	1.19905
0.487	3.59751	2.55	1.57445	1.20595
0.488	3.55106	2.54986	1.56707	1.21537
0.489	3.52952	2.53742	1.53334	1.22114
0.49	3.5391	2.54428	1.51413	1.2167
0.491	3.53322	2.52742	1.48974	1.20756
0.492	3.51587	2.51111	1.47912	1.22307
0.493	3.51224	2.50126	1.47666	1.23591
0.494	3.5028	2.49558	1.47869	1.23883
0.495	3.49368	2.50268	1.46882	1.23023
0.496	3.46703	2.48659	1.44872	1.23416
0.497	3.45644	2.47842	1.42394	1.2332
0.498	3.44345	2.48385	1.43409	1.23703
0.499	3.43808	2.47771	1.40394	1.23351
