# Supplementary material for: Evidence accumulation relates to perceptual consciousness and monitoring
Source: Nat Commun. 2021 May 31;12:3261. doi: 10.1038/s41467-021-23540-y (PMC8166835; doi:10.1038/s41467-021-23540-y)
Supplement: Supplementary file 4 — Source Data [file 41467_2021_23540_MOESM4_ESM.zip › Supplementary Data/SFig.1a.xls]

## Sheet: Sheet1
bins	count
0	33
1	120
2	62
3	47
4	21
5	29
6	18
7	14
8	7
9	4
10	5
11	2
12	3
13	0
14	0
15	1
16	2
