# Supplementary material for: Evidence accumulation relates to perceptual consciousness and monitoring
Source: Nat Commun. 2021 May 31;12:3261. doi: 10.1038/s41467-021-23540-y (PMC8166835; doi:10.1038/s41467-021-23540-y)
Supplement: Supplementary file 4 — Source Data [file 41467_2021_23540_MOESM4_ESM.zip › Supplementary Data/Fig.1e_right.xls]

## Sheet: Sheet1
RTbin	count
-0.75	66
-0.65	29
-0.55	65
-0.45	35
-0.35	33
-0.25	38
-0.15	80
-0.05	95
0.05	100
0.15	48
0.25	29
0.35	42
0.45	18
