# Supplementary material for: Evidence accumulation relates to perceptual consciousness and monitoring
Source: Nat Commun. 2021 May 31;12:3261. doi: 10.1038/s41467-021-23540-y (PMC8166835; doi:10.1038/s41467-021-23540-y)
Supplement: Supplementary file 4 — Source Data [file 41467_2021_23540_MOESM4_ESM.zip › Supplementary Data/Fig.2a.xls]

## Sheet: Sheet1
cntmiss_1	cntmiss_2	cntmiss_3	cnthit_1	cnthit_2	cnthit_3	cntcrej_1	cntcrej_2	cntcrej_3
8	35	8	6	16	30	7	15	5
