# Supplementary material for: Evidence accumulation relates to perceptual consciousness and monitoring
Source: Nat Commun. 2021 May 31;12:3261. doi: 10.1038/s41467-021-23540-y (PMC8166835; doi:10.1038/s41467-021-23540-y)
Supplement: Supplementary file 4 — Source Data [file 41467_2021_23540_MOESM4_ESM.zip › Supplementary Data/Fig.1e_left.xls]

## Sheet: Sheet1
RTbin	count
-0.75	102
-0.65	77
-0.55	123
-0.45	111
-0.35	111
-0.25	156
-0.15	171
-0.05	180
0.05	255
0.15	205
0.25	211
0.35	133
0.45	51
