# Supplementary material for: Evidence accumulation relates to perceptual consciousness and monitoring
Source: Nat Commun. 2021 May 31;12:3261. doi: 10.1038/s41467-021-23540-y (PMC8166835; doi:10.1038/s41467-021-23540-y)
Supplement: Supplementary file 4 — Source Data [file 41467_2021_23540_MOESM4_ESM.zip › Supplementary Data/Fig.1d_left.xls]

## Sheet: Sheet1
time	slow	mid	fast	miss
-0.5	11.9287	10.7213	14.2353	11.3268
-0.499	11.9368	10.7131	14.2316	11.33
-0.498	11.9445	10.7046	14.2279	11.3332
-0.497	11.9521	10.6961	14.2242	11.3363
-0.496	11.9595	10.6873	14.2206	11.3394
-0.495	11.9667	10.6785	14.217	11.3425
-0.494	11.9736	10.6695	14.2135	11.3455
-0.493	11.9803	10.6603	14.2099	11.3485
-0.492	11.9868	10.651	14.2064	11.3515
-0.491	11.9931	10.6416	14.203	11.3544
-0.49	11.9992	10.632	14.1996	11.3573
-0.489	12.0051	10.6224	14.1962	11.3602
-0.488	12.0107	10.6125	14.1929	11.363
-0.487	12.0162	10.6026	14.1897	11.3658
-0.486	12.0214	10.5925	14.1864	11.3685
-0.485	12.0264	10.5823	14.1833	11.3712
-0.484	12.0312	10.572	14.1801	11.3739
-0.483	12.0358	10.5616	14.1771	11.3766
-0.482	12.0401	10.5511	14.1741	11.3792
-0.481	12.0443	10.5404	14.1711	11.3817
-0.48	12.0482	10.5296	14.1682	11.3843
-0.479	12.0519	10.5188	14.1654	11.3868
-0.478	12.0554	10.5078	14.1626	11.3892
-0.477	12.0587	10.4967	14.1599	11.3917
-0.476	12.0618	10.4856	14.1572	11.3941
-0.475	12.0647	10.4743	14.1546	11.3964
-0.474	12.0673	10.4629	14.1521	11.3987
-0.473	12.0698	10.4515	14.1497	11.401
-0.472	12.072	10.4399	14.1473	11.4033
-0.471	12.0741	10.4283	14.145	11.4055
-0.47	12.0759	10.4166	14.1427	11.4077
-0.469	12.0775	10.4048	14.1405	11.4098
-0.468	12.0789	10.3929	14.1384	11.4119
-0.467	12.0801	10.3809	14.1364	11.414
-0.466	12.0812	10.3689	14.1344	11.4161
-0.465	12.082	10.3568	14.1326	11.4181
-0.464	12.0826	10.3447	14.1308	11.4201
-0.463	12.083	10.3325	14.129	11.422
-0.462	12.0833	10.3202	14.1274	11.4239
-0.461	12.0833	10.3078	14.1258	11.4258
-0.46	12.0831	10.2954	14.1243	11.4276
-0.459	12.0828	10.283	14.1229	11.4295
-0.458	12.0823	10.2705	14.1215	11.4312
-0.457	12.0816	10.258	14.1203	11.433
-0.456	12.0807	10.2454	14.1191	11.4347
-0.455	12.0796	10.2327	14.118	11.4364
-0.454	12.0784	10.2201	14.117	11.4381
-0.453	12.0769	10.2074	14.116	11.4397
-0.452	12.0753	10.1946	14.1152	11.4413
-0.451	12.0735	10.1819	14.1144	11.4429
-0.45	12.0716	10.1691	14.1137	11.4444
-0.449	12.0695	10.1563	14.1131	11.4459
-0.448	12.0672	10.1434	14.1126	11.4474
-0.447	12.0648	10.1306	14.1121	11.4488
-0.446	12.0622	10.1177	14.1117	11.4503
-0.445	12.0594	10.1048	14.1114	11.4517
-0.444	12.0565	10.0919	14.1112	11.453
-0.443	12.0535	10.079	14.1111	11.4544
-0.442	12.0503	10.0661	14.1111	11.4557
-0.441	12.0469	10.0532	14.1111	11.457
-0.44	12.0434	10.0403	14.1112	11.4583
-0.439	12.0398	10.0274	14.1114	11.4595
-0.438	12.036	10.0145	14.1116	11.4607
-0.437	12.0321	10.0016	14.112	11.4619
-0.436	12.0281	9.98878	14.1124	11.4631
-0.435	12.0239	9.97593	14.1129	11.4643
-0.434	12.0197	9.9631	14.1135	11.4654
-0.433	12.0152	9.95029	14.1141	11.4665
-0.432	12.0107	9.93751	14.1148	11.4676
-0.431	12.0061	9.92475	14.1156	11.4686
-0.43	12.0013	9.91202	14.1164	11.4697
-0.429	11.9964	9.89932	14.1174	11.4707
-0.428	11.9915	9.88666	14.1184	11.4717
-0.427	11.9864	9.87404	14.1194	11.4727
-0.426	11.9812	9.86146	14.1205	11.4736
-0.425	11.9759	9.84891	14.1217	11.4746
-0.424	11.9705	9.83642	14.123	11.4755
-0.423	11.9651	9.82397	14.1243	11.4764
-0.422	11.9595	9.81158	14.1256	11.4773
-0.421	11.9539	9.79924	14.1271	11.4782
-0.42	11.9482	9.78695	14.1286	11.4791
-0.419	11.9424	9.77472	14.1301	11.4799
-0.418	11.9365	9.76256	14.1317	11.4808
-0.417	11.9305	9.75045	14.1333	11.4816
-0.416	11.9245	9.73841	14.135	11.4824
-0.415	11.9184	9.72644	14.1368	11.4832
-0.414	11.9123	9.71455	14.1386	11.484
-0.413	11.9061	9.70272	14.1404	11.4847
-0.412	11.8998	9.69097	14.1423	11.4855
-0.411	11.8935	9.6793	14.1442	11.4863
-0.41	11.8872	9.66771	14.1461	11.487
-0.409	11.8808	9.6562	14.1481	11.4877
-0.408	11.8743	9.64477	14.1501	11.4884
-0.407	11.8678	9.63343	14.1521	11.4892
-0.406	11.8613	9.62218	14.1542	11.4899
-0.405	11.8547	9.61102	14.1563	11.4905
-0.404	11.8481	9.59996	14.1584	11.4912
-0.403	11.8415	9.58899	14.1606	11.4919
-0.402	11.8348	9.57812	14.1627	11.4926
-0.401	11.8282	9.56735	14.1649	11.4933
-0.4	11.8215	9.55668	14.1671	11.4939
-0.399	11.8147	9.54611	14.1693	11.4946
-0.398	11.808	9.53565	14.1715	11.4952
-0.397	11.8013	9.5253	14.1737	11.4959
-0.396	11.7945	9.51506	14.1759	11.4965
-0.395	11.7878	9.50493	14.1781	11.4972
-0.394	11.781	9.49491	14.1803	11.4978
-0.393	11.7743	9.48501	14.1825	11.4984
-0.392	11.7676	9.47522	14.1847	11.4991
-0.391	11.7608	9.46556	14.1869	11.4997
-0.39	11.7541	9.45601	14.189	11.5003
-0.389	11.7474	9.44659	14.1912	11.501
-0.388	11.7407	9.43729	14.1933	11.5016
-0.387	11.734	9.42812	14.1954	11.5022
-0.386	11.7273	9.41907	14.1974	11.5029
-0.385	11.7207	9.41016	14.1995	11.5035
-0.384	11.714	9.40137	14.2015	11.5041
-0.383	11.7074	9.39272	14.2034	11.5048
-0.382	11.7009	9.3842	14.2053	11.5054
-0.381	11.6943	9.37582	14.2072	11.5061
-0.38	11.6878	9.36757	14.209	11.5067
-0.379	11.6814	9.35947	14.2108	11.5074
-0.378	11.6749	9.3515	14.2125	11.508
-0.377	11.6685	9.34367	14.2142	11.5087
-0.376	11.6622	9.33599	14.2158	11.5093
-0.375	11.6559	9.32845	14.2174	11.51
-0.374	11.6496	9.32105	14.2188	11.5107
-0.373	11.6434	9.3138	14.2202	11.5113
-0.372	11.6373	9.3067	14.2216	11.512
-0.371	11.6311	9.29975	14.2228	11.5127
-0.37	11.6251	9.29294	14.224	11.5134
-0.369	11.6191	9.28629	14.2251	11.5141
-0.368	11.6131	9.27979	14.2261	11.5148
-0.367	11.6073	9.27345	14.227	11.5155
-0.366	11.6014	9.26726	14.2279	11.5162
-0.365	11.5957	9.26122	14.2286	11.517
-0.364	11.59	9.25534	14.2292	11.5177
-0.363	11.5843	9.24962	14.2297	11.5184
-0.362	11.5788	9.24406	14.2301	11.5192
-0.361	11.5733	9.23865	14.2305	11.5199
-0.36	11.5678	9.23341	14.2306	11.5207
-0.359	11.5625	9.22833	14.2307	11.5215
-0.358	11.5572	9.22341	14.2307	11.5223
-0.357	11.5519	9.21865	14.2305	11.523
-0.356	11.5468	9.21405	14.2302	11.5238
-0.355	11.5417	9.20962	14.2298	11.5246
-0.354	11.5367	9.20536	14.2293	11.5255
-0.353	11.5318	9.20126	14.2286	11.5263
-0.352	11.5269	9.19732	14.2278	11.5271
-0.351	11.5222	9.19355	14.2268	11.528
-0.35	11.5175	9.18995	14.2257	11.5288
-0.349	11.5129	9.18652	14.2244	11.5297
-0.348	11.5083	9.18326	14.223	11.5305
-0.347	11.5039	9.18016	14.2215	11.5314
-0.346	11.4995	9.17724	14.2198	11.5323
-0.345	11.4952	9.17449	14.2179	11.5332
-0.344	11.491	9.1719	14.2159	11.5341
-0.343	11.4869	9.16949	14.2137	11.535
-0.342	11.4828	9.16725	14.2113	11.536
-0.341	11.4789	9.16518	14.2088	11.5369
-0.34	11.475	9.16328	14.2061	11.5378
-0.339	11.4712	9.16155	14.2032	11.5388
-0.338	11.4675	9.16	14.2002	11.5397
-0.337	11.4638	9.15861	14.197	11.5407
-0.336	11.4603	9.15741	14.1936	11.5417
-0.335	11.4568	9.15637	14.19	11.5427
-0.334	11.4534	9.15551	14.1862	11.5437
-0.333	11.4502	9.15482	14.1822	11.5447
-0.332	11.4469	9.1543	14.1781	11.5457
-0.331	11.4438	9.15396	14.1737	11.5467
-0.33	11.4408	9.15379	14.1692	11.5478
-0.329	11.4378	9.15379	14.1644	11.5488
-0.328	11.4349	9.15397	14.1595	11.5499
-0.327	11.4321	9.15432	14.1544	11.5509
-0.326	11.4294	9.15484	14.149	11.552
-0.325	11.4268	9.15554	14.1435	11.5531
-0.324	11.4242	9.15641	14.1378	11.5542
-0.323	11.4218	9.15745	14.1318	11.5553
-0.322	11.4194	9.15866	14.1257	11.5564
-0.321	11.4171	9.16005	14.1193	11.5575
-0.32	11.4148	9.1616	14.1127	11.5586
-0.319	11.4127	9.16333	14.1059	11.5597
-0.318	11.4106	9.16523	14.099	11.5608
-0.317	11.4086	9.1673	14.0917	11.562
-0.316	11.4067	9.16955	14.0843	11.5631
-0.315	11.4048	9.17196	14.0767	11.5643
-0.314	11.4031	9.17454	14.0688	11.5654
-0.313	11.4014	9.17729	14.0608	11.5666
-0.312	11.3997	9.18021	14.0525	11.5678
-0.311	11.3982	9.1833	14.044	11.5689
-0.31	11.3967	9.18655	14.0352	11.5701
-0.309	11.3953	9.18997	14.0263	11.5713
-0.308	11.394	9.19356	14.0171	11.5725
-0.307	11.3927	9.19731	14.0077	11.5737
-0.306	11.3915	9.20123	13.9981	11.5749
-0.305	11.3904	9.20531	13.9883	11.5761
-0.304	11.3893	9.20956	13.9783	11.5773
-0.303	11.3883	9.21397	13.968	11.5785
-0.302	11.3874	9.21854	13.9575	11.5797
-0.301	11.3865	9.22327	13.9468	11.5809
-0.3	11.3857	9.22816	13.9359	11.5821
-0.299	11.385	9.23321	13.9247	11.5834
-0.298	11.3843	9.23842	13.9134	11.5846
-0.297	11.3837	9.24378	13.9018	11.5858
-0.296	11.3831	9.2493	13.89	11.587
-0.295	11.3826	9.25498	13.878	11.5883
-0.294	11.3822	9.26081	13.8658	11.5895
-0.293	11.3818	9.26679	13.8533	11.5907
-0.292	11.3814	9.27293	13.8407	11.592
-0.291	11.3811	9.27921	13.8278	11.5932
-0.29	11.3809	9.28565	13.8147	11.5945
-0.289	11.3807	9.29223	13.8014	11.5957
-0.288	11.3806	9.29895	13.7879	11.5969
-0.287	11.3805	9.30583	13.7742	11.5982
-0.286	11.3805	9.31285	13.7603	11.5994
-0.285	11.3805	9.32001	13.7462	11.6006
-0.284	11.3805	9.32731	13.7318	11.6019
-0.283	11.3806	9.33475	13.7173	11.6031
-0.282	11.3808	9.34233	13.7026	11.6043
-0.281	11.381	9.35004	13.6877	11.6056
-0.28	11.3812	9.35789	13.6725	11.6068
-0.279	11.3814	9.36588	13.6572	11.608
-0.278	11.3817	9.37399	13.6417	11.6092
-0.277	11.3821	9.38224	13.626	11.6105
-0.276	11.3825	9.39061	13.6101	11.6117
-0.275	11.3829	9.39911	13.5941	11.6129
-0.274	11.3833	9.40774	13.5778	11.6141
-0.273	11.3838	9.41649	13.5614	11.6153
-0.272	11.3843	9.42536	13.5448	11.6165
-0.271	11.3848	9.43435	13.528	11.6177
-0.27	11.3854	9.44346	13.511	11.6189
-0.269	11.386	9.45268	13.4939	11.6201
-0.268	11.3866	9.46201	13.4766	11.6212
-0.267	11.3873	9.47146	13.4591	11.6224
-0.266	11.388	9.48102	13.4415	11.6236
-0.265	11.3887	9.49068	13.4237	11.6247
-0.264	11.3894	9.50045	13.4057	11.6259
-0.263	11.3901	9.51032	13.3876	11.6271
-0.262	11.3909	9.52029	13.3693	11.6282
-0.261	11.3917	9.53037	13.3509	11.6293
-0.26	11.3925	9.54053	13.3324	11.6304
-0.259	11.3933	9.55079	13.3137	11.6316
-0.258	11.3941	9.56115	13.2949	11.6327
-0.257	11.395	9.57159	13.2759	11.6338
-0.256	11.3959	9.58212	13.2568	11.6349
-0.255	11.3968	9.59273	13.2376	11.636
-0.254	11.3977	9.60343	13.2182	11.637
-0.253	11.3986	9.6142	13.1987	11.6381
-0.252	11.3995	9.62505	13.1791	11.6392
-0.251	11.4004	9.63598	13.1594	11.6402
-0.25	11.4014	9.64698	13.1396	11.6412
-0.249	11.4023	9.65804	13.1196	11.6423
-0.248	11.4033	9.66917	13.0996	11.6433
-0.247	11.4042	9.68037	13.0795	11.6443
-0.246	11.4052	9.69163	13.0592	11.6453
-0.245	11.4062	9.70294	13.0389	11.6463
-0.244	11.4071	9.71432	13.0184	11.6472
-0.243	11.4081	9.72574	12.9979	11.6482
-0.242	11.4091	9.73721	12.9773	11.6491
-0.241	11.4101	9.74873	12.9566	11.6501
-0.24	11.4111	9.7603	12.9358	11.651
-0.239	11.412	9.7719	12.915	11.6519
-0.238	11.413	9.78355	12.8941	11.6528
-0.237	11.414	9.79523	12.8731	11.6537
-0.236	11.415	9.80694	12.8521	11.6546
-0.235	11.4159	9.81868	12.831	11.6554
-0.234	11.4169	9.83045	12.8098	11.6563
-0.233	11.4179	9.84223	12.7886	11.6571
-0.232	11.4188	9.85404	12.7673	11.6579
-0.231	11.4198	9.86587	12.746	11.6587
-0.23	11.4207	9.87771	12.7246	11.6595
-0.229	11.4217	9.88956	12.7032	11.6603
-0.228	11.4226	9.90142	12.6818	11.6611
-0.227	11.4235	9.91328	12.6603	11.6618
-0.226	11.4244	9.92515	12.6388	11.6625
-0.225	11.4253	9.93701	12.6173	11.6632
-0.224	11.4262	9.94886	12.5958	11.6639
-0.223	11.4271	9.96071	12.5742	11.6646
-0.222	11.4279	9.97254	12.5526	11.6653
-0.221	11.4288	9.98436	12.531	11.6659
-0.22	11.4296	9.99617	12.5094	11.6666
-0.219	11.4305	10.0079	12.4878	11.6672
-0.218	11.4313	10.0197	12.4661	11.6678
-0.217	11.4321	10.0314	12.4445	11.6684
-0.216	11.4328	10.0431	12.4229	11.6689
-0.215	11.4336	10.0548	12.4013	11.6695
-0.214	11.4343	10.0664	12.3797	11.67
-0.213	11.435	10.078	12.3581	11.6705
-0.212	11.4357	10.0895	12.3365	11.671
-0.211	11.4364	10.101	12.3149	11.6715
-0.21	11.4371	10.1124	12.2934	11.6719
-0.209	11.4377	10.1238	12.2718	11.6724
-0.208	11.4384	10.1351	12.2503	11.6728
-0.207	11.439	10.1464	12.2289	11.6732
-0.206	11.4395	10.1576	12.2074	11.6736
-0.205	11.4401	10.1687	12.186	11.6739
-0.204	11.4406	10.1798	12.1646	11.6743
-0.203	11.4411	10.1907	12.1432	11.6746
-0.202	11.4416	10.2016	12.1219	11.6749
-0.201	11.4421	10.2124	12.1007	11.6752
-0.2	11.4425	10.2232	12.0794	11.6755
-0.199	11.4429	10.2338	12.0582	11.6757
-0.198	11.4433	10.2444	12.0371	11.6759
-0.197	11.4436	10.2548	12.016	11.6761
-0.196	11.444	10.2652	11.995	11.6763
-0.195	11.4443	10.2754	11.974	11.6765
-0.194	11.4445	10.2856	11.9531	11.6766
-0.193	11.4448	10.2956	11.9322	11.6767
-0.192	11.445	10.3056	11.9114	11.6768
-0.191	11.4452	10.3154	11.8906	11.6769
-0.19	11.4453	10.3251	11.8699	11.6769
-0.189	11.4454	10.3347	11.8492	11.677
-0.188	11.4455	10.3441	11.8287	11.677
-0.187	11.4456	10.3535	11.8082	11.6769
-0.186	11.4456	10.3627	11.7877	11.6769
-0.185	11.4456	10.3717	11.7673	11.6768
-0.184	11.4455	10.3807	11.747	11.6768
-0.183	11.4454	10.3895	11.7267	11.6767
-0.182	11.4453	10.3981	11.7066	11.6765
-0.181	11.4451	10.4066	11.6864	11.6764
-0.18	11.445	10.415	11.6664	11.6762
-0.179	11.4447	10.4232	11.6464	11.676
-0.178	11.4445	10.4313	11.6265	11.6758
-0.177	11.4442	10.4392	11.6067	11.6755
-0.176	11.4438	10.4469	11.5869	11.6753
-0.175	11.4434	10.4545	11.5673	11.675
-0.174	11.443	10.462	11.5476	11.6746
-0.173	11.4425	10.4692	11.5281	11.6743
-0.172	11.442	10.4763	11.5086	11.6739
-0.171	11.4415	10.4832	11.4892	11.6735
-0.17	11.4409	10.49	11.4699	11.6731
-0.169	11.4403	10.4966	11.4507	11.6727
-0.168	11.4396	10.503	11.4315	11.6722
-0.167	11.4389	10.5092	11.4124	11.6717
-0.166	11.4382	10.5152	11.3933	11.6712
-0.165	11.4374	10.5211	11.3744	11.6707
-0.164	11.4365	10.5268	11.3555	11.6701
-0.163	11.4356	10.5322	11.3367	11.6695
-0.162	11.4347	10.5375	11.3179	11.6689
-0.161	11.4337	10.5426	11.2992	11.6682
-0.16	11.4327	10.5476	11.2806	11.6676
-0.159	11.4316	10.5523	11.2621	11.6669
-0.158	11.4305	10.5568	11.2436	11.6662
-0.157	11.4293	10.5611	11.2252	11.6654
-0.156	11.4281	10.5652	11.2068	11.6647
-0.155	11.4269	10.5692	11.1886	11.6639
-0.154	11.4256	10.5729	11.1703	11.663
-0.153	11.4242	10.5764	11.1522	11.6622
-0.152	11.4228	10.5797	11.1341	11.6613
-0.151	11.4213	10.5828	11.116	11.6604
-0.15	11.4198	10.5857	11.0981	11.6595
-0.149	11.4183	10.5884	11.0801	11.6586
-0.148	11.4166	10.5909	11.0623	11.6576
-0.147	11.415	10.5932	11.0445	11.6566
-0.146	11.4133	10.5952	11.0267	11.6556
-0.145	11.4115	10.5971	11.009	11.6545
-0.144	11.4097	10.5987	10.9914	11.6534
-0.143	11.4078	10.6001	10.9737	11.6523
-0.142	11.4059	10.6013	10.9562	11.6512
-0.141	11.4039	10.6023	10.9387	11.6501
-0.14	11.4019	10.6031	10.9212	11.6489
-0.139	11.3998	10.6037	10.9038	11.6477
-0.138	11.3976	10.604	10.8864	11.6465
-0.137	11.3954	10.6042	10.869	11.6452
-0.136	11.3932	10.6041	10.8517	11.644
-0.135	11.3909	10.6038	10.8344	11.6427
-0.134	11.3885	10.6033	10.8172	11.6413
-0.133	11.3861	10.6026	10.8	11.64
-0.132	11.3836	10.6016	10.7828	11.6386
-0.131	11.3811	10.6005	10.7656	11.6372
-0.13	11.3785	10.5991	10.7485	11.6358
-0.129	11.3759	10.5975	10.7314	11.6344
-0.128	11.3732	10.5957	10.7143	11.6329
-0.127	11.3704	10.5937	10.6973	11.6314
-0.126	11.3676	10.5915	10.6802	11.6299
-0.125	11.3648	10.5891	10.6632	11.6284
-0.124	11.3618	10.5864	10.6462	11.6268
-0.123	11.3589	10.5836	10.6292	11.6253
-0.122	11.3558	10.5805	10.6122	11.6237
-0.121	11.3527	10.5772	10.5952	11.622
-0.12	11.3496	10.5738	10.5783	11.6204
-0.119	11.3464	10.5701	10.5613	11.6187
-0.118	11.3431	10.5662	10.5443	11.6171
-0.117	11.3398	10.5621	10.5274	11.6154
-0.116	11.3365	10.5579	10.5104	11.6136
-0.115	11.333	10.5534	10.4935	11.6119
-0.114	11.3296	10.5487	10.4765	11.6101
-0.113	11.326	10.5438	10.4595	11.6084
-0.112	11.3225	10.5388	10.4426	11.6066
-0.111	11.3188	10.5335	10.4256	11.6047
-0.11	11.3151	10.528	10.4086	11.6029
-0.109	11.3114	10.5224	10.3916	11.6011
-0.108	11.3076	10.5166	10.3745	11.5992
-0.107	11.3037	10.5106	10.3575	11.5973
-0.106	11.2998	10.5044	10.3405	11.5954
-0.105	11.2959	10.498	10.3234	11.5935
-0.104	11.2919	10.4914	10.3063	11.5916
-0.103	11.2878	10.4847	10.2892	11.5896
-0.102	11.2837	10.4778	10.2721	11.5877
-0.101	11.2795	10.4707	10.2549	11.5857
-0.1	11.2753	10.4635	10.2377	11.5837
-0.099	11.271	10.4561	10.2205	11.5818
-0.098	11.2667	10.4485	10.2033	11.5797
-0.097	11.2624	10.4408	10.186	11.5777
-0.096	11.258	10.4329	10.1687	11.5757
-0.095	11.2535	10.4248	10.1514	11.5737
-0.094	11.249	10.4166	10.1341	11.5716
-0.093	11.2445	10.4083	10.1167	11.5696
-0.092	11.2399	10.3998	10.0992	11.5675
-0.091	11.2353	10.3912	10.0818	11.5654
-0.09	11.2306	10.3824	10.0643	11.5634
-0.089	11.2259	10.3735	10.0468	11.5613
-0.088	11.2211	10.3644	10.0292	11.5592
-0.087	11.2163	10.3552	10.0116	11.5571
-0.086	11.2115	10.3459	9.99398	11.555
-0.085	11.2066	10.3365	9.9763	11.5529
-0.084	11.2017	10.3269	9.95859	11.5508
-0.083	11.1967	10.3172	9.94084	11.5487
-0.082	11.1917	10.3074	9.92305	11.5466
-0.081	11.1867	10.2975	9.90522	11.5445
-0.08	11.1816	10.2875	9.88735	11.5424
-0.079	11.1765	10.2774	9.86944	11.5403
-0.078	11.1714	10.2672	9.8515	11.5382
-0.077	11.1662	10.2569	9.83351	11.5361
-0.076	11.1611	10.2464	9.81549	11.534
-0.075	11.1558	10.2359	9.79743	11.5319
-0.074	11.1506	10.2253	9.77933	11.5298
-0.073	11.1453	10.2146	9.76119	11.5278
-0.072	11.14	10.2039	9.74301	11.5257
-0.071	11.1347	10.193	9.7248	11.5236
-0.07	11.1293	10.1821	9.70655	11.5216
-0.069	11.124	10.1711	9.68827	11.5195
-0.068	11.1186	10.1601	9.66995	11.5175
-0.067	11.1132	10.1489	9.6516	11.5154
-0.066	11.1077	10.1378	9.63322	11.5134
-0.065	11.1023	10.1265	9.6148	11.5114
-0.064	11.0968	10.1152	9.59636	11.5094
-0.063	11.0913	10.1039	9.57788	11.5075
-0.062	11.0858	10.0925	9.55938	11.5055
-0.061	11.0803	10.081	9.54085	11.5036
-0.06	11.0748	10.0696	9.52229	11.5016
-0.059	11.0693	10.058	9.50372	11.4997
-0.058	11.0637	10.0465	9.48511	11.4979
-0.057	11.0582	10.0349	9.46649	11.496
-0.056	11.0526	10.0233	9.44785	11.4941
-0.055	11.047	10.0117	9.4292	11.4923
-0.054	11.0415	10	9.41052	11.4905
-0.053	11.0359	9.98838	9.39184	11.4887
-0.052	11.0303	9.9767	9.37314	11.487
-0.051	11.0248	9.96501	9.35443	11.4852
-0.05	11.0192	9.95332	9.33572	11.4835
-0.049	11.0136	9.94162	9.317	11.4819
-0.048	11.0081	9.92992	9.29828	11.4802
-0.047	11.0025	9.91822	9.27956	11.4786
-0.046	10.997	9.90653	9.26085	11.477
-0.045	10.9914	9.89485	9.24213	11.4755
-0.044	10.9859	9.88318	9.22343	11.4739
-0.043	10.9804	9.87152	9.20473	11.4724
-0.042	10.9749	9.85988	9.18605	11.471
-0.041	10.9694	9.84827	9.16739	11.4695
-0.04	10.9639	9.83667	9.14874	11.4682
-0.039	10.9584	9.8251	9.13012	11.4668
-0.038	10.953	9.81356	9.11151	11.4655
-0.037	10.9476	9.80205	9.09294	11.4642
-0.036	10.9422	9.79058	9.0744	11.463
-0.035	10.9368	9.77914	9.05589	11.4618
-0.034	10.9314	9.76774	9.03742	11.4606
-0.033	10.9261	9.75639	9.01899	11.4595
-0.032	10.9207	9.74507	9.0006	11.4584
-0.031	10.9154	9.73381	8.98226	11.4574
-0.03	10.9102	9.72259	8.96397	11.4564
-0.029	10.9049	9.71142	8.94574	11.4555
-0.028	10.8997	9.7003	8.92756	11.4546
-0.027	10.8946	9.68925	8.90944	11.4537
-0.026	10.8894	9.67824	8.89139	11.4529
-0.025	10.8843	9.6673	8.87341	11.4522
-0.024	10.8792	9.65642	8.85549	11.4515
-0.023	10.8742	9.6456	8.83766	11.4508
-0.022	10.8692	9.63485	8.8199	11.4502
-0.021	10.8642	9.62416	8.80223	11.4497
-0.02	10.8593	9.61354	8.78464	11.4492
-0.019	10.8544	9.60299	8.76715	11.4487
-0.018	10.8495	9.59251	8.74975	11.4484
-0.017	10.8447	9.58211	8.73245	11.448
-0.016	10.84	9.57177	8.71525	11.4478
-0.015	10.8352	9.56152	8.69816	11.4475
-0.014	10.8306	9.55134	8.68118	11.4474
-0.013	10.8259	9.54123	8.66432	11.4473
-0.012	10.8213	9.53121	8.64757	11.4472
-0.011	10.8168	9.52127	8.63095	11.4472
-0.01	10.8123	9.5114	8.61445	11.4473
-0.009	10.8079	9.50162	8.59809	11.4474
-0.008	10.8035	9.49192	8.58186	11.4476
-0.007	10.7991	9.48231	8.56577	11.4479
-0.006	10.7949	9.47278	8.54983	11.4482
-0.005	10.7906	9.46333	8.53403	11.4486
-0.004	10.7864	9.45397	8.51838	11.449
-0.003	10.7823	9.44469	8.50289	11.4495
-0.002	10.7782	9.4355	8.48757	11.4501
-0.001	10.7742	9.4264	8.4724	11.4507
0	10.7702	9.41738	8.4574	11.4514
0.001	10.7663	9.40845	8.44258	11.4522
0.002	10.7624	9.3996	8.42793	11.4531
0.003	10.7586	9.39084	8.41346	11.454
0.004	10.7549	9.38217	8.39918	11.4549
0.005	10.7512	9.37359	8.38509	11.456
0.006	10.7476	9.36509	8.37119	11.4571
0.007	10.744	9.35667	8.35748	11.4583
0.008	10.7405	9.34834	8.34398	11.4595
0.009	10.7371	9.3401	8.33068	11.4608
0.01	10.7337	9.33195	8.31759	11.4622
0.011	10.7303	9.32387	8.30472	11.4637
0.012	10.7271	9.31588	8.29206	11.4652
0.013	10.7239	9.30798	8.27962	11.4668
0.014	10.7207	9.30015	8.2674	11.4684
0.015	10.7176	9.29241	8.25541	11.4702
0.016	10.7146	9.28475	8.24366	11.472
0.017	10.7117	9.27717	8.23214	11.4739
0.018	10.7088	9.26966	8.22085	11.4758
0.019	10.7059	9.26224	8.20981	11.4778
0.02	10.7032	9.25489	8.19902	11.4799
0.021	10.7005	9.24762	8.18848	11.4821
0.022	10.6978	9.24042	8.17819	11.4843
0.023	10.6952	9.2333	8.16815	11.4867
0.024	10.6927	9.22625	8.15838	11.489
0.025	10.6902	9.21926	8.14887	11.4915
0.026	10.6878	9.21235	8.13962	11.494
0.027	10.6855	9.20551	8.13064	11.4966
0.028	10.6832	9.19873	8.12194	11.4993
0.029	10.681	9.19202	8.11351	11.502
0.03	10.6789	9.18537	8.10536	11.5048
0.031	10.6768	9.17878	8.09749	11.5077
0.032	10.6748	9.17226	8.08991	11.5107
0.033	10.6728	9.16579	8.08261	11.5137
0.034	10.6709	9.15938	8.0756	11.5168
0.035	10.6691	9.15302	8.06888	11.52
0.036	10.6673	9.14672	8.06246	11.5232
0.037	10.6656	9.14047	8.05633	11.5265
0.038	10.664	9.13427	8.0505	11.5299
0.039	10.6624	9.12811	8.04498	11.5334
0.04	10.6609	9.12201	8.03976	11.5369
0.041	10.6594	9.11594	8.03484	11.5405
0.042	10.658	9.10992	8.03023	11.5441
0.043	10.6567	9.10394	8.02593	11.5479
0.044	10.6554	9.098	8.02195	11.5517
0.045	10.6542	9.09209	8.01827	11.5555
0.046	10.6531	9.08622	8.01491	11.5595
0.047	10.652	9.08038	8.01187	11.5635
0.048	10.6509	9.07457	8.00914	11.5675
0.049	10.65	9.06878	8.00674	11.5716
0.05	10.649	9.06303	8.00465	11.5758
0.051	10.6482	9.0573	8.00289	11.5801
0.052	10.6474	9.05158	8.00144	11.5844
0.053	10.6467	9.04589	8.00032	11.5888
0.054	10.646	9.04022	7.99953	11.5932
0.055	10.6454	9.03456	7.99906	11.5978
0.056	10.6448	9.02892	7.99892	11.6023
0.057	10.6443	9.02328	7.9991	11.607
0.058	10.6438	9.01766	7.99961	11.6116
0.059	10.6435	9.01204	8.00045	11.6164
0.06	10.6431	9.00643	8.00161	11.6212
0.061	10.6428	9.00082	8.0031	11.6261
0.062	10.6426	8.99521	8.00492	11.631
0.063	10.6425	8.9896	8.00707	11.636
0.064	10.6424	8.98399	8.00954	11.641
0.065	10.6423	8.97837	8.01234	11.6461
0.066	10.6423	8.97274	8.01547	11.6512
0.067	10.6424	8.96711	8.01892	11.6564
0.068	10.6425	8.96146	8.0227	11.6617
0.069	10.6427	8.9558	8.0268	11.6669
0.07	10.6429	8.95013	8.03122	11.6723
0.071	10.6432	8.94444	8.03597	11.6777
0.072	10.6436	8.93873	8.04104	11.6831
0.073	10.644	8.933	8.04643	11.6886
0.074	10.6444	8.92724	8.05214	11.6941
0.075	10.645	8.92147	8.05816	11.6997
0.076	10.6455	8.91566	8.0645	11.7053
0.077	10.6462	8.90983	8.07116	11.711
0.078	10.6468	8.90397	8.07813	11.7167
0.079	10.6476	8.89808	8.08541	11.7224
0.08	10.6484	8.89215	8.093	11.7282
0.081	10.6492	8.88619	8.10089	11.734
0.082	10.6502	8.8802	8.10909	11.7399
0.083	10.6511	8.87416	8.11759	11.7458
0.084	10.6522	8.86809	8.12639	11.7517
0.085	10.6532	8.86198	8.13549	11.7577
0.086	10.6544	8.85583	8.14488	11.7636
0.087	10.6556	8.84963	8.15456	11.7697
0.088	10.6569	8.84339	8.16454	11.7757
0.089	10.6582	8.8371	8.1748	11.7818
0.09	10.6596	8.83077	8.18534	11.7879
0.091	10.661	8.82439	8.19616	11.794
0.092	10.6625	8.81796	8.20726	11.8002
0.093	10.6641	8.81148	8.21863	11.8064
0.094	10.6657	8.80495	8.23027	11.8126
0.095	10.6674	8.79836	8.24218	11.8188
0.096	10.6692	8.79173	8.25435	11.825
0.097	10.671	8.78504	8.26678	11.8313
0.098	10.6729	8.7783	8.27947	11.8376
0.099	10.6748	8.7715	8.2924	11.8438
0.1	10.6768	8.76465	8.30558	11.8501
0.101	10.6789	8.75774	8.31901	11.8565
0.102	10.6811	8.75077	8.33267	11.8628
0.103	10.6833	8.74375	8.34657	11.8691
0.104	10.6856	8.73666	8.3607	11.8755
0.105	10.688	8.72953	8.37505	11.8818
0.106	10.6904	8.72233	8.38962	11.8882
0.107	10.6929	8.71507	8.40442	11.8945
0.108	10.6955	8.70775	8.41942	11.9009
0.109	10.6982	8.70038	8.43463	11.9073
0.11	10.701	8.69295	8.45004	11.9136
0.111	10.7038	8.68546	8.46564	11.92
0.112	10.7067	8.6779	8.48144	11.9264
0.113	10.7097	8.6703	8.49743	11.9327
0.114	10.7128	8.66263	8.5136	11.9391
0.115	10.7159	8.6549	8.52994	11.9454
0.116	10.7192	8.64712	8.54645	11.9518
0.117	10.7225	8.63927	8.56313	11.9581
0.118	10.7259	8.63138	8.57997	11.9644
0.119	10.7294	8.62342	8.59697	11.9707
0.12	10.733	8.61541	8.61411	11.977
0.121	10.7367	8.60734	8.6314	11.9833
0.122	10.7405	8.59922	8.64882	11.9896
0.123	10.7444	8.59104	8.66638	11.9958
0.124	10.7484	8.58281	8.68406	12.002
0.125	10.7525	8.57453	8.70186	12.0082
0.126	10.7567	8.56619	8.71978	12.0144
0.127	10.761	8.55781	8.7378	12.0206
0.128	10.7654	8.54938	8.75593	12.0267
0.129	10.77	8.5409	8.77415	12.0328
0.13	10.7746	8.53237	8.79247	12.0389
0.131	10.7794	8.52379	8.81087	12.045
0.132	10.7842	8.51517	8.82934	12.051
0.133	10.7892	8.50651	8.84789	12.057
0.134	10.7943	8.4978	8.86651	12.0629
0.135	10.7996	8.48906	8.88518	12.0689
0.136	10.8049	8.48027	8.90391	12.0748
0.137	10.8104	8.47145	8.92268	12.0806
0.138	10.816	8.4626	8.9415	12.0864
0.139	10.8218	8.4537	8.96035	12.0922
0.14	10.8277	8.44478	8.97923	12.0979
0.141	10.8337	8.43583	8.99813	12.1036
0.142	10.8399	8.42684	9.01704	12.1093
0.143	10.8462	8.41783	9.03597	12.1149
0.144	10.8527	8.4088	9.05489	12.1205
0.145	10.8593	8.39974	9.07382	12.126
0.146	10.866	8.39066	9.09273	12.1314
0.147	10.873	8.38157	9.11163	12.1369
0.148	10.88	8.37246	9.13051	12.1422
0.149	10.8873	8.36333	9.14936	12.1476
0.15	10.8947	8.35419	9.16817	12.1528
0.151	10.9022	8.34504	9.18694	12.1581
0.152	10.91	8.33588	9.20566	12.1632
0.153	10.9179	8.32672	9.22433	12.1683
0.154	10.926	8.31756	9.24294	12.1734
0.155	10.9342	8.3084	9.26148	12.1784
0.156	10.9427	8.29924	9.27995	12.1833
0.157	10.9513	8.29008	9.29835	12.1882
0.158	10.9601	8.28093	9.31665	12.193
0.159	10.9691	8.27179	9.33487	12.1978
0.16	10.9783	8.26267	9.35299	12.2025
0.161	10.9877	8.25356	9.371	12.2071
0.162	10.9973	8.24447	9.38891	12.2117
0.163	11.007	8.2354	9.4067	12.2162
0.164	11.017	8.22635	9.42437	12.2206
0.165	11.0272	8.21733	9.44192	12.225
0.166	11.0377	8.20835	9.45933	12.2293
0.167	11.0483	8.19939	9.4766	12.2335
0.168	11.0591	8.19047	9.49373	12.2377
0.169	11.0702	8.18159	9.51071	12.2418
0.17	11.0815	8.17275	9.52753	12.2458
0.171	11.093	8.16395	9.5442	12.2498
0.172	11.1048	8.1552	9.56069	12.2537
0.173	11.1168	8.14651	9.57702	12.2575
0.174	11.129	8.13787	9.59317	12.2612
0.175	11.1415	8.12928	9.60913	12.2649
0.176	11.1542	8.12075	9.62491	12.2685
0.177	11.1671	8.11229	9.64049	12.272
0.178	11.1803	8.10389	9.65588	12.2754
0.179	11.1938	8.09557	9.67107	12.2788
0.18	11.2075	8.08731	9.68604	12.2821
0.181	11.2215	8.07914	9.70081	12.2853
0.182	11.2357	8.07104	9.71535	12.2884
0.183	11.2502	8.06303	9.72968	12.2915
0.184	11.265	8.0551	9.74377	12.2945
0.185	11.2801	8.04726	9.75764	12.2974
0.186	11.2954	8.03951	9.77127	12.3002
0.187	11.311	8.03186	9.78467	12.303
0.188	11.3269	8.02431	9.79781	12.3056
0.189	11.343	8.01686	9.81071	12.3082
0.19	11.3595	8.00952	9.82336	12.3107
0.191	11.3762	8.00228	9.83575	12.3131
0.192	11.3933	7.99516	9.84788	12.3155
0.193	11.4106	7.98816	9.85975	12.3178
0.194	11.4282	7.98127	9.87135	12.3199
0.195	11.4462	7.97451	9.88268	12.322
0.196	11.4644	7.96787	9.89373	12.3241
0.197	11.483	7.96137	9.90451	12.326
0.198	11.5018	7.95499	9.915	12.3279
0.199	11.521	7.94875	9.92521	12.3296
0.2	11.5405	7.94265	9.93513	12.3313
0.201	11.5603	7.9367	9.94476	12.3329
0.202	11.5804	7.93089	9.9541	12.3345
0.203	11.6009	7.92523	9.96314	12.3359
0.204	11.6217	7.91972	9.97189	12.3373
0.205	11.6428	7.91437	9.98033	12.3386
0.206	11.6642	7.90918	9.98847	12.3398
0.207	11.686	7.90415	9.9963	12.3409
0.208	11.7081	7.89929	10.0038	12.3419
0.209	11.7305	7.89459	10.011	12.3429
0.21	11.7533	7.89007	10.0179	12.3438
0.211	11.7765	7.88573	10.0245	12.3446
0.212	11.7999	7.88156	10.0308	12.3453
0.213	11.8238	7.87758	10.0368	12.3459
0.214	11.8479	7.87378	10.0424	12.3465
0.215	11.8725	7.87017	10.0477	12.3469
0.216	11.8973	7.86676	10.0527	12.3473
0.217	11.9226	7.86354	10.0574	12.3477
0.218	11.9482	7.86051	10.0617	12.3479
0.219	11.9741	7.85769	10.0657	12.3481
0.22	12.0004	7.85507	10.0694	12.3481
0.221	12.0271	7.85266	10.0728	12.3481
0.222	12.0541	7.85047	10.0759	12.3481
0.223	12.0815	7.84848	10.0786	12.3479
0.224	12.1093	7.84671	10.081	12.3477
0.225	12.1374	7.84517	10.083	12.3474
0.226	12.1659	7.84384	10.0847	12.347
0.227	12.1948	7.84274	10.0861	12.3466
0.228	12.2241	7.84187	10.0872	12.346
0.229	12.2537	7.84123	10.088	12.3454
0.23	12.2837	7.84082	10.0884	12.3447
0.231	12.314	7.84065	10.0885	12.344
0.232	12.3448	7.84072	10.0882	12.3432
0.233	12.3759	7.84103	10.0877	12.3423
0.234	12.4074	7.84159	10.0868	12.3413
0.235	12.4393	7.8424	10.0855	12.3403
0.236	12.4715	7.84345	10.084	12.3392
0.237	12.5041	7.84476	10.0821	12.338
0.238	12.5371	7.84633	10.0799	12.3368
0.239	12.5705	7.84815	10.0774	12.3354
0.24	12.6043	7.85024	10.0746	12.3341
0.241	12.6384	7.85259	10.0714	12.3326
0.242	12.673	7.8552	10.068	12.3311
0.243	12.7079	7.85809	10.0642	12.3295
0.244	12.7431	7.86124	10.0601	12.3279
0.245	12.7788	7.86467	10.0557	12.3262
0.246	12.8148	7.86837	10.0509	12.3244
0.247	12.8512	7.87235	10.0459	12.3226
0.248	12.888	7.87661	10.0406	12.3207
0.249	12.9252	7.88115	10.0349	12.3188
0.25	12.9627	7.88598	10.029	12.3167
0.251	13.0007	7.89109	10.0227	12.3147
0.252	13.039	7.8965	10.0162	12.3125
0.253	13.0776	7.90219	10.0093	12.3104
0.254	13.1167	7.90817	10.0022	12.3081
0.255	13.1561	7.91445	9.99477	12.3058
0.256	13.1959	7.92103	9.98706	12.3035
0.257	13.236	7.9279	9.97906	12.3011
0.258	13.2765	7.93507	9.97078	12.2986
0.259	13.3174	7.94255	9.96222	12.2961
0.26	13.3587	7.95033	9.95338	12.2935
0.261	13.4003	7.95841	9.94427	12.2909
0.262	13.4423	7.9668	9.93489	12.2882
0.263	13.4846	7.9755	9.92524	12.2855
0.264	13.5273	7.98451	9.91533	12.2828
0.265	13.5703	7.99383	9.90516	12.2799
0.266	13.6137	8.00346	9.89473	12.2771
0.267	13.6575	8.0134	9.88404	12.2742
0.268	13.7016	8.02367	9.87311	12.2712
0.269	13.7461	8.03425	9.86193	12.2683
0.27	13.7908	8.04514	9.8505	12.2652
0.271	13.836	8.05636	9.83884	12.2621
0.272	13.8815	8.0679	9.82693	12.259
0.273	13.9273	8.07976	9.8148	12.2559
0.274	13.9734	8.09194	9.80243	12.2527
0.275	14.0199	8.10444	9.78985	12.2495
0.276	14.0667	8.11727	9.77703	12.2462
0.277	14.1138	8.13043	9.76401	12.2429
0.278	14.1613	8.14391	9.75077	12.2395
0.279	14.209	8.15772	9.73732	12.2362
0.28	14.2571	8.17186	9.72366	12.2328
0.281	14.3055	8.18632	9.7098	12.2293
0.282	14.3542	8.20112	9.69575	12.2258
0.283	14.4032	8.21624	9.6815	12.2223
0.284	14.4525	8.2317	9.66706	12.2188
0.285	14.5021	8.24749	9.65243	12.2152
0.286	14.552	8.2636	9.63763	12.2116
0.287	14.6022	8.28006	9.62264	12.208
0.288	14.6527	8.29684	9.60748	12.2044
0.289	14.7034	8.31395	9.59216	12.2007
0.29	14.7545	8.3314	9.57667	12.197
0.291	14.8058	8.34918	9.56102	12.1933
0.292	14.8573	8.3673	9.54521	12.1895
0.293	14.9092	8.38574	9.52925	12.1858
0.294	14.9613	8.40453	9.51314	12.182
0.295	15.0136	8.42364	9.49689	12.1782
0.296	15.0662	8.44309	9.4805	12.1743
0.297	15.1191	8.46287	9.46397	12.1705
0.298	15.1722	8.48298	9.44731	12.1666
0.299	15.2255	8.50343	9.43053	12.1627
0.3	15.2791	8.52421	9.41362	12.1588
0.301	15.3329	8.54532	9.39659	12.1549
0.302	15.3869	8.56676	9.37945	12.151
0.303	15.4411	8.58854	9.3622	12.147
0.304	15.4956	8.61064	9.34484	12.1431
0.305	15.5502	8.63308	9.32739	12.1391
0.306	15.6051	8.65584	9.30983	12.1351
0.307	15.6601	8.67893	9.29218	12.1311
0.308	15.7154	8.70236	9.27444	12.1271
0.309	15.7708	8.72611	9.25662	12.1231
0.31	15.8264	8.75019	9.23871	12.1191
0.311	15.8822	8.77459	9.22073	12.115
0.312	15.9382	8.79932	9.20268	12.111
0.313	15.9943	8.82437	9.18455	12.1069
0.314	16.0506	8.84975	9.16636	12.1029
0.315	16.107	8.87545	9.14811	12.0988
0.316	16.1636	8.90146	9.12981	12.0947
0.317	16.2203	8.9278	9.11145	12.0907
0.318	16.2772	8.95446	9.09304	12.0866
0.319	16.3342	8.98144	9.07458	12.0825
0.32	16.3913	9.00873	9.05609	12.0784
0.321	16.4485	9.03634	9.03756	12.0744
0.322	16.5059	9.06426	9.01899	12.0703
0.323	16.5634	9.09249	9.00039	12.0662
0.324	16.6209	9.12103	8.98177	12.0621
0.325	16.6786	9.14988	8.96313	12.058
0.326	16.7363	9.17904	8.94446	12.0539
0.327	16.7942	9.20851	8.92578	12.0499
0.328	16.8521	9.23828	8.90709	12.0458
0.329	16.91	9.26836	8.88839	12.0417
0.33	16.9681	9.29873	8.86968	12.0376
0.331	17.0262	9.32941	8.85098	12.0336
0.332	17.0844	9.36038	8.83227	12.0295
0.333	17.1426	9.39164	8.81357	12.0255
0.334	17.2008	9.4232	8.79488	12.0214
0.335	17.2591	9.45506	8.77621	12.0174
0.336	17.3174	9.4872	8.75754	12.0133
0.337	17.3758	9.51963	8.7389	12.0093
0.338	17.4341	9.55234	8.72027	12.0053
0.339	17.4925	9.58534	8.70168	12.0013
0.34	17.5509	9.61862	8.68311	11.9972
0.341	17.6092	9.65218	8.66457	11.9932
0.342	17.6676	9.68602	8.64606	11.9893
0.343	17.7259	9.72013	8.62759	11.9853
0.344	17.7843	9.75452	8.60917	11.9813
0.345	17.8426	9.78917	8.59078	11.9774
0.346	17.9008	9.82409	8.57244	11.9734
0.347	17.9591	9.85928	8.55415	11.9695
0.348	18.0172	9.89473	8.5359	11.9655
0.349	18.0754	9.93044	8.51771	11.9616
0.35	18.1335	9.96641	8.49958	11.9577
0.351	18.1915	10.0026	8.48151	11.9538
0.352	18.2494	10.0391	8.46349	11.95
0.353	18.3073	10.0758	8.44554	11.9461
0.354	18.3651	10.1128	8.42766	11.9422
0.355	18.4228	10.15	8.40984	11.9384
0.356	18.4804	10.1875	8.3921	11.9346
0.357	18.538	10.2252	8.37443	11.9308
0.358	18.5954	10.2632	8.35683	11.927
0.359	18.6527	10.3013	8.33931	11.9232
0.36	18.7099	10.3397	8.32187	11.9195
0.361	18.7669	10.3784	8.30452	11.9157
0.362	18.8239	10.4172	8.28724	11.912
0.363	18.8807	10.4563	8.27006	11.9083
0.364	18.9374	10.4956	8.25296	11.9046
0.365	18.9939	10.5352	8.23595	11.9009
0.366	19.0503	10.5749	8.21903	11.8972
0.367	19.1065	10.6149	8.20221	11.8936
0.368	19.1625	10.655	8.18548	11.8899
0.369	19.2184	10.6954	8.16885	11.8863
0.37	19.2741	10.736	8.15232	11.8827
0.371	19.3297	10.7768	8.13589	11.8791
0.372	19.385	10.8177	8.11956	11.8756
0.373	19.4402	10.8589	8.10334	11.872
0.374	19.4952	10.9003	8.08722	11.8685
0.375	19.55	10.9418	8.07121	11.865
0.376	19.6046	10.9836	8.05531	11.8615
0.377	19.6589	11.0255	8.03951	11.858
0.378	19.7131	11.0676	8.02384	11.8546
0.379	19.767	11.1099	8.00827	11.8511
0.38	19.8207	11.1523	7.99282	11.8477
0.381	19.8742	11.1949	7.97748	11.8443
0.382	19.9275	11.2377	7.96226	11.8409
0.383	19.9805	11.2807	7.94717	11.8375
0.384	20.0332	11.3238	7.93219	11.8342
0.385	20.0858	11.3671	7.91733	11.8309
0.386	20.138	11.4106	7.90259	11.8276
0.387	20.19	11.4541	7.88798	11.8243
0.388	20.2418	11.4979	7.8735	11.821
0.389	20.2933	11.5418	7.85914	11.8177
0.39	20.3445	11.5858	7.8449	11.8145
0.391	20.3954	11.63	7.8308	11.8113
0.392	20.4461	11.6743	7.81682	11.8081
0.393	20.4965	11.7188	7.80298	11.8049
0.394	20.5466	11.7634	7.78927	11.8017
0.395	20.5964	11.8081	7.77569	11.7986
0.396	20.6459	11.8529	7.76224	11.7955
0.397	20.6951	11.8979	7.74893	11.7924
0.398	20.744	11.943	7.73575	11.7893
0.399	20.7926	11.9882	7.72271	11.7862
0.4	20.8409	12.0335	7.70981	11.7832
0.401	20.8888	12.079	7.69704	11.7801
0.402	20.9365	12.1246	7.68442	11.7771
0.403	20.9838	12.1702	7.67193	11.7741
0.404	21.0308	12.216	7.65959	11.7711
0.405	21.0775	12.2619	7.64738	11.7682
0.406	21.1239	12.3078	7.63533	11.7652
0.407	21.1699	12.3539	7.62341	11.7623
0.408	21.2155	12.4001	7.61164	11.7594
0.409	21.2609	12.4463	7.60001	11.7565
0.41	21.3059	12.4927	7.58853	11.7536
0.411	21.3505	12.5391	7.5772	11.7508
0.412	21.3948	12.5856	7.56601	11.7479
0.413	21.4387	12.6322	7.55498	11.7451
0.414	21.4823	12.6789	7.54409	11.7423
0.415		12.7257	7.53336	11.7395
0.416		12.7725	7.52277	11.7367
0.417		12.8194	7.51234	11.7339
0.418		12.8664	7.50206	11.7312
0.419		12.9134	7.49193	11.7284
0.42		12.9605	7.48196	11.7257
0.421		13.0077	7.47214	11.723
0.422		13.0549	7.46248	11.7203
0.423		13.1022	7.45298	11.7177
0.424		13.1495	7.44363	11.715
0.425		13.1969	7.43445	11.7124
0.426		13.2444	7.42542	11.7097
0.427		13.2919	7.41655	11.7071
0.428		13.3394	7.40785	11.7045
0.429		13.387	7.39931	11.7019
0.43		13.4346	7.39093	11.6993
0.431		13.4823	7.38271	11.6967
0.432		13.53	7.37466	11.6942
0.433		13.5777	7.36677	11.6916
0.434		13.6255	7.35905	11.6891
0.435		13.6733	7.3515	11.6866
0.436		13.7212	7.34412	11.6841
0.437		13.7691	7.3369	11.6816
0.438		13.817	7.32986	11.6791
0.439		13.8649	7.32299	11.6766
0.44		13.9128	7.31629	11.6741
0.441		13.9608	7.30976	11.6716
0.442		14.0088	7.30341	11.6692
0.443		14.0568	7.29724	11.6667
0.444		14.1048	7.29124	11.6643
0.445		14.1529	7.28542	11.6619
0.446		14.201	7.27978	11.6594
0.447		14.249	7.27431	11.657
0.448		14.2971	7.26903	11.6546
0.449		14.3452	7.26393	11.6522
0.45		14.3933	7.25901	11.6498
0.451		14.4414	7.25428	11.6474
0.452		14.4895	7.24973	11.645
0.453		14.5377	7.24537	11.6426
0.454		14.5858	7.2412	11.6402
0.455		14.6339	7.23722	11.6379
0.456		14.682	7.23342	11.6355
0.457		14.7301	7.22982	11.6331
0.458		14.7783	7.22641	11.6308
0.459		14.8264	7.22319	11.6284
0.46		14.8745	7.22017	11.626
0.461		14.9226	7.21735	11.6237
0.462		14.9707	7.21472	11.6213
0.463		15.0188	7.2123	11.6189
0.464		15.0668	7.21007	11.6166
0.465		15.1149	7.20805	11.6142
0.466		15.163	7.20622	11.6118
0.467		15.211	7.20461	11.6095
0.468		15.259	7.2032	11.6071
0.469		15.307	7.20199	11.6047
0.47		15.355	7.201	11.6023
0.471		15.403	7.20022	11.6
0.472		15.451	7.19964	11.5976
0.473		15.4989	7.19928	11.5952
0.474		15.5469	7.19914	11.5928
0.475		15.5948	7.19921	11.5904
0.476		15.6426	7.1995	11.588
0.477		15.6905	7.20001	11.5856
0.478		15.7383	7.20073	11.5832
0.479		15.7862	7.20168	11.5808
0.48		15.8339	7.20286	11.5783
0.481		15.8817	7.20425	11.5759
0.482		15.9294	7.20588	11.5735
0.483		15.9772	7.20773	11.571
0.484		16.0248	7.20981	11.5686
0.485		16.0725	7.21212	11.5661
0.486		16.1201	7.21466	11.5636
0.487		16.1677	7.21744	11.5611
0.488		16.2152	7.22045	11.5586
0.489		16.2628	7.2237	11.5561
0.49		16.3103	7.22719	11.5536
0.491		16.3577	7.23092	11.551
0.492		16.4051	7.23489	11.5485
0.493		16.4525	7.2391	11.5459
0.494		16.4999	7.24355	11.5433
0.495		16.5472	7.24825	11.5407
0.496		16.5945	7.2532	11.5381
0.497		16.6417	7.2584	11.5355
0.498		16.6889	7.26385	11.5329
0.499		16.736	7.26954	11.5302
0.5		16.7831	7.27549	11.5275
0.501		16.8302	7.2817	11.5249
0.502		16.8772	7.28816	11.5222
0.503		16.9242	7.29487	11.5194
0.504		16.9711	7.30185	11.5167
0.505		17.018	7.30908	11.5139
0.506		17.0649	7.31658	11.5112
0.507		17.1116	7.32434	11.5084
0.508		17.1584	7.33236	11.5055
0.509		17.2051	7.34065	11.5027
0.51		17.2517	7.3492	11.4998
0.511		17.2983	7.35802	11.497
0.512		17.3448	7.36711	11.4941
0.513		17.3913	7.37646	11.4911
0.514		17.4377	7.38609	11.4882
0.515		17.4841	7.39599	11.4852
0.516		17.5304	7.40617	11.4823
0.517		17.5766	7.41661	11.4792
0.518		17.6228	7.42733	11.4762
0.519		17.669	7.43833	11.4732
0.52		17.715	7.4496	11.4701
0.521		17.761	7.46115	11.467
0.522		17.807	7.47298	11.4638
0.523		17.8528	7.48509	11.4607
0.524		17.8986	7.49748	11.4575
0.525		17.9444	7.51016	11.4543
0.526		17.99	7.52311	11.4511
0.527		18.0356	7.53634	11.4478
0.528		18.0811	7.54986	11.4445
0.529		18.1266	7.56366	11.4412
0.53		18.1719	7.57775	11.4379
0.531		18.2172	7.59212	11.4345
0.532		18.2624	7.60678	11.4311
0.533		18.3075	7.62172	11.4277
0.534		18.3526	7.63694	11.4242
0.535		18.3975	7.65246	11.4208
0.536		18.4424	7.66826	11.4173
0.537		18.4872	7.68434	11.4137
0.538		18.5319	7.70071	11.4102
0.539		18.5765	7.71738	11.4066
0.54		18.621	7.73432	11.403
0.541		18.6654	7.75156	11.3993
0.542		18.7097	7.76908	11.3956
0.543		18.754	7.78689	11.3919
0.544		18.7981	7.80498	11.3882
0.545		18.8421	7.82336	11.3844
0.546		18.886	7.84203	11.3806
0.547		18.9298	7.86098	11.3768
0.548		18.9735	7.88022	11.3729
0.549		19.0171	7.89974	11.369
0.55		19.0606	7.91955	11.3651
0.551		19.1039	7.93964	11.3612
0.552		19.1472	7.96002	11.3572
0.553		19.1903	7.98068	11.3532
0.554		19.2333	8.00162	11.3492
0.555		19.2762	8.02284	11.3451
0.556		19.3189	8.04434	11.341
0.557		19.3616	8.06612	11.3369
0.558		19.4041	8.08818	11.3327
0.559		19.4464	8.11051	11.3285
0.56		19.4886	8.13313	11.3243
0.561		19.5307	8.15601	11.32
0.562		19.5727	8.17917	11.3157
0.563		19.6145	8.20261	11.3114
0.564		19.6561	8.22631	11.3071
0.565		19.6976	8.25028	11.3027
0.566		19.739	8.27452	11.2983
0.567		19.7802	8.29903	11.2938
0.568		19.8212	8.3238	11.2894
0.569		19.8621	8.34883	11.2849
0.57		19.9028	8.37413	11.2803
0.571		19.9434	8.39968	11.2758
0.572		19.9838	8.42549	11.2712
0.573		20.024	8.45156	11.2666
0.574		20.0641	8.47788	11.2619
0.575		20.1039	8.50445	11.2572
0.576		20.1436	8.53127	11.2525
0.577		20.1832	8.55834	11.2478
0.578		20.2225	8.58565	11.243
0.579		20.2616	8.6132	11.2382
0.58		20.3006	8.64099	11.2334
0.581		20.3393	8.66902	11.2285
0.582		20.3779	8.69728	11.2236
0.583		20.4162	8.72577	11.2187
0.584		20.4544	8.7545	11.2138
0.585		20.4924	8.78345	11.2088
0.586		20.5301	8.81262	11.2038
0.587		20.5676	8.84201	11.1988
0.588		20.6049	8.87162	11.1937
0.589		20.642	8.90144	11.1886
0.59		20.6789	8.93148	11.1835
0.591		20.7156	8.96172	11.1784
0.592		20.752	8.99217	11.1732
0.593		20.7882	9.02282	11.168
0.594		20.8241	9.05367	11.1628
0.595		20.8599	9.08471	11.1575
0.596		20.8953	9.11595	11.1523
0.597		20.9306	9.14737	11.147
0.598		20.9656	9.17897	11.1417
0.599		21.0003	9.21076	11.1363
0.6		21.0348	9.24273	11.1309
0.601		21.069	9.27486	11.1255
0.602		21.103	9.30717	11.1201
0.603		21.1367	9.33964	11.1147
0.604		21.1701	9.37228	11.1092
0.605		21.2033	9.40507	11.1037
0.606		21.2362	9.43802	11.0982
0.607		21.2688	9.47112	11.0926
0.608		21.3011	9.50436	11.0871
0.609		21.3332	9.53774	11.0815
0.61		21.3649	9.57127	11.0759
0.611		21.3964	9.60492	11.0702
0.612		21.4276	9.63871	11.0646
0.613		21.4585	9.67262	11.0589
0.614		21.4891	9.70665	11.0532
0.615		21.5194	9.7408	11.0475
0.616		21.5493	9.77506	11.0417
0.617		21.579	9.80943	11.036
0.618		21.6084	9.8439	11.0302
0.619		21.6374	9.87847	11.0244
0.62		21.6661	9.91313	11.0186
0.621		21.6945	9.94789	11.0127
0.622		21.7226	9.98273	11.0069
0.623		21.7504	10.0176	11.001
0.624		21.7778	10.0526	10.9951
0.625		21.8049	10.0877	10.9892
0.626		21.8316	10.1228	10.9832
0.627		21.858	10.158	10.9773
0.628		21.8841	10.1933	10.9713
0.629		21.9098	10.2286	10.9653
0.63		21.9352	10.2639	10.9593
0.631		21.9602	10.2993	10.9533
0.632		21.9849	10.3348	10.9473
0.633		22.0092	10.3702	10.9412
0.634		22.0331	10.4057	10.9352
0.635		22.0567	10.4413	10.9291
0.636		22.0799	10.4768	10.923
0.637		22.1027	10.5123	10.9169
0.638		22.1252	10.5479	10.9107
0.639		22.1473	10.5835	10.9046
0.64			10.619	10.8985
0.641			10.6546	10.8923
0.642			10.6901	10.8861
0.643			10.7257	10.8799
0.644			10.7612	10.8737
0.645			10.7967	10.8675
0.646			10.8321	10.8612
0.647			10.8676	10.855
0.648			10.903	10.8487
0.649			10.9383	10.8425
0.65			10.9736	10.8362
0.651			11.0088	10.8299
0.652			11.044	10.8236
0.653			11.0791	10.8173
0.654			11.1142	10.811
0.655			11.1492	10.8046
0.656			11.1841	10.7983
0.657			11.2189	10.7919
0.658			11.2536	10.7856
0.659			11.2883	10.7792
0.66			11.3228	10.7728
0.661			11.3573	10.7664
0.662			11.3916	10.76
0.663			11.4258	10.7536
0.664			11.4599	10.7472
0.665			11.4939	10.7408
0.666			11.5278	10.7344
0.667			11.5616	10.7279
0.668			11.5952	10.7215
0.669			11.6287	10.715
0.67			11.662	10.7086
0.671			11.6952	10.7021
0.672			11.7283	10.6956
0.673			11.7612	10.6891
0.674			11.7939	10.6827
0.675			11.8265	10.6762
0.676			11.8589	10.6697
0.677			11.8911	10.6632
0.678			11.9232	10.6567
0.679			11.9551	10.6502
0.68			11.9868	10.6437
0.681			12.0183	10.6371
0.682			12.0497	10.6306
0.683			12.0808	10.6241
0.684			12.1118	10.6175
0.685			12.1425	10.611
0.686			12.1731	10.6045
0.687			12.2034	10.5979
0.688			12.2336	10.5914
0.689			12.2635	10.5848
0.69			12.2932	10.5783
0.691			12.3227	10.5717
0.692			12.3519	10.5652
0.693			12.381	10.5586
0.694			12.4098	10.552
0.695			12.4384	10.5455
0.696			12.4667	10.5389
0.697			12.4948	10.5323
0.698			12.5227	10.5258
0.699			12.5503	10.5192
0.7			12.5777	10.5126
0.701			12.6048	10.5061
0.702			12.6317	10.4995
0.703			12.6583	10.4929
0.704			12.6847	10.4863
0.705			12.7108	10.4798
0.706			12.7366	10.4732
0.707			12.7622	10.4666
0.708			12.7875	10.46
0.709			12.8126	10.4535
0.71			12.8374	10.4469
0.711			12.8619	10.4403
0.712			12.8861	10.4337
0.713			12.9101	10.4272
0.714			12.9338	10.4206
0.715			12.9572	10.414
0.716			12.9804	10.4075
0.717			13.0032	10.4009
0.718			13.0258	10.3943
0.719			13.0481	10.3878
0.72			13.0701	10.3812
0.721			13.0918	10.3747
0.722			13.1133	10.3681
0.723			13.1344	10.3616
0.724			13.1553	10.355
0.725			13.1758	10.3485
0.726			13.1961	10.3419
0.727			13.2161	10.3354
0.728			13.2358	10.3289
0.729			13.2552	10.3223
0.73			13.2743	10.3158
0.731			13.2931	10.3093
0.732			13.3116	10.3028
0.733			13.3299	10.2963
0.734			13.3478	10.2898
0.735			13.3654	10.2833
0.736			13.3828	10.2768
0.737			13.3998	10.2703
0.738			13.4166	10.2638
0.739			13.433	10.2573
0.74			13.4492	10.2509
0.741			13.4651	10.2444
0.742			13.4807	10.2379
0.743			13.4959	10.2315
0.744			13.5109	10.2251
0.745			13.5256	10.2186
0.746			13.54	10.2122
0.747			13.5541	10.2058
0.748			13.568	10.1994
0.749			13.5815	10.193
0.75			13.5948	10.1866
0.751			13.6077	10.1802
0.752			13.6204	10.1738
0.753			13.6328	10.1675
0.754			13.6449	10.1611
0.755			13.6567	10.1548
0.756			13.6682	10.1485
0.757			13.6795	10.1421
0.758			13.6905	10.1358
0.759			13.7012	10.1295
0.76			13.7116	10.1232
0.761			13.7218	10.117
0.762			13.7316	10.1107
0.763			13.7412	10.1044
0.764			13.7506	10.0982
0.765			13.7596	10.092
0.766			13.7684	10.0858
0.767			13.777	10.0796
0.768			13.7853	10.0734
0.769			13.7933	10.0672
0.77			13.801	10.0611
0.771			13.8085	10.0549
0.772			13.8158	10.0488
0.773			13.8228	10.0427
0.774			13.8296	10.0366
0.775			13.8361	10.0305
0.776			13.8423	10.0244
0.777			13.8483	10.0184
0.778			13.8541	10.0123
0.779			13.8597	10.0063
0.78			13.865	10.0003
0.781			13.8701	9.99434
0.782			13.8749	9.98837
0.783			13.8795	9.98242
0.784			13.8839	9.97649
0.785			13.8881	9.97058
0.786			13.8921	9.96469
0.787			13.8958	9.95881
0.788			13.8994	9.95296
0.789			13.9027	9.94712
0.79			13.9058	9.9413
0.791			13.9087	9.9355
0.792			13.9114	9.92973
0.793			13.914	9.92397
0.794			13.9163	9.91824
0.795			13.9184	9.91252
0.796			13.9204	9.90683
0.797			13.9221	9.90116
0.798			13.9237	9.89551
0.799			13.9251	9.88988
0.8			13.9264	9.88427
0.801			13.9274	9.87869
0.802			13.9283	9.87313
0.803			13.929	9.86759
0.804			13.9296	9.86208
0.805			13.93	9.85659
0.806			13.9303	9.85112
0.807			13.9304	9.84568
0.808			13.9303	9.84026
0.809			13.9301	9.83487
0.81			13.9298	9.8295
0.811			13.9293	9.82415
0.812			13.9287	9.81883
0.813			13.9279	9.81354
0.814			13.9271	9.80827
0.815			13.9261	9.80302
0.816			13.925	9.79781
0.817			13.9237	9.79262
0.818			13.9224	9.78745
0.819			13.9209	9.78231
0.82			13.9193	9.7772
0.821			13.9177	9.77212
0.822			13.9159	9.76706
0.823			13.914	9.76203
0.824			13.912	9.75702
0.825			13.91	9.75204
0.826			13.9078	9.7471
0.827			13.9056	9.74217
0.828			13.9033	9.73728
0.829			13.9009	9.73242
0.83			13.8984	9.72758
0.831			13.8959	9.72277
0.832			13.8933	9.71799
0.833			13.8906	9.71323
0.834			13.8879	9.70851
0.835			13.8851	9.70381
0.836			13.8822	9.69915
0.837			13.8793	9.69451
0.838			13.8764	9.6899
0.839			13.8734	9.68532
0.84			13.8703	9.68076
0.841			13.8672	9.67624
0.842			13.8641	9.67175
0.843			13.861	9.66728
0.844			13.8578	9.66284
0.845			13.8546	9.65843
0.846			13.8513	9.65405
0.847			13.8481	9.6497
0.848			13.8448	9.64538
0.849			13.8415	9.64109
0.85			13.8381	9.63682
0.851			13.8348	9.63259
0.852			13.8315	9.62838
0.853			13.8281	9.6242
0.854			13.8247	9.62005
0.855			13.8214	9.61593
0.856			13.818	9.61184
0.857			13.8147	9.60777
0.858			13.8113	9.60374
0.859			13.8079	9.59973
0.86			13.8046	9.59574
0.861			13.8013	9.59179
0.862			13.7979	9.58786
0.863			13.7946	9.58397
0.864			13.7913	9.58009
0.865			13.7881	9.57625
0.866			13.7848	9.57243
0.867			13.7816	9.56864
0.868			13.7784	9.56487
0.869				9.56113
0.87				9.55742
0.871				9.55373
0.872				9.55007
0.873				9.54643
0.874				9.54282
0.875				9.53923
0.876				9.53566
0.877				9.53212
0.878				9.52861
0.879				9.52511
0.88				9.52164
0.881				9.51819
0.882				9.51477
0.883				9.51136
0.884				9.50798
0.885				9.50462
0.886				9.50128
0.887				9.49796
0.888				9.49466
0.889				9.49138
0.89				9.48811
0.891				9.48487
0.892				9.48165
0.893				9.47844
0.894				9.47525
0.895				9.47207
0.896				9.46891
0.897				9.46577
0.898				9.46264
0.899				9.45953
0.9				9.45643
0.901				9.45335
0.902				9.45028
0.903				9.44722
0.904				9.44417
0.905				9.44113
0.906				9.43811
0.907				9.4351
0.908				9.43209
0.909				9.4291
0.91				9.42611
0.911				9.42313
0.912				9.42016
0.913				9.4172
0.914				9.41424
0.915				9.41128
0.916				9.40834
0.917				9.40539
0.918				9.40245
0.919				9.39951
0.92				9.39658
0.921				9.39365
0.922				9.39071
0.923				9.38778
0.924				9.38485
0.925				9.38192
0.926				9.37898
0.927				9.37605
0.928				9.37311
0.929				9.37017
0.93				9.36722
0.931				9.36427
0.932				9.36131
0.933				9.35834
0.934				9.35537
0.935				9.3524
0.936				9.34941
0.937				9.34641
0.938				9.34341
0.939				9.34039
0.94				9.33737
0.941				9.33433
0.942				9.33128
0.943				9.32822
0.944				9.32514
0.945				9.32205
0.946				9.31895
0.947				9.31583
0.948				9.31269
0.949				9.30953
0.95				9.30636
0.951				9.30318
0.952				9.29997
0.953				9.29674
0.954				9.29349
0.955				9.29023
0.956				9.28694
0.957				9.28363
0.958				9.2803
0.959				9.27694
0.96				9.27356
0.961				9.27016
0.962				9.26674
0.963				9.26329
0.964				9.25981
0.965				9.25631
0.966				9.25278
0.967				9.24922
0.968				9.24564
0.969				9.24203
0.97				9.23839
0.971				9.23472
0.972				9.23102
0.973				9.22729
0.974				9.22353
0.975				9.21975
0.976				9.21593
0.977				9.21208
0.978				9.20819
0.979				9.20428
0.98				9.20033
0.981				9.19635
0.982				9.19234
0.983				9.18829
0.984				9.18421
0.985				9.1801
0.986				9.17595
0.987				9.17177
0.988				9.16756
0.989				9.16331
0.99				9.15902
0.991				9.1547
0.992				9.15034
0.993				9.14595
0.994				9.14152
0.995				9.13706
0.996				9.13256
0.997				9.12803
0.998				9.12346
0.999				9.11885
1				9.11421
1.001				9.10953
1.002				9.10482
1.003				9.10007
1.004				9.09528
1.005				9.09046
1.006				9.08561
1.007				9.08071
1.008				9.07579
1.009				9.07082
1.01				9.06582
1.011				9.06079
1.012				9.05572
1.013				9.05062
1.014				9.04549
1.015				9.04031
1.016				9.03511
1.017				9.02987
1.018				9.0246
1.019				9.0193
1.02				9.01396
1.021				9.0086
1.022				9.00319
1.023				8.99776
1.024				8.9923
1.025				8.98681
1.026				8.98129
1.027				8.97573
1.028				8.97015
1.029				8.96454
1.03				8.9589
1.031				8.95324
1.032				8.94755
1.033				8.94183
1.034				8.93608
1.035				8.93031
1.036				8.92452
1.037				8.9187
1.038				8.91286
1.039				8.90699
1.04				8.90111
1.041				8.8952
1.042				8.88927
1.043				8.88333
1.044				8.87736
1.045				8.87138
1.046				8.86538
1.047				8.85936
1.048				8.85333
1.049				8.84728
1.05				8.84121
1.051				8.83514
1.052				8.82905
1.053				8.82295
1.054				8.81684
1.055				8.81072
1.056				8.80459
1.057				8.79846
1.058				8.79231
1.059				8.78616
1.06				8.78001
1.061				8.77385
1.062				8.76769
1.063				8.76153
1.064				8.75537
1.065				8.7492
1.066				8.74304
1.067				8.73688
1.068				8.73073
1.069				8.72457
1.07				8.71843
1.071				8.71229
1.072				8.70616
1.073				8.70003
1.074				8.69392
1.075				8.68782
1.076				8.68173
1.077				8.67565
1.078				8.66959
1.079				8.66355
1.08				8.65752
1.081				8.6515
1.082				8.64551
1.083				8.63954
1.084				8.63359
1.085				8.62766
1.086				8.62176
1.087				8.61588
1.088				8.61003
1.089				8.6042
1.09				8.5984
1.091				8.59264
1.092				8.5869
1.093				8.5812
1.094				8.57553
1.095				8.56989
1.096				8.56429
1.097				8.55873
1.098				8.55321
1.099				8.54773
1.1				8.54228
1.101				8.53688
1.102				8.53153
1.103				8.52621
1.104				8.52095
1.105				8.51573
1.106				8.51056
1.107				8.50543
1.108				8.50036
1.109				8.49534
1.11				8.49038
1.111				8.48547
1.112				8.48061
1.113				8.47581
1.114				8.47107
1.115				8.46639
1.116				8.46176
1.117				8.4572
1.118				8.45271
1.119				8.44827
1.12				8.4439
1.121				8.4396
1.122				8.43537
1.123				8.4312
1.124				8.4271
1.125				8.42308
1.126				8.41913
1.127				8.41525
1.128				8.41144
1.129				8.40771
1.13				8.40406
1.131				8.40048
1.132				8.39699
1.133				8.39357
1.134				8.39023
1.135				8.38698
1.136				8.38381
1.137				8.38073
1.138				8.37773
1.139				8.37481
1.14				8.37199
1.141				8.36925
1.142				8.3666
1.143				8.36404
1.144				8.36158
1.145				8.3592
1.146				8.35692
1.147				8.35474
1.148				8.35265
1.149				8.35065
1.15				8.34876
1.151				8.34696
1.152				8.34526
1.153				8.34366
1.154				8.34217
1.155				8.34077
1.156				8.33948
1.157				8.33829
1.158				8.3372
1.159				8.33623
1.16				8.33535
1.161				8.33459
1.162				8.33393
1.163				8.33338
1.164				8.33294
1.165				8.33261
1.166				8.33239
1.167				8.33228
1.168				8.33229
1.169				8.33241
1.17				8.33264
1.171				8.33298
1.172				8.33345
1.173				8.33402
1.174				8.33472
1.175				8.33553
1.176				8.33646
1.177				8.33751
1.178				8.33867
1.179				8.33996
1.18				8.34136
1.181				8.34289
1.182				8.34454
1.183				8.34631
1.184				8.3482
1.185				8.35021
1.186				8.35235
1.187				8.35461
1.188				8.357
1.189				8.35951
1.19				8.36214
1.191				8.3649
1.192				8.36779
1.193				8.3708
1.194				8.37394
1.195				8.3772
1.196				8.3806
1.197				8.38412
1.198				8.38776
1.199				8.39154
1.2				8.39544
1.201				8.39948
1.202				8.40364
1.203				8.40793
1.204				8.41235
1.205				8.4169
1.206				8.42158
1.207				8.42639
1.208				8.43133
1.209				8.4364
1.21				8.4416
1.211				8.44693
1.212				8.45239
1.213				8.45798
1.214				8.4637
1.215				8.46956
1.216				8.47554
1.217				8.48166
1.218				8.4879
1.219				8.49428
1.22				8.50079
1.221				8.50743
1.222				8.51419
1.223				8.5211
1.224				8.52813
1.225				8.53529
1.226				8.54258
1.227				8.55
1.228				8.55756
1.229				8.56524
1.23				8.57306
1.231				8.581
1.232				8.58907
1.233				8.59728
1.234				8.60561
1.235				8.61407
1.236				8.62266
1.237				8.63138
1.238				8.64023
1.239				8.64921
1.24				8.65831
1.241				8.66755
1.242				8.67691
1.243				8.68639
1.244				8.69601
1.245				8.70575
1.246				8.71561
1.247				8.72561
1.248				8.73573
1.249				8.74597
1.25				8.75634
1.251				8.76683
1.252				8.77745
1.253				8.78819
1.254				8.79905
1.255				8.81004
1.256				8.82115
1.257				8.83238
1.258				8.84373
1.259				8.85521
1.26				8.8668
1.261				8.87852
1.262				8.89035
1.263				8.90231
1.264				8.91438
1.265				8.92657
1.266				8.93888
1.267				8.9513
1.268				8.96384
1.269				8.9765
1.27				8.98927
1.271				9.00216
1.272				9.01516
1.273				9.02828
1.274				9.04151
1.275				9.05485
1.276				9.06831
1.277				9.08187
1.278				9.09555
1.279				9.10934
1.28				9.12323
1.281				9.13724
1.282				9.15135
1.283				9.16558
1.284				9.1799
1.285				9.19434
1.286				9.20888
1.287				9.22353
1.288				9.23828
1.289				9.25313
1.29				9.26809
1.291				9.28315
1.292				9.29832
1.293				9.31358
1.294				9.32894
1.295				9.34441
1.296				9.35997
1.297				9.37563
1.298				9.39139
1.299				9.40725
1.3				9.4232
1.301				9.43924
1.302				9.45539
1.303				9.47162
1.304				9.48795
1.305				9.50437
1.306				9.52089
1.307				9.53749
1.308				9.55419
1.309				9.57097
1.31				9.58785
1.311				9.60481
1.312				9.62186
1.313				9.63899
1.314				9.65621
1.315				9.67352
1.316				9.69091
1.317				9.70838
1.318				9.72594
1.319				9.74358
1.32				9.7613
1.321				9.7791
1.322				9.79697
1.323				9.81493
1.324				9.83297
1.325				9.85108
1.326				9.86927
1.327				9.88753
1.328				9.90587
1.329				9.92428
1.33				9.94276
1.331				9.96132
1.332				9.97994
1.333				9.99864
1.334				10.0174
1.335				10.0362
1.336				10.0551
1.337				10.0741
1.338				10.0931
1.339				10.1122
1.34				10.1314
1.341				10.1506
1.342				10.1699
1.343				10.1893
1.344				10.2087
1.345				10.2282
1.346				10.2477
1.347				10.2673
1.348				10.2869
1.349				10.3066
1.35				10.3264
1.351				10.3462
1.352				10.366
1.353				10.386
1.354				10.4059
1.355				10.4259
1.356				10.446
1.357				10.4661
1.358				10.4863
1.359				10.5065
1.36				10.5267
1.361				10.547
1.362				10.5674
1.363				10.5877
1.364				10.6082
1.365				10.6286
1.366				10.6491
1.367				10.6697
1.368				10.6902
1.369				10.7108
1.37				10.7315
1.371				10.7522
1.372				10.7729
1.373				10.7936
1.374				10.8144
1.375				10.8352
1.376				10.856
1.377				10.8769
1.378				10.8978
1.379				10.9187
1.38				10.9396
1.381				10.9606
1.382				10.9816
1.383				11.0026
1.384				11.0236
1.385				11.0446
1.386				11.0657
1.387				11.0868
1.388				11.1078
1.389				11.1289
1.39				11.15
1.391				11.1712
1.392				11.1923
1.393				11.2134
1.394				11.2346
1.395				11.2557
1.396				11.2769
1.397				11.298
1.398				11.3192
1.399				11.3404
1.4				11.3615
1.401				11.3827
1.402				11.4038
1.403				11.425
1.404				11.4461
1.405				11.4673
1.406				11.4884
1.407				11.5095
1.408				11.5306
1.409				11.5517
1.41				11.5728
1.411				11.5939
1.412				11.6149
1.413				11.636
1.414				11.657
1.415				11.678
1.416				11.699
1.417				11.7199
1.418				11.7408
1.419				11.7617
1.42				11.7826
1.421				11.8034
1.422				11.8242
1.423				11.845
1.424				11.8658
1.425				11.8865
1.426				11.9072
1.427				11.9278
1.428				11.9484
1.429				11.969
1.43				11.9895
1.431				12.0099
1.432				12.0304
1.433				12.0508
1.434				12.0711
1.435				12.0914
1.436				12.1116
1.437				12.1318
1.438				12.1519
1.439				12.172
1.44				12.192
1.441				12.212
1.442				12.2319
1.443				12.2517
1.444				12.2715
1.445				12.2912
1.446				12.3109
1.447				12.3304
1.448				12.35
1.449				12.3694
1.45				12.3888
1.451				12.4081
1.452				12.4273
1.453				12.4465
1.454				12.4655
1.455				12.4845
1.456				12.5034
1.457				12.5223
1.458				12.541
1.459				12.5597
1.46				12.5783
1.461				12.5968
1.462				12.6152
1.463				12.6335
1.464				12.6517
1.465				12.6699
1.466				12.6879
1.467				12.7059
1.468				12.7237
1.469				12.7415
1.47				12.7591
1.471				12.7767
1.472				12.7941
1.473				12.8115
1.474				12.8287
1.475				12.8459
1.476				12.8629
1.477				12.8798
1.478				12.8967
1.479				12.9134
1.48				12.93
1.481				12.9464
1.482				12.9628
1.483				12.9791
1.484				12.9952
1.485				13.0112
1.486				13.0271
1.487				13.0429
1.488				13.0586
1.489				13.0741
1.49				13.0895
1.491				13.1048
1.492				13.12
1.493				13.135
1.494				13.1499
1.495				13.1647
1.496				13.1794
1.497				13.1939
1.498				13.2083
[truncated: 1 more rows]
