# Supplementary material for: Evidence accumulation relates to perceptual consciousness and monitoring
Source: Nat Commun. 2021 May 31;12:3261. doi: 10.1038/s41467-021-23540-y (PMC8166835; doi:10.1038/s41467-021-23540-y)
Supplement: Supplementary file 4 — Source Data [file 41467_2021_23540_MOESM4_ESM.zip › Supplementary Data/Fig.3a.xls]

## Sheet: Sheet1
time	low	mid	high
-0.5	1.03505	0.998554	1.13041
-0.499	1.03491	0.998771	1.13122
-0.498	1.03477	0.998994	1.13202
-0.497	1.03463	0.999221	1.13282
-0.496	1.0345	0.999454	1.13361
-0.495	1.03436	0.999691	1.13441
-0.494	1.03422	0.999934	1.1352
-0.493	1.03408	1.00018	1.136
-0.492	1.03394	1.00043	1.13678
-0.491	1.0338	1.00069	1.13757
-0.49	1.03367	1.00095	1.13835
-0.489	1.03353	1.00122	1.13914
-0.488	1.03339	1.00149	1.13991
-0.487	1.03325	1.00176	1.14069
-0.486	1.03311	1.00204	1.14145
-0.485	1.03297	1.00233	1.14222
-0.484	1.03283	1.00261	1.14298
-0.483	1.03269	1.00291	1.14374
-0.482	1.03255	1.0032	1.14449
-0.481	1.03241	1.0035	1.14523
-0.48	1.03227	1.00381	1.14598
-0.479	1.03213	1.00412	1.14671
-0.478	1.03199	1.00443	1.14744
-0.477	1.03185	1.00475	1.14816
-0.476	1.03171	1.00507	1.14888
-0.475	1.03157	1.00539	1.14959
-0.474	1.03143	1.00572	1.1503
-0.473	1.03129	1.00605	1.15099
-0.472	1.03115	1.00639	1.15168
-0.471	1.03101	1.00673	1.15237
-0.47	1.03087	1.00707	1.15304
-0.469	1.03073	1.00741	1.15371
-0.468	1.03059	1.00776	1.15437
-0.467	1.03045	1.00812	1.15502
-0.466	1.03031	1.00847	1.15566
-0.465	1.03017	1.00883	1.15629
-0.464	1.03003	1.00919	1.15692
-0.463	1.02989	1.00956	1.15753
-0.462	1.02975	1.00993	1.15813
-0.461	1.02961	1.0103	1.15873
-0.46	1.02947	1.01067	1.15932
-0.459	1.02933	1.01105	1.15989
-0.458	1.02919	1.01143	1.16045
-0.457	1.02905	1.01181	1.16101
-0.456	1.02891	1.01219	1.16155
-0.455	1.02877	1.01258	1.16208
-0.454	1.02863	1.01297	1.1626
-0.453	1.02849	1.01336	1.16311
-0.452	1.02834	1.01376	1.16361
-0.451	1.0282	1.01415	1.1641
-0.45	1.02806	1.01455	1.16457
-0.449	1.02792	1.01495	1.16503
-0.448	1.02777	1.01536	1.16548
-0.447	1.02763	1.01576	1.16591
-0.446	1.02749	1.01617	1.16634
-0.445	1.02734	1.01658	1.16675
-0.444	1.0272	1.01699	1.16714
-0.443	1.02706	1.0174	1.16753
-0.442	1.02691	1.01782	1.16789
-0.441	1.02676	1.01823	1.16825
-0.44	1.02662	1.01865	1.16859
-0.439	1.02647	1.01907	1.16892
-0.438	1.02632	1.01949	1.16923
-0.437	1.02618	1.01991	1.16952
-0.436	1.02603	1.02034	1.16981
-0.435	1.02588	1.02076	1.17007
-0.434	1.02573	1.02119	1.17033
-0.433	1.02558	1.02162	1.17056
-0.432	1.02543	1.02205	1.17079
-0.431	1.02528	1.02248	1.17099
-0.43	1.02512	1.02291	1.17118
-0.429	1.02497	1.02334	1.17136
-0.428	1.02481	1.02377	1.17151
-0.427	1.02466	1.02421	1.17166
-0.426	1.0245	1.02464	1.17178
-0.425	1.02434	1.02508	1.17189
-0.424	1.02419	1.02552	1.17198
-0.423	1.02403	1.02596	1.17206
-0.422	1.02387	1.02639	1.17212
-0.421	1.0237	1.02683	1.17216
-0.42	1.02354	1.02727	1.17219
-0.419	1.02338	1.02771	1.17219
-0.418	1.02321	1.02816	1.17218
-0.417	1.02305	1.0286	1.17216
-0.416	1.02288	1.02904	1.17211
-0.415	1.02271	1.02948	1.17205
-0.414	1.02254	1.02993	1.17197
-0.413	1.02237	1.03037	1.17187
-0.412	1.02219	1.03081	1.17176
-0.411	1.02202	1.03126	1.17163
-0.41	1.02184	1.0317	1.17148
-0.409	1.02167	1.03214	1.17131
-0.408	1.02149	1.03259	1.17112
-0.407	1.02131	1.03303	1.17091
-0.406	1.02112	1.03348	1.17069
-0.405	1.02094	1.03392	1.17045
-0.404	1.02075	1.03437	1.17019
-0.403	1.02057	1.03481	1.16991
-0.402	1.02038	1.03526	1.16961
-0.401	1.02019	1.0357	1.1693
-0.4	1.01999	1.03615	1.16897
-0.399	1.0198	1.03659	1.16861
-0.398	1.0196	1.03704	1.16824
-0.397	1.0194	1.03748	1.16786
-0.396	1.0192	1.03793	1.16745
-0.395	1.019	1.03837	1.16702
-0.394	1.0188	1.03881	1.16658
-0.393	1.01859	1.03926	1.16612
-0.392	1.01838	1.0397	1.16564
-0.391	1.01817	1.04014	1.16514
-0.39	1.01796	1.04058	1.16462
-0.389	1.01774	1.04103	1.16408
-0.388	1.01753	1.04147	1.16353
-0.387	1.01731	1.04191	1.16296
-0.386	1.01709	1.04235	1.16237
-0.385	1.01686	1.04279	1.16176
-0.384	1.01664	1.04323	1.16113
-0.383	1.01641	1.04367	1.16049
-0.382	1.01618	1.04411	1.15982
-0.381	1.01595	1.04455	1.15914
-0.38	1.01571	1.04498	1.15844
-0.379	1.01547	1.04542	1.15773
-0.378	1.01523	1.04586	1.15699
-0.377	1.01499	1.04629	1.15624
-0.376	1.01475	1.04673	1.15547
-0.375	1.0145	1.04716	1.15469
-0.374	1.01425	1.0476	1.15388
-0.373	1.014	1.04803	1.15306
-0.372	1.01374	1.04846	1.15222
-0.371	1.01349	1.04889	1.15137
-0.37	1.01323	1.04933	1.1505
-0.369	1.01296	1.04976	1.14961
-0.368	1.0127	1.05019	1.1487
-0.367	1.01243	1.05061	1.14778
-0.366	1.01216	1.05104	1.14684
-0.365	1.01189	1.05147	1.14589
-0.364	1.01161	1.0519	1.14492
-0.363	1.01134	1.05232	1.14393
-0.362	1.01106	1.05275	1.14293
-0.361	1.01077	1.05317	1.14191
-0.36	1.01049	1.05359	1.14088
-0.359	1.0102	1.05402	1.13983
-0.358	1.00991	1.05444	1.13877
-0.357	1.00961	1.05486	1.13769
-0.356	1.00932	1.05528	1.13659
-0.355	1.00902	1.0557	1.13549
-0.354	1.00872	1.05611	1.13436
-0.353	1.00841	1.05653	1.13323
-0.352	1.00811	1.05695	1.13208
-0.351	1.0078	1.05736	1.13091
-0.35	1.00749	1.05778	1.12973
-0.349	1.00717	1.05819	1.12854
-0.348	1.00685	1.0586	1.12734
-0.347	1.00653	1.05901	1.12612
-0.346	1.00621	1.05942	1.12489
-0.345	1.00588	1.05983	1.12365
-0.344	1.00556	1.06024	1.12239
-0.343	1.00523	1.06064	1.12112
-0.342	1.00489	1.06105	1.11985
-0.341	1.00456	1.06145	1.11855
-0.34	1.00422	1.06186	1.11725
-0.339	1.00388	1.06226	1.11594
-0.338	1.00353	1.06266	1.11461
-0.337	1.00319	1.06306	1.11328
-0.336	1.00284	1.06346	1.11193
-0.335	1.00249	1.06385	1.11057
-0.334	1.00213	1.06425	1.10921
-0.333	1.00178	1.06464	1.10783
-0.332	1.00142	1.06504	1.10644
-0.331	1.00105	1.06543	1.10505
-0.33	1.00069	1.06582	1.10364
-0.329	1.00032	1.06621	1.10223
-0.328	0.999956	1.0666	1.10081
-0.327	0.999584	1.06698	1.09938
-0.326	0.999211	1.06737	1.09794
-0.325	0.998835	1.06775	1.09649
-0.324	0.998456	1.06814	1.09504
-0.323	0.998076	1.06852	1.09358
-0.322	0.997693	1.0689	1.09211
-0.321	0.997308	1.06927	1.09064
-0.32	0.99692	1.06965	1.08915
-0.319	0.996531	1.07003	1.08767
-0.318	0.996139	1.0704	1.08617
-0.317	0.995745	1.07077	1.08467
-0.316	0.995349	1.07114	1.08317
-0.315	0.994951	1.07151	1.08166
-0.314	0.99455	1.07188	1.08014
-0.313	0.994148	1.07224	1.07862
-0.312	0.993744	1.07261	1.0771
-0.311	0.993338	1.07297	1.07557
-0.31	0.992929	1.07333	1.07404
-0.309	0.992519	1.07369	1.07251
-0.308	0.992107	1.07405	1.07097
-0.307	0.991694	1.0744	1.06943
-0.306	0.991278	1.07476	1.06788
-0.305	0.990861	1.07511	1.06634
-0.304	0.990442	1.07546	1.06479
-0.303	0.990021	1.0758	1.06324
-0.302	0.989599	1.07615	1.06168
-0.301	0.989175	1.07649	1.06013
-0.3	0.988749	1.07683	1.05858
-0.299	0.988323	1.07717	1.05702
-0.298	0.987894	1.07751	1.05546
-0.297	0.987464	1.07785	1.05391
-0.296	0.987033	1.07818	1.05235
-0.295	0.986601	1.07851	1.0508
-0.294	0.986167	1.07884	1.04924
-0.293	0.985732	1.07917	1.04768
-0.292	0.985296	1.07949	1.04613
-0.291	0.984859	1.07981	1.04458
-0.29	0.984421	1.08013	1.04303
-0.289	0.983981	1.08045	1.04148
-0.288	0.983541	1.08077	1.03993
-0.287	0.9831	1.08108	1.03839
-0.286	0.982658	1.08139	1.03685
-0.285	0.982215	1.0817	1.03531
-0.284	0.981771	1.082	1.03377
-0.283	0.981327	1.08231	1.03224
-0.282	0.980882	1.08261	1.03071
-0.281	0.980436	1.0829	1.02918
-0.28	0.97999	1.0832	1.02766
-0.279	0.979544	1.08349	1.02615
-0.278	0.979097	1.08378	1.02463
-0.277	0.978649	1.08407	1.02313
-0.276	0.978202	1.08435	1.02163
-0.275	0.977754	1.08463	1.02013
-0.274	0.977306	1.08491	1.01864
-0.273	0.976858	1.08519	1.01715
-0.272	0.97641	1.08546	1.01567
-0.271	0.975962	1.08573	1.0142
-0.27	0.975513	1.086	1.01273
-0.269	0.975066	1.08626	1.01127
-0.268	0.974618	1.08652	1.00982
-0.267	0.974171	1.08678	1.00838
-0.266	0.973724	1.08703	1.00694
-0.265	0.973277	1.08729	1.00551
-0.264	0.972831	1.08753	1.00408
-0.263	0.972385	1.08778	1.00267
-0.262	0.97194	1.08802	1.00126
-0.261	0.971496	1.08826	0.999863
-0.26	0.971053	1.0885	0.998473
-0.259	0.97061	1.08873	0.997092
-0.258	0.970168	1.08896	0.99572
-0.257	0.969728	1.08918	0.994357
-0.256	0.969288	1.0894	0.993004
-0.255	0.968849	1.08962	0.99166
-0.254	0.968412	1.08984	0.990326
-0.253	0.967976	1.09005	0.989002
-0.252	0.967541	1.09026	0.987688
-0.251	0.967108	1.09046	0.986384
-0.25	0.966676	1.09067	0.985091
-0.249	0.966246	1.09086	0.983808
-0.248	0.965817	1.09106	0.982536
-0.247	0.965391	1.09125	0.981275
-0.246	0.964966	1.09144	0.980026
-0.245	0.964542	1.09162	0.978787
-0.244	0.964121	1.0918	0.97756
-0.243	0.963702	1.09198	0.976345
-0.242	0.963285	1.09215	0.975141
-0.241	0.96287	1.09232	0.973949
-0.24	0.962458	1.09248	0.97277
-0.239	0.962047	1.09264	0.971602
-0.238	0.96164	1.0928	0.970447
-0.237	0.961234	1.09295	0.969304
-0.236	0.960832	1.0931	0.968173
-0.235	0.960432	1.09325	0.967056
-0.234	0.960034	1.09339	0.965951
-0.233	0.95964	1.09353	0.964859
-0.232	0.959249	1.09366	0.96378
-0.231	0.95886	1.09379	0.962714
-0.23	0.958474	1.09392	0.961662
-0.229	0.958092	1.09404	0.960623
-0.228	0.957713	1.09416	0.959597
-0.227	0.957337	1.09428	0.958585
-0.226	0.956965	1.09439	0.957587
-0.225	0.956596	1.09449	0.956602
-0.224	0.95623	1.0946	0.955632
-0.223	0.955868	1.0947	0.954675
-0.222	0.95551	1.09479	0.953732
-0.221	0.955156	1.09488	0.952804
-0.22	0.954805	1.09497	0.95189
-0.219	0.954459	1.09505	0.950989
-0.218	0.954116	1.09513	0.950104
-0.217	0.953778	1.09521	0.949232
-0.216	0.953443	1.09528	0.948376
-0.215	0.953113	1.09535	0.947533
-0.214	0.952787	1.09541	0.946706
-0.213	0.952466	1.09547	0.945893
-0.212	0.952149	1.09553	0.945095
-0.211	0.951836	1.09558	0.944311
-0.21	0.951528	1.09563	0.943543
-0.209	0.951225	1.09568	0.942789
-0.208	0.950927	1.09572	0.94205
-0.207	0.950633	1.09576	0.941327
-0.206	0.950344	1.09579	0.940618
-0.205	0.95006	1.09582	0.939924
-0.204	0.949782	1.09585	0.939246
-0.203	0.949508	1.09587	0.938582
-0.202	0.949239	1.09589	0.937934
-0.201	0.948976	1.0959	0.9373
-0.2	0.948718	1.09591	0.936682
-0.199	0.948465	1.09592	0.93608
-0.198	0.948218	1.09593	0.935492
-0.197	0.947976	1.09593	0.93492
-0.196	0.94774	1.09592	0.934362
-0.195	0.947509	1.09592	0.93382
-0.194	0.947284	1.09591	0.933294
-0.193	0.947064	1.0959	0.932782
-0.192	0.946851	1.09588	0.932286
-0.191	0.946643	1.09586	0.931805
-0.19	0.946441	1.09584	0.93134
-0.189	0.946245	1.09581	0.930889
-0.188	0.946055	1.09578	0.930454
-0.187	0.945871	1.09575	0.930034
-0.186	0.945693	1.09571	0.929629
-0.185	0.945521	1.09568	0.92924
-0.184	0.945355	1.09563	0.928865
-0.183	0.945196	1.09559	0.928506
-0.182	0.945043	1.09554	0.928162
-0.181	0.944896	1.09549	0.927833
-0.18	0.944755	1.09544	0.927519
-0.179	0.944621	1.09538	0.92722
-0.178	0.944493	1.09532	0.926936
-0.177	0.944371	1.09526	0.926667
-0.176	0.944256	1.0952	0.926413
-0.175	0.944148	1.09513	0.926174
-0.174	0.944046	1.09506	0.92595
-0.173	0.94395	1.09499	0.92574
-0.172	0.943861	1.09492	0.925546
-0.171	0.943779	1.09484	0.925366
-0.17	0.943703	1.09477	0.9252
-0.169	0.943634	1.09469	0.92505
-0.168	0.943571	1.0946	0.924914
-0.167	0.943516	1.09452	0.924792
-0.166	0.943466	1.09443	0.924685
-0.165	0.943424	1.09434	0.924592
-0.164	0.943388	1.09425	0.924514
-0.163	0.943359	1.09416	0.92445
-0.162	0.943337	1.09407	0.9244
-0.161	0.943321	1.09397	0.924364
-0.16	0.943312	1.09388	0.924342
-0.159	0.94331	1.09378	0.924335
-0.158	0.943314	1.09368	0.924341
-0.157	0.943325	1.09358	0.924361
-0.156	0.943343	1.09348	0.924395
-0.155	0.943368	1.09338	0.924442
-0.154	0.943399	1.09327	0.924504
-0.153	0.943437	1.09317	0.924578
-0.152	0.943481	1.09306	0.924666
-0.151	0.943532	1.09296	0.924768
-0.15	0.94359	1.09285	0.924883
-0.149	0.943654	1.09274	0.925011
-0.148	0.943725	1.09263	0.925152
-0.147	0.943802	1.09253	0.925306
-0.146	0.943886	1.09242	0.925473
-0.145	0.943977	1.09231	0.925653
-0.144	0.944073	1.0922	0.925846
-0.143	0.944177	1.09209	0.926051
-0.142	0.944286	1.09198	0.926269
-0.141	0.944402	1.09187	0.9265
-0.14	0.944524	1.09176	0.926742
-0.139	0.944652	1.09165	0.926997
-0.138	0.944787	1.09154	0.927265
-0.137	0.944928	1.09143	0.927544
-0.136	0.945074	1.09133	0.927835
-0.135	0.945227	1.09122	0.928138
-0.134	0.945386	1.09111	0.928453
-0.133	0.945551	1.09101	0.928779
-0.132	0.945721	1.0909	0.929117
-0.131	0.945898	1.0908	0.929466
-0.13	0.94608	1.09069	0.929827
-0.129	0.946268	1.09059	0.930198
-0.128	0.946461	1.09049	0.930581
-0.127	0.94666	1.09039	0.930975
-0.126	0.946864	1.09029	0.93138
-0.125	0.947074	1.0902	0.931795
-0.124	0.947289	1.0901	0.932221
-0.123	0.94751	1.09001	0.932657
-0.122	0.947735	1.08992	0.933104
-0.121	0.947966	1.08983	0.933561
-0.12	0.948201	1.08974	0.934028
-0.119	0.948442	1.08966	0.934505
-0.118	0.948687	1.08957	0.934992
-0.117	0.948938	1.08949	0.935488
-0.116	0.949192	1.08941	0.935994
-0.115	0.949452	1.08934	0.93651
-0.114	0.949716	1.08926	0.937035
-0.113	0.949984	1.08919	0.937569
-0.112	0.950256	1.08912	0.938113
-0.111	0.950533	1.08906	0.938665
-0.11	0.950814	1.089	0.939226
-0.109	0.951099	1.08894	0.939796
-0.108	0.951387	1.08888	0.940374
-0.107	0.95168	1.08882	0.940961
-0.106	0.951976	1.08877	0.941556
-0.105	0.952276	1.08872	0.942159
-0.104	0.952579	1.08868	0.94277
-0.103	0.952886	1.08864	0.943389
-0.102	0.953195	1.0886	0.944016
-0.101	0.953508	1.08857	0.94465
-0.1	0.953824	1.08854	0.945292
-0.099	0.954143	1.08851	0.945941
-0.098	0.954465	1.08849	0.946597
-0.097	0.954789	1.08847	0.947261
-0.096	0.955117	1.08845	0.947931
-0.095	0.955446	1.08844	0.948608
-0.094	0.955778	1.08843	0.949291
-0.093	0.956112	1.08843	0.949981
-0.092	0.956448	1.08843	0.950678
-0.091	0.956786	1.08843	0.95138
-0.09	0.957127	1.08844	0.952089
-0.089	0.957468	1.08845	0.952803
-0.088	0.957812	1.08847	0.953523
-0.087	0.958157	1.08849	0.954249
-0.086	0.958503	1.08852	0.95498
-0.085	0.958851	1.08855	0.955716
-0.084	0.9592	1.08858	0.956458
-0.083	0.95955	1.08862	0.957204
-0.082	0.959901	1.08867	0.957956
-0.081	0.960252	1.08872	0.958712
-0.08	0.960605	1.08877	0.959472
-0.079	0.960958	1.08883	0.960237
-0.078	0.961311	1.08889	0.961007
-0.077	0.961664	1.08896	0.96178
-0.076	0.962018	1.08903	0.962557
-0.075	0.962372	1.08911	0.963338
-0.074	0.962726	1.08919	0.964123
-0.073	0.963079	1.08928	0.964911
-0.072	0.963433	1.08937	0.965703
-0.071	0.963786	1.08947	0.966497
-0.07	0.964138	1.08957	0.967295
-0.069	0.96449	1.08968	0.968096
-0.068	0.964841	1.08979	0.9689
-0.067	0.965191	1.08991	0.969706
-0.066	0.96554	1.09004	0.970514
-0.065	0.965888	1.09016	0.971325
-0.064	0.966234	1.0903	0.972138
-0.063	0.96658	1.09043	0.972953
-0.062	0.966924	1.09058	0.97377
-0.061	0.967266	1.09073	0.974588
-0.06	0.967606	1.09088	0.975408
-0.059	0.967945	1.09104	0.97623
-0.058	0.968282	1.0912	0.977053
-0.057	0.968617	1.09137	0.977877
-0.056	0.968949	1.09154	0.978702
-0.055	0.96928	1.09172	0.979527
-0.054	0.969608	1.09191	0.980354
-0.053	0.969933	1.0921	0.981181
-0.052	0.970256	1.09229	0.982008
-0.051	0.970577	1.09249	0.982836
-0.05	0.970894	1.09269	0.983663
-0.049	0.971209	1.0929	0.984491
-0.048	0.971521	1.09312	0.985318
-0.047	0.97183	1.09333	0.986146
-0.046	0.972135	1.09356	0.986972
-0.045	0.972438	1.09379	0.987798
-0.044	0.972737	1.09402	0.988624
-0.043	0.973032	1.09426	0.989448
-0.042	0.973324	1.0945	0.990272
-0.041	0.973613	1.09475	0.991094
-0.04	0.973897	1.095	0.991915
-0.039	0.974178	1.09525	0.992735
-0.038	0.974455	1.09551	0.993553
-0.037	0.974728	1.09578	0.994369
-0.036	0.974998	1.09605	0.995183
-0.035	0.975263	1.09632	0.995996
-0.034	0.975523	1.0966	0.996807
-0.033	0.97578	1.09688	0.997615
-0.032	0.976032	1.09717	0.998421
-0.031	0.97628	1.09746	0.999224
-0.03	0.976524	1.09775	1.00003
-0.029	0.976762	1.09805	1.00082
-0.028	0.976997	1.09835	1.00162
-0.027	0.977226	1.09866	1.00241
-0.026	0.977451	1.09897	1.0032
-0.025	0.977672	1.09928	1.00399
-0.024	0.977887	1.0996	1.00477
-0.023	0.978097	1.09992	1.00555
-0.022	0.978303	1.10024	1.00633
-0.021	0.978504	1.10057	1.0071
-0.02	0.978699	1.10089	1.00787
-0.019	0.97889	1.10123	1.00863
-0.018	0.979075	1.10156	1.00939
-0.017	0.979255	1.1019	1.01015
-0.016	0.97943	1.10224	1.0109
-0.015	0.9796	1.10258	1.01165
-0.014	0.979764	1.10293	1.01239
-0.013	0.979923	1.10328	1.01313
-0.012	0.980077	1.10363	1.01387
-0.011	0.980226	1.10398	1.0146
-0.01	0.980369	1.10434	1.01532
-0.009	0.980506	1.10469	1.01604
-0.008	0.980638	1.10505	1.01676
-0.007	0.980765	1.10541	1.01747
-0.006	0.980886	1.10578	1.01818
-0.005	0.981002	1.10614	1.01888
-0.004	0.981112	1.10651	1.01957
-0.003	0.981217	1.10687	1.02026
-0.002	0.981316	1.10724	1.02095
-0.001	0.98141	1.10761	1.02162
0	0.981498	1.10798	1.0223
0.001	0.98158	1.10835	1.02297
0.002	0.981657	1.10872	1.02363
0.003	0.981729	1.10909	1.02428
0.004	0.981794	1.10946	1.02493
0.005	0.981855	1.10984	1.02558
0.006	0.981909	1.11021	1.02622
0.007	0.981958	1.11058	1.02685
0.008	0.982002	1.11095	1.02747
0.009	0.98204	1.11133	1.02809
0.01	0.982073	1.1117	1.02871
0.011	0.9821	1.11207	1.02931
0.012	0.982121	1.11244	1.02992
0.013	0.982137	1.11281	1.03051
0.014	0.982148	1.11318	1.0311
0.015	0.982153	1.11355	1.03168
0.016	0.982153	1.11392	1.03226
0.017	0.982148	1.11428	1.03283
0.018	0.982137	1.11465	1.03339
0.019	0.982121	1.11501	1.03394
0.02	0.982099	1.11537	1.03449
0.021	0.982072	1.11573	1.03504
0.022	0.98204	1.11609	1.03557
0.023	0.982003	1.11645	1.0361
0.024	0.981961	1.1168	1.03662
0.025	0.981914	1.11715	1.03714
0.026	0.981861	1.1175	1.03765
0.027	0.981803	1.11785	1.03815
0.028	0.981741	1.11819	1.03864
0.029	0.981673	1.11853	1.03913
0.03	0.981601	1.11887	1.03962
0.031	0.981524	1.1192	1.04009
0.032	0.981442	1.11954	1.04056
0.033	0.981355	1.11986	1.04102
0.034	0.981263	1.12019	1.04147
0.035	0.981167	1.12051	1.04192
0.036	0.981067	1.12083	1.04236
0.037	0.980961	1.12114	1.0428
0.038	0.980851	1.12145	1.04322
0.039	0.980737	1.12176	1.04364
0.04	0.980618	1.12206	1.04406
0.041	0.980495	1.12235	1.04447
0.042	0.980368	1.12265	1.04487
0.043	0.980237	1.12293	1.04526
0.044	0.980101	1.12322	1.04565
0.045	0.979961	1.1235	1.04603
0.046	0.979817	1.12377	1.0464
0.047	0.97967	1.12404	1.04677
0.048	0.979518	1.1243	1.04713
0.049	0.979363	1.12456	1.04748
0.05	0.979203	1.12481	1.04783
0.051	0.97904	1.12506	1.04817
0.052	0.978874	1.1253	1.0485
0.053	0.978704	1.12554	1.04883
0.054	0.97853	1.12577	1.04915
0.055	0.978353	1.12599	1.04947
0.056	0.978172	1.12621	1.04978
0.057	0.977989	1.12642	1.05008
0.058	0.977802	1.12663	1.05037
0.059	0.977611	1.12683	1.05066
0.06	0.977418	1.12702	1.05095
0.061	0.977222	1.12721	1.05123
0.062	0.977023	1.12739	1.0515
0.063	0.97682	1.12757	1.05176
0.064	0.976615	1.12774	1.05202
0.065	0.976408	1.1279	1.05228
0.066	0.976197	1.12805	1.05253
0.067	0.975984	1.1282	1.05277
0.068	0.975769	1.12834	1.05301
0.069	0.975551	1.12847	1.05324
0.07	0.975331	1.1286	1.05346
0.071	0.975108	1.12872	1.05369
0.072	0.974883	1.12883	1.0539
0.073	0.974656	1.12894	1.05411
0.074	0.974427	1.12904	1.05432
0.075	0.974196	1.12913	1.05451
0.076	0.973962	1.12921	1.05471
0.077	0.973727	1.12929	1.0549
0.078	0.97349	1.12936	1.05508
0.079	0.973252	1.12942	1.05526
0.08	0.973011	1.12947	1.05544
0.081	0.972769	1.12952	1.05561
0.082	0.972526	1.12956	1.05577
0.083	0.972281	1.12959	1.05593
0.084	0.972035	1.12961	1.05609
0.085	0.971787	1.12963	1.05624
0.086	0.971538	1.12964	1.05639
0.087	0.971288	1.12964	1.05653
0.088	0.971036	1.12963	1.05667
0.089	0.970784	1.12961	1.05681
0.09	0.97053	1.12959	1.05694
0.091	0.970276	1.12956	1.05706
0.092	0.97002	1.12952	1.05719
0.093	0.969764	1.12948	1.05731
0.094	0.969507	1.12943	1.05742
0.095	0.96925	1.12936	1.05754
0.096	0.968991	1.1293	1.05764
0.097	0.968732	1.12922	1.05775
0.098	0.968473	1.12914	1.05785
0.099	0.968213	1.12904	1.05795
0.1	0.967952	1.12895	1.05805
0.101	0.967692	1.12884	1.05814
0.102	0.967431	1.12873	1.05823
0.103	0.967169	1.1286	1.05832
0.104	0.966908	1.12847	1.0584
0.105	0.966646	1.12834	1.05848
0.106	0.966384	1.12819	1.05856
0.107	0.966122	1.12804	1.05864
0.108	0.965861	1.12788	1.05871
0.109	0.965599	1.12772	1.05878
0.11	0.965337	1.12755	1.05885
0.111	0.965075	1.12737	1.05892
0.112	0.964814	1.12718	1.05898
0.113	0.964552	1.12699	1.05905
0.114	0.964291	1.12678	1.05911
0.115	0.964031	1.12658	1.05917
0.116	0.96377	1.12636	1.05923
0.117	0.96351	1.12614	1.05928
0.118	0.963251	1.12591	1.05934
0.119	0.962991	1.12568	1.05939
0.12	0.962733	1.12544	1.05944
0.121	0.962474	1.12519	1.05949
0.122	0.962217	1.12494	1.05954
0.123	0.961959	1.12468	1.05959
0.124	0.961703	1.12441	1.05963
0.125	0.961447	1.12414	1.05968
0.126	0.961192	1.12386	1.05973
0.127	0.960937	1.12358	1.05977
0.128	0.960683	1.12329	1.05981
0.129	0.96043	1.12299	1.05986
0.13	0.960177	1.12269	1.0599
0.131	0.959925	1.12238	1.05994
0.132	0.959674	1.12207	1.05998
0.133	0.959424	1.12175	1.06002
0.134	0.959175	1.12143	1.06006
0.135	0.958926	1.1211	1.0601
0.136	0.958678	1.12077	1.06014
0.137	0.958431	1.12044	1.06019
0.138	0.958185	1.1201	1.06023
0.139	0.95794	1.11975	1.06027
0.14	0.957696	1.1194	1.06031
0.141	0.957452	1.11904	1.06035
0.142	0.957209	1.11869	1.06039
0.143	0.956967	1.11832	1.06043
0.144	0.956726	1.11796	1.06048
0.145	0.956486	1.11759	1.06052
0.146	0.956247	1.11721	1.06056
0.147	0.956009	1.11684	1.06061
0.148	0.955771	1.11646	1.06065
0.149	0.955534	1.11607	1.0607
0.15	0.955299	1.11569	1.06074
0.151	0.955064	1.1153	1.06079
0.152	0.954829	1.11491	1.06084
0.153	0.954596	1.11451	1.06089
0.154	0.954363	1.11412	1.06094
0.155	0.954132	1.11372	1.06099
0.156	0.953901	1.11332	1.06105
0.157	0.95367	1.11291	1.0611
0.158	0.953441	1.11251	1.06116
0.159	0.953212	1.1121	1.06122
0.16	0.952984	1.11169	1.06128
0.161	0.952756	1.11128	1.06134
0.162	0.952529	1.11087	1.0614
0.163	0.952303	1.11046	1.06146
0.164	0.952077	1.11005	1.06153
0.165	0.951852	1.10963	1.0616
0.166	0.951627	1.10922	1.06167
0.167	0.951403	1.10881	1.06174
0.168	0.95118	1.10839	1.06181
0.169	0.950956	1.10798	1.06189
0.17	0.950734	1.10756	1.06196
0.171	0.950511	1.10715	1.06204
0.172	0.950289	1.10673	1.06212
0.173	0.950067	1.10632	1.06221
0.174	0.949846	1.10591	1.06229
0.175	0.949625	1.10549	1.06238
0.176	0.949403	1.10508	1.06247
0.177	0.949182	1.10467	1.06257
0.178	0.948962	1.10426	1.06266
0.179	0.948741	1.10386	1.06276
0.18	0.94852	1.10345	1.06286
0.181	0.948299	1.10305	1.06296
0.182	0.948078	1.10265	1.06307
0.183	0.947857	1.10225	1.06317
0.184	0.947636	1.10185	1.06328
0.185	0.947414	1.10145	1.0634
0.186	0.947193	1.10106	1.06351
0.187	0.946971	1.10067	1.06363
0.188	0.946748	1.10028	1.06375
0.189	0.946526	1.0999	1.06388
0.19	0.946302	1.09952	1.064
0.191	0.946079	1.09914	1.06413
0.192	0.945854	1.09877	1.06427
0.193	0.945629	1.0984	1.0644
0.194	0.945404	1.09803	1.06454
0.195	0.945177	1.09767	1.06468
0.196	0.94495	1.09731	1.06483
0.197	0.944722	1.09695	1.06497
0.198	0.944493	1.0966	1.06513
0.199	0.944263	1.09625	1.06528
0.2	0.944032	1.09591	1.06544
0.201	0.9438	1.09557	1.0656
0.202	0.943567	1.09524	1.06576
0.203	0.943333	1.09491	1.06593
0.204	0.943098	1.09459	1.0661
0.205	0.942861	1.09427	1.06627
0.206	0.942623	1.09396	1.06645
0.207	0.942383	1.09365	1.06663
0.208	0.942142	1.09335	1.06681
0.209	0.9419	1.09306	1.067
0.21	0.941656	1.09277	1.06719
0.211	0.94141	1.09248	1.06738
0.212	0.941163	1.0922	1.06758
0.213	0.940914	1.09193	1.06778
0.214	0.940663	1.09166	1.06798
0.215	0.94041	1.0914	1.06819
0.216	0.940156	1.09115	1.0684
0.217	0.939899	1.0909	1.06861
0.218	0.93964	1.09066	1.06883
0.219	0.93938	1.09043	1.06905
0.22	0.939117	1.0902	1.06928
0.221	0.938852	1.08998	1.0695
0.222	0.938584	1.08976	1.06974
0.223	0.938315	1.08956	1.06997
0.224	0.938043	1.08936	1.07021
0.225	0.937768	1.08916	1.07045
0.226	0.937492	1.08898	1.0707
0.227	0.937212	1.0888	1.07095
0.228	0.93693	1.08863	1.07121
0.229	0.936646	1.08846	1.07146
0.23	0.936359	1.08831	1.07173
0.231	0.936069	1.08816	1.07199
0.232	0.935776	1.08802	1.07226
0.233	0.935481	1.08788	1.07253
0.234	0.935183	1.08775	1.07281
0.235	0.934882	1.08764	1.07309
0.236	0.934577	1.08752	1.07337
0.237	0.93427	1.08742	1.07366
0.238	0.93396	1.08732	1.07395
0.239	0.933647	1.08724	1.07425
0.24	0.933331	1.08716	1.07455
0.241	0.933012	1.08708	1.07485
0.242	0.932689	1.08702	1.07516
0.243	0.932363	1.08696	1.07547
0.244	0.932034	1.08691	1.07579
0.245	0.931702	1.08687	1.07611
0.246	0.931366	1.08684	1.07643
0.247	0.931027	1.08681	1.07676
0.248	0.930685	1.08679	1.07709
0.249	0.930339	1.08678	1.07742
0.25	0.92999	1.08678	1.07776
0.251	0.929638	1.08679	1.0781
0.252	0.929281	1.0868	1.07845
0.253	0.928922	1.08682	1.0788
0.254	0.928559	1.08685	1.07915
0.255	0.928192	1.08689	1.07951
0.256	0.927821	1.08694	1.07987
0.257	0.927448	1.08699	1.08024
0.258	0.92707	1.08705	1.08061
0.259	0.926689	1.08712	1.08098
0.26	0.926304	1.08719	1.08136
0.261	0.925916	1.08728	1.08174
0.262	0.925524	1.08737	1.08213
0.263	0.925128	1.08747	1.08252
0.264	0.924728	1.08757	1.08291
0.265	0.924325	1.08769	1.08331
0.266	0.923918	1.08781	1.08371
0.267	0.923508	1.08794	1.08411
0.268	0.923094	1.08807	1.08452
0.269	0.922676	1.08822	1.08494
0.27	0.922254	1.08837	1.08535
0.271	0.921829	1.08852	1.08577
0.272	0.9214	1.08869	1.0862
0.273	0.920967	1.08886	1.08663
0.274	0.920531	1.08904	1.08706
0.275	0.920091	1.08922	1.0875
0.276	0.919648	1.08941	1.08794
0.277	0.9192	1.08961	1.08838
0.278	0.91875	1.08982	1.08883
0.279	0.918295	1.09003	1.08928
0.28	0.917837	1.09024	1.08974
0.281	0.917376	1.09047	1.09019
0.282	0.916911	1.0907	1.09066
0.283	0.916442	1.09093	1.09112
0.284	0.91597	1.09118	1.0916
0.285	0.915495	1.09142	1.09207
0.286	0.915016	1.09168	1.09255
0.287	0.914534	1.09194	1.09303
0.288	0.914048	1.0922	1.09352
0.289	0.91356	1.09247	1.09401
0.29	0.913067	1.09275	1.0945
0.291	0.912572	1.09303	1.09499
0.292	0.912074	1.09331	1.0955
0.293	0.911572	1.09361	1.096
0.294	0.911067	1.0939	1.09651
0.295	0.910559	1.0942	1.09702
0.296	0.910048	1.09451	1.09753
0.297	0.909534	1.09482	1.09805
0.298	0.909018	1.09513	1.09857
0.299	0.908498	1.09545	1.0991
0.3	0.907976	1.09578	1.09963
0.301	0.90745	1.0961	1.10016
0.302	0.906922	1.09643	1.1007
0.303	0.906392	1.09677	1.10123
0.304	0.905859	1.09711	1.10178
0.305	0.905323	1.09745	1.10232
0.306	0.904785	1.09779	1.10287
0.307	0.904244	1.09814	1.10343
0.308	0.903702	1.0985	1.10398
0.309	0.903156	1.09885	1.10454
0.31	0.902609	1.09921	1.1051
0.311	0.90206	1.09957	1.10567
0.312	0.901508	1.09993	1.10624
0.313	0.900955	1.1003	1.10681
0.314	0.900399	1.10067	1.10738
0.315	0.899842	1.10104	1.10796
0.316	0.899283	1.10141	1.10854
0.317	0.898722	1.10179	1.10913
0.318	0.89816	1.10216	1.10972
0.319	0.897596	1.10254	1.11031
0.32	0.897031	1.10292	1.1109
0.321	0.896465	1.1033	1.1115
0.322	0.895897	1.10368	1.1121
0.323	0.895328	1.10407	1.1127
0.324	0.894757	1.10445	1.1133
0.325	0.894186	1.10484	1.11391
0.326	0.893614	1.10522	1.11452
0.327	0.893041	1.10561	1.11513
0.328	0.892467	1.106	1.11575
0.329	0.891893	1.10639	1.11637
0.33	0.891318	1.10677	1.11699
0.331	0.890742	1.10716	1.11761
0.332	0.890166	1.10755	1.11824
0.333	0.88959	1.10794	1.11887
0.334	0.889014	1.10833	1.1195
0.335	0.888437	1.10871	1.12013
0.336	0.88786	1.1091	1.12077
0.337	0.887284	1.10949	1.1214
0.338	0.886707	1.10987	1.12205
0.339	0.886131	1.11026	1.12269
0.34	0.885555	1.11064	1.12333
0.341	0.88498	1.11102	1.12398
0.342	0.884405	1.1114	1.12463
0.343	0.883831	1.11178	1.12528
0.344	0.883257	1.11216	1.12593
0.345	0.882685	1.11254	1.12659
0.346	0.882113	1.11291	1.12725
0.347	0.881542	1.11329	1.1279
0.348	0.880973	1.11366	1.12857
0.349	0.880404	1.11403	1.12923
0.35	0.879837	1.11439	1.12989
0.351	0.879272	1.11476	1.13056
0.352	0.878708	1.11512	1.13123
0.353	0.878145	1.11548	1.1319
0.354	0.877584	1.11584	1.13257
0.355	0.877025	1.11619	1.13324
0.356	0.876468	1.11654	1.13391
0.357	0.875913	1.11689	1.13459
0.358	0.87536	1.11724	1.13527
0.359	0.874809	1.11758	1.13595
0.36	0.874261	1.11792	1.13663
0.361	0.873715	1.11826	1.13731
0.362	0.873171	1.11859	1.13799
0.363	0.87263	1.11892	1.13867
0.364	0.872091	1.11925	1.13936
0.365	0.871556	1.11957	1.14004
0.366	0.871023	1.11989	1.14073
0.367	0.870493	1.12021	1.14142
0.368	0.869966	1.12052	1.14211
0.369	0.869443	1.12083	1.1428
0.37	0.868922	1.12113	1.14349
0.371	0.868405	1.12143	1.14418
0.372	0.867891	1.12173	1.14487
0.373	0.867381	1.12202	1.14557
0.374	0.866875	1.12231	1.14626
0.375	0.866372	1.1226	1.14696
0.376	0.865872	1.12288	1.14765
0.377	0.865377	1.12315	1.14835
0.378	0.864886	1.12342	1.14904
0.379	0.864398	1.12369	1.14974
0.38	0.863915	1.12395	1.15044
0.381	0.863436	1.12421	1.15113
0.382	0.862961	1.12446	1.15183
0.383	0.86249	1.12471	1.15253
0.384	0.862024	1.12495	1.15323
0.385	0.861562	1.12519	1.15393
0.386	0.861105	1.12543	1.15463
0.387	0.860653	1.12566	1.15532
0.388	0.860205	1.12588	1.15602
0.389	0.859762	1.1261	1.15672
0.39	0.859324	1.12632	1.15742
0.391	0.858891	1.12653	1.15812
0.392	0.858463	1.12674	1.15882
0.393	0.85804	1.12694	1.15952
0.394	0.857622	1.12713	1.16021
0.395	0.857209	1.12732	1.16091
0.396	0.856801	1.12751	1.16161
0.397	0.856399	1.12769	1.16231
0.398	0.856002	1.12787	1.163
0.399	0.855611	1.12804	1.1637
0.4	0.855225	1.12821	1.1644
0.401	0.854845	1.12837	1.16509
0.402	0.85447	1.12852	1.16579
0.403	0.854101	1.12868	1.16648
0.404	0.853738	1.12882	1.16717
0.405	0.85338	1.12897	1.16787
0.406	0.853028	1.1291	1.16856
0.407	0.852682	1.12923	1.16925
0.408	0.852342	1.12936	1.16994
0.409	0.852008	1.12948	1.17063
0.41	0.85168	1.1296	1.17132
0.411	0.851358	1.12971	1.172
0.412	0.851042	1.12982	1.17269
0.413	0.850732	1.12992	1.17338
0.414	0.850428	1.13002	1.17406
0.415	0.850131	1.13011	1.17474
0.416	0.849839	1.1302	1.17543
0.417	0.849554	1.13029	1.17611
0.418	0.849275	1.13036	1.17679
0.419	0.849002	1.13044	1.17746
0.42	0.848736	1.13051	1.17814
0.421	0.848476	1.13057	1.17882
0.422	0.848223	1.13063	1.17949
0.423	0.847976	1.13069	1.18016
0.424	0.847735	1.13074	1.18083
0.425	0.8475	1.13079	1.1815
0.426	0.847272	1.13083	1.18217
0.427	0.847051	1.13086	1.18284
0.428	0.846836	1.1309	1.1835
0.429	0.846627	1.13093	1.18416
0.43	0.846425	1.13095	1.18482
0.431	0.84623	1.13097	1.18548
0.432	0.846041	1.13098	1.18614
0.433	0.845858	1.131	1.1868
0.434	0.845682	1.131	1.18745
0.435	0.845512	1.13101	1.1881
0.436	0.845349	1.131	1.18875
0.437	0.845193	1.131	1.1894
0.438	0.845043	1.13099	1.19004
0.439	0.844899	1.13098	1.19069
0.44	0.844762	1.13096	1.19133
0.441	0.844631	1.13094	1.19197
0.442	0.844507	1.13091	1.1926
0.443	0.84439	1.13088	1.19324
0.444	0.844278	1.13085	1.19387
0.445	0.844173	1.13081	1.1945
0.446	0.844075	1.13077	1.19512
0.447	0.843983	1.13073	1.19575
0.448	0.843897	1.13068	1.19637
0.449	0.843818	1.13063	1.19699
0.45	0.843744	1.13057	1.19761
0.451	0.843678	1.13051	1.19822
0.452	0.843617	1.13045	1.19883
0.453	0.843563	1.13038	1.19944
0.454	0.843515	1.13031	1.20005
0.455	0.843473	1.13024	1.20065
0.456	0.843437	1.13017	1.20126
0.457	0.843407	1.13009	1.20185
0.458	0.843384	1.13	1.20245
0.459	0.843366	1.12992	1.20304
0.46	0.843355	1.12983	1.20363
0.461	0.843349	1.12974	1.20422
0.462	0.84335	1.12964	1.2048
0.463	0.843356	1.12955	1.20538
0.464	0.843368	1.12944	1.20596
0.465	0.843386	1.12934	1.20653
0.466	0.843409	1.12923	1.2071
0.467	0.843439	1.12912	1.20767
0.468	0.843474	1.12901	1.20824
0.469	0.843514	1.1289	1.2088
0.47	0.843561	1.12878	1.20936
0.471	0.843612	1.12866	1.20991
0.472	0.843669	1.12853	1.21046
0.473	0.843732	1.12841	1.21101
0.474	0.8438	1.12828	1.21156
0.475	0.843873	1.12815	1.2121
0.476	0.843951	1.12801	1.21263
0.477	0.844035	1.12787	1.21317
0.478	0.844124	1.12773	1.2137
0.479	0.844217	1.12759	1.21423
0.48	0.844316	1.12745	1.21475
0.481	0.84442	1.1273	1.21527
0.482	0.844528	1.12715	1.21578
0.483	0.844642	1.127	1.2163
0.484	0.84476	1.12685	1.2168
0.485	0.844883	1.12669	1.21731
0.486	0.84501	1.12653	1.21781
0.487	0.845142	1.12637	1.21831
0.488	0.845278	1.1262	1.2188
0.489	0.845419	1.12604	1.21929
0.49	0.845564	1.12587	1.21977
0.491	0.845714	1.1257	1.22025
0.492	0.845868	1.12552	1.22073
0.493	0.846025	1.12535	1.2212
0.494	0.846187	1.12517	1.22167
0.495	0.846353	1.12499	1.22213
0.496	0.846523	1.12481	1.22259
0.497	0.846697	1.12462	1.22305
0.498	0.846874	1.12444	1.2235
0.499	0.847055	1.12425	1.22395
0.5	0.84724	1.12406	1.22439
0.501	0.847428	1.12386	1.22483
0.502	0.84762	1.12367	1.22526
0.503	0.847815	1.12347	1.22569
0.504	0.848014	1.12327	1.22611
0.505	0.848216	1.12307	1.22653
0.506	0.848421	1.12286	1.22695
0.507	0.848629	1.12266	1.22736
0.508	0.84884	1.12245	1.22777
0.509	0.849054	1.12224	1.22817
0.51	0.849271	1.12202	1.22856
0.511	0.849491	1.12181	1.22896
0.512	0.849713	1.12159	1.22934
0.513	0.849938	1.12137	1.22973
0.514	0.850166	1.12114	1.2301
0.515	0.850396	1.12092	1.23048
0.516	0.850628	1.12069	1.23084
0.517	0.850863	1.12046	1.23121
0.518	0.8511	1.12023	1.23156
0.519	0.85134	1.11999	1.23191
0.52	0.851581	1.11976	1.23226
0.521	0.851824	1.11952	1.2326
0.522	0.85207	1.11928	1.23294
0.523	0.852317	1.11903	1.23327
0.524	0.852566	1.11878	1.2336
0.525	0.852816	1.11853	1.23392
0.526	0.853069	1.11828	1.23423
0.527	0.853323	1.11803	1.23454
0.528	0.853578	1.11777	1.23485
0.529	0.853835	1.11751	1.23515
0.53	0.854093	1.11725	1.23544
0.531	0.854352	1.11699	1.23573
0.532	0.854613	1.11672	1.23601
0.533	0.854874	1.11645	1.23629
0.534	0.855137	1.11617	1.23656
0.535	0.8554	1.1159	1.23682
0.536	0.855665	1.11562	1.23708
0.537	0.85593	1.11534	1.23734
0.538	0.856196	1.11505	1.23758
0.539	0.856462	1.11477	1.23783
0.54	0.85673	1.11448	1.23806
0.541	0.856997	1.11419	1.23829
0.542	0.857265	1.11389	1.23851
0.543	0.857534	1.11359	1.23873
0.544	0.857803	1.11329	1.23894
0.545	0.858072	1.11298	1.23915
0.546	0.858341	1.11268	1.23935
0.547	0.85861	1.11236	1.23954
0.548	0.85888	1.11205	1.23973
0.549	0.859149	1.11173	1.23991
0.55	0.859418	1.11141	1.24008
0.551	0.859687	1.11109	1.24025
0.552	0.859956	1.11076	1.24041
0.553	0.860224	1.11043	1.24056
0.554	0.860492	1.1101	1.24071
0.555	0.86076	1.10976	1.24085
0.556	0.861027	1.10942	1.24099
0.557	0.861293	1.10907	1.24111
0.558	0.861559	1.10872	1.24123
0.559	0.861825	1.10837	1.24135
0.56	0.862089	1.10802	1.24145
0.561	0.862353	1.10766	1.24155
0.562	0.862616	1.1073	1.24165
0.563	0.862878	1.10693	1.24173
0.564	0.863139	1.10656	1.24181
0.565	0.863399	1.10619	1.24188
0.566	0.863658	1.10581	1.24195
0.567	0.863916	1.10543	1.24201
0.568	0.864172	1.10504	1.24206
0.569	0.864428	1.10465	1.2421
0.57	0.864682	1.10426	1.24214
0.571	0.864935	1.10386	1.24216
0.572	0.865186	1.10346	1.24218
0.573	0.865436	1.10306	1.2422
0.574	0.865685	1.10265	1.2422
0.575	0.865932	1.10223	1.2422
0.576	0.866177	1.10181	1.24219
0.577	0.866421	1.10139	1.24217
0.578	0.866663	1.10097	1.24215
0.579	0.866903	1.10054	1.24211
0.58	0.867142	1.1001	1.24207
0.581	0.867379	1.09966	1.24202
0.582	0.867614	1.09922	1.24197
0.583	0.867848	1.09877	1.2419
0.584	0.868079	1.09832	1.24183
0.585	0.868309	1.09786	1.24175
0.586	0.868536	1.0974	1.24166
0.587	0.868762	1.09694	1.24156
0.588	0.868985	1.09647	1.24146
0.589	0.869207	1.09599	1.24134
0.59	0.869426	1.09552	1.24122
0.591	0.869644	1.09503	1.24109
0.592	0.869859	1.09454	1.24095
0.593	0.870072	1.09405	1.2408
0.594	0.870283	1.09355	1.24065
0.595	0.870491	1.09305	1.24048
0.596	0.870698	1.09255	1.24031
0.597	0.870902	1.09203	1.24013
0.598	0.871104	1.09152	1.23994
0.599	0.871304	1.091	1.23974
0.6	0.871501	1.09047	1.23953
0.601	0.871696	1.08994	1.23931
0.602	0.871889	1.08941	1.23909
0.603	0.872079	1.08887	1.23885
0.604	0.872267	1.08832	1.23861
0.605	0.872452	1.08777	1.23836
0.606	0.872635	1.08722	1.2381
0.607	0.872816	1.08666	1.23783
0.608	0.872994	1.08609	1.23755
0.609	0.87317	1.08553	1.23726
0.61	0.873344	1.08495	1.23696
0.611	0.873515	1.08437	1.23665
0.612	0.873684	1.08379	1.23634
0.613	0.87385	1.0832	1.23601
0.614	0.874014	1.08261	1.23568
0.615	0.874175	1.08201	1.23533
0.616	0.874334	1.08141	1.23498
0.617	0.87449	1.0808	1.23462
0.618	0.874644	1.08019	1.23424
0.619	0.874796	1.07957	1.23386
0.62	0.874945	1.07895	1.23347
0.621	0.875092	1.07832	1.23307
0.622	0.875236	1.07769	1.23266
0.623	0.875378	1.07705	1.23224
0.624	0.875518	1.07641	1.23182
0.625	0.875655	1.07576	1.23138
0.626	0.87579	1.07511	1.23093
0.627	0.875923	1.07445	1.23047
0.628	0.876053	1.07379	1.23001
0.629	0.876181	1.07312	1.22953
0.63	0.876306	1.07245	1.22905
0.631	0.87643	1.07178	1.22855
0.632	0.876551	1.07109	1.22805
0.633	0.87667	1.07041	1.22753
0.634	0.876787	1.06972	1.22701
0.635	0.876901	1.06902	1.22648
0.636	0.877013	1.06832	1.22594
0.637	0.877124	1.06762	1.22539
0.638	0.877232	1.06691	1.22482
0.639	0.877338	1.0662	1.22425
0.64	0.877442	1.06548	1.22367
0.641	0.877544	1.06475	1.22309
0.642	0.877644	1.06403	1.22249
0.643	0.877742	1.06329	1.22188
0.644	0.877839	1.06256	1.22126
0.645	0.877933	1.06182	1.22064
0.646	0.878026	1.06107	1.22
0.647	0.878117	1.06032	1.21936
0.648	0.878206	1.05957	1.2187
0.649	0.878293	1.05881	1.21804
0.65	0.878379	1.05804	1.21737
0.651	0.878463	1.05728	1.21669
0.652	0.878545	1.0565	1.216
0.653	0.878626	1.05573	1.2153
0.654	0.878706	1.05495	1.21459
0.655	0.878784	1.05416	1.21388
0.656	0.87886	1.05338	1.21315
0.657	0.878936	1.05258	1.21242
0.658	0.87901	1.05179	1.21168
0.659	0.879083	1.05099	1.21093
0.66	0.879154	1.05018	1.21017
0.661	0.879225	1.04937	1.2094
0.662	0.879294	1.04856	1.20863
0.663	0.879363	1.04774	1.20784
0.664	0.87943	1.04692	1.20705
0.665	0.879497	1.0461	1.20625
0.666	0.879562	1.04527	1.20545
0.667	0.879627	1.04444	1.20463
0.668	0.879692	1.04361	1.20381
0.669	0.879755	1.04277	1.20298
0.67	0.879818	1.04193	1.20214
0.671	0.879881	1.04108	1.2013
0.672	0.879943	1.04023	1.20044
0.673	0.880004	1.03938	1.19958
0.674	0.880066	1.03853	1.19872
0.675	0.880127	1.03767	1.19785
0.676	0.880187	1.03681	1.19697
0.677	0.880248	1.03595	1.19608
0.678	0.880309	1.03508	1.19519
0.679	0.880369	1.03421	1.19429
0.68	0.88043	1.03334	1.19338
0.681	0.880491	1.03246	1.19247
0.682	0.880552	1.03158	1.19156
0.683	0.880613	1.0307	1.19063
0.684	0.880675	1.02982	1.18971
0.685	0.880737	1.02893	1.18877
0.686	0.8808	1.02804	1.18783
0.687	0.880864	1.02715	1.18689
0.688	0.880928	1.02626	1.18594
0.689	0.880992	1.02536	1.18499
0.69	0.881058	1.02447	1.18403
0.691	0.881125	1.02357	1.18307
0.692	0.881192	1.02266	1.1821
0.693	0.881261	1.02176	1.18113
0.694	0.88133	1.02086	1.18016
0.695	0.881401	1.01995	1.17918
0.696	0.881474	1.01904	1.1782
0.697	0.881547	1.01813	1.17722
0.698	0.881622	1.01722	1.17623
0.699	0.881699	1.0163	1.17524
0.7	0.881777	1.01539	1.17425
0.701	0.881857	1.01447	1.17325
0.702	0.881939	1.01355	1.17225
0.703	0.882022	1.01264	1.17126
0.704	0.882108	1.01172	1.17025
0.705	0.882195	1.01079	1.16925
0.706	0.882285	1.00987	1.16825
0.707	0.882377	1.00895	1.16724
0.708	0.882471	1.00803	1.16624
0.709	0.882568	1.0071	1.16523
0.71	0.882667	1.00618	1.16423
0.711	0.882768	1.00525	1.16322
0.712	0.882872	1.00433	1.16221
0.713	0.882979	1.0034	1.16121
0.714	0.883088	1.00248	1.1602
0.715	0.8832	1.00155	1.1592
0.716	0.883316	1.00063	1.15819
0.717	0.883434	0.9997	1.15719
0.718	0.883555	0.998775	1.15619
0.719	0.88368	0.997849	1.15519
0.72	0.883807	0.996924	1.1542
0.721	0.883938	0.995999	1.1532
0.722	0.884072	0.995075	1.15221
0.723	0.88421	0.994152	1.15122
0.724	0.884352	0.993229	1.15024
0.725	0.884497	0.992307	1.14925
0.726	0.884645	0.991386	1.14827
0.727	0.884798	0.990466	1.1473
0.728	0.884954	0.989547	1.14633
0.729	0.885114	0.988629	1.14536
0.73	0.885279	0.987712	1.1444
0.731	0.885447	0.986797	1.14344
0.732	0.885619	0.985884	1.14249
0.733	0.885796	0.984971	1.14155
0.734	0.885977	0.984061	1.14061
0.735	0.886162	0.983152	1.13967
0.736	0.886351	0.982245	1.13874
0.737	0.886545	0.98134	1.13782
0.738	0.886744	0.980437	1.13691
0.739	0.886947	0.979536	1.136
0.74	0.887155	0.978638	1.1351
0.741	0.887367	0.977742	1.13421
0.742	0.887584	0.976848	1.13332
0.743	0.887806	0.975956	1.13244
0.744	0.888033	0.975068	1.13157
0.745	0.888265	0.974182	1.13071
0.746	0.888502	0.973298	1.12986
0.747	0.888744	0.972418	1.12902
0.748	0.888991	0.971541	1.12819
0.749	0.889243	0.970666	1.12737
0.75	0.8895	0.969795	1.12655
0.751	0.889763	0.968927	1.12575
0.752	0.890031	0.968063	1.12496
0.753	0.890304	0.967202	1.12418
0.754	0.890583	0.966344	1.12341
0.755	0.890866	0.965491	1.12265
0.756	0.891156	0.964641	1.1219
0.757	0.891451	0.963794	1.12116
0.758	0.891751	0.962952	1.12044
0.759	0.892057	0.962114	1.11973
0.76	0.892368	0.961279	1.11903
0.761	0.892685	0.960449	1.11834
0.762	0.893008	0.959624	1.11766
0.763	0.893336	0.958802	1.117
0.764	0.89367	0.957985	1.11635
0.765	0.89401	0.957173	1.11572
0.766	0.894355	0.956365	1.1151
0.767	0.894706	0.955562	1.11449
0.768	0.895063	0.954764	1.1139
0.769	0.895426	0.95397	1.11332
0.77	0.895794	0.953182	1.11276
0.771	0.896168	0.952398	1.11221
0.772	0.896548	0.95162	1.11167
0.773	0.896933	0.950847	1.11116
0.774	0.897325	0.950079	1.11065
0.775	0.897722	0.949317	1.11016
0.776	0.898125	0.94856	1.10969
0.777	0.898533	0.947809	1.10923
0.778	0.898948	0.947063	1.10879
0.779	0.899368	0.946323	1.10837
0.78	0.899793	0.945589	1.10796
0.781	0.900225	0.94486	1.10757
0.782	0.900662	0.944137	1.1072
0.783	0.901105	0.943421	1.10684
0.784	0.901553	0.94271	1.1065
0.785	0.902007	0.942006	1.10617
0.786	0.902467	0.941308	1.10587
0.787	0.902932	0.940616	1.10558
0.788	0.903402	0.93993	1.10531
0.789	0.903878	0.939251	1.10505
0.79	0.90436	0.938578	1.10482
0.791	0.904847	0.937912	1.1046
0.792	0.905339	0.937253	1.1044
0.793	0.905837	0.9366	1.10422
0.794	0.906339	0.935953	1.10405
0.795	0.906847	0.935314	1.10391
0.796	0.90736	0.934681	1.10378
0.797	0.907879	0.934056	1.10367
0.798	0.908402	0.933437	1.10358
0.799	0.90893	0.932825	1.10351
0.8	0.909463	0.93222	1.10346
0.801	0.910001	0.931622	1.10342
0.802	0.910544	0.931032	1.10341
0.803	0.911091	0.930449	1.10341
0.804	0.911643	0.929872	1.10343
0.805	0.9122	0.929304	1.10347
0.806	0.912761	0.928742	1.10353
0.807	0.913327	0.928188	1.10361
0.808	0.913896	0.927641	1.10371
0.809	0.91447	0.927102	1.10382
0.81	0.915048	0.92657	1.10396
0.811	0.915631	0.926046	1.10411
0.812	0.916217	0.925529	1.10429
0.813	0.916807	0.92502	1.10448
0.814	0.9174	0.924519	1.10469
0.815	0.917998	0.924025	1.10492
0.816	0.918599	0.923539	1.10516
0.817	0.919203	0.923061	1.10543
0.818	0.919811	0.92259	1.10571
0.819	0.920421	0.922127	1.10602
0.82	0.921036	0.921672	1.10634
0.821	0.921653	0.921225	1.10668
0.822	0.922273	0.920786	1.10704
0.823	0.922895	0.920354	1.10742
0.824	0.923521	0.91993	1.10781
0.825	0.924149	0.919514	1.10822
0.826	0.924779	0.919107	1.10866
0.827	0.925412	0.918707	1.1091
0.828	0.926047	0.918315	1.10957
0.829	0.926684	0.91793	1.11006
0.83	0.927323	0.917554	1.11056
0.831	0.927964	0.917186	1.11108
0.832	0.928606	0.916826	1.11162
0.833	0.92925	0.916473	1.11217
0.834	0.929896	0.916129	1.11274
0.835	0.930542	0.915793	1.11333
0.836	0.93119	0.915464	1.11393
0.837	0.931839	0.915144	1.11455
0.838	0.932488	0.914831	1.11519
0.839	0.933139	0.914527	1.11584
0.84	0.93379	0.91423	1.11651
0.841	0.934441	0.913941	1.1172
0.842	0.935093	0.91366	1.1179
0.843	0.935745	0.913388	1.11862
0.844	0.936396	0.913122	1.11935
0.845	0.937048	0.912865	1.1201
0.846	0.9377	0.912616	1.12086
0.847	0.938351	0.912374	1.12163
0.848	0.939001	0.912141	1.12242
0.849	0.939651	0.911915	1.12323
0.85	0.9403	0.911697	1.12405
0.851	0.940947	0.911486	1.12488
0.852	0.941594	0.911284	1.12572
0.853	0.942239	0.911089	1.12658
0.854	0.942883	0.910902	1.12745
0.855	0.943526	0.910722	1.12834
0.856	0.944166	0.91055	1.12924
0.857	0.944805	0.910385	1.13015
0.858	0.945441	0.910229	1.13107
0.859	0.946075	0.910079	1.132
0.86	0.946707	0.909937	1.13294
0.861	0.947337	0.909803	1.1339
0.862	0.947964	0.909675	1.13486
0.863	0.948587	0.909556	1.13584
0.864	0.949208	0.909443	1.13683
0.865	0.949826	0.909338	1.13782
0.866	0.950441	0.90924	1.13883
0.867	0.951052	0.909149	1.13985
0.868	0.95166	0.909065	1.14087
0.869	0.952264	0.908988	1.14191
0.87	0.952864	0.908919	1.14295
0.871	0.953461	0.908856	1.144
0.872	0.954053	0.9088	1.14506
0.873	0.954641	0.908751	1.14612
0.874	0.955224	0.908709	1.1472
0.875	0.955803	0.908674	1.14828
0.876	0.956377	0.908645	1.14937
0.877	0.956947	0.908623	1.15046
0.878	0.957511	0.908607	1.15156
0.879	0.958071	0.908598	1.15266
0.88	0.958625	0.908596	1.15377
0.881	0.959174	0.9086	1.15489
0.882	0.959718	0.90861	1.15601
0.883	0.960256	0.908626	1.15714
0.884	0.960788	0.908649	1.15827
0.885	0.961314	0.908678	1.1594
0.886	0.961835	0.908712	1.16053
0.887	0.962349	0.908753	1.16167
0.888	0.962858	0.9088	1.16282
0.889	0.96336	0.908853	1.16396
0.89	0.963855	0.908911	1.16511
0.891	0.964344	0.908975	1.16626
0.892	0.964827	0.909045	1.16741
0.893	0.965302	0.90912	1.16856
0.894	0.965771	0.909201	1.16971
0.895	0.966233	0.909287	1.17086
0.896	0.966688	0.909379	1.17202
0.897	0.967136	0.909475	1.17317
0.898	0.967577	0.909577	1.17432
0.899	0.96801	0.909684	1.17548
0.9	0.968436	0.909796	1.17663
0.901	0.968855	0.909914	1.17778
0.902	0.969266	0.910035	1.17893
0.903	0.969669	0.910162	1.18007
0.904	0.970064	0.910294	1.18122
0.905	0.970452	0.91043	1.18236
0.906	0.970832	0.91057	1.1835
0.907	0.971204	0.910715	1.18463
0.908	0.971569	0.910865	1.18576
0.909	0.971925	0.911018	1.18689
0.91	0.972273	0.911176	1.18801
0.911	0.972612	0.911339	1.18913
0.912	0.972944	0.911505	1.19025
0.913	0.973268	0.911675	1.19136
0.914	0.973583	0.911849	1.19246
0.915	0.973889	0.912026	1.19356
0.916	0.974188	0.912208	1.19465
0.917	0.974478	0.912393	1.19574
0.918	0.97476	0.912582	1.19682
0.919	0.975033	0.912774	1.1979
0.92	0.975297	0.912969	1.19896
0.921	0.975554	0.913168	1.20002
0.922	0.975801	0.913369	1.20107
0.923	0.97604	0.913574	1.20212
0.924	0.976271	0.913782	1.20316
0.925	0.976493	0.913993	1.20418
0.926	0.976706	0.914207	1.2052
0.927	0.976911	0.914423	1.20622
0.928	0.977107	0.914642	1.20722
0.929	0.977295	0.914864	1.20821
0.93	0.977474	0.915088	1.2092
0.931	0.977645	0.915315	1.21017
0.932	0.977807	0.915544	1.21113
0.933	0.977961	0.915775	1.21209
0.934	0.978106	0.916008	1.21303
0.935	0.978243	0.916243	1.21397
0.936	0.978371	0.916481	1.21489
0.937	0.978491	0.91672	1.2158
0.938	0.978603	0.916961	1.2167
0.939	0.978706	0.917203	1.21759
0.94	0.978801	0.917448	1.21847
0.941	0.978888	0.917693	1.21934
0.942	0.978967	0.917941	1.22019
0.943	0.979037	0.918189	1.22103
0.944	0.9791	0.918439	1.22187
0.945	0.979155	0.91869	1.22268
0.946	0.979201	0.918942	1.22349
0.947	0.97924	0.919196	1.22428
0.948	0.979271	0.91945	1.22506
0.949	0.979295	0.919705	1.22583
0.95	0.97931	0.919961	1.22659
0.951	0.979318	0.920217	1.22733
0.952	0.979319	0.920475	1.22806
0.953	0.979312	0.920732	1.22877
0.954	0.979298	0.920991	1.22948
0.955	0.979277	0.921249	1.23016
0.956	0.979249	0.921508	1.23084
0.957	0.979213	0.921767	1.2315
0.958	0.979171	0.922027	1.23215
0.959	0.979122	0.922286	1.23278
0.96	0.979066	0.922545	1.2334
0.961	0.979004	0.922805	1.23401
0.962	0.978935	0.923064	1.2346
0.963	0.97886	0.923323	1.23517
0.964	0.978779	0.923582	1.23574
0.965	0.978691	0.92384	1.23628
0.966	0.978597	0.924098	1.23682
0.967	0.978498	0.924356	1.23734
0.968	0.978393	0.924613	1.23784
0.969	0.978282	0.924869	1.23834
0.97	0.978165	0.925125	1.23881
0.971	0.978044	0.92538	1.23927
0.972	0.977917	0.925634	1.23972
0.973	0.977785	0.925887	1.24015
0.974	0.977648	0.92614	1.24057
0.975	0.977506	0.926391	1.24098
0.976	0.977359	0.926642	1.24137
0.977	0.977208	0.926891	1.24174
0.978	0.977053	0.927139	1.2421
0.979	0.976893	0.927386	1.24245
0.98	0.976729	0.927631	1.24278
0.981	0.976562	0.927876	1.2431
0.982	0.97639	0.928118	1.2434
0.983	0.976215	0.92836	1.24369
0.984	0.976036	0.9286	1.24397
0.985	0.975855	0.928838	1.24423
0.986	0.97567	0.929075	1.24447
0.987	0.975481	0.929311	1.2447
0.988	0.975291	0.929544	1.24492
0.989	0.975097	0.929776	1.24513
0.99	0.974901	0.930006	1.24532
0.991	0.974702	0.930235	1.2455
0.992	0.974502	0.930461	1.24566
0.993	0.974299	0.930686	1.24581
0.994	0.974095	0.930909	1.24594
0.995	0.973888	0.93113	1.24607
0.996	0.973681	0.931349	1.24618
0.997	0.973472	0.931566	1.24627
0.998	0.973261	0.931781	1.24636
0.999	0.97305	0.931994	1.24643
1	0.972838	0.932205	1.24649
1.001	0.972625	0.932414	1.24653
1.002	0.972411	0.93262	1.24656
1.003	0.972197	0.932825	1.24658
1.004	0.971983	0.933027	1.24659
1.005	0.971769	0.933227	1.24659
1.006	0.971555	0.933425	1.24657
1.007	0.971342	0.933621	1.24654
1.008	0.971128	0.933815	1.2465
1.009	0.970916	0.934006	1.24645
1.01	0.970704	0.934195	1.24638
1.011	0.970493	0.934382	1.24631
1.012	0.970283	0.934567	1.24622
1.013	0.970075	0.934749	1.24613
1.014	0.969868	0.934929	1.24602
1.015	0.969663	0.935107	1.2459
1.016	0.969459	0.935282	1.24577
1.017	0.969257	0.935455	1.24563
1.018	0.969058	0.935626	1.24548
1.019	0.96886	0.935795	1.24532
1.02	0.968665	0.935961	1.24515
1.021	0.968473	0.936126	1.24497
1.022	0.968283	0.936287	1.24479
1.023	0.968096	0.936447	1.24459
1.024	0.967912	0.936605	1.24438
1.025	0.967731	0.93676	1.24417
1.026	0.967554	0.936913	1.24394
1.027	0.96738	0.937064	1.24371
1.028	0.967209	0.937212	1.24347
1.029	0.967042	0.937359	1.24322
1.03	0.966879	0.937504	1.24296
1.031	0.966721	0.937646	1.2427
1.032	0.966566	0.937786	1.24242
1.033	0.966415	0.937924	1.24214
1.034	0.966269	0.938061	1.24186
1.035	0.966127	0.938195	1.24156
1.036	0.96599	0.938327	1.24126
1.037	0.965858	0.938458	1.24095
1.038	0.965731	0.938586	1.24064
1.039	0.965608	0.938713	1.24032
1.04	0.965491	0.938838	1.23999
1.041	0.965379	0.938961	1.23966
1.042	0.965273	0.939082	1.23932
1.043	0.965172	0.939202	1.23898
1.044	0.965076	0.93932	1.23863
1.045	0.964986	0.939437	1.23827
1.046	0.964902	0.939552	1.23792
1.047	0.964824	0.939665	1.23755
1.048	0.964752	0.939777	1.23718
1.049	0.964686	0.939888	1.23681
1.05	0.964626	0.939997	1.23644
1.051	0.964572	0.940105	1.23606
1.052	0.964525	0.940212	1.23567
1.053	0.964484	0.940317	1.23528
1.054	0.964449	0.940422	1.23489
1.055	0.964422	0.940525	1.2345
1.056	0.9644	0.940627	1.2341
1.057	0.964386	0.940729	1.2337
1.058	0.964378	0.940829	1.2333
1.059	0.964378	0.940929	1.2329
1.06	0.964384	0.941028	1.23249
1.061	0.964397	0.941126	1.23208
1.062	0.964417	0.941224	1.23167
1.063	0.964444	0.941321	1.23126
1.064	0.964478	0.941418	1.23084
1.065	0.96452	0.941514	1.23043
1.066	0.964569	0.94161	1.23001
1.067	0.964625	0.941705	1.22959
1.068	0.964688	0.941801	1.22917
1.069	0.964759	0.941896	1.22876
1.07	0.964837	0.941991	1.22834
1.071	0.964922	0.942086	1.22792
1.072	0.965015	0.942182	1.22749
1.073	0.965116	0.942277	1.22707
1.074	0.965223	0.942373	1.22665
1.075	0.965339	0.942469	1.22623
1.076	0.965461	0.942565	1.22581
1.077	0.965592	0.942663	1.2254
1.078	0.965729	0.94276	1.22498
1.079	0.965875	0.942858	1.22456
1.08	0.966027	0.942957	1.22414
1.081	0.966188	0.943057	1.22373
1.082	0.966355	0.943158	1.22331
1.083	0.96653	0.94326	1.2229
1.084	0.966713	0.943363	1.22249
1.085	0.966903	0.943466	1.22208
1.086	0.9671	0.943572	1.22167
1.087	0.967305	0.943678	1.22126
1.088	0.967517	0.943786	1.22086
1.089	0.967737	0.943896	1.22046
1.09	0.967964	0.944007	1.22006
1.091	0.968198	0.944119	1.21966
1.092	0.968439	0.944234	1.21926
1.093	0.968688	0.94435	1.21887
1.094	0.968943	0.944468	1.21848
1.095	0.969206	0.944588	1.21809
1.096	0.969476	0.944711	1.2177
1.097	0.969753	0.944835	1.21732
1.098	0.970036	0.944962	1.21694
1.099	0.970327	0.945091	1.21657
1.1	0.970624	0.945223	1.21619
1.101	0.970928	0.945357	1.21582
1.102	0.971239	0.945494	1.21546
1.103	0.971556	0.945633	1.21509
1.104	0.97188	0.945776	1.21473
1.105	0.97221	0.945921	1.21438
1.106	0.972546	0.946069	1.21402
1.107	0.972889	0.94622	1.21367
1.108	0.973238	0.946374	1.21333
1.109	0.973593	0.946532	1.21298
1.11	0.973954	0.946692	1.21265
1.111	0.974321	0.946857	1.21231
1.112	0.974694	0.947024	1.21198
1.113	0.975072	0.947195	1.21165
1.114	0.975457	0.94737	1.21133
1.115	0.975846	0.947548	1.21101
1.116	0.976241	0.94773	1.21069
1.117	0.976642	0.947916	1.21038
1.118	0.977047	0.948106	1.21007
1.119	0.977458	0.9483	1.20977
1.12	0.977873	0.948498	1.20947
1.121	0.978294	0.948701	1.20918
1.122	0.978719	0.948907	1.20888
1.123	0.979149	0.949118	1.2086
1.124	0.979583	0.949333	1.20831
1.125	0.980021	0.949552	1.20803
1.126	0.980464	0.949776	1.20776
1.127	0.980911	0.950005	1.20749
1.128	0.981362	0.950238	1.20722
1.129	0.981817	0.950476	1.20696
1.13	0.982275	0.950719	1.2067
1.131	0.982737	0.950966	1.20645
1.132	0.983203	0.951219	1.2062
1.133	0.983672	0.951476	1.20595
1.134	0.984143	0.951738	1.20571
1.135	0.984618	0.952006	1.20547
1.136	0.985096	0.952278	1.20523
1.137	0.985577	0.952556	1.205
1.138	0.98606	0.952839	1.20478
1.139	0.986546	0.953128	1.20456
1.14	0.987034	0.953422	1.20434
1.141	0.987524	0.953721	1.20412
1.142	0.988016	0.954025	1.20391
1.143	0.98851	0.954335	1.2037
1.144	0.989006	0.954651	1.2035
1.145	0.989503	0.954972	1.2033
1.146	0.990002	0.955299	1.20311
1.147	0.990502	0.955631	1.20291
1.148	0.991003	0.95597	1.20273
1.149	0.991505	0.956314	1.20254
1.15	0.992008	0.956663	1.20236
1.151	0.992512	0.957019	1.20218
1.152	0.993016	0.95738	1.20201
1.153	0.99352	0.957748	1.20184
1.154	0.994025	0.958121	1.20167
1.155	0.994529	0.9585	1.2015
1.156	0.995034	0.958885	1.20134
1.157	0.995538	0.959276	1.20118
1.158	0.996042	0.959673	1.20103
1.159	0.996545	0.960077	1.20088
1.16	0.997048	0.960486	1.20073
1.161	0.997549	0.960901	1.20058
1.162	0.99805	0.961322	1.20044
1.163	0.998549	0.96175	1.2003
1.164	0.999047	0.962183	1.20016
1.165	0.999543	0.962623	1.20003
1.166	1.00004	0.963068	1.19989
1.167	1.00053	0.96352	1.19976
1.168	1.00102	0.963978	1.19964
1.169	1.00151	0.964442	1.19951
1.17	1.002	0.964912	1.19939
1.171	1.00248	0.965388	1.19927
1.172	1.00296	0.965871	1.19915
1.173	1.00344	0.966359	1.19904
1.174	1.00392	0.966854	1.19892
1.175	1.00439	0.967354	1.19881
1.176	1.00486	0.967861	1.1987
1.177	1.00533	0.968374	1.1986
1.178	1.00579	0.968892	1.19849
1.179	1.00625	0.969417	1.19839
1.18	1.00671	0.969948	1.19828
1.181	1.00716	0.970484	1.19818
1.182	1.00761	0.971027	1.19809
1.183	1.00805	0.971576	1.19799
1.184	1.00849	0.97213	1.19789
1.185	1.00892	0.97269	1.1978
1.186	1.00936	0.973256	1.19771
1.187	1.00978	0.973828	1.19761
1.188	1.0102	0.974406	1.19752
1.189	1.01062	0.974989	1.19743
1.19	1.01103	0.975578	1.19735
1.191	1.01144	0.976173	1.19726
1.192	1.01184	0.976773	1.19717
1.193	1.01223	0.977378	1.19709
1.194	1.01262	0.977989	1.197
1.195	1.01301	0.978606	1.19692
1.196	1.01338	0.979228	1.19684
1.197	1.01376	0.979855	1.19676
1.198	1.01412	0.980488	1.19667
1.199	1.01448	0.981125	1.19659
1.2	1.01484	0.981768	1.19651
1.201	1.01518	0.982416	1.19643
1.202	1.01553	0.983069	1.19635
1.203	1.01586	0.983727	1.19627
1.204	1.01619	0.98439	1.1962
1.205	1.01651	0.985057	1.19612
1.206	1.01682	0.985729	1.19604
1.207	1.01713	0.986406	1.19596
1.208	1.01743	0.987088	1.19588
1.209	1.01773	0.987774	1.1958
1.21	1.01801	0.988464	1.19573
1.211	1.01829	0.989159	1.19565
1.212	1.01856	0.989858	1.19557
1.213	1.01883	0.990561	1.19549
1.214	1.01909	0.991268	1.19541
1.215	1.01934	0.991979	1.19533
1.216	1.01958	0.992695	1.19526
1.217	1.01981	0.993414	1.19518
1.218	1.02004	0.994136	1.1951
1.219	1.02026	0.994863	1.19502
1.22	1.02047	0.995592	1.19494
1.221	1.02067	0.996326	1.19486
1.222	1.02087	0.997062	1.19478
1.223	1.02106	0.997802	1.19469
1.224	1.02124	0.998545	1.19461
1.225	1.02141	0.999291	1.19453
1.226	1.02157	1.00004	1.19445
1.227	1.02172	1.00079	1.19436
1.228	1.02187	1.00155	1.19428
1.229	1.02201	1.0023	1.19419
1.23	1.02214	1.00306	1.19411
1.231	1.02226	1.00383	1.19402
1.232	1.02238	1.00459	1.19394
1.233	1.02248	1.00536	1.19385
1.234	1.02258	1.00613	1.19376
1.235	1.02267	1.0069	1.19367
1.236	1.02275	1.00767	1.19358
1.237	1.02282	1.00844	1.19349
1.238	1.02288	1.00922	1.1934
1.239	1.02294	1.01	1.19331
1.24	1.02299	1.01077	1.19322
1.241	1.02302	1.01155	1.19312
1.242	1.02305	1.01233	1.19303
1.243	1.02308	1.01312	1.19293
1.244	1.02309	1.0139	1.19284
1.245	1.0231	1.01468	1.19274
1.246	1.02309	1.01547	1.19264
1.247	1.02308	1.01625	1.19254
1.248	1.02306	1.01704	1.19244
1.249	1.02303	1.01782	1.19234
1.25	1.023	1.01861	1.19224
1.251	1.02295	1.01939	1.19214
1.252	1.0229	1.02018	1.19204
1.253	1.02284	1.02096	1.19193
1.254	1.02277	1.02174	1.19183
1.255	1.02269	1.02253	1.19172
1.256	1.02261	1.02331	1.19162
1.257	1.02252	1.02409	1.19151
1.258	1.02241	1.02488	1.1914
1.259	1.02231	1.02566	1.19129
1.26	1.02219	1.02643	1.19118
1.261	1.02207	1.02721	1.19107
1.262	1.02193	1.02799	1.19096
1.263	1.02179	1.02876	1.19085
1.264	1.02165	1.02954	1.19074
1.265	1.02149	1.03031	1.19063
1.266	1.02133	1.03108	1.19051
1.267	1.02116	1.03184	1.1904
1.268	1.02098	1.03261	1.19028
1.269	1.0208	1.03337	1.19017
1.27	1.02061	1.03413	1.19005
1.271	1.02041	1.03489	1.18994
1.272	1.02021	1.03564	1.18982
1.273	1.02	1.0364	1.1897
1.274	1.01978	1.03715	1.18958
1.275	1.01955	1.03789	1.18946
1.276	1.01932	1.03863	1.18934
1.277	1.01908	1.03937	1.18922
1.278	1.01884	1.04011	1.1891
1.279	1.01858	1.04084	1.18898
1.28	1.01833	1.04157	1.18886
1.281	1.01806	1.04229	1.18874
1.282	1.01779	1.04301	1.18862
1.283	1.01752	1.04373	1.18849
1.284	1.01724	1.04444	1.18837
1.285	1.01695	1.04515	1.18825
1.286	1.01666	1.04585	1.18812
1.287	1.01636	1.04655	1.188
1.288	1.01605	1.04724	1.18787
1.289	1.01575	1.04793	1.18775
1.29	1.01543	1.04861	1.18763
1.291	1.01511	1.04929	1.1875
1.292	1.01479	1.04997	1.18738
1.293	1.01446	1.05063	1.18725
1.294	1.01412	1.0513	1.18712
1.295	1.01379	1.05195	1.187
1.296	1.01344	1.05261	1.18687
1.297	1.0131	1.05325	1.18675
1.298	1.01275	1.05389	1.18662
1.299	1.01239	1.05453	1.1865
1.3	1.01203	1.05515	1.18637
1.301	1.01167	1.05577	1.18625
1.302	1.0113	1.05639	1.18612
1.303	1.01093	1.057	1.18599
1.304	1.01056	1.0576	1.18587
1.305	1.01018	1.0582	1.18574
1.306	1.0098	1.05879	1.18562
1.307	1.00941	1.05937	1.18549
1.308	1.00903	1.05995	1.18537
1.309	1.00864	1.06051	1.18524
1.31	1.00825	1.06108	1.18512
1.311	1.00785	1.06163	1.18499
1.312	1.00745	1.06218	1.18487
1.313	1.00706	1.06272	1.18475
1.314	1.00665	1.06325	1.18462
1.315	1.00625	1.06378	1.1845
1.316	1.00585	1.06429	1.18438
1.317	1.00544	1.06481	1.18425
1.318	1.00503	1.06531	1.18413
1.319	1.00462	1.0658	1.18401
1.32	1.00421	1.06629	1.18389
1.321	1.0038	1.06677	1.18376
1.322	1.00338	1.06724	1.18364
1.323	1.00297	1.0677	1.18352
1.324	1.00255	1.06816	1.1834
1.325	1.00214	1.06861	1.18328
1.326	1.00172	1.06905	1.18316
1.327	1.0013	1.06948	1.18304
1.328	1.00089	1.0699	1.18292
1.329	1.00047	1.07032	1.18281
1.33	1.00005	1.07072	1.18269
1.331	0.999633	1.07112	1.18257
1.332	0.999216	1.07151	1.18245
1.333	0.9988	1.07189	1.18234
1.334	0.998383	1.07226	1.18222
1.335	0.997968	1.07263	1.1821
1.336	0.997553	1.07298	1.18199
1.337	0.997139	1.07333	1.18187
1.338	0.996726	1.07367	1.18176
1.339	0.996315	1.074	1.18164
1.34	0.995904	1.07432	1.18153
1.341	0.995495	1.07463	1.18142
1.342	0.995088	1.07493	1.1813
1.343	0.994682	1.07523	1.18119
1.344	0.994278	1.07551	1.18108
1.345	0.993876	1.07579	1.18096
1.346	0.993476	1.07606	1.18085
1.347	0.993078	1.07632	1.18074
1.348	0.992682	1.07657	1.18063
1.349	0.992288	1.07681	1.18052
1.35	0.991897	1.07705	1.18041
1.351	0.991509	1.07727	1.1803
1.352	0.991123	1.07749	1.18019
1.353	0.99074	1.07769	1.18008
1.354	0.99036	1.07789	1.17997
1.355	0.989983	1.07808	1.17986
1.356	0.98961	1.07826	1.17975
1.357	0.989239	1.07844	1.17964
1.358	0.988872	1.0786	1.17953
1.359	0.988508	1.07875	1.17942
1.36	0.988148	1.0789	1.17931
1.361	0.987791	1.07904	1.1792
1.362	0.987438	1.07917	1.17909
1.363	0.98709	1.07929	1.17898
1.364	0.986744	1.0794	1.17888
1.365	0.986404	1.07951	1.17877
1.366	0.986067	1.0796	1.17866
1.367	0.985734	1.07969	1.17855
1.368	0.985406	1.07977	1.17844
1.369	0.985082	1.07984	1.17833
1.37	0.984762	1.0799	1.17822
1.371	0.984448	1.07995	1.17811
1.372	0.984137	1.08	1.178
1.373	0.983832	1.08004	1.17789
1.374	0.983531	1.08007	1.17777
1.375	0.983236	1.08009	1.17766
1.376	0.982945	1.0801	1.17755
1.377	0.982659	1.08011	1.17744
1.378	0.982379	1.08011	1.17732
1.379	0.982103	1.0801	1.17721
1.38	0.981833	1.08008	1.17709
1.381	0.981568	1.08006	1.17698
1.382	0.981309	1.08002	1.17686
1.383	0.981055	1.07999	1.17675
1.384	0.980807	1.07994	1.17663
1.385	0.980564	1.07988	1.17651
1.386	0.980327	1.07982	1.17639
1.387	0.980096	1.07975	1.17627
1.388	0.97987	1.07968	1.17615
1.389	0.97965	1.0796	1.17602
1.39	0.979437	1.07951	1.1759
1.391	0.979229	1.07941	1.17577
1.392	0.979027	1.07931	1.17565
1.393	0.978831	1.0792	1.17552
1.394	0.978641	1.07909	1.17539
1.395	0.978457	1.07896	1.17526
1.396	0.97828	1.07884	1.17513
1.397	0.978108	1.0787	1.17499
1.398	0.977943	1.07856	1.17486
1.399	0.977784	1.07841	1.17472
1.4	0.977632	1.07826	1.17458
1.401	0.977486	1.0781	1.17444
1.402	0.977346	1.07794	1.1743
1.403	0.977213	1.07777	1.17415
1.404	0.977086	1.0776	1.17401
1.405	0.976965	1.07742	1.17386
1.406	0.976852	1.07723	1.17371
1.407	0.976744	1.07704	1.17355
1.408	0.976643	1.07684	1.1734
1.409	0.976549	1.07664	1.17324
1.41	0.976461	1.07644	1.17308
1.411	0.97638	1.07623	1.17292
1.412	0.976306	1.07601	1.17275
1.413	0.976238	1.0758	1.17259
1.414	0.976177	1.07557	1.17242
1.415	0.976122	1.07535	1.17224
1.416	0.976074	1.07511	1.17207
1.417	0.976033	1.07488	1.17189
1.418	0.975999	1.07464	1.17171
1.419	0.975971	1.0744	1.17152
1.42	0.97595	1.07415	1.17134
1.421	0.975935	1.0739	1.17115
1.422	0.975928	1.07365	1.17095
1.423	0.975926	1.07339	1.17076
1.424	0.975932	1.07313	1.17056
1.425	0.975944	1.07287	1.17035
1.426	0.975963	1.0726	1.17015
1.427	0.975989	1.07233	1.16994
1.428	0.976021	1.07206	1.16972
1.429	0.97606	1.07179	1.16951
1.43	0.976105	1.07151	1.16929
1.431	0.976157	1.07124	1.16906
1.432	0.976216	1.07096	1.16883
1.433	0.976281	1.07067	1.1686
1.434	0.976352	1.07039	1.16837
1.435	0.976431	1.0701	1.16813
1.436	0.976515	1.06982	1.16788
1.437	0.976607	1.06953	1.16763
1.438	0.976704	1.06924	1.16738
1.439	0.976808	1.06895	1.16713
1.44	0.976919	1.06865	1.16686
1.441	0.977036	1.06836	1.1666
1.442	0.977159	1.06807	1.16633
1.443	0.977289	1.06777	1.16606
1.444	0.977424	1.06748	1.16578
1.445	0.977566	1.06718	1.1655
1.446	0.977715	1.06688	1.16521
1.447	0.977869	1.06659	1.16492
1.448	0.97803	1.06629	1.16462
1.449	0.978196	1.06599	1.16432
1.45	0.978369	1.0657	1.16401
1.451	0.978547	1.0654	1.1637
1.452	0.978732	1.06511	1.16338
1.453	0.978923	1.06481	1.16306
1.454	0.979119	1.06452	1.16274
1.455	0.979321	1.06422	1.16241
1.456	0.979529	1.06393	1.16207
1.457	0.979743	1.06364	1.16173
1.458	0.979962	1.06334	1.16138
1.459	0.980187	1.06305	1.16103
1.46	0.980418	1.06277	1.16068
1.461	0.980654	1.06248	1.16031
1.462	0.980895	1.06219	1.15995
1.463	0.981142	1.06191	1.15957
1.464	0.981395	1.06163	1.1592
1.465	0.981652	1.06134	1.15881
1.466	0.981915	1.06107	1.15842
1.467	0.982183	1.06079	1.15803
1.468	0.982456	1.06051	1.15763
1.469	0.982734	1.06024	1.15723
1.47	0.983017	1.05997	1.15681
1.471	0.983305	1.0597	1.1564
1.472	0.983598	1.05944	1.15598
1.473	0.983895	1.05918	1.15555
1.474	0.984198	1.05892	1.15512
1.475	0.984505	1.05866	1.15468
1.476	0.984816	1.0584	1.15423
1.477	0.985132	1.05815	1.15378
1.478	0.985453	1.05791	1.15333
1.479	0.985777	1.05766	1.15287
1.48	0.986106	1.05742	1.1524
1.481	0.98644	1.05718	1.15193
1.482	0.986777	1.05695	1.15145
1.483	0.987119	1.05671	1.15097
1.484	0.987464	1.05649	1.15048
1.485	0.987814	1.05626	1.14998
1.486	0.988167	1.05604	1.14948
1.487	0.988524	1.05582	1.14898
1.488	0.988885	1.05561	1.14846
1.489	0.989249	1.0554	1.14795
1.49	0.989617	1.0552	1.14742
1.491	0.989989	1.055	1.14689
1.492	0.990363	1.0548	1.14636
1.493	0.990741	1.05461	1.14582
1.494	0.991123	1.05442	1.14527
1.495	0.991507	1.05424	1.14472
1.496	0.991894	1.05406	1.14417
1.497	0.992285	1.05388	1.1436
1.498	0.992678	1.05371	1.14304
[truncated: 1 more rows]
