# Supplementary material for: Evidence accumulation relates to perceptual consciousness and monitoring
Source: Nat Commun. 2021 May 31;12:3261. doi: 10.1038/s41467-021-23540-y (PMC8166835; doi:10.1038/s41467-021-23540-y)
Supplement: Supplementary file 4 — Source Data [file 41467_2021_23540_MOESM4_ESM.zip › Supplementary Data/Fig.2e.xls]

## Sheet: Sheet1
time	hit_lowconf	hit_highconf	miss
-0.5	-8.99766	-30.0774	-0.377934
-0.499512	-9.11534	-30.0326	-0.421259
-0.499023	-9.23481	-29.9884	-0.463753
-0.498535	-9.35602	-29.9452	-0.505564
-0.498047	-9.47893	-29.903	-0.546846
-0.497559	-9.60346	-29.8623	-0.587749
-0.49707	-9.7295	-29.8232	-0.628422
-0.496582	-9.85694	-29.786	-0.669015
-0.496094	-9.98563	-29.7508	-0.709671
-0.495605	-10.1154	-29.718	-0.750534
-0.495117	-10.2461	-29.6877	-0.791742
-0.494629	-10.3775	-29.6601	-0.833428
-0.494141	-10.5094	-29.6352	-0.875723
-0.493652	-10.6416	-29.6133	-0.918749
-0.493164	-10.7737	-29.5944	-0.962627
-0.492676	-10.9057	-29.5785	-1.00747
-0.492188	-11.0372	-29.5658	-1.05338
-0.491699	-11.1679	-29.5562	-1.10046
-0.491211	-11.2977	-29.5497	-1.14881
-0.490723	-11.4262	-29.5461	-1.19851
-0.490234	-11.5531	-29.5455	-1.24964
-0.489746	-11.6783	-29.5477	-1.30228
-0.489258	-11.8015	-29.5526	-1.35649
-0.48877	-11.9224	-29.5598	-1.41235
-0.488281	-12.0408	-29.5693	-1.46989
-0.487793	-12.1564	-29.5808	-1.52918
-0.487305	-12.2692	-29.594	-1.59024
-0.486816	-12.3789	-29.6086	-1.65313
-0.486328	-12.4853	-29.6243	-1.71785
-0.48584	-12.5882	-29.6407	-1.78444
-0.485352	-12.6877	-29.6576	-1.85292
-0.484863	-12.7834	-29.6746	-1.92329
-0.484375	-12.8754	-29.6912	-1.99555
-0.483887	-12.9636	-29.7072	-2.0697
-0.483398	-13.0478	-29.7221	-2.14574
-0.48291	-13.1282	-29.7355	-2.22364
-0.482422	-13.2046	-29.7472	-2.30339
-0.481934	-13.2771	-29.7568	-2.38495
-0.481445	-13.3456	-29.7639	-2.4683
-0.480957	-13.4103	-29.7681	-2.5534
-0.480469	-13.4712	-29.7693	-2.64019
-0.47998	-13.5283	-29.7671	-2.72863
-0.479492	-13.5817	-29.7612	-2.81865
-0.479004	-13.6316	-29.7515	-2.91021
-0.478516	-13.6779	-29.7378	-3.00322
-0.478027	-13.7208	-29.7199	-3.09761
-0.477539	-13.7605	-29.6977	-3.1933
-0.477051	-13.7969	-29.6711	-3.2902
-0.476562	-13.8303	-29.6401	-3.38822
-0.476074	-13.8607	-29.6047	-3.48727
-0.475586	-13.8883	-29.565	-3.58725
-0.475098	-13.9131	-29.521	-3.68804
-0.474609	-13.9352	-29.473	-3.78954
-0.474121	-13.9548	-29.4209	-3.89163
-0.473633	-13.9719	-29.3652	-3.9942
-0.473145	-13.9865	-29.306	-4.09712
-0.472656	-13.9988	-29.2436	-4.20026
-0.472168	-14.0089	-29.1784	-4.30351
-0.47168	-14.0166	-29.1108	-4.40672
-0.471191	-14.0221	-29.0411	-4.50978
-0.470703	-14.0254	-28.9697	-4.61254
-0.470215	-14.0265	-28.8972	-4.71488
-0.469727	-14.0253	-28.8239	-4.81667
-0.469238	-14.0219	-28.7505	-4.91777
-0.46875	-14.0162	-28.6773	-5.01806
-0.468262	-14.0082	-28.605	-5.1174
-0.467773	-13.9979	-28.534	-5.21568
-0.467285	-13.985	-28.4649	-5.31278
-0.466797	-13.9697	-28.3982	-5.40858
-0.466309	-13.9519	-28.3344	-5.50296
-0.46582	-13.9314	-28.274	-5.59583
-0.465332	-13.9081	-28.2177	-5.68708
-0.464844	-13.8821	-28.1657	-5.77663
-0.464355	-13.8532	-28.1187	-5.86439
-0.463867	-13.8213	-28.0771	-5.95028
-0.463379	-13.7865	-28.0412	-6.03423
-0.462891	-13.7485	-28.0115	-6.11619
-0.462402	-13.7074	-27.9883	-6.1961
-0.461914	-13.6631	-27.9721	-6.27394
-0.461426	-13.6156	-27.9629	-6.34966
-0.460938	-13.5649	-27.9612	-6.42326
-0.460449	-13.5109	-27.9671	-6.49472
-0.459961	-13.4536	-27.9809	-6.56404
-0.459473	-13.3931	-28.0026	-6.63125
-0.458984	-13.3294	-28.0323	-6.69635
-0.458496	-13.2626	-28.0701	-6.7594
-0.458008	-13.1927	-28.1159	-6.82044
-0.45752	-13.1198	-28.1699	-6.87951
-0.457031	-13.044	-28.2319	-6.93669
-0.456543	-12.9655	-28.3017	-6.99205
-0.456055	-12.8844	-28.3792	-7.04568
-0.455566	-12.8008	-28.4643	-7.09766
-0.455078	-12.7149	-28.5567	-7.1481
-0.45459	-12.627	-28.6562	-7.1971
-0.454102	-12.5373	-28.7624	-7.24478
-0.453613	-12.4459	-28.8751	-7.29126
-0.453125	-12.3531	-28.9939	-7.33665
-0.452637	-12.2593	-29.1184	-7.38108
-0.452148	-12.1645	-29.2482	-7.42469
-0.45166	-12.0692	-29.383	-7.4676
-0.451172	-11.9735	-29.5222	-7.50994
-0.450684	-11.8779	-29.6655	-7.55186
-0.450195	-11.7825	-29.8124	-7.59346
-0.449707	-11.6878	-29.9623	-7.6349
-0.449219	-11.5939	-30.1149	-7.67628
-0.44873	-11.5013	-30.2697	-7.71773
-0.448242	-11.4101	-30.4261	-7.75937
-0.447754	-11.3208	-30.5837	-7.80131
-0.447266	-11.2335	-30.742	-7.84364
-0.446777	-11.1487	-30.9005	-7.88646
-0.446289	-11.0665	-31.0587	-7.92987
-0.445801	-10.9873	-31.2162	-7.97393
-0.445312	-10.9113	-31.3725	-8.01873
-0.444824	-10.8388	-31.5272	-8.0643
-0.444336	-10.77	-31.6797	-8.11072
-0.443848	-10.7052	-31.8298	-8.158
-0.443359	-10.6445	-31.9769	-8.20618
-0.442871	-10.5883	-32.1206	-8.25528
-0.442383	-10.5365	-32.2606	-8.3053
-0.441895	-10.4896	-32.3965	-8.35623
-0.441406	-10.4475	-32.528	-8.40805
-0.440918	-10.4105	-32.6547	-8.46074
-0.44043	-10.3786	-32.7762	-8.51427
-0.439941	-10.352	-32.8923	-8.56857
-0.439453	-10.3308	-33.0027	-8.6236
-0.438965	-10.3151	-33.1071	-8.67928
-0.438477	-10.3048	-33.2052	-8.73555
-0.437988	-10.3002	-33.2969	-8.79233
-0.4375	-10.3011	-33.3818	-8.84951
-0.437012	-10.3076	-33.4599	-8.90702
-0.436523	-10.3197	-33.5308	-8.96475
-0.436035	-10.3374	-33.5945	-9.0226
-0.435547	-10.3607	-33.6508	-9.08047
-0.435059	-10.3896	-33.6995	-9.13824
-0.43457	-10.4239	-33.7406	-9.19582
-0.434082	-10.4636	-33.7739	-9.25308
-0.433594	-10.5086	-33.7993	-9.30993
-0.433105	-10.5589	-33.8168	-9.36626
-0.432617	-10.6144	-33.8264	-9.42197
-0.432129	-10.6748	-33.8279	-9.47697
-0.431641	-10.7402	-33.8214	-9.53114
-0.431152	-10.8104	-33.8069	-9.58443
-0.430664	-10.8852	-33.7843	-9.63673
-0.430176	-10.9645	-33.7538	-9.68797
-0.429688	-11.0481	-33.7153	-9.7381
-0.429199	-11.1359	-33.6689	-9.78705
-0.428711	-11.2277	-33.6146	-9.83476
-0.428223	-11.3233	-33.5527	-9.88122
-0.427734	-11.4225	-33.4831	-9.92637
-0.427246	-11.5251	-33.406	-9.9702
-0.426758	-11.6309	-33.3214	-10.0127
-0.42627	-11.7397	-33.2297	-10.0539
-0.425781	-11.8514	-33.1308	-10.0937
-0.425293	-11.9655	-33.025	-10.1322
-0.424805	-12.082	-32.9124	-10.1694
-0.424316	-12.2006	-32.7932	-10.2054
-0.423828	-12.3211	-32.6676	-10.2402
-0.42334	-12.4431	-32.5358	-10.2738
-0.422852	-12.5666	-32.3981	-10.3064
-0.422363	-12.6912	-32.2545	-10.3379
-0.421875	-12.8166	-32.1054	-10.3684
-0.421387	-12.9427	-31.9509	-10.3981
-0.420898	-13.0691	-31.7913	-10.427
-0.42041	-13.1957	-31.6269	-10.4551
-0.419922	-13.3222	-31.4577	-10.4827
-0.419434	-13.4483	-31.284	-10.5097
-0.418945	-13.5738	-31.1062	-10.5363
-0.418457	-13.6985	-30.9242	-10.5626
-0.417969	-13.8222	-30.7385	-10.5887
-0.41748	-13.9445	-30.5491	-10.6147
-0.416992	-14.0654	-30.3563	-10.6406
-0.416504	-14.1845	-30.1603	-10.6667
-0.416016	-14.3018	-29.9611	-10.6929
-0.415527	-14.417	-29.7591	-10.7194
-0.415039	-14.5299	-29.5543	-10.7462
-0.414551	-14.6404	-29.3469	-10.7736
-0.414062	-14.7484	-29.1369	-10.8015
-0.413574	-14.8538	-28.9246	-10.83
-0.413086	-14.9563	-28.71	-10.8592
-0.412598	-15.056	-28.4932	-10.8892
-0.412109	-15.1528	-28.2742	-10.9201
-0.411621	-15.2465	-28.0532	-10.9519
-0.411133	-15.3373	-27.8301	-10.9847
-0.410645	-15.4249	-27.6049	-11.0186
-0.410156	-15.5096	-27.3778	-11.0536
-0.409668	-15.5912	-27.1486	-11.0898
-0.40918	-15.6698	-26.9174	-11.1272
-0.408691	-15.7454	-26.6841	-11.1658
-0.408203	-15.8182	-26.4488	-11.2057
-0.407715	-15.8883	-26.2112	-11.247
-0.407227	-15.9557	-25.9715	-11.2897
-0.406738	-16.0205	-25.7295	-11.3337
-0.40625	-16.083	-25.4852	-11.3792
-0.405762	-16.1433	-25.2384	-11.4262
-0.405273	-16.2015	-24.9892	-11.4746
-0.404785	-16.2578	-24.7375	-11.5246
-0.404297	-16.3124	-24.4831	-11.5761
-0.403809	-16.3656	-24.2259	-11.6291
-0.40332	-16.4174	-23.9661	-11.6836
-0.402832	-16.4682	-23.7034	-11.7398
-0.402344	-16.5181	-23.4378	-11.7975
-0.401855	-16.5674	-23.1693	-11.8568
-0.401367	-16.6162	-22.8978	-11.9177
-0.400879	-16.6648	-22.6233	-11.9803
-0.400391	-16.7134	-22.3458	-12.0444
-0.399902	-16.7621	-22.0654	-12.1101
-0.399414	-16.8112	-21.782	-12.1775
-0.398926	-16.8609	-21.4956	-12.2464
-0.398438	-16.9113	-21.2064	-12.317
-0.397949	-16.9626	-20.9144	-12.3892
-0.397461	-17.0149	-20.6197	-12.4629
-0.396973	-17.0683	-20.3224	-12.5382
-0.396484	-17.123	-20.0226	-12.615
-0.395996	-17.1791	-19.7206	-12.6934
-0.395508	-17.2366	-19.4164	-12.7732
-0.39502	-17.2955	-19.1103	-12.8545
-0.394531	-17.356	-18.8025	-12.9373
-0.394043	-17.4179	-18.4933	-13.0214
-0.393555	-17.4814	-18.1828	-13.1068
-0.393066	-17.5464	-17.8713	-13.1936
-0.392578	-17.6128	-17.5592	-13.2816
-0.39209	-17.6806	-17.2467	-13.3707
-0.391602	-17.7496	-16.9342	-13.461
-0.391113	-17.8199	-16.6219	-13.5523
-0.390625	-17.8911	-16.3103	-13.6445
-0.390137	-17.9633	-15.9996	-13.7376
-0.389648	-18.0362	-15.6902	-13.8316
-0.38916	-18.1096	-15.3825	-13.9262
-0.388672	-18.1835	-15.0768	-14.0215
-0.388184	-18.2575	-14.7735	-14.1173
-0.387695	-18.3314	-14.473	-14.2136
-0.387207	-18.4051	-14.1757	-14.3102
-0.386719	-18.4784	-13.8818	-14.407
-0.38623	-18.5509	-13.5919	-14.504
-0.385742	-18.6225	-13.3061	-14.601
-0.385254	-18.6929	-13.0248	-14.6979
-0.384766	-18.7619	-12.7485	-14.7947
-0.384277	-18.8292	-12.4773	-14.8913
-0.383789	-18.8946	-12.2116	-14.9875
-0.383301	-18.958	-11.9516	-15.0832
-0.382812	-19.019	-11.6977	-15.1785
-0.382324	-19.0775	-11.4501	-15.2731
-0.381836	-19.1332	-11.2089	-15.367
-0.381348	-19.1861	-10.9744	-15.4601
-0.380859	-19.2358	-10.7469	-15.5523
-0.380371	-19.2822	-10.5263	-15.6436
-0.379883	-19.3252	-10.3129	-15.7339
-0.379395	-19.3647	-10.1067	-15.8232
-0.378906	-19.4005	-9.90787	-15.9113
-0.378418	-19.4324	-9.71641	-15.9983
-0.37793	-19.4605	-9.53235	-16.0841
-0.377441	-19.4847	-9.35568	-16.1686
-0.376953	-19.5048	-9.18638	-16.2518
-0.376465	-19.5208	-9.02438	-16.3337
-0.375977	-19.5328	-8.8696	-16.4142
-0.375488	-19.5406	-8.72194	-16.4934
-0.375	-19.5443	-8.58126	-16.5711
-0.374512	-19.5439	-8.4474	-16.6474
-0.374023	-19.5394	-8.32018	-16.7222
-0.373535	-19.5309	-8.1994	-16.7956
-0.373047	-19.5184	-8.08485	-16.8675
-0.372559	-19.5019	-7.97626	-16.9378
-0.37207	-19.4815	-7.8734	-17.0066
-0.371582	-19.4574	-7.77598	-17.0738
-0.371094	-19.4295	-7.68371	-17.1395
-0.370605	-19.398	-7.59629	-17.2035
-0.370117	-19.3629	-7.51341	-17.2658
-0.369629	-19.3243	-7.43475	-17.3264
-0.369141	-19.2824	-7.35998	-17.3853
-0.368652	-19.2372	-7.28876	-17.4423
-0.368164	-19.1888	-7.22076	-17.4975
-0.367676	-19.1373	-7.15565	-17.5508
-0.367188	-19.0829	-7.09307	-17.6022
-0.366699	-19.0255	-7.03271	-17.6515
-0.366211	-18.9653	-6.97423	-17.6986
-0.365723	-18.9024	-6.9173	-17.7436
-0.365234	-18.8368	-6.86163	-17.7863
-0.364746	-18.7687	-6.80689	-17.8266
-0.364258	-18.6981	-6.7528	-17.8645
-0.36377	-18.625	-6.69908	-17.8998
-0.363281	-18.5495	-6.64548	-17.9325
-0.362793	-18.4717	-6.59174	-17.9624
-0.362305	-18.3917	-6.53763	-17.9896
-0.361816	-18.3094	-6.48296	-18.0138
-0.361328	-18.2249	-6.42753	-18.0351
-0.36084	-18.1383	-6.37117	-18.0533
-0.360352	-18.0496	-6.31375	-18.0684
-0.359863	-17.9589	-6.25514	-18.0803
-0.359375	-17.8661	-6.19524	-18.0889
-0.358887	-17.7713	-6.13398	-18.0942
-0.358398	-17.6745	-6.0713	-18.0962
-0.35791	-17.5758	-6.00719	-18.0948
-0.357422	-17.4752	-5.94164	-18.0901
-0.356934	-17.3726	-5.87467	-18.082
-0.356445	-17.2683	-5.80632	-18.0705
-0.355957	-17.1621	-5.73665	-18.0558
-0.355469	-17.0541	-5.66577	-18.0378
-0.35498	-16.9445	-5.59376	-18.0167
-0.354492	-16.8331	-5.52077	-17.9925
-0.354004	-16.7201	-5.44693	-17.9653
-0.353516	-16.6055	-5.3724	-17.9353
-0.353027	-16.4895	-5.29737	-17.9027
-0.352539	-16.372	-5.22202	-17.8675
-0.352051	-16.2531	-5.14656	-17.83
-0.351562	-16.133	-5.0712	-17.7903
-0.351074	-16.0116	-4.99616	-17.7488
-0.350586	-15.8892	-4.92167	-17.7056
-0.350098	-15.7658	-4.84797	-17.6609
-0.349609	-15.6415	-4.77528	-17.6151
-0.349121	-15.5164	-4.70385	-17.5684
-0.348633	-15.3907	-4.63391	-17.5211
-0.348145	-15.2645	-4.5657	-17.4734
-0.347656	-15.1378	-4.49944	-17.4257
-0.347168	-15.0109	-4.43534	-17.3783
-0.34668	-14.8839	-4.37364	-17.3314
-0.346191	-14.7568	-4.31451	-17.2853
-0.345703	-14.6299	-4.25817	-17.2404
-0.345215	-14.5033	-4.20478	-17.1968
-0.344727	-14.3772	-4.1545	-17.1549
-0.344238	-14.2516	-4.10748	-17.115
-0.34375	-14.1267	-4.06385	-17.0773
-0.343262	-14.0026	-4.02373	-17.042
-0.342773	-13.8796	-3.98719	-17.0093
-0.342285	-13.7576	-3.95433	-16.9795
-0.341797	-13.6369	-3.92518	-16.9527
-0.341309	-13.5176	-3.89978	-16.929
-0.34082	-13.3997	-3.87815	-16.9087
-0.340332	-13.2834	-3.86028	-16.8918
-0.339844	-13.1689	-3.84613	-16.8784
-0.339355	-13.0561	-3.83567	-16.8686
-0.338867	-12.9452	-3.82883	-16.8624
-0.338379	-12.8362	-3.82552	-16.8597
-0.337891	-12.7293	-3.82564	-16.8606
-0.337402	-12.6245	-3.82907	-16.865
-0.336914	-12.5219	-3.83569	-16.8729
-0.336426	-12.4214	-3.84534	-16.884
-0.335938	-12.3232	-3.85787	-16.8984
-0.335449	-12.2272	-3.87311	-16.9158
-0.334961	-12.1336	-3.89088	-16.9361
-0.334473	-12.0422	-3.91099	-16.9591
-0.333984	-11.9532	-3.93325	-16.9846
-0.333496	-11.8664	-3.95747	-17.0122
-0.333008	-11.782	-3.98344	-17.0419
-0.33252	-11.6999	-4.01097	-17.0733
-0.332031	-11.62	-4.03987	-17.1061
-0.331543	-11.5424	-4.06993	-17.1401
-0.331055	-11.4669	-4.10097	-17.175
-0.330566	-11.3937	-4.13281	-17.2106
-0.330078	-11.3225	-4.16528	-17.2464
-0.32959	-11.2535	-4.19821	-17.2823
-0.329102	-11.1865	-4.23145	-17.3179
-0.328613	-11.1215	-4.26485	-17.3529
-0.328125	-11.0584	-4.29831	-17.3872
-0.327637	-10.9973	-4.33169	-17.4204
-0.327148	-10.9379	-4.36492	-17.4523
-0.32666	-10.8804	-4.3979	-17.4827
-0.326172	-10.8245	-4.43059	-17.5113
-0.325684	-10.7704	-4.46294	-17.5379
-0.325195	-10.7178	-4.49492	-17.5624
-0.324707	-10.6668	-4.52653	-17.5846
-0.324219	-10.6173	-4.55779	-17.6043
-0.32373	-10.5693	-4.58872	-17.6214
-0.323242	-10.5226	-4.61937	-17.6358
-0.322754	-10.4773	-4.64981	-17.6475
-0.322266	-10.4333	-4.68013	-17.6563
-0.321777	-10.3905	-4.71042	-17.6622
-0.321289	-10.349	-4.7408	-17.6652
-0.320801	-10.3085	-4.77139	-17.6652
-0.320312	-10.2691	-4.80235	-17.6624
-0.319824	-10.2308	-4.83382	-17.6567
-0.319336	-10.1934	-4.86597	-17.6482
-0.318848	-10.157	-4.89897	-17.6369
-0.318359	-10.1214	-4.93299	-17.6228
-0.317871	-10.0866	-4.96824	-17.6062
-0.317383	-10.0525	-5.00489	-17.587
-0.316895	-10.0191	-5.04313	-17.5655
-0.316406	-9.98635	-5.08317	-17.5416
-0.315918	-9.95412	-5.12518	-17.5155
-0.31543	-9.92235	-5.16936	-17.4873
-0.314941	-9.89098	-5.21589	-17.4572
-0.314453	-9.85992	-5.26495	-17.4252
-0.313965	-9.82909	-5.3167	-17.3915
-0.313477	-9.7984	-5.3713	-17.3563
-0.312988	-9.76775	-5.42891	-17.3195
-0.3125	-9.73707	-5.48965	-17.2814
-0.312012	-9.70624	-5.55365	-17.242
-0.311523	-9.67517	-5.62101	-17.2015
-0.311035	-9.64374	-5.69182	-17.1599
-0.310547	-9.61186	-5.76616	-17.1173
-0.310059	-9.5794	-5.84408	-17.0738
-0.30957	-9.54627	-5.92561	-17.0294
-0.309082	-9.51233	-6.01078	-16.9843
-0.308594	-9.47747	-6.09956	-16.9385
-0.308105	-9.44158	-6.19195	-16.8921
-0.307617	-9.40453	-6.2879	-16.845
-0.307129	-9.3662	-6.38734	-16.7974
-0.306641	-9.32648	-6.49019	-16.7492
-0.306152	-9.28525	-6.59634	-16.7004
-0.305664	-9.24239	-6.70567	-16.6512
-0.305176	-9.19778	-6.81803	-16.6015
-0.304688	-9.15132	-6.93327	-16.5514
-0.304199	-9.10289	-7.0512	-16.5009
-0.303711	-9.0524	-7.17164	-16.4499
-0.303223	-8.99974	-7.29437	-16.3985
-0.302734	-8.94482	-7.41916	-16.3468
-0.302246	-8.88755	-7.54579	-16.2947
-0.301758	-8.82784	-7.67401	-16.2424
-0.30127	-8.76561	-7.80355	-16.1897
-0.300781	-8.70081	-7.93416	-16.1369
-0.300293	-8.63336	-8.06557	-16.0839
-0.299805	-8.5632	-8.19749	-16.0308
-0.299316	-8.49029	-8.32966	-15.9776
-0.298828	-8.41459	-8.46179	-15.9245
-0.29834	-8.33606	-8.59361	-15.8716
-0.297852	-8.25467	-8.72483	-15.8188
-0.297363	-8.17041	-8.8552	-15.7664
-0.296875	-8.08326	-8.98444	-15.7144
-0.296387	-7.99322	-9.11231	-15.6629
-0.295898	-7.9003	-9.23854	-15.6122
-0.29541	-7.8045	-9.36292	-15.5623
-0.294922	-7.70584	-9.48521	-15.5133
-0.294434	-7.60435	-9.6052	-15.4654
-0.293945	-7.50006	-9.72272	-15.4188
-0.293457	-7.393	-9.83758	-15.3736
-0.292969	-7.28322	-9.94962	-15.33
-0.29248	-7.17077	-10.0587	-15.288
-0.291992	-7.0557	-10.1647	-15.2479
-0.291504	-6.93806	-10.2676	-15.2098
-0.291016	-6.81793	-10.3673	-15.1738
-0.290527	-6.69537	-10.4636	-15.1402
-0.290039	-6.57046	-10.5567	-15.1089
-0.289551	-6.44327	-10.6464	-15.0801
-0.289062	-6.31388	-10.7329	-15.054
-0.288574	-6.18238	-10.8161	-15.0306
-0.288086	-6.04887	-10.8962	-15.01
-0.287598	-5.91342	-10.9731	-14.9923
-0.287109	-5.77615	-11.0471	-14.9775
-0.286621	-5.63715	-11.1183	-14.9657
-0.286133	-5.49653	-11.1868	-14.9568
-0.285645	-5.35439	-11.2528	-14.951
-0.285156	-5.21087	-11.3165	-14.948
-0.284668	-5.06606	-11.3781	-14.948
-0.28418	-4.9201	-11.4378	-14.9509
-0.283691	-4.77312	-11.496	-14.9566
-0.283203	-4.62525	-11.5528	-14.9649
-0.282715	-4.47662	-11.6085	-14.9759
-0.282227	-4.3274	-11.6634	-14.9893
-0.281738	-4.17772	-11.7178	-15.0051
-0.28125	-4.02774	-11.772	-15.023
-0.280762	-3.87764	-11.8263	-15.0429
-0.280273	-3.72757	-11.881	-15.0646
-0.279785	-3.57772	-11.9364	-15.0879
-0.279297	-3.42827	-11.9928	-15.1127
-0.278809	-3.2794	-12.0506	-15.1387
-0.27832	-3.13132	-12.11	-15.1656
-0.277832	-2.98423	-12.1713	-15.1934
-0.277344	-2.83833	-12.2348	-15.2217
-0.276855	-2.69385	-12.3008	-15.2503
-0.276367	-2.55099	-12.3696	-15.2791
-0.275879	-2.40998	-12.4414	-15.3077
-0.275391	-2.27105	-12.5164	-15.3361
-0.274902	-2.13443	-12.5949	-15.3639
-0.274414	-2.00035	-12.6771	-15.3911
-0.273926	-1.86906	-12.7632	-15.4175
-0.273438	-1.74078	-12.8533	-15.4428
-0.272949	-1.61575	-12.9476	-15.4669
-0.272461	-1.49421	-13.0462	-15.4898
-0.271973	-1.37638	-13.1493	-15.5113
-0.271484	-1.26251	-13.2569	-15.5312
-0.270996	-1.1528	-13.3691	-15.5497
-0.270508	-1.04749	-13.4859	-15.5665
-0.27002	-0.946769	-13.6073	-15.5816
-0.269531	-0.850853	-13.7334	-15.5951
-0.269043	-0.759929	-13.8642	-15.6069
-0.268555	-0.674179	-13.9995	-15.6172
-0.268066	-0.593769	-14.1393	-15.6259
-0.267578	-0.518856	-14.2836	-15.6331
-0.26709	-0.449577	-14.4321	-15.6389
-0.266602	-0.386059	-14.5849	-15.6434
-0.266113	-0.328407	-14.7416	-15.6468
-0.265625	-0.276712	-14.9023	-15.6492
-0.265137	-0.231046	-15.0666	-15.6507
-0.264648	-0.191463	-15.2344	-15.6515
-0.26416	-0.157995	-15.4055	-15.6519
-0.263672	-0.130658	-15.5796	-15.652
-0.263184	-0.109446	-15.7565	-15.652
-0.262695	-0.0943343	-15.9359	-15.6521
-0.262207	-0.0852791	-16.1177	-15.6525
-0.261719	-0.0822169	-16.3014	-15.6535
-0.26123	-0.0850656	-16.4868	-15.6552
-0.260742	-0.0937253	-16.6737	-15.6579
-0.260254	-0.108079	-16.8617	-15.6617
-0.259766	-0.127993	-17.0505	-15.6669
-0.259277	-0.153319	-17.2399	-15.6737
-0.258789	-0.183895	-17.4294	-15.6822
-0.258301	-0.219545	-17.6189	-15.6926
-0.257812	-0.260084	-17.808	-15.7051
-0.257324	-0.305317	-17.9963	-15.7198
-0.256836	-0.35504	-18.1837	-15.7368
-0.256348	-0.409043	-18.3697	-15.7563
-0.255859	-0.467112	-18.554	-15.7784
-0.255371	-0.529032	-18.7365	-15.8031
-0.254883	-0.594584	-18.9166	-15.8304
-0.254395	-0.663551	-19.0943	-15.8605
-0.253906	-0.73572	-19.2691	-15.8933
-0.253418	-0.810882	-19.4408	-15.9289
-0.25293	-0.888831	-19.6091	-15.9672
-0.252441	-0.969372	-19.7738	-16.0082
-0.251953	-1.05232	-19.9345	-16.0518
-0.251465	-1.13749	-20.0911	-16.098
-0.250977	-1.22472	-20.2432	-16.1467
-0.250488	-1.31386	-20.3906	-16.1978
-0.25	-1.40476	-20.5332	-16.2512
-0.249512	-1.4973	-20.6706	-16.3067
-0.249023	-1.59137	-20.8027	-16.3643
-0.248535	-1.68687	-20.9292	-16.4237
-0.248047	-1.78371	-21.05	-16.4849
-0.247559	-1.88183	-21.1649	-16.5476
-0.24707	-1.98117	-21.2737	-16.6117
-0.246582	-2.08168	-21.3762	-16.677
-0.246094	-2.18336	-21.4723	-16.7434
-0.245605	-2.28616	-21.5619	-16.8107
-0.245117	-2.39011	-21.6448	-16.8787
-0.244629	-2.49519	-21.7209	-16.9473
-0.244141	-2.60142	-21.7901	-17.0163
-0.243652	-2.70884	-21.8523	-17.0856
-0.243164	-2.81745	-21.9074	-17.155
-0.242676	-2.92731	-21.9555	-17.2243
-0.242188	-3.03844	-21.9964	-17.2935
-0.241699	-3.15088	-22.03	-17.3624
-0.241211	-3.26466	-22.0565	-17.4309
-0.240723	-3.37982	-22.0757	-17.499
-0.240234	-3.49638	-22.0877	-17.5665
-0.239746	-3.61437	-22.0925	-17.6334
-0.239258	-3.73379	-22.0902	-17.6996
-0.23877	-3.85466	-22.0808	-17.7651
-0.238281	-3.97696	-22.0644	-17.8298
-0.237793	-4.10067	-22.0411	-17.8937
-0.237305	-4.22576	-22.0109	-17.9568
-0.236816	-4.35219	-21.974	-18.0192
-0.236328	-4.47989	-21.9306	-18.0807
-0.23584	-4.60878	-21.8807	-18.1415
-0.235352	-4.73877	-21.8245	-18.2016
-0.234863	-4.86974	-21.7622	-18.2609
-0.234375	-5.00156	-21.694	-18.3197
-0.233887	-5.13409	-21.6201	-18.3778
-0.233398	-5.26716	-21.5406	-18.4353
-0.23291	-5.40059	-21.4558	-18.4924
-0.232422	-5.5342	-21.3659	-18.549
-0.231934	-5.66776	-21.2712	-18.6053
-0.231445	-5.80107	-21.1718	-18.6613
-0.230957	-5.93389	-21.068	-18.717
-0.230469	-6.06597	-20.9601	-18.7725
-0.22998	-6.19707	-20.8483	-18.8279
-0.229492	-6.32693	-20.7329	-18.8833
-0.229004	-6.45529	-20.614	-18.9386
-0.228516	-6.58188	-20.4921	-18.9939
-0.228027	-6.70644	-20.3672	-19.0492
-0.227539	-6.82871	-20.2397	-19.1046
-0.227051	-6.94843	-20.1097	-19.1601
-0.226562	-7.06535	-19.9776	-19.2158
-0.226074	-7.17923	-19.8436	-19.2715
-0.225586	-7.28983	-19.7078	-19.3274
-0.225098	-7.39693	-19.5705	-19.3834
-0.224609	-7.50033	-19.4319	-19.4395
-0.224121	-7.59983	-19.2922	-19.4957
-0.223633	-7.69527	-19.1516	-19.5519
-0.223145	-7.7865	-19.0103	-19.6082
-0.222656	-7.87337	-18.8683	-19.6645
-0.222168	-7.95579	-18.7259	-19.7206
-0.22168	-8.03367	-18.5832	-19.7767
-0.221191	-8.10693	-18.4404	-19.8327
-0.220703	-8.17555	-18.2975	-19.8884
-0.220215	-8.2395	-18.1546	-19.9438
-0.219727	-8.2988	-18.0118	-19.9989
-0.219238	-8.35347	-17.8693	-20.0536
-0.21875	-8.40357	-17.7271	-20.1079
-0.218262	-8.44919	-17.5852	-20.1616
-0.217773	-8.49041	-17.4438	-20.2148
-0.217285	-8.52736	-17.3028	-20.2673
-0.216797	-8.56018	-17.1623	-20.3192
-0.216309	-8.58902	-17.0223	-20.3703
-0.21582	-8.61405	-16.8828	-20.4207
-0.215332	-8.63546	-16.744	-20.4703
-0.214844	-8.65345	-16.6057	-20.519
-0.214355	-8.66822	-16.4681	-20.5668
-0.213867	-8.67999	-16.3311	-20.6136
-0.213379	-8.68897	-16.1947	-20.6596
-0.212891	-8.69539	-16.0591	-20.7046
-0.212402	-8.69947	-15.9242	-20.7486
-0.211914	-8.70143	-15.79	-20.7916
-0.211426	-8.70147	-15.6566	-20.8336
-0.210938	-8.69982	-15.524	-20.8746
-0.210449	-8.69667	-15.3923	-20.9146
-0.209961	-8.6922	-15.2616	-20.9536
-0.209473	-8.68661	-15.1319	-20.9916
-0.208984	-8.68003	-15.0032	-21.0285
-0.208496	-8.67264	-14.8757	-21.0645
-0.208008	-8.66454	-14.7495	-21.0994
-0.20752	-8.65585	-14.6247	-21.1334
-0.207031	-8.64666	-14.5013	-21.1663
-0.206543	-8.63704	-14.3795	-21.1982
-0.206055	-8.62704	-14.2594	-21.229
-0.205566	-8.61668	-14.1412	-21.2588
-0.205078	-8.60598	-14.025	-21.2875
-0.20459	-8.59491	-13.9109	-21.3151
-0.204102	-8.58344	-13.7991	-21.3415
-0.203613	-8.57151	-13.6898	-21.3667
-0.203125	-8.55906	-13.5831	-21.3906
-0.202637	-8.54598	-13.4792	-21.4133
-0.202148	-8.53218	-13.3782	-21.4346
-0.20166	-8.51751	-13.2804	-21.4544
-0.201172	-8.50186	-13.1858	-21.4726
-0.200684	-8.48506	-13.0946	-21.4892
-0.200195	-8.46696	-13.0069	-21.5041
-0.199707	-8.44739	-12.923	-21.5171
-0.199219	-8.42618	-12.8429	-21.5282
-0.19873	-8.40315	-12.7667	-21.5372
-0.198242	-8.37813	-12.6946	-21.544
-0.197754	-8.35093	-12.6266	-21.5485
-0.197266	-8.32139	-12.5629	-21.5506
-0.196777	-8.28934	-12.5034	-21.5501
-0.196289	-8.25462	-12.4483	-21.5469
-0.195801	-8.21707	-12.3975	-21.5408
-0.195312	-8.17657	-12.3511	-21.5318
-0.194824	-8.13298	-12.309	-21.5198
-0.194336	-8.08619	-12.2712	-21.5046
-0.193848	-8.03612	-12.2377	-21.4861
-0.193359	-7.98269	-12.2084	-21.4642
-0.192871	-7.92584	-12.1831	-21.4389
-0.192383	-7.86555	-12.1618	-21.41
-0.191895	-7.80179	-12.1443	-21.3776
-0.191406	-7.73457	-12.1305	-21.3415
-0.190918	-7.66394	-12.1202	-21.3017
-0.19043	-7.58993	-12.1131	-21.2583
-0.189941	-7.51264	-12.1091	-21.2112
-0.189453	-7.43215	-12.108	-21.1604
-0.188965	-7.3486	-12.1095	-21.106
-0.188477	-7.26211	-12.1132	-21.048
-0.187988	-7.17286	-12.1191	-20.9865
-0.1875	-7.08103	-12.1267	-20.9217
-0.187012	-6.98682	-12.1358	-20.8535
-0.186523	-6.89044	-12.146	-20.7821
-0.186035	-6.79213	-12.1572	-20.7078
-0.185547	-6.69214	-12.1689	-20.6305
-0.185059	-6.59072	-12.1809	-20.5506
-0.18457	-6.48815	-12.1929	-20.4682
-0.184082	-6.38469	-12.2046	-20.3835
-0.183594	-6.28064	-12.2156	-20.2968
-0.183105	-6.17628	-12.2257	-20.2082
-0.182617	-6.0719	-12.2347	-20.118
-0.182129	-5.9678	-12.2422	-20.0264
-0.181641	-5.86426	-12.248	-19.9337
-0.181152	-5.76156	-12.2519	-19.8402
-0.180664	-5.65999	-12.2536	-19.746
-0.180176	-5.55982	-12.253	-19.6514
-0.179688	-5.46131	-12.2499	-19.5568
-0.179199	-5.36472	-12.2441	-19.4622
-0.178711	-5.27029	-12.2355	-19.368
-0.178223	-5.17824	-12.2239	-19.2744
-0.177734	-5.08879	-12.2094	-19.1815
-0.177246	-5.00214	-12.1917	-19.0896
-0.176758	-4.91847	-12.1709	-18.9989
-0.17627	-4.83793	-12.147	-18.9095
-0.175781	-4.76069	-12.1199	-18.8216
-0.175293	-4.68686	-12.0898	-18.7354
-0.174805	-4.61655	-12.0565	-18.6508
-0.174316	-4.54987	-12.0204	-18.5681
-0.173828	-4.48687	-11.9813	-18.4872
-0.17334	-4.42763	-11.9395	-18.4083
-0.172852	-4.37217	-11.8951	-18.3314
-0.172363	-4.32052	-11.8483	-18.2564
-0.171875	-4.27268	-11.7992	-18.1834
-0.171387	-4.22864	-11.748	-18.1123
-0.170898	-4.18839	-11.695	-18.043
-0.17041	-4.15188	-11.6404	-17.9755
-0.169922	-4.11906	-11.5844	-17.9097
-0.169434	-4.08987	-11.5273	-17.8455
-0.168945	-4.06426	-11.4693	-17.7826
-0.168457	-4.04213	-11.4107	-17.7211
-0.167969	-4.02341	-11.3518	-17.6607
-0.16748	-4.00801	-11.2928	-17.6012
-0.166992	-3.99583	-11.2341	-17.5425
-0.166504	-3.98679	-11.1758	-17.4844
-0.166016	-3.98079	-11.1184	-17.4267
-0.165527	-3.97773	-11.0619	-17.3691
-0.165039	-3.97752	-11.0068	-17.3116
-0.164551	-3.98007	-10.9532	-17.2539
-0.164062	-3.9853	-10.9014	-17.1958
-0.163574	-3.99313	-10.8517	-17.1372
-0.163086	-4.00347	-10.8043	-17.0777
-0.162598	-4.01627	-10.7593	-17.0174
-0.162109	-4.03147	-10.7171	-16.956
-0.161621	-4.04901	-10.6777	-16.8934
-0.161133	-4.06885	-10.6413	-16.8295
-0.160645	-4.09096	-10.6082	-16.764
-0.160156	-4.11531	-10.5784	-16.697
-0.159668	-4.1419	-10.552	-16.6284
-0.15918	-4.1707	-10.5292	-16.558
-0.158691	-4.20174	-10.51	-16.4859
-0.158203	-4.23502	-10.4945	-16.412
-0.157715	-4.27056	-10.4828	-16.3363
-0.157227	-4.3084	-10.4748	-16.2588
-0.156738	-4.34856	-10.4705	-16.1796
-0.15625	-4.39109	-10.47	-16.0987
-0.155762	-4.43605	-10.4732	-16.0161
-0.155273	-4.48347	-10.4801	-15.9321
-0.154785	-4.53343	-10.4905	-15.8466
-0.154297	-4.58597	-10.5045	-15.7597
-0.153809	-4.64116	-10.5218	-15.6718
-0.15332	-4.69906	-10.5424	-15.5827
-0.152832	-4.75972	-10.5662	-15.4929
-0.152344	-4.82321	-10.593	-15.4023
-0.151855	-4.88957	-10.6226	-15.3112
-0.151367	-4.95887	-10.6548	-15.2197
-0.150879	-5.03112	-10.6895	-15.1282
-0.150391	-5.10639	-10.7266	-15.0366
-0.149902	-5.18468	-10.7657	-14.9454
-0.149414	-5.26603	-10.8067	-14.8546
-0.148926	-5.35044	-10.8494	-14.7644
-0.148438	-5.4379	-10.8935	-14.6751
-0.147949	-5.52841	-10.9389	-14.5868
-0.147461	-5.62193	-10.9853	-14.4997
-0.146973	-5.71843	-11.0325	-14.4141
-0.146484	-5.81785	-11.0802	-14.33
-0.145996	-5.92013	-11.1284	-14.2476
-0.145508	-6.02519	-11.1767	-14.1672
-0.14502	-6.13293	-11.2249	-14.0887
-0.144531	-6.24325	-11.2729	-14.0124
-0.144043	-6.35602	-11.3205	-13.9384
-0.143555	-6.47111	-11.3674	-13.8668
-0.143066	-6.58837	-11.4135	-13.7977
-0.142578	-6.70765	-11.4587	-13.7311
-0.14209	-6.82876	-11.5027	-13.6671
-0.141602	-6.95152	-11.5456	-13.6059
-0.141113	-7.07575	-11.587	-13.5474
-0.140625	-7.20124	-11.627	-13.4917
-0.140137	-7.32777	-11.6654	-13.4387
-0.139648	-7.45515	-11.7021	-13.3886
-0.13916	-7.58314	-11.7372	-13.3414
-0.138672	-7.71151	-11.7705	-13.2969
-0.138184	-7.84005	-11.8021	-13.2553
-0.137695	-7.96852	-11.8319	-13.2165
-0.137207	-8.09668	-11.86	-13.1805
-0.136719	-8.22432	-11.8863	-13.1472
-0.13623	-8.3512	-11.9109	-13.1166
-0.135742	-8.4771	-11.934	-13.0888
-0.135254	-8.60182	-11.9555	-13.0636
-0.134766	-8.72513	-11.9755	-13.041
-0.134277	-8.84684	-11.9943	-13.021
-0.133789	-8.96675	-12.0118	-13.0035
-0.133301	-9.08469	-12.0283	-12.9886
-0.132812	-9.20048	-12.044	-12.9761
-0.132324	-9.31397	-12.0588	-12.966
-0.131836	-9.42501	-12.0732	-12.9584
-0.131348	-9.53346	-12.0871	-12.9531
-0.130859	-9.63921	-12.1009	-12.9501
-0.130371	-9.74217	-12.1147	-12.9495
-0.129883	-9.84223	-12.1288	-12.9512
-0.129395	-9.93933	-12.1433	-12.9551
-0.128906	-10.0334	-12.1585	-12.9613
-0.128418	-10.1244	-12.1745	-12.9697
-0.12793	-10.2124	-12.1917	-12.9804
-0.127441	-10.2972	-12.2101	-12.9933
-0.126953	-10.3789	-12.23	-13.0084
-0.126465	-10.4575	-12.2516	-13.0257
-0.125977	-10.5331	-12.2751	-13.0451
-0.125488	-10.6057	-12.3007	-13.0668
-0.125	-10.6753	-12.3285	-13.0906
-0.124512	-10.742	-12.3587	-13.1166
-0.124023	-10.8058	-12.3914	-13.1447
-0.123535	-10.8669	-12.4268	-13.175
-0.123047	-10.9253	-12.465	-13.2073
-0.122559	-10.9812	-12.506	-13.2418
-0.12207	-11.0345	-12.55	-13.2783
-0.121582	-11.0855	-12.5971	-13.3169
-0.121094	-11.1342	-12.6472	-13.3574
-0.120605	-11.1807	-12.7004	-13.4
-0.120117	-11.2251	-12.7567	-13.4445
-0.119629	-11.2676	-12.8161	-13.4909
-0.119141	-11.3082	-12.8785	-13.5391
-0.118652	-11.347	-12.9439	-13.5892
-0.118164	-11.3841	-13.0123	-13.6409
-0.117676	-11.4196	-13.0835	-13.6944
-0.117188	-11.4536	-13.1574	-13.7495
-0.116699	-11.4862	-13.234	-13.8062
-0.116211	-11.5173	-13.313	-13.8644
-0.115723	-11.5472	-13.3944	-13.924
-0.115234	-11.5757	-13.4779	-13.985
-0.114746	-11.6031	-13.5635	-14.0473
-0.114258	-11.6292	-13.6508	-14.1109
-0.11377	-11.6542	-13.7397	-14.1756
-0.113281	-11.678	-13.8301	-14.2415
-0.112793	-11.7007	-13.9216	-14.3084
-0.112305	-11.7223	-14.0142	-14.3764
-0.111816	-11.7427	-14.1075	-14.4454
-0.111328	-11.762	-14.2014	-14.5152
-0.11084	-11.7801	-14.2957	-14.586
-0.110352	-11.7969	-14.3901	-14.6577
-0.109863	-11.8126	-14.4845	-14.7302
-0.109375	-11.827	-14.5786	-14.8035
-0.108887	-11.8401	-14.6724	-14.8776
-0.108398	-11.8519	-14.7655	-14.9526
-0.10791	-11.8623	-14.8579	-15.0284
-0.107422	-11.8713	-14.9494	-15.105
-0.106934	-11.8789	-15.0398	-15.1825
-0.106445	-11.8849	-15.1291	-15.2609
-0.105957	-11.8895	-15.2171	-15.3403
-0.105469	-11.8925	-15.3038	-15.4206
-0.10498	-11.894	-15.389	-15.502
-0.104492	-11.8938	-15.4727	-15.5845
-0.104004	-11.8921	-15.5549	-15.6681
-0.103516	-11.8888	-15.6356	-15.753
-0.103027	-11.8838	-15.7147	-15.8391
-0.102539	-11.8773	-15.7923	-15.9266
-0.102051	-11.8692	-15.8684	-16.0156
-0.101562	-11.8596	-15.943	-16.106
-0.101074	-11.8485	-16.0163	-16.1979
-0.100586	-11.836	-16.0882	-16.2915
-0.100098	-11.8221	-16.1589	-16.3868
-0.0996094	-11.8069	-16.2286	-16.4838
-0.0991211	-11.7904	-16.2973	-16.5826
-0.0986328	-11.7728	-16.3651	-16.6832
-0.0981445	-11.7542	-16.4322	-16.7856
-0.0976562	-11.7347	-16.4988	-16.8899
-0.097168	-11.7144	-16.565	-16.9961
-0.0966797	-11.6935	-16.6309	-17.104
-0.0961914	-11.672	-16.6969	-17.2138
-0.0957031	-11.6502	-16.7629	-17.3254
-0.0952148	-11.6281	-16.8292	-17.4387
-0.0947266	-11.606	-16.896	-17.5536
-0.0942383	-11.5839	-16.9634	-17.6701
-0.09375	-11.5622	-17.0317	-17.7881
-0.0932617	-11.5408	-17.101	-17.9074
-0.0927734	-11.5201	-17.1714	-18.028
-0.0922852	-11.5002	-17.2431	-18.1495
-0.0917969	-11.4812	-17.3164	-18.272
-0.0913086	-11.4633	-17.3913	-18.3952
-0.0908203	-11.4467	-17.4679	-18.5189
-0.090332	-11.4316	-17.5465	-18.6429
-0.0898438	-11.4181	-17.6272	-18.767
-0.0893555	-11.4063	-17.71	-18.891
-0.0888672	-11.3964	-17.7951	-19.0145
-0.0883789	-11.3886	-17.8826	-19.1375
-0.0878906	-11.383	-17.9727	-19.2596
-0.0874023	-11.3796	-18.0653	-19.3805
-0.0869141	-11.3787	-18.1606	-19.5001
-0.0864258	-11.3803	-18.2587	-19.6181
-0.0859375	-11.3844	-18.3595	-19.7341
-0.0854492	-11.3912	-18.4633	-19.848
-0.0849609	-11.4008	-18.57	-19.9595
-0.0844727	-11.4131	-18.6797	-20.0683
-0.0839844	-11.4282	-18.7924	-20.1744
-0.0834961	-11.4461	-18.9082	-20.2773
-0.0830078	-11.4669	-19.0272	-20.3769
-0.0825195	-11.4904	-19.1492	-20.4731
-0.0820312	-11.5168	-19.2745	-20.5657
-0.081543	-11.5459	-19.4029	-20.6544
-0.0810547	-11.5778	-19.5346	-20.7392
-0.0805664	-11.6122	-19.6695	-20.8199
-0.0800781	-11.6493	-19.8077	-20.8965
-0.0795898	-11.6887	-19.9492	-20.9689
-0.0791016	-11.7306	-20.0939	-21.0369
-0.0786133	-11.7747	-20.242	-21.1007
-0.078125	-11.8209	-20.3935	-21.1602
-0.0776367	-11.869	-20.5483	-21.2154
-0.0771484	-11.919	-20.7064	-21.2663
-0.0766602	-11.9707	-20.8679	-21.313
-0.0761719	-12.0238	-21.0328	-21.3556
-0.0756836	-12.0782	-21.201	-21.3942
-0.0751953	-12.1338	-21.3727	-21.4289
-0.074707	-12.1902	-21.5477	-21.4599
-0.0742188	-12.2474	-21.7261	-21.4873
-0.0737305	-12.3051	-21.9078	-21.5114
-0.0732422	-12.3632	-22.0928	-21.5322
-0.0727539	-12.4214	-22.2812	-21.55
-0.0722656	-12.4794	-22.4728	-21.5651
-0.0717773	-12.5372	-22.6676	-21.5776
-0.0712891	-12.5944	-22.8655	-21.5878
-0.0708008	-12.651	-23.0665	-21.596
-0.0703125	-12.7066	-23.2705	-21.6023
-0.0698242	-12.7611	-23.4775	-21.6071
-0.0693359	-12.8143	-23.6871	-21.6105
-0.0688477	-12.866	-23.8995	-21.6128
-0.0683594	-12.916	-24.1144	-21.6143
-0.0678711	-12.9642	-24.3316	-21.6152
-0.0673828	-13.0104	-24.551	-21.6157
-0.0668945	-13.0544	-24.7725	-21.616
-0.0664062	-13.0961	-24.9957	-21.6164
-0.065918	-13.1354	-25.2205	-21.617
-0.0654297	-13.1721	-25.4467	-21.618
-0.0649414	-13.2062	-25.674	-21.6196
-0.0644531	-13.2375	-25.9022	-21.6219
-0.0639648	-13.266	-26.1309	-21.6251
-0.0634766	-13.2915	-26.3598	-21.6292
-0.0629883	-13.3142	-26.5888	-21.6343
-0.0625	-13.3338	-26.8174	-21.6406
-0.0620117	-13.3505	-27.0453	-21.6481
-0.0615234	-13.3641	-27.2722	-21.6568
-0.0610352	-13.3748	-27.4978	-21.6668
-0.0605469	-13.3825	-27.7217	-21.678
-0.0600586	-13.3872	-27.9436	-21.6904
-0.0595703	-13.389	-28.1631	-21.704
-0.059082	-13.3881	-28.3799	-21.7188
-0.0585938	-13.3844	-28.5937	-21.7346
-0.0581055	-13.378	-28.8041	-21.7514
-0.0576172	-13.3691	-29.0108	-21.7691
-0.0571289	-13.3577	-29.2135	-21.7877
-0.0566406	-13.344	-29.4119	-21.8069
-0.0561523	-13.3281	-29.6057	-21.8266
-0.0556641	-13.3102	-29.7946	-21.8468
-0.0551758	-13.2903	-29.9784	-21.8672
-0.0546875	-13.2687	-30.1568	-21.8878
-0.0541992	-13.2455	-30.3297	-21.9084
-0.0537109	-13.2209	-30.4968	-21.9288
-0.0532227	-13.1949	-30.6581	-21.9488
-0.0527344	-13.1678	-30.8133	-21.9684
-0.0522461	-13.1397	-30.9624	-21.9873
-0.0517578	-13.1108	-31.1054	-22.0054
-0.0512695	-13.0813	-31.2421	-22.0226
-0.0507812	-13.0511	-31.3725	-22.0388
-0.050293	-13.0206	-31.4967	-22.0537
-0.0498047	-12.9898	-31.6147	-22.0672
-0.0493164	-12.9589	-31.7266	-22.0793
-0.0488281	-12.9279	-31.8325	-22.0898
-0.0483398	-12.8969	-31.9326	-22.0986
-0.0478516	-12.8661	-32.0269	-22.1056
-0.0473633	-12.8355	-32.1158	-22.1107
-0.046875	-12.8052	-32.1993	-22.1138
-0.0463867	-12.7752	-32.2779	-22.1149
-0.0458984	-12.7455	-32.3516	-22.1139
-0.0454102	-12.7162	-32.4208	-22.1107
-0.0449219	-12.6872	-32.4859	-22.1053
-0.0444336	-12.6585	-32.5471	-22.0977
-0.0439453	-12.6301	-32.6047	-22.0878
-0.043457	-12.602	-32.6591	-22.0756
-0.0429688	-12.574	-32.7106	-22.061
-0.0424805	-12.5462	-32.7596	-22.0441
-0.0419922	-12.5183	-32.8065	-22.0249
-0.0415039	-12.4903	-32.8516	-22.0033
-0.0410156	-12.462	-32.8952	-21.9794
-0.0405273	-12.4334	-32.9377	-21.9531
-0.0400391	-12.4043	-32.9794	-21.9246
-0.0395508	-12.3745	-33.0207	-21.8937
-0.0390625	-12.3439	-33.0619	-21.8605
-0.0385742	-12.3123	-33.1033	-21.8251
-0.0380859	-12.2794	-33.1451	-21.7874
-0.0375977	-12.2453	-33.1876	-21.7474
-0.0371094	-12.2096	-33.231	-21.7052
-0.0366211	-12.1722	-33.2756	-21.6608
-0.0361328	-12.1329	-33.3216	-21.6143
-0.0356445	-12.0915	-33.3691	-21.5655
-0.0351562	-12.0479	-33.4182	-21.5146
-0.034668	-12.0019	-33.4691	-21.4615
-0.0341797	-11.9533	-33.5218	-21.4063
-0.0336914	-11.9019	-33.5765	-21.349
-0.0332031	-11.8478	-33.633	-21.2896
-0.0327148	-11.7906	-33.6915	-21.2281
-0.0322266	-11.7304	-33.7519	-21.1644
-0.0317383	-11.667	-33.8141	-21.0987
-0.03125	-11.6002	-33.8781	-21.031
-0.0307617	-11.5302	-33.9437	-20.9611
-0.0302734	-11.4568	-34.0109	-20.8893
-0.0297852	-11.3799	-34.0794	-20.8153
-0.0292969	-11.2997	-34.1491	-20.7394
-0.0288086	-11.216	-34.2199	-20.6614
-0.0283203	-11.1289	-34.2914	-20.5815
-0.027832	-11.0385	-34.3635	-20.4995
-0.0273438	-10.9448	-34.436	-20.4156
-0.0268555	-10.848	-34.5086	-20.3298
-0.0263672	-10.748	-34.5811	-20.242
-0.0258789	-10.6452	-34.6532	-20.1524
-0.0253906	-10.5395	-34.7247	-20.0609
-0.0249023	-10.4312	-34.7953	-19.9676
-0.0244141	-10.3204	-34.8648	-19.8726
-0.0239258	-10.2074	-34.9329	-19.7758
-0.0234375	-10.0923	-34.9994	-19.6773
-0.0229492	-9.9754	-35.064	-19.5772
-0.0224609	-9.8569	-35.1266	-19.4755
-0.0219727	-9.73705	-35.1869	-19.3723
-0.0214844	-9.6161	-35.2448	-19.2676
-0.0209961	-9.49433	-35.3	-19.1614
-0.0205078	-9.372	-35.3524	-19.0539
-0.0200195	-9.24939	-35.4018	-18.9451
-0.0195312	-9.12678	-35.4482	-18.835
-0.019043	-9.00445	-35.4914	-18.7237
-0.0185547	-8.88267	-35.5313	-18.6112
-0.0180664	-8.76174	-35.5678	-18.4977
-0.0175781	-8.64192	-35.601	-18.3831
-0.0170898	-8.52349	-35.6307	-18.2675
-0.0166016	-8.40673	-35.657	-18.1509
-0.0161133	-8.29189	-35.6798	-18.0334
-0.015625	-8.17923	-35.6992	-17.915
-0.0151367	-8.069	-35.7153	-17.7958
-0.0146484	-7.96143	-35.728	-17.6756
-0.0141602	-7.85675	-35.7375	-17.5547
-0.0136719	-7.75517	-35.7438	-17.4328
-0.0131836	-7.65691	-35.747	-17.3102
-0.0126953	-7.56214	-35.7473	-17.1867
-0.012207	-7.47105	-35.7448	-17.0623
-0.0117188	-7.38381	-35.7395	-16.937
-0.0112305	-7.30056	-35.7316	-16.8109
-0.0107422	-7.22144	-35.7212	-16.6837
-0.0102539	-7.14657	-35.7086	-16.5556
-0.00976562	-7.07607	-35.6937	-16.4264
-0.00927734	-7.01004	-35.6768	-16.2961
-0.00878906	-6.94854	-35.6579	-16.1647
-0.00830078	-6.89167	-35.6372	-16.032
-0.0078125	-6.83947	-35.6149	-15.898
-0.00732422	-6.79199	-35.591	-15.7627
-0.00683594	-6.74926	-35.5657	-15.626
-0.00634766	-6.71131	-35.539	-15.4878
-0.00585938	-6.67816	-35.5111	-15.348
-0.00537109	-6.6498	-35.4819	-15.2066
-0.00488281	-6.62623	-35.4517	-15.0636
-0.00439453	-6.60745	-35.4205	-14.9188
-0.00390625	-6.59342	-35.3882	-14.7722
-0.00341797	-6.58412	-35.355	-14.6238
-0.00292969	-6.57953	-35.3209	-14.4736
-0.00244141	-6.57959	-35.2859	-14.3215
-0.00195312	-6.58428	-35.2499	-14.1675
-0.00146484	-6.59354	-35.213	-14.0116
-0.000976562	-6.60732	-35.1753	-13.8539
-0.000488281	-6.62558	-35.1365	-13.6944
0	-6.64826	-35.0968	-13.533
0.000488281	-6.67531	-35.056	-13.37
0.000976562	-6.70667	-35.0142	-13.2052
0.00146484	-6.74229	-34.9713	-13.0389
0.00195312	-6.78211	-34.9271	-12.8712
0.00244141	-6.82609	-34.8818	-12.7021
0.00292969	-6.87416	-34.8352	-12.5318
0.00341797	-6.92628	-34.7872	-12.3604
0.00390625	-6.98241	-34.7378	-12.1882
0.00439453	-7.04248	-34.6869	-12.0153
0.00488281	-7.10646	-34.6345	-11.8418
0.00537109	-7.17431	-34.5806	-11.6681
0.00585938	-7.24598	-34.5251	-11.4943
0.00634766	-7.32143	-34.4679	-11.3207
0.00683594	-7.40064	-34.4091	-11.1474
0.00732422	-7.48357	-34.3485	-10.9748
0.0078125	-7.57019	-34.2863	-10.8032
0.00830078	-7.66047	-34.2224	-10.6327
0.00878906	-7.75439	-34.1568	-10.4636
0.00927734	-7.85192	-34.0896	-10.2962
0.00976562	-7.95304	-34.0207	-10.1308
0.0102539	-8.05774	-33.9503	-9.96761
0.0107422	-8.16599	-33.8783	-9.8069
0.0112305	-8.27778	-33.8049	-9.64892
0.0117188	-8.3931	-33.7301	-9.49392
0.012207	-8.51194	-33.6539	-9.34212
0.0126953	-8.63428	-33.5766	-9.19376
0.0131836	-8.76011	-33.4982	-9.04903
0.0136719	-8.88942	-33.4188	-8.90814
0.0141602	-9.02221	-33.3386	-8.77126
0.0146484	-9.15847	-33.2576	-8.63855
0.0151367	-9.29818	-33.176	-8.51016
0.015625	-9.44134	-33.094	-8.3862
0.0161133	-9.58794	-33.0117	-8.26679
0.0166016	-9.73796	-32.9292	-8.15201
0.0170898	-9.89141	-32.8467	-8.04191
0.0175781	-10.0483	-32.7643	-7.93653
0.0180664	-10.2085	-32.6823	-7.83589
0.0185547	-10.3721	-32.6006	-7.73999
0.019043	-10.5391	-32.5196	-7.6488
0.0195312	-10.7094	-32.4393	-7.56227
0.0200195	-10.8831	-32.3599	-7.48033
0.0205078	-11.06	-32.2814	-7.4029
0.0209961	-11.2402	-32.2042	-7.32988
0.0214844	-11.4237	-32.1281	-7.26113
0.0219727	-11.6103	-32.0534	-7.19652
0.0224609	-11.8001	-31.9803	-7.13589
0.0229492	-11.993	-31.9086	-7.07908
0.0234375	-12.1891	-31.8387	-7.0259
0.0239258	-12.3881	-31.7705	-6.97616
0.0244141	-12.5901	-31.7042	-6.92967
0.0249023	-12.795	-31.6397	-6.88622
0.0253906	-13.0027	-31.5772	-6.8456
0.0258789	-13.2132	-31.5167	-6.80759
0.0263672	-13.4263	-31.4582	-6.77199
0.0268555	-13.642	-31.4019	-6.73858
0.0273438	-13.8602	-31.3476	-6.70715
0.027832	-14.0808	-31.2954	-6.67749
0.0283203	-14.3037	-31.2454	-6.6494
0.0288086	-14.5287	-31.1975	-6.6227
0.0292969	-14.7557	-31.1518	-6.59719
0.0297852	-14.9846	-31.1082	-6.57271
0.0302734	-15.2152	-31.0668	-6.54908
0.0307617	-15.4474	-31.0275	-6.52618
0.03125	-15.681	-30.9904	-6.50385
0.0317383	-15.9159	-30.9553	-6.48198
0.0322266	-16.1519	-30.9223	-6.46046
0.0327148	-16.3887	-30.8915	-6.4392
0.0332031	-16.6262	-30.8627	-6.41813
0.0336914	-16.8642	-30.8359	-6.39719
0.0341797	-17.1025	-30.8112	-6.37633
0.034668	-17.3409	-30.7886	-6.35554
0.0351562	-17.5791	-30.7679	-6.33479
0.0356445	-17.817	-30.7493	-6.3141
0.0361328	-18.0542	-30.7326	-6.29348
0.0366211	-18.2905	-30.718	-6.27296
0.0371094	-18.5258	-30.7054	-6.2526
0.0375977	-18.7597	-30.6947	-6.23244
0.0380859	-18.992	-30.686	-6.21255
0.0385742	-19.2225	-30.6793	-6.19302
0.0390625	-19.4509	-30.6746	-6.17392
0.0395508	-19.677	-30.6719	-6.15536
0.0400391	-19.9005	-30.6711	-6.13744
0.0405273	-20.1212	-30.6723	-6.12026
0.0410156	-20.3388	-30.6755	-6.10393
0.0415039	-20.5531	-30.6806	-6.08857
0.0419922	-20.7638	-30.6876	-6.07428
0.0424805	-20.9708	-30.6966	-6.0612
0.0429688	-21.1738	-30.7075	-6.04942
0.043457	-21.3727	-30.7202	-6.03906
0.0439453	-21.5671	-30.7348	-6.03024
0.0444336	-21.757	-30.7512	-6.02306
0.0449219	-21.9421	-30.7694	-6.01763
0.0454102	-22.1223	-30.7892	-6.01403
0.0458984	-22.2974	-30.8108	-6.01238
0.0463867	-22.4673	-30.8338	-6.01274
0.046875	-22.6319	-30.8584	-6.01521
0.0473633	-22.791	-30.8844	-6.01986
0.0478516	-22.9447	-30.9117	-6.02675
0.0483398	-23.0927	-30.9403	-6.03595
0.0488281	-23.235	-30.9699	-6.04751
0.0493164	-23.3717	-31.0006	-6.06149
0.0498047	-23.5026	-31.0321	-6.07792
0.050293	-23.6277	-31.0644	-6.09684
0.0507812	-23.7472	-31.0972	-6.11829
0.0512695	-23.8609	-31.1305	-6.14229
0.0517578	-23.969	-31.1641	-6.16886
0.0522461	-24.0715	-31.1978	-6.19802
0.0527344	-24.1685	-31.2316	-6.22978
0.0532227	-24.2601	-31.2651	-6.26416
0.0537109	-24.3463	-31.2983	-6.30116
0.0541992	-24.4273	-31.3311	-6.3408
0.0546875	-24.5033	-31.3631	-6.38308
0.0551758	-24.5743	-31.3944	-6.428
0.0556641	-24.6406	-31.4246	-6.47556
0.0561523	-24.7023	-31.4538	-6.52578
0.0566406	-24.7595	-31.4817	-6.57866
0.0571289	-24.8125	-31.5081	-6.6342
0.0576172	-24.8614	-31.533	-6.69241
0.0581055	-24.9064	-31.5563	-6.7533
0.0585938	-24.9478	-31.5777	-6.81687
0.059082	-24.9857	-31.5973	-6.88314
0.0595703	-25.0203	-31.6148	-6.9521
0.0600586	-25.0518	-31.6303	-7.02377
0.0605469	-25.0803	-31.6436	-7.09817
0.0610352	-25.1062	-31.6547	-7.1753
0.0615234	-25.1296	-31.6635	-7.25516
0.0620117	-25.1505	-31.67	-7.33777
0.0625	-25.1693	-31.6742	-7.42313
0.0629883	-25.1861	-31.6761	-7.51125
0.0634766	-25.201	-31.6756	-7.60212
0.0639648	-25.2141	-31.6727	-7.69575
0.0644531	-25.2256	-31.6676	-7.79212
0.0649414	-25.2356	-31.6602	-7.89122
0.0654297	-25.2442	-31.6505	-7.99304
0.065918	-25.2515	-31.6386	-8.09754
0.0664062	-25.2575	-31.6246	-8.2047
0.0668945	-25.2624	-31.6086	-8.31448
0.0673828	-25.266	-31.5905	-8.42682
0.0678711	-25.2686	-31.5705	-8.54168
0.0683594	-25.27	-31.5487	-8.65898
0.0688477	-25.2703	-31.5251	-8.77866
0.0693359	-25.2695	-31.4998	-8.90062
0.0698242	-25.2676	-31.473	-9.02477
0.0703125	-25.2644	-31.4447	-9.15102
0.0708008	-25.26	-31.4149	-9.27923
0.0712891	-25.2542	-31.3839	-9.40931
0.0717773	-25.2471	-31.3515	-9.5411
0.0722656	-25.2385	-31.318	-9.67447
0.0727539	-25.2284	-31.2835	-9.80928
0.0732422	-25.2167	-31.2478	-9.94536
0.0737305	-25.2032	-31.2112	-10.0826
0.0742188	-25.1879	-31.1737	-10.2207
0.074707	-25.1706	-31.1353	-10.3596
0.0751953	-25.1514	-31.0961	-10.4991
0.0756836	-25.13	-31.0561	-10.6391
0.0761719	-25.1064	-31.0153	-10.7793
0.0766602	-25.0806	-30.9737	-10.9195
0.0771484	-25.0524	-30.9314	-11.0597
0.0776367	-25.0217	-30.8884	-11.1995
0.078125	-24.9886	-30.8446	-11.3389
0.0786133	-24.953	-30.8001	-11.4777
0.0791016	-24.9149	-30.7549	-11.6158
0.0795898	-24.8741	-30.7089	-11.7529
0.0800781	-24.8309	-30.6621	-11.8889
0.0805664	-24.7851	-30.6146	-12.0238
0.0810547	-24.7368	-30.5662	-12.1573
0.081543	-24.6861	-30.517	-12.2895
0.0820312	-24.633	-30.467	-12.4201
0.0825195	-24.5776	-30.416	-12.5492
0.0830078	-24.5201	-30.3642	-12.6767
0.0834961	-24.4605	-30.3115	-12.8025
0.0839844	-24.3991	-30.2579	-12.9266
0.0844727	-24.3359	-30.2033	-13.049
0.0849609	-24.2712	-30.1478	-13.1697
0.0854492	-24.2052	-30.0914	-13.2888
0.0859375	-24.1381	-30.0341	-13.4061
0.0864258	-24.07	-29.9759	-13.5219
0.0869141	-24.0013	-29.9168	-13.6362
0.0874023	-23.9323	-29.8568	-13.749
0.0878906	-23.863	-29.7961	-13.8605
0.0883789	-23.7939	-29.7345	-13.9707
0.0888672	-23.7252	-29.6723	-14.0797
0.0893555	-23.6571	-29.6093	-14.1878
0.0898438	-23.59	-29.5458	-14.295
0.090332	-23.5241	-29.4817	-14.4014
0.0908203	-23.4596	-29.4171	-14.5072
0.0913086	-23.3969	-29.3521	-14.6126
0.0917969	-23.3362	-29.2868	-14.7177
0.0922852	-23.2776	-29.2213	-14.8226
0.0927734	-23.2215	-29.1555	-14.9274
0.0932617	-23.168	-29.0897	-15.0324
0.09375	-23.1173	-29.0238	-15.1376
0.0942383	-23.0695	-28.9581	-15.2431
0.0947266	-23.0249	-28.8924	-15.3492
0.0952148	-22.9836	-28.827	-15.4558
0.0957031	-22.9455	-28.7619	-15.563
0.0961914	-22.9108	-28.6971	-15.671
0.0966797	-22.8795	-28.6327	-15.7799
0.097168	-22.8516	-28.5688	-15.8895
0.0976562	-22.8271	-28.5054	-16.0001
0.0981445	-22.8059	-28.4425	-16.1115
0.0986328	-22.7879	-28.3803	-16.2239
0.0991211	-22.7729	-28.3186	-16.3371
0.0996094	-22.761	-28.2575	-16.4511
0.100098	-22.7517	-28.197	-16.5659
0.100586	-22.745	-28.1372	-16.6814
0.101074	-22.7405	-28.0779	-16.7976
0.101562	-22.7381	-28.0192	-16.9142
0.102051	-22.7373	-27.9611	-17.0312
0.102539	-22.738	-27.9035	-17.1485
0.103027	-22.7397	-27.8464	-17.2659
0.103516	-22.742	-27.7897	-17.3832
0.104004	-22.7447	-27.7334	-17.5003
0.104492	-22.7473	-27.6775	-17.617
0.10498	-22.7494	-27.6218	-17.7331
0.105469	-22.7507	-27.5664	-17.8485
0.105957	-22.7506	-27.5111	-17.9629
0.106445	-22.7489	-27.456	-18.0761
0.106934	-22.7451	-27.4009	-18.188
0.107422	-22.7388	-27.3459	-18.2984
0.10791	-22.7296	-27.2909	-18.4071
0.108398	-22.7172	-27.2358	-18.5139
0.108887	-22.7012	-27.1807	-18.6186
0.109375	-22.6813	-27.1255	-18.7212
0.109863	-22.6572	-27.0703	-18.8214
0.110352	-22.6286	-27.0149	-18.9191
0.11084	-22.5952	-26.9596	-19.0142
0.111328	-22.5569	-26.9041	-19.1067
0.111816	-22.5135	-26.8488	-19.1963
0.112305	-22.4648	-26.7935	-19.2832
0.112793	-22.4107	-26.7383	-19.3671
0.113281	-22.3512	-26.6834	-19.4481
0.11377	-22.2863	-26.6289	-19.5262
0.114258	-22.2159	-26.5747	-19.6014
0.114746	-22.1401	-26.5212	-19.6737
0.115234	-22.0592	-26.4683	-19.7432
0.115723	-21.9731	-26.4163	-19.8099
0.116211	-21.8821	-26.3654	-19.874
0.116699	-21.7865	-26.3156	-19.9354
0.117188	-21.6866	-26.2671	-19.9944
0.117676	-21.5825	-26.2202	-20.0511
0.118164	-21.4748	-26.1751	-20.1055
0.118652	-21.3638	-26.1318	-20.1579
0.119141	-21.2499	-26.0907	-20.2085
0.119629	-21.1336	-26.0518	-20.2573
0.120117	-21.0154	-26.0154	-20.3046
0.120605	-20.8958	-25.9818	-20.3506
0.121094	-20.7752	-25.951	-20.3954
0.121582	-20.6543	-25.9232	-20.4392
0.12207	-20.5336	-25.8986	-20.4822
0.122559	-20.4137	-25.8775	-20.5245
0.123047	-20.295	-25.8598	-20.5664
0.123535	-20.1783	-25.8458	-20.6079
0.124023	-20.0641	-25.8356	-20.6493
0.124512	-19.9529	-25.8293	-20.6906
0.125	-19.8453	-25.827	-20.7321
0.125488	-19.7418	-25.8287	-20.7737
0.125977	-19.643	-25.8346	-20.8156
0.126465	-19.5493	-25.8446	-20.8579
0.126953	-19.4612	-25.8588	-20.9005
0.127441	-19.3791	-25.8772	-20.9437
0.12793	-19.3036	-25.8998	-20.9873
0.128418	-19.2348	-25.9265	-21.0313
0.128906	-19.1733	-25.9573	-21.0758
0.129395	-19.1193	-25.9922	-21.1207
0.129883	-19.0731	-26.0311	-21.1659
0.130371	-19.0349	-26.0738	-21.2113
0.130859	-19.0048	-26.1202	-21.2569
0.131348	-18.9831	-26.1703	-21.3025
0.131836	-18.9699	-26.2239	-21.348
0.132324	-18.9651	-26.2809	-21.3932
0.132812	-18.9689	-26.3411	-21.438
0.133301	-18.9812	-26.4044	-21.4821
0.133789	-19.0018	-26.4707	-21.5254
0.134277	-19.0309	-26.5396	-21.5677
0.134766	-19.0681	-26.6112	-21.6088
0.135254	-19.1132	-26.6852	-21.6484
0.135742	-19.1662	-26.7615	-21.6864
0.13623	-19.2267	-26.8399	-21.7224
0.136719	-19.2945	-26.9203	-21.7564
0.137207	-19.3693	-27.0026	-21.788
0.137695	-19.4506	-27.0865	-21.817
0.138184	-19.5383	-27.1721	-21.8433
0.138672	-19.6318	-27.2591	-21.8667
0.13916	-19.7308	-27.3475	-21.8868
0.139648	-19.835	-27.4371	-21.9037
0.140137	-19.9438	-27.528	-21.917
0.140625	-20.0569	-27.6201	-21.9266
0.141113	-20.1739	-27.7132	-21.9324
0.141602	-20.2943	-27.8074	-21.9343
0.14209	-20.4176	-27.9027	-21.9322
0.142578	-20.5435	-27.9989	-21.9259
0.143066	-20.6716	-28.0963	-21.9154
0.143555	-20.8013	-28.1946	-21.9006
0.144043	-20.9324	-28.2941	-21.8815
0.144531	-21.0644	-28.3946	-21.8581
0.14502	-21.1969	-28.4964	-21.8303
0.145508	-21.3295	-28.5993	-21.7983
0.145996	-21.462	-28.7035	-21.762
0.146484	-21.594	-28.809	-21.7215
0.146973	-21.7251	-28.916	-21.6769
0.147461	-21.8551	-29.0244	-21.6282
0.147949	-21.9837	-29.1343	-21.5756
0.148438	-22.1106	-29.2459	-21.5191
0.148926	-22.2355	-29.3592	-21.4589
0.149414	-22.3584	-29.4741	-21.3952
0.149902	-22.4789	-29.5909	-21.328
0.150391	-22.5969	-29.7096	-21.2575
0.150879	-22.7122	-29.8301	-21.184
0.151367	-22.8246	-29.9526	-21.1074
0.151855	-22.9342	-30.077	-21.028
0.152344	-23.0407	-30.2034	-20.946
0.152832	-23.144	-30.3318	-20.8616
0.15332	-23.2442	-30.4621	-20.7748
0.153809	-23.3411	-30.5944	-20.6858
0.154297	-23.4347	-30.7286	-20.5948
0.154785	-23.525	-30.8646	-20.502
0.155273	-23.6119	-31.0024	-20.4074
0.155762	-23.6956	-31.1419	-20.3112
0.15625	-23.7759	-31.2831	-20.2135
0.156738	-23.8529	-31.4257	-20.1145
0.157227	-23.9267	-31.5698	-20.0141
0.157715	-23.9973	-31.7151	-19.9126
0.158203	-24.0648	-31.8616	-19.8099
0.158691	-24.1293	-32.009	-19.7062
0.15918	-24.1908	-32.1573	-19.6015
0.159668	-24.2494	-32.3062	-19.4958
0.160156	-24.3053	-32.4557	-19.3892
0.160645	-24.3585	-32.6054	-19.2816
0.161133	-24.4093	-32.7552	-19.1731
0.161621	-24.4576	-32.905	-19.0637
0.162109	-24.5038	-33.0546	-18.9534
0.162598	-24.5479	-33.2037	-18.842
0.163086	-24.59	-33.3521	-18.7297
0.163574	-24.6305	-33.4998	-18.6163
0.164062	-24.6694	-33.6465	-18.5019
0.164551	-24.707	-33.792	-18.3863
0.165039	-24.7435	-33.9362	-18.2696
0.165527	-24.7791	-34.0788	-18.1516
0.166016	-24.8139	-34.2198	-18.0323
0.166504	-24.8484	-34.359	-17.9117
0.166992	-24.8826	-34.4963	-17.7896
0.16748	-24.917	-34.6315	-17.6662
0.167969	-24.9516	-34.7644	-17.5412
0.168457	-24.9868	-34.8951	-17.4146
0.168945	-25.0229	-35.0233	-17.2865
0.169434	-25.0601	-35.1491	-17.1568
0.169922	-25.0988	-35.2723	-17.0254
0.17041	-25.1392	-35.3928	-16.8923
0.170898	-25.1815	-35.5107	-16.7576
0.171387	-25.2262	-35.6258	-16.6212
0.171875	-25.2735	-35.7382	-16.4831
0.172363	-25.3236	-35.8477	-16.3434
0.172852	-25.3769	-35.9545	-16.202
0.17334	-25.4336	-36.0585	-16.059
0.173828	-25.494	-36.1597	-15.9144
0.174316	-25.5583	-36.2582	-15.7684
0.174805	-25.6268	-36.3539	-15.6208
0.175293	-25.6998	-36.4468	-15.4719
0.175781	-25.7774	-36.5372	-15.3217
0.17627	-25.8599	-36.6248	-15.1703
0.176758	-25.9474	-36.7099	-15.0177
0.177246	-26.0401	-36.7925	-14.8641
0.177734	-26.1381	-36.8725	-14.7096
0.178223	-26.2417	-36.9502	-14.5542
0.178711	-26.3508	-37.0255	-14.3981
0.179199	-26.4655	-37.0986	-14.2414
0.179688	-26.586	-37.1694	-14.0842
0.180176	-26.7121	-37.238	-13.9267
0.180664	-26.844	-37.3046	-13.7688
0.181152	-26.9816	-37.3691	-13.6108
0.181641	-27.1248	-37.4317	-13.4528
0.182129	-27.2736	-37.4924	-13.2949
0.182617	-27.4278	-37.5512	-13.1372
0.183105	-27.5874	-37.6084	-12.9797
0.183594	-27.7521	-37.6638	-12.8227
0.184082	-27.9218	-37.7175	-12.6662
0.18457	-28.0962	-37.7697	-12.5104
0.185059	-28.2753	-37.8204	-12.3552
0.185547	-28.4586	-37.8695	-12.2008
0.186035	-28.646	-37.9173	-12.0474
0.186523	-28.8372	-37.9636	-11.8949
0.187012	-29.0318	-38.0087	-11.7434
0.1875	-29.2297	-38.0524	-11.5931
0.187988	-29.4304	-38.0949	-11.4439
0.188477	-29.6337	-38.1362	-11.296
0.188965	-29.8393	-38.1763	-11.1494
0.189453	-30.0467	-38.2152	-11.0042
0.189941	-30.2558	-38.253	-10.8603
0.19043	-30.4662	-38.2897	-10.718
0.190918	-30.6775	-38.3253	-10.5772
0.191406	-30.8895	-38.3599	-10.4379
0.191895	-31.1018	-38.3934	-10.3003
0.192383	-31.3143	-38.4258	-10.1643
0.192871	-31.5265	-38.4572	-10.0301
0.193359	-31.7383	-38.4876	-9.89757
0.193848	-31.9495	-38.5169	-9.76687
0.194336	-32.1597	-38.5452	-9.63801
0.194824	-32.3688	-38.5725	-9.51106
0.195312	-32.5767	-38.5986	-9.38605
0.195801	-32.7831	-38.6237	-9.26305
0.196289	-32.988	-38.6477	-9.14211
0.196777	-33.1911	-38.6705	-9.02328
0.197266	-33.3925	-38.6922	-8.90663
0.197754	-33.592	-38.7126	-8.79222
0.198242	-33.7896	-38.7319	-8.68011
0.19873	-33.9853	-38.7498	-8.57037
0.199219	-34.1791	-38.7664	-8.46306
0.199707	-34.3709	-38.7816	-8.35826
0.200195	-34.5608	-38.7954	-8.25604
0.200684	-34.7488	-38.8076	-8.15645
0.201172	-34.935	-38.8183	-8.05959
0.20166	-35.1194	-38.8274	-7.9655
0.202148	-35.3022	-38.8349	-7.87427
0.202637	-35.4834	-38.8406	-7.78594
0.203125	-35.6631	-38.8444	-7.7006
0.203613	-35.8414	-38.8464	-7.61829
0.204102	-36.0184	-38.8465	-7.53906
0.20459	-36.1942	-38.8446	-7.46297
0.205078	-36.3688	-38.8406	-7.39006
0.205566	-36.5425	-38.8345	-7.32035
0.206055	-36.7152	-38.8262	-7.25389
0.206543	-36.887	-38.8157	-7.19067
0.207031	-37.0581	-38.8029	-7.13073
0.20752	-37.2284	-38.7877	-7.07404
0.208008	-37.398	-38.7703	-7.0206
0.208496	-37.567	-38.7504	-6.9704
0.208984	-37.7352	-38.7281	-6.92339
0.209473	-37.9028	-38.7034	-6.87953
0.209961	-38.0698	-38.6763	-6.83876
0.210449	-38.2359	-38.6467	-6.80103
0.210938	-38.4013	-38.6146	-6.76623
0.211426	-38.5658	-38.5801	-6.73429
0.211914	-38.7293	-38.5433	-6.7051
0.212402	-38.8917	-38.504	-6.67854
0.212891	-39.0529	-38.4624	-6.65449
0.213379	-39.2127	-38.4185	-6.63281
0.213867	-39.3709	-38.3723	-6.61336
0.214355	-39.5275	-38.324	-6.59598
0.214844	-39.682	-38.2735	-6.58051
0.215332	-39.8344	-38.2211	-6.56678
0.21582	-39.9845	-38.1666	-6.55461
0.216309	-40.1319	-38.1103	-6.54383
0.216797	-40.2765	-38.0522	-6.53424
0.217285	-40.418	-37.9924	-6.52566
0.217773	-40.5561	-37.9311	-6.5179
0.218262	-40.6906	-37.8682	-6.51076
0.21875	-40.8212	-37.804	-6.50407
0.219238	-40.9476	-37.7385	-6.49762
0.219727	-41.0697	-37.6719	-6.49124
0.220215	-41.1871	-37.6042	-6.48475
0.220703	-41.2996	-37.5355	-6.47796
0.221191	-41.4069	-37.466	-6.47073
0.22168	-41.5089	-37.3957	-6.46287
0.222168	-41.6052	-37.3247	-6.45426
0.222656	-41.6957	-37.2532	-6.44473
0.223145	-41.7803	-37.1811	-6.43417
0.223633	-41.8586	-37.1087	-6.42245
0.224121	-41.9305	-37.0359	-6.40948
0.224609	-41.9959	-36.9628	-6.39515
0.225098	-42.0547	-36.8894	-6.37938
0.225586	-42.1067	-36.8159	-6.36211
0.226074	-42.1519	-36.7422	-6.34329
0.226562	-42.19	-36.6684	-6.32288
0.227051	-42.2212	-36.5945	-6.30085
0.227539	-42.2454	-36.5204	-6.2772
0.228027	-42.2625	-36.4463	-6.25192
0.228516	-42.2725	-36.3721	-6.22504
0.229004	-42.2755	-36.2977	-6.19659
0.229492	-42.2714	-36.2232	-6.1666
0.22998	-42.2604	-36.1484	-6.13515
0.230469	-42.2425	-36.0735	-6.10228
0.230957	-42.2179	-35.9983	-6.06809
0.231445	-42.1865	-35.9227	-6.03265
0.231934	-42.1486	-35.8468	-5.99607
0.232422	-42.1043	-35.7704	-5.95845
0.23291	-42.0536	-35.6935	-5.9199
0.233398	-41.9969	-35.616	-5.88054
0.233887	-41.9342	-35.5378	-5.84049
0.234375	-41.8658	-35.4589	-5.79989
0.234863	-41.7919	-35.3791	-5.75886
0.235352	-41.7126	-35.2983	-5.71753
0.23584	-41.6281	-35.2166	-5.67604
0.236328	-41.5388	-35.1338	-5.63453
0.236816	-41.4448	-35.0497	-5.59312
0.237305	-41.3463	-34.9644	-5.55194
0.237793	-41.2436	-34.8778	-5.51113
0.238281	-41.137	-34.7897	-5.4708
0.23877	-41.0266	-34.7001	-5.43108
0.239258	-40.9127	-34.6088	-5.39208
0.239746	-40.7956	-34.5159	-5.35392
0.240234	-40.6755	-34.4212	-5.31668
0.240723	-40.5526	-34.3247	-5.28048
0.241211	-40.4272	-34.2263	-5.24539
0.241699	-40.2994	-34.1259	-5.2115
0.242188	-40.1696	-34.0235	-5.17887
0.242676	-40.038	-33.919	-5.14758
0.243164	-39.9047	-33.8123	-5.11767
0.243652	-39.7699	-33.7034	-5.0892
0.244141	-39.634	-33.5922	-5.0622
0.244629	-39.497	-33.4787	-5.0367
0.245117	-39.3591	-33.3627	-5.01271
0.245605	-39.2205	-33.2444	-4.99025
0.246094	-39.0814	-33.1235	-4.96933
0.246582	-38.9419	-33.0001	-4.94993
0.24707	-38.8021	-32.8742	-4.93205
0.247559	-38.6623	-32.7456	-4.91565
0.248047	-38.5224	-32.6143	-4.90072
0.248535	-38.3825	-32.4803	-4.88721
0.249023	-38.2429	-32.3435	-4.87509
0.249512	-38.1035	-32.204	-4.8643
0.25	-37.9643	-32.0616	-4.85479
0.250488	-37.8255	-31.9163	-4.84649
0.250977	-37.6871	-31.7681	-4.83935
0.251465	-37.549	-31.617	-4.83329
0.251953	-37.4113	-31.4629	-4.82823
0.252441	-37.274	-31.3059	-4.8241
0.25293	-37.137	-31.1458	-4.82082
0.253418	-37.0004	-30.9827	-4.81829
0.253906	-36.864	-30.8166	-4.81644
0.254395	-36.7277	-30.6474	-4.81517
0.254883	-36.5917	-30.4752	-4.81439
0.255371	-36.4556	-30.2999	-4.81401
0.255859	-36.3196	-30.1217	-4.81393
0.256348	-36.1834	-29.9404	-4.81407
0.256836	-36.0469	-29.7562	-4.81433
0.257324	-35.9102	-29.5691	-4.81461
0.257812	-35.7729	-29.3791	-4.81483
0.258301	-35.6352	-29.1863	-4.81489
0.258789	-35.4968	-28.9908	-4.81471
0.259277	-35.3575	-28.7927	-4.81421
0.259766	-35.2175	-28.592	-4.81329
0.260254	-35.0764	-28.3888	-4.81188
0.260742	-34.9342	-28.1833	-4.8099
0.26123	-34.7909	-27.9756	-4.80728
0.261719	-34.6463	-27.7658	-4.80395
0.262207	-34.5003	-27.5542	-4.79984
0.262695	-34.353	-27.3407	-4.79491
0.263184	-34.2042	-27.1257	-4.78909
0.263672	-34.0539	-26.9092	-4.78234
0.26416	-33.902	-26.6915	-4.77462
0.264648	-33.7487	-26.4728	-4.76589
0.265137	-33.5938	-26.2532	-4.75612
0.265625	-33.4374	-26.033	-4.74529
0.266113	-33.2796	-25.8124	-4.7334
0.266602	-33.1204	-25.5916	-4.72042
0.26709	-32.9598	-25.3707	-4.70636
0.267578	-32.798	-25.1501	-4.69123
0.268066	-32.6351	-24.9299	-4.67505
0.268555	-32.4712	-24.7103	-4.65783
0.269043	-32.3064	-24.4916	-4.63961
0.269531	-32.1409	-24.2739	-4.62041
0.27002	-31.9749	-24.0574	-4.6003
0.270508	-31.8086	-23.8423	-4.57931
0.270996	-31.6421	-23.6287	-4.5575
0.271484	-31.4757	-23.4169	-4.53495
0.271973	-31.3096	-23.207	-4.51171
0.272461	-31.1439	-22.9991	-4.48786
0.272949	-30.9791	-22.7933	-4.46348
0.273438	-30.8152	-22.5898	-4.43866
0.273926	-30.6525	-22.3885	-4.41348
0.274414	-30.4913	-22.1896	-4.38803
0.274902	-30.3318	-21.9931	-4.36241
0.275391	-30.1742	-21.7991	-4.33671
0.275879	-30.0188	-21.6074	-4.31102
0.276367	-29.8657	-21.4182	-4.28544
0.276855	-29.7152	-21.2314	-4.26006
0.277344	-29.5675	-21.0469	-4.23498
0.277832	-29.4227	-20.8646	-4.21028
0.27832	-29.2809	-20.6845	-4.18605
0.278809	-29.1425	-20.5064	-4.16238
0.279297	-29.0074	-20.3302	-4.13933
0.279785	-28.8758	-20.1558	-4.11699
0.280273	-28.7477	-19.9829	-4.09541
0.280762	-28.6233	-19.8115	-4.07466
0.28125	-28.5025	-19.6413	-4.05477
0.281738	-28.3854	-19.4721	-4.03581
0.282227	-28.272	-19.3038	-4.01779
0.282715	-28.1621	-19.136	-4.00074
0.283203	-28.0559	-18.9687	-3.98467
0.283691	-27.9531	-18.8015	-3.9696
0.28418	-27.8536	-18.6343	-3.9555
0.284668	-27.7575	-18.4668	-3.94238
0.285156	-27.6644	-18.2988	-3.93019
0.285645	-27.5743	-18.1302	-3.9189
0.286133	-27.4869	-17.9606	-3.90847
0.286621	-27.402	-17.79	-3.89883
0.287109	-27.3195	-17.6181	-3.88993
0.287598	-27.2391	-17.4448	-3.88168
0.288086	-27.1605	-17.2699	-3.87401
0.288574	-27.0836	-17.0933	-3.86682
0.289062	-27.0081	-16.915	-3.86001
0.289551	-26.9336	-16.7347	-3.85349
0.290039	-26.86	-16.5525	-3.84714
0.290527	-26.7871	-16.3683	-3.84085
0.291016	-26.7145	-16.1821	-3.8345
0.291504	-26.6421	-15.994	-3.82796
0.291992	-26.5695	-15.8038	-3.82113
0.29248	-26.4967	-15.6118	-3.81387
0.292969	-26.4233	-15.418	-3.80606
0.293457	-26.3492	-15.2225	-3.79759
0.293945	-26.2743	-15.0255	-3.78833
0.294434	-26.1984	-14.827	-3.77817
0.294922	-26.1214	-14.6275	-3.767
0.29541	-26.0432	-14.4269	-3.75471
0.295898	-25.9636	-14.2257	-3.7412
0.296387	-25.8828	-14.0239	-3.72638
0.296875	-25.8006	-13.8221	-3.71016
0.297363	-25.717	-13.6203	-3.69247
0.297852	-25.6322	-13.4191	-3.67323
0.29834	-25.5461	-13.2186	-3.65239
0.298828	-25.4589	-13.0193	-3.62989
0.299316	-25.3706	-12.8214	-3.60569
0.299805	-25.2816	-12.6255	-3.57976
0.300293	-25.1918	-12.4317	-3.55208
0.300781	-25.1016	-12.2406	-3.52264
0.30127	-25.0111	-12.0525	-3.49143
0.301758	-24.9206	-11.8678	-3.45846
0.302246	-24.8304	-11.6868	-3.42374
0.302734	-24.7407	-11.51	-3.3873
0.303223	-24.6519	-11.3376	-3.34917
0.303711	-24.5643	-11.17	-3.30939
0.304199	-24.4782	-11.0076	-3.26801
0.304688	-24.394	-10.8506	-3.22508
0.305176	-24.312	-10.6995	-3.18066
0.305664	-24.2326	-10.5543	-3.13482
0.306152	-24.1561	-10.4154	-3.08761
0.306641	-24.0829	-10.2831	-3.03912
0.307129	-24.0134	-10.1575	-2.98941
0.307617	-23.9479	-10.0388	-2.93856
0.308105	-23.8867	-9.92717	-2.88665
0.308594	-23.8302	-9.82271	-2.83376
0.309082	-23.7787	-9.72552	-2.77995
0.30957	-23.7326	-9.63566	-2.7253
0.310059	-23.692	-9.55314	-2.66989
0.310547	-23.6574	-9.47798	-2.61378
0.311035	-23.6289	-9.41013	-2.55705
0.311523	-23.6067	-9.34953	-2.49974
0.312012	-23.5911	-9.29608	-2.44193
0.3125	-23.5823	-9.24965	-2.38367
0.312988	-23.5803	-9.21009	-2.32501
0.313477	-23.5854	-9.1772	-2.26599
0.313965	-23.5977	-9.15078	-2.20666
0.314453	-23.6171	-9.13059	-2.14705
0.314941	-23.6438	-9.11636	-2.08719
0.31543	-23.6778	-9.1078	-2.02712
0.315918	-23.719	-9.10462	-1.96686
0.316406	-23.7674	-9.10649	-1.90643
0.316895	-23.823	-9.11307	-1.84584
0.317383	-23.8857	-9.12399	-1.78511
0.317871	-23.9552	-9.13891	-1.72426
0.318359	-24.0315	-9.15743	-1.66329
0.318848	-24.1145	-9.17918	-1.60222
0.319336	-24.2038	-9.20376	-1.54105
0.319824	-24.2994	-9.2308	-1.4798
0.320312	-24.4009	-9.25989	-1.41847
0.320801	-24.5081	-9.29064	-1.35709
0.321289	-24.6207	-9.32269	-1.29566
0.321777	-24.7385	-9.35564	-1.2342
0.322266	-24.8612	-9.38913	-1.17274
0.322754	-24.9883	-9.42282	-1.1113
0.323242	-25.1197	-9.45634	-1.04992
0.32373	-25.255	-9.48939	-0.988621
0.324219	-25.3939	-9.52164	-0.927456
0.324707	-25.536	-9.55282	-0.866469
0.325195	-25.681	-9.58264	-0.805717
0.325684	-25.8286	-9.61085	-0.745258
0.326172	-25.9785	-9.63723	-0.685162
0.32666	-26.1303	-9.66157	-0.625501
0.327148	-26.2837	-9.6837	-0.566358
0.327637	-26.4384	-9.70345	-0.507819
0.328125	-26.5941	-9.72069	-0.449978
0.328613	-26.7506	-9.73531	-0.392935
0.329102	-26.9075	-9.74723	-0.336796
0.32959	-27.0646	-9.7564	-0.281672
0.330078	-27.2217	-9.76277	-0.227678
0.330566	-27.3786	-9.76633	-0.174935
0.331055	-27.5349	-9.7671	-0.123565
0.331543	-27.6907	-9.7651	-0.0736941
0.332031	-27.8456	-9.7604	-0.0254515
0.33252	-27.9996	-9.75305	0.021034
0.333008	-28.1525	-9.74316	0.0656323
0.333496	-28.3042	-9.73083	0.108214
0.333984	-28.4546	-9.71617	0.148651
0.334473	-28.6037	-9.69934	0.186818
0.334961	-28.7514	-9.68046	0.222591
0.335449	-28.8977	-9.65971	0.255851
0.335938	-29.0426	-9.63725	0.286485
0.336426	-29.1861	-9.61324	0.314384
0.336914	-29.3282	-9.58788	0.339445
0.337402	-29.469	-9.56133	0.361573
0.337891	-29.6085	-9.53379	0.380681
0.338379	-29.7468	-9.50544	0.39669
0.338867	-29.8841	-9.47646	0.40953
0.339355	-30.0203	-9.44702	0.41914
0.339844	-30.1557	-9.41731	0.42547
0.340332	-30.2904	-9.38749	0.428478
0.34082	-30.4244	-9.35773	0.428135
0.341309	-30.5579	-9.32818	0.424422
0.341797	-30.6912	-9.29899	0.417329
0.342285	-30.8242	-9.27029	0.40686
0.342773	-30.9572	-9.24221	0.393025
0.343262	-31.0904	-9.21487	0.375849
0.34375	-31.2238	-9.18838	0.355365
0.344238	-31.3577	-9.16281	0.331615
0.344727	-31.4921	-9.13826	0.304653
0.345215	-31.6273	-9.11479	0.27454
0.345703	-31.7633	-9.09246	0.241347
0.346191	-31.9004	-9.07132	0.205151
0.34668	-32.0385	-9.0514	0.166037
0.347168	-32.1779	-9.03272	0.124097
0.347656	-32.3185	-9.0153	0.0794289
0.348145	-32.4607	-8.99913	0.032134
0.348633	-32.6043	-8.98422	-0.017681
0.349121	-32.7495	-8.97054	-0.0699066
0.349609	-32.8963	-8.95808	-0.124431
0.350098	-33.0447	-8.94681	-0.181139
0.350586	-33.1949	-8.93668	-0.239919
0.351074	-33.3468	-8.92765	-0.300655
0.351562	-33.5003	-8.91969	-0.363234
0.352051	-33.6556	-8.91274	-0.427545
0.352539	-33.8126	-8.90675	-0.493479
0.353027	-33.9712	-8.90167	-0.560931
0.353516	-34.1313	-8.89744	-0.6298
0.354004	-34.293	-8.89401	-0.699988
0.354492	-34.4562	-8.89132	-0.771404
0.35498	-34.6207	-8.88933	-0.843962
0.355469	-34.7865	-8.88797	-0.917584
0.355957	-34.9535	-8.88722	-0.992196
0.356445	-35.1216	-8.88701	-1.06773
0.356934	-35.2906	-8.88732	-1.14414
0.357422	-35.4605	-8.8881	-1.22136
0.35791	-35.631	-8.88933	-1.29935
0.358398	-35.8022	-8.89099	-1.37809
0.358887	-35.9737	-8.89304	-1.45753
0.359375	-36.1457	-8.89549	-1.53767
0.359863	-36.3177	-8.89832	-1.61849
0.360352	-36.4899	-8.90152	-1.69998
0.36084	-36.6619	-8.90511	-1.78216
0.361328	-36.8337	-8.9091	-1.86502
0.361816	-37.0052	-8.9135	-1.94859
0.362305	-37.1762	-8.91833	-2.03288
0.362793	-37.3466	-8.92363	-2.11793
0.363281	-37.5163	-8.92944	-2.20376
0.36377	-37.6852	-8.93578	-2.29042
0.364258	-37.8531	-8.94271	-2.37794
0.364746	-38.02	-8.95028	-2.46637
0.365234	-38.1859	-8.95855	-2.55574
0.365723	-38.3505	-8.96758	-2.64611
0.366211	-38.5138	-8.97744	-2.73753
0.366699	-38.6758	-8.98821	-2.83005
0.367188	-38.8364	-8.99994	-2.9237
0.367676	-38.9955	-9.01274	-3.01854
0.368164	-39.1531	-9.02668	-3.11461
0.368652	-39.3092	-9.04184	-3.21195
0.369141	-39.4636	-9.05833	-3.31059
0.369629	-39.6164	-9.07623	-3.41058
0.370117	-39.7676	-9.09564	-3.51194
0.370605	-39.9171	-9.11667	-3.61469
0.371094	-40.0648	-9.1394	-3.71885
0.371582	-40.2109	-9.16395	-3.82443
0.37207	-40.3552	-9.19041	-3.93143
0.372559	-40.4978	-9.2189	-4.03985
0.373047	-40.6387	-9.24952	-4.14969
0.373535	-40.7778	-9.28237	-4.26091
0.374023	-40.9152	-9.31756	-4.37349
0.374512	-41.0508	-9.3552	-4.4874
0.375	-41.1847	-9.39538	-4.6026
0.375488	-41.3169	-9.43821	-4.71903
0.375977	-41.4473	-9.48378	-4.83663
0.376465	-41.5759	-9.53221	-4.95534
0.376953	-41.7028	-9.58356	-5.07508
0.377441	-41.828	-9.63794	-5.19577
0.37793	-41.9514	-9.69542	-5.31731
0.378418	-42.073	-9.75608	-5.43962
0.378906	-42.1929	-9.82	-5.56259
0.379395	-42.311	-9.88723	-5.68611
0.379883	-42.4273	-9.95783	-5.81007
0.380371	-42.5418	-10.0318	-5.93435
0.380859	-42.6546	-10.1093	-6.05884
0.381348	-42.7655	-10.1903	-6.18341
0.381836	-42.8747	-10.2747	-6.30793
0.382324	-42.982	-10.3626	-6.43229
0.382812	-43.0876	-10.454	-6.55635
0.383301	-43.1913	-10.5489	-6.67999
0.383789	-43.2931	-10.6472	-6.80308
0.384277	-43.3932	-10.7489	-6.92551
0.384766	-43.4914	-10.8538	-7.04715
0.385254	-43.5878	-10.962	-7.16789
0.385742	-43.6824	-11.0734	-7.28763
0.38623	-43.7752	-11.1877	-7.40624
0.386719	-43.8662	-11.305	-7.52365
0.387207	-43.9555	-11.425	-7.63975
0.387695	-44.043	-11.5475	-7.75446
0.388184	-44.1287	-11.6725	-7.86771
0.388672	-44.2128	-11.7998	-7.97942
0.38916	-44.2953	-11.929	-8.08955
0.389648	-44.3761	-12.0601	-8.19803
0.390137	-44.4554	-12.1927	-8.30483
0.390625	-44.5332	-12.3266	-8.40992
0.391113	-44.6095	-12.4617	-8.51328
0.391602	-44.6844	-12.5976	-8.6149
0.39209	-44.758	-12.734	-8.71477
0.392578	-44.8303	-12.8707	-8.81291
0.393066	-44.9015	-13.0073	-8.90932
0.393555	-44.9715	-13.1437	-9.00404
0.394043	-45.0404	-13.2795	-9.09711
0.394531	-45.1084	-13.4143	-9.18855
0.39502	-45.1754	-13.5481	-9.27842
0.395508	-45.2417	-13.6803	-9.36678
0.395996	-45.3072	-13.8108	-9.45369
0.396484	-45.372	-13.9392	-9.53921
0.396973	-45.4362	-14.0653	-9.62341
0.397461	-45.4998	-14.1889	-9.70638
0.397949	-45.563	-14.3096	-9.78818
0.398438	-45.6258	-14.4273	-9.86889
0.398926	-45.6882	-14.5417	-9.9486
0.399414	-45.7503	-14.6526	-10.0274
0.399902	-45.8121	-14.7597	-10.1053
0.400391	-45.8737	-14.863	-10.1825
0.400879	-45.9351	-14.9623	-10.2589
0.401367	-45.9964	-15.0573	-10.3347
0.401855	-46.0574	-15.1481	-10.4099
0.402344	-46.1183	-15.2345	-10.4847
0.402832	-46.179	-15.3164	-10.5589
0.40332	-46.2395	-15.3937	-10.6328
0.403809	-46.2997	-15.4665	-10.7062
0.404297	-46.3597	-15.5348	-10.7793
0.404785	-46.4194	-15.5984	-10.8521
0.405273	-46.4788	-15.6576	-10.9246
0.405762	-46.5377	-15.7122	-10.9967
0.40625	-46.596	-15.7624	-11.0685
0.406738	-46.6538	-15.8083	-11.14
0.407227	-46.7109	-15.85	-11.2112
0.407715	-46.7671	-15.8875	-11.2819
0.408203	-46.8225	-15.9211	-11.3522
0.408691	-46.8767	-15.9509	-11.422
0.40918	-46.9298	-15.977	-11.4913
0.409668	-46.9816	-15.9996	-11.56
0.410156	-47.0319	-16.0189	-11.628
0.410645	-47.0806	-16.0351	-11.6952
0.411133	-47.1275	-16.0484	-11.7616
0.411621	-47.1725	-16.0589	-11.827
0.412109	-47.2154	-16.0669	-11.8914
0.412598	-47.2561	-16.0726	-11.9547
0.413086	-47.2944	-16.0761	-12.0168
0.413574	-47.3301	-16.0777	-12.0775
0.414062	-47.3631	-16.0775	-12.1368
0.414551	-47.3932	-16.0757	-12.1945
0.415039	-47.4202	-16.0726	-12.2506
0.415527	-47.4442	-16.0682	-12.3049
0.416016	-47.4647	-16.0627	-12.3574
0.416504	-47.4819	-16.0563	-12.4079
0.416992	-47.4955	-16.0491	-12.4564
0.41748	-47.5054	-16.0412	-12.5027
0.417969	-47.5115	-16.0328	-12.5469
0.418457	-47.5137	-16.0239	-12.5887
0.418945	-47.5119	-16.0146	-12.6282
0.419434	-47.5061	-16.005	-12.6652
0.419922	-47.4962	-15.9951	-12.6998
0.42041	-47.4821	-15.985	-12.7318
0.420898	-47.4639	-15.9748	-12.7612
0.421387	-47.4414	-15.9644	-12.788
0.421875	-47.4148	-15.9538	-12.8121
0.422363	-47.384	-15.943	-12.8336
0.422852	-47.349	-15.9321	-12.8523
0.42334	-47.3099	-15.9209	-12.8684
0.423828	-47.2668	-15.9095	-12.8817
0.424316	-47.2196	-15.8978	-12.8924
0.424805	-47.1686	-15.8857	-12.9003
0.425293	-47.1138	-15.8733	-12.9056
0.425781	-47.0552	-15.8603	-12.9082
0.42627	-46.9931	-15.8468	-12.9082
0.426758	-46.9276	-15.8327	-12.9056
0.427246	-46.8588	-15.818	-12.9005
0.427734	-46.7869	-15.8024	-12.8928
0.428223	-46.712	-15.786	-12.8826
0.428711	-46.6343	-15.7686	-12.87
0.429199	-46.5539	-15.7503	-12.855
0.429688	-46.4712	-15.7309	-12.8377
0.430176	-46.3861	-15.7103	-12.818
0.430664	-46.299	-15.6885	-12.796
0.431152	-46.2099	-15.6653	-12.7719
0.431641	-46.1192	-15.6409	-12.7455
0.432129	-46.0268	-15.6149	-12.717
0.432617	-45.9331	-15.5875	-12.6864
0.433105	-45.8382	-15.5585	-12.6537
0.433594	-45.7421	-15.528	-12.619
0.434082	-45.6451	-15.4958	-12.5823
0.43457	-45.5473	-15.4618	-12.5436
0.435059	-45.4487	-15.4262	-12.503
0.435547	-45.3495	-15.3888	-12.4605
0.436035	-45.2497	-15.3495	-12.4161
0.436523	-45.1494	-15.3084	-12.3699
0.437012	-45.0486	-15.2655	-12.3218
0.4375	-44.9474	-15.2206	-12.2718
0.437988	-44.8456	-15.1739	-12.2201
0.438477	-44.7433	-15.1252	-12.1666
0.438965	-44.6404	-15.0745	-12.1113
0.439453	-44.5369	-15.0219	-12.0543
0.439941	-44.4325	-14.9673	-11.9956
0.44043	-44.3272	-14.9106	-11.9351
0.440918	-44.2208	-14.852	-11.873
0.441406	-44.1131	-14.7913	-11.8092
0.441895	-44.0039	-14.7285	-11.7438
0.442383	-43.893	-14.6637	-11.6768
0.442871	-43.7801	-14.5969	-11.6082
0.443359	-43.665	-14.5279	-11.538
0.443848	-43.5473	-14.4569	-11.4664
0.444336	-43.4268	-14.3838	-11.3933
0.444824	-43.3031	-14.3086	-11.3188
0.445312	-43.1759	-14.2313	-11.243
0.445801	-43.0448	-14.1519	-11.1659
0.446289	-42.9095	-14.0704	-11.0875
0.446777	-42.7697	-13.9868	-11.008
0.447266	-42.6249	-13.9012	-10.9274
0.447754	-42.4749	-13.8135	-10.8458
0.448242	-42.3192	-13.7238	-10.7632
0.44873	-42.1576	-13.632	-10.6799
0.449219	-41.9897	-13.5383	-10.5957
0.449707	-41.8151	-13.4427	-10.5109
0.450195	-41.6336	-13.3451	-10.4256
0.450684	-41.4449	-13.2456	-10.3398
0.451172	-41.2487	-13.1444	-10.2537
0.45166	-41.0448	-13.0414	-10.1673
0.452148	-40.8329	-12.9368	-10.0808
0.452637	-40.613	-12.8305	-9.99428
0.453125	-40.3847	-12.7228	-9.90783
0.453613	-40.1481	-12.6135	-9.82158
0.454102	-39.9031	-12.503	-9.73563
0.45459	-39.6495	-12.3912	-9.65009
0.455078	-39.3874	-12.2783	-9.56507
0.455566	-39.1168	-12.1644	-9.48066
0.456055	-38.8378	-12.0496	-9.39697
0.456543	-38.5504	-11.934	-9.31408
0.457031	-38.2549	-11.8177	-9.23209
0.45752	-37.9515	-11.701	-9.15108
0.458008	-37.6403	-11.5838	-9.07114
0.458496	-37.3215	-11.4664	-8.99232
0.458984	-36.9956	-11.3489	-8.91471
0.459473	-36.6628	-11.2314	-8.83835
0.459961	-36.3234	-11.114	-8.76331
0.460449	-35.9779	-10.9969	-8.68962
0.460938	-35.6267	-10.8802	-8.61732
0.461426	-35.2701	-10.7641	-8.54645
0.461914	-34.9086	-10.6486	-8.47702
0.462402	-34.5427	-10.5338	-8.40905
0.462891	-34.1728	-10.42	-8.34254
0.463379	-33.7995	-10.307	-8.27749
0.463867	-33.4232	-10.1952	-8.2139
0.464355	-33.0443	-10.0845	-8.15175
0.464844	-32.6634	-9.97492	-8.09102
0.465332	-32.2809	-9.86665	-8.03167
0.46582	-31.8972	-9.7597	-7.97368
0.466309	-31.5129	-9.65408	-7.917
0.466797	-31.1282	-9.54984	-7.86159
0.467285	-30.7437	-9.44698	-7.8074
0.467773	-30.3596	-9.34551	-7.75437
0.468262	-29.9764	-9.24541	-7.70244
0.46875	-29.5943	-9.14666	-7.65156
0.469238	-29.2135	-9.04922	-7.60166
0.469727	-28.8344	-8.95306	-7.55268
0.470215	-28.457	-8.85809	-7.50454
0.470703	-28.0817	-8.76427	-7.45719
0.471191	-27.7084	-8.67151	-7.41056
0.47168	-27.3373	-8.57973	-7.36458
0.472168	-26.9683	-8.48882	-7.31918
0.472656	-26.6016	-8.39868	-7.2743
0.473145	-26.2369	-8.30919	-7.22988
0.473633	-25.8743	-8.22025	-7.18585
0.474121	-25.5136	-8.13173	-7.14217
0.474609	-25.1547	-8.0435	-7.09878
0.475098	-24.7973	-7.95543	-7.05563
0.475586	-24.4412	-7.86739	-7.01267
[truncated: 2,097 more rows]
