# Supplementary material for: Evidence accumulation relates to perceptual consciousness and monitoring
Source: Nat Commun. 2021 May 31;12:3261. doi: 10.1038/s41467-021-23540-y (PMC8166835; doi:10.1038/s41467-021-23540-y)
Supplement: Supplementary file 4 — Source Data [file 41467_2021_23540_MOESM4_ESM.zip › Supplementary Data/Fig.1i.xls]

## Sheet: Sheet1
time	slow	mid	fast	miss
-0.5	9.10348	4.1976	9.24282	-5.37068
-0.499512	8.96991	4.034	9.18534	-5.41729
-0.499023	8.83578	3.86985	9.1263	-5.46338
-0.498535	8.70118	3.70536	9.06574	-5.50894
-0.498047	8.56617	3.5407	9.00368	-5.55398
-0.497559	8.43081	3.37607	8.94014	-5.59849
-0.49707	8.29518	3.21165	8.87514	-5.64246
-0.496582	8.15932	3.04763	8.80872	-5.6859
-0.496094	8.02328	2.88419	8.74088	-5.72879
-0.495605	7.8871	2.72152	8.67164	-5.77113
-0.495117	7.7508	2.55977	8.60103	-5.81292
-0.494629	7.6144	2.39913	8.52907	-5.85413
-0.494141	7.47793	2.23976	8.45577	-5.89477
-0.493652	7.34138	2.08182	8.38117	-5.93481
-0.493164	7.20476	1.92547	8.30528	-5.97425
-0.492676	7.06804	1.77086	8.22814	-6.01306
-0.492188	6.93122	1.61814	8.14978	-6.05123
-0.491699	6.79425	1.46746	8.07023	-6.08874
-0.491211	6.65712	1.31894	7.98954	-6.12556
-0.490723	6.51978	1.17274	7.90775	-6.16168
-0.490234	6.38218	1.02897	7.82492	-6.19706
-0.489746	6.24427	0.88777	7.74111	-6.23168
-0.489258	6.10599	0.749258	7.65638	-6.26552
-0.48877	5.96728	0.613554	7.57081	-6.29853
-0.488281	5.82807	0.480774	7.48449	-6.3307
-0.487793	5.68829	0.351031	7.39749	-6.36198
-0.487305	5.54788	0.224434	7.30992	-6.39235
-0.486816	5.40676	0.101088	7.2219	-6.42177
-0.486328	5.26485	-0.0189043	7.13353	-6.45021
-0.48584	5.12208	-0.135443	7.04494	-6.47764
-0.485352	4.97838	-0.248433	6.95627	-6.50402
-0.484863	4.83367	-0.357781	6.86767	-6.52932
-0.484375	4.68788	-0.463399	6.77928	-6.5535
-0.483887	4.54094	-0.5652	6.69127	-6.57654
-0.483398	4.39279	-0.663102	6.60381	-6.59841
-0.48291	4.24337	-0.757029	6.51709	-6.61907
-0.482422	4.0926	-0.846905	6.43128	-6.6385
-0.481934	3.94044	-0.932662	6.34659	-6.65668
-0.481445	3.78683	-1.01424	6.26321	-6.67358
-0.480957	3.63173	-1.09156	6.18135	-6.68918
-0.480469	3.47508	-1.1646	6.10122	-6.70347
-0.47998	3.31685	-1.23328	6.02303	-6.71642
-0.479492	3.15701	-1.29758	5.94702	-6.72804
-0.479004	2.99551	-1.35745	5.87339	-6.73831
-0.478516	2.83234	-1.41287	5.80236	-6.74723
-0.478027	2.66748	-1.46381	5.73416	-6.75479
-0.477539	2.50089	-1.51027	5.66901	-6.761
-0.477051	2.33257	-1.55222	5.60712	-6.76586
-0.476562	2.1625	-1.58967	5.5487	-6.76938
-0.476074	1.99068	-1.62264	5.49395	-6.77158
-0.475586	1.8171	-1.65113	5.44308	-6.77247
-0.475098	1.64176	-1.67517	5.39626	-6.77206
-0.474609	1.46465	-1.69479	5.35369	-6.77039
-0.474121	1.28579	-1.71004	5.31552	-6.76748
-0.473633	1.10516	-1.72096	5.2819	-6.76336
-0.473145	0.922794	-1.72761	5.25298	-6.75806
-0.472656	0.738682	-1.73005	5.22887	-6.75161
-0.472168	0.552842	-1.72836	5.20967	-6.74405
-0.47168	0.365286	-1.72261	5.19547	-6.73542
-0.471191	0.17603	-1.71289	5.18634	-6.72576
-0.470703	-0.0149081	-1.69928	5.18231	-6.71512
-0.470215	-0.207509	-1.6819	5.1834	-6.70353
-0.469727	-0.40175	-1.66083	5.18962	-6.69105
-0.469238	-0.597604	-1.63618	5.20093	-6.67771
-0.46875	-0.795043	-1.60806	5.21728	-6.66356
-0.468262	-0.994034	-1.57659	5.2386	-6.64865
-0.467773	-1.19454	-1.54186	5.26478	-6.63302
-0.467285	-1.39652	-1.50401	5.29569	-6.61672
-0.466797	-1.59992	-1.46314	5.3312	-6.59978
-0.466309	-1.8047	-1.41937	5.3711	-6.58226
-0.46582	-2.01079	-1.37281	5.41521	-6.56418
-0.465332	-2.21813	-1.32357	5.4633	-6.54559
-0.464844	-2.42664	-1.27175	5.51512	-6.52652
-0.464355	-2.63624	-1.21747	5.57039	-6.507
-0.463867	-2.84685	-1.16083	5.62883	-6.48707
-0.463379	-3.05836	-1.10191	5.69012	-6.46674
-0.462891	-3.27066	-1.0408	5.75393	-6.44604
-0.462402	-3.48364	-0.977599	5.81992	-6.42499
-0.461914	-3.69716	-0.912373	5.88772	-6.4036
-0.461426	-3.91109	-0.845195	5.95697	-6.38188
-0.460938	-4.12526	-0.776127	6.02727	-6.35984
-0.460449	-4.33953	-0.705226	6.09824	-6.33748
-0.459961	-4.55372	-0.63254	6.16948	-6.31479
-0.459473	-4.76764	-0.558112	6.24059	-6.29178
-0.458984	-4.98109	-0.481975	6.31116	-6.26842
-0.458496	-5.19388	-0.404158	6.3808	-6.24471
-0.458008	-5.40578	-0.324681	6.44912	-6.22062
-0.45752	-5.61658	-0.243559	6.51572	-6.19613
-0.457031	-5.82603	-0.160802	6.58023	-6.17122
-0.456543	-6.03389	-0.0764135	6.64228	-6.14585
-0.456055	-6.23993	0.00960598	6.70151	-6.11998
-0.455566	-6.44387	0.0972604	6.7576	-6.09358
-0.455078	-6.64546	0.186556	6.81023	-6.06661
-0.45459	-6.84444	0.277502	6.85909	-6.03903
-0.454102	-7.04055	0.370108	6.90393	-6.01078
-0.453613	-7.2335	0.464382	6.94449	-5.98183
-0.453125	-7.42304	0.560334	6.98055	-5.95211
-0.452637	-7.6089	0.65797	7.01191	-5.92158
-0.452148	-7.79081	0.757293	7.03842	-5.8902
-0.45166	-7.96852	0.858305	7.05994	-5.8579
-0.451172	-8.14179	0.960999	7.07637	-5.82463
-0.450684	-8.31035	1.06537	7.08763	-5.79034
-0.450195	-8.47398	1.17139	7.09369	-5.75499
-0.449707	-8.63246	1.27903	7.09452	-5.71852
-0.449219	-8.78557	1.38828	7.09016	-5.68088
-0.44873	-8.93311	1.49908	7.08065	-5.64203
-0.448242	-9.07491	1.61137	7.06608	-5.60192
-0.447754	-9.21078	1.72511	7.04656	-5.56052
-0.447266	-9.34058	1.8402	7.02221	-5.51779
-0.446777	-9.46417	1.95658	6.99321	-5.47369
-0.446289	-9.58144	2.07414	6.95974	-5.42819
-0.445801	-9.69228	2.19278	6.922	-5.38128
-0.445312	-9.79661	2.31238	6.88023	-5.33292
-0.444824	-9.89439	2.4328	6.83468	-5.28311
-0.444336	-9.98555	2.55392	6.78559	-5.23183
-0.443848	-10.0701	2.67557	6.73325	-5.17907
-0.443359	-10.148	2.7976	6.67795	-5.12485
-0.442871	-10.2193	2.91983	6.61996	-5.06916
-0.442383	-10.2839	3.04209	6.5596	-5.01202
-0.441895	-10.3421	3.16419	6.49716	-4.95345
-0.441406	-10.3937	3.28594	6.43294	-4.89346
-0.440918	-10.439	3.40713	6.36725	-4.83208
-0.44043	-10.478	3.52756	6.30036	-4.76936
-0.439941	-10.5107	3.64702	6.23257	-4.70534
-0.439453	-10.5373	3.7653	6.16416	-4.64005
-0.438965	-10.558	3.88219	6.09538	-4.57356
-0.438477	-10.5728	3.99746	6.02649	-4.50591
-0.437988	-10.582	4.11092	5.95772	-4.43718
-0.4375	-10.5855	4.22235	5.88928	-4.36743
-0.437012	-10.5836	4.33155	5.82139	-4.29673
-0.436523	-10.5765	4.43831	5.75421	-4.22515
-0.436035	-10.5642	4.54244	5.68791	-4.15279
-0.435547	-10.5468	4.64375	5.62263	-4.07972
-0.435059	-10.5247	4.74207	5.55847	-4.00602
-0.43457	-10.4977	4.83722	5.49554	-3.9318
-0.434082	-10.4662	4.92905	5.43392	-3.85714
-0.433594	-10.4301	5.01742	5.37364	-3.78215
-0.433105	-10.3896	5.10218	5.31475	-3.7069
-0.432617	-10.3448	5.18321	5.25726	-3.63152
-0.432129	-10.2958	5.26042	5.20116	-3.55608
-0.431641	-10.2426	5.3337	5.14643	-3.4807
-0.431152	-10.1852	5.40299	5.09303	-3.40548
-0.430664	-10.1238	5.46821	5.0409	-3.33051
-0.430176	-10.0584	5.52931	4.98998	-3.2559
-0.429688	-9.98897	5.58627	4.9402	-3.18174
-0.429199	-9.91551	5.63906	4.89145	-3.10812
-0.428711	-9.83804	5.68769	4.84365	-3.03516
-0.428223	-9.75654	5.73215	4.79671	-2.96293
-0.427734	-9.67097	5.77248	4.75051	-2.89153
-0.427246	-9.58131	5.80871	4.70495	-2.82105
-0.426758	-9.48752	5.84088	4.65994	-2.75158
-0.42627	-9.38953	5.86906	4.61538	-2.68319
-0.425781	-9.28731	5.89333	4.57116	-2.61596
-0.425293	-9.18077	5.91375	4.5272	-2.54998
-0.424805	-9.06988	5.93041	4.48343	-2.4853
-0.424316	-8.95456	5.94342	4.43978	-2.422
-0.423828	-8.83475	5.95287	4.39617	-2.36015
-0.42334	-8.7104	5.95887	4.35258	-2.29979
-0.422852	-8.58144	5.96153	4.30896	-2.24098
-0.422363	-8.44785	5.96096	4.2653	-2.18378
-0.421875	-8.30957	5.95728	4.2216	-2.12823
-0.421387	-8.16659	5.95059	4.17785	-2.07436
-0.420898	-8.01887	5.94101	4.13409	-2.02222
-0.42041	-7.86643	5.92864	4.09036	-1.97184
-0.419922	-7.70926	5.9136	4.0467	-1.92324
-0.419434	-7.54739	5.89598	4.0032	-1.87644
-0.418945	-7.38087	5.87587	3.95992	-1.83147
-0.418457	-7.20975	5.85337	3.91696	-1.78834
-0.417969	-7.0341	5.82854	3.87443	-1.74705
-0.41748	-6.85403	5.80147	3.83244	-1.70762
-0.416992	-6.66964	5.77221	3.7911	-1.67004
-0.416504	-6.48106	5.74081	3.75055	-1.63431
-0.416016	-6.28845	5.70731	3.71092	-1.60043
-0.415527	-6.09197	5.67175	3.67234	-1.56839
-0.415039	-5.8918	5.63414	3.63495	-1.53816
-0.414551	-5.68814	5.59449	3.59888	-1.50975
-0.414062	-5.48121	5.5528	3.56427	-1.48312
-0.413574	-5.27125	5.50905	3.53125	-1.45826
-0.413086	-5.05849	5.4632	3.49992	-1.43513
-0.412598	-4.84319	5.41524	3.47042	-1.41372
-0.412109	-4.62562	5.36511	3.44283	-1.39398
-0.411621	-4.40605	5.31275	3.41725	-1.3759
-0.411133	-4.18475	5.25809	3.39375	-1.35943
-0.410645	-3.96202	5.20106	3.3724	-1.34453
-0.410156	-3.73814	5.14158	3.35324	-1.33118
-0.409668	-3.5134	5.07955	3.3363	-1.31932
-0.40918	-3.28808	5.01488	3.32159	-1.30892
-0.408691	-3.06247	4.94747	3.30909	-1.29993
-0.408203	-2.83683	4.87721	3.29879	-1.29231
-0.407715	-2.61145	4.80399	3.29064	-1.28602
-0.407227	-2.38657	4.7277	3.28457	-1.281
-0.406738	-2.16244	4.64823	3.28049	-1.27722
-0.40625	-1.93931	4.56546	3.2783	-1.27461
-0.405762	-1.71737	4.47928	3.27788	-1.27315
-0.405273	-1.49685	4.38958	3.27909	-1.27277
-0.404785	-1.27791	4.29626	3.28178	-1.27344
-0.404297	-1.06074	4.19921	3.28577	-1.27509
-0.403809	-0.845465	4.09834	3.29089	-1.27769
-0.40332	-0.632225	3.99356	3.29694	-1.28119
-0.402832	-0.421123	3.88479	3.30371	-1.28553
-0.402344	-0.212243	3.77195	3.31101	-1.29068
-0.401855	-0.00564873	3.65498	3.3186	-1.29658
-0.401367	0.198616	3.53382	3.32628	-1.30319
-0.400879	0.400528	3.40843	3.33382	-1.31047
-0.400391	0.600084	3.27878	3.34099	-1.31836
-0.399902	0.797301	3.14485	3.34759	-1.32684
-0.399414	0.992211	3.00663	3.3534	-1.33585
-0.398926	1.18487	2.86413	3.35822	-1.34535
-0.398438	1.37533	2.71736	3.36184	-1.35532
-0.397949	1.56368	2.56636	3.36409	-1.3657
-0.397461	1.75002	2.41118	3.3648	-1.37647
-0.396973	1.93444	2.25186	3.36381	-1.38758
-0.396484	2.11706	2.0885	3.36098	-1.39901
-0.395996	2.29799	1.92118	3.35619	-1.41073
-0.395508	2.47736	1.75	3.34934	-1.4227
-0.39502	2.65529	1.57507	3.34035	-1.4349
-0.394531	2.83191	1.39652	3.32915	-1.44731
-0.394043	3.00735	1.2145	3.31572	-1.45989
-0.393555	3.18173	1.02917	3.30003	-1.47263
-0.393066	3.35517	0.840671	3.2821	-1.4855
-0.392578	3.52778	0.6492	3.26194	-1.4985
-0.39209	3.69966	0.454938	3.23961	-1.5116
-0.391602	3.87091	0.258082	3.21519	-1.52479
-0.391113	4.04161	0.0588397	3.18876	-1.53805
-0.390625	4.21184	-0.142576	3.16043	-1.55138
-0.390137	4.38163	-0.345944	3.13034	-1.56476
-0.389648	4.55105	-0.551036	3.09864	-1.5782
-0.38916	4.72011	-0.757621	3.06547	-1.59168
-0.388672	4.88883	-0.965461	3.03103	-1.6052
-0.388184	5.0572	-1.17432	2.9955	-1.61876
-0.387695	5.2252	-1.38395	2.95907	-1.63235
-0.387207	5.39279	-1.59411	2.92195	-1.64599
-0.386719	5.55991	-1.80456	2.88436	-1.65966
-0.38623	5.7265	-2.01506	2.8465	-1.67337
-0.385742	5.89248	-2.22537	2.80859	-1.68712
-0.385254	6.05773	-2.43526	2.77085	-1.70093
-0.384766	6.22215	-2.64449	2.73349	-1.71479
-0.384277	6.38561	-2.85286	2.69671	-1.72872
-0.383789	6.54797	-3.06013	2.66071	-1.74271
-0.383301	6.70909	-3.26611	2.62569	-1.75678
-0.382812	6.86881	-3.47059	2.59181	-1.77094
-0.382324	7.02696	-3.6734	2.55924	-1.78519
-0.381836	7.18337	-3.87435	2.52813	-1.79954
-0.381348	7.33787	-4.07329	2.49861	-1.81401
-0.380859	7.49029	-4.27006	2.4708	-1.82859
-0.380371	7.64043	-4.46454	2.4448	-1.84332
-0.379883	7.78813	-4.65659	2.42068	-1.85818
-0.379395	7.93321	-4.84613	2.3985	-1.87319
-0.378906	8.07549	-5.03306	2.3783	-1.88837
-0.378418	8.21481	-5.21731	2.36009	-1.90372
-0.37793	8.351	-5.39884	2.34386	-1.91925
-0.377441	8.4839	-5.5776	2.3296	-1.93497
-0.376953	8.61337	-5.75359	2.31725	-1.95089
-0.376465	8.73926	-5.9268	2.30674	-1.96703
-0.375977	8.86146	-6.09725	2.298	-1.98338
-0.375488	8.97983	-6.26499	2.29091	-1.99996
-0.375	9.09427	-6.43007	2.28537	-2.01678
-0.374512	9.20468	-6.59256	2.28122	-2.03385
-0.374023	9.31099	-6.75256	2.27833	-2.05117
-0.373535	9.4131	-6.91017	2.27653	-2.06875
-0.373047	9.51097	-7.06552	2.27564	-2.08661
-0.372559	9.60454	-7.21874	2.27549	-2.10473
-0.37207	9.69376	-7.37	2.27588	-2.12315
-0.371582	9.77861	-7.51945	2.27663	-2.14184
-0.371094	9.85908	-7.66727	2.27753	-2.16084
-0.370605	9.93514	-7.81366	2.27839	-2.18013
-0.370117	10.0068	-7.95881	2.27901	-2.19972
-0.369629	10.074	-8.10292	2.27919	-2.21962
-0.369141	10.1369	-8.24621	2.27875	-2.23982
-0.368652	10.1954	-8.3889	2.27749	-2.26032
-0.368164	10.2495	-8.5312	2.27525	-2.28114
-0.367676	10.2993	-8.67334	2.27185	-2.30225
-0.367188	10.3449	-8.81554	2.26714	-2.32367
-0.366699	10.3861	-8.95801	2.26098	-2.34538
-0.366211	10.4231	-9.10098	2.25324	-2.36738
-0.365723	10.4559	-9.24464	2.24381	-2.38965
-0.365234	10.4844	-9.3892	2.23257	-2.4122
-0.364746	10.5089	-9.53485	2.21946	-2.43499
-0.364258	10.5291	-9.68177	2.2044	-2.45803
-0.36377	10.5453	-9.83013	2.18735	-2.48128
-0.363281	10.5573	-9.98008	2.16827	-2.50473
-0.362793	10.5653	-10.1318	2.14715	-2.52835
-0.362305	10.5691	-10.2853	2.12399	-2.55212
-0.361816	10.5689	-10.4407	2.0988	-2.57601
-0.361328	10.5646	-10.5982	2.07163	-2.59998
-0.36084	10.5561	-10.7578	2.04251	-2.62399
-0.360352	10.5436	-10.9195	2.01152	-2.64801
-0.359863	10.5269	-11.0833	1.97873	-2.672
-0.359375	10.5061	-11.2492	1.94423	-2.6959
-0.358887	10.4811	-11.4173	1.90812	-2.71967
-0.358398	10.452	-11.5873	1.8705	-2.74325
-0.35791	10.4186	-11.7593	1.8315	-2.76659
-0.357422	10.3809	-11.9332	1.79123	-2.78963
-0.356934	10.339	-12.1087	1.74983	-2.8123
-0.356445	10.2928	-12.2858	1.70742	-2.83454
-0.355957	10.2423	-12.4643	1.66414	-2.85629
-0.355469	10.1875	-12.644	1.62012	-2.87746
-0.35498	10.1283	-12.8246	1.5755	-2.898
-0.354492	10.0648	-13.006	1.5304	-2.91783
-0.354004	9.99693	-13.1878	1.48494	-2.93686
-0.353516	9.9247	-13.3699	1.43925	-2.95504
-0.353027	9.84813	-13.5518	1.39344	-2.97227
-0.352539	9.76725	-13.7334	1.34761	-2.98848
-0.352051	9.68209	-13.9142	1.30185	-3.00359
-0.351562	9.59269	-14.0941	1.25625	-3.01754
-0.351074	9.49909	-14.2726	1.21088	-3.03024
-0.350586	9.40137	-14.4494	1.1658	-3.04161
-0.350098	9.2996	-14.6242	1.12106	-3.0516
-0.349609	9.19386	-14.7966	1.07669	-3.06012
-0.349121	9.08424	-14.9664	1.03271	-3.06712
-0.348633	8.97086	-15.1332	0.989136	-3.07253
-0.348145	8.85384	-15.2966	0.945958	-3.07629
-0.347656	8.73329	-15.4563	0.903157	-3.07835
-0.347168	8.60936	-15.6122	0.860704	-3.07866
-0.34668	8.48219	-15.7637	0.818554	-3.07717
-0.346191	8.35194	-15.9108	0.776652	-3.07385
-0.345703	8.21876	-16.053	0.734932	-3.06866
-0.345215	8.08283	-16.1902	0.693317	-3.06158
-0.344727	7.9443	-16.3222	0.651721	-3.05258
-0.344238	7.80336	-16.4487	0.610049	-3.04165
-0.34375	7.66019	-16.5695	0.5682	-3.02879
-0.343262	7.51495	-16.6845	0.526066	-3.01398
-0.342773	7.36782	-16.7936	0.483533	-2.99725
-0.342285	7.21897	-16.8966	0.440485	-2.9786
-0.341797	7.06858	-16.9934	0.396803	-2.95804
-0.341309	6.91681	-17.0839	0.352365	-2.93562
-0.34082	6.76381	-17.1682	0.307051	-2.91134
-0.340332	6.60974	-17.2462	0.260742	-2.88527
-0.339844	6.45473	-17.3178	0.213319	-2.85743
-0.339355	6.29891	-17.3831	0.164668	-2.82788
-0.338867	6.14241	-17.4421	0.11468	-2.79668
-0.338379	5.98532	-17.4949	0.0632494	-2.76387
-0.337891	5.82774	-17.5415	0.0102788	-2.72952
-0.337402	5.66975	-17.5821	-0.0443234	-2.69371
-0.336914	5.51142	-17.6167	-0.100641	-2.65649
-0.336426	5.35279	-17.6454	-0.158749	-2.61794
-0.335938	5.19389	-17.6685	-0.218714	-2.57813
-0.335449	5.03476	-17.6859	-0.280594	-2.53714
-0.334961	4.87539	-17.6979	-0.344437	-2.49503
-0.334473	4.71577	-17.7045	-0.410281	-2.4519
-0.333984	4.55589	-17.706	-0.478156	-2.4078
-0.333496	4.3957	-17.7026	-0.54808	-2.36282
-0.333008	4.23515	-17.6942	-0.620066	-2.31703
-0.33252	4.07419	-17.6811	-0.694114	-2.27049
-0.332031	3.91274	-17.6635	-0.770218	-2.22327
-0.331543	3.75072	-17.6415	-0.848363	-2.17544
-0.331055	3.58804	-17.6151	-0.928527	-2.12706
-0.330566	3.4246	-17.5846	-1.01068	-2.07817
-0.330078	3.26031	-17.5501	-1.09479	-2.02884
-0.32959	3.09507	-17.5115	-1.18081	-1.97911
-0.329102	2.92875	-17.4691	-1.26871	-1.92902
-0.328613	2.76126	-17.4229	-1.35842	-1.87862
-0.328125	2.59249	-17.373	-1.44991	-1.82792
-0.327637	2.42234	-17.3194	-1.54311	-1.77697
-0.327148	2.2507	-17.2622	-1.63797	-1.72578
-0.32666	2.0775	-17.2013	-1.73444	-1.67437
-0.326172	1.90263	-17.1369	-1.83246	-1.62276
-0.325684	1.72603	-17.0688	-1.93198	-1.57095
-0.325195	1.54763	-16.9972	-2.03294	-1.51896
-0.324707	1.36738	-16.9219	-2.1353	-1.46677
-0.324219	1.18522	-16.8429	-2.239	-1.4144
-0.32373	1.00114	-16.7602	-2.344	-1.36184
-0.323242	0.815117	-16.6738	-2.45025	-1.30908
-0.322754	0.627151	-16.5836	-2.55772	-1.25612
-0.322266	0.437257	-16.4895	-2.66637	-1.20294
-0.321777	0.245463	-16.3915	-2.77618	-1.14954
-0.321289	0.0518154	-16.2896	-2.8871	-1.09591
-0.320801	-0.143627	-16.1836	-2.99911	-1.04204
-0.320312	-0.34079	-16.0735	-3.1122	-0.987924
-0.319824	-0.539585	-15.9593	-3.22633	-0.933561
-0.319336	-0.739909	-15.841	-3.34148	-0.878948
-0.318848	-0.941646	-15.7185	-3.45765	-0.824086
-0.318359	-1.14467	-15.5918	-3.57481	-0.768982
-0.317871	-1.34885	-15.4609	-3.69294	-0.713643
-0.317383	-1.55402	-15.3259	-3.81202	-0.658086
-0.316895	-1.76004	-15.1866	-3.93203	-0.602329
-0.316406	-1.96675	-15.0433	-4.05295	-0.546397
-0.315918	-2.17397	-14.8959	-4.17474	-0.490322
-0.31543	-2.38154	-14.7445	-4.29738	-0.43414
-0.314941	-2.58929	-14.5893	-4.42081	-0.377894
-0.314453	-2.79703	-14.4303	-4.54501	-0.321633
-0.313965	-3.00459	-14.2678	-4.6699	-0.265413
-0.313477	-3.21181	-14.1018	-4.79544	-0.209294
-0.312988	-3.41852	-13.9326	-4.92154	-0.153344
-0.3125	-3.62456	-13.7603	-5.04814	-0.0976364
-0.312012	-3.82978	-13.5853	-5.17513	-0.0422493
-0.311523	-4.03404	-13.4076	-5.30242	0.0127336
-0.311035	-4.23719	-13.2277	-5.42988	0.067224
-0.310547	-4.43912	-13.0457	-5.55741	0.12113
-0.310059	-4.63971	-12.862	-5.68485	0.174354
-0.30957	-4.83887	-12.6768	-5.81207	0.226799
-0.309082	-5.03652	-12.4906	-5.93889	0.278362
-0.308594	-5.23257	-12.3035	-6.06515	0.328941
-0.308105	-5.42698	-12.116	-6.19066	0.378432
-0.307617	-5.6197	-11.9284	-6.31523	0.426731
-0.307129	-5.8107	-11.741	-6.43866	0.473734
-0.306641	-5.99998	-11.5541	-6.56073	0.519338
-0.306152	-6.18753	-11.3681	-6.68122	0.563444
-0.305664	-6.37336	-11.1834	-6.79989	0.605955
-0.305176	-6.55751	-11.0002	-6.91652	0.646775
-0.304688	-6.74001	-10.8188	-7.03087	0.685817
-0.304199	-6.92091	-10.6396	-7.14268	0.722995
-0.303711	-7.10028	-10.4628	-7.25172	0.75823
-0.303223	-7.27818	-10.2888	-7.35773	0.791449
-0.302734	-7.45469	-10.1176	-7.46048	0.822586
-0.302246	-7.62989	-9.9497	-7.55971	0.851582
-0.301758	-7.80387	-9.78514	-7.65518	0.878385
-0.30127	-7.97673	-9.62414	-7.74667	0.902951
-0.300781	-8.14855	-9.46686	-7.83395	0.925244
-0.300293	-8.31942	-9.31342	-7.91679	0.945236
-0.299805	-8.48945	-9.16392	-7.99499	0.962909
-0.299316	-8.65871	-9.01843	-8.06837	0.97825
-0.298828	-8.82729	-8.877	-8.13673	0.991258
-0.29834	-8.99527	-8.73963	-8.1999	1.00194
-0.297852	-9.16273	-8.60633	-8.25775	1.0103
-0.297363	-9.32972	-8.47704	-8.31013	1.01637
-0.296875	-9.49629	-8.35169	-8.35693	1.02017
-0.296387	-9.6625	-8.2302	-8.39806	1.02174
-0.295898	-9.82837	-8.11244	-8.43343	1.02112
-0.29541	-9.99393	-7.99828	-8.463	1.01836
-0.294922	-10.1592	-7.88754	-8.48673	1.0135
-0.294434	-10.3241	-7.78004	-8.5046	1.0066
-0.293945	-10.4887	-7.67558	-8.51663	0.997723
-0.293457	-10.6529	-7.57395	-8.52285	0.986933
-0.292969	-10.8167	-7.47491	-8.5233	0.974295
-0.29248	-10.98	-7.37822	-8.51805	0.959874
-0.291992	-11.1427	-7.28364	-8.5072	0.943739
-0.291504	-11.3049	-7.19091	-8.49087	0.925959
-0.291016	-11.4662	-7.09977	-8.46916	0.9066
-0.290527	-11.6267	-7.00996	-8.44225	0.885731
-0.290039	-11.7862	-6.92124	-8.41028	0.863415
-0.289551	-11.9447	-6.83335	-8.37344	0.839717
-0.289062	-12.1018	-6.74604	-8.33192	0.814696
-0.288574	-12.2576	-6.6591	-8.28593	0.788409
-0.288086	-12.4117	-6.57229	-8.23568	0.760909
-0.287598	-12.5642	-6.48542	-8.1814	0.732246
-0.287109	-12.7148	-6.39829	-8.12332	0.702465
-0.286621	-12.8633	-6.31074	-8.06169	0.671605
-0.286133	-13.0096	-6.22261	-7.99674	0.639703
-0.285645	-13.1535	-6.13378	-7.92874	0.60679
-0.285156	-13.2949	-6.04415	-7.85793	0.572892
-0.284668	-13.4335	-5.95363	-7.78455	0.538031
-0.28418	-13.5693	-5.86217	-7.70886	0.502225
-0.283691	-13.702	-5.76973	-7.63111	0.465485
-0.283203	-13.8316	-5.6763	-7.55154	0.427822
-0.282715	-13.9578	-5.58192	-7.47038	0.389241
-0.282227	-14.0805	-5.48661	-7.38786	0.349745
-0.281738	-14.1997	-5.39044	-7.3042	0.309333
-0.28125	-14.3151	-5.29352	-7.21962	0.268002
-0.280762	-14.4268	-5.19595	-7.13432	0.225748
-0.280273	-14.5346	-5.09786	-7.04849	0.182566
-0.279785	-14.6383	-4.99942	-6.96232	0.13845
-0.279297	-14.7381	-4.9008	-6.87597	0.0933944
-0.278809	-14.8337	-4.80218	-6.7896	0.0473932
-0.27832	-14.9251	-4.70379	-6.70336	0.000442741
-0.277832	-15.0124	-4.60583	-6.61738	-0.0474591
-0.277344	-15.0954	-4.50854	-6.53178	-0.0963121
-0.276855	-15.1741	-4.41216	-6.44666	-0.146113
-0.276367	-15.2486	-4.31693	-6.36213	-0.196855
-0.275879	-15.3188	-4.22312	-6.27827	-0.248528
-0.275391	-15.3848	-4.13097	-6.19515	-0.301117
-0.274902	-15.4466	-4.04073	-6.11284	-0.354603
-0.274414	-15.5041	-3.95268	-6.03137	-0.40896
-0.273926	-15.5575	-3.86705	-5.9508	-0.46416
-0.273438	-15.6067	-3.78409	-5.87115	-0.520166
-0.272949	-15.6518	-3.70404	-5.79245	-0.57694
-0.272461	-15.6929	-3.62713	-5.7147	-0.634434
-0.271973	-15.7299	-3.55357	-5.63792	-0.692598
-0.271484	-15.763	-3.48358	-5.56211	-0.751374
-0.270996	-15.7922	-3.41735	-5.48724	-0.810701
-0.270508	-15.8175	-3.35506	-5.41332	-0.870511
-0.27002	-15.8389	-3.29687	-5.34032	-0.930735
-0.269531	-15.8566	-3.24294	-5.26822	-0.991296
-0.269043	-15.8705	-3.19339	-5.19699	-1.05212
-0.268555	-15.8807	-3.14835	-5.1266	-1.11311
-0.268066	-15.8873	-3.1079	-5.05701	-1.1742
-0.267578	-15.8902	-3.07215	-4.98818	-1.23529
-0.26709	-15.8895	-3.04114	-4.92009	-1.2963
-0.266602	-15.8852	-3.01494	-4.85267	-1.35714
-0.266113	-15.8773	-2.99359	-4.7859	-1.41772
-0.265625	-15.8659	-2.9771	-4.71971	-1.47794
-0.265137	-15.8508	-2.96547	-4.65407	-1.53773
-0.264648	-15.8322	-2.95872	-4.58892	-1.597
-0.26416	-15.8101	-2.95681	-4.52421	-1.65567
-0.263672	-15.7843	-2.95973	-4.45988	-1.71366
-0.263184	-15.755	-2.96744	-4.39588	-1.77088
-0.262695	-15.722	-2.97989	-4.33215	-1.82728
-0.262207	-15.6853	-2.99704	-4.26862	-1.88279
-0.261719	-15.645	-3.01882	-4.20525	-1.93734
-0.26123	-15.601	-3.04518	-4.14196	-1.99089
-0.260742	-15.5532	-3.07606	-4.07868	-2.04338
-0.260254	-15.5017	-3.11139	-4.01535	-2.09478
-0.259766	-15.4463	-3.1511	-3.95189	-2.14505
-0.259277	-15.3871	-3.19514	-3.88824	-2.19416
-0.258789	-15.324	-3.24344	-3.8243	-2.24209
-0.258301	-15.2569	-3.29594	-3.76002	-2.28883
-0.257812	-15.1859	-3.35258	-3.6953	-2.33438
-0.257324	-15.1109	-3.41331	-3.63006	-2.37874
-0.256836	-15.0319	-3.47809	-3.56422	-2.4219
-0.256348	-14.9488	-3.54686	-3.4977	-2.46389
-0.255859	-14.8616	-3.61959	-3.4304	-2.50473
-0.255371	-14.7703	-3.69625	-3.36225	-2.54444
-0.254883	-14.6749	-3.7768	-3.29315	-2.58305
-0.254395	-14.5753	-3.86123	-3.22303	-2.62059
-0.253906	-14.4716	-3.9495	-3.15179	-2.65711
-0.253418	-14.3637	-4.04161	-3.07935	-2.69264
-0.25293	-14.2517	-4.13754	-3.00564	-2.72723
-0.252441	-14.1355	-4.23727	-2.93059	-2.76093
-0.251953	-14.0152	-4.34081	-2.85411	-2.79378
-0.251465	-13.8908	-4.44813	-2.77614	-2.82583
-0.250977	-13.7623	-4.55922	-2.69662	-2.85712
-0.250488	-13.6297	-4.67409	-2.61551	-2.88771
-0.25	-13.4931	-4.7927	-2.53275	-2.91764
-0.249512	-13.3525	-4.91505	-2.4483	-2.94695
-0.249023	-13.2079	-5.0411	-2.36214	-2.97568
-0.248535	-13.0595	-5.17083	-2.27426	-3.00387
-0.248047	-12.9071	-5.3042	-2.18463	-3.03154
-0.247559	-12.751	-5.44116	-2.09327	-3.05873
-0.24707	-12.5911	-5.58165	-2.00019	-3.08546
-0.246582	-12.4275	-5.72561	-1.90542	-3.11173
-0.246094	-12.2603	-5.87297	-1.80899	-3.13757
-0.245605	-12.0895	-6.02362	-1.71097	-3.16298
-0.245117	-11.9152	-6.17747	-1.6114	-3.18796
-0.244629	-11.7375	-6.33439	-1.51037	-3.21249
-0.244141	-11.5564	-6.49426	-1.40797	-3.23657
-0.243652	-11.3721	-6.65693	-1.30431	-3.26017
-0.243164	-11.1845	-6.82224	-1.19948	-3.28326
-0.242676	-10.9938	-6.99002	-1.09361	-3.30582
-0.242188	-10.7999	-7.16008	-0.986852	-3.3278
-0.241699	-10.6031	-7.33221	-0.879331	-3.34916
-0.241211	-10.4034	-7.5062	-0.771205	-3.36985
-0.240723	-10.2008	-7.68182	-0.662632	-3.38981
-0.240234	-9.99542	-7.85884	-0.55378	-3.40898
-0.239746	-9.78733	-8.037	-0.444817	-3.42731
-0.239258	-9.5766	-8.21605	-0.335919	-3.44472
-0.23877	-9.3633	-8.39571	-0.227261	-3.46115
-0.238281	-9.14751	-8.57571	-0.119021	-3.47653
-0.237793	-8.92931	-8.75578	-0.0113751	-3.49079
-0.237305	-8.70877	-8.93562	0.0955032	-3.50384
-0.236816	-8.48596	-9.11495	0.201444	-3.51563
-0.236328	-8.26095	-9.29348	0.306284	-3.52608
-0.23584	-8.03384	-9.47094	0.409867	-3.53511
-0.235352	-7.80469	-9.64702	0.512044	-3.54266
-0.234863	-7.57359	-9.82147	0.612677	-3.54866
-0.234375	-7.34061	-9.994	0.711642	-3.55305
-0.233887	-7.10584	-10.1643	0.808826	-3.55576
-0.233398	-6.86937	-10.3323	0.90413	-3.55673
-0.23291	-6.63128	-10.4975	0.997471	-3.55593
-0.232422	-6.39166	-10.6598	1.08878	-3.55328
-0.231934	-6.1506	-10.819	1.17802	-3.54876
-0.231445	-5.90819	-10.9749	1.26514	-3.54232
-0.230957	-5.66453	-11.1273	1.35015	-3.53393
-0.230469	-5.41972	-11.276	1.43304	-3.52355
-0.22998	-5.17386	-11.4209	1.51384	-3.51118
-0.229492	-4.92704	-11.5618	1.5926	-3.49678
-0.229004	-4.67937	-11.6986	1.66937	-3.48035
-0.228516	-4.43095	-11.8313	1.74425	-3.46187
-0.228027	-4.18189	-11.9598	1.81733	-3.44135
-0.227539	-3.9323	-12.0841	1.88873	-3.41879
-0.227051	-3.68228	-12.204	1.95859	-3.39419
-0.226562	-3.43194	-12.3196	2.02704	-3.36757
-0.226074	-3.18138	-12.431	2.09427	-3.33893
-0.225586	-2.93073	-12.5381	2.16044	-3.3083
-0.225098	-2.68007	-12.6409	2.22573	-3.2757
-0.224609	-2.42952	-12.7397	2.29036	-3.24115
-0.224121	-2.17918	-12.8344	2.35452	-3.20467
-0.223633	-1.92916	-12.9251	2.41842	-3.16629
-0.223145	-1.67954	-13.012	2.48228	-3.12605
-0.222656	-1.43044	-13.0952	2.54631	-3.08396
-0.222168	-1.18194	-13.1748	2.61074	-3.04006
-0.22168	-0.934136	-13.251	2.67577	-2.99438
-0.221191	-0.687112	-13.3239	2.74162	-2.94695
-0.220703	-0.440953	-13.3938	2.8085	-2.89779
-0.220215	-0.195736	-13.4607	2.8766	-2.84693
-0.219727	0.0484634	-13.5248	2.94611	-2.79441
-0.219238	0.291576	-13.5864	3.0172	-2.74024
-0.21875	0.533536	-13.6455	3.09004	-2.68444
-0.218262	0.774283	-13.7024	3.16479	-2.62704
-0.217773	1.01376	-13.7573	3.24156	-2.56806
-0.217285	1.25192	-13.8103	3.32049	-2.50752
-0.216797	1.48871	-13.8616	3.40165	-2.44543
-0.216309	1.7241	-13.9113	3.48515	-2.3818
-0.21582	1.95803	-13.9597	3.57102	-2.31666
-0.215332	2.19048	-14.0068	3.65931	-2.25001
-0.214844	2.42142	-14.0528	3.75003	-2.18186
-0.214355	2.65081	-14.0979	3.84318	-2.11222
-0.213867	2.87863	-14.1421	3.93873	-2.0411
-0.213379	3.10485	-14.1855	4.03664	-1.96852
-0.212891	3.32946	-14.2284	4.13683	-1.89448
-0.212402	3.55242	-14.2706	4.23922	-1.819
-0.211914	3.77372	-14.3124	4.3437	-1.74208
-0.211426	3.99334	-14.3539	4.45015	-1.66374
-0.210938	4.21124	-14.395	4.55841	-1.584
-0.210449	4.4274	-14.4358	4.66834	-1.50288
-0.209961	4.6418	-14.4763	4.77975	-1.4204
-0.209473	4.8544	-14.5166	4.89247	-1.33658
-0.208984	5.06517	-14.5568	5.00629	-1.25146
-0.208496	5.27408	-14.5967	5.12101	-1.16506
-0.208008	5.48107	-14.6365	5.23641	-1.07743
-0.20752	5.68609	-14.6761	5.35227	-0.988611
-0.207031	5.8891	-14.7155	5.46836	-0.898651
-0.206543	6.09004	-14.7546	5.58446	-0.807604
-0.206055	6.28883	-14.7936	5.70034	-0.715531
-0.205566	6.4854	-14.8323	5.81577	-0.622496
-0.205078	6.67969	-14.8708	5.93054	-0.52857
-0.20459	6.87159	-14.9089	6.04441	-0.43383
-0.204102	7.06101	-14.9467	6.15719	-0.338359
-0.203613	7.24786	-14.9842	6.26867	-0.242243
-0.203125	7.43203	-15.0213	6.37865	-0.145577
-0.202637	7.61341	-15.0579	6.48697	-0.0484562
-0.202148	7.79188	-15.0941	6.59345	0.0490158
-0.20166	7.9673	-15.1299	6.69794	0.146733
-0.201172	8.13957	-15.1651	6.8003	0.244586
-0.200684	8.30853	-15.1998	6.90041	0.342462
-0.200195	8.47405	-15.234	6.99816	0.440246
-0.199707	8.63599	-15.2676	7.09347	0.537819
-0.199219	8.79421	-15.3007	7.18627	0.635065
-0.19873	8.94855	-15.3332	7.27649	0.731863
-0.198242	9.09888	-15.365	7.36412	0.828095
-0.197754	9.24505	-15.3964	7.44913	0.923644
-0.197266	9.38691	-15.4271	7.53152	1.01839
-0.196777	9.52432	-15.4572	7.61131	1.11222
-0.196289	9.65714	-15.4868	7.68852	1.20503
-0.195801	9.78523	-15.5158	7.76322	1.29671
-0.195312	9.90846	-15.5442	7.83546	1.38715
-0.194824	10.0267	-15.572	7.90532	1.47625
-0.194336	10.1398	-15.5994	7.97288	1.56394
-0.193848	10.2478	-15.6262	8.03826	1.65011
-0.193359	10.3504	-15.6525	8.10156	1.73469
-0.192871	10.4476	-15.6783	8.1629	1.8176
-0.192383	10.5393	-15.7036	8.2224	1.8988
-0.191895	10.6255	-15.7284	8.28021	1.97821
-0.191406	10.706	-15.7528	8.33645	2.05579
-0.190918	10.7809	-15.7766	8.39128	2.13149
-0.19043	10.8501	-15.8001	8.44482	2.2053
-0.189941	10.9136	-15.823	8.49723	2.27719
-0.189453	10.9714	-15.8455	8.54864	2.34714
-0.188965	11.0234	-15.8676	8.59919	2.41514
-0.188477	11.0698	-15.8891	8.64902	2.4812
-0.187988	11.1105	-15.9102	8.69826	2.54534
-0.1875	11.1456	-15.9307	8.74702	2.60756
-0.187012	11.1752	-15.9507	8.79543	2.6679
-0.186523	11.1993	-15.9701	8.84359	2.72638
-0.186035	11.2181	-15.9889	8.8916	2.78305
-0.185547	11.2316	-16.007	8.93954	2.83794
-0.185059	11.2399	-16.0244	8.9875	2.89112
-0.18457	11.2433	-16.0411	9.03554	2.94262
-0.184082	11.2418	-16.057	9.0837	2.99252
-0.183594	11.2356	-16.072	9.13205	3.04086
-0.183105	11.2249	-16.086	9.1806	3.08772
-0.182617	11.2098	-16.0991	9.22937	3.13316
-0.182129	11.1904	-16.111	9.27836	3.17724
-0.181641	11.1671	-16.1218	9.32758	3.22003
-0.181152	11.14	-16.1314	9.37699	3.26159
-0.180664	11.1092	-16.1396	9.42657	3.302
-0.180176	11.0751	-16.1464	9.47627	3.34131
-0.179688	11.0377	-16.1517	9.52605	3.37958
-0.179199	10.9974	-16.1554	9.57584	3.41688
-0.178711	10.9543	-16.1575	9.62556	3.45325
-0.178223	10.9086	-16.1578	9.67514	3.48876
-0.177734	10.8605	-16.1562	9.72448	3.52344
-0.177246	10.8103	-16.1527	9.77348	3.55734
-0.176758	10.7581	-16.1471	9.82205	3.5905
-0.17627	10.7042	-16.1394	9.87007	3.62295
-0.175781	10.6487	-16.1296	9.91742	3.65473
-0.175293	10.5919	-16.1174	9.964	3.68585
-0.174805	10.5339	-16.1029	10.0097	3.71635
-0.174316	10.4749	-16.0859	10.0543	3.74622
-0.173828	10.4151	-16.0664	10.0978	3.7755
-0.17334	10.3547	-16.0443	10.14	3.80417
-0.172852	10.2938	-16.0196	10.1808	3.83226
-0.172363	10.2325	-15.9921	10.2201	3.85975
-0.171875	10.1711	-15.9619	10.2577	3.88665
-0.171387	10.1095	-15.9289	10.2936	3.91295
-0.170898	10.0481	-15.8929	10.3275	3.93864
-0.17041	9.98686	-15.8541	10.3595	3.96372
-0.169922	9.92591	-15.8123	10.3893	3.98817
-0.169434	9.86536	-15.7675	10.4168	4.01198
-0.168945	9.8053	-15.7197	10.4421	4.03515
-0.168457	9.74583	-15.6689	10.4649	4.05765
-0.167969	9.68702	-15.615	10.4852	4.0795
-0.16748	9.62894	-15.558	10.5028	4.10066
-0.166992	9.57165	-15.498	10.5178	4.12115
-0.166504	9.51522	-15.4348	10.53	4.14095
-0.166016	9.4597	-15.3686	10.5393	4.16006
-0.165527	9.40513	-15.2993	10.5457	4.17848
-0.165039	9.35155	-15.2268	10.5491	4.19623
-0.164551	9.299	-15.1513	10.5496	4.21329
-0.164062	9.24751	-15.0728	10.5469	4.2297
-0.163574	9.19711	-14.9911	10.5411	4.24545
-0.163086	9.14783	-14.9065	10.5321	4.26057
-0.162598	9.09968	-14.8188	10.52	4.27507
-0.162109	9.05269	-14.7282	10.5046	4.28899
-0.161621	9.00688	-14.6346	10.486	4.30234
-0.161133	8.96226	-14.5381	10.4641	4.31516
-0.160645	8.91884	-14.4387	10.4389	4.32747
-0.160156	8.87663	-14.3364	10.4105	4.33931
-0.159668	8.83566	-14.2312	10.3787	4.35072
-0.15918	8.79592	-14.1233	10.3437	4.36172
-0.158691	8.75744	-14.0126	10.3053	4.37235
-0.158203	8.72021	-13.8992	10.2637	4.38265
-0.157715	8.68425	-13.7831	10.2187	4.39265
-0.157227	8.64956	-13.6644	10.1705	4.40238
-0.156738	8.61615	-13.543	10.1191	4.41187
-0.15625	8.58403	-13.4191	10.0644	4.42114
-0.155762	8.55319	-13.2927	10.0065	4.43023
-0.155273	8.52366	-13.1637	9.94542	4.43914
-0.154785	8.49542	-13.0323	9.88118	4.44789
-0.154297	8.46847	-12.8985	9.81382	4.45649
-0.153809	8.44283	-12.7624	9.74337	4.46494
-0.15332	8.41847	-12.6239	9.66988	4.47323
-0.152832	8.39539	-12.4831	9.59338	4.48136
-0.152344	8.37359	-12.3401	9.51392	4.4893
-0.151855	8.35304	-12.1949	9.43155	4.49702
-0.151367	8.33374	-12.0475	9.34633	4.5045
-0.150879	8.31566	-11.898	9.2583	4.51168
-0.150391	8.29876	-11.7465	9.16754	4.51852
-0.149902	8.28304	-11.5929	9.0741	4.52497
-0.149414	8.26844	-11.4374	8.97806	4.53094
-0.148926	8.25492	-11.2799	8.87947	4.53638
-0.148438	8.24245	-11.1206	8.77841	4.54119
-0.147949	8.23096	-10.9595	8.67497	4.5453
-0.147461	8.2204	-10.7966	8.56921	4.5486
-0.146973	8.2107	-10.632	8.46122	4.551
-0.146484	8.2018	-10.4658	8.35108	4.55239
-0.145996	8.19361	-10.298	8.23888	4.55266
-0.145508	8.18607	-10.1288	8.12471	4.5517
-0.14502	8.17907	-9.95807	8.00866	4.5494
-0.144531	8.17253	-9.78603	7.89081	4.54563
-0.144043	8.16635	-9.61274	7.77126	4.54028
-0.143555	8.16042	-9.43828	7.65011	4.53324
-0.143066	8.15464	-9.26274	7.52743	4.52437
-0.142578	8.14889	-9.08624	7.40333	4.51358
-0.14209	8.14307	-8.90887	7.27789	4.50074
-0.141602	8.13704	-8.73075	7.15121	4.48576
-0.141113	8.13069	-8.552	7.02336	4.46852
-0.140625	8.12389	-8.37276	6.89444	4.44894
-0.140137	8.11653	-8.19315	6.76452	4.42692
-0.139648	8.10846	-8.01332	6.63367	4.40238
-0.13916	8.09957	-7.83342	6.50198	4.37525
-0.138672	8.08974	-7.65361	6.3695	4.34547
-0.138184	8.07882	-7.47407	6.2363	4.31298
-0.137695	8.06672	-7.29495	6.10242	4.27775
-0.137207	8.05329	-7.11645	5.96793	4.23973
-0.136719	8.03844	-6.93876	5.83286	4.1989
-0.13623	8.02204	-6.76208	5.69723	4.15527
-0.135742	8.00398	-6.58661	5.56109	4.10882
-0.135254	7.98418	-6.41257	5.42444	4.05958
-0.134766	7.96253	-6.24018	5.28729	4.00756
-0.134277	7.93894	-6.06966	5.14963	3.95281
-0.133789	7.91333	-5.90125	5.01147	3.89538
-0.133301	7.88563	-5.73519	4.87279	3.83531
-0.132812	7.85577	-5.57172	4.73354	3.77269
-0.132324	7.82369	-5.41108	4.59371	3.70758
-0.131836	7.78935	-5.25353	4.45323	3.64008
-0.131348	7.75271	-5.09932	4.31207	3.57028
-0.130859	7.71373	-4.9487	4.17015	3.49829
-0.130371	7.6724	-4.80193	4.0274	3.4242
-0.129883	7.6287	-4.65927	3.88376	3.34815
-0.129395	7.58264	-4.52096	3.73914	3.27024
-0.128906	7.53421	-4.38725	3.59344	3.1906
-0.128418	7.48345	-4.2584	3.44658	3.10936
-0.12793	7.43037	-4.13464	3.29845	3.02664
-0.127441	7.37501	-4.0162	3.14895	2.94257
-0.126953	7.31741	-3.90333	2.99798	2.85728
-0.126465	7.25763	-3.79622	2.84542	2.77089
-0.125977	7.19572	-3.6951	2.69118	2.68353
-0.125488	7.13175	-3.60017	2.53515	2.59531
-0.125	7.0658	-3.5116	2.37722	2.50636
-0.124512	6.99794	-3.42957	2.21728	2.41678
-0.124023	6.92827	-3.35424	2.05524	2.32667
-0.123535	6.85687	-3.28575	1.89101	2.23614
-0.123047	6.78384	-3.22423	1.72449	2.14528
-0.122559	6.70928	-3.16979	1.5556	2.05418
-0.12207	6.63329	-3.12252	1.38428	1.9629
-0.121582	6.55598	-3.08248	1.21044	1.87152
-0.121094	6.47745	-3.04974	1.03405	1.78009
-0.120605	6.39783	-3.02431	0.855055	1.68868
-0.120117	6.31722	-3.00622	0.673421	1.59732
-0.119629	6.23573	-2.99546	0.489129	1.50606
-0.119141	6.15348	-2.99198	0.302171	1.41491
-0.118652	6.07058	-2.99573	0.112554	1.32391
-0.118164	5.98714	-3.00665	-0.0797035	1.23306
-0.117676	5.90328	-3.02463	-0.274568	1.14237
-0.117188	5.8191	-3.04955	-0.47199	1.05184
-0.116699	5.73471	-3.08128	-0.671908	0.961464
-0.116211	5.65022	-3.11966	-0.874245	0.871239
-0.115723	5.56573	-3.1645	-1.07891	0.781147
-0.115234	5.48135	-3.21561	-1.28579	0.691171
-0.114746	5.39717	-3.27278	-1.49478	0.601289
-0.114258	5.31329	-3.33576	-1.70574	0.51148
-0.11377	5.22981	-3.40431	-1.91851	0.421719
-0.113281	5.14681	-3.47816	-2.13296	0.331983
-0.112793	5.06438	-3.55704	-2.3489	0.242248
-0.112305	4.98261	-3.64065	-2.56615	0.152491
-0.111816	4.90158	-3.7287	-2.78454	0.0626896
-0.111328	4.82137	-3.82088	-3.00385	-0.0271743
-0.11084	4.74206	-3.91686	-3.22389	-0.117117
-0.110352	4.66372	-4.01632	-3.44445	-0.207151
-0.109863	4.58642	-4.11894	-3.66531	-0.297286
-0.109375	4.51023	-4.22439	-3.88624	-0.387526
-0.108887	4.43522	-4.33233	-4.10703	-0.477872
-0.108398	4.36145	-4.44243	-4.32746	-0.568317
-0.10791	4.28897	-4.55437	-4.5473	-0.658852
-0.107422	4.21786	-4.66783	-4.76634	-0.749462
-0.106934	4.14815	-4.78249	-4.98434	-0.840127
-0.106445	4.07991	-4.89804	-5.20111	-0.930821
-0.105957	4.01319	-5.01418	-5.41643	-1.02151
-0.105469	3.94802	-5.13062	-5.63009	-1.11217
-0.10498	3.88445	-5.24709	-5.84191	-1.20275
-0.104492	3.82253	-5.36333	-6.0517	-1.2932
-0.104004	3.76228	-5.47908	-6.25927	-1.38349
-0.103516	3.70374	-5.59413	-6.46447	-1.47356
-0.103027	3.64693	-5.70824	-6.66713	-1.56336
-0.102539	3.59188	-5.82124	-6.86712	-1.65282
-0.102051	3.5386	-5.93295	-7.0643	-1.7419
-0.101562	3.48711	-6.0432	-7.25855	-1.83053
-0.101074	3.43741	-6.15187	-7.44977	-1.91865
-0.100586	3.38951	-6.25884	-7.63785	-2.0062
-0.100098	3.34339	-6.36401	-7.82273	-2.09313
-0.0996094	3.29905	-6.46732	-8.00433	-2.17937
-0.0991211	3.25646	-6.56872	-8.18259	-2.26486
-0.0986328	3.21559	-6.66817	-8.35748	-2.34956
-0.0981445	3.17641	-6.76566	-8.52896	-2.43341
-0.0976562	3.13887	-6.86122	-8.69702	-2.51636
-0.097168	3.10291	-6.95488	-8.86165	-2.59836
-0.0966797	3.06848	-7.04669	-9.02284	-2.67938
-0.0961914	3.0355	-7.13672	-9.18061	-2.75938
-0.0957031	3.00388	-7.22507	-9.33499	-2.83832
-0.0952148	2.97354	-7.31184	-9.48599	-2.91617
-0.0947266	2.94437	-7.39716	-9.63365	-2.99291
-0.0942383	2.91625	-7.48118	-9.77801	-3.06852
-0.09375	2.88906	-7.56404	-9.91911	-3.14299
-0.0932617	2.86267	-7.64593	-10.057	-3.21629
-0.0927734	2.83694	-7.72702	-10.1917	-3.28843
-0.0922852	2.81171	-7.80751	-10.3234	-3.3594
-0.0917969	2.78682	-7.88759	-10.452	-3.42921
-0.0913086	2.7621	-7.96748	-10.5775	-3.49785
-0.0908203	2.73737	-8.0474	-10.7002	-3.56533
-0.090332	2.71245	-8.12757	-10.8199	-3.63165
-0.0898438	2.68713	-8.20822	-10.9367	-3.69684
-0.0893555	2.66122	-8.28957	-11.0508	-3.76091
-0.0888672	2.63452	-8.37187	-11.162	-3.82385
-0.0883789	2.60681	-8.45534	-11.2705	-3.8857
-0.0878906	2.57788	-8.54021	-11.3763	-3.94646
-0.0874023	2.54751	-8.62671	-11.4793	-4.00614
-0.0869141	2.5155	-8.71508	-11.5796	-4.06476
-0.0864258	2.48161	-8.80552	-11.6773	-4.12234
-0.0859375	2.44564	-8.89825	-11.7722	-4.17886
-0.0854492	2.40736	-8.99349	-11.8644	-4.23436
-0.0849609	2.36658	-9.09143	-11.9538	-4.28882
-0.0844727	2.32309	-9.19226	-12.0405	-4.34225
-0.0839844	2.27668	-9.29616	-12.1244	-4.39464
-0.0834961	2.22716	-9.40331	-12.2055	-4.44601
-0.0830078	2.17436	-9.51387	-12.2836	-4.49632
-0.0825195	2.11809	-9.62799	-12.3589	-4.54559
-0.0820312	2.0582	-9.74579	-12.4311	-4.59378
-0.081543	1.99454	-9.86742	-12.5003	-4.64089
-0.0810547	1.92696	-9.99297	-12.5664	-4.68689
-0.0805664	1.85536	-10.1225	-12.6293	-4.73177
-0.0800781	1.77961	-10.2562	-12.689	-4.77548
-0.0795898	1.69962	-10.3941	-12.7454	-4.81802
-0.0791016	1.61534	-10.5362	-12.7984	-4.85935
-0.0786133	1.52668	-10.6825	-12.8479	-4.89945
-0.078125	1.43363	-10.8332	-12.894	-4.93828
-0.0776367	1.33615	-10.9882	-12.9364	-4.97581
-0.0771484	1.23425	-11.1474	-12.9753	-5.01202
-0.0766602	1.12793	-11.311	-13.0104	-5.04687
-0.0761719	1.01724	-11.4788	-13.0418	-5.08036
-0.0756836	0.902224	-11.6508	-13.0694	-5.11244
-0.0751953	0.782959	-11.827	-13.0932	-5.14311
-0.074707	0.659534	-12.0072	-13.1132	-5.17235
-0.0742188	0.532055	-12.1914	-13.1292	-5.20015
-0.0737305	0.400646	-12.3795	-13.1414	-5.2265
-0.0732422	0.265448	-12.5713	-13.1497	-5.25141
-0.0727539	0.126614	-12.7668	-13.154	-5.27488
-0.0722656	-0.0156851	-12.9657	-13.1545	-5.29693
-0.0717773	-0.161268	-13.168	-13.1512	-5.31757
-0.0712891	-0.30994	-13.3734	-13.1439	-5.33684
-0.0708008	-0.461497	-13.5818	-13.1329	-5.35477
-0.0703125	-0.615725	-13.7929	-13.1181	-5.37141
-0.0698242	-0.772403	-14.0067	-13.0997	-5.38679
-0.0693359	-0.931302	-14.2228	-13.0776	-5.40099
-0.0688477	-1.09219	-14.441	-13.0519	-5.41407
-0.0683594	-1.25483	-14.6612	-13.0228	-5.4261
-0.0678711	-1.41899	-14.883	-12.9903	-5.43715
-0.0673828	-1.58443	-15.1062	-12.9545	-5.44733
-0.0668945	-1.75091	-15.3305	-12.9155	-5.45671
-0.0664062	-1.9182	-15.5557	-12.8735	-5.46539
-0.065918	-2.08608	-15.7814	-12.8285	-5.47349
-0.0654297	-2.25431	-16.0075	-12.7807	-5.48109
-0.0649414	-2.42269	-16.2335	-12.7301	-5.48832
-0.0644531	-2.59101	-16.4592	-12.677	-5.49527
-0.0639648	-2.75908	-16.6843	-12.6214	-5.50208
-0.0634766	-2.92671	-16.9084	-12.5635	-5.50884
-0.0629883	-3.09372	-17.1313	-12.5035	-5.51567
-0.0625	-3.25997	-17.3526	-12.4413	-5.52268
-0.0620117	-3.42531	-17.572	-12.3773	-5.52998
-0.0615234	-3.58961	-17.7891	-12.3115	-5.53768
-0.0610352	-3.75275	-18.0037	-12.2441	-5.54586
-0.0605469	-3.91464	-18.2153	-12.1752	-5.55464
-0.0600586	-4.0752	-18.4238	-12.105	-5.56409
-0.0595703	-4.23436	-18.6287	-12.0335	-5.57429
-0.059082	-4.39209	-18.8297	-11.9609	-5.58532
-0.0585938	-4.54833	-19.0265	-11.8874	-5.59724
-0.0581055	-4.70309	-19.2188	-11.813	-5.61011
-0.0576172	-4.85636	-19.4062	-11.7379	-5.62395
-0.0571289	-5.00817	-19.5885	-11.6623	-5.63882
-0.0566406	-5.15853	-19.7653	-11.5861	-5.65472
-0.0561523	-5.30751	-19.9364	-11.5097	-5.67167
-0.0556641	-5.45516	-20.1015	-11.4329	-5.68967
-0.0551758	-5.60154	-20.2603	-11.3561	-5.70869
-0.0546875	-5.74676	-20.4126	-11.2792	-5.72871
-0.0541992	-5.89089	-20.5581	-11.2025	-5.74969
-0.0537109	-6.03404	-20.6965	-11.1259	-5.77158
-0.0532227	-6.17633	-20.8277	-11.0496	-5.79431
-0.0527344	-6.31787	-20.9515	-10.9736	-5.81782
-0.0522461	-6.45878	-21.0677	-10.8982	-5.84202
-0.0517578	-6.59919	-21.176	-10.8233	-5.86681
-0.0512695	-6.73922	-21.2765	-10.749	-5.8921
-0.0507812	-6.87901	-21.3688	-10.6755	-5.91776
-0.050293	-7.01868	-21.453	-10.6028	-5.94368
-0.0498047	-7.15835	-21.529	-10.531	-5.96973
-0.0493164	-7.29816	-21.5966	-10.4601	-5.99578
-0.0488281	-7.43822	-21.6558	-10.3903	-6.02169
-0.0483398	-7.57864	-21.7066	-10.3215	-6.04732
-0.0478516	-7.71952	-21.7491	-10.254	-6.07254
-0.0473633	-7.86095	-21.7831	-10.1876	-6.09719
-0.046875	-8.00304	-21.8088	-10.1225	-6.12112
-0.0463867	-8.14584	-21.8262	-10.0587	-6.14421
-0.0458984	-8.28944	-21.8354	-9.9962	-6.16629
-0.0454102	-8.43386	-21.8365	-9.93512	-6.18724
-0.0449219	-8.57917	-21.8296	-9.87546	-6.20691
-0.0444336	-8.72538	-21.8149	-9.81721	-6.22518
-0.0439453	-8.8725	-21.7926	-9.7604	-6.24193
-0.043457	-9.02054	-21.7627	-9.70503	-6.25702
-0.0429688	-9.16947	-21.7255	-9.65109	-6.27036
-0.0424805	-9.31927	-21.6813	-9.59856	-6.28183
-0.0419922	-9.46989	-21.6302	-9.5474	-6.29135
-0.0415039	-9.62128	-21.5725	-9.49758	-6.29882
-0.0410156	-9.77335	-21.5085	-9.44905	-6.30417
-0.0405273	-9.92604	-21.4383	-9.40174	-6.30735
-0.0400391	-10.0792	-21.3624	-9.35558	-6.30828
-0.0395508	-10.2328	-21.2809	-9.31046	-6.30692
-0.0390625	-10.3867	-21.1942	-9.26629	-6.30324
-0.0385742	-10.5407	-21.1025	-9.22295	-6.29722
-0.0380859	-10.6947	-21.0063	-9.18031	-6.28884
-0.0375977	-10.8486	-20.9056	-9.13821	-6.27808
-0.0371094	-11.0021	-20.801	-9.0965	-6.26497
-0.0366211	-11.1552	-20.6926	-9.05502	-6.24951
-0.0361328	-11.3077	-20.5809	-9.01356	-6.23173
-0.0356445	-11.4594	-20.4659	-8.97193	-6.21165
-0.0351562	-11.61	-20.3482	-8.92993	-6.18931
-0.034668	-11.7595	-20.2279	-8.88732	-6.16477
-0.0341797	-11.9077	-20.1054	-8.84388	-6.13806
-0.0336914	-12.0544	-19.9809	-8.79936	-6.10927
-0.0332031	-12.1994	-19.8546	-8.75352	-6.07843
-0.0327148	-12.3425	-19.7269	-8.7061	-6.04563
-0.0322266	-12.4836	-19.5979	-8.65683	-6.01094
-0.0317383	-12.6225	-19.4679	-8.60544	-5.97443
-0.03125	-12.7591	-19.3371	-8.55168	-5.93618
-0.0307617	-12.8932	-19.2058	-8.49527	-5.89627
-0.0302734	-13.0248	-19.074	-8.43593	-5.85478
-0.0297852	-13.1535	-18.942	-8.37341	-5.81179
-0.0292969	-13.2794	-18.81	-8.30745	-5.7674
-0.0288086	-13.4024	-18.678	-8.23778	-5.72167
-0.0283203	-13.5223	-18.5463	-8.16416	-5.67469
-0.027832	-13.6391	-18.4149	-8.08636	-5.62655
-0.0273438	-13.7527	-18.2839	-8.00415	-5.57732
-0.0268555	-13.863	-18.1535	-7.91732	-5.52709
-0.0263672	-13.97	-18.0237	-7.82568	-5.47592
-0.0258789	-14.0737	-17.8946	-7.72906	-5.4239
-0.0253906	-14.174	-17.7663	-7.62729	-5.3711
-0.0249023	-14.271	-17.6387	-7.52024	-5.3176
-0.0244141	-14.3647	-17.512	-7.4078	-5.26346
-0.0239258	-14.4551	-17.3861	-7.28988	-5.20876
-0.0234375	-14.5422	-17.2612	-7.16641	-5.15356
-0.0229492	-14.626	-17.1372	-7.03735	-5.09794
-0.0224609	-14.7067	-17.0141	-6.9027	-5.04196
-0.0219727	-14.7842	-16.892	-6.76245	-4.98568
-0.0214844	-14.8588	-16.7708	-6.61666	-4.92918
-0.0209961	-14.9303	-16.6506	-6.4654	-4.87251
-0.0205078	-14.9991	-16.5313	-6.30875	-4.81576
-0.0200195	-15.0651	-16.413	-6.14684	-4.75899
-0.0195312	-15.1284	-16.2957	-5.97982	-4.70226
-0.019043	-15.1892	-16.1793	-5.80786	-4.64566
-0.0185547	-15.2476	-16.064	-5.63116	-4.58924
-0.0180664	-15.3037	-15.9496	-5.44995	-4.5331
-0.0175781	-15.3577	-15.8362	-5.26446	-4.47729
-0.0170898	-15.4096	-15.7239	-5.07497	-4.42191
-0.0166016	-15.4596	-15.6126	-4.88175	-4.36704
-0.0161133	-15.5077	-15.5024	-4.68512	-4.31276
-0.015625	-15.5543	-15.3934	-4.48537	-4.25916
-0.0151367	-15.5992	-15.2855	-4.28285	-4.20632
-0.0146484	-15.6428	-15.1787	-4.07788	-4.15435
-0.0141602	-15.685	-15.0733	-3.87083	-4.10333
-0.0136719	-15.726	-14.9691	-3.66203	-4.05335
-0.0131836	-15.7659	-14.8662	-3.45184	-4.00453
-0.0126953	-15.8047	-14.7648	-3.24062	-3.95695
-0.012207	-15.8426	-14.6648	-3.02871	-3.91071
-0.0117188	-15.8797	-14.5664	-2.81647	-3.86592
-0.0112305	-15.9159	-14.4695	-2.60424	-3.82267
-0.0107422	-15.9515	-14.3744	-2.39235	-3.78106
-0.0102539	-15.9863	-14.2809	-2.18111	-3.74118
-0.00976562	-16.0205	-14.1892	-1.97083	-3.70314
-0.00927734	-16.0541	-14.0993	-1.76179	-3.66702
-0.00878906	-16.0871	-14.0113	-1.55427	-3.63291
-0.00830078	-16.1195	-13.9253	-1.34851	-3.60089
-0.0078125	-16.1513	-13.8413	-1.14475	-3.57104
-0.00732422	-16.1825	-13.7592	-0.943175	-3.54343
-0.00683594	-16.2131	-13.6792	-0.743981	-3.51812
-0.00634766	-16.2429	-13.6013	-0.547318	-3.49517
-0.00585938	-16.2721	-13.5254	-0.353315	-3.47464
-0.00537109	-16.3005	-13.4516	-0.162077	-3.45656
-0.00488281	-16.3281	-13.3799	0.0263201	-3.44096
-0.00439453	-16.3547	-13.3102	0.211824	-3.42786
-0.00390625	-16.3803	-13.2425	0.394409	-3.41727
-0.00341797	-16.4048	-13.1767	0.574076	-3.4092
-0.00292969	-16.4281	-13.1128	0.750848	-3.40363
-0.00244141	-16.4501	-13.0507	0.924772	-3.40054
-0.00195312	-16.4706	-12.9902	1.09592	-3.39989
-0.00146484	-16.4896	-12.9314	1.26437	-3.40165
-0.000976562	-16.5069	-12.8741	1.43024	-3.40574
-0.000488281	-16.5223	-12.818	1.59366	-3.41212
0	-16.5358	-12.7632	1.75476	-3.42069
0.000488281	-16.5471	-12.7094	1.91369	-3.43136
0.000976562	-16.5562	-12.6564	2.07062	-3.44405
0.00146484	-16.5628	-12.6042	2.22572	-3.45863
0.00195312	-16.5669	-12.5524	2.37916	-3.47499
0.00244141	-16.5682	-12.5009	2.53113	-3.49301
0.00292969	-16.5667	-12.4495	2.68179	-3.51254
0.00341797	-16.5622	-12.398	2.83134	-3.53345
0.00390625	-16.5545	-12.3462	2.97993	-3.55559
0.00439453	-16.5435	-12.2938	3.12775	-3.57881
0.00488281	-16.529	-12.2407	3.27495	-3.60295
0.00537109	-16.511	-12.1866	3.42167	-3.62786
0.00585938	-16.4893	-12.1314	3.56805	-3.65337
0.00634766	-16.4638	-12.0747	3.71421	-3.67933
0.00683594	-16.4344	-12.0165	3.86024	-3.70556
0.00732422	-16.4009	-11.9566	4.00624	-3.73193
0.0078125	-16.3634	-11.8947	4.15227	-3.75826
0.00830078	-16.3216	-11.8307	4.29837	-3.78441
0.00878906	-16.2755	-11.7645	4.44456	-3.81023
0.00927734	-16.2251	-11.6959	4.59085	-3.83558
0.00976562	-16.1704	-11.6249	4.73722	-3.86032
0.0102539	-16.1112	-11.5512	4.88361	-3.88433
0.0107422	-16.0475	-11.4749	5.02997	-3.90748
0.0112305	-15.9794	-11.3958	5.1762	-3.92968
0.0117188	-15.9068	-11.314	5.32219	-3.95081
0.012207	-15.8297	-11.2295	5.46782	-3.97078
0.0126953	-15.7483	-11.1421	5.61293	-3.98952
0.0131836	-15.6624	-11.0521	5.75735	-4.00696
0.0136719	-15.5722	-10.9594	5.90091	-4.02304
0.0141602	-15.4777	-10.864	6.04339	-4.03771
0.0146484	-15.379	-10.7662	6.18458	-4.05094
0.0151367	-15.2762	-10.6661	6.32426	-4.0627
0.015625	-15.1694	-10.5637	6.46219	-4.07299
0.0161133	-15.0586	-10.4593	6.59813	-4.08178
0.0166016	-14.9441	-10.353	6.73183	-4.08911
0.0170898	-14.8259	-10.245	6.86304	-4.09497
0.0175781	-14.7043	-10.1357	6.9915	-4.0994
0.0180664	-14.5792	-10.0251	7.11696	-4.10244
0.0185547	-14.4509	-9.91366	7.23918	-4.10412
0.019043	-14.3196	-9.80151	7.35792	-4.10449
0.0195312	-14.1854	-9.68897	7.47294	-4.10361
0.0200195	-14.0485	-9.57632	7.58401	-4.10154
0.0205078	-13.909	-9.46386	7.69094	-4.09835
0.0209961	-13.7672	-9.35187	7.79351	-4.09411
0.0214844	-13.6232	-9.24066	7.89156	-4.08888
0.0219727	-13.4771	-9.13051	7.9849	-4.08274
0.0224609	-13.3292	-9.02172	8.0734	-4.07577
0.0229492	-13.1797	-8.91456	8.15693	-4.06804
0.0234375	-13.0286	-8.80932	8.23538	-4.05962
0.0239258	-12.8762	-8.70626	8.30866	-4.05058
0.0244141	-12.7225	-8.60563	8.37671	-4.04099
0.0249023	-12.5678	-8.50767	8.43949	-4.03091
0.0253906	-12.4122	-8.4126	8.49697	-4.02041
0.0258789	-12.2559	-8.32063	8.54916	-4.00955
0.0263672	-12.0988	-8.23193	8.59608	-3.99837
0.0268555	-11.9412	-8.14667	8.63777	-3.98692
0.0273438	-11.7831	-8.06499	8.67429	-3.97523
0.027832	-11.6247	-7.987	8.70572	-3.96335
0.0283203	-11.4659	-7.91278	8.73217	-3.9513
0.0288086	-11.3069	-7.84241	8.75375	-3.9391
0.0292969	-11.1476	-7.77591	8.7706	-3.92675
0.0297852	-10.9882	-7.7133	8.78286	-3.91428
0.0302734	-10.8286	-7.65457	8.7907	-3.90168
0.0307617	-10.6688	-7.59966	8.79427	-3.88894
0.03125	-10.5089	-7.54852	8.79377	-3.87606
0.0317383	-10.3487	-7.50104	8.78937	-3.86301
0.0322266	-10.1883	-7.45712	8.78128	-3.84978
0.0327148	-10.0277	-7.4166	8.76968	-3.83634
0.0332031	-9.8667	-7.37934	8.75477	-3.82266
0.0336914	-9.70532	-7.34514	8.73676	-3.8087
0.0341797	-9.54347	-7.3138	8.71583	-3.79443
0.034668	-9.38107	-7.28512	8.69219	-3.7798
0.0351562	-9.21803	-7.25884	8.66602	-3.76479
0.0356445	-9.05425	-7.23474	8.6375	-3.74935
0.0361328	-8.88966	-7.21254	8.60681	-3.73343
0.0366211	-8.72414	-7.192	8.57412	-3.71699
0.0371094	-8.55761	-7.17284	8.53958	-3.70001
0.0375977	-8.38996	-7.15478	8.50334	-3.68242
0.0380859	-8.22111	-7.13756	8.46554	-3.66421
0.0385742	-8.05097	-7.12089	8.42629	-3.64534
0.0390625	-7.87944	-7.10453	8.38572	-3.62577
0.0395508	-7.70647	-7.08819	8.34391	-3.60548
0.0400391	-7.53198	-7.07164	8.30096	-3.58445
0.0405273	-7.35591	-7.05463	8.25693	-3.56266
0.0410156	-7.17822	-7.03692	8.21189	-3.54009
0.0415039	-6.99888	-7.01831	8.16589	-3.51673
0.0419922	-6.81787	-6.99861	8.11897	-3.49258
0.0424805	-6.63517	-6.97763	8.07114	-3.46763
0.0429688	-6.45081	-6.95521	8.02244	-3.4419
0.043457	-6.2648	-6.93122	7.97285	-3.41539
0.0439453	-6.0772	-6.90555	7.92238	-3.38811
0.0444336	-5.88805	-6.8781	7.87102	-3.36008
0.0449219	-5.69744	-6.84881	7.81875	-3.33132
0.0454102	-5.50546	-6.81763	7.76555	-3.30186
0.0458984	-5.31222	-6.78456	7.71139	-3.27171
0.0463867	-5.11784	-6.7496	7.65624	-3.24092
0.046875	-4.92247	-6.71277	7.60007	-3.20951
0.0473633	-4.72626	-6.67414	7.54283	-3.17751
0.0478516	-4.52939	-6.63379	7.4845	-3.14497
0.0483398	-4.33205	-6.59182	7.42503	-3.11191
0.0488281	-4.13442	-6.54834	7.3644	-3.07837
0.0493164	-3.93673	-6.50352	7.30256	-3.04438
0.0498047	-3.73918	-6.4575	7.2395	-3.00998
0.050293	-3.54201	-6.41046	7.17518	-2.9752
0.0507812	-3.34544	-6.36262	7.10958	-2.94007
0.0512695	-3.14972	-6.31416	7.04268	-2.90462
0.0517578	-2.95508	-6.26531	6.97447	-2.86886
0.0522461	-2.76176	-6.2163	6.90494	-2.83283
0.0527344	-2.57001	-6.16737	6.83409	-2.79653
0.0532227	-2.38005	-6.11876	6.7619	-2.75999
0.0537109	-2.19212	-6.07071	6.68839	-2.72321
0.0541992	-2.00645	-6.02346	6.61357	-2.68619
0.0546875	-1.82325	-5.97727	6.53744	-2.64895
0.0551758	-1.64272	-5.93237	6.46002	-2.61147
0.0556641	-1.46505	-5.88899	6.38133	-2.57375
0.0561523	-1.29043	-5.84736	6.30139	-2.53578
0.0566406	-1.11902	-5.8077	6.22021	-2.49754
0.0571289	-0.950955	-5.77021	6.13781	-2.45902
0.0576172	-0.786367	-5.73509	6.05422	-2.42018
0.0581055	-0.625362	-5.70249	5.96946	-2.38102
0.0585938	-0.468027	-5.6726	5.88353	-2.34149
0.059082	-0.314425	-5.64554	5.79646	-2.30157
0.0595703	-0.1646	-5.62145	5.70824	-2.26124
0.0600586	-0.0185701	-5.60042	5.61889	-2.22044
0.0605469	0.123667	-5.58254	5.52841	-2.17916
0.0610352	0.262137	-5.56786	5.43677	-2.13735
0.0615234	0.39689	-5.55644	5.34398	-2.09499
0.0620117	0.527997	-5.54829	5.25001	-2.05204
0.0625	0.655551	-5.54341	5.15482	-2.00847
0.0629883	0.779666	-5.54178	5.05838	-1.96426
0.0634766	0.900478	-5.54334	4.96065	-1.91937
0.0639648	1.01814	-5.54806	4.86156	-1.87378
0.0644531	1.13283	-5.55583	4.76106	-1.82747
0.0649414	1.24473	-5.56656	4.65908	-1.78042
0.0654297	1.35405	-5.58013	4.55553	-1.73263
0.065918	1.461	-5.59642	4.45034	-1.68409
0.0664062	1.56582	-5.61527	4.3434	-1.63479
0.0668945	1.66875	-5.63652	4.23463	-1.58473
0.0673828	1.77003	-5.66001	4.12391	-1.53392
0.0678711	1.86993	-5.68556	4.01115	-1.48238
0.0683594	1.96869	-5.71297	3.89623	-1.43012
0.0688477	2.06659	-5.74205	3.77904	-1.37716
0.0693359	2.16388	-5.7726	3.65947	-1.32353
0.0698242	2.26082	-5.80442	3.53741	-1.26926
0.0703125	2.35768	-5.83732	3.41277	-1.2144
0.0708008	2.4547	-5.87108	3.28542	-1.15897
0.0712891	2.55213	-5.90551	3.15528	-1.10303
0.0717773	2.65021	-5.94041	3.02227	-1.04661
0.0722656	2.74916	-5.97559	2.88629	-0.989787
0.0727539	2.84919	-6.01088	2.74729	-0.932596
0.0732422	2.9505	-6.0461	2.6052	-0.875096
0.0737305	3.05328	-6.08108	2.45999	-0.817345
0.0742188	3.1577	-6.11568	2.31163	-0.7594
0.074707	3.26391	-6.14975	2.1601	-0.701318
0.0751953	3.37205	-6.18316	2.00541	-0.643157
0.0756836	3.48224	-6.21581	1.84759	-0.584974
0.0761719	3.59456	-6.24758	1.68669	-0.526823
0.0766602	3.70911	-6.27841	1.52277	-0.468757
0.0771484	3.82594	-6.30821	1.35591	-0.410826
0.0776367	3.94509	-6.33693	1.18623	-0.353076
0.078125	4.06659	-6.36454	1.01385	-0.295552
0.0786133	4.19044	-6.391	0.838932	-0.238293
0.0791016	4.31662	-6.41632	0.66164	-0.181333
0.0795898	4.44509	-6.44049	0.482171	-0.124703
0.0800781	4.57582	-6.46354	0.300739	-0.0684276
0.0805664	4.70872	-6.4855	0.117579	-0.012527
0.0810547	4.84372	-6.50642	-0.0670568	0.0429843
0.081543	4.98073	-6.52634	-0.252897	0.0980971
0.0820312	5.11962	-6.54536	-0.439655	0.152808
0.0825195	5.26027	-6.56353	-0.627031	0.207118
0.0830078	5.40254	-6.58096	-0.814708	0.261035
0.0834961	5.5463	-6.59775	-1.00236	0.31457
0.0839844	5.69137	-6.61399	-1.18966	0.367742
0.0844727	5.8376	-6.6298	-1.37626	0.42057
0.0849609	5.98481	-6.6453	-1.56182	0.473082
0.0854492	6.13283	-6.6606	-1.74599	0.525306
0.0859375	6.28146	-6.67584	-1.92842	0.577277
0.0864258	6.43053	-6.69113	-2.10876	0.629029
0.0869141	6.57983	-6.70661	-2.28668	0.680602
0.0874023	6.72918	-6.72241	-2.46185	0.732035
0.0878906	6.87839	-6.73864	-2.63394	0.783371
0.0883789	7.02724	-6.75543	-2.80264	0.834651
0.0888672	7.17557	-6.77292	-2.96766	0.885919
0.0893555	7.32315	-6.7912	-3.12871	0.937216
0.0898438	7.46982	-6.81041	-3.28555	0.988584
0.090332	7.61537	-6.83064	-3.43793	1.04006
0.0908203	7.75962	-6.85201	-3.58563	1.09169
0.0913086	7.90239	-6.87461	-3.72848	1.1435
0.0917969	8.0435	-6.89854	-3.86629	1.19553
0.0922852	8.18276	-6.92388	-3.99894	1.2478
0.0927734	8.32002	-6.95072	-4.12632	1.30034
0.0932617	8.4551	-6.97912	-4.24834	1.35318
0.09375	8.58783	-7.00916	-4.36497	1.40632
0.0942383	8.71807	-7.04089	-4.47617	1.45978
0.0947266	8.84566	-7.07437	-4.58197	1.51358
0.0952148	8.97045	-7.10964	-4.6824	1.5677
0.0957031	9.0923	-7.14675	-4.77753	1.62216
0.0961914	9.21106	-7.18573	-4.86748	1.67693
0.0966797	9.32662	-7.2266	-4.95236	1.73202
0.097168	9.43884	-7.26939	-5.03234	1.78741
0.0976562	9.5476	-7.31411	-5.1076	1.84306
0.0981445	9.65278	-7.36077	-5.17835	1.89897
0.0986328	9.75428	-7.40938	-5.24482	1.9551
0.0991211	9.85198	-7.45994	-5.30727	2.01142
0.0996094	9.9458	-7.51243	-5.36598	2.06789
0.100098	10.0356	-7.56685	-5.42122	2.12448
0.100586	10.1214	-7.62319	-5.47331	2.18114
0.101074	10.203	-7.68143	-5.52256	2.23783
0.101562	10.2804	-7.74154	-5.56931	2.29451
0.102051	10.3536	-7.80349	-5.61389	2.35113
0.102539	10.4224	-7.86727	-5.65664	2.40764
0.103027	10.4868	-7.93282	-5.69791	2.46401
0.103516	10.5467	-8.00012	-5.73804	2.52018
0.104004	10.6023	-8.06912	-5.77738	2.57611
0.104492	10.6533	-8.13978	-5.81625	2.63175
0.10498	10.6999	-8.21204	-5.855	2.68707
0.105469	10.7419	-8.28585	-5.89394	2.74201
0.105957	10.7795	-8.36116	-5.93338	2.79655
0.106445	10.8126	-8.43791	-5.97362	2.85065
0.106934	10.8413	-8.51601	-6.01494	2.90427
0.107422	10.8656	-8.59542	-6.0576	2.95739
0.10791	10.8856	-8.67604	-6.10185	3.00997
0.108398	10.9013	-8.75779	-6.14792	3.06198
0.108887	10.9129	-8.8406	-6.19601	3.11342
0.109375	10.9203	-8.92436	-6.2463	3.16425
0.109863	10.9238	-9.00898	-6.29896	3.21447
0.110352	10.9234	-9.09436	-6.35413	3.26405
0.11084	10.9192	-9.18038	-6.41191	3.31299
0.111328	10.9114	-9.26692	-6.47241	3.36128
0.111816	10.9002	-9.35386	-6.53569	3.4089
0.112305	10.8857	-9.44108	-6.6018	3.45586
0.112793	10.868	-9.52843	-6.67077	3.50215
0.113281	10.8475	-9.61577	-6.74261	3.54776
0.11377	10.8241	-9.70295	-6.81729	3.59269
0.114258	10.7982	-9.78982	-6.89479	3.63694
0.114746	10.77	-9.8762	-6.97506	3.6805
0.115234	10.7396	-9.96194	-7.05803	3.72336
0.115723	10.7073	-10.0469	-7.14362	3.76553
0.116211	10.6733	-10.1308	-7.23173	3.80699
0.116699	10.6378	-10.2135	-7.32227	3.84773
0.117188	10.6011	-10.2948	-7.41511	3.88774
0.117676	10.5633	-10.3746	-7.51015	3.927
0.118164	10.5247	-10.4526	-7.60725	3.9655
0.118652	10.4856	-10.5286	-7.70628	4.0032
0.119141	10.446	-10.6025	-7.80712	4.04009
0.119629	10.4063	-10.674	-7.90962	4.07614
0.120117	10.3667	-10.7429	-8.01367	4.1113
0.120605	10.3273	-10.809	-8.11913	4.14555
0.121094	10.2884	-10.8721	-8.22588	4.17884
0.121582	10.25	-10.9321	-8.33381	4.21112
0.12207	10.2125	-10.9886	-8.44281	4.24235
0.122559	10.1759	-11.0416	-8.55279	4.27246
0.123047	10.1404	-11.0909	-8.66364	4.30141
0.123535	10.1062	-11.1362	-8.77531	4.32914
0.124023	10.0733	-11.1773	-8.88771	4.35557
0.124512	10.0418	-11.2142	-9.00079	4.38065
0.125	10.012	-11.2466	-9.11452	4.40431
0.125488	9.98374	-11.2745	-9.22887	4.42648
0.125977	9.95721	-11.2976	-9.34381	4.44709
0.126465	9.93243	-11.3158	-9.45934	4.46607
0.126953	9.90944	-11.3291	-9.57548	4.48336
0.127441	9.88826	-11.3373	-9.69225	4.49889
0.12793	9.86889	-11.3403	-9.80967	4.51259
0.128418	9.85133	-11.338	-9.92778	4.5244
0.128906	9.83556	-11.3305	-10.0466	4.53427
0.129395	9.82155	-11.3175	-10.1663	4.54213
0.129883	9.80927	-11.2992	-10.2869	4.54794
0.130371	9.79867	-11.2754	-10.4084	4.55165
0.130859	9.78968	-11.2462	-10.5309	4.55323
0.131348	9.78223	-11.2115	-10.6546	4.55265
0.131836	9.77627	-11.1715	-10.7794	4.54987
0.132324	9.77171	-11.1261	-10.9055	4.54489
0.132812	9.76846	-11.0753	-11.033	4.5377
0.133301	9.76645	-11.0193	-11.162	4.52829
0.133789	9.76559	-10.9582	-11.2924	4.51668
0.134277	9.76579	-10.8919	-11.4245	4.50288
0.134766	9.76697	-10.8207	-11.5583	4.48694
0.135254	9.76905	-10.7446	-11.6937	4.46887
0.135742	9.77194	-10.6638	-11.831	4.44874
0.13623	9.77558	-10.5784	-11.97	4.4266
0.136719	9.77989	-10.4885	-12.1109	4.40252
0.137207	9.78481	-10.3943	-12.2537	4.37658
0.137695	9.79029	-10.2959	-12.3983	4.34886
0.138184	9.79628	-10.1936	-12.5448	4.31946
0.138672	9.80273	-10.0875	-12.6931	4.28849
0.13916	9.80962	-9.9778	-12.8432	4.25604
0.139648	9.81693	-9.86463	-12.995	4.22225
0.140137	9.82464	-9.74821	-13.1485	4.18723
0.140625	9.83275	-9.62872	-13.3035	4.15112
0.141113	9.84127	-9.50635	-13.4601	4.11405
0.141602	9.85021	-9.38127	-13.6179	4.07617
0.14209	9.8596	-9.25368	-13.7771	4.03761
0.142578	9.86948	-9.12376	-13.9372	3.99853
0.143066	9.87988	-8.99167	-14.0983	3.95906
0.143555	9.89086	-8.8576	-14.2602	3.91936
0.144043	9.90248	-8.7217	-14.4226	3.87958
0.144531	9.91479	-8.58414	-14.5854	3.83985
0.14502	9.92787	-8.44506	-14.7484	3.80032
0.145508	9.94179	-8.30462	-14.9113	3.76114
0.145996	9.95662	-8.16294	-15.074	3.72243
0.146484	9.97246	-8.02015	-15.2361	3.68432
0.146973	9.98937	-7.87637	-15.3976	3.64695
0.147461	10.0075	-7.7317	-15.5581	3.61043
0.147949	10.0268	-7.58622	-15.7175	3.57486
0.148438	10.0474	-7.44003	-15.8754	3.54035
0.148926	10.0695	-7.2932	-16.0316	3.50699
0.149414	10.093	-7.14577	-16.186	3.47485
0.149902	10.1181	-6.99781	-16.3383	3.44403
0.150391	10.1449	-6.84933	-16.4882	3.41456
0.150879	10.1733	-6.70037	-16.6355	3.38651
0.151367	10.2034	-6.55094	-16.7801	3.35992
0.151855	10.2354	-6.40102	-16.9217	3.3348
0.152344	10.2691	-6.25062	-17.0601	3.31119
0.152832	10.3048	-6.09971	-17.1951	3.28908
0.15332	10.3423	-5.94826	-17.3266	3.26846
0.153809	10.3818	-5.79621	-17.4543	3.24933
0.154297	10.4231	-5.64353	-17.5783	3.23165
0.154785	10.4664	-5.49014	-17.6982	3.21538
0.155273	10.5116	-5.33598	-17.8139	3.20047
0.155762	10.5588	-5.18097	-17.9255	3.18687
0.15625	10.6078	-5.02504	-18.0327	3.17451
0.156738	10.6586	-4.86809	-18.1355	3.16331
0.157227	10.7112	-4.71003	-18.2337	3.15319
0.157715	10.7657	-4.55076	-18.3275	3.14406
0.158203	10.8218	-4.39019	-18.4166	3.13581
0.158691	10.8795	-4.22823	-18.5011	3.12835
0.15918	10.9389	-4.06476	-18.5809	3.12157
0.159668	10.9998	-3.89969	-18.6562	3.11535
0.160156	11.0621	-3.73293	-18.7268	3.10959
0.160645	11.1258	-3.56438	-18.7927	3.10416
0.161133	11.1908	-3.39396	-18.8541	3.09895
0.161621	11.257	-3.22157	-18.911	3.09384
0.162109	11.3243	-3.04714	-18.9634	3.0887
0.162598	11.3926	-2.8706	-19.0114	3.08342
0.163086	11.4619	-2.69189	-19.0551	3.07789
0.163574	11.5321	-2.51095	-19.0946	3.07199
0.164062	11.603	-2.32774	-19.1299	3.06561
0.164551	11.6747	-2.14222	-19.1612	3.05865
0.165039	11.7469	-1.95438	-19.1885	3.051
0.165527	11.8197	-1.7642	-19.212	3.04257
0.166016	11.8929	-1.57169	-19.2318	3.03326
0.166504	11.9665	-1.37685	-19.2481	3.02298
0.166992	12.0404	-1.17973	-19.2609	3.01167
0.16748	12.1145	-0.980363	-19.2703	2.99924
0.167969	12.1888	-0.778803	-19.2766	2.98563
0.168457	12.2631	-0.575123	-19.2799	2.97077
0.168945	12.3374	-0.369408	-19.2802	2.95462
0.169434	12.4117	-0.161754	-19.2777	2.93713
0.169922	12.4858	0.0477266	-19.2726	2.91825
0.17041	12.5597	0.258909	-19.265	2.89796
0.170898	12.6334	0.471658	-19.2549	2.87621
0.171387	12.7067	0.685823	-19.2427	2.85301
0.171875	12.7796	0.901245	-19.2283	2.82832
0.172363	12.8521	1.11775	-19.2119	2.80213
0.172852	12.9241	1.33517	-19.1936	2.77445
0.17334	12.9955	1.5533	-19.1736	2.74526
0.173828	13.0662	1.77196	-19.1519	2.71458
0.174316	13.1362	1.99094	-19.1286	2.68241
0.174805	13.2055	2.21003	-19.104	2.64876
0.175293	13.2739	2.42902	-19.0779	2.61365
0.175781	13.3414	2.64771	-19.0506	2.57708
0.17627	13.4079	2.86588	-19.0221	2.53908
0.176758	13.4734	3.08331	-18.9926	2.49966
0.177246	13.5378	3.2998	-18.962	2.45884
0.177734	13.601	3.51513	-18.9304	2.41664
0.178223	13.6629	3.72912	-18.8979	2.37308
0.178711	13.7234	3.94155	-18.8646	2.32819
0.179199	13.7826	4.15225	-18.8304	2.28196
0.179688	13.8403	4.36103	-18.7955	2.23443
0.180176	13.8964	4.56773	-18.7598	2.18561
0.180664	13.9509	4.77219	-18.7233	2.13551
0.181152	14.0037	4.97426	-18.6862	2.08414
0.181641	14.0548	5.17383	-18.6483	2.03151
0.182129	14.104	5.37076	-18.6097	1.97763
0.182617	14.1514	5.56497	-18.5704	1.9225
0.183105	14.1968	5.75637	-18.5303	1.86613
0.183594	14.2402	5.94489	-18.4895	1.80851
0.184082	14.2816	6.13049	-18.4479	1.74965
0.18457	14.3209	6.31314	-18.4054	1.68955
0.185059	14.3581	6.49281	-18.3621	1.62819
0.185547	14.3931	6.66952	-18.3179	1.56557
0.186035	14.426	6.84329	-18.2727	1.50169
0.186523	14.4568	7.01415	-18.2264	1.43653
0.187012	14.4853	7.18216	-18.1792	1.3701
0.1875	14.5117	7.34739	-18.1307	1.30237
0.187988	14.5358	7.50993	-18.0811	1.23334
0.188477	14.5579	7.66988	-18.0303	1.16301
0.188965	14.5778	7.82735	-17.9781	1.09136
0.189453	14.5956	7.98247	-17.9245	1.0184
0.189941	14.6113	8.13536	-17.8695	0.944123
0.19043	14.625	8.28618	-17.8129	0.868524
0.190918	14.6368	8.43508	-17.7548	0.791608
0.191406	14.6466	8.58221	-17.695	0.713381
0.191895	14.6546	8.72774	-17.6335	0.633854
0.192383	14.6609	8.87182	-17.5703	0.553038
0.192871	14.6654	9.01463	-17.5053	0.470954
0.193359	14.6682	9.15632	-17.4385	0.387621
0.193848	14.6695	9.29706	-17.3698	0.303068
0.194336	14.6694	9.437	-17.2992	0.217326
0.194824	14.6678	9.57629	-17.2266	0.130433
0.195312	14.6648	9.71506	-17.1522	0.0424298
0.195801	14.6606	9.85345	-17.0758	-0.046636
0.196289	14.6551	9.99158	-16.9975	-0.136712
0.196777	14.6485	10.1296	-16.9173	-0.227741
0.197266	14.6408	10.2675	-16.8352	-0.319661
0.197754	14.632	10.4054	-16.7512	-0.412404
0.198242	14.6221	10.5433	-16.6655	-0.5059
0.19873	14.6113	10.6814	-16.578	-0.600073
0.199219	14.5995	10.8197	-16.4888	-0.694843
0.199707	14.5867	10.958	-16.398	-0.790128
0.200195	14.5729	11.0965	-16.3057	-0.885841
0.200684	14.5581	11.2351	-16.212	-0.981894
0.201172	14.5422	11.3737	-16.117	-1.0782
0.20166	14.5253	11.5123	-16.0209	-1.17466
0.202148	14.5072	11.6507	-15.9237	-1.27119
0.202637	14.488	11.789	-15.8255	-1.36768
0.203125	14.4675	11.9268	-15.7267	-1.46406
0.203613	14.4456	12.0642	-15.6272	-1.56023
0.204102	14.4222	12.2009	-15.5272	-1.65609
0.20459	14.3973	12.3367	-15.4269	-1.75156
0.205078	14.3706	12.4716	-15.3266	-1.84655
0.205566	14.3422	12.6052	-15.2263	-1.94098
0.206055	14.3118	12.7374	-15.1262	-2.03476
0.206543	14.2794	12.868	-15.0265	-2.12784
0.207031	14.2447	12.9967	-14.9274	-2.22012
0.20752	14.2077	13.1233	-14.8291	-2.31156
0.208008	14.1681	13.2475	-14.7317	-2.40209
0.208496	14.126	13.3693	-14.6354	-2.49165
0.208984	14.081	13.4882	-14.5404	-2.58021
0.209473	14.0332	13.6042	-14.4468	-2.66771
0.209961	13.9824	13.7169	-14.3549	-2.75412
0.210449	13.9284	13.8262	-14.2647	-2.83942
0.210938	13.8712	13.9319	-14.1763	-2.92359
0.211426	13.8107	14.0337	-14.09	-3.0066
0.211914	13.7469	14.1314	-14.0059	-3.08846
0.212402	13.6796	14.225	-13.924	-3.16916
0.212891	13.6088	14.3142	-13.8445	-3.24871
0.213379	13.5345	14.399	-13.7674	-3.32711
0.213867	13.4567	14.4791	-13.6928	-3.40439
0.214355	13.3755	14.5545	-13.6208	-3.48056
0.214844	13.2909	14.6252	-13.5514	-3.55566
0.215332	13.2029	14.6909	-13.4846	-3.62971
0.21582	13.1116	14.7518	-13.4205	-3.70276
0.216309	13.0173	14.8076	-13.3591	-3.77483
0.216797	12.9199	14.8586	-13.3004	-3.84596
0.217285	12.8197	14.9046	-13.2442	-3.91622
0.217773	12.7169	14.9457	-13.1907	-3.98562
0.218262	12.6116	14.982	-13.1397	-4.05423
0.21875	12.5041	15.0134	-13.0911	-4.12209
0.219238	12.3947	15.0402	-13.0449	-4.18925
0.219727	12.2836	15.0624	-13.001	-4.25574
0.220215	12.1711	15.08	-12.9592	-4.32161
0.220703	12.0574	15.0934	-12.9195	-4.3869
0.221191	11.943	15.1025	-12.8817	-4.45164
0.22168	11.8282	15.1076	-12.8457	-4.51588
0.222168	11.7132	15.1087	-12.8113	-4.57964
0.222656	11.5984	15.1062	-12.7785	-4.64294
0.223145	11.4842	15.1001	-12.7469	-4.7058
0.223633	11.3709	15.0907	-12.7165	-4.76825
0.224121	11.2589	15.078	-12.687	-4.83028
0.224609	11.1484	15.0624	-12.6584	-4.89191
0.225098	11.0398	15.044	-12.6304	-4.95312
0.225586	10.9335	15.023	-12.6029	-5.01392
0.226074	10.8297	14.9995	-12.5757	-5.07428
0.226562	10.7288	14.9738	-12.5487	-5.1342
0.227051	10.631	14.946	-12.5215	-5.19363
0.227539	10.5366	14.9163	-12.4942	-5.25255
0.228027	10.4458	14.8848	-12.4665	-5.31092
0.228516	10.3589	14.8517	-12.4384	-5.36871
0.229004	10.276	14.8171	-12.4095	-5.42585
0.229492	10.1973	14.7811	-12.3799	-5.4823
0.22998	10.123	14.7439	-12.3494	-5.53801
0.230469	10.0532	14.7056	-12.3178	-5.59291
0.230957	9.98793	14.6662	-12.2851	-5.64695
0.231445	9.92726	14.6258	-12.2512	-5.70005
0.231934	9.87123	14.5845	-12.2159	-5.75216
0.232422	9.81983	14.5423	-12.1793	-5.8032
0.23291	9.77304	14.4993	-12.1412	-5.85311
0.233398	9.7308	14.4556	-12.1017	-5.90183
0.233887	9.69301	14.411	-12.0606	-5.94928
0.234375	9.65957	14.3657	-12.018	-5.99541
0.234863	9.63033	14.3196	-11.9738	-6.04015
0.235352	9.60514	14.2727	-11.9281	-6.08345
0.23584	9.58382	14.225	-11.8809	-6.12524
0.236328	9.56615	14.1765	-11.8321	-6.1655
0.236816	9.55193	14.1271	-11.7819	-6.20416
0.237305	9.54091	14.0768	-11.7303	-6.24119
0.237793	9.53286	14.0256	-11.6773	-6.27656
0.238281	9.5275	13.9733	-11.6231	-6.31024
0.23877	9.52459	13.92	-11.5676	-6.34221
0.239258	9.52383	13.8656	-11.5111	-6.37247
0.239746	9.52498	13.81	-11.4535	-6.401
0.240234	9.52774	13.7532	-11.395	-6.42781
0.240723	9.53186	13.6952	-11.3357	-6.4529
0.241211	9.53706	13.6358	-11.2758	-6.47631
0.241699	9.54309	13.5751	-11.2152	-6.49805
0.242188	9.54971	13.513	-11.1543	-6.51816
0.242676	9.55667	13.4495	-11.0931	-6.53667
0.243164	9.56377	13.3845	-11.0317	-6.55365
0.243652	9.57079	13.318	-10.9702	-6.56914
0.244141	9.57755	13.25	-10.9089	-6.58321
0.244629	9.58387	13.1804	-10.8478	-6.59592
0.245117	9.58963	13.1093	-10.7871	-6.60735
0.245605	9.59469	13.0366	-10.7268	-6.61758
0.246094	9.59894	12.9623	-10.6672	-6.6267
0.246582	9.60232	12.8865	-10.6084	-6.63478
0.24707	9.60475	12.8091	-10.5505	-6.64193
0.247559	9.60622	12.7302	-10.4936	-6.64824
0.248047	9.60671	12.6497	-10.4378	-6.65381
0.248535	9.60623	12.5677	-10.3832	-6.65872
0.249023	9.60483	12.4842	-10.33	-6.66309
0.249512	9.60255	12.3992	-10.2782	-6.66701
0.25	9.59949	12.3128	-10.228	-6.67059
0.250488	9.59572	12.2249	-10.1793	-6.67391
0.250977	9.59138	12.1357	-10.1324	-6.67707
0.251465	9.58659	12.0451	-10.0872	-6.68016
0.251953	9.5815	11.9531	-10.0439	-6.68328
0.252441	9.57628	11.8598	-10.0025	-6.68651
0.25293	9.57109	11.7652	-9.96296	-6.68993
0.253418	9.56612	11.6694	-9.92542	-6.69361
0.253906	9.56155	11.5723	-9.88988	-6.69764
0.254395	9.55759	11.474	-9.85636	-6.70207
0.254883	9.55443	11.3745	-9.82489	-6.70696
0.255371	9.55227	11.2738	-9.79545	-6.71237
0.255859	9.55133	11.1719	-9.76806	-6.71834
0.256348	9.5518	11.0689	-9.7427	-6.72492
0.256836	9.55387	10.9646	-9.71934	-6.73213
0.257324	9.55774	10.8593	-9.69797	-6.74001
0.257812	9.5636	10.7527	-9.67854	-6.74857
0.258301	9.57162	10.645	-9.66102	-6.75783
0.258789	9.58198	10.5362	-9.64535	-6.7678
0.259277	9.59484	10.4262	-9.63146	-6.77848
0.259766	9.61034	10.315	-9.61931	-6.78985
0.260254	9.62862	10.2027	-9.60881	-6.80191
0.260742	9.6498	10.0892	-9.59988	-6.81465
0.26123	9.674	9.97457	-9.59243	-6.82803
0.261719	9.70132	9.85876	-9.58638	-6.84204
0.262207	9.73183	9.7418	-9.58162	-6.85663
0.262695	9.76561	9.62369	-9.57805	-6.87178
0.263184	9.80273	9.50445	-9.57556	-6.88745
0.263672	9.84321	9.3841	-9.57403	-6.90359
0.26416	9.8871	9.26264	-9.57334	-6.92016
0.264648	9.93442	9.14013	-9.57336	-6.9371
0.265137	9.98517	9.01658	-9.57398	-6.95438
0.265625	10.0394	8.89204	-9.57505	-6.97194
0.266113	10.097	8.76655	-9.57643	-6.98972
0.266602	10.158	8.64018	-9.578	-7.00768
0.26709	10.2224	8.51299	-9.5796	-7.02576
0.267578	10.2901	8.38504	-9.5811	-7.0439
0.268066	10.3611	8.25641	-9.58234	-7.06207
0.268555	10.4354	8.1272	-9.58318	-7.0802
0.269043	10.5128	7.99749	-9.58349	-7.09825
0.269531	10.5934	7.86739	-9.58309	-7.11616
0.27002	10.6771	7.737	-9.58187	-7.13389
0.270508	10.7638	7.60644	-9.57966	-7.15139
0.270996	10.8535	7.47582	-9.57632	-7.16863
0.271484	10.9461	7.34528	-9.57172	-7.18555
0.271973	11.0416	7.21493	-9.56571	-7.20212
0.272461	11.1398	7.08492	-9.55816	-7.21829
0.272949	11.2408	6.95537	-9.54894	-7.23404
0.273438	11.3445	6.82642	-9.53792	-7.24934
0.273926	11.4508	6.69821	-9.52499	-7.26413
0.274414	11.5597	6.57087	-9.51002	-7.27841
0.274902	11.6711	6.44455	-9.49292	-7.29214
0.275391	11.785	6.31936	-9.47357	-7.30528
0.275879	11.9013	6.19543	-9.45189	-7.31783
0.276367	12.02	6.0729	-9.42779	-7.32975
0.276855	12.141	5.95187	-9.40119	-7.34102
0.277344	12.2644	5.83246	-9.37202	-7.35162
0.277832	12.39	5.71476	-9.34023	-7.36153
0.27832	12.5178	5.59888	-9.30577	-7.37072
0.278809	12.6478	5.48488	-9.2686	-7.37919
0.279297	12.7799	5.37285	-9.22869	-7.3869
0.279785	12.9141	5.26285	-9.18603	-7.39385
0.280273	13.0503	5.15492	-9.14061	-7.4
0.280762	13.1885	5.04911	-9.09244	-7.40535
0.28125	13.3285	4.94544	-9.04153	-7.40987
0.281738	13.4704	4.84392	-8.98792	-7.41354
0.282227	13.614	4.74456	-8.93165	-7.41635
0.282715	13.7593	4.64735	-8.87276	-7.41827
0.283203	13.9061	4.55227	-8.81131	-7.41929
0.283691	14.0544	4.45928	-8.74739	-7.41937
0.28418	14.2041	4.36833	-8.68108	-7.41851
0.284668	14.3551	4.27938	-8.61246	-7.41669
0.285156	14.5071	4.19237	-8.54165	-7.41387
0.285645	14.6602	4.10721	-8.46875	-7.41004
0.286133	14.8142	4.02383	-8.39389	-7.40519
0.286621	14.9689	3.94215	-8.3172	-7.39928
0.287109	15.1241	3.86208	-8.23881	-7.39231
0.287598	15.2798	3.78352	-8.15887	-7.38424
0.288086	15.4357	3.70637	-8.07752	-7.37507
0.288574	15.5916	3.63055	-7.99492	-7.36478
0.289062	15.7475	3.55595	-7.91123	-7.35336
0.289551	15.903	3.48248	-7.8266	-7.34078
0.290039	16.058	3.41004	-7.74121	-7.32705
0.290527	16.2124	3.33857	-7.65521	-7.31214
0.291016	16.3658	3.26796	-7.56877	-7.29607
0.291504	16.5183	3.19815	-7.48205	-7.27881
0.291992	16.6694	3.12908	-7.39522	-7.26038
0.29248	16.8191	3.0607	-7.30844	-7.24077
0.292969	16.9672	2.99295	-7.22186	-7.21999
0.293457	17.1134	2.92581	-7.13565	-7.19806
0.293945	17.2577	2.85926	-7.04994	-7.17498
0.294434	17.3998	2.7933	-6.96488	-7.15077
0.294922	17.5395	2.72793	-6.88061	-7.12546
0.29541	17.6768	2.66318	-6.79725	-7.09907
0.295898	17.8115	2.59909	-6.71494	-7.07163
0.296387	17.9435	2.5357	-6.63379	-7.04317
0.296875	18.0725	2.4731	-6.55389	-7.01373
0.297363	18.1986	2.41136	-6.47536	-6.98336
0.297852	18.3217	2.35057	-6.39827	-6.9521
0.29834	18.4416	2.29085	-6.32272	-6.92
0.298828	18.5584	2.23233	-6.24877	-6.88711
0.299316	18.6719	2.17513	-6.17649	-6.85349
0.299805	18.7821	2.11941	-6.10592	-6.81921
0.300293	18.8891	2.06533	-6.03712	-6.78432
0.300781	18.9929	2.01304	-5.97012	-6.74889
0.30127	19.0934	1.96272	-5.90494	-6.713
0.301758	19.1907	1.91456	-5.84163	-6.6767
0.302246	19.2848	1.86873	-5.78018	-6.64008
0.302734	19.3759	1.82543	-5.7206	-6.6032
0.303223	19.464	1.78484	-5.66291	-6.56616
0.303711	19.5491	1.74715	-5.60709	-6.529
0.304199	19.6315	1.71254	-5.55314	-6.49183
0.304688	19.7112	1.68121	-5.50106	-6.45471
0.305176	19.7883	1.65333	-5.45083	-6.41771
0.305664	19.863	1.62907	-5.40243	-6.38091
0.306152	19.9354	1.60859	-5.35586	-6.34438
0.306641	20.0058	1.59205	-5.3111	-6.3082
0.307129	20.0741	1.57958	-5.26814	-6.27243
0.307617	20.1407	1.57133	-5.22696	-6.23714
0.308105	20.2056	1.56739	-5.18755	-6.20238
0.308594	20.269	1.56788	-5.14992	-6.16823
0.309082	20.3312	1.57288	-5.11405	-6.13472
0.30957	20.3921	1.58246	-5.07995	-6.10192
0.310059	20.4521	1.59667	-5.04763	-6.06987
0.310547	20.5112	1.61554	-5.01709	-6.0386
0.311035	20.5697	1.63908	-4.98836	-6.00816
0.311523	20.6275	1.66731	-4.96146	-5.97858
0.312012	20.685	1.70019	-4.93641	-5.94987
0.3125	20.7421	1.73768	-4.91325	-5.92206
0.312988	20.799	1.77974	-4.89203	-5.89517
0.313477	20.8558	1.82628	-4.87278	-5.86919
0.313965	20.9126	1.87722	-4.85556	-5.84413
0.314453	20.9695	1.93245	-4.84043	-5.81999
0.314941	21.0265	1.99184	-4.82745	-5.79674
0.31543	21.0837	2.05527	-4.81668	-5.77439
0.315918	21.1411	2.12257	-4.80819	-5.75289
0.316406	21.1987	2.1936	-4.80204	-5.73222
0.316895	21.2565	2.26818	-4.79832	-5.71234
0.317383	21.3146	2.34612	-4.7971	-5.69322
0.317871	21.3729	2.42724	-4.79843	-5.6748
0.318359	21.4314	2.51134	-4.8024	-5.65704
0.318848	21.49	2.59822	-4.80907	-5.63987
0.319336	21.5487	2.68768	-4.8185	-5.62324
0.319824	21.6074	2.7795	-4.83074	-5.60707
0.320312	21.6661	2.87348	-4.84585	-5.5913
0.320801	21.7246	2.96942	-4.86386	-5.57586
0.321289	21.7828	3.06709	-4.88482	-5.56065
0.321777	21.8408	3.16631	-4.90873	-5.54561
0.322266	21.8982	3.26687	-4.93562	-5.53065
0.322754	21.9552	3.36858	-4.96547	-5.51568
0.323242	22.0114	3.47125	-4.99828	-5.50062
0.32373	22.0668	3.5747	-5.034	-5.48537
0.324219	22.1213	3.67875	-5.07261	-5.46986
0.324707	22.1748	3.78325	-5.11402	-5.45397
0.325195	22.2271	3.88804	-5.15818	-5.43764
0.325684	22.278	3.99298	-5.20497	-5.42076
0.326172	22.3276	4.09792	-5.25428	-5.40325
0.32666	22.3756	4.20275	-5.30599	-5.38502
0.327148	22.422	4.30736	-5.35994	-5.36599
0.327637	22.4666	4.41164	-5.41598	-5.34607
0.328125	22.5094	4.5155	-5.4739	-5.32518
0.328613	22.5502	4.61886	-5.53352	-5.30325
0.329102	22.589	4.72164	-5.59462	-5.2802
0.32959	22.6257	4.82378	-5.65697	-5.25596
0.330078	22.6601	4.92524	-5.7203	-5.23047
0.330566	22.6924	5.02596	-5.78438	-5.20367
0.331055	22.7223	5.12592	-5.84892	-5.1755
0.331543	22.7499	5.22508	-5.91364	-5.14591
0.332031	22.7751	5.32342	-5.97825	-5.11486
0.33252	22.7978	5.42093	-6.04245	-5.0823
0.333008	22.8182	5.5176	-6.10592	-5.04822
0.333496	22.8362	5.61342	-6.16837	-5.01257
0.333984	22.8518	5.7084	-6.22947	-4.97535
0.334473	22.8649	5.80253	-6.28891	-4.93654
0.334961	22.8757	5.89584	-6.34638	-4.89613
0.335449	22.8842	5.98831	-6.40157	-4.85413
0.335938	22.8904	6.07998	-6.45418	-4.81054
0.336426	22.8943	6.17084	-6.50391	-4.76537
0.336914	22.8961	6.26091	-6.55048	-4.71865
0.337402	22.8957	6.35021	-6.59361	-4.67041
0.337891	22.8933	6.43874	-6.63304	-4.62068
0.338379	22.889	6.52653	-6.66853	-4.5695
0.338867	22.8827	6.61358	-6.69984	-4.51692
0.339355	22.8747	6.69991	-6.72678	-4.46298
0.339844	22.865	6.78552	-6.74914	-4.40776
0.340332	22.8537	6.87043	-6.76677	-4.3513
0.34082	22.8408	6.95465	-6.77952	-4.29368
0.341309	22.8266	7.03818	-6.78727	-4.23498
0.341797	22.8111	7.12104	-6.78991	-4.17526
0.342285	22.7944	7.20321	-6.7874	-4.11461
0.342773	22.7766	7.28473	-6.77966	-4.05311
0.343262	22.7579	7.36558	-6.7667	-3.99085
0.34375	22.7382	7.44577	-6.74852	-3.92792
0.344238	22.7178	7.52532	-6.72516	-3.8644
0.344727	22.6968	7.60421	-6.69667	-3.80039
0.345215	22.6751	7.68247	-6.66315	-3.73597
0.345703	22.6531	7.76009	-6.6247	-3.67125
0.346191	22.6306	7.83708	-6.58147	-3.60631
0.34668	22.6079	7.91344	-6.53361	-3.54124
0.347168	22.585	7.9892	-6.48131	-3.47613
0.347656	22.562	8.06435	-6.42477	-3.41107
0.348145	22.539	8.13891	-6.36421	-3.34614
0.348633	22.5162	8.21288	-6.29987	-3.28142
0.349121	22.4935	8.28629	-6.23201	-3.21699
0.349609	22.471	8.35914	-6.1609	-3.15292
0.350098	22.4489	8.43145	-6.08681	-3.08929
0.350586	22.4273	8.50323	-6.01005	-3.02615
0.351074	22.406	8.5745	-5.9309	-2.96357
0.351562	22.3854	8.64528	-5.84969	-2.9016
0.352051	22.3654	8.71557	-5.7667	-2.84029
0.352539	22.346	8.78539	-5.68226	-2.77968
0.353027	22.3274	8.85476	-5.59667	-2.71982
0.353516	22.3096	8.92369	-5.51025	-2.66074
0.354004	22.2926	8.99218	-5.42328	-2.60246
0.354492	22.2766	9.06025	-5.33607	-2.545
0.35498	22.2615	9.12788	-5.2489	-2.48838
0.355469	22.2474	9.1951	-5.16205	-2.43262
0.355957	22.2344	9.26188	-5.07577	-2.37771
0.356445	22.2225	9.32821	-4.99032	-2.32366
0.356934	22.2117	9.3941	-4.90593	-2.27047
0.357422	22.2021	9.4595	-4.82282	-2.21812
0.35791	22.1937	9.5244	-4.74117	-2.16661
0.358398	22.1866	9.58877	-4.66118	-2.11592
0.358887	22.1807	9.65255	-4.58299	-2.06603
0.359375	22.1762	9.7157	-4.50675	-2.01693
0.359863	22.173	9.77817	-4.43258	-1.96859
0.360352	22.1711	9.8399	-4.36057	-1.921
0.36084	22.1707	9.90081	-4.2908	-1.87412
0.361328	22.1716	9.96083	-4.22332	-1.82794
0.361816	22.1739	10.0199	-4.15817	-1.78244
0.362305	22.1777	10.0778	-4.09535	-1.73759
0.362793	22.1828	10.1346	-4.03486	-1.69338
0.363281	22.1895	10.1901	-3.97668	-1.64978
0.36377	22.1975	10.2443	-3.92075	-1.6068
0.364258	22.207	10.2969	-3.86703	-1.56442
0.364746	22.2179	10.3479	-3.81543	-1.52263
0.365234	22.2302	10.3972	-3.76586	-1.48144
0.365723	22.2439	10.4445	-3.71822	-1.44084
0.366211	22.2589	10.4899	-3.67239	-1.40086
0.366699	22.2753	10.5331	-3.62825	-1.3615
0.367188	22.2931	10.5741	-3.58565	-1.32279
0.367676	22.3121	10.6127	-3.54447	-1.28476
0.368164	22.3324	10.6487	-3.50455	-1.24743
0.368652	22.354	10.6821	-3.46574	-1.21085
0.369141	22.3767	10.7128	-3.42789	-1.17508
0.369629	22.4005	10.7406	-3.39085	-1.14015
0.370117	22.4255	10.7653	-3.35448	-1.10613
0.370605	22.4515	10.787	-3.31863	-1.07308
0.371094	22.4784	10.8055	-3.28315	-1.04108
0.371582	22.5063	10.8208	-3.24791	-1.01019
0.37207	22.5351	10.8327	-3.21278	-0.980503
0.372559	22.5647	10.8412	-3.17766	-0.952094
0.373047	22.5951	10.8463	-3.14243	-0.925052
0.373535	22.6261	10.8479	-3.10699	-0.899465
0.374023	22.6578	10.8461	-3.07127	-0.875425
0.374512	22.6901	10.8407	-3.03519	-0.853024
0.375	22.7228	10.8318	-2.99871	-0.832353
0.375488	22.756	10.8195	-2.96177	-0.813505
0.375977	22.7896	10.8037	-2.92435	-0.79657
0.376465	22.8235	10.7845	-2.88645	-0.781636
0.376953	22.8577	10.7619	-2.84807	-0.768788
0.377441	22.8921	10.7362	-2.80922	-0.758106
0.37793	22.9266	10.7072	-2.76995	-0.749665
0.378418	22.9612	10.6752	-2.7303	-0.743535
0.378906	22.9959	10.6402	-2.69034	-0.739778
0.379395	23.0305	10.6024	-2.65015	-0.73845
0.379883	23.0651	10.5618	-2.60983	-0.739596
0.380371	23.0996	10.5188	-2.56947	-0.743255
0.380859	23.134	10.4733	-2.52919	-0.749452
0.381348	23.1681	10.4256	-2.48913	-0.758205
0.381836	23.2021	10.3758	-2.44941	-0.769519
0.382324	23.2358	10.3241	-2.41019	-0.783389
0.382812	23.2692	10.2706	-2.37162	-0.799797
0.383301	23.3023	10.2156	-2.33385	-0.818712
0.383789	23.335	10.1592	-2.29706	-0.840093
0.384277	23.3674	10.1017	-2.2614	-0.863884
0.384766	23.3995	10.0431	-2.22705	-0.890018
0.385254	23.4311	9.98361	-2.19418	-0.918417
0.385742	23.4623	9.92347	-2.16296	-0.948987
0.38623	23.4931	9.86281	-2.13356	-0.981625
0.386719	23.5234	9.8018	-2.10614	-1.01622
0.387207	23.5532	9.74058	-2.08086	-1.05264
0.387695	23.5826	9.6793	-2.05788	-1.09075
0.388184	23.6114	9.6181	-2.03735	-1.13041
0.388672	23.6398	9.5571	-2.0194	-1.17146
0.38916	23.6676	9.49642	-2.00417	-1.21375
0.389648	23.6949	9.43616	-1.99179	-1.2571
0.390137	23.7216	9.37642	-1.98237	-1.30133
0.390625	23.7478	9.31729	-1.976	-1.34628
0.391113	23.7733	9.25884	-1.97277	-1.39176
0.391602	23.7983	9.20113	-1.97277	-1.43757
0.39209	23.8226	9.14421	-1.97606	-1.48355
0.392578	23.8462	9.08812	-1.9827	-1.5295
0.393066	23.8692	9.03289	-1.99271	-1.57523
0.393555	23.8915	8.97854	-2.00612	-1.62057
0.394043	23.913	8.92506	-2.02296	-1.66534
0.394531	23.9338	8.87247	-2.04322	-1.70936
0.39502	23.9538	8.82074	-2.06688	-1.75247
0.395508	23.9731	8.76986	-2.09393	-1.7945
0.395996	23.9915	8.71979	-2.12432	-1.83531
0.396484	24.0091	8.6705	-2.158	-1.87475
0.396973	24.0258	8.62194	-2.19493	-1.91269
0.397461	24.0416	8.57407	-2.23502	-1.94901
0.397949	24.0565	8.52683	-2.2782	-1.9836
0.398438	24.0705	8.48016	-2.32439	-2.01635
0.398926	24.0836	8.43399	-2.37348	-2.04719
0.399414	24.0957	8.38825	-2.42538	-2.07604
0.399902	24.1069	8.34289	-2.47997	-2.10284
0.400391	24.1172	8.29782	-2.53715	-2.12755
0.400879	24.1266	8.25298	-2.5968	-2.15013
0.401367	24.135	8.20828	-2.6588	-2.17057
0.401855	24.1426	8.16367	-2.72301	-2.18886
0.402344	24.1493	8.11906	-2.78933	-2.205
0.402832	24.1552	8.07439	-2.85762	-2.21901
0.40332	24.1604	8.02958	-2.92776	-2.23093
0.403809	24.1648	7.98457	-2.99963	-2.2408
0.404297	24.1686	7.93929	-3.0731	-2.24867
0.404785	24.1718	7.89367	-3.14806	-2.2546
0.405273	24.1745	7.84766	-3.22439	-2.25866
0.405762	24.1769	7.80121	-3.30198	-2.26093
0.40625	24.1789	7.75424	-3.38072	-2.26149
0.406738	24.1808	7.70671	-3.46051	-2.26044
0.407227	24.1825	7.65857	-3.54125	-2.25787
0.407715	24.1844	7.60978	-3.62285	-2.25387
0.408203	24.1864	7.56029	-3.70521	-2.24854
0.408691	24.1888	7.51005	-3.78827	-2.24199
0.40918	24.1916	7.45904	-3.87194	-2.2343
0.409668	24.1951	7.40721	-3.95615	-2.22559
0.410156	24.1994	7.35454	-4.04084	-2.21594
0.410645	24.2046	7.30099	-4.12595	-2.20543
0.411133	24.211	7.24654	-4.21143	-2.19417
0.411621	24.2186	7.19117	-4.29722	-2.18221
0.412109	24.2276	7.13485	-4.38327	-2.16965
0.412598	24.2383	7.07756	-4.46956	-2.15653
0.413086	24.2507	7.01929	-4.55603	-2.14292
0.413574	24.2651	6.96003	-4.64264	-2.12885
0.414062	24.2816	6.89977	-4.72938	-2.11437
0.414551	24.3002	6.83849	-4.8162	-2.0995
0.415039	24.3213	6.77621	-4.90307	-2.08426
0.415527	24.3448	6.71291	-4.98995	-2.06865
0.416016	24.371	6.64861	-5.07683	-2.05265
0.416504	24.3998	6.58331	-5.16365	-2.03627
0.416992	24.4315	6.51703	-5.25039	-2.01946
0.41748	24.4662	6.44978	-5.337	-2.0022
0.417969	24.5037	6.38159	-5.42345	-1.98443
0.418457	24.5444	6.31248	-5.50969	-1.96609
0.418945	24.5881	6.24249	-5.59567	-1.94712
0.419434	24.6348	6.17166	-5.68134	-1.92746
0.419922	24.6847	6.10004	-5.76664	-1.907
0.42041	24.7377	6.02767	-5.8515	-1.88568
0.420898	24.7937	5.95462	-5.93585	-1.8634
0.421387	24.8527	5.88096	-6.01962	-1.84006
0.421875	24.9147	5.80676	-6.10273	-1.81556
0.422363	24.9795	5.7321	-6.18509	-1.7898
0.422852	25.0471	5.65707	-6.26661	-1.76269
0.42334	25.1173	5.58177	-6.34718	-1.73411
0.423828	25.1901	5.5063	-6.42671	-1.70398
0.424316	25.2652	5.43078	-6.50508	-1.67219
0.424805	25.3426	5.35531	-6.58217	-1.63864
0.425293	25.422	5.28004	-6.65787	-1.60327
0.425781	25.5033	5.20508	-6.73206	-1.56597
0.42627	25.5862	5.13059	-6.80461	-1.52668
0.426758	25.6707	5.0567	-6.87538	-1.48534
0.427246	25.7564	4.98356	-6.94424	-1.44188
0.427734	25.8433	4.91133	-7.01107	-1.39626
0.428223	25.931	4.84017	-7.07572	-1.34845
0.428711	26.0193	4.77023	-7.13807	-1.29841
0.429199	26.1082	4.70169	-7.19797	-1.24614
0.429688	26.1972	4.6347	-7.2553	-1.19164
0.430176	26.2863	4.56943	-7.30992	-1.13492
0.430664	26.3753	4.50605	-7.36172	-1.076
0.431152	26.4639	4.44472	-7.41057	-1.01493
0.431641	26.552	4.3856	-7.45635	-0.951757
0.432129	26.6394	4.32885	-7.49895	-0.886543
0.432617	26.7259	4.27462	-7.53827	-0.819367
0.433105	26.8115	4.22306	-7.57421	-0.750318
0.433594	26.8959	4.17431	-7.60669	-0.679498
0.434082	26.9792	4.1285	-7.63562	-0.607019
0.43457	27.0611	4.08577	-7.66093	-0.533004
0.435059	27.1416	4.04623	-7.68257	-0.457587
0.435547	27.2207	4.00999	-7.70048	-0.380909
0.436035	27.2983	3.97714	-7.71461	-0.303121
0.436523	27.3744	3.94777	-7.72496	-0.22438
0.437012	27.4491	3.92196	-7.73148	-0.14485
0.4375	27.5222	3.89976	-7.73418	-0.0646999
0.437988	27.594	3.88124	-7.73306	0.0158982
0.438477	27.6644	3.86643	-7.72814	0.0967681
0.438965	27.7335	3.85536	-7.71943	0.177732
0.439453	27.8014	3.84803	-7.70698	0.258611
0.439941	27.8683	3.84446	-7.69083	0.339229
0.44043	27.9342	3.84464	-7.67104	0.419407
0.440918	27.9993	3.84854	-7.64766	0.498971
0.441406	28.0639	3.85613	-7.62078	0.577753
0.441895	28.128	3.86737	-7.59048	0.655584
0.442383	28.1918	3.88221	-7.55683	0.732305
0.442871	28.2555	3.90059	-7.51995	0.807761
0.443359	28.3194	3.92244	-7.47991	0.881805
0.443848	28.3836	3.94769	-7.43685	0.954298
0.444336	28.4484	3.97625	-7.39085	1.02511
0.444824	28.5139	4.00804	-7.34204	1.09412
0.445312	28.5804	4.04297	-7.29052	1.16121
0.445801	28.648	4.08094	-7.23642	1.22628
0.446289	28.7171	4.12187	-7.17985	1.28924
0.446777	28.7877	4.16565	-7.12092	1.35001
0.447266	28.8601	4.21219	-7.05975	1.40851
0.447754	28.9345	4.2614	-6.99646	1.46469
0.448242	29.0111	4.31318	-6.93114	1.5185
0.44873	29.0899	4.36746	-6.86391	1.56989
0.449219	29.1712	4.42415	-6.79486	1.61884
0.449707	29.2552	4.48317	-6.7241	1.66534
0.450195	29.3419	4.54446	-6.65171	1.70936
0.450684	29.4314	4.60794	-6.57778	1.75091
0.451172	29.5239	4.67356	-6.50238	1.79001
0.45166	29.6194	4.74128	-6.42558	1.82667
0.452148	29.718	4.81105	-6.34746	1.86091
0.452637	29.8197	4.88284	-6.26806	1.89277
0.453125	29.9246	4.95663	-6.18743	1.92229
0.453613	30.0326	5.03241	-6.10563	1.94953
0.454102	30.1438	5.11016	-6.02267	1.97452
0.45459	30.2581	5.1899	-5.93859	1.99734
0.455078	30.3755	5.27162	-5.85341	2.01803
0.455566	30.496	5.35535	-5.76714	2.03668
0.456055	30.6194	5.44112	-5.6798	2.05335
0.456543	30.7456	5.52894	-5.59137	2.06811
0.457031	30.8746	5.61887	-5.50186	2.08105
0.45752	31.0062	5.71094	-5.41125	2.09223
0.458008	31.1404	5.80519	-5.31953	2.10173
0.458496	31.2769	5.90167	-5.22669	2.10965
0.458984	31.4156	6.00044	-5.1327	2.11605
0.459473	31.5564	6.10154	-5.03754	2.12102
0.459961	31.6991	6.20502	-4.94118	2.12464
0.460449	31.8434	6.31093	-4.84359	2.12698
0.460938	31.9894	6.41932	-4.74474	2.12814
0.461426	32.1366	6.53023	-4.64462	2.12817
0.461914	32.2851	6.64371	-4.54317	2.12718
0.462402	32.4345	6.75978	-4.44039	2.12522
0.462891	32.5846	6.87847	-4.33624	2.12237
0.463379	32.7354	6.99981	-4.23069	2.11871
0.463867	32.8866	7.1238	-4.12373	2.11431
0.464355	33.038	7.25046	-4.01533	2.10923
0.464844	33.1895	7.37977	-3.90548	2.10356
0.465332	33.3408	7.51173	-3.79415	2.09734
0.46582	33.4917	7.64632	-3.68136	2.09065
0.466309	33.6422	7.78349	-3.56707	2.08355
0.466797	33.792	7.92321	-3.4513	2.07611
0.467285		8.06542	-3.33404	2.06839
0.467773		8.21006	-3.2153	2.06043
0.468262		8.35706	-3.09507	2.05231
0.46875		8.50632	-2.97338	2.04408
0.469238		8.65777	-2.85024	2.03579
0.469727		8.81129	-2.72566	2.0275
0.470215		8.96678	-2.59965	2.01926
0.470703		9.12413	-2.47225	2.01113
0.471191		9.28319	-2.34347	2.00314
0.47168		9.44385	-2.21333	1.99535
0.472168		9.60597	-2.08186	1.98781
0.472656		9.76941	-1.94909	1.98055
0.473145		9.93403	-1.81502	1.97363
0.473633		10.0997	-1.6797	1.96708
0.474121		10.2662	-1.54313	1.96094
0.474609		10.4335	-1.40534	1.95524
0.475098		10.6013	-1.26634	1.95002
0.475586		10.7696	-1.12616	1.9453
[truncated: 2,097 more rows]
