# Supplementary material for: Evidence accumulation relates to perceptual consciousness and monitoring
Source: Nat Commun. 2021 May 31;12:3261. doi: 10.1038/s41467-021-23540-y (PMC8166835; doi:10.1038/s41467-021-23540-y)
Supplement: Supplementary file 4 — Source Data [file 41467_2021_23540_MOESM4_ESM.zip › Supplementary Data/Fig.2f.xls]

## Sheet: Sheet1
time	confhigh	conflow	miss
-0.496094	-0.520292	-0.390453	-0.11495
-0.492188	-0.503968	-0.365409	-0.0977128
-0.488281	-0.476915	-0.334054	-0.0853649
-0.484375	-0.451971	-0.300402	-0.0835089
-0.480469	-0.43644	-0.272834	-0.0911996
-0.476562	-0.428785	-0.257263	-0.101453
-0.472656	-0.423129	-0.250218	-0.106441
-0.46875	-0.416035	-0.239909	-0.103354
-0.464844	-0.408909	-0.216469	-0.0960298
-0.460938	-0.405319	-0.183028	-0.0914449
-0.457031	-0.407796	-0.156374	-0.0941454
-0.453125	-0.416889	-0.15555	-0.103147
-0.449219	-0.431785	-0.187771	-0.113688
-0.445312	-0.449861	-0.243679	-0.122133
-0.441406	-0.465277	-0.305683	-0.12887
-0.4375	-0.470065	-0.360333	-0.136974
-0.433594	-0.458784	-0.403052	-0.148118
-0.429688	-0.434152	-0.433644	-0.159222
-0.425781	-0.407641	-0.450168	-0.16419
-0.421875	-0.393362	-0.449209	-0.159097
-0.417969	-0.399963	-0.432772	-0.146276
-0.414062	-0.42659	-0.412034	-0.133246
-0.410156	-0.466003	-0.401322	-0.126862
-0.40625	-0.510875	-0.406834	-0.128022
-0.402344	-0.556828	-0.420227	-0.131471
-0.398438	-0.600071	-0.424493	-0.13167
-0.394531	-0.633684	-0.407809	-0.128898
-0.390625	-0.648175	-0.373115	-0.129504
-0.386719	-0.63709	-0.33521	-0.139689
-0.382812	-0.602709	-0.308621	-0.158287
-0.378906	-0.556925	-0.297338	-0.175942
-0.375	-0.51515	-0.293966	-0.181938
-0.371094	-0.487838	-0.288528	-0.173027
-0.367188	-0.476152	-0.278536	-0.156002
-0.363281	-0.474025	-0.271302	-0.141371
-0.359375	-0.47427	-0.277309	-0.13427
-0.355469	-0.473344	-0.300683	-0.130972
-0.351562	-0.471553	-0.334942	-0.12438
-0.347656	-0.470228	-0.366992	-0.113265
-0.34375	-0.469466	-0.385463	-0.105744
-0.339844	-0.467573	-0.386623	-0.112836
-0.335938	-0.462643	-0.37415	-0.137591
-0.332031	-0.453896	-0.354657	-0.170083
-0.328125	-0.442375	-0.334221	-0.193386
-0.324219	-0.431629	-0.317505	-0.196024
-0.320312	-0.427848	-0.308524	-0.180008
-0.316406	-0.439188	-0.310211	-0.158006
-0.3125	-0.471395	-0.32217	-0.142951
-0.308594	-0.52231	-0.340396	-0.139277
-0.304688	-0.579435	-0.359959	-0.143255
-0.300781	-0.624708	-0.378726	-0.149815
-0.296875	-0.645339	-0.397976	-0.158465
-0.292969	-0.642151	-0.419172	-0.172335
-0.289062	-0.628742	-0.440864	-0.192039
-0.285156	-0.621092	-0.459326	-0.211966
-0.28125	-0.625894	-0.472343	-0.223026
-0.277344	-0.636793	-0.481265	-0.219856
-0.273438	-0.641371	-0.488744	-0.205328
-0.269531	-0.632179	-0.494742	-0.187965
-0.265625	-0.611631	-0.496194	-0.175059
-0.261719	-0.587672	-0.491226	-0.167726
-0.257812	-0.565564	-0.48254	-0.162472
-0.253906	-0.543798	-0.475448	-0.156841
-0.25	-0.518213	-0.471553	-0.152625
-0.246094	-0.489148	-0.465494	-0.153676
-0.242188	-0.46421	-0.449785	-0.160856
-0.238281	-0.453699	-0.423294	-0.169811
-0.234375	-0.46175	-0.394491	-0.174238
-0.230469	-0.481949	-0.374911	-0.171933
-0.226562	-0.500906	-0.369075	-0.167461
-0.222656	-0.507049	-0.370789	-0.168347
-0.21875	-0.497882	-0.369933	-0.17831
-0.214844	-0.480265	-0.363662	-0.193683
-0.210938	-0.464405	-0.359887	-0.206642
-0.207031	-0.456542	-0.37003	-0.212096
-0.203125	-0.456213	-0.398012	-0.211811
-0.199219	-0.45906	-0.43579	-0.212309
-0.195312	-0.461758	-0.469522	-0.218835
-0.191406	-0.464811	-0.489555	-0.231253
-0.1875	-0.470975	-0.495813	-0.245088
-0.183594	-0.481551	-0.495175	-0.256058
-0.179688	-0.494597	-0.494632	-0.26342
-0.175781	-0.506607	-0.497022	-0.269103
-0.171875	-0.516311	-0.50199	-0.274368
-0.167969	-0.526404	-0.508865	-0.277791
-0.164062	-0.541739	-0.517711	-0.276736
-0.160156	-0.565129	-0.527952	-0.270302
-0.15625	-0.593768	-0.537605	-0.260509
-0.152344	-0.620126	-0.544974	-0.250801
-0.148438	-0.6368	-0.551125	-0.243924
-0.144531	-0.64176	-0.559693	-0.241447
-0.140625	-0.640061	-0.572124	-0.244207
-0.136719	-0.640277	-0.583133	-0.252418
-0.132812	-0.64779	-0.582157	-0.264496
-0.128906	-0.660603	-0.562268	-0.276226
-0.125	-0.670937	-0.529034	-0.282481
-0.121094	-0.671851	-0.50017	-0.280946
-0.117188	-0.663761	-0.494421	-0.275028
-0.113281	-0.654783	-0.517835	-0.272097
-0.109375	-0.654452	-0.560015	-0.278167
-0.105469	-0.665978	-0.603465	-0.292976
-0.101562	-0.683968	-0.637241	-0.309462
-0.0976562	-0.698971	-0.662086	-0.318484
-0.09375	-0.705008	-0.683687	-0.314807
-0.0898438	-0.703326	-0.702676	-0.30052
-0.0859375	-0.699303	-0.713289	-0.284009
-0.0820312	-0.69656	-0.711158	-0.275646
-0.078125	-0.693297	-0.700089	-0.282297
-0.0742188	-0.684066	-0.689687	-0.303255
-0.0703125	-0.664805	-0.685675	-0.329954
-0.0664062	-0.636922	-0.684082	-0.350173
-0.0625	-0.60846	-0.676228	-0.355705
-0.0585938	-0.591346	-0.658749	-0.348109
-0.0546875	-0.596111	-0.63694	-0.337528
-0.0507812	-0.625902	-0.61792	-0.334594
-0.046875	-0.672598	-0.602491	-0.341619
-0.0429688	-0.719269	-0.586213	-0.351093
-0.0390625	-0.749472	-0.568543	-0.353427
-0.0351562	-0.757379	-0.558513	-0.346823
-0.03125	-0.750617	-0.567665	-0.339558
-0.0273438	-0.742179	-0.596418	-0.34204
-0.0234375	-0.737444	-0.629654	-0.356353
-0.0195312	-0.729784	-0.648546	-0.373971
-0.015625	-0.709621	-0.648858	-0.384428
-0.0117188	-0.67961	-0.646976	-0.386337
-0.0078125	-0.660151	-0.666122	-0.389398
-0.00390625	-0.675949	-0.715423	-0.405236
0	-0.734309	-0.781644	-0.435915
0.00390625	-0.814063	-0.840822	-0.471819
0.0078125	-0.877597	-0.87784	-0.50079
0.0117188	-0.897427	-0.894839	-0.518815
0.015625	-0.875171	-0.903253	-0.531804
0.0195312	-0.837712	-0.909999	-0.547245
0.0234375	-0.814364	-0.91194	-0.565214
0.0273438	-0.816267	-0.902921	-0.578541
0.03125	-0.833614	-0.883108	-0.581403
0.0351562	-0.849279	-0.860721	-0.57636
0.0390625	-0.854244	-0.845486	-0.57239
0.0429688	-0.851125	-0.841426	-0.575851
0.046875	-0.846621	-0.845734	-0.583913
0.0507812	-0.843622	-0.852448	-0.587388
0.0546875	-0.84101	-0.855049	-0.579891
0.0585938	-0.838751	-0.846703	-0.563717
0.0625	-0.841062	-0.82206	-0.546741
0.0664062	-0.853012	-0.782192	-0.534712
0.0703125	-0.874921	-0.738963	-0.526873
0.0742188	-0.901682	-0.710656	-0.519117
0.078125	-0.9272	-0.709507	-0.510355
0.0820312	-0.949031	-0.731772	-0.504536
0.0859375	-0.967799	-0.759974	-0.50602
0.0898438	-0.982437	-0.777707	-0.513714
0.09375	-0.988585	-0.783097	-0.520962
0.0976562	-0.982909	-0.787139	-0.521559
0.101562	-0.968189	-0.799344	-0.515949
0.105469	-0.95309	-0.815996	-0.511212
0.109375	-0.945157	-0.823847	-0.514548
0.113281	-0.943364	-0.815496	-0.526291
0.117188	-0.938672	-0.798711	-0.539023
0.121094	-0.922409	-0.788353	-0.543446
0.125	-0.893909	-0.78911	-0.535483
0.128906	-0.859852	-0.788823	-0.518866
0.132812	-0.826398	-0.771577	-0.501658
0.136719	-0.793087	-0.737406	-0.49003
0.140625	-0.755011	-0.706421	-0.484575
0.144531	-0.710303	-0.700655	-0.481232
0.148438	-0.664074	-0.721398	-0.475362
0.152344	-0.62459	-0.746109	-0.466074
0.15625	-0.596265	-0.74933	-0.457223
0.160156	-0.577364	-0.727139	-0.454467
0.164062	-0.564748	-0.700238	-0.460404
0.167969	-0.558832	-0.692869	-0.471358
0.171875	-0.562683	-0.709261	-0.478826
0.175781	-0.576342	-0.73032	-0.474914
0.179688	-0.593658	-0.732675	-0.457961
0.183594	-0.606778	-0.708783	-0.433939
0.1875	-0.61342	-0.669696	-0.412446
0.191406	-0.618072	-0.63108	-0.40041
0.195312	-0.625138	-0.598545	-0.398385
0.199219	-0.631142	-0.567985	-0.402414
0.203125	-0.62552	-0.536834	-0.408799
0.207031	-0.600881	-0.511761	-0.416857
0.210938	-0.562057	-0.50413	-0.427417
0.214844	-0.524202	-0.518789	-0.439185
0.21875	-0.500369	-0.548879	-0.447805
0.222656	-0.489901	-0.581291	-0.448766
0.226562	-0.479501	-0.607064	-0.441579
0.230469	-0.456018	-0.62633	-0.430828
0.234375	-0.418924	-0.643945	-0.422203
0.238281	-0.380739	-0.662049	-0.417341
0.242188	-0.355543	-0.676898	-0.412244
0.246094	-0.346701	-0.682048	-0.400884
0.25	-0.344293	-0.674136	-0.380699
0.253906	-0.334074	-0.655377	-0.355094
0.257812	-0.308925	-0.631062	-0.330664
0.261719	-0.272971	-0.604811	-0.31218
0.265625	-0.236699	-0.575699	-0.300217
0.269531	-0.208614	-0.539515	-0.292658
0.273438	-0.190632	-0.493554	-0.288402
0.277344	-0.179368	-0.441292	-0.289147
0.28125	-0.17006	-0.391789	-0.297458
0.285156	-0.158506	-0.353723	-0.313551
0.289062	-0.140001	-0.328887	-0.333503
0.292969	-0.108871	-0.310779	-0.350632
0.296875	-0.0610877	-0.290927	-0.358919
0.300781	0.00220709	-0.267695	-0.356243
0.304688	0.0740771	-0.2492	-0.345653
0.308594	0.146087	-0.246888	-0.333935
0.3125	0.21432	-0.26451	-0.328452
0.316406	0.280981	-0.292752	-0.333369
0.320312	0.350349	-0.315049	-0.347369
0.324219	0.422209	-0.319879	-0.364568
0.328125	0.48989	-0.309161	-0.378198
0.332031	0.546154	-0.295543	-0.384731
0.335938	0.590372	-0.291063	-0.384886
0.339844	0.629726	-0.296323	-0.380992
0.34375	0.671642	-0.299172	-0.373489
0.347656	0.714444	-0.283742	-0.359997
0.351562	0.746513	-0.242758	-0.338453
0.355469	0.756455	-0.183571	-0.310535
0.359375	0.745865	-0.122887	-0.281273
0.363281	0.731511	-0.0749189	-0.254963
0.367188	0.734291	-0.041828	-0.231078
0.371094	0.763426	-0.0143144	-0.205126
0.375	0.809431	0.0189375	-0.174448
0.378906	0.852509	0.0620057	-0.142948
0.382812	0.878054	0.109822	-0.119412
0.386719	0.886389	0.154307	-0.110365
0.390625	0.889574	0.191819	-0.114146
0.394531	0.899751	0.223959	-0.122045
0.398438	0.920183	0.251615	-0.125621
0.402344	0.945914	0.269918	-0.123756
0.40625	0.970994	0.26987	-0.122915
0.410156	0.994068	0.246412	-0.131073
0.414062	1.01707	0.205326	-0.151628
0.417969	1.03943	0.161799	-0.182005
0.421875	1.05576	0.131738	-0.216822
0.425781	1.05998	0.122406	-0.251359
0.429688	1.05181	0.129629	-0.282231
0.433594	1.03875	0.143065	-0.30674
0.4375	1.03041	0.154162	-0.323236
0.441406	1.02942	0.160809	-0.332621
0.445312	1.02731	0.166217	-0.338709
0.449219	1.01108	0.173269	-0.345185
0.453125	0.974332	0.180007	-0.351752
0.457031	0.923762	0.180518	-0.353513
0.460938	0.874833	0.170514	-0.345043
0.464844	0.83997	0.153503	-0.326026
0.46875	0.820489	0.140184	-0.302365
0.472656	0.808341	0.140254	-0.281575
0.476562	0.796145	0.153279	-0.266789
0.480469	0.785297	0.166981	-0.255062
0.484375	0.784274	0.167398	-0.241377
0.488281	0.799379	0.152088	-0.223743
0.492188	0.827423	0.134287	-0.204309
0.496094	0.858241	0.13287	-0.18603
0.5	0.883925	0.156208	-0.169847
0.503906	0.906276	0.195006	-0.156065
0.507812	0.93432	0.2303	-0.147781
0.511719	0.973885	0.249171	-0.15161
0.515625	1.0199	0.25315	-0.172819
0.519531	1.05889	0.252774	-0.208644
0.523438	1.08039	0.255284	-0.24718
0.527344	1.08627	0.258953	-0.274352
0.53125	1.08894	0.258983	-0.284029
0.535156	1.09962	0.256691	-0.282482
0.539062	1.11697	0.261382	-0.282601
0.542969	1.12728	0.282448	-0.292991
0.546875	1.11616	0.319431	-0.311398
0.550781	1.08172	0.359883	-0.327602
0.554688	1.03762	0.387121	-0.333104
0.558594	1.00311	0.390821	-0.328321
0.5625	0.989198	0.37145	-0.321031
0.566406	0.992852	0.337294	-0.318416
0.570312	1.00301	0.299137	-0.319717
0.574219	1.01159	0.266649	-0.316397
0.578125	1.01901	0.247693	-0.299798
0.582031	1.03009	0.247537	-0.269617
0.585938	1.0466	0.265788	-0.236141
0.589844	1.06463	0.293875	-0.21403
0.59375	1.0792	0.317757	-0.212241
0.597656	1.09069	0.325965	-0.227472
0.601562	1.10544	0.317589	-0.246318
0.605469	1.12955	0.304078	-0.254674
0.609375	1.16213	0.30147	-0.247384
0.613281	1.19397	0.318509	-0.231073
0.617188	1.21327	0.351046	-0.217678
0.621094	1.21374	0.386457	-0.214388
0.625	1.1985	0.414146	-0.218281
0.628906	1.17804	0.432659	-0.220023
0.632812	1.16406	0.447094	-0.213615
0.636719	1.16307	0.460762	-0.203346
0.640625	1.17322	0.470779	-0.201169
0.644531	1.18486	0.472611	-0.216198
0.648438	1.1854	0.467919	-0.245583
0.652344	1.16694	0.465624	-0.274907
0.65625	1.13163	0.473264	-0.288241
0.660156	1.09025	0.487203	-0.279577
0.664062	1.05484	0.493227	-0.255894
0.667969	1.03071	0.478941	-0.230183
0.671875	1.01449	0.446536	-0.211268
0.675781	0.999765	0.412828	-0.199039
0.679688	0.983709	0.394655	-0.188506
0.683594	0.968245	0.39334	-0.177453
0.6875	0.955476	0.393263	-0.169784
0.691406	0.942803	0.376366	-0.171438
0.695312	0.924773	0.339701	-0.183186
0.699219	0.899504	0.29942	-0.197656
0.703125	0.872775	0.278069	-0.203801
0.707031	0.853746	0.286391	-0.195424
0.710938	0.845559	0.315355	-0.176419
0.714844	0.84092	0.344632	-0.158733
0.71875	0.827893	0.358642	-0.154806
0.722656	0.801835	0.357184	-0.170263
0.726562	0.77155	0.353137	-0.201585
0.730469	0.75346	0.360172	-0.2393
0.734375	0.757945	0.381157	-0.273405
0.738281	0.77987	0.405925	-0.297158
0.742188	0.802269	0.419163	-0.308208
0.746094	0.80955	0.411913	-0.307629
0.75	0.798661	0.387928	-0.29866
0.753906	0.779316	0.360233	-0.285903
0.757812	0.764709	0.340701	-0.27406
0.761719	0.7609	0.331127	-0.266133
0.765625	0.764121	0.323294	-0.261606
0.769531	0.766344	0.3075	-0.25653
0.773438	0.76243	0.282274	-0.245826
0.777344	0.753102	0.256726	-0.226904
0.78125	0.742316	0.243439	-0.202371
0.785156	0.733646	0.247433	-0.178879
0.789062	0.729052	0.260454	-0.163022
0.792969	0.729691	0.266062	-0.156644
0.796875	0.736138	0.25164	-0.155291
0.800781	0.746534	0.218842	-0.15193
0.804688	0.75561	0.183895	-0.142949
0.808594	0.757112	0.167349	-0.132265
0.8125	0.749004	0.180278	-0.129877
0.816406	0.736051	0.216975	-0.14535
0.820312	0.725862	0.259832	-0.180942
0.824219	0.721266	0.291709	-0.229108
0.828125	0.716537	0.306592	-0.276619
0.832031	0.70249	0.310029	-0.311755
0.835938	0.676089	0.310594	-0.329608
0.839844	0.646033	0.310897	-0.332055
0.84375	0.627108	0.306029	-0.32357
0.847656	0.62788	0.290433	-0.307605
0.851562	0.643263	0.266001	-0.286049
0.855469	0.658559	0.243444	-0.261461
0.859375	0.662078	0.235688	-0.238382
0.863281	0.653728	0.249494	-0.221637
0.867188	0.642316	0.281225	-0.212678
0.871094	0.635259	0.318857	-0.207476
0.875	0.631142	0.347528	-0.198873
0.878906	0.622744	0.355518	-0.182211
0.882812	0.606792	0.339025	-0.16026
0.886719	0.58982	0.304577	-0.142532
0.890625	0.583502	0.267578	-0.139447
0.894531	0.593964	0.245212	-0.155135
0.898438	0.615666	0.246844	-0.183892
0.902344	0.635189	0.26851	-0.213738
0.90625	0.641337	0.295555	-0.233736
0.910156	0.631902	0.311742	-0.240203
0.914062	0.611585	0.308249	-0.23749
0.917969	0.585776	0.286137	-0.233155
0.921875	0.556965	0.252647	-0.232301
0.925781	0.527211	0.216738	-0.235002
0.929688	0.501954	0.187094	-0.238561
0.933594	0.48825	0.171244	-0.241444
0.9375	0.488417	0.173153	-0.244872
0.941406	0.495394	0.190114	-0.251091
0.945312	0.496739	0.212728	-0.260068
0.949219	0.484842	0.230007	-0.268544
0.953125	0.463954	0.236807	-0.272292
0.957031	0.446893	0.236833	-0.269491
0.960938	0.443507	0.237999	-0.2621
0.964844	0.45197	0.244534	-0.253706
0.96875	0.460695	0.253104	-0.246638
0.972656	0.458724	0.25674	-0.240938
0.976562	0.444558	0.252635	-0.235524
0.980469	0.425623	0.245926	-0.230251
0.984375	0.410531	0.245788	-0.22663
0.988281	0.403355	0.256736	-0.22658
0.992188	0.403915	0.273363	-0.230737
0.996094	0.411655	0.283968	-0.237994
1	0.427359	0.280263	-0.24618
1.00391	0.449656	0.265303	-0.253155
1.00781	0.472521	0.252061	-0.257588
1.01172	0.487765	0.252977	-0.259363
1.01562	0.490653	0.268678	-0.259998
1.01953	0.483364	0.285899	-0.262263
1.02344	0.471538	0.287263	-0.268731
1.02734	0.458325	0.265205	-0.279927
1.03125	0.443199	0.22865	-0.29396
1.03516	0.425935	0.196452	-0.308252
1.03906	0.411131	0.183508	-0.321622
1.04297	0.406363	0.191671	-0.334394
1.04688	0.414659	0.212461	-0.3459
1.05078	0.430068	0.237633	-0.352526
1.05469	0.441787	0.266265	-0.349173
1.05859	0.443717	0.301436	-0.334158
1.0625	0.439651	0.341297	-0.312852
1.06641	0.43892	0.374514	-0.295666
1.07031	0.446251	0.386119	-0.290829
1.07422	0.456492	0.369535	-0.297939
1.07812	0.459901	0.333498	-0.308639
1.08203	0.45195	0.296847	-0.313646
1.08594	0.438005	0.274787	-0.310444
1.08984	0.428556	0.268255	-0.304735
1.09375	0.42978	0.264589	-0.30489
1.09766	0.437854	0.24849	-0.315108
1.10156	0.442201	0.21479	-0.332867
1.10547	0.433352	0.172467	-0.352142
1.10938	0.408621	0.137316	-0.367763
1.11328	0.372751	0.120253	-0.376911
1.11719	0.333859	0.120539	-0.377871
1.12109	0.299507	0.128543	-0.369349
1.125	0.274792	0.134726	-0.352284
1.12891	0.262173	0.136041	-0.331721
1.13281	0.262437	0.134605	-0.315686
1.13672	0.274725	0.131967	-0.310557
1.14062	0.29655	0.126051	-0.316773
1.14453	0.323533	0.114473	-0.329387
1.14844	0.349444	0.100057	-0.34285
1.15234	0.367832	0.0913912	-0.355261
1.15625	0.374883	0.0957006	-0.36788
1.16016	0.372042	0.11081	-0.380365
1.16406	0.365283	0.125273	-0.388079
1.16797	0.360871	0.127129	-0.385079
1.17188	0.360362	0.113401	-0.370511
1.17578	0.359099	0.0909348	-0.351803
1.17969	0.349519	0.0681383	-0.340183
1.18359	0.326806	0.0467799	-0.341935
1.1875	0.292287	0.0227718	-0.353091
1.19141	0.252216	-0.00555415	-0.36307
1.19531	0.213947	-0.0313406	-0.364101
1.19922	0.182795	-0.0418502	-0.35793
1.20312	0.161739	-0.0281366	-0.353773
1.20703	0.152359	0.00722359	-0.359511
1.21094	0.154588	0.0514947	-0.374503
1.21484	0.165584	0.089913	-0.390407
1.21875	0.180101	0.112759	-0.39871
1.22266	0.193134	0.117373	-0.397509
1.22656	0.203109	0.10669	-0.391828
1.23047	0.212096	0.087297	-0.387734
1.23438	0.221958	0.0685237	-0.386599
1.23828	0.23013	0.0602164	-0.385008
1.24219	0.230322	0.0678946	-0.379096
1.24609	0.218665	0.0891479	-0.369012
1.25	0.199689	0.115109	-0.358815
1.25391	0.185983	0.136214	-0.352667
1.25781	0.189778	0.147978	-0.351588
1.26172	0.213535	0.151818	-0.353466
1.26562	0.247256	0.150256	-0.356078
1.26953	0.27479	0.142253	-0.359176
1.27344	0.28442	0.123766	-0.363597
1.27734	0.274671	0.092824	-0.368823
1.28125	0.252224	0.0537184	-0.372091
1.28516	0.225637	0.0155128	-0.370656
1.28906	0.200764	-0.0132947	-0.365257
1.29297	0.180119	-0.0286234	-0.361055
1.29688	0.164084	-0.0302077	-0.364303
1.30078	0.151543	-0.0180146	-0.377154
1.30469	0.140052	0.00894138	-0.395199
1.30859	0.126962	0.0489628	-0.409864
1.3125	0.111761	0.0930683	-0.414044
1.31641	0.0974435	0.126322	-0.406778
1.32031	0.0880797	0.136567	-0.392933
1.32422	0.0851795	0.123524	-0.378722
1.32812	0.0866287	0.0997495	-0.366958
1.33203	0.0899857	0.0813842	-0.35612
1.33594	0.0967519	0.0764071	-0.343489
1.33984	0.110995	0.080796	-0.329055
1.34375	0.133476	0.0855423	-0.316525
1.34766	0.156824	0.086345	-0.310454
1.35156	0.168356	0.0859706	-0.312056
1.35547	0.159879	0.0883042	-0.317273
1.35938	0.13507	0.0925264	-0.318913
1.36328	0.107678	0.0946675	-0.311435
1.36719	0.090686	0.0948644	-0.294705
1.37109	0.0863413	0.100521	-0.27429
1.375	0.0863642	0.118852	-0.258493
1.37891	0.0806226	0.146039	-0.253886
1.38281	0.066198	0.165609	-0.262515
1.38672	0.0484807	0.160816	-0.281395
1.39062	0.0341052	0.130813	-0.303943
1.39453	0.0240985	0.0945207	-0.322963
1.39844	0.0134156	0.0771799	-0.333316
1.40234	-0.00274294	0.0909609	-0.333563
1.40625	-0.0224159	0.126771	-0.325781
1.41016	-0.0364495	0.163753	-0.313947
1.41406	-0.0345616	0.185955	-0.301807
1.41797	-0.0136256	0.190833	-0.29116
1.42188	0.018566	0.184515	-0.28215
1.42578	0.0471679	0.171744	-0.274651
1.42969	0.0593129	0.151876	-0.269642
1.43359	0.0521605	0.123553	-0.26932
1.4375	0.0348331	0.0912784	-0.275488
1.44141	0.0218749	0.0653942	-0.287958
1.44531	0.0228191	0.0548916	-0.303692
1.44922	0.0358913	0.0603388	-0.317754
1.45312	0.0502098	0.0735517	-0.325773
1.45703	0.0550387	0.0835182	-0.326246
1.46094	0.0480304	0.083316	-0.321361
1.46484	0.0359987	0.07268	-0.315698
1.46875	0.027931	0.0551337	-0.313521
1.47266	0.0265558	0.0344933	-0.315997
1.47656	0.0266705	0.0134245	-0.320362
1.48047	0.020319	-0.00567587	-0.321611
1.48438	0.0039802	-0.0195339	-0.316085
1.48828	-0.0185793	-0.0255406	-0.304666
1.49219	-0.0396938	-0.0238811	-0.292816
1.49609	-0.0534482	-0.0176727	-0.287348
