# Supplementary material for: Evidence accumulation relates to perceptual consciousness and monitoring
Source: Nat Commun. 2021 May 31;12:3261. doi: 10.1038/s41467-021-23540-y (PMC8166835; doi:10.1038/s41467-021-23540-y)
Supplement: Supplementary file 4 — Source Data [file 41467_2021_23540_MOESM4_ESM.zip › Supplementary Data/Fig.3b.xls]

## Sheet: Sheet1
time	confhigh	conflow	miss
-0.5	0.946173	1.11486	1.07986
-0.499	0.946114	1.11359	1.08014
-0.498	0.946065	1.11233	1.08042
-0.497	0.946024	1.11107	1.0807
-0.496	0.945992	1.1098	1.08098
-0.495	0.945969	1.10854	1.08126
-0.494	0.945955	1.10728	1.08154
-0.493	0.94595	1.10602	1.08182
-0.492	0.945953	1.10476	1.0821
-0.491	0.945964	1.1035	1.08237
-0.49	0.945984	1.10224	1.08265
-0.489	0.946012	1.10098	1.08293
-0.488	0.946049	1.09972	1.08321
-0.487	0.946093	1.09846	1.08348
-0.486	0.946145	1.09721	1.08376
-0.485	0.946205	1.09595	1.08404
-0.484	0.946272	1.0947	1.08431
-0.483	0.946347	1.09345	1.08458
-0.482	0.946429	1.0922	1.08485
-0.481	0.946518	1.09095	1.08513
-0.48	0.946614	1.0897	1.0854
-0.479	0.946717	1.08846	1.08566
-0.478	0.946827	1.08721	1.08593
-0.477	0.946943	1.08597	1.0862
-0.476	0.947065	1.08473	1.08646
-0.475	0.947194	1.08349	1.08672
-0.474	0.947329	1.08226	1.08698
-0.473	0.947469	1.08102	1.08724
-0.472	0.947615	1.07979	1.0875
-0.471	0.947767	1.07857	1.08776
-0.47	0.947924	1.07734	1.08801
-0.469	0.948085	1.07612	1.08826
-0.468	0.948252	1.0749	1.08851
-0.467	0.948424	1.07369	1.08876
-0.466	0.9486	1.07247	1.089
-0.465	0.94878	1.07126	1.08925
-0.464	0.948965	1.07006	1.08949
-0.463	0.949153	1.06886	1.08972
-0.462	0.949345	1.06766	1.08996
-0.461	0.949541	1.06647	1.09019
-0.46	0.949739	1.06528	1.09042
-0.459	0.949941	1.0641	1.09065
-0.458	0.950146	1.06292	1.09088
-0.457	0.950353	1.06174	1.0911
-0.456	0.950563	1.06057	1.09132
-0.455	0.950775	1.05941	1.09154
-0.454	0.950989	1.05825	1.09175
-0.453	0.951204	1.05709	1.09196
-0.452	0.951421	1.05594	1.09217
-0.451	0.951639	1.0548	1.09238
-0.45	0.951859	1.05366	1.09258
-0.449	0.952079	1.05253	1.09278
-0.448	0.952299	1.05141	1.09298
-0.447	0.95252	1.05029	1.09317
-0.446	0.952741	1.04918	1.09336
-0.445	0.952962	1.04808	1.09355
-0.444	0.953182	1.04698	1.09373
-0.443	0.953402	1.04589	1.09391
-0.442	0.95362	1.04481	1.09409
-0.441	0.953838	1.04374	1.09426
-0.44	0.954054	1.04267	1.09443
-0.439	0.954268	1.04161	1.0946
-0.438	0.95448	1.04056	1.09476
-0.437	0.954691	1.03952	1.09492
-0.436	0.954898	1.03849	1.09508
-0.435	0.955104	1.03747	1.09524
-0.434	0.955306	1.03646	1.09539
-0.433	0.955505	1.03545	1.09553
-0.432	0.9557	1.03446	1.09568
-0.431	0.955892	1.03348	1.09581
-0.43	0.95608	1.0325	1.09595
-0.429	0.956264	1.03154	1.09608
-0.428	0.956443	1.03059	1.09621
-0.427	0.956617	1.02964	1.09634
-0.426	0.956787	1.02871	1.09646
-0.425	0.956951	1.0278	1.09658
-0.424	0.95711	1.02689	1.09669
-0.423	0.957263	1.02599	1.0968
-0.422	0.95741	1.02511	1.09691
-0.421	0.957551	1.02424	1.09702
-0.42	0.957685	1.02338	1.09712
-0.419	0.957812	1.02253	1.09721
-0.418	0.957933	1.0217	1.09731
-0.417	0.958046	1.02088	1.0974
-0.416	0.958152	1.02007	1.09749
-0.415	0.95825	1.01928	1.09757
-0.414	0.958341	1.0185	1.09765
-0.413	0.958423	1.01774	1.09772
-0.412	0.958496	1.01699	1.0978
-0.411	0.958561	1.01625	1.09787
-0.41	0.958617	1.01553	1.09793
-0.409	0.958663	1.01483	1.098
-0.408	0.958701	1.01414	1.09806
-0.407	0.958728	1.01347	1.09811
-0.406	0.958746	1.01281	1.09816
-0.405	0.958754	1.01216	1.09821
-0.404	0.958752	1.01154	1.09826
-0.403	0.958739	1.01093	1.0983
-0.402	0.958715	1.01034	1.09834
-0.401	0.95868	1.00976	1.09838
-0.4	0.958634	1.0092	1.09841
-0.399	0.958577	1.00866	1.09844
-0.398	0.958508	1.00814	1.09847
-0.397	0.958428	1.00763	1.09849
-0.396	0.958335	1.00715	1.09851
-0.395	0.95823	1.00668	1.09853
-0.394	0.958113	1.00623	1.09855
-0.393	0.957983	1.00579	1.09856
-0.392	0.957841	1.00538	1.09857
-0.391	0.957686	1.00499	1.09857
-0.39	0.957517	1.00461	1.09858
-0.389	0.957335	1.00426	1.09858
-0.388	0.95714	1.00392	1.09858
-0.387	0.956931	1.00361	1.09857
-0.386	0.956709	1.00331	1.09856
-0.385	0.956472	1.00304	1.09855
-0.384	0.956222	1.00278	1.09854
-0.383	0.955957	1.00255	1.09853
-0.382	0.955678	1.00233	1.09851
-0.381	0.955384	1.00214	1.09849
-0.38	0.955076	1.00197	1.09847
-0.379	0.954753	1.00182	1.09844
-0.378	0.954415	1.00169	1.09841
-0.377	0.954062	1.00158	1.09839
-0.376	0.953694	1.00149	1.09835
-0.375	0.95331	1.00143	1.09832
-0.374	0.952911	1.00139	1.09828
-0.373	0.952497	1.00137	1.09825
-0.372	0.952067	1.00137	1.09821
-0.371	0.951622	1.00139	1.09816
-0.37	0.951161	1.00144	1.09812
-0.369	0.950684	1.00151	1.09807
-0.368	0.950191	1.0016	1.09803
-0.367	0.949683	1.00171	1.09798
-0.366	0.949158	1.00185	1.09793
-0.365	0.948617	1.00201	1.09787
-0.364	0.94806	1.00219	1.09782
-0.363	0.947487	1.00239	1.09776
-0.362	0.946898	1.00262	1.0977
-0.361	0.946293	1.00287	1.09764
-0.36	0.945671	1.00315	1.09758
-0.359	0.945033	1.00344	1.09752
-0.358	0.944379	1.00376	1.09745
-0.357	0.943709	1.00411	1.09739
-0.356	0.943022	1.00448	1.09732
-0.355	0.942319	1.00487	1.09725
-0.354	0.941599	1.00528	1.09718
-0.353	0.940864	1.00571	1.09711
-0.352	0.940112	1.00617	1.09704
-0.351	0.939344	1.00666	1.09697
-0.35	0.93856	1.00716	1.0969
-0.349	0.937759	1.00769	1.09682
-0.348	0.936943	1.00824	1.09674
-0.347	0.93611	1.00882	1.09667
-0.346	0.935262	1.00942	1.09659
-0.345	0.934397	1.01004	1.09651
-0.344	0.933517	1.01068	1.09643
-0.343	0.932621	1.01135	1.09635
-0.342	0.931709	1.01204	1.09627
-0.341	0.930782	1.01275	1.09618
-0.34	0.929839	1.01349	1.0961
-0.339	0.928881	1.01424	1.09602
-0.338	0.927907	1.01502	1.09593
-0.337	0.926919	1.01582	1.09585
-0.336	0.925915	1.01665	1.09576
-0.335	0.924897	1.01749	1.09567
-0.334	0.923863	1.01836	1.09559
-0.333	0.922815	1.01925	1.0955
-0.332	0.921752	1.02016	1.09541
-0.331	0.920676	1.02109	1.09532
-0.33	0.919584	1.02204	1.09523
-0.329	0.918479	1.02302	1.09514
-0.328	0.91736	1.02401	1.09505
-0.327	0.916227	1.02503	1.09496
-0.326	0.915081	1.02606	1.09487
-0.325	0.913922	1.02712	1.09478
-0.324	0.912749	1.02819	1.09469
-0.323	0.911563	1.02929	1.09459
-0.322	0.910365	1.0304	1.0945
-0.321	0.909154	1.03153	1.09441
-0.32	0.90793	1.03269	1.09431
-0.319	0.906695	1.03386	1.09422
-0.318	0.905448	1.03505	1.09412
-0.317	0.904189	1.03626	1.09403
-0.316	0.902919	1.03748	1.09393
-0.315	0.901637	1.03872	1.09384
-0.314	0.900345	1.03998	1.09374
-0.313	0.899042	1.04126	1.09365
-0.312	0.897728	1.04256	1.09355
-0.311	0.896404	1.04387	1.09345
-0.31	0.895071	1.04519	1.09335
-0.309	0.893727	1.04654	1.09325
-0.308	0.892375	1.04789	1.09316
-0.307	0.891013	1.04927	1.09306
-0.306	0.889643	1.05065	1.09296
-0.305	0.888264	1.05205	1.09286
-0.304	0.886876	1.05347	1.09276
-0.303	0.885481	1.0549	1.09266
-0.302	0.884078	1.05634	1.09255
-0.301	0.882668	1.0578	1.09245
-0.3	0.881251	1.05927	1.09235
-0.299	0.879827	1.06075	1.09225
-0.298	0.878396	1.06224	1.09214
-0.297	0.87696	1.06374	1.09204
-0.296	0.875517	1.06526	1.09193
-0.295	0.874069	1.06678	1.09183
-0.294	0.872616	1.06832	1.09172
-0.293	0.871159	1.06986	1.09161
-0.292	0.869696	1.07141	1.0915
-0.291	0.86823	1.07298	1.09139
-0.29	0.866759	1.07455	1.09128
-0.289	0.865285	1.07613	1.09117
-0.288	0.863808	1.07771	1.09106
-0.287	0.862328	1.07931	1.09095
-0.286	0.860846	1.08091	1.09083
-0.285	0.859361	1.08251	1.09072
-0.284	0.857875	1.08412	1.0906
-0.283	0.856387	1.08574	1.09048
-0.282	0.854898	1.08736	1.09037
-0.281	0.853408	1.08899	1.09025
-0.28	0.851918	1.09062	1.09012
-0.279	0.850428	1.09225	1.09
-0.278	0.848938	1.09389	1.08988
-0.277	0.847448	1.09553	1.08975
-0.276	0.84596	1.09717	1.08963
-0.275	0.844473	1.09881	1.0895
-0.274	0.842987	1.10046	1.08937
-0.273	0.841504	1.1021	1.08923
-0.272	0.840023	1.10374	1.0891
-0.271	0.838545	1.10539	1.08896
-0.27	0.837069	1.10703	1.08883
-0.269	0.835598	1.10867	1.08869
-0.268	0.83413	1.11031	1.08854
-0.267	0.832666	1.11195	1.0884
-0.266	0.831206	1.11358	1.08825
-0.265	0.829751	1.11521	1.08811
-0.264	0.828302	1.11684	1.08796
-0.263	0.826858	1.11846	1.0878
-0.262	0.82542	1.12008	1.08765
-0.261	0.823987	1.12169	1.08749
-0.26	0.822562	1.1233	1.08733
-0.259	0.821143	1.1249	1.08716
-0.258	0.819732	1.12649	1.087
-0.257	0.818328	1.12808	1.08683
-0.256	0.816932	1.12966	1.08666
-0.255	0.815544	1.13123	1.08648
-0.254	0.814164	1.13279	1.0863
-0.253	0.812794	1.13434	1.08612
-0.252	0.811432	1.13589	1.08594
-0.251	0.81008	1.13742	1.08575
-0.25	0.808737	1.13894	1.08556
-0.249	0.807405	1.14045	1.08537
-0.248	0.806083	1.14195	1.08517
-0.247	0.804772	1.14344	1.08497
-0.246	0.803472	1.14491	1.08476
-0.245	0.802183	1.14637	1.08455
-0.244	0.800905	1.14782	1.08434
-0.243	0.799639	1.14925	1.08412
-0.242	0.798386	1.15067	1.0839
-0.241	0.797145	1.15208	1.08367
-0.24	0.795916	1.15347	1.08344
-0.239	0.794701	1.15484	1.08321
-0.238	0.793498	1.1562	1.08297
-0.237	0.79231	1.15754	1.08273
-0.236	0.791134	1.15887	1.08248
-0.235	0.789973	1.16017	1.08223
-0.234	0.788826	1.16146	1.08197
-0.233	0.787694	1.16273	1.08171
-0.232	0.786576	1.16398	1.08145
-0.231	0.785473	1.16522	1.08117
-0.23	0.784385	1.16643	1.0809
-0.229	0.783313	1.16763	1.08062
-0.228	0.782256	1.1688	1.08033
-0.227	0.781215	1.16995	1.08004
-0.226	0.78019	1.17109	1.07974
-0.225	0.779181	1.1722	1.07944
-0.224	0.778188	1.17329	1.07913
-0.223	0.777212	1.17435	1.07882
-0.222	0.776253	1.1754	1.0785
-0.221	0.77531	1.17642	1.07817
-0.22	0.774385	1.17742	1.07784
-0.219	0.773477	1.1784	1.0775
-0.218	0.772586	1.17935	1.07716
-0.217	0.771713	1.18028	1.07681
-0.216	0.770858	1.18118	1.07645
-0.215	0.77002	1.18206	1.07609
-0.214	0.7692	1.18292	1.07572
-0.213	0.768399	1.18375	1.07535
-0.212	0.767615	1.18455	1.07497
-0.211	0.76685	1.18533	1.07458
-0.21	0.766103	1.18608	1.07418
-0.209	0.765375	1.18681	1.07378
-0.208	0.764665	1.18751	1.07337
-0.207	0.763974	1.18818	1.07296
-0.206	0.763302	1.18883	1.07254
-0.205	0.762649	1.18944	1.07211
-0.204	0.762014	1.19004	1.07167
-0.203	0.761398	1.1906	1.07123
-0.202	0.760802	1.19114	1.07078
-0.201	0.760224	1.19164	1.07032
-0.2	0.759666	1.19212	1.06986
-0.199	0.759126	1.19257	1.06939
-0.198	0.758606	1.193	1.06891
-0.197	0.758105	1.19339	1.06842
-0.196	0.757623	1.19376	1.06793
-0.195	0.75716	1.19409	1.06743
-0.194	0.756717	1.1944	1.06692
-0.193	0.756292	1.19468	1.0664
-0.192	0.755887	1.19493	1.06588
-0.191	0.755501	1.19515	1.06534
-0.19	0.755134	1.19534	1.0648
-0.189	0.754786	1.1955	1.06426
-0.188	0.754457	1.19563	1.0637
-0.187	0.754147	1.19573	1.06314
-0.186	0.753856	1.1958	1.06257
-0.185	0.753584	1.19584	1.06199
-0.184	0.753331	1.19585	1.0614
-0.183	0.753096	1.19583	1.0608
-0.182	0.75288	1.19578	1.0602
-0.181	0.752683	1.1957	1.05959
-0.18	0.752504	1.19559	1.05897
-0.179	0.752344	1.19545	1.05834
-0.178	0.752202	1.19528	1.0577
-0.177	0.752078	1.19508	1.05706
-0.176	0.751972	1.19486	1.05641
-0.175	0.751884	1.1946	1.05574
-0.174	0.751814	1.19431	1.05508
-0.173	0.751762	1.19399	1.0544
-0.172	0.751728	1.19364	1.05371
-0.171	0.75171	1.19326	1.05302
-0.17	0.75171	1.19285	1.05232
-0.169	0.751728	1.19241	1.05161
-0.168	0.751762	1.19194	1.05089
-0.167	0.751813	1.19144	1.05016
-0.166	0.751881	1.19091	1.04942
-0.165	0.751965	1.19036	1.04868
-0.164	0.752066	1.18977	1.04793
-0.163	0.752183	1.18916	1.04717
-0.162	0.752316	1.18851	1.0464
-0.161	0.752464	1.18784	1.04562
-0.16	0.752628	1.18714	1.04484
-0.159	0.752808	1.18641	1.04405
-0.158	0.753003	1.18565	1.04325
-0.157	0.753212	1.18486	1.04244
-0.156	0.753437	1.18405	1.04162
-0.155	0.753676	1.1832	1.0408
-0.154	0.75393	1.18233	1.03996
-0.153	0.754197	1.18143	1.03912
-0.152	0.754479	1.18051	1.03827
-0.151	0.754774	1.17956	1.03741
-0.15	0.755083	1.17858	1.03655
-0.149	0.755405	1.17757	1.03568
-0.148	0.75574	1.17654	1.0348
-0.147	0.756088	1.17548	1.03391
-0.146	0.756449	1.1744	1.03301
-0.145	0.756821	1.17328	1.03211
-0.144	0.757206	1.17215	1.0312
-0.143	0.757602	1.17099	1.03028
-0.142	0.75801	1.1698	1.02935
-0.141	0.75843	1.16859	1.02842
-0.14	0.75886	1.16736	1.02748
-0.139	0.759301	1.1661	1.02653
-0.138	0.759753	1.16481	1.02557
-0.137	0.760215	1.16351	1.02461
-0.136	0.760687	1.16218	1.02364
-0.135	0.761168	1.16082	1.02266
-0.134	0.761659	1.15945	1.02168
-0.133	0.762159	1.15805	1.02069
-0.132	0.762669	1.15663	1.01969
-0.131	0.763186	1.15519	1.01869
-0.13	0.763713	1.15373	1.01768
-0.129	0.764247	1.15224	1.01666
-0.128	0.764789	1.15074	1.01564
-0.127	0.765339	1.14921	1.01461
-0.126	0.765896	1.14766	1.01358
-0.125	0.76646	1.1461	1.01253
-0.124	0.767031	1.14451	1.01149
-0.123	0.767609	1.14291	1.01043
-0.122	0.768193	1.14129	1.00938
-0.121	0.768782	1.13965	1.00831
-0.12	0.769378	1.13799	1.00724
-0.119	0.769978	1.13631	1.00616
-0.118	0.770584	1.13462	1.00508
-0.117	0.771195	1.1329	1.004
-0.116	0.771811	1.13118	1.00291
-0.115	0.77243	1.12943	1.00181
-0.114	0.773054	1.12767	1.00071
-0.113	0.773682	1.1259	0.999603
-0.112	0.774313	1.12411	0.998492
-0.111	0.774948	1.1223	0.997377
-0.11	0.775585	1.12048	0.996258
-0.109	0.776225	1.11865	0.995135
-0.108	0.776868	1.1168	0.994007
-0.107	0.777513	1.11494	0.992876
-0.106	0.77816	1.11307	0.991741
-0.105	0.778809	1.11119	0.990602
-0.104	0.779459	1.10929	0.989459
-0.103	0.780111	1.10738	0.988314
-0.102	0.780764	1.10546	0.987164
-0.101	0.781417	1.10353	0.986012
-0.1	0.782071	1.10159	0.984857
-0.099	0.782725	1.09964	0.983699
-0.098	0.783379	1.09768	0.982539
-0.097	0.784033	1.09571	0.981375
-0.096	0.784687	1.09373	0.98021
-0.095	0.78534	1.09174	0.979042
-0.094	0.785992	1.08975	0.977872
-0.093	0.786643	1.08774	0.976701
-0.092	0.787292	1.08573	0.975527
-0.091	0.787941	1.08372	0.974352
-0.09	0.788587	1.08169	0.973175
-0.089	0.789232	1.07966	0.971998
-0.088	0.789874	1.07763	0.970819
-0.087	0.790514	1.07559	0.969639
-0.086	0.791152	1.07354	0.968458
-0.085	0.791787	1.07149	0.967277
-0.084	0.792418	1.06943	0.966095
-0.083	0.793047	1.06738	0.964913
-0.082	0.793673	1.06531	0.96373
-0.081	0.794295	1.06325	0.962548
-0.08	0.794913	1.06118	0.961366
-0.079	0.795528	1.05911	0.960184
-0.078	0.796139	1.05704	0.959003
-0.077	0.796745	1.05497	0.957822
-0.076	0.797347	1.05289	0.956642
-0.075	0.797945	1.05082	0.955463
-0.074	0.798539	1.04874	0.954285
-0.073	0.799127	1.04667	0.953109
-0.072	0.799711	1.04459	0.951934
-0.071	0.800289	1.04252	0.950761
-0.07	0.800863	1.04045	0.949589
-0.069	0.801431	1.03837	0.94842
-0.068	0.801994	1.0363	0.947253
-0.067	0.802551	1.03424	0.946088
-0.066	0.803103	1.03217	0.944925
-0.065	0.803649	1.03011	0.943765
-0.064	0.804189	1.02805	0.942608
-0.063	0.804723	1.02599	0.941454
-0.062	0.805251	1.02394	0.940304
-0.061	0.805773	1.02189	0.939156
-0.06	0.806289	1.01985	0.938012
-0.059	0.806798	1.01781	0.936872
-0.058	0.807301	1.01578	0.935735
-0.057	0.807798	1.01375	0.934603
-0.056	0.808288	1.01173	0.933474
-0.055	0.808772	1.00971	0.93235
-0.054	0.809249	1.0077	0.931231
-0.053	0.809719	1.0057	0.930116
-0.052	0.810183	1.0037	0.929006
-0.051	0.810639	1.00172	0.9279
-0.05	0.811089	0.999735	0.9268
-0.049	0.811532	0.997762	0.925705
-0.048	0.811969	0.995798	0.924616
-0.047	0.812398	0.993841	0.923532
-0.046	0.81282	0.991894	0.922454
-0.045	0.813235	0.989955	0.921382
-0.044	0.813644	0.988026	0.920316
-0.043	0.814045	0.986106	0.919256
-0.042	0.81444	0.984196	0.918202
-0.041	0.814827	0.982296	0.917155
-0.04	0.815207	0.980406	0.916114
-0.039	0.815581	0.978527	0.915081
-0.038	0.815947	0.976658	0.914054
-0.037	0.816307	0.974801	0.913034
-0.036	0.816659	0.972954	0.912022
-0.035	0.817005	0.971119	0.911017
-0.034	0.817344	0.969296	0.910019
-0.033	0.817676	0.967485	0.909029
-0.032	0.818001	0.965686	0.908047
-0.031	0.81832	0.963899	0.907072
-0.03	0.818631	0.962124	0.906106
-0.029	0.818936	0.960362	0.905148
-0.028	0.819234	0.958613	0.904198
-0.027	0.819526	0.956878	0.903257
-0.026	0.819811	0.955155	0.902324
-0.025	0.82009	0.953446	0.9014
-0.024	0.820362	0.95175	0.900485
-0.023	0.820628	0.950068	0.899578
-0.022	0.820888	0.9484	0.898681
-0.021	0.821142	0.946746	0.897792
-0.02	0.821389	0.945106	0.896914
-0.019	0.821631	0.94348	0.896044
-0.018	0.821866	0.941869	0.895184
-0.017	0.822096	0.940273	0.894333
-0.016	0.82232	0.938691	0.893493
-0.015	0.822538	0.937124	0.892662
-0.014	0.822751	0.935572	0.891841
-0.013	0.822959	0.934036	0.89103
-0.012	0.82316	0.932514	0.890229
-0.011	0.823357	0.931008	0.889438
-0.01	0.823549	0.929517	0.888658
-0.009	0.823735	0.928041	0.887888
-0.008	0.823917	0.926582	0.887128
-0.007	0.824094	0.925137	0.886379
-0.006	0.824266	0.923709	0.885641
-0.005	0.824433	0.922296	0.884913
-0.004	0.824596	0.920899	0.884196
-0.003	0.824755	0.919518	0.88349
-0.002	0.824909	0.918153	0.882795
-0.001	0.82506	0.916804	0.882111
0	0.825206	0.915471	0.881439
0.001	0.825349	0.914155	0.880777
0.002	0.825488	0.912854	0.880127
0.003	0.825623	0.911569	0.879488
0.004	0.825755	0.910301	0.87886
0.005	0.825884	0.909049	0.878243
0.006	0.826009	0.907813	0.877639
0.007	0.826131	0.906594	0.877045
0.008	0.826251	0.905391	0.876463
0.009	0.826368	0.904204	0.875893
0.01	0.826482	0.903033	0.875335
0.011	0.826594	0.901879	0.874788
0.012	0.826703	0.900741	0.874253
0.013	0.82681	0.899619	0.87373
0.014	0.826915	0.898513	0.873219
0.015	0.827018	0.897423	0.872719
0.016	0.82712	0.89635	0.872232
0.017	0.82722	0.895293	0.871756
0.018	0.827318	0.894252	0.871292
0.019	0.827415	0.893227	0.870841
0.02	0.827511	0.892218	0.870401
0.021	0.827606	0.891225	0.869973
0.022	0.8277	0.890248	0.869558
0.023	0.827793	0.889287	0.869154
0.024	0.827886	0.888341	0.868763
0.025	0.827978	0.887412	0.868383
0.026	0.82807	0.886498	0.868016
0.027	0.828162	0.8856	0.867661
0.028	0.828253	0.884717	0.867318
0.029	0.828345	0.88385	0.866987
0.03	0.828437	0.882998	0.866668
0.031	0.82853	0.882162	0.866361
0.032	0.828623	0.88134	0.866066
0.033	0.828717	0.880534	0.865783
0.034	0.828811	0.879743	0.865513
0.035	0.828907	0.878967	0.865254
0.036	0.829003	0.878206	0.865008
0.037	0.829101	0.877459	0.864773
0.038	0.8292	0.876728	0.864551
0.039	0.829301	0.87601	0.86434
0.04	0.829404	0.875308	0.864141
0.041	0.829508	0.874619	0.863955
0.042	0.829614	0.873945	0.86378
0.043	0.829722	0.873285	0.863617
0.044	0.829832	0.872639	0.863466
0.045	0.829944	0.872007	0.863327
0.046	0.830059	0.871389	0.863199
0.047	0.830176	0.870784	0.863084
0.048	0.830296	0.870193	0.862979
0.049	0.830419	0.869616	0.862887
0.05	0.830545	0.869052	0.862806
0.051	0.830674	0.8685	0.862737
0.052	0.830805	0.867962	0.862679
0.053	0.83094	0.867437	0.862633
0.054	0.831078	0.866925	0.862598
0.055	0.83122	0.866425	0.862575
0.056	0.831365	0.865938	0.862562
0.057	0.831514	0.865463	0.862561
0.058	0.831667	0.865001	0.862571
0.059	0.831823	0.86455	0.862593
0.06	0.831984	0.864112	0.862625
0.061	0.832148	0.863686	0.862669
0.062	0.832316	0.863271	0.862723
0.063	0.832489	0.862868	0.862788
0.064	0.832666	0.862476	0.862864
0.065	0.832848	0.862096	0.862951
0.066	0.833034	0.861726	0.863048
0.067	0.833224	0.861368	0.863156
0.068	0.833419	0.861021	0.863274
0.069	0.833619	0.860685	0.863403
0.07	0.833824	0.860359	0.863542
0.071	0.834033	0.860043	0.863692
0.072	0.834247	0.859738	0.863851
0.073	0.834467	0.859444	0.864021
0.074	0.834691	0.859159	0.864201
0.075	0.834921	0.858885	0.864391
0.076	0.835155	0.85862	0.86459
0.077	0.835395	0.858365	0.8648
0.078	0.83564	0.858119	0.865019
0.079	0.835891	0.857883	0.865247
0.08	0.836147	0.857656	0.865485
0.081	0.836408	0.857439	0.865733
0.082	0.836675	0.85723	0.86599
0.083	0.836948	0.85703	0.866256
0.084	0.837226	0.85684	0.866531
0.085	0.837509	0.856657	0.866815
0.086	0.837799	0.856484	0.867108
0.087	0.838094	0.856319	0.86741
0.088	0.838394	0.856162	0.867721
0.089	0.838701	0.856013	0.86804
0.09	0.839013	0.855872	0.868368
0.091	0.839331	0.85574	0.868704
0.092	0.839654	0.855615	0.869049
0.093	0.839984	0.855498	0.869402
0.094	0.840319	0.855388	0.869763
0.095	0.84066	0.855286	0.870132
0.096	0.841007	0.855192	0.870509
0.097	0.84136	0.855104	0.870893
0.098	0.841719	0.855024	0.871285
0.099	0.842083	0.854951	0.871685
0.1	0.842454	0.854885	0.872093
0.101	0.84283	0.854826	0.872507
0.102	0.843212	0.854773	0.872929
0.103	0.8436	0.854728	0.873359
0.104	0.843994	0.854689	0.873795
0.105	0.844394	0.854656	0.874238
0.106	0.8448	0.85463	0.874688
0.107	0.845211	0.85461	0.875144
0.108	0.845628	0.854596	0.875607
0.109	0.846051	0.854589	0.876077
0.11	0.84648	0.854587	0.876553
0.111	0.846914	0.854592	0.877035
0.112	0.847354	0.854602	0.877523
0.113	0.8478	0.854618	0.878017
0.114	0.848251	0.85464	0.878517
0.115	0.848708	0.854668	0.879023
0.116	0.849171	0.854701	0.879535
0.117	0.849639	0.85474	0.880052
0.118	0.850113	0.854784	0.880574
0.119	0.850592	0.854834	0.881102
0.12	0.851076	0.854889	0.881635
0.121	0.851566	0.85495	0.882173
0.122	0.852061	0.855015	0.882716
0.123	0.852562	0.855086	0.883263
0.124	0.853067	0.855162	0.883816
0.125	0.853578	0.855243	0.884373
0.126	0.854094	0.855329	0.884934
0.127	0.854615	0.85542	0.8855
0.128	0.855141	0.855515	0.88607
0.129	0.855672	0.855616	0.886643
0.13	0.856208	0.855722	0.887221
0.131	0.856748	0.855832	0.887803
0.132	0.857294	0.855947	0.888389
0.133	0.857844	0.856067	0.888978
0.134	0.858398	0.856191	0.88957
0.135	0.858957	0.85632	0.890166
0.136	0.859521	0.856453	0.890765
0.137	0.860089	0.856591	0.891367
0.138	0.860661	0.856734	0.891972
0.139	0.861238	0.856881	0.892581
0.14	0.861819	0.857032	0.893191
0.141	0.862404	0.857188	0.893805
0.142	0.862993	0.857349	0.894421
0.143	0.863586	0.857513	0.895039
0.144	0.864182	0.857682	0.895659
0.145	0.864783	0.857855	0.896282
0.146	0.865387	0.858033	0.896907
0.147	0.865995	0.858215	0.897533
0.148	0.866606	0.858401	0.898161
0.149	0.867221	0.858591	0.898791
0.15	0.867839	0.858785	0.899423
0.151	0.86846	0.858984	0.900056
0.152	0.869085	0.859186	0.90069
0.153	0.869712	0.859393	0.901325
0.154	0.870343	0.859604	0.901961
0.155	0.870976	0.859819	0.902598
0.156	0.871612	0.860038	0.903236
0.157	0.872251	0.860261	0.903875
0.158	0.872893	0.860488	0.904514
0.159	0.873537	0.860719	0.905154
0.16	0.874183	0.860955	0.905794
0.161	0.874832	0.861194	0.906434
0.162	0.875482	0.861437	0.907074
0.163	0.876135	0.861684	0.907714
0.164	0.87679	0.861935	0.908354
0.165	0.877447	0.862189	0.908994
0.166	0.878105	0.862448	0.909634
0.167	0.878766	0.862711	0.910272
0.168	0.879427	0.862977	0.910911
0.169	0.880091	0.863247	0.911548
0.17	0.880755	0.863521	0.912185
0.171	0.881421	0.863799	0.91282
0.172	0.882088	0.864081	0.913455
0.173	0.882756	0.864366	0.914088
0.174	0.883425	0.864655	0.91472
0.175	0.884095	0.864948	0.91535
0.176	0.884766	0.865244	0.915979
0.177	0.885437	0.865544	0.916607
0.178	0.886109	0.865848	0.917232
0.179	0.886781	0.866155	0.917856
0.18	0.887453	0.866466	0.918477
0.181	0.888126	0.866781	0.919097
0.182	0.888798	0.867099	0.919714
0.183	0.889471	0.86742	0.920329
0.184	0.890143	0.867745	0.920942
0.185	0.890815	0.868074	0.921552
0.186	0.891487	0.868405	0.922159
0.187	0.892158	0.868741	0.922764
0.188	0.892829	0.869079	0.923365
0.189	0.893499	0.869421	0.923964
0.19	0.894168	0.869766	0.92456
0.191	0.894837	0.870114	0.925152
0.192	0.895504	0.870466	0.925741
0.193	0.89617	0.87082	0.926327
0.194	0.896835	0.871178	0.926909
0.195	0.897498	0.871539	0.927488
0.196	0.89816	0.871902	0.928063
0.197	0.898821	0.872269	0.928634
0.198	0.899479	0.872638	0.929201
0.199	0.900136	0.873011	0.929765
0.2	0.900791	0.873386	0.930324
0.201	0.901444	0.873764	0.930879
0.202	0.902095	0.874145	0.931429
0.203	0.902744	0.874528	0.931976
0.204	0.90339	0.874914	0.932518
0.205	0.904034	0.875302	0.933055
0.206	0.904676	0.875693	0.933588
0.207	0.905315	0.876086	0.934116
0.208	0.905951	0.876482	0.934639
0.209	0.906584	0.87688	0.935157
0.21	0.907214	0.87728	0.93567
0.211	0.907841	0.877682	0.936178
0.212	0.908466	0.878086	0.936681
0.213	0.909086	0.878492	0.937179
0.214	0.909704	0.8789	0.937671
0.215	0.910318	0.87931	0.938158
0.216	0.910929	0.879722	0.938639
0.217	0.911536	0.880136	0.939115
0.218	0.912139	0.880551	0.939585
0.219	0.912738	0.880967	0.940049
0.22	0.913334	0.881385	0.940508
0.221	0.913925	0.881805	0.940961
0.222	0.914513	0.882225	0.941407
0.223	0.915096	0.882647	0.941848
0.224	0.915675	0.88307	0.942282
0.225	0.916249	0.883494	0.94271
0.226	0.916819	0.883919	0.943132
0.227	0.917385	0.884345	0.943548
0.228	0.917946	0.884772	0.943957
0.229	0.918503	0.885199	0.944359
0.23	0.919054	0.885627	0.944756
0.231	0.919601	0.886055	0.945145
0.232	0.920143	0.886483	0.945528
0.233	0.920679	0.886912	0.945904
0.234	0.921211	0.887341	0.946274
0.235	0.921738	0.88777	0.946636
0.236	0.922259	0.888199	0.946992
0.237	0.922775	0.888628	0.947341
0.238	0.923286	0.889057	0.947682
0.239	0.923791	0.889486	0.948017
0.24	0.924291	0.889914	0.948344
0.241	0.924785	0.890341	0.948665
0.242	0.925274	0.890768	0.948978
0.243	0.925757	0.891194	0.949284
0.244	0.926235	0.891619	0.949582
0.245	0.926706	0.892043	0.949873
0.246	0.927172	0.892467	0.950157
0.247	0.927632	0.892889	0.950434
0.248	0.928086	0.893309	0.950702
0.249	0.928534	0.893729	0.950964
0.25	0.928976	0.894147	0.951218
0.251	0.929412	0.894563	0.951464
0.252	0.929841	0.894978	0.951702
0.253	0.930265	0.895391	0.951933
0.254	0.930683	0.895802	0.952157
0.255	0.931094	0.896211	0.952372
0.256	0.931499	0.896618	0.95258
0.257	0.931898	0.897022	0.95278
0.258	0.932291	0.897424	0.952972
0.259	0.932677	0.897824	0.953156
0.26	0.933057	0.898222	0.953333
0.261	0.933431	0.898617	0.953501
0.262	0.933798	0.899009	0.953662
0.263	0.934159	0.899398	0.953815
0.264	0.934513	0.899784	0.95396
0.265	0.934861	0.900168	0.954097
0.266	0.935203	0.900548	0.954226
0.267	0.935538	0.900925	0.954347
0.268	0.935867	0.901298	0.95446
0.269	0.93619	0.901668	0.954565
0.27	0.936506	0.902035	0.954662
0.271	0.936815	0.902398	0.954751
0.272	0.937119	0.902757	0.954832
0.273	0.937416	0.903113	0.954905
0.274	0.937706	0.903465	0.954969
0.275	0.937991	0.903813	0.955026
0.276	0.938268	0.904156	0.955075
0.277	0.93854	0.904496	0.955116
0.278	0.938805	0.904831	0.955149
0.279	0.939065	0.905162	0.955174
0.28	0.939318	0.905489	0.95519
0.281	0.939564	0.905811	0.955199
0.282	0.939805	0.906129	0.9552
0.283	0.940039	0.906442	0.955193
0.284	0.940268	0.90675	0.955178
0.285	0.94049	0.907054	0.955154
0.286	0.940707	0.907353	0.955123
0.287	0.940917	0.907647	0.955084
0.288	0.941122	0.907936	0.955037
0.289	0.941321	0.90822	0.954983
0.29	0.941514	0.908499	0.95492
0.291	0.941702	0.908773	0.954849
0.292	0.941884	0.909041	0.954771
0.293	0.94206	0.909305	0.954685
0.294	0.942231	0.909563	0.954591
0.295	0.942397	0.909815	0.954489
0.296	0.942557	0.910063	0.954379
0.297	0.942712	0.910305	0.954262
0.298	0.942862	0.910541	0.954137
0.299	0.943006	0.910772	0.954005
0.3	0.943146	0.910997	0.953864
0.301	0.943281	0.911217	0.953717
0.302	0.943411	0.911431	0.953561
0.303	0.943537	0.91164	0.953399
0.304	0.943657	0.911842	0.953228
0.305	0.943774	0.912039	0.953051
0.306	0.943886	0.912231	0.952866
0.307	0.943993	0.912416	0.952673
0.308	0.944097	0.912596	0.952473
0.309	0.944196	0.91277	0.952266
0.31	0.944291	0.912939	0.952052
0.311	0.944383	0.913101	0.95183
0.312	0.944471	0.913258	0.951602
0.313	0.944555	0.913409	0.951366
0.314	0.944636	0.913554	0.951123
0.315	0.944714	0.913693	0.950874
0.316	0.944788	0.913826	0.950617
0.317	0.944859	0.913954	0.950353
0.318	0.944928	0.914076	0.950083
0.319	0.944993	0.914192	0.949806
0.32	0.945056	0.914302	0.949522
0.321	0.945116	0.914407	0.949231
0.322	0.945174	0.914505	0.948934
0.323	0.94523	0.914599	0.94863
0.324	0.945283	0.914686	0.948319
0.325	0.945335	0.914768	0.948003
0.326	0.945385	0.914844	0.947679
0.327	0.945433	0.914914	0.94735
0.328	0.94548	0.914979	0.947014
0.329	0.945525	0.915038	0.946672
0.33	0.945569	0.915092	0.946324
0.331	0.945612	0.915141	0.945969
0.332	0.945655	0.915184	0.945609
0.333	0.945696	0.915221	0.945242
0.334	0.945737	0.915254	0.94487
0.335	0.945778	0.915281	0.944492
0.336	0.945819	0.915303	0.944108
0.337	0.945859	0.91532	0.943719
0.338	0.9459	0.915331	0.943323
0.339	0.945941	0.915338	0.942923
0.34	0.945982	0.91534	0.942516
0.341	0.946024	0.915336	0.942105
0.342	0.946067	0.915328	0.941688
0.343	0.946111	0.915315	0.941265
0.344	0.946156	0.915298	0.940838
0.345	0.946203	0.915275	0.940405
0.346	0.946251	0.915248	0.939967
0.347	0.9463	0.915217	0.939524
0.348	0.946352	0.915181	0.939076
0.349	0.946405	0.915141	0.938624
0.35	0.946461	0.915096	0.938166
0.351	0.946519	0.915048	0.937704
0.352	0.94658	0.914995	0.937238
0.353	0.946644	0.914938	0.936766
0.354	0.94671	0.914877	0.936291
0.355	0.94678	0.914812	0.93581
0.356	0.946853	0.914743	0.935326
0.357	0.946929	0.914671	0.934837
0.358	0.947009	0.914595	0.934344
0.359	0.947093	0.914516	0.933847
0.36	0.947181	0.914433	0.933346
0.361	0.947273	0.914347	0.932841
0.362	0.947369	0.914258	0.932332
0.363	0.94747	0.914165	0.93182
0.364	0.947576	0.914069	0.931303
0.365	0.947686	0.913971	0.930783
0.366	0.947802	0.913869	0.93026
0.367	0.947922	0.913765	0.929733
0.368	0.948048	0.913658	0.929203
0.369	0.94818	0.913548	0.928669
0.37	0.948317	0.913436	0.928132
0.371	0.948461	0.913321	0.927592
0.372	0.94861	0.913205	0.927049
0.373	0.948766	0.913086	0.926503
0.374	0.948927	0.912964	0.925954
0.375	0.949096	0.912841	0.925403
0.376	0.949271	0.912716	0.924848
0.377	0.949453	0.912589	0.924291
0.378	0.949641	0.91246	0.923732
0.379	0.949837	0.91233	0.923169
0.38	0.950041	0.912198	0.922605
0.381	0.950251	0.912065	0.922038
0.382	0.95047	0.91193	0.921469
0.383	0.950696	0.911794	0.920898
0.384	0.95093	0.911657	0.920325
0.385	0.951171	0.911518	0.91975
0.386	0.951421	0.911379	0.919173
0.387	0.95168	0.911239	0.918594
0.388	0.951947	0.911098	0.918013
0.389	0.952222	0.910956	0.917431
0.39	0.952506	0.910814	0.916847
0.391	0.952798	0.910671	0.916262
0.392	0.9531	0.910527	0.915675
0.393	0.95341	0.910383	0.915087
0.394	0.95373	0.910239	0.914498
0.395	0.954058	0.910095	0.913908
0.396	0.954397	0.90995	0.913317
0.397	0.954744	0.909806	0.912724
0.398	0.955101	0.909661	0.912131
0.399	0.955468	0.909517	0.911537
0.4	0.955844	0.909372	0.910943
0.401	0.95623	0.909228	0.910347
0.402	0.956627	0.909084	0.909752
0.403	0.957033	0.908941	0.909155
0.404	0.957449	0.908798	0.908559
0.405	0.957875	0.908655	0.907962
0.406	0.958311	0.908513	0.907365
0.407	0.958758	0.908372	0.906768
0.408	0.959215	0.908231	0.906171
0.409	0.959682	0.908091	0.905574
0.41	0.96016	0.907952	0.904977
0.411	0.960648	0.907814	0.90438
0.412	0.961147	0.907676	0.903784
0.413	0.961656	0.90754	0.903188
0.414	0.962176	0.907404	0.902592
0.415	0.962707	0.90727	0.901997
0.416	0.963248	0.907136	0.901403
0.417	0.9638	0.907004	0.90081
0.418	0.964363	0.906873	0.900217
0.419	0.964936	0.906743	0.899625
0.42	0.965521	0.906614	0.899035
0.421	0.966116	0.906487	0.898445
0.422	0.966721	0.90636	0.897857
0.423	0.967338	0.906235	0.897269
0.424	0.967965	0.906112	0.896684
0.425	0.968603	0.90599	0.896099
0.426	0.969252	0.905869	0.895516
0.427	0.969912	0.905749	0.894935
0.428	0.970582	0.905631	0.894355
0.429	0.971263	0.905514	0.893778
0.43	0.971955	0.905399	0.893202
0.431	0.972658	0.905285	0.892628
0.432	0.973371	0.905172	0.892056
0.433	0.974094	0.905061	0.891486
0.434	0.974828	0.904951	0.890918
0.435	0.975573	0.904843	0.890352
0.436	0.976328	0.904736	0.889789
0.437	0.977094	0.90463	0.889229
0.438	0.977869	0.904526	0.888671
0.439	0.978655	0.904423	0.888115
0.44	0.979452	0.904321	0.887562
0.441	0.980258	0.904221	0.887012
0.442	0.981075	0.904121	0.886465
0.443	0.981901	0.904024	0.885921
0.444	0.982737	0.903927	0.88538
0.445	0.983583	0.903832	0.884842
0.446	0.984439	0.903737	0.884307
0.447	0.985305	0.903644	0.883775
0.448	0.98618	0.903552	0.883247
0.449	0.987064	0.903461	0.882722
0.45	0.987958	0.903371	0.8822
0.451	0.988861	0.903281	0.881683
0.452	0.989773	0.903193	0.881169
0.453	0.990694	0.903106	0.880658
0.454	0.991624	0.903019	0.880152
0.455	0.992563	0.902933	0.879649
0.456	0.99351	0.902848	0.879151
0.457	0.994466	0.902763	0.878656
0.458	0.99543	0.902678	0.878166
0.459	0.996403	0.902595	0.877679
0.46	0.997383	0.902511	0.877198
0.461	0.998372	0.902428	0.87672
0.462	0.999368	0.902346	0.876247
0.463	1.00037	0.902263	0.875779
0.464	1.00138	0.90218	0.875315
0.465	1.0024	0.902098	0.874855
0.466	1.00343	0.902015	0.874401
0.467	1.00446	0.901933	0.873951
0.468	1.0055	0.90185	0.873507
0.469	1.00655	0.901766	0.873067
0.47	1.0076	0.901683	0.872632
0.471	1.00866	0.901598	0.872203
0.472	1.00973	0.901514	0.871779
0.473	1.0108	0.901428	0.87136
0.474	1.01188	0.901342	0.870946
0.475	1.01296	0.901255	0.870538
0.476	1.01405	0.901167	0.870135
0.477	1.01515	0.901078	0.869738
0.478	1.01625	0.900988	0.869346
0.479	1.01735	0.900896	0.86896
0.48	1.01846	0.900803	0.86858
0.481	1.01958	0.900709	0.868206
0.482	1.0207	0.900613	0.867838
0.483	1.02182	0.900515	0.867475
0.484	1.02295	0.900416	0.867119
0.485	1.02408	0.900314	0.866769
0.486	1.02522	0.900211	0.866425
0.487	1.02636	0.900105	0.866087
0.488	1.0275	0.899998	0.865756
0.489	1.02865	0.899888	0.865431
0.49	1.02979	0.899775	0.865112
0.491	1.03095	0.89966	0.8648
0.492	1.0321	0.899542	0.864494
0.493	1.03326	0.899422	0.864195
0.494	1.03442	0.899298	0.863902
0.495	1.03558	0.899172	0.863617
0.496	1.03674	0.899042	0.863338
0.497	1.03791	0.898909	0.863066
0.498	1.03907	0.898773	0.862801
0.499	1.04024	0.898633	0.862542
0.5	1.04141	0.898489	0.862291
0.501	1.04258	0.898342	0.862047
0.502	1.04375	0.898192	0.861809
0.503	1.04492	0.898037	0.861579
0.504	1.04609	0.897878	0.861357
0.505	1.04726	0.897715	0.861141
0.506	1.04844	0.897547	0.860933
0.507	1.04961	0.897376	0.860732
0.508	1.05078	0.8972	0.860538
0.509	1.05195	0.897019	0.860352
0.51	1.05312	0.896833	0.860173
0.511	1.05429	0.896643	0.860002
0.512	1.05546	0.896448	0.859839
0.513	1.05662	0.896247	0.859683
0.514	1.05779	0.896042	0.859534
0.515	1.05895	0.895831	0.859393
0.516	1.06012	0.895615	0.85926
0.517	1.06128	0.895394	0.859135
0.518	1.06243	0.895166	0.859017
0.519	1.06359	0.894934	0.858908
0.52	1.06474	0.894695	0.858806
0.521	1.06589	0.894451	0.858712
0.522	1.06704	0.894201	0.858625
0.523	1.06819	0.893944	0.858547
0.524	1.06933	0.893682	0.858477
0.525	1.07047	0.893413	0.858414
0.526	1.07161	0.893138	0.85836
0.527	1.07274	0.892857	0.858314
0.528	1.07387	0.892569	0.858275
0.529	1.07499	0.892274	0.858245
0.53	1.07611	0.891973	0.858223
0.531	1.07723	0.891665	0.858208
0.532	1.07834	0.891351	0.858202
0.533	1.07945	0.891029	0.858204
0.534	1.08055	0.890701	0.858214
0.535	1.08165	0.890365	0.858233
0.536	1.08275	0.890023	0.858259
0.537	1.08383	0.889673	0.858294
0.538	1.08492	0.889316	0.858336
0.539	1.086	0.888952	0.858387
0.54	1.08707	0.88858	0.858446
0.541	1.08814	0.888201	0.858513
0.542	1.0892	0.887815	0.858588
0.543	1.09026	0.887421	0.858672
0.544	1.09131	0.88702	0.858763
0.545	1.09236	0.88661	0.858863
0.546	1.0934	0.886194	0.858971
0.547	1.09443	0.885769	0.859087
0.548	1.09546	0.885337	0.859211
0.549	1.09648	0.884898	0.859343
0.55	1.0975	0.88445	0.859483
0.551	1.09851	0.883994	0.859632
0.552	1.09951	0.883531	0.859788
0.553	1.10051	0.88306	0.859953
0.554	1.1015	0.882581	0.860125
0.555	1.10248	0.882094	0.860305
0.556	1.10346	0.881599	0.860494
0.557	1.10443	0.881097	0.86069
0.558	1.10539	0.880586	0.860894
0.559	1.10635	0.880067	0.861107
0.56	1.1073	0.879541	0.861327
0.561	1.10824	0.879006	0.861554
0.562	1.10917	0.878464	0.86179
0.563	1.1101	0.877914	0.862033
0.564	1.11102	0.877355	0.862284
0.565	1.11194	0.876789	0.862543
0.566	1.11284	0.876215	0.86281
0.567	1.11374	0.875633	0.863084
0.568	1.11463	0.875043	0.863365
0.569	1.11552	0.874446	0.863654
0.57	1.1164	0.87384	0.863951
0.571	1.11727	0.873227	0.864255
0.572	1.11813	0.872606	0.864566
0.573	1.11898	0.871978	0.864885
0.574	1.11983	0.871341	0.86521
0.575	1.12067	0.870697	0.865543
0.576	1.1215	0.870046	0.865884
0.577	1.12233	0.869387	0.866231
0.578	1.12315	0.86872	0.866585
0.579	1.12396	0.868047	0.866946
0.58	1.12476	0.867365	0.867314
0.581	1.12556	0.866677	0.867689
0.582	1.12634	0.865981	0.868071
0.583	1.12712	0.865278	0.868459
0.584	1.1279	0.864568	0.868854
0.585	1.12866	0.863851	0.869256
0.586	1.12942	0.863127	0.869664
0.587	1.13017	0.862397	0.870078
0.588	1.13092	0.861659	0.870499
0.589	1.13165	0.860915	0.870926
0.59	1.13238	0.860164	0.871359
0.591	1.1331	0.859406	0.871798
0.592	1.13382	0.858643	0.872244
0.593	1.13453	0.857872	0.872695
0.594	1.13523	0.857096	0.873152
0.595	1.13592	0.856314	0.873614
0.596	1.1366	0.855525	0.874082
0.597	1.13728	0.854731	0.874556
0.598	1.13796	0.85393	0.875036
0.599	1.13862	0.853124	0.87552
0.6	1.13928	0.852313	0.87601
0.601	1.13993	0.851496	0.876505
0.602	1.14057	0.850674	0.877006
0.603	1.14121	0.849846	0.877511
0.604	1.14184	0.849013	0.878021
0.605	1.14247	0.848175	0.878536
0.606	1.14308	0.847333	0.879055
0.607	1.1437	0.846486	0.879579
0.608	1.1443	0.845634	0.880108
0.609	1.1449	0.844777	0.880641
0.61	1.14549	0.843917	0.881178
0.611	1.14608	0.843052	0.881719
0.612	1.14666	0.842183	0.882265
0.613	1.14723	0.84131	0.882814
0.614	1.1478	0.840433	0.883367
0.615	1.14836	0.839553	0.883924
0.616	1.14892	0.838669	0.884484
0.617	1.14947	0.837782	0.885048
0.618	1.15001	0.836892	0.885615
0.619	1.15055	0.835999	0.886185
0.62	1.15109	0.835102	0.886759
0.621	1.15162	0.834203	0.887335
0.622	1.15214	0.833302	0.887915
0.623	1.15266	0.832398	0.888497
0.624	1.15317	0.831492	0.889082
0.625	1.15368	0.830583	0.889669
0.626	1.15418	0.829673	0.890259
0.627	1.15468	0.828761	0.89085
0.628	1.15517	0.827847	0.891444
0.629	1.15566	0.826932	0.89204
0.63	1.15614	0.826015	0.892638
0.631	1.15662	0.825098	0.893238
0.632	1.1571	0.824179	0.893839
0.633	1.15757	0.82326	0.894442
0.634	1.15804	0.82234	0.895046
0.635	1.1585	0.821419	0.895652
0.636	1.15896	0.820498	0.896258
0.637	1.15941	0.819577	0.896866
0.638	1.15987	0.818656	0.897474
0.639	1.16031	0.817735	0.898083
0.64	1.16076	0.816814	0.898693
0.641	1.1612	0.815894	0.899303
0.642	1.16164	0.814975	0.899913
0.643	1.16207	0.814057	0.900524
0.644	1.1625	0.813139	0.901134
0.645	1.16293	0.812223	0.901745
0.646	1.16336	0.811308	0.902355
0.647	1.16378	0.810395	0.902965
0.648	1.1642	0.809483	0.903575
0.649	1.16462	0.808573	0.904184
0.65	1.16504	0.807665	0.904792
0.651	1.16545	0.80676	0.905399
0.652	1.16586	0.805856	0.906006
0.653	1.16627	0.804956	0.906611
0.654	1.16668	0.804058	0.907215
0.655	1.16709	0.803162	0.907818
0.656	1.16749	0.80227	0.908419
0.657	1.1679	0.801381	0.909018
0.658	1.1683	0.800495	0.909615
0.659	1.1687	0.799613	0.910211
0.66	1.1691	0.798735	0.910805
0.661	1.1695	0.79786	0.911396
0.662	1.16989	0.796989	0.911985
0.663	1.17029	0.796122	0.912572
0.664	1.17069	0.79526	0.913156
0.665	1.17109	0.794402	0.913738
0.666	1.17148	0.793548	0.914316
0.667	1.17188	0.7927	0.914892
0.668	1.17227	0.791856	0.915464
0.669	1.17267	0.791017	0.916034
0.67	1.17307	0.790184	0.9166
0.671	1.17346	0.789355	0.917162
0.672	1.17386	0.788533	0.917721
0.673	1.17426	0.787715	0.918277
0.674	1.17466	0.786904	0.918828
0.675	1.17506	0.786098	0.919376
0.676	1.17546	0.785299	0.919919
0.677	1.17586	0.784505	0.920458
0.678	1.17626	0.783718	0.920993
0.679	1.17667	0.782937	0.921524
0.68	1.17708	0.782163	0.92205
0.681	1.17748	0.781395	0.922572
0.682	1.1779	0.780635	0.923088
0.683	1.17831	0.779881	0.9236
0.684	1.17872	0.779134	0.924107
0.685	1.17914	0.778394	0.924609
0.686	1.17956	0.777662	0.925105
0.687	1.17998	0.776937	0.925597
0.688	1.18041	0.776219	0.926083
0.689	1.18083	0.775509	0.926563
0.69	1.18127	0.774807	0.927038
0.691	1.1817	0.774112	0.927507
0.692	1.18214	0.773425	0.927971
0.693	1.18258	0.772747	0.928428
0.694	1.18302	0.772076	0.928879
0.695	1.18347	0.771414	0.929325
0.696	1.18393	0.77076	0.929764
0.697	1.18438	0.770114	0.930197
0.698	1.18484	0.769477	0.930624
0.699	1.18531	0.768848	0.931044
0.7	1.18578	0.768228	0.931457
0.701	1.18625	0.767617	0.931864
0.702	1.18673	0.767014	0.932264
0.703	1.18722	0.76642	0.932658
0.704	1.18771	0.765835	0.933045
0.705	1.1882	0.765259	0.933425
0.706	1.1887	0.764692	0.933797
0.707	1.18921	0.764134	0.934163
0.708	1.18972	0.763586	0.934522
0.709	1.19024	0.763046	0.934873
0.71	1.19076	0.762516	0.935217
0.711	1.19129	0.761995	0.935554
0.712	1.19182	0.761483	0.935883
0.713	1.19236	0.760981	0.936205
0.714	1.19291	0.760488	0.936519
0.715	1.19347	0.760005	0.936826
0.716	1.19403	0.759531	0.937125
0.717	1.1946	0.759067	0.937417
0.718	1.19518	0.758612	0.9377
0.719	1.19576	0.758167	0.937976
0.72	1.19635	0.757732	0.938245
0.721	1.19695	0.757306	0.938505
0.722	1.19755	0.75689	0.938757
0.723	1.19817	0.756483	0.939002
0.724	1.19879	0.756086	0.939238
0.725	1.19942	0.755699	0.939467
0.726	1.20005	0.755322	0.939687
0.727	1.2007	0.754954	0.9399
0.728	1.20135	0.754596	0.940104
0.729	1.20202	0.754247	0.9403
0.73	1.20269	0.753909	0.940488
0.731	1.20337	0.75358	0.940668
0.732	1.20406	0.75326	0.94084
0.733	1.20475	0.752951	0.941003
0.734	1.20546	0.752651	0.941159
0.735	1.20618	0.75236	0.941306
0.736	1.2069	0.752079	0.941445
0.737	1.20764	0.751808	0.941576
0.738	1.20838	0.751546	0.941698
0.739	1.20914	0.751294	0.941812
0.74	1.2099	0.751051	0.941918
0.741	1.21067	0.750818	0.942016
0.742	1.21146	0.750594	0.942106
0.743	1.21225	0.750379	0.942187
0.744	1.21306	0.750174	0.94226
0.745	1.21387	0.749978	0.942325
0.746	1.2147	0.749791	0.942382
0.747	1.21553	0.749614	0.942431
0.748	1.21638	0.749445	0.942472
0.749	1.21723	0.749285	0.942504
0.75	1.2181	0.749135	0.942529
0.751	1.21898	0.748993	0.942545
0.752	1.21987	0.748861	0.942554
0.753	1.22076	0.748737	0.942554
0.754	1.22168	0.748621	0.942546
0.755	1.2226	0.748515	0.942531
0.756	1.22353	0.748417	0.942508
0.757	1.22447	0.748327	0.942477
0.758	1.22543	0.748246	0.942438
0.759	1.22639	0.748174	0.942391
0.76	1.22737	0.748109	0.942337
0.761	1.22836	0.748053	0.942275
0.762	1.22936	0.748005	0.942205
0.763	1.23037	0.747965	0.942128
0.764	1.23139	0.747932	0.942043
0.765	1.23243	0.747908	0.941951
0.766	1.23347	0.747891	0.941852
0.767	1.23453	0.747882	0.941745
0.768	1.2356	0.747881	0.941631
0.769	1.23668	0.747887	0.94151
0.77	1.23777	0.7479	0.941382
0.771	1.23888	0.74792	0.941247
0.772	1.23999	0.747948	0.941105
0.773	1.24112	0.747982	0.940956
0.774	1.24226	0.748024	0.9408
0.775	1.24341	0.748072	0.940637
0.776	1.24457	0.748128	0.940468
0.777	1.24574	0.748189	0.940292
0.778	1.24693	0.748257	0.94011
0.779	1.24812	0.748332	0.939921
0.78	1.24933	0.748413	0.939726
0.781	1.25055	0.7485	0.939525
0.782	1.25178	0.748593	0.939318
0.783	1.25302	0.748691	0.939104
0.784	1.25427	0.748796	0.938885
0.785	1.25554	0.748906	0.93866
0.786	1.25681	0.749022	0.938429
0.787	1.2581	0.749143	0.938192
0.788	1.2594	0.74927	0.93795
0.789	1.2607	0.749402	0.937702
0.79	1.26202	0.749538	0.937449
0.791	1.26335	0.74968	0.937191
0.792	1.26469	0.749827	0.936927
0.793	1.26605	0.749978	0.936658
0.794	1.26741	0.750134	0.936385
0.795	1.26878	0.750294	0.936106
0.796	1.27016	0.750458	0.935823
0.797	1.27155	0.750627	0.935535
0.798	1.27296	0.750799	0.935243
0.799	1.27437	0.750976	0.934946
0.8	1.27579	0.751156	0.934645
0.801	1.27722	0.75134	0.93434
0.802	1.27866	0.751528	0.93403
0.803	1.28012	0.751718	0.933717
0.804	1.28158	0.751913	0.9334
0.805	1.28305	0.75211	0.933079
0.806	1.28452	0.75231	0.932754
0.807	1.28601	0.752513	0.932426
0.808	1.28751	0.752719	0.932095
0.809	1.28901	0.752928	0.93176
0.81	1.29053	0.753139	0.931422
0.811	1.29205	0.753353	0.931081
0.812	1.29358	0.753568	0.930737
0.813	1.29511	0.753786	0.93039
0.814	1.29666	0.754006	0.930041
0.815	1.29821	0.754227	0.929688
0.816	1.29977	0.754451	0.929334
0.817	1.30133	0.754676	0.928977
0.818	1.30291	0.754902	0.928618
0.819	1.30449	0.75513	0.928257
0.82	1.30607	0.755359	0.927894
0.821	1.30766	0.755589	0.927529
0.822	1.30926	0.75582	0.927162
0.823	1.31087	0.756052	0.926794
0.824	1.31247	0.756285	0.926424
0.825	1.31409	0.756518	0.926053
0.826	1.31571	0.756752	0.925681
0.827	1.31733	0.756986	0.925307
0.828	1.31896	0.757221	0.924932
0.829	1.3206	0.757455	0.924557
0.83	1.32223	0.75769	0.924181
0.831	1.32388	0.757925	0.923804
0.832	1.32552	0.758159	0.923426
0.833	1.32717	0.758393	0.923048
0.834	1.32882	0.758627	0.92267
0.835	1.33047	0.75886	0.922291
0.836	1.33213	0.759092	0.921913
0.837	1.33379	0.759324	0.921534
0.838	1.33545	0.759555	0.921156
0.839	1.33711	0.759785	0.920778
0.84	1.33878	0.760014	0.9204
0.841	1.34044	0.760241	0.920023
0.842	1.34211	0.760467	0.919646
0.843	1.34378	0.760692	0.91927
0.844	1.34544	0.760916	0.918895
0.845	1.34711	0.761138	0.918521
0.846	1.34878	0.761358	0.918147
0.847	1.35044	0.761576	0.917775
0.848	1.35211	0.761793	0.917404
0.849	1.35377	0.762007	0.917035
0.85	1.35544	0.76222	0.916667
0.851	1.3571	0.76243	0.9163
0.852	1.35876	0.762638	0.915935
0.853	1.36042	0.762844	0.915572
0.854	1.36207	0.763047	0.915211
0.855	1.36372	0.763248	0.914852
0.856	1.36537	0.763446	0.914495
0.857	1.36702	0.763642	0.91414
0.858	1.36866	0.763835	0.913787
0.859	1.3703	0.764025	0.913436
0.86	1.37193	0.764212	0.913088
0.861	1.37356	0.764396	0.912743
0.862	1.37518	0.764576	0.9124
0.863	1.3768	0.764754	0.91206
0.864	1.37841	0.764929	0.911722
0.865	1.38002	0.7651	0.911388
0.866	1.38162	0.765268	0.911056
0.867	1.38321	0.765432	0.910728
0.868	1.3848	0.765593	0.910402
0.869	1.38638	0.76575	0.91008
0.87	1.38795	0.765904	0.909761
0.871	1.38952	0.766054	0.909446
0.872	1.39107	0.7662	0.909134
0.873	1.39262	0.766342	0.908825
0.874	1.39416	0.766481	0.908521
0.875	1.3957	0.766615	0.908219
0.876	1.39722	0.766745	0.907922
0.877	1.39873	0.766872	0.907628
0.878	1.40024	0.766994	0.907339
0.879	1.40173	0.767112	0.907053
0.88	1.40321	0.767226	0.906771
0.881	1.40469	0.767335	0.906493
0.882	1.40615	0.76744	0.90622
0.883	1.4076	0.767541	0.905951
0.884	1.40904	0.767637	0.905685
0.885	1.41047	0.767729	0.905425
0.886	1.41188	0.767816	0.905168
0.887	1.41329	0.767898	0.904917
0.888	1.41468	0.767976	0.904669
0.889	1.41606	0.76805	0.904426
0.89	1.41743	0.768118	0.904188
0.891	1.41878	0.768182	0.903955
0.892	1.42012	0.768241	0.903726
0.893	1.42145	0.768295	0.903502
0.894	1.42276	0.768344	0.903282
0.895	1.42406	0.768389	0.903068
0.896	1.42534	0.768428	0.902858
0.897	1.42661	0.768463	0.902654
0.898	1.42787	0.768492	0.902454
0.899	1.42911	0.768517	0.902259
0.9	1.43033	0.768536	0.90207
0.901	1.43154	0.76855	0.901885
0.902	1.43273	0.768559	0.901706
0.903	1.43391	0.768563	0.901532
0.904	1.43507	0.768562	0.901363
0.905	1.43622	0.768555	0.901199
0.906	1.43735	0.768544	0.90104
0.907	1.43846	0.768526	0.900887
0.908	1.43956	0.768504	0.900739
0.909	1.44064	0.768476	0.900596
0.91	1.4417	0.768444	0.900459
0.911	1.44275	0.768405	0.900326
0.912	1.44377	0.768361	0.9002
0.913	1.44478	0.768312	0.900079
0.914	1.44578	0.768258	0.899963
0.915	1.44675	0.768198	0.899852
0.916	1.44771	0.768132	0.899747
0.917	1.44864	0.768061	0.899648
0.918	1.44957	0.767985	0.899554
0.919	1.45047	0.767903	0.899465
0.92	1.45135	0.767816	0.899382
0.921	1.45222	0.767723	0.899305
0.922	1.45306	0.767624	0.899233
0.923	1.45389	0.76752	0.899166
0.924	1.4547	0.76741	0.899105
0.925	1.45549	0.767295	0.89905
0.926	1.45626	0.767174	0.899
0.927	1.45701	0.767048	0.898956
0.928	1.45774	0.766916	0.898917
0.929	1.45845	0.766778	0.898884
0.93	1.45915	0.766635	0.898856
0.931	1.45982	0.766485	0.898834
0.932	1.46048	0.766331	0.898818
0.933	1.46111	0.76617	0.898807
0.934	1.46173	0.766004	0.898801
0.935	1.46232	0.765833	0.898802
0.936	1.4629	0.765655	0.898807
0.937	1.46346	0.765472	0.898818
0.938	1.464	0.765283	0.898835
0.939	1.46451	0.765089	0.898857
0.94	1.46501	0.764889	0.898884
0.941	1.46549	0.764683	0.898917
0.942	1.46595	0.764471	0.898956
0.943	1.46639	0.764254	0.899
0.944	1.46681	0.764031	0.899049
0.945	1.46721	0.763803	0.899104
0.946	1.46759	0.763568	0.899164
0.947	1.46796	0.763328	0.89923
0.948	1.4683	0.763082	0.899301
0.949	1.46862	0.762831	0.899377
0.95	1.46893	0.762574	0.899459
0.951	1.46921	0.762311	0.899546
0.952	1.46948	0.762042	0.899638
0.953	1.46972	0.761768	0.899736
0.954	1.46995	0.761488	0.899838
0.955	1.47016	0.761203	0.899946
0.956	1.47035	0.760911	0.90006
0.957	1.47052	0.760615	0.900178
0.958	1.47067	0.760312	0.900301
0.959	1.47081	0.760004	0.90043
0.96	1.47093	0.75969	0.900564
0.961	1.47102	0.759371	0.900702
0.962	1.4711	0.759045	0.900846
0.963	1.47117	0.758715	0.900995
0.964	1.47121	0.758379	0.901149
0.965	1.47124	0.758037	0.901308
0.966	1.47125	0.757689	0.901471
0.967	1.47124	0.757336	0.90164
0.968	1.47121	0.756978	0.901813
0.969	1.47117	0.756614	0.901992
0.97	1.47111	0.756244	0.902175
0.971	1.47103	0.755869	0.902362
0.972	1.47094	0.755489	0.902555
0.973	1.47083	0.755103	0.902752
0.974	1.47071	0.754712	0.902954
0.975	1.47057	0.754315	0.90316
0.976	1.47041	0.753913	0.903371
0.977	1.47024	0.753505	0.903587
0.978	1.47005	0.753092	0.903807
0.979	1.46985	0.752674	0.904032
0.98	1.46963	0.752251	0.904261
0.981	1.4694	0.751822	0.904494
0.982	1.46915	0.751388	0.904732
0.983	1.46889	0.750949	0.904974
0.984	1.46862	0.750504	0.90522
0.985	1.46833	0.750054	0.905471
0.986	1.46803	0.7496	0.905726
0.987	1.46771	0.74914	0.905985
0.988	1.46738	0.748675	0.906248
0.989	1.46704	0.748205	0.906515
0.99	1.46669	0.74773	0.906786
0.991	1.46632	0.74725	0.907061
0.992	1.46595	0.746765	0.90734
0.993	1.46556	0.746276	0.907623
0.994	1.46516	0.745781	0.90791
0.995	1.46474	0.745282	0.9082
0.996	1.46432	0.744777	0.908494
0.997	1.46389	0.744268	0.908793
0.998	1.46344	0.743755	0.909094
0.999	1.46299	0.743237	0.9094
1	1.46252	0.742714	0.909709
1.001	1.46205	0.742187	0.910021
1.002	1.46157	0.741655	0.910337
1.003	1.46108	0.741119	0.910656
1.004	1.46058	0.740578	0.910979
1.005	1.46007	0.740033	0.911305
1.006	1.45955	0.739484	0.911634
1.007	1.45903	0.73893	0.911967
1.008	1.4585	0.738373	0.912302
1.009	1.45796	0.737811	0.912641
1.01	1.45741	0.737245	0.912983
1.011	1.45686	0.736675	0.913328
1.012	1.4563	0.736102	0.913676
1.013	1.45574	0.735524	0.914027
1.014	1.45517	0.734943	0.91438
1.015	1.45459	0.734358	0.914737
1.016	1.45401	0.733769	0.915096
1.017	1.45343	0.733176	0.915458
1.018	1.45284	0.732581	0.915823
1.019	1.45224	0.731981	0.91619
1.02	1.45165	0.731379	0.916559
1.021	1.45105	0.730773	0.916931
1.022	1.45044	0.730164	0.917306
1.023	1.44984	0.729551	0.917683
1.024	1.44923	0.728936	0.918062
1.025	1.44862	0.728318	0.918444
1.026	1.448	0.727697	0.918827
1.027	1.44739	0.727072	0.919213
1.028	1.44677	0.726446	0.919601
1.029	1.44615	0.725816	0.919991
1.03	1.44553	0.725184	0.920383
1.031	1.44492	0.72455	0.920777
1.032	1.4443	0.723913	0.921172
1.033	1.44368	0.723274	0.921569
1.034	1.44306	0.722633	0.921968
1.035	1.44244	0.72199	0.922369
1.036	1.44183	0.721344	0.922771
1.037	1.44121	0.720697	0.923175
1.038	1.4406	0.720048	0.92358
1.039	1.43999	0.719398	0.923987
1.04	1.43938	0.718745	0.924395
1.041	1.43877	0.718092	0.924804
1.042	1.43816	0.717437	0.925214
1.043	1.43756	0.716781	0.925625
1.044	1.43696	0.716123	0.926038
1.045	1.43637	0.715465	0.926451
1.046	1.43578	0.714805	0.926866
1.047	1.43519	0.714145	0.927281
1.048	1.43461	0.713484	0.927697
1.049	1.43403	0.712823	0.928114
1.05	1.43346	0.712161	0.928531
1.051	1.43289	0.711499	0.928949
1.052	1.43233	0.710836	0.929368
1.053	1.43177	0.710174	0.929787
1.054	1.43122	0.709511	0.930206
1.055	1.43067	0.708849	0.930626
1.056	1.43013	0.708186	0.931045
1.057	1.4296	0.707525	0.931465
1.058	1.42908	0.706863	0.931885
1.059	1.42856	0.706203	0.932305
1.06	1.42804	0.705543	0.932725
1.061	1.42754	0.704884	0.933145
1.062	1.42704	0.704226	0.933565
1.063	1.42655	0.703569	0.933984
1.064	1.42607	0.702913	0.934403
1.065	1.4256	0.702259	0.934821
1.066	1.42513	0.701607	0.935239
1.067	1.42467	0.700956	0.935656
1.068	1.42422	0.700306	0.936073
1.069	1.42378	0.699659	0.936489
1.07	1.42335	0.699014	0.936904
1.071	1.42293	0.698371	0.937318
1.072	1.42252	0.697731	0.937731
1.073	1.42211	0.697093	0.938143
1.074	1.42172	0.696458	0.938554
1.075	1.42134	0.695825	0.938964
1.076	1.42096	0.695195	0.939372
1.077	1.4206	0.694569	0.939779
1.078	1.42024	0.693945	0.940185
1.079	1.4199	0.693325	0.940588
1.08	1.41956	0.692709	0.940991
1.081	1.41924	0.692096	0.941391
1.082	1.41892	0.691486	0.94179
1.083	1.41862	0.690881	0.942187
1.084	1.41833	0.69028	0.942582
1.085	1.41804	0.689683	0.942975
1.086	1.41777	0.68909	0.943366
1.087	1.41751	0.688501	0.943754
1.088	1.41726	0.687918	0.94414
1.089	1.41702	0.687339	0.944524
1.09	1.41679	0.686764	0.944906
1.091	1.41657	0.686195	0.945284
1.092	1.41637	0.685631	0.945661
1.093	1.41617	0.685073	0.946034
1.094	1.41599	0.68452	0.946405
1.095	1.41581	0.683972	0.946772
1.096	1.41565	0.68343	0.947137
1.097	1.4155	0.682894	0.947499
1.098	1.41536	0.682364	0.947858
1.099	1.41522	0.68184	0.948213
1.1	1.41511	0.681322	0.948565
1.101	1.415	0.680811	0.948914
1.102	1.4149	0.680306	0.949259
1.103	1.41481	0.679808	0.949601
1.104	1.41474	0.679317	0.949939
1.105	1.41467	0.678832	0.950273
1.106	1.41462	0.678355	0.950603
1.107	1.41457	0.677885	0.95093
1.108	1.41454	0.677422	0.951252
1.109	1.41451	0.676967	0.951571
1.11	1.4145	0.676519	0.951885
1.111	1.4145	0.676079	0.952195
1.112	1.41451	0.675647	0.952501
1.113	1.41452	0.675223	0.952803
1.114	1.41455	0.674806	0.953099
1.115	1.41459	0.674398	0.953392
1.116	1.41464	0.673999	0.953679
1.117	1.41469	0.673607	0.953962
1.118	1.41476	0.673225	0.95424
1.119	1.41483	0.672851	0.954514
1.12	1.41492	0.672485	0.954782
1.121	1.41501	0.672129	0.955045
1.122	1.41512	0.671781	0.955303
1.123	1.41523	0.671443	0.955556
1.124	1.41535	0.671114	0.955803
1.125	1.41548	0.670794	0.956045
1.126	1.41562	0.670484	0.956282
1.127	1.41576	0.670183	0.956513
1.128	1.41592	0.669892	0.956739
1.129	1.41608	0.66961	0.956958
1.13	1.41625	0.669339	0.957172
1.131	1.41642	0.669077	0.957381
1.132	1.41661	0.668825	0.957583
1.133	1.4168	0.668583	0.957779
1.134	1.417	0.668352	0.957969
1.135	1.4172	0.66813	0.958153
1.136	1.41741	0.667919	0.958331
1.137	1.41763	0.667719	0.958503
1.138	1.41785	0.667529	0.958668
1.139	1.41808	0.66735	0.958827
1.14	1.41832	0.667181	0.958979
1.141	1.41856	0.667023	0.959125
1.142	1.4188	0.666875	0.959264
1.143	1.41905	0.666739	0.959396
1.144	1.41931	0.666613	0.959522
1.145	1.41957	0.666499	0.959641
1.146	1.41983	0.666395	0.959753
1.147	1.4201	0.666303	0.959858
1.148	1.42038	0.666222	0.959956
1.149	1.42065	0.666152	0.960047
1.15	1.42093	0.666093	0.96013
1.151	1.42121	0.666046	0.960207
1.152	1.4215	0.66601	0.960276
1.153	1.42179	0.665985	0.960338
1.154	1.42208	0.665972	0.960393
1.155	1.42237	0.665971	0.96044
1.156	1.42266	0.66598	0.96048
1.157	1.42296	0.666002	0.960512
1.158	1.42326	0.666035	0.960537
1.159	1.42356	0.666079	0.960554
1.16	1.42385	0.666135	0.960564
1.161	1.42415	0.666203	0.960566
1.162	1.42445	0.666283	0.96056
1.163	1.42476	0.666374	0.960546
1.164	1.42506	0.666477	0.960524
1.165	1.42536	0.666592	0.960495
1.166	1.42566	0.666718	0.960458
1.167	1.42595	0.666856	0.960413
1.168	1.42625	0.667006	0.960359
1.169	1.42655	0.667168	0.960298
1.17	1.42684	0.667341	0.960229
1.171	1.42714	0.667526	0.960152
1.172	1.42743	0.667723	0.960066
1.173	1.42772	0.667932	0.959973
1.174	1.428	0.668152	0.959871
1.175	1.42828	0.668384	0.959761
1.176	1.42856	0.668628	0.959643
1.177	1.42884	0.668883	0.959517
1.178	1.42911	0.669151	0.959382
1.179	1.42938	0.669429	0.95924
1.18	1.42965	0.66972	0.959089
1.181	1.42991	0.670021	0.958929
1.182	1.43017	0.670335	0.958762
1.183	1.43042	0.67066	0.958586
1.184	1.43066	0.670996	0.958402
1.185	1.43091	0.671344	0.958209
1.186	1.43114	0.671703	0.958009
1.187	1.43137	0.672074	0.9578
1.188	1.4316	0.672456	0.957582
1.189	1.43182	0.672849	0.957357
1.19	1.43203	0.673254	0.957123
1.191	1.43224	0.67367	0.956881
1.192	1.43244	0.674096	0.95663
1.193	1.43263	0.674534	0.956371
1.194	1.43281	0.674983	0.956104
1.195	1.43299	0.675443	0.955829
1.196	1.43316	0.675913	0.955545
1.197	1.43333	0.676395	0.955254
1.198	1.43348	0.676887	0.954954
1.199	1.43363	0.67739	0.954646
1.2	1.43377	0.677903	0.95433
1.201	1.4339	0.678428	0.954005
1.202	1.43402	0.678962	0.953673
1.203	1.43414	0.679507	0.953333
1.204	1.43424	0.680062	0.952984
1.205	1.43434	0.680628	0.952628
1.206	1.43442	0.681204	0.952264
1.207	1.4345	0.681789	0.951891
1.208	1.43457	0.682385	0.951511
1.209	1.43463	0.682991	0.951123
1.21	1.43468	0.683606	0.950728
1.211	1.43471	0.684231	0.950324
1.212	1.43474	0.684866	0.949913
1.213	1.43476	0.685511	0.949495
1.214	1.43477	0.686165	0.949069
1.215	1.43477	0.686828	0.948635
1.216	1.43476	0.6875	0.948194
1.217	1.43473	0.688182	0.947746
1.218	1.4347	0.688873	0.94729
1.219	1.43465	0.689572	0.946827
1.22	1.4346	0.690281	0.946357
1.221	1.43453	0.690998	0.94588
1.222	1.43445	0.691724	0.945396
1.223	1.43436	0.692459	0.944905
1.224	1.43426	0.693202	0.944407
1.225	1.43415	0.693953	0.943902
1.226	1.43403	0.694713	0.943391
1.227	1.43389	0.69548	0.942873
1.228	1.43375	0.696256	0.942348
1.229	1.43359	0.697039	0.941817
1.23	1.43342	0.697831	0.94128
1.231	1.43324	0.69863	0.940737
1.232	1.43304	0.699436	0.940187
1.233	1.43284	0.70025	0.939632
1.234	1.43262	0.701072	0.93907
1.235	1.43239	0.7019	0.938503
1.236	1.43215	0.702736	0.937929
1.237	1.4319	0.703578	0.937351
1.238	1.43163	0.704428	0.936767
1.239	1.43135	0.705284	0.936177
1.24	1.43106	0.706147	0.935582
1.241	1.43076	0.707016	0.934982
1.242	1.43045	0.707892	0.934377
1.243	1.43012	0.708774	0.933767
1.244	1.42979	0.709662	0.933152
1.245	1.42944	0.710557	0.932533
1.246	1.42907	0.711457	0.931909
1.247	1.4287	0.712363	0.93128
1.248	1.42831	0.713274	0.930648
1.249	1.42792	0.714191	0.930011
1.25	1.42751	0.715114	0.92937
1.251	1.42708	0.716042	0.928725
1.252	1.42665	0.716975	0.928077
1.253	1.4262	0.717913	0.927425
1.254	1.42574	0.718856	0.926769
1.255	1.42527	0.719804	0.92611
1.256	1.42479	0.720756	0.925448
1.257	1.4243	0.721713	0.924783
1.258	1.42379	0.722675	0.924115
1.259	1.42327	0.723641	0.923445
1.26	1.42275	0.724611	0.922771
1.261	1.4222	0.725585	0.922096
1.262	1.42165	0.726563	0.921418
1.263	1.42109	0.727545	0.920738
1.264	1.42051	0.728531	0.920056
1.265	1.41992	0.72952	0.919373
1.266	1.41933	0.730513	0.918687
1.267	1.41872	0.73151	0.918001
1.268	1.41809	0.732509	0.917313
1.269	1.41746	0.733512	0.916624
1.27	1.41682	0.734517	0.915934
1.271	1.41616	0.735526	0.915243
1.272	1.4155	0.736537	0.914551
1.273	1.41482	0.737551	0.913859
1.274	1.41413	0.738568	0.913167
1.275	1.41344	0.739587	0.912475
1.276	1.41273	0.740608	0.911783
1.277	1.41201	0.741631	0.911091
1.278	1.41128	0.742657	0.9104
1.279	1.41054	0.743684	0.909709
1.28	1.40979	0.744714	0.909019
1.281	1.40903	0.745745	0.90833
1.282	1.40825	0.746778	0.907642
1.283	1.40747	0.747812	0.906955
1.284	1.40668	0.748848	0.90627
1.285	1.40588	0.749885	0.905587
1.286	1.40507	0.750923	0.904905
1.287	1.40425	0.751963	0.904226
1.288	1.40342	0.753003	0.903548
1.289	1.40258	0.754044	0.902873
1.29	1.40173	0.755086	0.902201
1.291	1.40087	0.756129	0.901532
1.292	1.4	0.757172	0.900865
1.293	1.39913	0.758216	0.900202
1.294	1.39824	0.75926	0.899542
1.295	1.39735	0.760304	0.898885
1.296	1.39644	0.761349	0.898233
1.297	1.39553	0.762394	0.897584
1.298	1.39461	0.763438	0.896939
1.299	1.39368	0.764482	0.896298
1.3	1.39274	0.765526	0.895662
1.301	1.3918	0.76657	0.895031
1.302	1.39084	0.767613	0.894404
1.303	1.38988	0.768656	0.893782
1.304	1.38891	0.769698	0.893166
1.305	1.38793	0.77074	0.892555
1.306	1.38695	0.77178	0.891949
1.307	1.38595	0.77282	0.891349
1.308	1.38495	0.773858	0.890755
1.309	1.38394	0.774896	0.890167
1.31	1.38293	0.775932	0.889585
1.311	1.3819	0.776967	0.88901
1.312	1.38087	0.778001	0.888441
1.313	1.37983	0.779033	0.887879
1.314	1.37879	0.780063	0.887324
1.315	1.37774	0.781092	0.886776
1.316	1.37668	0.782119	0.886235
1.317	1.37561	0.783144	0.885702
1.318	1.37454	0.784168	0.885177
1.319	1.37347	0.785189	0.884659
1.32	1.37238	0.786208	0.884149
1.321	1.37129	0.787225	0.883648
1.322	1.37019	0.78824	0.883154
1.323	1.36909	0.789253	0.882669
1.324	1.36798	0.790263	0.882193
1.325	1.36687	0.79127	0.881725
1.326	1.36575	0.792275	0.881267
1.327	1.36462	0.793277	0.880817
1.328	1.36349	0.794277	0.880377
1.329	1.36235	0.795273	0.879946
1.33	1.36121	0.796267	0.879524
1.331	1.36006	0.797257	0.879112
1.332	1.35891	0.798245	0.87871
1.333	1.35775	0.799229	0.878318
1.334	1.35658	0.800211	0.877936
1.335	1.35542	0.801188	0.877564
1.336	1.35424	0.802163	0.877202
1.337	1.35307	0.803134	0.876851
1.338	1.35188	0.804101	0.876511
1.339	1.3507	0.805065	0.876181
1.34	1.3495	0.806025	0.875862
1.341	1.34831	0.806981	0.875554
1.342	1.34711	0.807934	0.875257
1.343	1.3459	0.808882	0.874972
1.344	1.34469	0.809827	0.874698
1.345	1.34348	0.810767	0.874435
1.346	1.34226	0.811704	0.874183
1.347	1.34104	0.812636	0.873943
1.348	1.33982	0.813564	0.873715
1.349	1.33859	0.814487	0.873499
1.35	1.33736	0.815406	0.873295
1.351	1.33612	0.81632	0.873102
1.352	1.33489	0.81723	0.872922
1.353	1.33364	0.818136	0.872754
1.354	1.3324	0.819036	0.872598
1.355	1.33115	0.819932	0.872455
1.356	1.3299	0.820823	0.872324
1.357	1.32864	0.821708	0.872205
1.358	1.32739	0.822589	0.872099
1.359	1.32613	0.823465	0.872005
1.36	1.32486	0.824336	0.871924
1.361	1.3236	0.825201	0.871856
1.362	1.32233	0.826061	0.871801
1.363	1.32106	0.826916	0.871758
1.364	1.31978	0.827766	0.871729
1.365	1.31851	0.82861	0.871712
1.366	1.31723	0.829448	0.871708
1.367	1.31595	0.830281	0.871717
1.368	1.31467	0.831107	0.871739
1.369	1.31338	0.831929	0.871774
1.37	1.3121	0.832744	0.871822
1.371	1.31081	0.833554	0.871884
1.372	1.30952	0.834357	0.871958
1.373	1.30822	0.835155	0.872046
1.374	1.30693	0.835946	0.872146
1.375	1.30563	0.836731	0.87226
1.376	1.30434	0.83751	0.872387
1.377	1.30304	0.838283	0.872527
1.378	1.30174	0.83905	0.87268
1.379	1.30044	0.83981	0.872846
1.38	1.29913	0.840563	0.873025
1.381	1.29783	0.84131	0.873217
1.382	1.29653	0.84205	0.873422
1.383	1.29522	0.842784	0.873641
1.384	1.29391	0.843511	0.873872
1.385	1.29261	0.844231	0.874116
1.386	1.2913	0.844944	0.874373
1.387	1.28999	0.845651	0.874643
1.388	1.28868	0.84635	0.874926
1.389	1.28737	0.847043	0.875222
1.39	1.28606	0.847728	0.87553
1.391	1.28475	0.848406	0.875851
1.392	1.28343	0.849077	0.876185
1.393	1.28212	0.84974	0.876531
1.394	1.28081	0.850396	0.87689
1.395	1.2795	0.851045	0.877261
1.396	1.27819	0.851686	0.877645
1.397	1.27687	0.85232	0.87804
1.398	1.27556	0.852946	0.878448
1.399	1.27425	0.853565	0.878869
1.4	1.27294	0.854176	0.879301
1.401	1.27163	0.854779	0.879745
1.402	1.27032	0.855374	0.8802
1.403	1.26901	0.855962	0.880668
1.404	1.2677	0.856542	0.881147
1.405	1.26639	0.857113	0.881638
1.406	1.26508	0.857677	0.88214
1.407	1.26377	0.858233	0.882654
1.408	1.26247	0.85878	0.883178
1.409	1.26116	0.85932	0.883714
1.41	1.25986	0.859851	0.884261
1.411	1.25856	0.860374	0.884818
1.412	1.25725	0.860888	0.885387
1.413	1.25595	0.861395	0.885966
1.414	1.25465	0.861893	0.886555
1.415	1.25335	0.862382	0.887155
1.416	1.25206	0.862863	0.887765
1.417	1.25076	0.863336	0.888384
1.418	1.24947	0.8638	0.889014
1.419	1.24818	0.864255	0.889654
1.42	1.24689	0.864702	0.890303
1.421	1.2456	0.86514	0.890962
1.422	1.24431	0.865569	0.89163
1.423	1.24303	0.86599	0.892307
1.424	1.24175	0.866402	0.892993
1.425	1.24047	0.866805	0.893688
1.426	1.23919	0.867199	0.894392
1.427	1.23792	0.867584	0.895104
1.428	1.23664	0.867961	0.895825
1.429	1.23537	0.868328	0.896554
1.43	1.23411	0.868687	0.89729
1.431	1.23284	0.869036	0.898035
1.432	1.23158	0.869377	0.898788
1.433	1.23032	0.869709	0.899547
1.434	1.22906	0.870031	0.900315
1.435	1.22781	0.870345	0.901089
1.436	1.22656	0.87065	0.90187
1.437	1.22531	0.870945	0.902659
1.438	1.22407	0.871232	0.903453
1.439	1.22283	0.871509	0.904255
1.44	1.22159	0.871777	0.905062
1.441	1.22035	0.872036	0.905876
1.442	1.21912	0.872286	0.906695
1.443	1.21789	0.872527	0.90752
1.444	1.21667	0.872759	0.908351
1.445	1.21545	0.872982	0.909187
1.446	1.21423	0.873195	0.910028
1.447	1.21302	0.8734	0.910874
1.448	1.21181	0.873595	0.911725
1.449	1.2106	0.873781	0.91258
1.45	1.2094	0.873959	0.91344
1.451	1.2082	0.874127	0.914304
1.452	1.20701	0.874286	0.915172
1.453	1.20582	0.874436	0.916043
1.454	1.20464	0.874577	0.916919
1.455	1.20345	0.874709	0.917797
1.456	1.20228	0.874832	0.918679
1.457	1.20111	0.874947	0.919564
1.458	1.19994	0.875052	0.920452
1.459	1.19877	0.875149	0.921342
1.46	1.19761	0.875236	0.922235
1.461	1.19646	0.875315	0.92313
1.462	1.19531	0.875385	0.924027
1.463	1.19416	0.875447	0.924925
1.464	1.19302	0.875499	0.925826
1.465	1.19189	0.875544	0.926728
1.466	1.19076	0.875579	0.927631
1.467	1.18963	0.875606	0.928535
1.468	1.18851	0.875625	0.929441
1.469	1.18739	0.875635	0.930347
1.47	1.18628	0.875636	0.931253
1.471	1.18518	0.87563	0.93216
1.472	1.18408	0.875615	0.933067
1.473	1.18298	0.875592	0.933973
1.474	1.18189	0.875561	0.93488
1.475	1.1808	0.875522	0.935786
1.476	1.17972	0.875475	0.936692
1.477	1.17865	0.87542	0.937597
1.478	1.17758	0.875358	0.9385
1.479	1.17651	0.875287	0.939403
1.48	1.17545	0.875209	0.940304
1.481	1.1744	0.875124	0.941204
1.482	1.17335	0.87503	0.942102
1.483	1.17231	0.87493	0.942999
1.484	1.17127	0.874822	0.943893
1.485	1.17024	0.874708	0.944785
1.486	1.16921	0.874586	0.945675
1.487	1.16819	0.874457	0.946562
1.488	1.16718	0.874321	0.947447
1.489	1.16617	0.874179	0.948328
1.49	1.16516	0.87403	0.949207
1.491	1.16416	0.873874	0.950083
1.492	1.16317	0.873712	0.950955
1.493	1.16218	0.873543	0.951823
1.494	1.1612	0.873369	0.952688
1.495	1.16022	0.873188	0.95355
1.496	1.15925	0.873002	0.954407
1.497	1.15828	0.872809	0.95526
1.498	1.15732	0.872611	0.956109
[truncated: 1 more rows]
