# Supplementary material for: Evidence accumulation relates to perceptual consciousness and monitoring
Source: Nat Commun. 2021 May 31;12:3261. doi: 10.1038/s41467-021-23540-y (PMC8166835; doi:10.1038/s41467-021-23540-y)
Supplement: Supplementary file 4 — Source Data [file 41467_2021_23540_MOESM4_ESM.zip › Supplementary Data/Fig.1d_right.xls]

## Sheet: Sheet1
time	slow	mid	fast	miss
-0.5	5.53486	6.55992	5.23532	4.9294
-0.499	5.54053	6.561	5.24479	4.93207
-0.498	5.54622	6.56209	5.25424	4.93475
-0.497	5.55191	6.56321	5.26366	4.93744
-0.496	5.55763	6.56436	5.27306	4.94013
-0.495	5.56335	6.56553	5.28243	4.94283
-0.494	5.56908	6.56671	5.29178	4.94554
-0.493	5.57482	6.56793	5.3011	4.94825
-0.492	5.58057	6.56916	5.31039	4.95096
-0.491	5.58633	6.57042	5.31966	4.95368
-0.49	5.59209	6.57169	5.32889	4.95639
-0.489	5.59785	6.57299	5.3381	4.95911
-0.488	5.60362	6.57431	5.34727	4.96183
-0.487	5.60939	6.57564	5.35641	4.96455
-0.486	5.61516	6.57699	5.36552	4.96727
-0.485	5.62093	6.57837	5.37459	4.96998
-0.484	5.6267	6.57976	5.38363	4.9727
-0.483	5.63246	6.58116	5.39263	4.97541
-0.482	5.63822	6.58258	5.4016	4.97812
-0.481	5.64397	6.58402	5.41052	4.98082
-0.48	5.64971	6.58547	5.41941	4.98352
-0.479	5.65545	6.58693	5.42826	4.98621
-0.478	5.66117	6.5884	5.43706	4.98889
-0.477	5.66688	6.58989	5.44583	4.99157
-0.476	5.67258	6.59139	5.45456	4.99424
-0.475	5.67827	6.59289	5.46324	4.9969
-0.474	5.68394	6.59441	5.47188	4.99955
-0.473	5.68959	6.59593	5.48047	5.00219
-0.472	5.69522	6.59745	5.48902	5.00482
-0.471	5.70084	6.59898	5.49752	5.00744
-0.47	5.70643	6.60052	5.50598	5.01005
-0.469	5.71201	6.60206	5.51439	5.01264
-0.468	5.71755	6.6036	5.52276	5.01522
-0.467	5.72308	6.60513	5.53107	5.01778
-0.466	5.72858	6.60667	5.53934	5.02033
-0.465	5.73404	6.60821	5.54756	5.02287
-0.464	5.73949	6.60974	5.55573	5.02539
-0.463	5.7449	6.61127	5.56385	5.02789
-0.462	5.75028	6.61279	5.57192	5.03037
-0.461	5.75562	6.6143	5.57994	5.03283
-0.46	5.76094	6.6158	5.5879	5.03528
-0.459	5.76621	6.6173	5.59582	5.0377
-0.458	5.77145	6.61878	5.60368	5.04011
-0.457	5.77666	6.62025	5.61149	5.04249
-0.456	5.78182	6.6217	5.61924	5.04486
-0.455	5.78695	6.62314	5.62695	5.0472
-0.454	5.79203	6.62456	5.6346	5.04951
-0.453	5.79707	6.62596	5.64219	5.05181
-0.452	5.80206	6.62734	5.64973	5.05408
-0.451	5.80701	6.62869	5.65722	5.05632
-0.45	5.81192	6.63003	5.66465	5.05854
-0.449	5.81677	6.63133	5.67202	5.06073
-0.448	5.82158	6.63261	5.67935	5.0629
-0.447	5.82634	6.63387	5.68661	5.06504
-0.446	5.83104	6.63509	5.69382	5.06715
-0.445	5.8357	6.63628	5.70097	5.06923
-0.444	5.8403	6.63744	5.70807	5.07128
-0.443	5.84485	6.63856	5.71511	5.0733
-0.442	5.84934	6.63964	5.7221	5.0753
-0.441	5.85377	6.64069	5.72903	5.07726
-0.44	5.85815	6.6417	5.73591	5.07919
-0.439	5.86247	6.64266	5.74272	5.08109
-0.438	5.86673	6.64359	5.74949	5.08296
-0.437	5.87093	6.64447	5.75619	5.08479
-0.436	5.87506	6.6453	5.76285	5.08659
-0.435	5.87914	6.64608	5.76944	5.08836
-0.434	5.88315	6.64682	5.77598	5.0901
-0.433	5.8871	6.6475	5.78246	5.09179
-0.432	5.89098	6.64813	5.78889	5.09346
-0.431	5.89479	6.64871	5.79526	5.09508
-0.43	5.89854	6.64923	5.80158	5.09668
-0.429	5.90222	6.64969	5.80784	5.09823
-0.428	5.90583	6.65009	5.81404	5.09975
-0.427	5.90937	6.65043	5.82019	5.10123
-0.426	5.91284	6.65071	5.82629	5.10267
-0.425	5.91624	6.65092	5.83234	5.10408
-0.424	5.91957	6.65107	5.83833	5.10544
-0.423	5.92282	6.65115	5.84426	5.10677
-0.422	5.926	6.65116	5.85015	5.10805
-0.421	5.92911	6.6511	5.85598	5.1093
-0.42	5.93214	6.65097	5.86175	5.11051
-0.419	5.9351	6.65077	5.86748	5.11167
-0.418	5.93798	6.65049	5.87315	5.1128
-0.417	5.94078	6.65013	5.87878	5.11389
-0.416	5.9435	6.64969	5.88435	5.11493
-0.415	5.94615	6.64918	5.88987	5.11593
-0.414	5.94872	6.64858	5.89535	5.11689
-0.413	5.95121	6.6479	5.90077	5.11781
-0.412	5.95362	6.64714	5.90614	5.11868
-0.411	5.95595	6.64629	5.91147	5.11951
-0.41	5.9582	6.64535	5.91675	5.1203
-0.409	5.96037	6.64433	5.92198	5.12105
-0.408	5.96245	6.64321	5.92717	5.12175
-0.407	5.96446	6.64201	5.93231	5.12241
-0.406	5.96638	6.64071	5.9374	5.12302
-0.405	5.96822	6.63932	5.94245	5.1236
-0.404	5.96998	6.63783	5.94746	5.12412
-0.403	5.97165	6.63624	5.95242	5.12461
-0.402	5.97324	6.63456	5.95734	5.12504
-0.401	5.97474	6.63278	5.96222	5.12544
-0.4	5.97616	6.6309	5.96706	5.12578
-0.399	5.9775	6.62892	5.97186	5.12609
-0.398	5.97875	6.62683	5.97661	5.12635
-0.397	5.97992	6.62464	5.98133	5.12656
-0.396	5.981	6.62235	5.98601	5.12673
-0.395	5.98199	6.61995	5.99066	5.12685
-0.394	5.9829	6.61744	5.99526	5.12693
-0.393	5.98373	6.61482	5.99983	5.12696
-0.392	5.98447	6.6121	6.00437	5.12695
-0.391	5.98512	6.60927	6.00887	5.12689
-0.39	5.98568	6.60632	6.01334	5.12679
-0.389	5.98616	6.60326	6.01777	5.12664
-0.388	5.98656	6.60009	6.02218	5.12645
-0.387	5.98686	6.59681	6.02655	5.12621
-0.386	5.98709	6.59341	6.03089	5.12593
-0.385	5.98722	6.58989	6.03521	5.1256
-0.384	5.98727	6.58626	6.03949	5.12522
-0.383	5.98723	6.58251	6.04375	5.1248
-0.382	5.98711	6.57865	6.04799	5.12434
-0.381	5.9869	6.57466	6.05219	5.12383
-0.38	5.98661	6.57056	6.05638	5.12328
-0.379	5.98623	6.56634	6.06054	5.12268
-0.378	5.98576	6.56199	6.06467	5.12204
-0.377	5.98521	6.55753	6.06879	5.12135
-0.376	5.98457	6.55295	6.07288	5.12062
-0.375	5.98385	6.54824	6.07696	5.11985
-0.374	5.98304	6.54341	6.08101	5.11903
-0.373	5.98215	6.53846	6.08505	5.11817
-0.372	5.98117	6.53338	6.08908	5.11726
-0.371	5.98011	6.52818	6.09308	5.11631
-0.37	5.97897	6.52286	6.09707	5.11532
-0.369	5.97774	6.51741	6.10105	5.11429
-0.368	5.97643	6.51184	6.10501	5.11322
-0.367	5.97504	6.50614	6.10897	5.1121
-0.366	5.97356	6.50032	6.11291	5.11094
-0.365	5.972	6.49437	6.11684	5.10974
-0.364	5.97036	6.4883	6.12076	5.1085
-0.363	5.96864	6.4821	6.12468	5.10721
-0.362	5.96683	6.47578	6.12858	5.10589
-0.361	5.96495	6.46933	6.13248	5.10453
-0.36	5.96298	6.46275	6.13638	5.10312
-0.359	5.96093	6.45605	6.14027	5.10168
-0.358	5.95881	6.44923	6.14416	5.1002
-0.357	5.9566	6.44228	6.14805	5.09868
-0.356	5.95432	6.4352	6.15193	5.09712
-0.355	5.95196	6.428	6.15582	5.09552
-0.354	5.94952	6.42068	6.15971	5.09389
-0.353	5.947	6.41323	6.16359	5.09221
-0.352	5.9444	6.40566	6.16748	5.0905
-0.351	5.94173	6.39796	6.17138	5.08876
-0.35	5.93898	6.39014	6.17528	5.08698
-0.349	5.93616	6.3822	6.17918	5.08516
-0.348	5.93326	6.37413	6.18309	5.08331
-0.347	5.93029	6.36594	6.18701	5.08142
-0.346	5.92725	6.35763	6.19094	5.0795
-0.345	5.92413	6.3492	6.19487	5.07755
-0.344	5.92093	6.34065	6.19882	5.07556
-0.343	5.91767	6.33198	6.20277	5.07354
-0.342	5.91434	6.32319	6.20674	5.07149
-0.341	5.91093	6.31428	6.21072	5.0694
-0.34	5.90745	6.30525	6.21471	5.06729
-0.339	5.9039	6.2961	6.21872	5.06514
-0.338	5.90029	6.28684	6.22274	5.06297
-0.337	5.8966	6.27747	6.22678	5.06076
-0.336	5.89285	6.26798	6.23084	5.05853
-0.335	5.88903	6.25837	6.23491	5.05626
-0.334	5.88514	6.24865	6.239	5.05397
-0.333	5.88119	6.23882	6.24311	5.05165
-0.332	5.87718	6.22888	6.24724	5.04931
-0.331	5.87309	6.21883	6.25139	5.04694
-0.33	5.86895	6.20867	6.25556	5.04454
-0.329	5.86474	6.1984	6.25975	5.04212
-0.328	5.86046	6.18802	6.26397	5.03967
-0.327	5.85613	6.17754	6.26821	5.0372
-0.326	5.85173	6.16696	6.27247	5.0347
-0.325	5.84728	6.15627	6.27676	5.03219
-0.324	5.84276	6.14548	6.28107	5.02965
-0.323	5.83818	6.13459	6.28541	5.02709
-0.322	5.83355	6.1236	6.28978	5.02451
-0.321	5.82885	6.11251	6.29417	5.0219
-0.32	5.8241	6.10133	6.29859	5.01928
-0.319	5.8193	6.09004	6.30303	5.01664
-0.318	5.81443	6.07867	6.30751	5.01398
-0.317	5.80951	6.0672	6.31202	5.0113
-0.316	5.80454	6.05565	6.31655	5.00861
-0.315	5.79951	6.044	6.32111	5.0059
-0.314	5.79443	6.03226	6.32571	5.00317
-0.313	5.7893	6.02044	6.33033	5.00043
-0.312	5.78412	6.00853	6.33499	4.99767
-0.311	5.77888	5.99655	6.33967	4.9949
-0.31	5.7736	5.98447	6.34439	4.99212
-0.309	5.76826	5.97232	6.34915	4.98932
-0.308	5.76288	5.96009	6.35393	4.98651
-0.307	5.75745	5.94779	6.35874	4.98369
-0.306	5.75197	5.93541	6.36359	4.98086
-0.305	5.74644	5.92296	6.36847	4.97801
-0.304	5.74087	5.91043	6.37339	4.97516
-0.303	5.73525	5.89784	6.37834	4.9723
-0.302	5.72959	5.88518	6.38332	4.96943
-0.301	5.72389	5.87245	6.38833	4.96655
-0.3	5.71814	5.85967	6.39338	4.96367
-0.299	5.71234	5.84682	6.39846	4.96078
-0.298	5.70651	5.83391	6.40358	4.95788
-0.297	5.70064	5.82094	6.40873	4.95498
-0.296	5.69472	5.80791	6.41391	4.95207
-0.295	5.68877	5.79484	6.41913	4.94916
-0.294	5.68277	5.78171	6.42438	4.94625
-0.293	5.67674	5.76853	6.42967	4.94333
-0.292	5.67067	5.7553	6.43498	4.94041
-0.291	5.66456	5.74203	6.44033	4.93749
-0.29	5.65842	5.72872	6.44572	4.93457
-0.289	5.65224	5.71536	6.45114	4.93165
-0.288	5.64603	5.70197	6.45659	4.92873
-0.287	5.63978	5.68854	6.46207	4.92581
-0.286	5.6335	5.67507	6.46758	4.92289
-0.285	5.62718	5.66157	6.47313	4.91997
-0.284	5.62084	5.64804	6.47871	4.91706
-0.283	5.61446	5.63448	6.48432	4.91415
-0.282	5.60805	5.6209	6.48995	4.91124
-0.281	5.60161	5.6073	6.49562	4.90834
-0.28	5.59515	5.59367	6.50132	4.90544
-0.279	5.58865	5.58002	6.50705	4.90254
-0.278	5.58212	5.56636	6.51281	4.89966
-0.277	5.57557	5.55268	6.51859	4.89678
-0.276	5.56899	5.53899	6.52441	4.8939
-0.275	5.56238	5.52529	6.53025	4.89104
-0.274	5.55575	5.51158	6.53611	4.88818
-0.273	5.5491	5.49787	6.542	4.88533
-0.272	5.54241	5.48415	6.54792	4.88249
-0.271	5.53571	5.47044	6.55386	4.87966
-0.27	5.52898	5.45672	6.55983	4.87684
-0.269	5.52223	5.44301	6.56582	4.87403
-0.268	5.51546	5.42931	6.57183	4.87123
-0.267	5.50866	5.41562	6.57786	4.86844
-0.266	5.50185	5.40193	6.58391	4.86566
-0.265	5.49501	5.38827	6.58998	4.8629
-0.264	5.48816	5.37461	6.59607	4.86015
-0.263	5.48129	5.36098	6.60218	4.85741
-0.262	5.47439	5.34737	6.6083	4.85468
-0.261	5.46748	5.33378	6.61444	4.85197
-0.26	5.46056	5.32022	6.62059	4.84928
-0.259	5.45361	5.30668	6.62676	4.8466
-0.258	5.44665	5.29318	6.63294	4.84393
-0.257	5.43968	5.27971	6.63913	4.84128
-0.256	5.43269	5.26627	6.64534	4.83865
-0.255	5.42568	5.25287	6.65155	4.83603
-0.254	5.41866	5.23952	6.65777	4.83343
-0.253	5.41163	5.2262	6.664	4.83084
-0.252	5.40458	5.21293	6.67023	4.82827
-0.251	5.39752	5.19971	6.67646	4.82572
-0.25	5.39045	5.18654	6.6827	4.82319
-0.249	5.38337	5.17342	6.68895	4.82068
-0.248	5.37628	5.16035	6.69519	4.81818
-0.247	5.36918	5.14734	6.70143	4.8157
-0.246	5.36206	5.13439	6.70767	4.81324
-0.245	5.35494	5.12151	6.71391	4.8108
-0.244	5.34781	5.10868	6.72014	4.80838
-0.243	5.34067	5.09592	6.72636	4.80598
-0.242	5.33352	5.08323	6.73258	4.8036
-0.241	5.32636	5.07062	6.73879	4.80124
-0.24	5.3192	5.05807	6.74498	4.7989
-0.239	5.31203	5.0456	6.75117	4.79658
-0.238	5.30485	5.03321	6.75734	4.79428
-0.237	5.29767	5.0209	6.7635	4.792
-0.236	5.29048	5.00867	6.76964	4.78974
-0.235	5.28329	4.99653	6.77576	4.7875
-0.234	5.27609	4.98447	6.78186	4.78528
-0.233	5.26889	4.9725	6.78794	4.78308
-0.232	5.26168	4.96062	6.794	4.78091
-0.231	5.25447	4.94883	6.80003	4.77875
-0.23	5.24726	4.93714	6.80603	4.77662
-0.229	5.24004	4.92555	6.81201	4.7745
-0.228	5.23282	4.91406	6.81796	4.77241
-0.227	5.2256	4.90267	6.82388	4.77034
-0.226	5.21838	4.89138	6.82976	4.76829
-0.225	5.21116	4.8802	6.83561	4.76626
-0.224	5.20393	4.86912	6.84142	4.76426
-0.223	5.19671	4.85816	6.8472	4.76227
-0.222	5.18948	4.8473	6.85293	4.76031
-0.221	5.18226	4.83657	6.85862	4.75836
-0.22	5.17503	4.82594	6.86427	4.75644
-0.219	5.1678	4.81544	6.86988	4.75454
-0.218	5.16058	4.80505	6.87544	4.75265
-0.217	5.15336	4.79479	6.88094	4.75079
-0.216	5.14613	4.78464	6.8864	4.74895
-0.215	5.13891	4.77463	6.89181	4.74713
-0.214	5.13169	4.76474	6.89716	4.74533
-0.213	5.12448	4.75498	6.90246	4.74355
-0.212	5.11726	4.74535	6.9077	4.74179
-0.211	5.11005	4.73585	6.91288	4.74005
-0.21	5.10284	4.72648	6.918	4.73833
-0.209	5.09564	4.71726	6.92306	4.73663
-0.208	5.08844	4.70816	6.92805	4.73495
-0.207	5.08124	4.69921	6.93297	4.73329
-0.206	5.07404	4.6904	6.93783	4.73164
-0.205	5.06685	4.68173	6.94262	4.73001
-0.204	5.05967	4.6732	6.94734	4.72841
-0.203	5.05249	4.66482	6.95198	4.72681
-0.202	5.04531	4.65658	6.95655	4.72524
-0.201	5.03814	4.64849	6.96104	4.72369
-0.2	5.03097	4.64055	6.96545	4.72215
-0.199	5.02381	4.63276	6.96979	4.72062
-0.198	5.01665	4.62513	6.97404	4.71912
-0.197	5.0095	4.61765	6.9782	4.71763
-0.196	5.00235	4.61032	6.98228	4.71615
-0.195	4.99521	4.60314	6.98628	4.71469
-0.194	4.98808	4.59613	6.99019	4.71325
-0.193	4.98095	4.58927	6.994	4.71182
-0.192	4.97383	4.58257	6.99772	4.7104
-0.191	4.96672	4.57604	7.00135	4.709
-0.19	4.95961	4.56966	7.00489	4.70761
-0.189	4.95251	4.56345	7.00833	4.70624
-0.188	4.94541	4.5574	7.01167	4.70487
-0.187	4.93832	4.55151	7.0149	4.70352
-0.186	4.93124	4.5458	7.01804	4.70218
-0.185	4.92417	4.54025	7.02108	4.70085
-0.184	4.9171	4.53486	7.02401	4.69954
-0.183	4.91004	4.52965	7.02683	4.69823
-0.182	4.90299	4.5246	7.02955	4.69693
-0.181	4.89594	4.51972	7.03216	4.69564
-0.18	4.8889	4.51502	7.03466	4.69436
-0.179	4.88187	4.51049	7.03704	4.69309
-0.178	4.87485	4.50613	7.03932	4.69183
-0.177	4.86784	4.50194	7.04148	4.69057
-0.176	4.86083	4.49793	7.04352	4.68933
-0.175	4.85383	4.49409	7.04545	4.68808
-0.174	4.84684	4.49042	7.04726	4.68685
-0.173	4.83986	4.48694	7.04895	4.68562
-0.172	4.83288	4.48362	7.05052	4.68439
-0.171	4.82591	4.48049	7.05196	4.68317
-0.17	4.81895	4.47753	7.05329	4.68196
-0.169	4.812	4.47475	7.05449	4.68074
-0.168	4.80506	4.47215	7.05556	4.67953
-0.167	4.79813	4.46972	7.05651	4.67832
-0.166	4.7912	4.46747	7.05734	4.67712
-0.165	4.78428	4.46541	7.05803	4.67591
-0.164	4.77737	4.46352	7.0586	4.67471
-0.163	4.77047	4.46181	7.05903	4.6735
-0.162	4.76358	4.46028	7.05934	4.6723
-0.161	4.75669	4.45893	7.05951	4.67109
-0.16	4.74982	4.45776	7.05955	4.66989
-0.159	4.74295	4.45677	7.05946	4.66868
-0.158	4.73609	4.45596	7.05924	4.66747
-0.157	4.72924	4.45533	7.05888	4.66625
-0.156	4.72239	4.45488	7.05838	4.66503
-0.155	4.71556	4.45461	7.05775	4.66381
-0.154	4.70873	4.45452	7.05699	4.66258
-0.153	4.70192	4.45461	7.05608	4.66135
-0.152	4.69511	4.45488	7.05504	4.66012
-0.151	4.68831	4.45533	7.05387	4.65887
-0.15	4.68152	4.45596	7.05255	4.65762
-0.149	4.67473	4.45677	7.0511	4.65637
-0.148	4.66796	4.45776	7.0495	4.6551
-0.147	4.66119	4.45892	7.04777	4.65383
-0.146	4.65444	4.46027	7.0459	4.65254
-0.145	4.64769	4.46179	7.04389	4.65125
-0.144	4.64095	4.46349	7.04174	4.64995
-0.143	4.63421	4.46537	7.03945	4.64864
-0.142	4.62749	4.46743	7.03702	4.64732
-0.141	4.62078	4.46966	7.03445	4.64599
-0.14	4.61407	4.47207	7.03174	4.64464
-0.139	4.60737	4.47466	7.02889	4.64328
-0.138	4.60069	4.47742	7.0259	4.64191
-0.137	4.59401	4.48036	7.02277	4.64053
-0.136	4.58734	4.48347	7.01951	4.63913
-0.135	4.58068	4.48675	7.0161	4.63772
-0.134	4.57402	4.49021	7.01255	4.63629
-0.133	4.56738	4.49383	7.00887	4.63485
-0.132	4.56074	4.49763	7.00505	4.6334
-0.131	4.55412	4.50161	7.00109	4.63192
-0.13	4.5475	4.50575	6.99699	4.63044
-0.129	4.54089	4.51006	6.99276	4.62893
-0.128	4.53429	4.51454	6.98839	4.62741
-0.127	4.5277	4.51919	6.98389	4.62587
-0.126	4.52112	4.524	6.97925	4.62431
-0.125	4.51454	4.52899	6.97447	4.62273
-0.124	4.50798	4.53413	6.96957	4.62114
-0.123	4.50143	4.53945	6.96453	4.61952
-0.122	4.49488	4.54492	6.95935	4.61789
-0.121	4.48835	4.55056	6.95405	4.61624
-0.12	4.48182	4.55636	6.94862	4.61457
-0.119	4.47531	4.56232	6.94305	4.61287
-0.118	4.4688	4.56844	6.93736	4.61116
-0.117	4.4623	4.57472	6.93154	4.60942
-0.116	4.45582	4.58115	6.92559	4.60767
-0.115	4.44934	4.58775	6.91952	4.60589
-0.114	4.44287	4.5945	6.91333	4.60409
-0.113	4.43641	4.6014	6.90701	4.60227
-0.112	4.42997	4.60845	6.90057	4.60043
-0.111	4.42353	4.61566	6.89401	4.59856
-0.11	4.41711	4.62302	6.88732	4.59667
-0.109	4.41069	4.63052	6.88053	4.59476
-0.108	4.40428	4.63818	6.87361	4.59283
-0.107	4.39789	4.64598	6.86658	4.59087
-0.106	4.39151	4.65393	6.85943	4.58889
-0.105	4.38514	4.66202	6.85217	4.58688
-0.104	4.37877	4.67026	6.8448	4.58485
-0.103	4.37242	4.67863	6.83732	4.5828
-0.102	4.36609	4.68715	6.82974	4.58072
-0.101	4.35976	4.69581	6.82204	4.57862
-0.1	4.35345	4.7046	6.81424	4.5765
-0.099	4.34715	4.71353	6.80634	4.57435
-0.098	4.34086	4.72259	6.79834	4.57218
-0.097	4.33458	4.73179	6.79024	4.56998
-0.096	4.32832	4.74112	6.78203	4.56775
-0.095	4.32206	4.75058	6.77374	4.56551
-0.094	4.31583	4.76016	6.76534	4.56324
-0.093	4.3096	4.76987	6.75686	4.56094
-0.092	4.30339	4.77971	6.74828	4.55862
-0.091	4.29719	4.78967	6.73961	4.55628
-0.09	4.29101	4.79976	6.73086	4.55391
-0.089	4.28484	4.80996	6.72202	4.55151
-0.088	4.27869	4.82028	6.7131	4.5491
-0.087	4.27255	4.83072	6.70409	4.54665
-0.086	4.26642	4.84128	6.69501	4.54419
-0.085	4.26031	4.85195	6.68585	4.5417
-0.084	4.25422	4.86273	6.67661	4.53918
-0.083	4.24814	4.87361	6.6673	4.53665
-0.082	4.24208	4.88461	6.65792	4.53408
-0.081	4.23603	4.89571	6.64846	4.5315
-0.08	4.23	4.90692	6.63894	4.52889
-0.079	4.22399	4.91823	6.62936	4.52626
-0.078	4.218	4.92964	6.61971	4.52361
-0.077	4.21202	4.94115	6.61	4.52093
-0.076	4.20606	4.95276	6.60023	4.51823
-0.075	4.20013	4.96446	6.59041	4.51551
-0.074	4.1942	4.97625	6.58053	4.51276
-0.073	4.1883	4.98813	6.57059	4.51
-0.072	4.18242	5.00011	6.56061	4.50721
-0.071	4.17656	5.01217	6.55058	4.5044
-0.07	4.17072	5.02431	6.5405	4.50157
-0.069	4.1649	5.03654	6.53038	4.49872
-0.068	4.1591	5.04884	6.52022	4.49585
-0.067	4.15332	5.06123	6.51001	4.49296
-0.066	4.14756	5.07369	6.49977	4.49005
-0.065	4.14183	5.08623	6.4895	4.48713
-0.064	4.13612	5.09883	6.47919	4.48418
-0.063	4.13043	5.11151	6.46885	4.48121
-0.062	4.12477	5.12425	6.45848	4.47823
-0.061	4.11913	5.13706	6.44809	4.47522
-0.06	4.11351	5.14994	6.43767	4.4722
-0.059	4.10792	5.16287	6.42723	4.46917
-0.058	4.10236	5.17586	6.41677	4.46611
-0.057	4.09682	5.18891	6.40629	4.46304
-0.056	4.09131	5.20201	6.3958	4.45996
-0.055	4.08582	5.21517	6.38529	4.45686
-0.054	4.08036	5.22837	6.37478	4.45374
-0.053	4.07493	5.24162	6.36425	4.45061
-0.052	4.06953	5.25491	6.35372	4.44747
-0.051	4.06416	5.26825	6.34318	4.44432
-0.05	4.05881	5.28162	6.33264	4.44115
-0.049	4.0535	5.29504	6.3221	4.43796
-0.048	4.04822	5.30848	6.31156	4.43477
-0.047	4.04297	5.32196	6.30103	4.43157
-0.046	4.03775	5.33547	6.2905	4.42835
-0.045	4.03256	5.34901	6.27998	4.42513
-0.044	4.0274	5.36257	6.26947	4.42189
-0.043	4.02228	5.37615	6.25898	4.41865
-0.042	4.01719	5.38975	6.24849	4.4154
-0.041	4.01214	5.40337	6.23803	4.41213
-0.04	4.00712	5.417	6.22758	4.40887
-0.039	4.00213	5.43065	6.21715	4.40559
-0.038	3.99719	5.4443	6.20675	4.40231
-0.037	3.99228	5.45796	6.19636	4.39903
-0.036	3.9874	5.47163	6.18601	4.39573
-0.035	3.98257	5.48529	6.17568	4.39244
-0.034	3.97777	5.49896	6.16539	4.38914
-0.033	3.97301	5.51262	6.15512	4.38583
-0.032	3.96829	5.52627	6.14489	4.38253
-0.031	3.96361	5.53992	6.13469	4.37922
-0.03	3.95897	5.55355	6.12454	4.37591
-0.029	3.95438	5.56717	6.11442	4.3726
-0.028	3.94982	5.58077	6.10434	4.36929
-0.027	3.94531	5.59435	6.0943	4.36598
-0.026	3.94084	5.6079	6.08431	4.36267
-0.025	3.93641	5.62143	6.07437	4.35937
-0.024	3.93203	5.63493	6.06447	4.35606
-0.023	3.92769	5.64841	6.05462	4.35276
-0.022	3.9234	5.66184	6.04482	4.34947
-0.021	3.91916	5.67524	6.03508	4.34617
-0.02	3.91496	5.6886	6.02539	4.34288
-0.019	3.91081	5.70192	6.01575	4.3396
-0.018	3.90671	5.7152	6.00618	4.33632
-0.017	3.90266	5.72842	5.99666	4.33305
-0.016	3.89865	5.7416	5.9872	4.32979
-0.015	3.8947	5.75472	5.9778	4.32654
-0.014	3.89079	5.76778	5.96847	4.32329
-0.013	3.88694	5.78079	5.95919	4.32006
-0.012	3.88314	5.79374	5.94999	4.31683
-0.011	3.87939	5.80662	5.94085	4.31361
-0.01	3.8757	5.81943	5.93178	4.31041
-0.009	3.87205	5.83218	5.92278	4.30722
-0.008	3.86847	5.84485	5.91385	4.30404
-0.007	3.86493	5.85744	5.905	4.30087
-0.006	3.86145	5.86996	5.89621	4.29772
-0.005	3.85803	5.8824	5.8875	4.29458
-0.004	3.85467	5.89475	5.87887	4.29146
-0.003	3.85136	5.90702	5.87031	4.28835
-0.002	3.84811	5.9192	5.86183	4.28526
-0.001	3.84492	5.93128	5.85343	4.28218
0	3.84178	5.94328	5.84511	4.27913
0.001	3.83871	5.95517	5.83687	4.27609
0.002	3.8357	5.96697	5.82871	4.27307
0.003	3.83274	5.97866	5.82063	4.27007
0.004	3.82985	5.99025	5.81263	4.26708
0.005	3.82702	6.00173	5.80472	4.26412
0.006	3.82425	6.0131	5.7969	4.26118
0.007	3.82154	6.02436	5.78916	4.25826
0.008	3.8189	6.0355	5.78151	4.25537
0.009	3.81632	6.04653	5.77394	4.25249
0.01	3.81381	6.05743	5.76646	4.24964
0.011	3.81136	6.06821	5.75907	4.24682
0.012	3.80897	6.07887	5.75177	4.24401
0.013	3.80665	6.0894	5.74456	4.24124
0.014	3.8044	6.0998	5.73744	4.23848
0.015	3.80222	6.11007	5.73041	4.23576
0.016	3.8001	6.1202	5.72348	4.23305
0.017	3.79805	6.1302	5.71663	4.23038
0.018	3.79606	6.14005	5.70988	4.22773
0.019	3.79415	6.14977	5.70322	4.22512
0.02	3.7923	6.15934	5.69666	4.22252
0.021	3.79053	6.16877	5.69019	4.21996
0.022	3.78882	6.17804	5.68381	4.21743
0.023	3.78719	6.18717	5.67753	4.21493
0.024	3.78562	6.19614	5.67134	4.21245
0.025	3.78413	6.20496	5.66525	4.21001
0.026	3.7827	6.21363	5.65925	4.2076
0.027	3.78135	6.22213	5.65335	4.20522
0.028	3.78008	6.23048	5.64755	4.20287
0.029	3.77887	6.23866	5.64184	4.20055
0.03	3.77774	6.24668	5.63622	4.19827
0.031	3.77667	6.25453	5.63071	4.19602
0.032	3.77569	6.26221	5.62529	4.1938
0.033	3.77478	6.26973	5.61997	4.19162
0.034	3.77394	6.27707	5.61474	4.18947
0.035	3.77317	6.28424	5.60962	4.18735
0.036	3.77248	6.29124	5.60459	4.18527
0.037	3.77187	6.29806	5.59965	4.18322
0.038	3.77133	6.3047	5.59482	4.18121
0.039	3.77087	6.31117	5.59008	4.17924
0.04	3.77048	6.31745	5.58543	4.1773
0.041	3.77016	6.32355	5.58089	4.17539
0.042	3.76993	6.32947	5.57644	4.17353
0.043	3.76977	6.33521	5.57209	4.1717
0.044	3.76968	6.34076	5.56783	4.1699
0.045	3.76967	6.34612	5.56367	4.16815
0.046	3.76974	6.3513	5.55961	4.16643
0.047	3.76989	6.35628	5.55564	4.16475
0.048	3.77011	6.36108	5.55177	4.1631
0.049	3.77041	6.36569	5.548	4.1615
0.05	3.77079	6.3701	5.54432	4.15993
0.051	3.77124	6.37432	5.54073	4.1584
0.052	3.77177	6.37835	5.53724	4.15691
0.053	3.77238	6.38219	5.53384	4.15546
0.054	3.77307	6.38583	5.53054	4.15404
0.055	3.77383	6.38927	5.52734	4.15267
0.056	3.77467	6.39252	5.52422	4.15133
0.057	3.77559	6.39557	5.5212	4.15004
0.058	3.77659	6.39843	5.51827	4.14878
0.059	3.77766	6.40109	5.51544	4.14756
0.06	3.77881	6.40355	5.51269	4.14638
0.061	3.78004	6.40582	5.51004	4.14524
0.062	3.78135	6.40789	5.50748	4.14414
0.063	3.78273	6.40976	5.50501	4.14308
0.064	3.7842	6.41143	5.50263	4.14206
0.065	3.78573	6.41291	5.50034	4.14108
0.066	3.78735	6.41419	5.49814	4.14014
0.067	3.78904	6.41526	5.49603	4.13924
0.068	3.79081	6.41615	5.494	4.13838
0.069	3.79266	6.41683	5.49207	4.13756
0.07	3.79458	6.41733	5.49022	4.13678
0.071	3.79658	6.41762	5.48845	4.13603
0.072	3.79866	6.41772	5.48677	4.13533
0.073	3.80081	6.41762	5.48518	4.13467
0.074	3.80304	6.41733	5.48367	4.13404
0.075	3.80535	6.41684	5.48225	4.13346
0.076	3.80773	6.41617	5.48091	4.13292
0.077	3.81019	6.4153	5.47965	4.13241
0.078	3.81272	6.41423	5.47848	4.13194
0.079	3.81533	6.41298	5.47739	4.13152
0.08	3.81801	6.41154	5.47637	4.13113
0.081	3.82077	6.40991	5.47544	4.13078
0.082	3.8236	6.40809	5.47459	4.13047
0.083	3.82651	6.40608	5.47381	4.1302
0.084	3.82949	6.40389	5.47312	4.12996
0.085	3.83255	6.40152	5.4725	4.12977
0.086	3.83568	6.39896	5.47195	4.12961
0.087	3.83888	6.39622	5.47149	4.12949
0.088	3.84216	6.39331	5.47109	4.12941
0.089	3.84551	6.39021	5.47078	4.12937
0.09	3.84893	6.38694	5.47053	4.12936
0.091	3.85242	6.38349	5.47036	4.12939
0.092	3.85599	6.37987	5.47026	4.12946
0.093	3.85963	6.37608	5.47023	4.12957
0.094	3.86334	6.37211	5.47027	4.12971
0.095	3.86712	6.36798	5.47038	4.12989
0.096	3.87098	6.36369	5.47056	4.1301
0.097	3.8749	6.35923	5.4708	4.13035
0.098	3.8789	6.35461	5.47112	4.13064
0.099	3.88296	6.34982	5.4715	4.13096
0.1	3.8871	6.34488	5.47194	4.13132
0.101	3.89131	6.33979	5.47245	4.13171
0.102	3.89559	6.33454	5.47302	4.13213
0.103	3.89993	6.32914	5.47365	4.13259
0.104	3.90435	6.32359	5.47435	4.13309
0.105	3.90883	6.31789	5.4751	4.13362
0.106	3.91339	6.31205	5.47591	4.13418
0.107	3.91801	6.30607	5.47679	4.13478
0.108	3.9227	6.29995	5.47772	4.1354
0.109	3.92746	6.29369	5.4787	4.13606
0.11	3.93229	6.2873	5.47975	4.13676
0.111	3.93718	6.28077	5.48084	4.13748
0.112	3.94214	6.27412	5.482	4.13824
0.113	3.94717	6.26734	5.4832	4.13903
0.114	3.95227	6.26044	5.48446	4.13985
0.115	3.95743	6.25342	5.48576	4.1407
0.116	3.96266	6.24628	5.48712	4.14158
0.117	3.96796	6.23902	5.48852	4.14249
0.118	3.97332	6.23165	5.48997	4.14343
0.119	3.97875	6.22417	5.49147	4.1444
0.12	3.98425	6.21659	5.49302	4.1454
0.121	3.98981	6.2089	5.4946	4.14643
0.122	3.99544	6.20112	5.49624	4.14749
0.123	4.00113	6.19323	5.49791	4.14857
0.124	4.00689	6.18525	5.49963	4.14968
0.125	4.01272	6.17718	5.50138	4.15082
0.126	4.01861	6.16902	5.50318	4.15199
0.127	4.02456	6.16078	5.50501	4.15318
0.128	4.03059	6.15246	5.50688	4.1544
0.129	4.03668	6.14405	5.50878	4.15565
0.13	4.04283	6.13557	5.51072	4.15692
0.131	4.04905	6.12702	5.5127	4.15822
0.132	4.05534	6.11839	5.5147	4.15954
0.133	4.06169	6.10971	5.51674	4.16089
0.134	4.06811	6.10095	5.5188	4.16226
0.135	4.0746	6.09214	5.5209	4.16365
0.136	4.08115	6.08327	5.52302	4.16507
0.137	4.08777	6.07435	5.52517	4.16651
0.138	4.09445	6.06538	5.52734	4.16798
0.139	4.1012	6.05636	5.52954	4.16946
0.14	4.10802	6.0473	5.53177	4.17097
0.141	4.11491	6.0382	5.53401	4.1725
0.142	4.12186	6.02906	5.53627	4.17405
0.143	4.12888	6.01989	5.53856	4.17562
0.144	4.13597	6.01068	5.54086	4.17722
0.145	4.14313	6.00145	5.54318	4.17883
0.146	4.15035	5.9922	5.54551	4.18046
0.147	4.15765	5.98292	5.54786	4.18212
0.148	4.16502	5.97363	5.55022	4.18379
0.149	4.17245	5.96432	5.55259	4.18548
0.15	4.17996	5.955	5.55498	4.18719
0.151	4.18753	5.94567	5.55737	4.18892
0.152	4.19518	5.93633	5.55977	4.19066
0.153	4.2029	5.927	5.56218	4.19243
0.154	4.21069	5.91766	5.56459	4.19421
0.155	4.21856	5.90833	5.56701	4.19601
0.156	4.2265	5.89901	5.56943	4.19782
0.157	4.23451	5.8897	5.57186	4.19965
0.158	4.2426	5.8804	5.57428	4.2015
0.159	4.25076	5.87112	5.5767	4.20336
0.16	4.259	5.86186	5.57913	4.20523
0.161	4.26732	5.85262	5.58154	4.20713
0.162	4.27571	5.8434	5.58396	4.20903
0.163	4.28419	5.83422	5.58636	4.21095
0.164	4.29274	5.82506	5.58876	4.21289
0.165	4.30137	5.81594	5.59116	4.21484
0.166	4.31008	5.80686	5.59354	4.2168
0.167	4.31888	5.79781	5.59591	4.21878
0.168	4.32775	5.78881	5.59827	4.22076
0.169	4.33671	5.77986	5.60061	4.22276
0.17	4.34576	5.77095	5.60295	4.22478
0.171	4.35489	5.76209	5.60526	4.2268
0.172	4.36411	5.75329	5.60756	4.22884
0.173	4.37341	5.74454	5.60984	4.23089
0.174	4.3828	5.73585	5.6121	4.23295
0.175	4.39228	5.72723	5.61434	4.23502
0.176	4.40186	5.71866	5.61655	4.2371
0.177	4.41152	5.71016	5.61874	4.23919
0.178	4.42128	5.70173	5.62091	4.24129
0.179	4.43113	5.69337	5.62305	4.2434
0.18	4.44108	5.68508	5.62516	4.24552
0.181	4.45112	5.67687	5.62725	4.24766
0.182	4.46126	5.66874	5.6293	4.2498
0.183	4.4715	5.66068	5.63132	4.25194
0.184	4.48184	5.65271	5.63331	4.2541
0.185	4.49228	5.64482	5.63527	4.25627
0.186	4.50282	5.63702	5.63719	4.25844
0.187	4.51347	5.6293	5.63907	4.26063
0.188	4.52422	5.62167	5.64092	4.26282
0.189	4.53508	5.61414	5.64273	4.26502
0.19	4.54605	5.6067	5.6445	4.26722
0.191	4.55713	5.59935	5.64623	4.26944
0.192	4.56831	5.5921	5.64792	4.27166
0.193	4.57961	5.58495	5.64956	4.27389
0.194	4.59103	5.5779	5.65116	4.27612
0.195	4.60256	5.57095	5.65271	4.27836
0.196	4.6142	5.56411	5.65422	4.28061
0.197	4.62597	5.55736	5.65568	4.28286
0.198	4.63785	5.55073	5.65709	4.28512
0.199	4.64985	5.5442	5.65845	4.28739
0.2	4.66198	5.53778	5.65976	4.28966
0.201	4.67423	5.53147	5.66102	4.29194
0.202	4.68661	5.52528	5.66222	4.29423
0.203	4.69911	5.51919	5.66337	4.29651
0.204	4.71174	5.51322	5.66447	4.29881
0.205	4.72451	5.50736	5.66551	4.30111
0.206	4.7374	5.50162	5.66649	4.30342
0.207	4.75043	5.49599	5.66741	4.30573
0.208	4.7636	5.49049	5.66828	4.30804
0.209	4.7769	5.4851	5.66908	4.31036
0.21	4.79033	5.47982	5.66983	4.31269
0.211	4.80391	5.47467	5.67051	4.31502
0.212	4.81763	5.46964	5.67113	4.31735
0.213	4.83149	5.46473	5.67169	4.31969
0.214	4.8455	5.45994	5.67218	4.32203
0.215	4.85965	5.45527	5.67261	4.32438
0.216	4.87395	5.45073	5.67297	4.32673
0.217	4.8884	5.44631	5.67327	4.32909
0.218	4.903	5.44201	5.6735	4.33145
0.219	4.91775	5.43783	5.67366	4.33381
0.22	4.93266	5.43378	5.67375	4.33618
0.221	4.94772	5.42985	5.67377	4.33856
0.222	4.96294	5.42605	5.67372	4.34093
0.223	4.97831	5.42237	5.67361	4.34331
0.224	4.99385	5.41881	5.67342	4.3457
0.225	5.00955	5.41538	5.67316	4.34809
0.226	5.02541	5.41208	5.67282	4.35048
0.227	5.04143	5.40889	5.67242	4.35288
0.228	5.05762	5.40583	5.67194	4.35528
0.229	5.07398	5.40289	5.67139	4.35768
0.23	5.0905	5.40008	5.67076	4.36009
0.231	5.1072	5.3974	5.67006	4.3625
0.232	5.12407	5.39483	5.66929	4.36492
0.233	5.14111	5.39239	5.66844	4.36734
0.234	5.15832	5.39007	5.66751	4.36976
0.235	5.17571	5.38787	5.66651	4.37219
0.236	5.19327	5.38579	5.66544	4.37462
0.237	5.21101	5.38383	5.66428	4.37706
0.238	5.22893	5.38199	5.66306	4.3795
0.239	5.24703	5.38027	5.66175	4.38195
0.24	5.26531	5.37867	5.66037	4.38439
0.241	5.28377	5.37719	5.65891	4.38685
0.242	5.30242	5.37583	5.65738	4.3893
0.243	5.32125	5.37458	5.65577	4.39176
0.244	5.34026	5.37345	5.65408	4.39423
0.245	5.35946	5.37243	5.65231	4.3967
0.246	5.37885	5.37153	5.65047	4.39917
0.247	5.39843	5.37074	5.64856	4.40165
0.248	5.41819	5.37006	5.64657	4.40413
0.249	5.43815	5.36949	5.6445	4.40662
0.25	5.45829	5.36904	5.64235	4.40911
0.251	5.47863	5.36869	5.64014	4.41161
0.252	5.49916	5.36845	5.63784	4.41411
0.253	5.51988	5.36832	5.63547	4.41662
0.254	5.54079	5.3683	5.63303	4.41913
0.255	5.56189	5.36838	5.63051	4.42164
0.256	5.58319	5.36856	5.62793	4.42416
0.257	5.60469	5.36885	5.62526	4.42669
0.258	5.62638	5.36924	5.62253	4.42922
0.259	5.64826	5.36972	5.61972	4.43176
0.26	5.67034	5.37031	5.61685	4.4343
0.261	5.69262	5.37099	5.6139	4.43685
0.262	5.71509	5.37177	5.61088	4.4394
0.263	5.73775	5.37265	5.6078	4.44196
0.264	5.76062	5.37362	5.60464	4.44453
0.265	5.78368	5.37468	5.60142	4.4471
0.266	5.80693	5.37583	5.59813	4.44967
0.267	5.83038	5.37708	5.59478	4.45226
0.268	5.85403	5.37841	5.59136	4.45485
0.269	5.87787	5.37983	5.58788	4.45744
0.27	5.9019	5.38133	5.58434	4.46004
0.271	5.92614	5.38292	5.58073	4.46265
0.272	5.95056	5.38459	5.57706	4.46527
0.273	5.97518	5.38634	5.57334	4.46789
0.274	5.99999	5.38817	5.56955	4.47052
0.275	6.025	5.39008	5.56571	4.47315
0.276	6.0502	5.39207	5.56181	4.4758
0.277	6.07559	5.39413	5.55786	4.47845
0.278	6.10117	5.39627	5.55385	4.4811
0.279	6.12694	5.39848	5.54979	4.48377
0.28	6.1529	5.40076	5.54568	4.48644
0.281	6.17905	5.40311	5.54152	4.48912
0.282	6.20538	5.40553	5.53732	4.49181
0.283	6.2319	5.40802	5.53306	4.49451
0.284	6.25861	5.41057	5.52877	4.49721
0.285	6.28549	5.41318	5.52442	4.49992
0.286	6.31257	5.41586	5.52004	4.50264
0.287	6.33982	5.4186	5.51562	4.50537
0.288	6.36725	5.42139	5.51115	4.50811
0.289	6.39486	5.42425	5.50666	4.51085
0.29	6.42264	5.42716	5.50212	4.51361
0.291	6.4506	5.43013	5.49755	4.51637
0.292	6.47874	5.43315	5.49295	4.51915
0.293	6.50704	5.43623	5.48832	4.52193
0.294	6.53551	5.43935	5.48366	4.52472
0.295	6.56415	5.44253	5.47898	4.52752
0.296	6.59296	5.44575	5.47427	4.53033
0.297	6.62193	5.44902	5.46954	4.53315
0.298	6.65106	5.45234	5.46479	4.53598
0.299	6.68035	5.45569	5.46001	4.53882
0.3	6.7098	5.4591	5.45523	4.54167
0.301	6.7394	5.46254	5.45042	4.54453
0.302	6.76916	5.46602	5.44561	4.5474
0.303	6.79906	5.46955	5.44078	4.55029
0.304	6.82912	5.47311	5.43595	4.55318
0.305	6.85931	5.47671	5.4311	4.55608
0.306	6.88965	5.48034	5.42626	4.55899
0.307	6.92013	5.48401	5.42141	4.56192
0.308	6.95075	5.4877	5.41656	4.56485
0.309	6.9815	5.49143	5.41171	4.5678
0.31	7.01238	5.4952	5.40687	4.57075
0.311	7.04339	5.49899	5.40204	4.57372
0.312	7.07453	5.5028	5.39721	4.5767
0.313	7.10578	5.50665	5.39239	4.57969
0.314	7.13716	5.51052	5.38759	4.5827
0.315	7.16865	5.51442	5.3828	4.58571
0.316	7.20026	5.51834	5.37803	4.58874
0.317	7.23198	5.52228	5.37328	4.59178
0.318	7.2638	5.52625	5.36856	4.59483
0.319	7.29572	5.53023	5.36385	4.59789
0.32	7.32775	5.53424	5.35918	4.60096
0.321	7.35987	5.53826	5.35453	4.60405
0.322	7.39208	5.5423	5.34991	4.60715
0.323	7.42438	5.54636	5.34533	4.61026
0.324	7.45677	5.55043	5.34079	4.61339
0.325	7.48924	5.55452	5.33628	4.61653
0.326	7.52179	5.55863	5.33182	4.61968
0.327	7.55441	5.56275	5.32739	4.62284
0.328	7.5871	5.56688	5.32302	4.62602
0.329	7.61985	5.57102	5.31869	4.62921
0.33	7.65267	5.57518	5.31441	4.63241
0.331	7.68555	5.57934	5.31019	4.63562
0.332	7.71849	5.58352	5.30601	4.63885
0.333	7.75147	5.5877	5.3019	4.64209
0.334	7.7845	5.59189	5.29785	4.64535
0.335	7.81757	5.5961	5.29386	4.64862
0.336	7.85069	5.6003	5.28993	4.6519
0.337	7.88383	5.60452	5.28607	4.65519
0.338	7.91701	5.60874	5.28228	4.6585
0.339	7.95021	5.61297	5.27856	4.66183
0.34	7.98343	5.6172	5.27491	4.66516
0.341	8.01667	5.62144	5.27134	4.66851
0.342	8.04993	5.62569	5.26784	4.67188
0.343	8.08319	5.62993	5.26443	4.67525
0.344	8.11646	5.63418	5.2611	4.67864
0.345	8.14972	5.63844	5.25785	4.68205
0.346	8.18299	5.6427	5.25469	4.68547
0.347	8.21624	5.64696	5.25162	4.6889
0.348	8.24948	5.65122	5.24864	4.69235
0.349	8.28271	5.65548	5.24575	4.69581
0.35	8.31591	5.65975	5.24296	4.69928
0.351	8.34908	5.66402	5.24027	4.70277
0.352	8.38223	5.66828	5.23767	4.70627
0.353	8.41533	5.67255	5.23517	4.70978
0.354	8.4484	5.67683	5.23278	4.71331
0.355	8.48143	5.6811	5.23049	4.71686
0.356	8.5144	5.68537	5.22831	4.72041
0.357	8.54732	5.68964	5.22624	4.72398
0.358	8.58019	5.69391	5.22428	4.72757
0.359	8.61299	5.69819	5.22243	4.73117
0.36	8.64572	5.70246	5.2207	4.73478
0.361	8.67838	5.70674	5.21908	4.7384
0.362	8.71097	5.71101	5.21758	4.74204
0.363	8.74348	5.71529	5.21619	4.74569
0.364	8.7759	5.71956	5.21493	4.74936
0.365	8.80823	5.72384	5.2138	4.75304
0.366	8.84047	5.72812	5.21278	4.75673
0.367	8.87261	5.7324	5.21189	4.76043
0.368	8.90465	5.73667	5.21113	4.76415
0.369	8.93658	5.74096	5.2105	4.76789
0.37	8.9684	5.74524	5.20999	4.77163
0.371	9.0001	5.74952	5.20962	4.77539
0.372	9.03168	5.7538	5.20938	4.77916
0.373	9.06314	5.75808	5.20927	4.78294
0.374	9.09447	5.76237	5.2093	4.78674
0.375	9.12567	5.76666	5.20947	4.79054
0.376	9.15673	5.77095	5.20977	4.79437
0.377	9.18765	5.77524	5.21021	4.7982
0.378	9.21842	5.77954	5.21078	4.80204
0.379	9.24904	5.78384	5.2115	4.8059
0.38	9.27951	5.78814	5.21236	4.80977
0.381	9.30982	5.79245	5.21336	4.81365
0.382	9.33996	5.79676	5.21451	4.81754
0.383	9.36994	5.80107	5.21579	4.82144
0.384	9.39975	5.80539	5.21723	4.82536
0.385	9.42939	5.80971	5.2188	4.82928
0.386	9.45885	5.81404	5.22052	4.83322
0.387	9.48812	5.81837	5.22239	4.83717
0.388	9.51721	5.82271	5.2244	4.84112
0.389	9.54611	5.82706	5.22656	4.84509
0.39	9.57482	5.83142	5.22887	4.84907
0.391	9.60333	5.83578	5.23132	4.85306
0.392	9.63164	5.84014	5.23392	4.85705
0.393	9.65974	5.84452	5.23667	4.86106
0.394	9.68764	5.84891	5.23957	4.86508
0.395	9.71532	5.8533	5.24262	4.8691
0.396	9.74279	5.8577	5.24581	4.87314
0.397	9.77004	5.86212	5.24915	4.87718
0.398	9.79707	5.86654	5.25264	4.88123
0.399	9.82388	5.87098	5.25628	4.88529
0.4	9.85045	5.87542	5.26007	4.88936
0.401	9.87679	5.87988	5.264	4.89344
0.402	9.9029	5.88435	5.26808	4.89752
0.403	9.92878	5.88883	5.27231	4.90161
0.404	9.95441	5.89333	5.27668	4.90571
0.405	9.97979	5.89784	5.2812	4.90981
0.406	10.0049	5.90236	5.28586	4.91392
0.407	10.0298	5.9069	5.29067	4.91804
0.408	10.0545	5.91145	5.29563	4.92216
0.409	10.0789	5.91602	5.30072	4.92629
0.41	10.103	5.9206	5.30596	4.93042
0.411	10.1268	5.92521	5.31134	4.93456
0.412	10.1504	5.92983	5.31687	4.9387
0.413	10.1738	5.93446	5.32253	4.94285
0.414	10.1969	5.93912	5.32833	4.947
0.415	10.2197	5.94379	5.33427	4.95115
0.416	10.2422	5.94848	5.34034	4.95531
0.417	10.2644	5.95319	5.34655	4.95947
0.418	10.2864	5.95793	5.3529	4.96364
0.419	10.3081	5.96268	5.35938	4.96781
0.42	10.3295	5.96746	5.36599	4.97198
0.421	10.3507	5.97225	5.37274	4.97615
0.422	10.3715	5.97707	5.37961	4.98032
0.423	10.3921	5.98192	5.38661	4.98449
0.424	10.4124	5.98678	5.39374	4.98867
0.425	10.4323	5.99167	5.40099	4.99285
0.426	10.452	5.99658	5.40836	4.99702
0.427	10.4714	6.00152	5.41586	5.0012
0.428	10.4905	6.00649	5.42347	5.00537
0.429	10.5093	6.01147	5.43121	5.00955
0.43	10.5279	6.01649	5.43906	5.01372
0.431	10.5461	6.02153	5.44703	5.01789
0.432	10.564	6.0266	5.45511	5.02207
0.433	10.5816	6.0317	5.4633	5.02623
0.434	10.5989	6.03683	5.4716	5.0304
0.435	10.6159	6.04199	5.48	5.03456
0.436	10.6326	6.04717	5.48852	5.03872
0.437	10.649	6.05238	5.49713	5.04288
0.438	10.6651	6.05763	5.50585	5.04703
0.439	10.6809	6.06291	5.51466	5.05118
0.44	10.6964	6.06821	5.52357	5.05533
0.441	10.7115	6.07355	5.53258	5.05947
0.442	10.7264	6.07892	5.54168	5.0636
0.443	10.7409	6.08433	5.55086	5.06773
0.444	10.7552	6.08976	5.56014	5.07185
0.445	10.7691	6.09523	5.5695	5.07597
0.446	10.7827	6.10074	5.57895	5.08008
0.447	10.796	6.10628	5.58847	5.08418
0.448	10.809	6.11185	5.59807	5.08827
0.449	10.8217	6.11746	5.60775	5.09236
0.45	10.8341	6.12311	5.61751	5.09644
0.451	10.8462	6.12879	5.62733	5.10051
0.452	10.8579	6.13451	5.63722	5.10458
0.453	10.8694	6.14027	5.64718	5.10863
0.454	10.8805	6.14606	5.65721	5.11268
0.455	10.8913	6.1519	5.66729	5.11671
0.456	10.9018	6.15777	5.67743	5.12074
0.457	10.912	6.16368	5.68763	5.12475
0.458	10.9219	6.16963	5.69788	5.12876
0.459	10.9315	6.17562	5.70818	5.13275
0.46	10.9407	6.18165	5.71853	5.13674
0.461	10.9497	6.18772	5.72893	5.14071
0.462	10.9583	6.19383	5.73937	5.14467
0.463	10.9667	6.19999	5.74985	5.14862
0.464	10.9747	6.20619	5.76036	5.15255
0.465	10.9824	6.21242	5.77091	5.15648
0.466	10.9898	6.21871	5.7815	5.16039
0.467	10.9969	6.22503	5.79211	5.16429
0.468	11.0037	6.2314	5.80275	5.16817
0.469	11.0102	6.23782	5.81342	5.17204
0.47	11.0164	6.24428	5.8241	5.1759
0.471	11.0223	6.25078	5.83481	5.17975
0.472	11.0279	6.25733	5.84553	5.18358
0.473	11.0332	6.26393	5.85627	5.18739
0.474	11.0382	6.27057	5.86702	5.19119
0.475	11.0429	6.27726	5.87778	5.19498
0.476	11.0473	6.284	5.88854	5.19875
0.477	11.0514	6.29079	5.89931	5.20251
0.478	11.0552	6.29762	5.91007	5.20625
0.479	11.0587	6.3045	5.92084	5.20997
0.48	11.062	6.31143	5.9316	5.21368
0.481	11.0649	6.31842	5.94236	5.21737
0.482	11.0675	6.32545	5.9531	5.22105
0.483	11.0699	6.33253	5.96384	5.22471
0.484	11.0719	6.33966	5.97456	5.22836
0.485	11.0737	6.34685	5.98526	5.23199
0.486	11.0752	6.35409	5.99595	5.2356
0.487	11.0764	6.36138	6.00661	5.2392
0.488	11.0773	6.36872	6.01725	5.24277
0.489	11.078	6.37612	6.02786	5.24634
0.49	11.0784	6.38357	6.03845	5.24988
0.491	11.0784	6.39107	6.049	5.25341
0.492	11.0782	6.39863	6.05952	5.25692
0.493	11.0778	6.40624	6.07001	5.26042
0.494	11.077	6.41392	6.08046	5.2639
0.495	11.076	6.42164	6.09087	5.26736
0.496	11.0748	6.42943	6.10123	5.2708
0.497	11.0732	6.43727	6.11156	5.27423
0.498	11.0714	6.44517	6.12183	5.27764
0.499	11.0693	6.45312	6.13206	5.28103
0.5	11.067	6.46114	6.14224	5.28441
0.501	11.0644	6.46921	6.15237	5.28777
0.502	11.0615	6.47735	6.16244	5.29111
0.503	11.0584	6.48555	6.17246	5.29444
0.504	11.055	6.4938	6.18242	5.29775
0.505	11.0513	6.50212	6.19232	5.30104
0.506	11.0474	6.5105	6.20216	5.30432
0.507	11.0433	6.51894	6.21194	5.30758
0.508	11.0389	6.52745	6.22165	5.31082
0.509	11.0342	6.53602	6.2313	5.31405
0.51	11.0294	6.54465	6.24088	5.31726
0.511	11.0242	6.55335	6.25038	5.32046
0.512	11.0188	6.56211	6.25982	5.32364
0.513	11.0132	6.57094	6.26919	5.3268
0.514	11.0073	6.57984	6.27848	5.32995
0.515	11.0012	6.5888	6.2877	5.33309
0.516	10.9949	6.59783	6.29684	5.33621
0.517	10.9883	6.60693	6.3059	5.33931
0.518	10.9815	6.6161	6.31489	5.3424
0.519	10.9744	6.62534	6.32379	5.34548
0.52	10.9672	6.63465	6.33262	5.34854
0.521	10.9597	6.64402	6.34136	5.35159
0.522	10.9519	6.65347	6.35002	5.35463
0.523	10.944	6.66299	6.3586	5.35765
0.524	10.9358	6.67259	6.36708	5.36067
0.525	10.9274	6.68225	6.37549	5.36366
0.526	10.9187	6.69199	6.38381	5.36665
0.527	10.9099	6.70181	6.39204	5.36962
0.528	10.9008	6.7117	6.40018	5.37259
0.529	10.8916	6.72166	6.40824	5.37554
0.53	10.8821	6.7317	6.4162	5.37848
0.531	10.8724	6.74182	6.42408	5.38141
0.532	10.8624	6.75202	6.43187	5.38434
0.533	10.8523	6.76229	6.43956	5.38725
0.534	10.842	6.77264	6.44717	5.39015
0.535	10.8314	6.78307	6.45468	5.39305
0.536	10.8207	6.79358	6.46211	5.39593
0.537	10.8097	6.80417	6.46944	5.39881
0.538	10.7986	6.81484	6.47668	5.40168
0.539	10.7872	6.8256	6.48383	5.40454
0.54	10.7757	6.83643	6.49089	5.4074
0.541	10.7639	6.84735	6.49785	5.41025
0.542	10.752	6.85835	6.50472	5.4131
0.543	10.7399	6.86944	6.51151	5.41594
0.544	10.7275	6.88061	6.5182	5.41878
0.545	10.715	6.89186	6.5248	5.42161
0.546	10.7023	6.90321	6.53131	5.42444
0.547	10.6894	6.91463	6.53773	5.42726
0.548	10.6763	6.92615	6.54406	5.43008
0.549	10.6631	6.93775	6.5503	5.4329
0.55	10.6496	6.94944	6.55645	5.43572
0.551	10.636	6.96122	6.56251	5.43854
0.552	10.6222	6.97308	6.56849	5.44136
0.553	10.6082	6.98504	6.57438	5.44417
0.554	10.594	6.99709	6.58018	5.44699
0.555	10.5797	7.00923	6.58589	5.44981
0.556	10.5651	7.02145	6.59153	5.45263
0.557		7.03377	6.59708	5.45545
0.558		7.04619	6.60254	5.45827
0.559		7.05869	6.60793	5.4611
0.56		7.07129	6.61323	5.46393
0.561		7.08398	6.61845	5.46677
0.562		7.09677	6.6236	5.46961
0.563		7.10965	6.62866	5.47246
0.564		7.12262	6.63365	5.47531
0.565		7.13569	6.63856	5.47817
0.566		7.14885	6.64341	5.48103
0.567		7.16211	6.64818	5.48391
0.568		7.17547	6.65287	5.48679
0.569		7.18892	6.6575	5.48968
0.57		7.20247	6.66206	5.49258
0.571		7.21612	6.66656	5.49549
0.572		7.22986	6.67099	5.49841
0.573		7.2437	6.67535	5.50134
0.574		7.25763	6.67966	5.50428
0.575		7.27167	6.6839	5.50724
0.576		7.2858	6.68809	5.51021
0.577		7.30003	6.69222	5.51319
0.578		7.31436	6.69629	5.51618
0.579		7.32879	6.70031	5.51919
0.58		7.34331	6.70428	5.52221
0.581		7.35793	6.7082	5.52525
0.582		7.37265	6.71207	5.52831
0.583		7.38747	6.7159	5.53138
0.584		7.40239	6.71968	5.53447
0.585		7.4174	6.72343	5.53758
0.586		7.43251	6.72713	5.5407
0.587		7.44772	6.7308	5.54384
0.588		7.46303	6.73443	5.547
0.589		7.47843	6.73802	5.55018
0.59		7.49393	6.74159	5.55338
0.591		7.50953	6.74513	5.55661
0.592		7.52522	6.74864	5.55985
0.593		7.54101	6.75212	5.56311
0.594		7.5569	6.75559	5.56639
0.595		7.57288	6.75903	5.5697
0.596		7.58895	6.76246	5.57303
0.597		7.60512	6.76587	5.57638
0.598		7.62138	6.76927	5.57976
0.599		7.63774	6.77265	5.58316
0.6		7.65418	6.77603	5.58658
0.601		7.67072	6.77941	5.59003
0.602		7.68735	6.78277	5.5935
0.603		7.70407	6.78614	5.597
0.604		7.72088	6.78951	5.60052
0.605		7.73778	6.79288	5.60407
0.606		7.75477	6.79626	5.60765
0.607		7.77184	6.79965	5.61125
0.608		7.789	6.80305	5.61488
0.609		7.80624	6.80646	5.61854
0.61		7.82357	6.80988	5.62222
0.611		7.84098	6.81333	5.62593
0.612		7.85848	6.81679	5.62967
0.613		7.87605	6.82028	5.63343
0.614		7.8937	6.82379	5.63723
0.615		7.91144	6.82734	5.64105
0.616		7.92924	6.83091	5.6449
0.617		7.94713	6.83451	5.64878
0.618		7.96509	6.83815	5.65269
0.619		7.98312	6.84183	5.65663
0.62		8.00122	6.84555	5.6606
0.621		8.01939	6.84931	5.6646
0.622		8.03763	6.85311	5.66862
0.623		8.05594	6.85696	5.67268
0.624		8.07431	6.86086	5.67676
0.625		8.09275	6.86482	5.68088
0.626		8.11125	6.86883	5.68502
0.627		8.1298	6.87289	5.6892
0.628		8.14842	6.87702	5.6934
0.629		8.16709	6.8812	5.69763
0.63		8.18582	6.88545	5.7019
0.631		8.2046	6.88977	5.70619
0.632		8.22342	6.89415	5.71051
0.633		8.2423	6.89861	5.71486
0.634		8.26123	6.90314	5.71924
0.635		8.28019	6.90774	5.72365
0.636		8.2992	6.91243	5.72809
0.637		8.31825	6.91719	5.73256
0.638		8.33734	6.92203	5.73706
0.639		8.35646	6.92696	5.74158
0.64		8.37562	6.93197	5.74613
0.641		8.3948	6.93708	5.75071
0.642		8.41402	6.94227	5.75532
0.643		8.43326	6.94755	5.75996
0.644		8.45252	6.95293	5.76462
0.645		8.4718	6.95841	5.76932
0.646		8.4911	6.96399	5.77403
0.647		8.51042	6.96966	5.77878
0.648		8.52975	6.97544	5.78355
0.649		8.54909	6.98132	5.78835
0.65		8.56843	6.98731	5.79317
0.651		8.58778	6.99341	5.79802
0.652		8.60714	6.99961	5.80289
0.653		8.62649	7.00593	5.80779
0.654		8.64583	7.01236	5.81271
0.655		8.66517	7.0189	5.81765
0.656		8.6845	7.02556	5.82262
0.657		8.70382	7.03234	5.82761
0.658		8.72312	7.03924	5.83262
0.659		8.7424	7.04626	5.83765
0.66		8.76166	7.0534	5.84271
0.661		8.7809	7.06067	5.84779
0.662		8.8001	7.06806	5.85288
0.663		8.81928	7.07558	5.858
0.664		8.83842	7.08323	5.86313
0.665		8.85752	7.09101	5.86828
0.666		8.87658	7.09891	5.87346
0.667		8.89559	7.10695	5.87864
0.668		8.91456	7.11513	5.88385
0.669		8.93348	7.12343	5.88907
0.67		8.95234	7.13188	5.8943
0.671		8.97114	7.14046	5.89956
0.672		8.98989	7.14917	5.90482
0.673		9.00856	7.15803	5.9101
0.674		9.02717	7.16702	5.91539
0.675		9.04571	7.17615	5.92069
0.676		9.06417	7.18543	5.92601
0.677		9.08256	7.19484	5.93133
0.678		9.10086	7.2044	5.93667
0.679		9.11908	7.2141	5.94201
0.68		9.1372	7.22394	5.94736
0.681		9.15524	7.23393	5.95272
0.682		9.17318	7.24406	5.95809
0.683		9.19101	7.25434	5.96346
0.684		9.20875	7.26476	5.96884
0.685		9.22638	7.27533	5.97422
0.686		9.24389	7.28605	5.97961
0.687		9.2613	7.29691	5.985
0.688		9.27858	7.30792	5.99039
0.689		9.29575	7.31907	5.99578
0.69		9.31278	7.33037	6.00117
0.691		9.32969	7.34182	6.00656
0.692		9.34647	7.35341	6.01195
0.693		9.36311	7.36515	6.01734
0.694		9.37962	7.37704	6.02273
0.695		9.39598	7.38907	6.02811
0.696		9.41219	7.40126	6.03349
0.697		9.42825	7.41358	6.03886
0.698		9.44416	7.42605	6.04422
0.699		9.45991	7.43867	6.04958
0.7		9.4755	7.45143	6.05492
0.701		9.49093	7.46434	6.06026
0.702		9.50619	7.47739	6.06559
0.703		9.52127	7.49059	6.07091
0.704		9.53618	7.50392	6.07621
0.705		9.55092	7.51741	6.0815
0.706		9.56547	7.53103	6.08678
0.707		9.57984	7.54479	6.09205
0.708		9.59401	7.55869	6.09729
0.709		9.608	7.57273	6.10252
0.71		9.62179	7.58691	6.10774
0.711		9.63538	7.60122	6.11293
0.712		9.64876	7.61567	6.11811
0.713		9.66195	7.63026	6.12326
0.714		9.67492	7.64498	6.1284
0.715		9.68768	7.65983	6.13351
0.716		9.70022	7.67481	6.1386
0.717		9.71255	7.68993	6.14366
0.718		9.72465	7.70517	6.1487
0.719		9.73653	7.72054	6.15371
0.72		9.74818	7.73604	6.1587
0.721		9.7596	7.75166	6.16366
0.722		9.77078	7.7674	6.16858
0.723		9.78173	7.78327	6.17348
0.724		9.79243	7.79925	6.17835
0.725		9.8029	7.81536	6.18319
0.726		9.81311	7.83158	6.18799
0.727		9.82308	7.84791	6.19277
0.728		9.83279	7.86436	6.1975
0.729		9.84225	7.88092	6.2022
0.73		9.85145	7.89759	6.20687
0.731		9.86039	7.91436	6.2115
0.732		9.86907	7.93124	6.21609
0.733		9.87749	7.94823	6.22064
0.734		9.88563	7.96531	6.22515
0.735		9.8935	7.9825	6.22962
0.736		9.9011	7.99978	6.23405
0.737		9.90842	8.01716	6.23844
0.738		9.91547	8.03463	6.24279
0.739		9.92223	8.05219	6.24709
0.74		9.92871	8.06984	6.25134
0.741		9.93491	8.08758	6.25555
0.742		9.94082	8.1054	6.25971
0.743		9.94643	8.12329	6.26383
0.744		9.95176	8.14127	6.2679
0.745		9.95679	8.15933	6.27192
0.746		9.96153	8.17746	6.27589
0.747		9.96597	8.19566	6.2798
0.748		9.97011	8.21393	6.28367
0.749		9.97395	8.23227	6.28748
0.75		9.97748	8.25066	6.29124
0.751		9.98071	8.26912	6.29495
0.752		9.98363	8.28764	6.2986
0.753		9.98625	8.30622	6.3022
0.754		9.98855	8.32484	6.30574
0.755		9.99054	8.34352	6.30923
0.756		9.99222	8.36224	6.31266
0.757		9.99359	8.38101	6.31603
0.758		9.99464	8.39982	6.31934
0.759		9.99537	8.41867	6.32259
0.76		9.99579	8.43756	6.32578
0.761			8.45647	6.32891
0.762			8.47542	6.33197
0.763			8.4944	6.33498
0.764			8.5134	6.33792
0.765			8.53242	6.3408
0.766			8.55146	6.34362
0.767			8.57051	6.34637
0.768			8.58958	6.34905
0.769			8.60865	6.35167
0.77			8.62773	6.35423
0.771			8.64682	6.35671
0.772			8.6659	6.35913
0.773			8.68498	6.36148
0.774			8.70405	6.36376
0.775			8.72312	6.36598
0.776			8.74217	6.36812
0.777			8.7612	6.37019
0.778			8.78022	6.3722
0.779			8.79921	6.37413
0.78			8.81818	6.37599
0.781			8.83712	6.37778
0.782			8.85603	6.3795
0.783			8.8749	6.38114
0.784			8.89374	6.38271
0.785			8.91253	6.38421
0.786			8.93128	6.38563
0.787			8.94998	6.38698
0.788			8.96864	6.38826
0.789			8.98723	6.38946
0.79			9.00578	6.39059
0.791			9.02426	6.39164
0.792			9.04267	6.39261
0.793			9.06102	6.39351
0.794			9.0793	6.39434
0.795			9.09751	6.39508
0.796			9.11564	6.39576
0.797			9.1337	6.39635
0.798			9.15167	6.39687
0.799			9.16955	6.39731
0.8			9.18735	6.39767
0.801			9.20505	6.39796
0.802			9.22266	6.39817
0.803			9.24017	6.3983
0.804			9.25758	6.39835
0.805			9.27489	6.39833
0.806			9.29209	6.39823
0.807			9.30918	6.39805
0.808			9.32616	6.39779
0.809			9.34303	6.39745
0.81			9.35977	6.39704
0.811			9.37639	6.39655
0.812			9.39289	6.39598
0.813			9.40926	6.39534
0.814			9.4255	6.39461
0.815			9.44161	6.39381
0.816			9.45758	6.39293
0.817			9.47341	6.39198
0.818			9.4891	6.39095
0.819			9.50465	6.38984
0.82			9.52005	6.38865
0.821			9.5353	6.38739
0.822			9.5504	6.38605
0.823			9.56535	6.38463
0.824			9.58013	6.38314
0.825			9.59476	6.38157
0.826			9.60922	6.37993
0.827			9.62352	6.37821
0.828			9.63765	6.37641
0.829			9.65161	6.37455
0.83			9.6654	6.3726
0.831			9.67901	6.37058
0.832			9.69245	6.36849
0.833			9.7057	6.36633
0.834			9.71878	6.36409
0.835			9.73167	6.36178
0.836			9.74437	6.3594
0.837			9.75689	6.35695
0.838			9.76921	6.35442
0.839			9.78134	6.35183
0.84			9.79328	6.34916
0.841			9.80502	6.34642
0.842			9.81656	6.34362
0.843			9.8279	6.34074
0.844			9.83903	6.3378
0.845			9.84997	6.33479
0.846			9.86069	6.33171
0.847			9.87121	6.32857
0.848			9.88151	6.32536
0.849			9.89161	6.32208
0.85			9.90148	6.31874
0.851			9.91115	6.31533
0.852			9.92059	6.31186
0.853			9.92982	6.30833
0.854			9.93883	6.30474
0.855			9.94761	6.30108
0.856			9.95617	6.29736
0.857			9.96451	6.29358
0.858			9.97262	6.28975
0.859			9.9805	6.28585
0.86			9.98815	6.2819
0.861			9.99557	6.27789
0.862			10.0028	6.27382
0.863			10.0097	6.26969
0.864			10.0164	6.26551
0.865			10.0229	6.26128
0.866			10.0292	6.257
0.867			10.0352	6.25266
0.868			10.041	6.24827
0.869			10.0465	6.24382
0.87			10.0518	6.23933
0.871			10.0569	6.23479
0.872			10.0617	6.2302
0.873			10.0662	6.22557
0.874			10.0706	6.22088
0.875			10.0747	6.21616
0.876			10.0785	6.21138
0.877			10.0821	6.20657
0.878			10.0854	6.20171
0.879			10.0885	6.1968
0.88			10.0914	6.19186
0.881			10.094	6.18688
0.882			10.0963	6.18186
0.883			10.0984	6.1768
0.884			10.1003	6.1717
0.885			10.1019	6.16657
0.886			10.1033	6.1614
0.887			10.1044	6.1562
0.888			10.1052	6.15096
0.889			10.1058	6.14569
0.89			10.1062	6.14039
0.891			10.1063	6.13507
0.892			10.1061	6.12971
0.893			10.1057	6.12432
0.894			10.1051	6.11891
0.895			10.1042	6.11347
0.896			10.103	6.10801
0.897			10.1016	6.10252
0.898			10.1	6.09701
0.899			10.0981	6.09147
0.9			10.0959	6.08592
0.901			10.0935	6.08035
0.902			10.0909	6.07475
0.903			10.088	6.06914
0.904			10.0848	6.06352
0.905			10.0814	6.05788
0.906			10.0778	6.05222
0.907			10.0739	6.04655
0.908			10.0698	6.04087
0.909			10.0654	6.03517
0.91			10.0607	6.02947
0.911			10.0559	6.02375
0.912			10.0507	6.01803
0.913			10.0454	6.0123
0.914			10.0398	6.00657
0.915			10.0339	6.00082
0.916			10.0278	5.99508
0.917			10.0215	5.98933
0.918			10.0149	5.98358
0.919			10.0081	5.97783
0.92			10.0011	5.97208
0.921			9.99381	5.96633
0.922			9.98629	5.96058
0.923			9.97854	5.95483
0.924			9.97055	5.94909
0.925			9.96234	5.94335
0.926			9.95389	5.93762
0.927			9.94521	5.9319
0.928			9.9363	5.92618
0.929			9.92717	5.92047
0.93			9.9178	5.91477
0.931			9.90822	5.90908
0.932			9.89841	5.90341
0.933			9.88838	5.89774
0.934			9.87812	5.89209
0.935			9.86765	5.88646
0.936			9.85696	5.88084
0.937			9.84605	5.87523
0.938			9.83493	5.86964
0.939			9.82359	5.86407
0.94			9.81204	5.85852
0.941			9.80028	5.85299
0.942			9.78832	5.84747
0.943			9.77614	5.84198
0.944			9.76376	5.83651
0.945			9.75118	5.83107
0.946			9.73839	5.82564
0.947			9.7254	5.82024
0.948			9.71222	5.81487
0.949			9.69884	5.80952
0.95			9.68526	5.8042
0.951			9.67149	5.7989
0.952			9.65753	5.79363
0.953			9.64338	5.78839
0.954			9.62904	5.78318
0.955			9.61451	5.778
0.956			9.59981	5.77285
0.957			9.58492	5.76773
0.958			9.56985	5.76264
0.959			9.55461	5.75759
0.96			9.53918	5.75256
0.961				5.74757
0.962				5.74262
0.963				5.73769
0.964				5.73281
0.965				5.72796
0.966				5.72314
0.967				5.71836
0.968				5.71362
0.969				5.70891
0.97				5.70425
0.971				5.69962
0.972				5.69502
0.973				5.69047
0.974				5.68596
0.975				5.68148
0.976				5.67705
0.977				5.67266
0.978				5.6683
0.979				5.66399
0.98				5.65972
0.981				5.65548
0.982				5.65129
0.983				5.64715
0.984				5.64304
0.985				5.63897
0.986				5.63495
0.987				5.63097
0.988				5.62703
0.989				5.62313
0.99				5.61928
0.991				5.61547
0.992				5.6117
0.993				5.60797
0.994				5.60429
0.995				5.60065
0.996				5.59705
0.997				5.5935
0.998				5.58998
0.999				5.58651
1				5.58309
1.001				5.5797
1.002				5.57636
1.003				5.57306
1.004				5.5698
1.005				5.56658
1.006				5.56341
1.007				5.56028
1.008				5.55718
1.009				5.55413
1.01				5.55112
1.011				5.54816
1.012				5.54523
1.013				5.54234
1.014				5.5395
1.015				5.53669
1.016				5.53392
1.017				5.5312
1.018				5.52851
1.019				5.52586
1.02				5.52325
1.021				5.52068
1.022				5.51814
1.023				5.51564
1.024				5.51319
1.025				5.51076
1.026				5.50838
1.027				5.50603
1.028				5.50371
1.029				5.50143
1.03				5.49919
1.031				5.49698
1.032				5.49481
1.033				5.49267
1.034				5.49056
1.035				5.48848
1.036				5.48644
1.037				5.48443
1.038				5.48246
1.039				5.48051
1.04				5.47859
1.041				5.47671
1.042				5.47486
1.043				5.47303
1.044				5.47123
1.045				5.46947
1.046				5.46773
1.047				5.46602
1.048				5.46433
1.049				5.46267
1.05				5.46104
1.051				5.45944
1.052				5.45786
1.053				5.4563
1.054				5.45477
1.055				5.45327
1.056				5.45179
1.057				5.45033
1.058				5.44889
1.059				5.44748
1.06				5.44608
1.061				5.44471
1.062				5.44336
1.063				5.44203
1.064				5.44072
1.065				5.43943
1.066				5.43816
1.067				5.43691
1.068				5.43567
1.069				5.43446
1.07				5.43326
1.071				5.43208
1.072				5.43091
1.073				5.42976
1.074				5.42863
1.075				5.42751
1.076				5.42641
1.077				5.42532
1.078				5.42424
1.079				5.42318
1.08				5.42214
1.081				5.4211
1.082				5.42008
1.083				5.41907
1.084				5.41807
1.085				5.41709
1.086				5.41611
1.087				5.41515
1.088				5.4142
1.089				5.41326
1.09				5.41232
1.091				5.4114
1.092				5.41049
1.093				5.40958
1.094				5.40869
1.095				5.4078
1.096				5.40692
1.097				5.40605
1.098				5.40519
1.099				5.40434
1.1				5.40349
1.101				5.40265
1.102				5.40182
1.103				5.40099
1.104				5.40017
1.105				5.39936
1.106				5.39855
1.107				5.39775
1.108				5.39695
1.109				5.39616
1.11				5.39538
1.111				5.3946
1.112				5.39382
1.113				5.39306
1.114				5.39229
1.115				5.39153
1.116				5.39078
1.117				5.39003
1.118				5.38928
1.119				5.38854
1.12				5.38781
1.121				5.38708
1.122				5.38635
1.123				5.38563
1.124				5.38491
1.125				5.38419
1.126				5.38348
1.127				5.38278
1.128				5.38207
1.129				5.38138
1.13				5.38068
1.131				5.37999
1.132				5.37931
1.133				5.37863
1.134				5.37795
1.135				5.37728
1.136				5.37661
1.137				5.37594
1.138				5.37528
1.139				5.37463
1.14				5.37398
1.141				5.37333
1.142				5.37269
1.143				5.37206
1.144				5.37142
1.145				5.3708
1.146				5.37018
1.147				5.36956
1.148				5.36895
1.149				5.36834
1.15				5.36774
1.151				5.36715
1.152				5.36656
1.153				5.36598
1.154				5.3654
1.155				5.36483
1.156				5.36427
1.157				5.36371
1.158				5.36316
1.159				5.36262
1.16				5.36208
1.161				5.36155
1.162				5.36103
1.163				5.36052
1.164				5.36001
1.165				5.35951
1.166				5.35902
1.167				5.35854
1.168				5.35807
1.169				5.3576
1.17				5.35714
1.171				5.3567
1.172				5.35626
1.173				5.35583
1.174				5.35541
1.175				5.355
1.176				5.3546
1.177				5.35422
1.178				5.35384
1.179				5.35347
1.18				5.35311
1.181				5.35277
1.182				5.35243
1.183				5.35211
1.184				5.3518
1.185				5.3515
1.186				5.35121
1.187				5.35094
1.188				5.35067
1.189				5.35042
1.19				5.35019
1.191				5.34996
1.192				5.34975
1.193				5.34955
1.194				5.34937
1.195				5.3492
1.196				5.34904
1.197				5.3489
1.198				5.34877
1.199				5.34866
1.2				5.34856
1.201				5.34847
1.202				5.3484
1.203				5.34835
1.204				5.34831
1.205				5.34829
1.206				5.34828
1.207				5.34829
1.208				5.34831
1.209				5.34835
1.21				5.34841
1.211				5.34848
1.212				5.34857
1.213				5.34868
1.214				5.3488
1.215				5.34894
1.216				5.3491
1.217				5.34927
1.218				5.34946
1.219				5.34967
1.22				5.3499
1.221				5.35014
1.222				5.3504
1.223				5.35068
1.224				5.35098
1.225				5.35129
1.226				5.35162
1.227				5.35197
1.228				5.35234
1.229				5.35273
1.23				5.35313
1.231				5.35355
1.232				5.35399
1.233				5.35445
1.234				5.35492
1.235				5.35542
1.236				5.35593
1.237				5.35646
1.238				5.35701
1.239				5.35757
1.24				5.35816
1.241				5.35876
1.242				5.35938
1.243				5.36002
1.244				5.36067
1.245				5.36135
1.246				5.36204
1.247				5.36275
1.248				5.36347
1.249				5.36422
1.25				5.36498
1.251				5.36576
1.252				5.36655
1.253				5.36737
1.254				5.3682
1.255				5.36904
1.256				5.36991
1.257				5.37079
1.258				5.37168
1.259				5.37259
1.26				5.37352
1.261				5.37447
1.262				5.37543
1.263				5.3764
1.264				5.37739
1.265				5.3784
1.266				5.37942
1.267				5.38045
1.268				5.3815
1.269				5.38256
1.27				5.38364
1.271				5.38473
1.272				5.38584
1.273				5.38696
1.274				5.38809
1.275				5.38923
1.276				5.39039
1.277				5.39155
1.278				5.39273
1.279				5.39392
1.28				5.39513
1.281				5.39634
1.282				5.39756
1.283				5.3988
1.284				5.40004
1.285				5.4013
1.286				5.40256
1.287				5.40383
1.288				5.40511
1.289				5.4064
1.29				5.4077
1.291				5.409
1.292				5.41031
1.293				5.41163
1.294				5.41296
1.295				5.41429
1.296				5.41562
1.297				5.41697
1.298				5.41831
1.299				5.41966
1.3				5.42102
1.301				5.42238
1.302				5.42374
1.303				5.42511
1.304				5.42648
1.305				5.42785
1.306				5.42922
1.307				5.43059
1.308				5.43196
1.309				5.43334
1.31				5.43471
1.311				5.43609
1.312				5.43746
1.313				5.43883
1.314				5.4402
1.315				5.44157
1.316				5.44294
1.317				5.4443
1.318				5.44566
1.319				5.44702
1.32				5.44837
1.321				5.44972
1.322				5.45106
1.323				5.45239
1.324				5.45372
1.325				5.45505
1.326				5.45636
1.327				5.45767
1.328				5.45898
1.329				5.46027
1.33				5.46156
1.331				5.46283
1.332				5.4641
1.333				5.46536
1.334				5.4666
1.335				5.46784
1.336				5.46907
1.337				5.47028
1.338				5.47148
1.339				5.47267
1.34				5.47385
1.341				5.47501
1.342				5.47617
1.343				5.4773
1.344				5.47842
1.345				5.47953
1.346				5.48063
1.347				5.4817
1.348				5.48277
1.349				5.48381
1.35				5.48484
1.351				5.48585
1.352				5.48685
1.353				5.48783
1.354				5.48879
1.355				5.48973
1.356				5.49065
1.357				5.49155
1.358				5.49244
1.359				5.49331
1.36				5.49415
1.361				5.49498
1.362				5.49578
1.363				5.49657
1.364				5.49733
1.365				5.49807
1.366				5.49879
1.367				5.49949
1.368				5.50017
1.369				5.50082
1.37				5.50146
1.371				5.50207
1.372				5.50265
1.373				5.50321
1.374				5.50375
1.375				5.50427
1.376				5.50476
1.377				5.50523
1.378				5.50567
1.379				5.50609
1.38				5.50648
1.381				5.50685
1.382				5.5072
1.383				5.50752
1.384				5.50781
1.385				5.50808
1.386				5.50832
1.387				5.50854
1.388				5.50873
1.389				5.50889
1.39				5.50903
1.391				5.50914
1.392				5.50923
1.393				5.50929
1.394				5.50932
1.395				5.50933
1.396				5.50931
1.397				5.50926
1.398				5.50919
1.399				5.50909
1.4				5.50896
1.401				5.5088
1.402				5.50862
1.403				5.50842
1.404				5.50818
1.405				5.50792
1.406				5.50763
1.407				5.50731
1.408				5.50697
1.409				5.5066
1.41				5.50621
1.411				5.50578
1.412				5.50533
1.413				5.50485
1.414				5.50435
1.415				5.50382
1.416				5.50326
1.417				5.50268
1.418				5.50207
1.419				5.50143
1.42				5.50077
1.421				5.50008
1.422				5.49937
1.423				5.49862
1.424				5.49786
1.425				5.49706
1.426				5.49625
1.427				5.4954
1.428				5.49453
1.429				5.49364
1.43				5.49272
1.431				5.49177
1.432				5.4908
1.433				5.48981
1.434				5.48879
1.435				5.48774
1.436				5.48667
1.437				5.48558
1.438				5.48446
1.439				5.48332
1.44				5.48216
1.441				5.48097
1.442				5.47976
1.443				5.47853
1.444				5.47728
1.445				5.476
1.446				5.4747
1.447				5.47337
1.448				5.47203
1.449				5.47066
1.45				5.46927
1.451				5.46787
1.452				5.46644
1.453				5.46498
1.454				5.46351
1.455				5.46202
1.456				5.46051
1.457				5.45898
1.458				5.45743
1.459				5.45586
1.46				5.45427
1.461				5.45266
1.462				5.45103
1.463				5.44939
1.464				5.44772
1.465				5.44604
1.466				5.44434
1.467				5.44263
1.468				5.4409
1.469				5.43915
1.47				5.43738
1.471				5.4356
1.472				5.43381
1.473				5.432
1.474				5.43017
1.475				5.42833
1.476				5.42647
1.477				5.42461
1.478				5.42272
1.479				5.42083
1.48				5.41892
1.481				5.417
1.482				5.41506
1.483				5.41311
1.484				5.41116
1.485				5.40919
1.486				5.40721
1.487				5.40522
1.488				5.40322
1.489				5.40121
1.49				5.39919
1.491				5.39716
1.492				5.39512
1.493				5.39307
1.494				5.39102
1.495				5.38896
1.496				5.38689
1.497				5.38481
1.498				5.38273
[truncated: 1 more rows]
