# Supplementary material for: Evidence accumulation relates to perceptual consciousness and monitoring
Source: Nat Commun. 2021 May 31;12:3261. doi: 10.1038/s41467-021-23540-y (PMC8166835; doi:10.1038/s41467-021-23540-y)
Supplement: Supplementary file 4 — Source Data [file 41467_2021_23540_MOESM4_ESM.zip › Supplementary Data/SFig.4b.xls]

## Sheet: Sheet1
corrconf_miss	cp_detect	selective	corrconfhit	corrconfmiss
-0.0472181	-0.205882	FALSE	TRUE	FALSE
-0.12146	0.296003	TRUE	FALSE	FALSE
-0.14639	0.270739	TRUE	FALSE	FALSE
0.0640884	-0.015083	FALSE	TRUE	FALSE
-0.116853	-0.0965309	FALSE	TRUE	FALSE
-0.225426	-0.0177225	FALSE	FALSE	FALSE
0.148401	0.164404	FALSE	FALSE	FALSE
0.134115	0.0113122	FALSE	FALSE	FALSE
0.0156792	0.187783	FALSE	FALSE	FALSE
-0.169751	0.226621	FALSE	FALSE	FALSE
0.0629683	-0.0403469	FALSE	FALSE	FALSE
-0.142012	0.086727	FALSE	FALSE	FALSE
-0.231791	0.142534	TRUE	TRUE	FALSE
-0.119556	0.174585	TRUE	TRUE	FALSE
-0.0864909	0.276018	FALSE	FALSE	FALSE
0.0755506	0.222474	FALSE	FALSE	FALSE
-0.362489	0.152338	FALSE	FALSE	TRUE
0.0825437	0.325038	FALSE	TRUE	FALSE
0.0869859	0.0339367	FALSE	FALSE	FALSE
-0.0672494	-0.0644796	FALSE	FALSE	FALSE
-0.084567	0.0833333	FALSE	FALSE	FALSE
-0.174363	0.105581	FALSE	FALSE	FALSE
-0.135448	-0.190045	FALSE	FALSE	FALSE
-0.217428	-0.0769231	FALSE	FALSE	FALSE
-0.0724635	-0.178733	FALSE	FALSE	FALSE
0.0111819	-0.139894	FALSE	TRUE	FALSE
-0.11173	0.0463801	FALSE	FALSE	FALSE
-0.0424814	0.102564	FALSE	FALSE	FALSE
-0.00209869	0.190422	TRUE	FALSE	FALSE
-0.233451	0.386124	FALSE	FALSE	FALSE
-0.0977683	-0.120664	FALSE	TRUE	FALSE
0.037265	-0.00301659	TRUE	TRUE	FALSE
0.166933	0.076546	FALSE	FALSE	FALSE
-0.142206	0.11727	FALSE	FALSE	FALSE
-0.00759797	0.0512821	FALSE	FALSE	FALSE
-0.0249374	0.165913	FALSE	FALSE	FALSE
0.179119	0.16365	FALSE	TRUE	FALSE
0.0229068	0.205128	FALSE	TRUE	FALSE
-0.206616	0.226621	TRUE	TRUE	FALSE
-0.151661	0.214555	FALSE	FALSE	FALSE
0.0507652	-0.154223	FALSE	FALSE	FALSE
-0.0727107	-0.00603318	FALSE	FALSE	FALSE
0.0768591	0.035822	FALSE	FALSE	FALSE
0.0424554	0.0365762	FALSE	FALSE	FALSE
-0.125577	-0.0192308	FALSE	FALSE	FALSE
0.115844	-0.0426094	FALSE	FALSE	FALSE
-0.13619	0.225867	FALSE	FALSE	FALSE
0.00368615	0.0493967	FALSE	FALSE	FALSE
-0.198681	0.000754148	FALSE	FALSE	FALSE
-0.0225472	-0.179487	FALSE	TRUE	FALSE
-0.163153	-0.0886124	FALSE	FALSE	FALSE
0.0675375	-0.189668	FALSE	FALSE	FALSE
-0.0453774	-0.207391	FALSE	FALSE	FALSE
0.0531406	0.0339367	FALSE	FALSE	FALSE
-0.121121	-0.0840875	TRUE	TRUE	FALSE
-0.0435143	0.125189	FALSE	FALSE	FALSE
0.263608	0.0365762	TRUE	TRUE	FALSE
0.256812	-0.0641026	TRUE	FALSE	FALSE
0.288185	0.0260181	FALSE	FALSE	TRUE
0.21614	0.226244	FALSE	FALSE	FALSE
0.0848538	-0.104449	TRUE	FALSE	FALSE
-0.0807345	0.161765	FALSE	FALSE	FALSE
-0.102302	-0.0667421	FALSE	FALSE	FALSE
-0.101612	-0.33635	FALSE	FALSE	FALSE
-0.178119	-0.247738	TRUE	FALSE	FALSE
0.0986508	-0.147813	FALSE	FALSE	FALSE
-0.0641117	0.276772	FALSE	TRUE	FALSE
0.0429717	0.0131976	FALSE	FALSE	FALSE
0.0903356	-0.0124434	FALSE	FALSE	FALSE
0.115051	-0.139517	FALSE	FALSE	FALSE
-0.0351947	0.365385	TRUE	TRUE	FALSE
0.149358	0.0294118	FALSE	FALSE	FALSE
0.263742	-0.0708899	TRUE	TRUE	FALSE
-0.0264319	0.319759	FALSE	FALSE	FALSE
0.0147548	0.17006	TRUE	FALSE	FALSE
0.043377	-0.199849	FALSE	FALSE	FALSE
0.28295	0.0452489	FALSE	FALSE	TRUE
0.034992	0.223982	FALSE	FALSE	FALSE
0.0537282	-0.020362	FALSE	FALSE	FALSE
-0.0166716	-0.00791855	FALSE	FALSE	FALSE
0.125077	0.179864	FALSE	FALSE	FALSE
0.0350225	0.107466	FALSE	FALSE	FALSE
-0.235344	0.0188537	TRUE	TRUE	FALSE
-0.222257	0.0671192	TRUE	FALSE	FALSE
-0.165072	-0.0139517	FALSE	FALSE	FALSE
-0.0423288	-0.0211161	FALSE	FALSE	FALSE
