# Supplementary material for: Evidence accumulation relates to perceptual consciousness and monitoring
Source: Nat Commun. 2021 May 31;12:3261. doi: 10.1038/s41467-021-23540-y (PMC8166835; doi:10.1038/s41467-021-23540-y)
Supplement: Supplementary file 4 — Source Data [file 41467_2021_23540_MOESM4_ESM.zip › Supplementary Data/Fig.1f.xls]

## Sheet: Sheet1
time	slow	mid	fast	miss
-0.5	1.10047	0.998866	1.09024	1.04414
-0.499	1.09992	0.999101	1.09136	1.04396
-0.498	1.09938	0.999341	1.09248	1.04378
-0.497	1.09884	0.999587	1.0936	1.0436
-0.496	1.0983	0.999838	1.09472	1.04341
-0.495	1.09777	1.0001	1.09585	1.04323
-0.494	1.09725	1.00036	1.09697	1.04305
-0.493	1.09672	1.00063	1.0981	1.04287
-0.492	1.09621	1.0009	1.09923	1.04269
-0.491	1.0957	1.00118	1.10036	1.04251
-0.49	1.09519	1.00146	1.1015	1.04233
-0.489	1.09469	1.00175	1.10263	1.04215
-0.488	1.09419	1.00205	1.10376	1.04198
-0.487	1.0937	1.00235	1.1049	1.0418
-0.486	1.09321	1.00266	1.10603	1.04162
-0.485	1.09273	1.00297	1.10717	1.04144
-0.484	1.09225	1.0033	1.1083	1.04126
-0.483	1.09178	1.00362	1.10943	1.04108
-0.482	1.09131	1.00395	1.11057	1.04091
-0.481	1.09085	1.00429	1.1117	1.04073
-0.48	1.09039	1.00464	1.11283	1.04055
-0.479	1.08994	1.00499	1.11395	1.04038
-0.478	1.08949	1.00535	1.11508	1.0402
-0.477	1.08905	1.00571	1.1162	1.04003
-0.476	1.08861	1.00608	1.11732	1.03985
-0.475	1.08818	1.00646	1.11844	1.03968
-0.474	1.08775	1.00684	1.11956	1.03951
-0.473	1.08733	1.00723	1.12067	1.03933
-0.472	1.08691	1.00762	1.12178	1.03916
-0.471	1.08649	1.00802	1.12288	1.03899
-0.47	1.08608	1.00843	1.12399	1.03882
-0.469	1.08568	1.00885	1.12508	1.03865
-0.468	1.08528	1.00927	1.12618	1.03848
-0.467	1.08489	1.00969	1.12726	1.03832
-0.466	1.0845	1.01013	1.12835	1.03815
-0.465	1.08411	1.01057	1.12943	1.03798
-0.464	1.08373	1.01101	1.1305	1.03782
-0.463	1.08335	1.01146	1.13157	1.03765
-0.462	1.08298	1.01192	1.13263	1.03749
-0.461	1.08261	1.01239	1.13369	1.03733
-0.46	1.08225	1.01286	1.13474	1.03717
-0.459	1.08189	1.01333	1.13578	1.03701
-0.458	1.08154	1.01382	1.13682	1.03685
-0.457	1.08118	1.01431	1.13785	1.03669
-0.456	1.08084	1.0148	1.13887	1.03654
-0.455	1.0805	1.0153	1.13989	1.03638
-0.454	1.08016	1.01581	1.1409	1.03623
-0.453	1.07983	1.01633	1.1419	1.03608
-0.452	1.0795	1.01685	1.14289	1.03593
-0.451	1.07917	1.01737	1.14388	1.03578
-0.45	1.07885	1.0179	1.14485	1.03563
-0.449	1.07854	1.01844	1.14582	1.03548
-0.448	1.07822	1.01898	1.14678	1.03534
-0.447	1.07792	1.01953	1.14773	1.03519
-0.446	1.07761	1.02009	1.14867	1.03505
-0.445	1.07731	1.02065	1.14961	1.03491
-0.444	1.07701	1.02121	1.15053	1.03477
-0.443	1.07672	1.02178	1.15144	1.03463
-0.442	1.07643	1.02236	1.15235	1.0345
-0.441	1.07614	1.02294	1.15324	1.03436
-0.44	1.07586	1.02353	1.15412	1.03423
-0.439	1.07558	1.02412	1.155	1.0341
-0.438	1.07531	1.02472	1.15586	1.03397
-0.437	1.07504	1.02532	1.15671	1.03384
-0.436	1.07477	1.02593	1.15755	1.03372
-0.435	1.07451	1.02654	1.15838	1.0336
-0.434	1.07424	1.02715	1.1592	1.03348
-0.433	1.07399	1.02777	1.16001	1.03336
-0.432	1.07373	1.0284	1.16081	1.03324
-0.431	1.07348	1.02903	1.16159	1.03312
-0.43	1.07323	1.02966	1.16237	1.03301
-0.429	1.07299	1.0303	1.16313	1.0329
-0.428	1.07275	1.03094	1.16388	1.03279
-0.427	1.07251	1.03159	1.16462	1.03268
-0.426	1.07228	1.03224	1.16535	1.03258
-0.425	1.07204	1.03289	1.16606	1.03247
-0.424	1.07182	1.03355	1.16676	1.03237
-0.423	1.07159	1.03421	1.16745	1.03227
-0.422	1.07137	1.03488	1.16813	1.03218
-0.421	1.07115	1.03554	1.16879	1.03208
-0.42	1.07093	1.03621	1.16945	1.03199
-0.419	1.07072	1.03689	1.17009	1.0319
-0.418	1.0705	1.03756	1.17071	1.03181
-0.417	1.0703	1.03824	1.17133	1.03173
-0.416	1.07009	1.03892	1.17193	1.03165
-0.415	1.06989	1.03961	1.17252	1.03156
-0.414	1.06969	1.04029	1.17309	1.03149
-0.413	1.06949	1.04098	1.17365	1.03141
-0.412	1.06929	1.04167	1.1742	1.03134
-0.411	1.0691	1.04236	1.17474	1.03127
-0.41	1.06891	1.04305	1.17526	1.0312
-0.409	1.06872	1.04375	1.17577	1.03113
-0.408	1.06854	1.04445	1.17627	1.03107
-0.407	1.06836	1.04514	1.17675	1.03101
-0.406	1.06818	1.04584	1.17722	1.03095
-0.405	1.068	1.04654	1.17767	1.03089
-0.404	1.06782	1.04724	1.17812	1.03084
-0.403	1.06765	1.04794	1.17855	1.03079
-0.402	1.06748	1.04864	1.17896	1.03074
-0.401	1.06731	1.04934	1.17936	1.03069
-0.4	1.06715	1.05004	1.17975	1.03065
-0.399	1.06698	1.05074	1.18013	1.03061
-0.398	1.06682	1.05144	1.18049	1.03057
-0.397	1.06666	1.05214	1.18084	1.03053
-0.396	1.0665	1.05284	1.18118	1.0305
-0.395	1.06635	1.05354	1.1815	1.03047
-0.394	1.06619	1.05424	1.18181	1.03044
-0.393	1.06604	1.05494	1.18211	1.03041
-0.392	1.06589	1.05563	1.18239	1.03039
-0.391	1.06575	1.05632	1.18267	1.03036
-0.39	1.0656	1.05702	1.18292	1.03035
-0.389	1.06546	1.0577	1.18317	1.03033
-0.388	1.06532	1.05839	1.1834	1.03032
-0.387	1.06518	1.05908	1.18362	1.03031
-0.386	1.06504	1.05976	1.18383	1.0303
-0.385	1.06491	1.06044	1.18402	1.03029
-0.384	1.06477	1.06112	1.1842	1.03029
-0.383	1.06464	1.06179	1.18437	1.03028
-0.382	1.06451	1.06246	1.18453	1.03029
-0.381	1.06438	1.06313	1.18468	1.03029
-0.38	1.06426	1.06379	1.18481	1.0303
-0.379	1.06413	1.06446	1.18493	1.0303
-0.378	1.06401	1.06511	1.18504	1.03032
-0.377	1.06389	1.06576	1.18513	1.03033
-0.376	1.06377	1.06641	1.18522	1.03034
-0.375	1.06365	1.06706	1.18529	1.03036
-0.374	1.06354	1.0677	1.18536	1.03038
-0.373	1.06342	1.06833	1.18541	1.03041
-0.372	1.06331	1.06896	1.18545	1.03043
-0.371	1.0632	1.06958	1.18548	1.03046
-0.37	1.06309	1.0702	1.18549	1.03049
-0.369	1.06298	1.07081	1.1855	1.03052
-0.368	1.06288	1.07142	1.1855	1.03055
-0.367	1.06277	1.07202	1.18548	1.03059
-0.366	1.06267	1.07262	1.18546	1.03063
-0.365	1.06257	1.07321	1.18542	1.03067
-0.364	1.06247	1.07379	1.18538	1.03071
-0.363	1.06237	1.07437	1.18532	1.03076
-0.362	1.06227	1.07493	1.18526	1.0308
-0.361	1.06217	1.0755	1.18518	1.03085
-0.36	1.06208	1.07605	1.1851	1.0309
-0.359	1.06199	1.0766	1.18501	1.03095
-0.358	1.06189	1.07714	1.18491	1.03101
-0.357	1.0618	1.07767	1.1848	1.03107
-0.356	1.06171	1.0782	1.18468	1.03112
-0.355	1.06162	1.07872	1.18455	1.03119
-0.354	1.06154	1.07923	1.18441	1.03125
-0.353	1.06145	1.07973	1.18427	1.03131
-0.352	1.06137	1.08022	1.18412	1.03138
-0.351	1.06128	1.0807	1.18396	1.03145
-0.35	1.0612	1.08118	1.18379	1.03151
-0.349	1.06112	1.08164	1.18361	1.03159
-0.348	1.06103	1.0821	1.18343	1.03166
-0.347	1.06095	1.08255	1.18324	1.03173
-0.346	1.06088	1.08299	1.18304	1.03181
-0.345	1.0608	1.08342	1.18284	1.03189
-0.344	1.06072	1.08384	1.18263	1.03196
-0.343	1.06064	1.08425	1.18241	1.03205
-0.342	1.06057	1.08465	1.18219	1.03213
-0.341	1.06049	1.08504	1.18196	1.03221
-0.34	1.06042	1.08542	1.18173	1.03229
-0.339	1.06034	1.08579	1.18149	1.03238
-0.338	1.06027	1.08616	1.18125	1.03247
-0.337	1.0602	1.08651	1.181	1.03255
-0.336	1.06012	1.08685	1.18074	1.03264
-0.335	1.06005	1.08718	1.18049	1.03273
-0.334	1.05998	1.08749	1.18022	1.03283
-0.333	1.05991	1.0878	1.17995	1.03292
-0.332	1.05984	1.0881	1.17968	1.03301
-0.331	1.05977	1.08839	1.17941	1.03311
-0.33	1.0597	1.08866	1.17913	1.0332
-0.329	1.05963	1.08892	1.17884	1.0333
-0.328	1.05956	1.08918	1.17856	1.03339
-0.327	1.05949	1.08942	1.17827	1.03349
-0.326	1.05942	1.08965	1.17798	1.03359
-0.325	1.05935	1.08987	1.17768	1.03369
-0.324	1.05928	1.09007	1.17739	1.03379
-0.323	1.05921	1.09027	1.17709	1.03389
-0.322	1.05914	1.09045	1.17679	1.03399
-0.321	1.05907	1.09063	1.17648	1.03409
-0.32	1.059	1.09079	1.17618	1.03419
-0.319	1.05893	1.09094	1.17587	1.0343
-0.318	1.05885	1.09107	1.17557	1.0344
-0.317	1.05878	1.0912	1.17526	1.0345
-0.316	1.05871	1.09131	1.17495	1.03461
-0.315	1.05863	1.09141	1.17464	1.03471
-0.314	1.05856	1.0915	1.17433	1.03481
-0.313	1.05849	1.09158	1.17402	1.03492
-0.312	1.05841	1.09165	1.17371	1.03502
-0.311	1.05833	1.0917	1.1734	1.03513
-0.31	1.05825	1.09174	1.17309	1.03523
-0.309	1.05817	1.09177	1.17278	1.03533
-0.308	1.05809	1.09179	1.17247	1.03544
-0.307	1.05801	1.09179	1.17216	1.03554
-0.306	1.05793	1.09179	1.17185	1.03565
-0.305	1.05785	1.09177	1.17154	1.03575
-0.304	1.05776	1.09174	1.17124	1.03585
-0.303	1.05767	1.0917	1.17094	1.03596
-0.302	1.05758	1.09164	1.17063	1.03606
-0.301	1.05749	1.09158	1.17034	1.03616
-0.3	1.0574	1.0915	1.17004	1.03626
-0.299	1.0573	1.09141	1.16974	1.03637
-0.298	1.05721	1.09131	1.16945	1.03647
-0.297	1.05711	1.09119	1.16916	1.03657
-0.296	1.05701	1.09107	1.16887	1.03667
-0.295	1.0569	1.09093	1.16858	1.03677
-0.294	1.0568	1.09078	1.1683	1.03687
-0.293	1.05669	1.09062	1.16802	1.03696
-0.292	1.05658	1.09045	1.16775	1.03706
-0.291	1.05647	1.09027	1.16747	1.03716
-0.29	1.05635	1.09007	1.1672	1.03726
-0.289	1.05623	1.08986	1.16694	1.03735
-0.288	1.05611	1.08965	1.16668	1.03744
-0.287	1.05599	1.08942	1.16642	1.03754
-0.286	1.05586	1.08918	1.16617	1.03763
-0.285	1.05573	1.08893	1.16592	1.03772
-0.284	1.05559	1.08867	1.16567	1.03781
-0.283	1.05545	1.0884	1.16543	1.0379
-0.282	1.05531	1.08811	1.16519	1.03799
-0.281	1.05517	1.08782	1.16496	1.03808
-0.28	1.05502	1.08752	1.16474	1.03816
-0.279	1.05487	1.0872	1.16451	1.03825
-0.278	1.05471	1.08688	1.1643	1.03833
-0.277	1.05455	1.08654	1.16408	1.03842
-0.276	1.05439	1.0862	1.16388	1.0385
-0.275	1.05422	1.08584	1.16367	1.03858
-0.274	1.05405	1.08548	1.16348	1.03866
-0.273	1.05387	1.08511	1.16329	1.03873
-0.272	1.05369	1.08472	1.1631	1.03881
-0.271	1.0535	1.08433	1.16292	1.03889
-0.27	1.05331	1.08393	1.16275	1.03896
-0.269	1.05311	1.08352	1.16258	1.03903
-0.268	1.05291	1.0831	1.16241	1.0391
-0.267	1.05271	1.08267	1.16226	1.03917
-0.266	1.0525	1.08223	1.1621	1.03924
-0.265	1.05228	1.08178	1.16196	1.0393
-0.264	1.05206	1.08133	1.16182	1.03937
-0.263	1.05183	1.08087	1.16169	1.03943
-0.262	1.0516	1.08039	1.16156	1.03949
-0.261	1.05136	1.07992	1.16144	1.03955
-0.26	1.05112	1.07943	1.16132	1.03961
-0.259	1.05087	1.07894	1.16121	1.03967
-0.258	1.05061	1.07843	1.16111	1.03972
-0.257	1.05035	1.07793	1.16101	1.03977
-0.256	1.05008	1.07741	1.16092	1.03983
-0.255	1.04981	1.07689	1.16083	1.03988
-0.254	1.04953	1.07636	1.16076	1.03992
-0.253	1.04924	1.07582	1.16068	1.03997
-0.252	1.04895	1.07528	1.16062	1.04001
-0.251	1.04865	1.07473	1.16056	1.04006
-0.25	1.04834	1.07418	1.1605	1.0401
-0.249	1.04803	1.07362	1.16046	1.04014
-0.248	1.04771	1.07305	1.16042	1.04017
-0.247	1.04739	1.07248	1.16038	1.04021
-0.246	1.04705	1.0719	1.16035	1.04024
-0.245	1.04671	1.07132	1.16033	1.04027
-0.244	1.04636	1.07074	1.16031	1.0403
-0.243	1.04601	1.07014	1.1603	1.04033
-0.242	1.04564	1.06955	1.1603	1.04036
-0.241	1.04527	1.06895	1.1603	1.04038
-0.24	1.0449	1.06835	1.16031	1.0404
-0.239	1.04451	1.06774	1.16032	1.04042
-0.238	1.04412	1.06713	1.16034	1.04044
-0.237	1.04372	1.06651	1.16037	1.04046
-0.236	1.04331	1.06589	1.1604	1.04047
-0.235	1.04289	1.06527	1.16044	1.04049
-0.234	1.04247	1.06465	1.16048	1.0405
-0.233	1.04204	1.06402	1.16053	1.04051
-0.232	1.04159	1.06339	1.16058	1.04051
-0.231	1.04115	1.06276	1.16064	1.04052
-0.23	1.04069	1.06212	1.16071	1.04052
-0.229	1.04022	1.06148	1.16078	1.04052
-0.228	1.03975	1.06085	1.16085	1.04052
-0.227	1.03927	1.06021	1.16093	1.04052
-0.226	1.03878	1.05956	1.16102	1.04051
-0.225	1.03828	1.05892	1.16111	1.04051
-0.224	1.03777	1.05828	1.1612	1.0405
-0.223	1.03725	1.05763	1.1613	1.04049
-0.222	1.03673	1.05699	1.16141	1.04047
-0.221	1.03619	1.05634	1.16152	1.04046
-0.22	1.03565	1.0557	1.16163	1.04044
-0.219	1.0351	1.05505	1.16175	1.04043
-0.218	1.03454	1.0544	1.16187	1.04041
-0.217	1.03397	1.05376	1.162	1.04038
-0.216	1.03339	1.05311	1.16213	1.04036
-0.215	1.0328	1.05247	1.16226	1.04033
-0.214	1.03221	1.05182	1.1624	1.04031
-0.213	1.0316	1.05118	1.16255	1.04028
-0.212	1.03099	1.05054	1.16269	1.04024
-0.211	1.03036	1.0499	1.16284	1.04021
-0.21	1.02973	1.04926	1.16299	1.04017
-0.209	1.02909	1.04862	1.16315	1.04014
-0.208	1.02844	1.04799	1.16331	1.0401
-0.207	1.02778	1.04735	1.16347	1.04006
-0.206	1.02711	1.04672	1.16363	1.04001
-0.205	1.02643	1.04609	1.1638	1.03997
-0.204	1.02574	1.04547	1.16397	1.03992
-0.203	1.02505	1.04484	1.16414	1.03987
-0.202	1.02434	1.04422	1.16431	1.03982
-0.201	1.02363	1.0436	1.16449	1.03977
-0.2	1.0229	1.04299	1.16467	1.03972
-0.199	1.02217	1.04238	1.16485	1.03966
-0.198	1.02142	1.04177	1.16503	1.0396
-0.197	1.02067	1.04117	1.16521	1.03954
-0.196	1.01991	1.04057	1.16539	1.03948
-0.195	1.01914	1.03997	1.16558	1.03942
-0.194	1.01836	1.03938	1.16576	1.03935
-0.193	1.01757	1.03879	1.16595	1.03928
-0.192	1.01678	1.0382	1.16614	1.03922
-0.191	1.01597	1.03762	1.16632	1.03915
-0.19	1.01515	1.03705	1.16651	1.03907
-0.189	1.01433	1.03648	1.1667	1.039
-0.188	1.01349	1.03591	1.16689	1.03892
-0.187	1.01265	1.03535	1.16707	1.03884
-0.186	1.0118	1.0348	1.16726	1.03876
-0.185	1.01094	1.03425	1.16745	1.03868
-0.184	1.01007	1.0337	1.16763	1.0386
-0.183	1.00919	1.03316	1.16782	1.03851
-0.182	1.0083	1.03263	1.168	1.03843
-0.181	1.00741	1.0321	1.16818	1.03834
-0.18	1.0065	1.03157	1.16837	1.03825
-0.179	1.00559	1.03106	1.16854	1.03816
-0.178	1.00467	1.03054	1.16872	1.03806
-0.177	1.00374	1.03004	1.1689	1.03797
-0.176	1.0028	1.02954	1.16907	1.03787
-0.175	1.00185	1.02905	1.16924	1.03777
-0.174	1.0009	1.02856	1.16941	1.03767
-0.173	0.999936	1.02808	1.16958	1.03757
-0.172	0.998965	1.0276	1.16974	1.03746
-0.171	0.997985	1.02714	1.1699	1.03736
-0.17	0.996997	1.02667	1.17006	1.03725
-0.169	0.996001	1.02622	1.17021	1.03714
-0.168	0.994998	1.02577	1.17036	1.03703
-0.167	0.993986	1.02533	1.17051	1.03691
-0.166	0.992967	1.0249	1.17065	1.0368
-0.165	0.99194	1.02447	1.17079	1.03668
-0.164	0.990906	1.02405	1.17093	1.03656
-0.163	0.989864	1.02363	1.17106	1.03644
-0.162	0.988815	1.02323	1.17118	1.03632
-0.161	0.987758	1.02283	1.17131	1.0362
-0.16	0.986694	1.02243	1.17142	1.03607
-0.159	0.985623	1.02205	1.17153	1.03595
-0.158	0.984545	1.02167	1.17164	1.03582
-0.157	0.98346	1.0213	1.17174	1.03569
-0.156	0.982368	1.02093	1.17184	1.03555
-0.155	0.981269	1.02058	1.17193	1.03542
-0.154	0.980164	1.02023	1.17201	1.03528
-0.153	0.979052	1.01988	1.17209	1.03514
-0.152	0.977934	1.01955	1.17216	1.03501
-0.151	0.976809	1.01922	1.17223	1.03486
-0.15	0.975678	1.0189	1.17229	1.03472
-0.149	0.974541	1.01859	1.17234	1.03457
-0.148	0.973398	1.01828	1.17239	1.03443
-0.147	0.972249	1.01798	1.17243	1.03428
-0.146	0.971094	1.01769	1.17247	1.03413
-0.145	0.969933	1.01741	1.17249	1.03398
-0.144	0.968767	1.01713	1.17251	1.03382
-0.143	0.967595	1.01686	1.17252	1.03366
-0.142	0.966417	1.0166	1.17253	1.03351
-0.141	0.965235	1.01634	1.17252	1.03335
-0.14	0.964047	1.0161	1.17251	1.03318
-0.139	0.962854	1.01585	1.17249	1.03302
-0.138	0.961657	1.01562	1.17247	1.03285
-0.137	0.960454	1.0154	1.17243	1.03269
-0.136	0.959247	1.01518	1.17239	1.03252
-0.135	0.958035	1.01496	1.17234	1.03235
-0.134	0.956819	1.01476	1.17228	1.03217
-0.133	0.955598	1.01456	1.17221	1.032
-0.132	0.954373	1.01437	1.17214	1.03182
-0.131	0.953144	1.01419	1.17205	1.03164
-0.13	0.951911	1.01401	1.17196	1.03146
-0.129	0.950673	1.01384	1.17186	1.03127
-0.128	0.949433	1.01368	1.17175	1.03109
-0.127	0.948188	1.01352	1.17162	1.0309
-0.126	0.94694	1.01337	1.1715	1.03071
-0.125	0.945688	1.01323	1.17136	1.03052
-0.124	0.944434	1.01309	1.17121	1.03032
-0.123	0.943176	1.01296	1.17105	1.03013
-0.122	0.941915	1.01284	1.17088	1.02993
-0.121	0.94065	1.01272	1.17071	1.02973
-0.12	0.939384	1.01261	1.17052	1.02953
-0.119	0.938114	1.01251	1.17033	1.02932
-0.118	0.936842	1.01241	1.17012	1.02912
-0.117	0.935567	1.01232	1.16991	1.02891
-0.116	0.93429	1.01223	1.16968	1.0287
-0.115	0.933011	1.01215	1.16945	1.02848
-0.114	0.931729	1.01208	1.1692	1.02827
-0.113	0.930446	1.01201	1.16895	1.02805
-0.112	0.92916	1.01194	1.16868	1.02783
-0.111	0.927873	1.01189	1.16841	1.02761
-0.11	0.926584	1.01184	1.16813	1.02738
-0.109	0.925294	1.01179	1.16783	1.02715
-0.108	0.924002	1.01175	1.16753	1.02692
-0.107	0.922709	1.01172	1.16721	1.02669
-0.106	0.921415	1.01169	1.16689	1.02646
-0.105	0.920119	1.01166	1.16655	1.02622
-0.104	0.918823	1.01164	1.16621	1.02598
-0.103	0.917525	1.01163	1.16585	1.02574
-0.102	0.916227	1.01162	1.16549	1.0255
-0.101	0.914929	1.01161	1.16511	1.02525
-0.1	0.913629	1.01161	1.16473	1.02501
-0.099	0.912329	1.01162	1.16433	1.02475
-0.098	0.911029	1.01163	1.16393	1.0245
-0.097	0.909729	1.01164	1.16351	1.02425
-0.096	0.908428	1.01166	1.16309	1.02399
-0.095	0.907128	1.01168	1.16265	1.02373
-0.094	0.905828	1.0117	1.1622	1.02346
-0.093	0.904527	1.01173	1.16175	1.0232
-0.092	0.903227	1.01177	1.16128	1.02293
-0.091	0.901928	1.0118	1.16081	1.02266
-0.09	0.900629	1.01184	1.16032	1.02239
-0.089	0.89933	1.01189	1.15982	1.02211
-0.088	0.898032	1.01194	1.15932	1.02184
-0.087	0.896735	1.01199	1.1588	1.02155
-0.086	0.895439	1.01204	1.15828	1.02127
-0.085	0.894144	1.0121	1.15774	1.02099
-0.084	0.892849	1.01216	1.1572	1.0207
-0.083	0.891556	1.01222	1.15664	1.02041
-0.082	0.890265	1.01229	1.15608	1.02012
-0.081	0.888974	1.01236	1.15551	1.01982
-0.08	0.887685	1.01243	1.15492	1.01952
-0.079	0.886397	1.0125	1.15433	1.01922
-0.078	0.885111	1.01258	1.15373	1.01892
-0.077	0.883827	1.01265	1.15312	1.01861
-0.076	0.882545	1.01273	1.1525	1.01831
-0.075	0.881264	1.01282	1.15187	1.01799
-0.074	0.879985	1.0129	1.15123	1.01768
-0.073	0.878709	1.01298	1.15059	1.01737
-0.072	0.877434	1.01307	1.14993	1.01705
-0.071	0.876162	1.01316	1.14927	1.01673
-0.07	0.874892	1.01325	1.14859	1.01641
-0.069	0.873624	1.01334	1.14791	1.01608
-0.068	0.872358	1.01343	1.14722	1.01575
-0.067	0.871096	1.01352	1.14652	1.01542
-0.066	0.869835	1.01362	1.14582	1.01509
-0.065	0.868578	1.01371	1.1451	1.01475
-0.064	0.867323	1.0138	1.14438	1.01442
-0.063	0.86607	1.0139	1.14365	1.01408
-0.062	0.864821	1.014	1.14291	1.01373
-0.061	0.863575	1.01409	1.14216	1.01339
-0.06	0.862331	1.01419	1.14141	1.01304
-0.059	0.861091	1.01428	1.14065	1.01269
-0.058	0.859854	1.01438	1.13988	1.01234
-0.057	0.85862	1.01447	1.1391	1.01199
-0.056	0.857389	1.01457	1.13832	1.01163
-0.055	0.856162	1.01466	1.13753	1.01127
-0.054	0.854938	1.01476	1.13673	1.01091
-0.053	0.853718	1.01485	1.13593	1.01055
-0.052	0.852501	1.01494	1.13512	1.01019
-0.051	0.851287	1.01503	1.1343	1.00982
-0.05	0.850078	1.01512	1.13347	1.00945
-0.049	0.848872	1.01521	1.13264	1.00908
-0.048	0.847669	1.0153	1.1318	1.00871
-0.047	0.846471	1.01538	1.13096	1.00833
-0.046	0.845277	1.01547	1.13011	1.00795
-0.045	0.844086	1.01555	1.12926	1.00758
-0.044	0.8429	1.01563	1.1284	1.0072
-0.043	0.841717	1.01571	1.12753	1.00681
-0.042	0.840539	1.01578	1.12666	1.00643
-0.041	0.839365	1.01586	1.12578	1.00604
-0.04	0.838195	1.01593	1.1249	1.00565
-0.039	0.83703	1.016	1.12401	1.00527
-0.038	0.835869	1.01607	1.12311	1.00487
-0.037	0.834712	1.01613	1.12222	1.00448
-0.036	0.83356	1.01619	1.12131	1.00409
-0.035	0.832412	1.01625	1.12041	1.00369
-0.034	0.831269	1.01631	1.11949	1.00329
-0.033	0.830131	1.01636	1.11858	1.0029
-0.032	0.828997	1.01641	1.11766	1.0025
-0.031	0.827868	1.01645	1.11673	1.00209
-0.03	0.826743	1.01649	1.1158	1.00169
-0.029	0.825624	1.01653	1.11487	1.00129
-0.028	0.824509	1.01657	1.11393	1.00088
-0.027	0.8234	1.0166	1.11299	1.00048
-0.026	0.822295	1.01663	1.11205	1.00007
-0.025	0.821195	1.01665	1.1111	0.999664
-0.024	0.820101	1.01667	1.11015	0.999255
-0.023	0.819012	1.01668	1.10919	0.998846
-0.022	0.817928	1.01669	1.10824	0.998436
-0.021	0.816849	1.0167	1.10728	0.998025
-0.02	0.815775	1.0167	1.10631	0.997613
-0.019	0.814707	1.0167	1.10535	0.997201
-0.018	0.813644	1.01669	1.10438	0.996788
-0.017	0.812587	1.01668	1.10341	0.996375
-0.016	0.811535	1.01666	1.10243	0.995962
-0.015	0.810489	1.01664	1.10146	0.995548
-0.014	0.809449	1.01661	1.10048	0.995134
-0.013	0.808414	1.01657	1.0995	0.994719
-0.012	0.807385	1.01654	1.09852	0.994305
-0.011	0.806362	1.01649	1.09753	0.99389
-0.01	0.805344	1.01644	1.09655	0.993476
-0.009	0.804332	1.01639	1.09556	0.993062
-0.008	0.803327	1.01633	1.09457	0.992648
-0.007	0.802327	1.01626	1.09358	0.992234
-0.006	0.801334	1.01619	1.09258	0.99182
-0.005	0.800346	1.01611	1.09159	0.991407
-0.004	0.799365	1.01602	1.0906	0.990994
-0.003	0.79839	1.01593	1.0896	0.990582
-0.002	0.797421	1.01584	1.0886	0.990171
-0.001	0.796458	1.01573	1.0876	0.98976
0	0.795502	1.01562	1.0866	0.98935
0.001	0.794553	1.01551	1.0856	0.988941
0.002	0.79361	1.01538	1.0846	0.988533
0.003	0.792673	1.01526	1.0836	0.988126
0.004	0.791743	1.01512	1.0826	0.98772
0.005	0.79082	1.01498	1.0816	0.987315
0.006	0.789903	1.01483	1.08059	0.986911
0.007	0.788993	1.01467	1.07959	0.986509
0.008	0.788091	1.01451	1.07859	0.986108
0.009	0.787195	1.01434	1.07758	0.985709
0.01	0.786306	1.01416	1.07658	0.985311
0.011	0.785424	1.01398	1.07557	0.984915
0.012	0.784549	1.01379	1.07457	0.984521
0.013	0.783681	1.01359	1.07356	0.984128
0.014	0.782821	1.01338	1.07256	0.983738
0.015	0.781967	1.01317	1.07156	0.983349
0.016	0.781122	1.01295	1.07055	0.982963
0.017	0.780283	1.01272	1.06955	0.982578
0.018	0.779452	1.01249	1.06854	0.982196
0.019	0.778629	1.01224	1.06754	0.981816
0.02	0.777813	1.01199	1.06654	0.981439
0.021	0.777005	1.01174	1.06554	0.981064
0.022	0.776205	1.01147	1.06453	0.980692
0.023	0.775412	1.0112	1.06353	0.980322
0.024	0.774627	1.01092	1.06253	0.979955
0.025	0.773851	1.01063	1.06153	0.979591
0.026	0.773082	1.01033	1.06053	0.97923
0.027	0.772321	1.01003	1.05953	0.978871
0.028	0.771569	1.00972	1.05853	0.978516
0.029	0.770825	1.0094	1.05753	0.978164
0.03	0.770089	1.00907	1.05654	0.977815
0.031	0.769361	1.00874	1.05554	0.977469
0.032	0.768642	1.0084	1.05454	0.977127
0.033	0.767931	1.00805	1.05355	0.976788
0.034	0.767229	1.00769	1.05255	0.976453
0.035	0.766536	1.00732	1.05156	0.976121
0.036	0.765851	1.00695	1.05057	0.975793
0.037	0.765175	1.00657	1.04957	0.975468
0.038	0.764508	1.00618	1.04858	0.975148
0.039	0.76385	1.00578	1.04759	0.974831
0.04	0.763201	1.00538	1.0466	0.974518
0.041	0.762561	1.00497	1.04562	0.97421
0.042	0.76193	1.00455	1.04463	0.973905
0.043	0.761309	1.00412	1.04364	0.973604
0.044	0.760696	1.00368	1.04266	0.973308
0.045	0.760093	1.00324	1.04167	0.973016
0.046	0.7595	1.00279	1.04069	0.972728
0.047	0.758916	1.00233	1.0397	0.972445
0.048	0.758342	1.00187	1.03872	0.972166
0.049	0.757777	1.00139	1.03774	0.971892
0.05	0.757223	1.00091	1.03676	0.971622
0.051	0.756678	1.00043	1.03578	0.971358
0.052	0.756143	0.99993	1.0348	0.971097
0.053	0.755618	0.999427	1.03383	0.970842
0.054	0.755103	0.998917	1.03285	0.970591
0.055	0.754598	0.9984	1.03187	0.970346
0.056	0.754104	0.997875	1.0309	0.970105
0.057	0.75362	0.997343	1.02992	0.969869
0.058	0.753146	0.996804	1.02895	0.969639
0.059	0.752683	0.996259	1.02798	0.969413
0.06	0.75223	0.995706	1.02701	0.969193
0.061	0.751788	0.995146	1.02604	0.968977
0.062	0.751357	0.99458	1.02507	0.968768
0.063	0.750937	0.994007	1.0241	0.968563
0.064	0.750527	0.993427	1.02313	0.968364
0.065	0.750128	0.992841	1.02216	0.96817
0.066	0.749741	0.992248	1.0212	0.967981
0.067	0.749364	0.991649	1.02023	0.967798
0.068	0.748999	0.991043	1.01927	0.967621
0.069	0.748645	0.990432	1.0183	0.967449
0.07	0.748302	0.989814	1.01734	0.967283
0.071	0.747971	0.98919	1.01638	0.967122
0.072	0.747651	0.98856	1.01542	0.966967
0.073	0.747343	0.987925	1.01446	0.966817
0.074	0.747046	0.987283	1.0135	0.966674
0.075	0.746761	0.986636	1.01254	0.966536
0.076	0.746488	0.985984	1.01158	0.966404
0.077	0.746227	0.985326	1.01062	0.966277
0.078	0.745978	0.984663	1.00966	0.966157
0.079	0.745741	0.983995	1.00871	0.966042
0.08	0.745516	0.983322	1.00775	0.965933
0.081	0.745303	0.982643	1.0068	0.96583
0.082	0.745103	0.98196	1.00584	0.965733
0.083	0.744915	0.981272	1.00489	0.965642
0.084	0.744739	0.98058	1.00394	0.965557
0.085	0.744576	0.979883	1.00299	0.965477
0.086	0.744426	0.979182	1.00203	0.965404
0.087	0.744288	0.978477	1.00108	0.965337
0.088	0.744163	0.977768	1.00013	0.965275
0.089	0.74405	0.977055	0.999185	0.96522
0.09	0.743951	0.976338	0.998236	0.96517
0.091	0.743865	0.975617	0.997288	0.965127
0.092	0.743791	0.974893	0.996341	0.965089
0.093	0.743731	0.974166	0.995395	0.965058
0.094	0.743684	0.973436	0.994449	0.965032
0.095	0.74365	0.972702	0.993504	0.965013
0.096	0.74363	0.971966	0.99256	0.964999
0.097	0.743623	0.971226	0.991616	0.964991
0.098	0.743629	0.970485	0.990674	0.96499
0.099	0.743649	0.96974	0.989732	0.964994
0.1	0.743683	0.968994	0.988791	0.965004
0.101	0.74373	0.968245	0.98785	0.965021
0.102	0.743791	0.967494	0.986911	0.965043
0.103	0.743866	0.966742	0.985972	0.965071
0.104	0.743955	0.965987	0.985034	0.965105
0.105	0.744058	0.965232	0.984097	0.965145
0.106	0.744175	0.964474	0.983162	0.96519
0.107	0.744306	0.963716	0.982226	0.965242
0.108	0.744452	0.962957	0.981292	0.965299
0.109	0.744612	0.962197	0.980359	0.965362
0.11	0.744786	0.961436	0.979427	0.965431
0.111	0.744974	0.960674	0.978496	0.965506
0.112	0.745177	0.959912	0.977566	0.965586
0.113	0.745395	0.95915	0.976638	0.965672
0.114	0.745627	0.958388	0.97571	0.965764
0.115	0.745874	0.957625	0.974784	0.965862
0.116	0.746136	0.956863	0.973859	0.965965
0.117	0.746412	0.956102	0.972935	0.966073
0.118	0.746704	0.955341	0.972012	0.966187
0.119	0.74701	0.954581	0.971091	0.966307
0.12	0.747332	0.953822	0.970171	0.966432
0.121	0.747669	0.953064	0.969253	0.966562
0.122	0.748021	0.952307	0.968337	0.966698
0.123	0.748388	0.951551	0.967421	0.966839
0.124	0.748771	0.950797	0.966508	0.966986
0.125	0.749169	0.950045	0.965596	0.967138
0.126	0.749582	0.949294	0.964686	0.967294
0.127	0.750011	0.948546	0.963778	0.967457
0.128	0.750456	0.9478	0.962872	0.967624
0.129	0.750917	0.947056	0.961967	0.967796
0.13	0.751393	0.946315	0.961065	0.967974
0.131	0.751885	0.945576	0.960164	0.968156
0.132	0.752393	0.94484	0.959266	0.968343
0.133	0.752917	0.944108	0.95837	0.968536
0.134	0.753457	0.943378	0.957477	0.968733
0.135	0.754014	0.942652	0.956585	0.968935
0.136	0.754586	0.941929	0.955696	0.969141
0.137	0.755175	0.94121	0.95481	0.969352
0.138	0.75578	0.940495	0.953926	0.969568
0.139	0.756402	0.939783	0.953045	0.969789
0.14	0.75704	0.939076	0.952167	0.970014
0.141	0.757695	0.938372	0.951291	0.970243
0.142	0.758367	0.937673	0.950418	0.970477
0.143	0.759055	0.936979	0.949549	0.970715
0.144	0.75976	0.936289	0.948682	0.970958
0.145	0.760483	0.935604	0.947819	0.971204
0.146	0.761222	0.934924	0.946959	0.971455
0.147	0.761978	0.934249	0.946102	0.97171
0.148	0.762751	0.933579	0.945249	0.971969
0.149	0.763542	0.932915	0.944399	0.972232
0.15	0.76435	0.932256	0.943554	0.972499
0.151	0.765175	0.931602	0.942711	0.97277
0.152	0.766018	0.930954	0.941873	0.973044
0.153	0.766879	0.930312	0.941039	0.973323
0.154	0.767757	0.929677	0.940208	0.973605
0.155	0.768653	0.929047	0.939382	0.97389
0.156	0.769566	0.928423	0.93856	0.974179
0.157	0.770498	0.927806	0.937743	0.974472
0.158	0.771448	0.927195	0.93693	0.974768
0.159	0.772415	0.926591	0.936121	0.975068
0.16	0.773401	0.925993	0.935318	0.97537
0.161	0.774406	0.925402	0.934519	0.975676
0.162	0.775428	0.924818	0.933725	0.975985
0.163	0.77647	0.924242	0.932936	0.976297
0.164	0.777529	0.923672	0.932152	0.976612
0.165	0.778608	0.923109	0.931374	0.97693
0.166	0.779705	0.922554	0.930601	0.977251
0.167	0.780821	0.922006	0.929833	0.977575
0.168	0.781956	0.921466	0.929071	0.977902
0.169	0.78311	0.920933	0.928315	0.978231
0.17	0.784284	0.920408	0.927565	0.978563
0.171	0.785476	0.91989	0.926821	0.978897
0.172	0.786688	0.919381	0.926082	0.979234
0.173	0.78792	0.918879	0.92535	0.979573
0.174	0.789171	0.918386	0.924624	0.979915
0.175	0.790441	0.9179	0.923905	0.980259
0.176	0.791732	0.917423	0.923192	0.980605
0.177	0.793043	0.916954	0.922486	0.980953
0.178	0.794373	0.916493	0.921787	0.981304
0.179	0.795724	0.91604	0.921095	0.981656
0.18	0.797095	0.915596	0.920409	0.98201
0.181	0.798487	0.915161	0.919731	0.982366
0.182	0.799899	0.914734	0.91906	0.982724
0.183	0.801331	0.914316	0.918397	0.983084
0.184	0.802784	0.913906	0.917741	0.983445
0.185	0.804259	0.913506	0.917093	0.983808
0.186	0.805754	0.913114	0.916452	0.984173
0.187	0.80727	0.912731	0.91582	0.984539
0.188	0.808808	0.912356	0.915195	0.984906
0.189	0.810366	0.911991	0.914579	0.985275
0.19	0.811947	0.911635	0.91397	0.985645
0.191	0.813549	0.911287	0.91337	0.986016
0.192	0.815173	0.910949	0.912779	0.986388
0.193	0.816818	0.91062	0.912196	0.986762
0.194	0.818486	0.9103	0.911622	0.987136
0.195	0.820176	0.90999	0.911057	0.987512
0.196	0.821888	0.909688	0.9105	0.987888
0.197	0.823623	0.909396	0.909953	0.988265
0.198	0.82538	0.909113	0.909415	0.988643
0.199	0.82716	0.908839	0.908886	0.989021
0.2	0.828962	0.908575	0.908366	0.9894
0.201	0.830788	0.90832	0.907856	0.98978
0.202	0.832637	0.908075	0.907356	0.99016
0.203	0.834509	0.907839	0.906865	0.990541
0.204	0.836404	0.907612	0.906384	0.990922
0.205	0.838324	0.907395	0.905913	0.991303
0.206	0.840266	0.907187	0.905452	0.991685
0.207	0.842233	0.906989	0.905001	0.992067
0.208	0.844224	0.9068	0.904561	0.992449
0.209	0.846238	0.906621	0.90413	0.992831
0.21	0.848278	0.906451	0.90371	0.993213
0.211	0.850341	0.906291	0.903301	0.993595
0.212	0.852429	0.90614	0.902902	0.993977
0.213	0.854542	0.905999	0.902514	0.994359
0.214	0.85668	0.905868	0.902137	0.994741
0.215	0.858843	0.905746	0.901771	0.995122
0.216	0.861031	0.905633	0.901416	0.995503
0.217	0.863244	0.905531	0.901071	0.995884
0.218	0.865483	0.905437	0.900738	0.996264
0.219	0.867748	0.905354	0.900417	0.996644
0.22	0.870038	0.90528	0.900106	0.997023
0.221	0.872355	0.905215	0.899807	0.997402
0.222	0.874698	0.905161	0.899519	0.99778
0.223	0.877067	0.905116	0.899243	0.998157
0.224	0.879462	0.90508	0.898979	0.998534
0.225	0.881884	0.905054	0.898726	0.99891
0.226	0.884333	0.905038	0.898485	0.999285
0.227	0.886808	0.905031	0.898256	0.999659
0.228	0.889311	0.905034	0.898039	1.00003
0.229	0.891841	0.905047	0.897834	1.0004
0.23	0.894399	0.905069	0.897641	1.00078
0.231	0.896984	0.905101	0.89746	1.00115
0.232	0.899596	0.905143	0.897291	1.00152
0.233	0.902237	0.905194	0.897135	1.00188
0.234	0.904905	0.905255	0.89699	1.00225
0.235	0.907602	0.905326	0.896858	1.00262
0.236	0.910327	0.905406	0.896739	1.00298
0.237	0.913081	0.905496	0.896631	1.00334
0.238	0.915863	0.905595	0.896536	1.0037
0.239	0.918674	0.905705	0.896454	1.00406
0.24	0.921514	0.905824	0.896384	1.00442
0.241	0.924383	0.905952	0.896327	1.00478
0.242	0.927281	0.906091	0.896283	1.00514
0.243	0.930208	0.906239	0.896251	1.00549
0.244	0.933165	0.906397	0.896231	1.00584
0.245	0.936152	0.906564	0.896225	1.00619
0.246	0.939169	0.906742	0.896231	1.00654
0.247	0.942215	0.906929	0.89625	1.00689
0.248	0.945292	0.907125	0.896282	1.00724
0.249	0.948399	0.907332	0.896326	1.00758
0.25	0.951536	0.907549	0.896383	1.00792
0.251	0.954703	0.907775	0.896453	1.00826
0.252	0.957902	0.908011	0.896536	1.0086
0.253	0.961131	0.908257	0.896632	1.00894
0.254	0.964391	0.908513	0.89674	1.00927
0.255	0.967682	0.908779	0.896862	1.0096
0.256	0.971004	0.909055	0.896996	1.00994
0.257	0.974358	0.909341	0.897143	1.01026
0.258	0.977743	0.909637	0.897303	1.01059
0.259	0.981159	0.909943	0.897475	1.01092
0.26	0.984607	0.910259	0.897661	1.01124
0.261	0.988087	0.910586	0.897859	1.01156
0.262	0.991598	0.910922	0.89807	1.01188
0.263	0.995142	0.911269	0.898294	1.01219
0.264	0.998718	0.911626	0.898531	1.01251
0.265	1.00233	0.911993	0.89878	1.01282
0.266	1.00597	0.912371	0.899042	1.01313
0.267	1.00964	0.912759	0.899317	1.01344
0.268	1.01334	0.913157	0.899604	1.01374
0.269	1.01708	0.913566	0.899904	1.01405
0.27	1.02085	0.913986	0.900217	1.01435
0.271	1.02465	0.914416	0.900542	1.01465
0.272	1.02849	0.914857	0.900879	1.01494
0.273	1.03236	0.915308	0.90123	1.01524
0.274	1.03626	0.915771	0.901592	1.01553
0.275	1.04019	0.916244	0.901967	1.01582
0.276	1.04416	0.916728	0.902354	1.01611
0.277	1.04816	0.917223	0.902754	1.01639
0.278	1.0522	0.91773	0.903166	1.01668
0.279	1.05627	0.918247	0.90359	1.01696
0.28	1.06037	0.918776	0.904026	1.01724
0.281	1.0645	0.919316	0.904474	1.01751
0.282	1.06867	0.919867	0.904934	1.01779
0.283	1.07287	0.92043	0.905406	1.01806
0.284	1.07711	0.921004	0.905891	1.01833
0.285	1.08137	0.921591	0.906386	1.0186
0.286	1.08568	0.922188	0.906894	1.01886
0.287	1.09001	0.922798	0.907414	1.01912
0.288	1.09438	0.92342	0.907945	1.01938
0.289	1.09878	0.924053	0.908488	1.01964
0.29	1.10322	0.924699	0.909042	1.0199
0.291	1.10769	0.925358	0.909607	1.02015
0.292	1.1122	0.926028	0.910184	1.0204
0.293	1.11673	0.926711	0.910773	1.02065
0.294	1.12131	0.927407	0.911372	1.0209
0.295	1.12591	0.928115	0.911983	1.02115
0.296	1.13055	0.928836	0.912604	1.02139
0.297	1.13522	0.92957	0.913237	1.02163
0.298	1.13993	0.930317	0.91388	1.02187
0.299	1.14467	0.931077	0.914534	1.0221
0.3	1.14944	0.931851	0.915199	1.02234
0.301	1.15425	0.932638	0.915875	1.02257
0.302	1.15909	0.933438	0.916561	1.0228
0.303	1.16397	0.934252	0.917257	1.02303
0.304	1.16887	0.93508	0.917964	1.02326
0.305	1.17381	0.935922	0.918681	1.02348
0.306	1.17879	0.936778	0.919409	1.0237
0.307	1.1838	0.937649	0.920146	1.02392
0.308	1.18884	0.938533	0.920894	1.02414
0.309	1.19391	0.939432	0.921651	1.02436
0.31	1.19902	0.940346	0.922418	1.02458
0.311	1.20416	0.941275	0.923195	1.02479
0.312	1.20933	0.942218	0.923981	1.025
0.313	1.21453	0.943177	0.924777	1.02521
0.314	1.21977	0.94415	0.925583	1.02542
0.315	1.22504	0.94514	0.926398	1.02563
0.316	1.23035	0.946144	0.927222	1.02583
0.317	1.23568	0.947165	0.928055	1.02604
0.318	1.24105	0.948201	0.928897	1.02624
0.319	1.24645	0.949253	0.929748	1.02644
0.32	1.25188	0.950322	0.930608	1.02664
0.321	1.25734	0.951407	0.931477	1.02684
0.322	1.26284	0.952508	0.932355	1.02703
0.323	1.26836	0.953626	0.933241	1.02723
0.324	1.27392	0.954761	0.934135	1.02742
0.325	1.27951	0.955913	0.935038	1.02761
0.326	1.28513	0.957082	0.935949	1.02781
0.327	1.29078	0.958268	0.936869	1.028
0.328	1.29646	0.959472	0.937796	1.02819
0.329	1.30218	0.960693	0.938732	1.02837
0.33	1.30792	0.961932	0.939675	1.02856
0.331	1.31369	0.96319	0.940626	1.02875
0.332	1.3195	0.964465	0.941585	1.02893
0.333	1.32533	0.965759	0.942552	1.02912
0.334	1.33119	0.967071	0.943526	1.0293
0.335	1.33708	0.968402	0.944508	1.02949
0.336	1.343	0.969752	0.945497	1.02967
0.337	1.34895	0.971121	0.946493	1.02985
0.338	1.35493	0.972509	0.947497	1.03003
0.339	1.36094	0.973916	0.948507	1.03022
0.34	1.36698	0.975343	0.949525	1.0304
0.341	1.37304	0.97679	0.950549	1.03058
0.342	1.37913	0.978257	0.951581	1.03076
0.343	1.38525	0.979743	0.952619	1.03094
0.344	1.3914	0.98125	0.953664	1.03112
0.345	1.39757	0.982777	0.954715	1.0313
0.346	1.40377	0.984325	0.955773	1.03148
0.347	1.41	0.985894	0.956838	1.03165
0.348	1.41625	0.987484	0.957909	1.03183
0.349	1.42253	0.989094	0.958986	1.03201
0.35	1.42884	0.990726	0.960069	1.03219
0.351	1.43517	0.99238	0.961159	1.03237
0.352	1.44153	0.994055	0.962254	1.03255
0.353	1.44791	0.995751	0.963356	1.03273
0.354	1.45432	0.99747	0.964464	1.03292
0.355	1.46075	0.999211	0.965577	1.0331
0.356	1.4672	1.00097	0.966697	1.03328
0.357	1.47368	1.00276	0.967822	1.03346
0.358	1.48018	1.00457	0.968953	1.03364
0.359	1.48671	1.0064	0.970089	1.03383
0.36	1.49325	1.00825	0.971231	1.03401
0.361	1.49983	1.01013	0.972379	1.0342
0.362	1.50642	1.01203	0.973532	1.03438
0.363	1.51303	1.01395	0.97469	1.03457
0.364	1.51967	1.0159	0.975854	1.03476
0.365	1.52633	1.01787	0.977023	1.03495
0.366	1.53301	1.01986	0.978197	1.03514
0.367	1.53971	1.02188	0.979377	1.03533
0.368	1.54643	1.02392	0.980562	1.03552
0.369	1.55317	1.02599	0.981752	1.03572
0.37	1.55993	1.02808	0.982947	1.03591
0.371	1.5667	1.0302	0.984147	1.03611
0.372	1.5735	1.03234	0.985352	1.03631
0.373	1.58032	1.0345	0.986562	1.03651
0.374	1.58715	1.03669	0.987777	1.03671
0.375	1.594	1.03891	0.988997	1.03691
0.376	1.60087	1.04115	0.990223	1.03712
0.377	1.60776	1.04342	0.991452	1.03732
0.378	1.61466	1.04571	0.992687	1.03753
0.379	1.62158	1.04802	0.993927	1.03774
0.38	1.62852	1.05037	0.995171	1.03796
0.381	1.63547	1.05273	0.99642	1.03817
0.382	1.64243	1.05513	0.997674	1.03839
0.383	1.64941	1.05755	0.998933	1.0386
0.384	1.65641	1.05999	1.0002	1.03882
0.385	1.66342	1.06247	1.00146	1.03905
0.386	1.67044	1.06497	1.00274	1.03927
0.387	1.67748	1.06749	1.00401	1.0395
0.388	1.68453	1.07004	1.0053	1.03973
0.389	1.69159	1.07262	1.00658	1.03996
0.39	1.69866	1.07523	1.00788	1.04019
0.391	1.70575	1.07786	1.00917	1.04043
0.392	1.71284	1.08052	1.01047	1.04067
0.393	1.71995	1.0832	1.01178	1.04091
0.394	1.72707	1.08591	1.01309	1.04115
0.395	1.73419	1.08865	1.0144	1.0414
0.396	1.74133	1.09142	1.01572	1.04164
0.397	1.74848	1.09421	1.01705	1.0419
0.398	1.75563	1.09704	1.01838	1.04215
0.399	1.7628	1.09988	1.01971	1.04241
0.4	1.76997	1.10276	1.02105	1.04267
0.401	1.77714	1.10566	1.02239	1.04293
0.402	1.78433	1.10859	1.02374	1.04319
0.403	1.79152	1.11155	1.0251	1.04346
0.404	1.79872	1.11454	1.02645	1.04373
0.405	1.80592	1.11755	1.02782	1.04401
0.406	1.81313	1.12059	1.02918	1.04428
0.407	1.82035	1.12366	1.03056	1.04456
0.408	1.82756	1.12676	1.03193	1.04484
0.409	1.83479	1.12988	1.03332	1.04513
0.41	1.84201	1.13303	1.0347	1.04542
0.411	1.84924	1.13621	1.03609	1.04571
0.412	1.85647	1.13942	1.03749	1.046
0.413	1.86371	1.14266	1.03889	1.0463
0.414	1.87094	1.14592	1.0403	1.0466
0.415		1.14921	1.04171	1.0469
0.416		1.15253	1.04313	1.04721
0.417		1.15587	1.04455	1.04752
0.418		1.15924	1.04598	1.04783
0.419		1.16264	1.04741	1.04815
0.42		1.16607	1.04885	1.04847
0.421		1.16953	1.0503	1.04879
0.422		1.17301	1.05174	1.04911
0.423		1.17652	1.0532	1.04944
0.424		1.18006	1.05466	1.04977
0.425		1.18363	1.05612	1.05011
0.426		1.18722	1.05759	1.05044
0.427		1.19084	1.05907	1.05078
0.428		1.19449	1.06055	1.05113
0.429		1.19816	1.06204	1.05147
0.43		1.20186	1.06353	1.05182
0.431		1.20559	1.06503	1.05217
0.432		1.20935	1.06653	1.05253
0.433		1.21313	1.06804	1.05289
0.434		1.21694	1.06955	1.05325
0.435		1.22077	1.07107	1.05361
0.436		1.22463	1.0726	1.05398
0.437		1.22852	1.07413	1.05435
0.438		1.23244	1.07567	1.05472
0.439		1.23638	1.07721	1.0551
0.44		1.24035	1.07876	1.05547
0.441		1.24434	1.08032	1.05586
0.442		1.24836	1.08188	1.05624
0.443		1.2524	1.08345	1.05663
0.444		1.25647	1.08502	1.05702
0.445		1.26057	1.0866	1.05741
0.446		1.26469	1.08819	1.0578
0.447		1.26884	1.08978	1.0582
0.448		1.27301	1.09137	1.0586
0.449		1.2772	1.09298	1.059
0.45		1.28143	1.09459	1.05941
0.451		1.28567	1.0962	1.05981
0.452		1.28994	1.09783	1.06022
0.453		1.29424	1.09945	1.06064
0.454		1.29856	1.10109	1.06105
0.455		1.3029	1.10273	1.06147
0.456		1.30726	1.10438	1.06189
0.457		1.31165	1.10603	1.06231
0.458		1.31607	1.10769	1.06273
0.459		1.3205	1.10936	1.06316
0.46		1.32496	1.11103	1.06358
0.461		1.32944	1.11271	1.06401
0.462		1.33395	1.11439	1.06444
0.463		1.33848	1.11608	1.06488
0.464		1.34303	1.11778	1.06531
0.465		1.3476	1.11949	1.06575
0.466		1.35219	1.1212	1.06619
0.467		1.35681	1.12291	1.06663
0.468		1.36144	1.12463	1.06707
0.469		1.3661	1.12636	1.06751
0.47		1.37078	1.1281	1.06795
0.471		1.37547	1.12984	1.0684
0.472		1.38019	1.13159	1.06885
0.473		1.38493	1.13334	1.0693
0.474		1.38969	1.1351	1.06975
0.475		1.39447	1.13687	1.0702
0.476		1.39927	1.13864	1.07065
0.477		1.40409	1.14042	1.0711
0.478		1.40892	1.14221	1.07156
0.479		1.41378	1.144	1.07201
0.48		1.41865	1.14579	1.07247
0.481		1.42354	1.1476	1.07293
0.482		1.42845	1.14941	1.07338
0.483		1.43338	1.15122	1.07384
0.484		1.43832	1.15304	1.0743
0.485		1.44328	1.15487	1.07476
0.486		1.44826	1.1567	1.07522
0.487		1.45326	1.15854	1.07568
0.488		1.45827	1.16039	1.07614
0.489		1.46329	1.16224	1.0766
0.49		1.46834	1.16409	1.07706
0.491		1.47339	1.16595	1.07752
0.492		1.47847	1.16782	1.07799
0.493		1.48355	1.16969	1.07845
0.494		1.48866	1.17157	1.07891
0.495		1.49377	1.17346	1.07937
0.496		1.4989	1.17534	1.07983
0.497		1.50405	1.17724	1.08029
0.498		1.5092	1.17914	1.08075
0.499		1.51437	1.18104	1.08121
0.5		1.51956	1.18295	1.08167
0.501		1.52475	1.18487	1.08213
0.502		1.52996	1.18679	1.08259
0.503		1.53518	1.18871	1.08305
0.504		1.54041	1.19064	1.08351
0.505		1.54565	1.19257	1.08397
0.506		1.5509	1.19451	1.08442
0.507		1.55617	1.19645	1.08488
0.508		1.56144	1.1984	1.08533
0.509		1.56672	1.20035	1.08579
0.51		1.57202	1.20231	1.08624
0.511		1.57732	1.20427	1.08669
0.512		1.58263	1.20623	1.08714
0.513		1.58795	1.2082	1.08759
0.514		1.59328	1.21017	1.08804
0.515		1.59861	1.21214	1.08849
0.516		1.60396	1.21412	1.08893
0.517		1.60931	1.21611	1.08938
0.518		1.61466	1.21809	1.08982
0.519		1.62003	1.22008	1.09026
0.52		1.6254	1.22207	1.0907
0.521		1.63078	1.22407	1.09114
0.522		1.63616	1.22607	1.09157
0.523		1.64155	1.22807	1.09201
0.524		1.64694	1.23007	1.09244
0.525		1.65233	1.23208	1.09287
0.526		1.65774	1.23409	1.0933
0.527		1.66314	1.2361	1.09373
0.528		1.66855	1.23812	1.09416
0.529		1.67396	1.24013	1.09458
0.53		1.67938	1.24215	1.095
0.531		1.6848	1.24417	1.09542
0.532		1.69022	1.2462	1.09584
0.533		1.69564	1.24822	1.09626
0.534		1.70106	1.25025	1.09667
0.535		1.70649	1.25227	1.09708
0.536		1.71191	1.2543	1.09749
0.537		1.71734	1.25633	1.0979
0.538		1.72277	1.25837	1.09831
0.539		1.72819	1.2604	1.09871
0.54		1.73362	1.26243	1.09911
0.541		1.73905	1.26447	1.09951
0.542		1.74447	1.2665	1.0999
0.543		1.74989	1.26854	1.1003
0.544		1.75532	1.27057	1.10069
0.545		1.76074	1.27261	1.10108
0.546		1.76615	1.27464	1.10146
0.547		1.77157	1.27668	1.10185
0.548		1.77698	1.27872	1.10223
0.549		1.78239	1.28075	1.10261
0.55		1.78779	1.28279	1.10298
0.551		1.79319	1.28482	1.10336
0.552		1.79859	1.28686	1.10373
0.553		1.80398	1.28889	1.1041
0.554		1.80937	1.29093	1.10446
0.555		1.81475	1.29296	1.10483
0.556		1.82013	1.29499	1.10519
0.557		1.8255	1.29702	1.10554
0.558		1.83086	1.29905	1.1059
0.559		1.83622	1.30108	1.10625
0.56		1.84157	1.30311	1.1066
0.561		1.84692	1.30513	1.10695
0.562		1.85225	1.30715	1.10729
0.563		1.85758	1.30917	1.10764
0.564		1.8629	1.31119	1.10798
0.565		1.86821	1.31321	1.10831
0.566		1.87352	1.31523	1.10865
0.567		1.87881	1.31724	1.10898
0.568		1.8841	1.31925	1.10931
0.569		1.88937	1.32126	1.10963
0.57		1.89464	1.32326	1.10995
0.571		1.89989	1.32526	1.11027
0.572		1.90514	1.32726	1.11059
0.573		1.91037	1.32926	1.11091
0.574		1.91559	1.33126	1.11122
0.575		1.92081	1.33325	1.11153
0.576		1.92601	1.33523	1.11184
0.577		1.93119	1.33722	1.11214
0.578		1.93637	1.3392	1.11244
0.579		1.94153	1.34118	1.11274
0.58		1.94668	1.34315	1.11304
0.581		1.95182	1.34512	1.11333
0.582		1.95694	1.34709	1.11362
0.583		1.96205	1.34905	1.11391
0.584		1.96715	1.35101	1.11419
0.585		1.97223	1.35297	1.11448
0.586		1.9773	1.35492	1.11476
0.587		1.98235	1.35687	1.11504
0.588		1.98739	1.35881	1.11531
0.589		1.99241	1.36075	1.11558
0.59		1.99742	1.36269	1.11585
0.591		2.00241	1.36462	1.11612
0.592		2.00739	1.36655	1.11639
0.593		2.01235	1.36847	1.11665
0.594		2.01729	1.37039	1.11691
0.595		2.02222	1.3723	1.11716
0.596		2.02712	1.37421	1.11742
0.597		2.03201	1.37611	1.11767
0.598		2.03689	1.37801	1.11792
0.599		2.04174	1.37991	1.11817
0.6		2.04658	1.3818	1.11841
0.601		2.0514	1.38369	1.11866
0.602		2.0562	1.38557	1.1189
0.603		2.06098	1.38744	1.11914
0.604		2.06575	1.38931	1.11937
0.605		2.07049	1.39118	1.1196
0.606		2.07522	1.39304	1.11983
0.607		2.07992	1.3949	1.12006
0.608		2.08461	1.39675	1.12029
0.609		2.08927	1.3986	1.12051
0.61		2.09392	1.40044	1.12073
0.611		2.09854	1.40228	1.12095
0.612		2.10314	1.40411	1.12117
0.613		2.10773	1.40594	1.12139
0.614		2.11229	1.40776	1.1216
0.615		2.11683	1.40958	1.12181
0.616		2.12134	1.41139	1.12202
0.617		2.12584	1.4132	1.12222
0.618		2.13031	1.415	1.12243
0.619		2.13477	1.4168	1.12263
0.62		2.1392	1.41859	1.12283
0.621		2.1436	1.42038	1.12303
0.622		2.14799	1.42217	1.12322
0.623		2.15235	1.42395	1.12341
0.624		2.15669	1.42572	1.12361
0.625		2.161	1.42749	1.12379
0.626		2.16529	1.42926	1.12398
0.627		2.16956	1.43102	1.12417
0.628		2.1738	1.43277	1.12435
0.629		2.17802	1.43452	1.12453
0.63		2.18222	1.43627	1.12471
0.631		2.18639	1.43801	1.12489
0.632		2.19054	1.43975	1.12506
0.633		2.19466	1.44149	1.12523
0.634		2.19876	1.44322	1.1254
0.635		2.20283	1.44494	1.12557
0.636		2.20687	1.44666	1.12574
0.637		2.2109	1.44838	1.1259
0.638		2.21489	1.45009	1.12607
0.639		2.21886	1.4518	1.12623
0.64			1.45351	1.12638
0.641			1.45521	1.12654
0.642			1.45691	1.1267
0.643			1.45861	1.12685
0.644			1.4603	1.127
0.645			1.46199	1.12715
0.646			1.46367	1.1273
0.647			1.46535	1.12744
0.648			1.46703	1.12758
0.649			1.4687	1.12772
0.65			1.47038	1.12786
0.651			1.47205	1.128
0.652			1.47371	1.12814
0.653			1.47538	1.12827
0.654			1.47704	1.1284
0.655			1.4787	1.12853
0.656			1.48035	1.12866
0.657			1.48201	1.12878
0.658			1.48366	1.12891
0.659			1.48531	1.12903
0.66			1.48696	1.12915
0.661			1.48861	1.12926
0.662			1.49025	1.12938
0.663			1.4919	1.12949
0.664			1.49354	1.1296
0.665			1.49518	1.12971
0.666			1.49682	1.12982
0.667			1.49846	1.12992
0.668			1.50009	1.13003
0.669			1.50173	1.13013
0.67			1.50337	1.13023
0.671			1.505	1.13032
0.672			1.50664	1.13042
0.673			1.50827	1.13051
0.674			1.50991	1.1306
0.675			1.51154	1.13069
0.676			1.51318	1.13077
0.677			1.51481	1.13086
0.678			1.51645	1.13094
0.679			1.51808	1.13102
0.68			1.51972	1.13109
0.681			1.52136	1.13117
0.682			1.523	1.13124
0.683			1.52464	1.13131
0.684			1.52628	1.13138
0.685			1.52792	1.13144
0.686			1.52956	1.13151
0.687			1.53121	1.13157
0.688			1.53285	1.13163
0.689			1.5345	1.13168
0.69			1.53615	1.13174
0.691			1.5378	1.13179
0.692			1.53946	1.13184
0.693			1.54111	1.13188
0.694			1.54277	1.13193
0.695			1.54443	1.13197
0.696			1.5461	1.13201
0.697			1.54776	1.13204
0.698			1.54943	1.13208
0.699			1.55111	1.13211
0.7			1.55278	1.13214
0.701			1.55446	1.13216
0.702			1.55614	1.13219
0.703			1.55783	1.13221
0.704			1.55952	1.13223
0.705			1.56121	1.13224
0.706			1.56291	1.13226
0.707			1.56461	1.13227
0.708			1.56632	1.13227
0.709			1.56803	1.13228
0.71			1.56974	1.13228
0.711			1.57146	1.13228
0.712			1.57318	1.13228
0.713			1.57491	1.13227
0.714			1.57664	1.13226
0.715			1.57838	1.13225
0.716			1.58012	1.13224
0.717			1.58187	1.13222
0.718			1.58362	1.1322
0.719			1.58538	1.13218
0.72			1.58714	1.13215
0.721			1.5889	1.13212
0.722			1.59068	1.13209
0.723			1.59246	1.13206
0.724			1.59424	1.13202
0.725			1.59603	1.13198
0.726			1.59782	1.13194
0.727			1.59962	1.13189
0.728			1.60143	1.13184
0.729			1.60324	1.13179
0.73			1.60506	1.13174
0.731			1.60688	1.13168
0.732			1.60871	1.13162
0.733			1.61055	1.13155
0.734			1.61239	1.13149
0.735			1.61424	1.13142
0.736			1.61609	1.13135
0.737			1.61795	1.13127
0.738			1.61981	1.1312
0.739			1.62169	1.13111
0.74			1.62357	1.13103
0.741			1.62545	1.13094
0.742			1.62734	1.13086
0.743			1.62924	1.13076
0.744			1.63114	1.13067
0.745			1.63305	1.13057
0.746			1.63497	1.13047
0.747			1.63689	1.13037
0.748			1.63882	1.13026
0.749			1.64075	1.13015
0.75			1.64269	1.13004
0.751			1.64464	1.12992
0.752			1.64659	1.1298
0.753			1.64855	1.12968
0.754			1.65052	1.12956
0.755			1.65249	1.12943
0.756			1.65446	1.12931
0.757			1.65645	1.12917
0.758			1.65844	1.12904
0.759			1.66043	1.1289
0.76			1.66243	1.12876
0.761			1.66444	1.12862
0.762			1.66645	1.12848
0.763			1.66847	1.12833
0.764			1.67049	1.12818
0.765			1.67252	1.12803
0.766			1.67456	1.12787
0.767			1.6766	1.12772
0.768			1.67864	1.12756
0.769			1.6807	1.12739
0.77			1.68275	1.12723
0.771			1.68481	1.12706
0.772			1.68688	1.12689
0.773			1.68895	1.12672
0.774			1.69102	1.12655
0.775			1.69311	1.12637
0.776			1.69519	1.12619
0.777			1.69728	1.12601
0.778			1.69937	1.12583
0.779			1.70147	1.12564
0.78			1.70357	1.12546
0.781			1.70568	1.12527
0.782			1.70779	1.12508
0.783			1.7099	1.12488
0.784			1.71202	1.12469
0.785			1.71414	1.12449
0.786			1.71626	1.12429
0.787			1.71839	1.12409
0.788			1.72052	1.12389
0.789			1.72265	1.12369
0.79			1.72479	1.12348
0.791			1.72693	1.12328
0.792			1.72907	1.12307
0.793			1.73121	1.12286
0.794			1.73336	1.12264
0.795			1.7355	1.12243
0.796			1.73765	1.12222
0.797			1.7398	1.122
0.798			1.74195	1.12178
0.799			1.74411	1.12156
0.8			1.74626	1.12134
0.801			1.74842	1.12112
0.802			1.75057	1.1209
0.803			1.75273	1.12068
0.804			1.75489	1.12045
0.805			1.75705	1.12023
0.806			1.7592	1.12
0.807			1.76136	1.11977
0.808			1.76352	1.11954
0.809			1.76567	1.11932
0.81			1.76783	1.11909
0.811			1.76998	1.11885
0.812			1.77214	1.11862
0.813			1.77429	1.11839
0.814			1.77644	1.11816
0.815			1.77859	1.11792
0.816			1.78074	1.11769
0.817			1.78289	1.11746
0.818			1.78503	1.11722
0.819			1.78717	1.11698
0.82			1.78931	1.11675
0.821			1.79145	1.11651
0.822			1.79358	1.11628
0.823			1.79571	1.11604
0.824			1.79784	1.1158
0.825			1.79996	1.11556
0.826			1.80208	1.11533
0.827			1.80419	1.11509
0.828			1.8063	1.11485
0.829			1.80841	1.11462
0.83			1.81051	1.11438
0.831			1.81261	1.11414
0.832			1.8147	1.1139
0.833			1.81679	1.11367
0.834			1.81887	1.11343
0.835			1.82095	1.11319
0.836			1.82302	1.11295
0.837			1.82508	1.11272
0.838			1.82714	1.11248
0.839			1.82919	1.11225
0.84			1.83124	1.11201
0.841			1.83328	1.11178
0.842			1.83531	1.11154
0.843			1.83734	1.11131
0.844			1.83935	1.11107
0.845			1.84137	1.11084
0.846			1.84337	1.11061
0.847			1.84536	1.11038
0.848			1.84735	1.11014
0.849			1.84933	1.10991
0.85			1.8513	1.10968
0.851			1.85326	1.10945
0.852			1.85522	1.10922
0.853			1.85716	1.10899
0.854			1.8591	1.10877
0.855			1.86103	1.10854
0.856			1.86294	1.10831
0.857			1.86485	1.10809
0.858			1.86675	1.10786
0.859			1.86864	1.10764
0.86			1.87052	1.10741
0.861			1.87239	1.10719
0.862			1.87425	1.10697
0.863			1.8761	1.10675
0.864			1.87793	1.10653
0.865			1.87976	1.10631
0.866			1.88158	1.10609
0.867			1.88338	1.10587
0.868				1.10565
0.869				1.10544
0.87				1.10522
0.871				1.10501
0.872				1.10479
0.873				1.10458
0.874				1.10437
0.875				1.10416
0.876				1.10395
0.877				1.10374
0.878				1.10353
0.879				1.10332
0.88				1.10311
0.881				1.10291
0.882				1.1027
0.883				1.10249
0.884				1.10229
0.885				1.10209
0.886				1.10188
0.887				1.10168
0.888				1.10148
0.889				1.10128
0.89				1.10108
0.891				1.10088
0.892				1.10068
0.893				1.10048
0.894				1.10028
0.895				1.10008
0.896				1.09988
0.897				1.09969
0.898				1.09949
0.899				1.09929
0.9				1.0991
0.901				1.0989
0.902				1.09871
0.903				1.09851
0.904				1.09832
0.905				1.09812
0.906				1.09793
0.907				1.09774
0.908				1.09754
0.909				1.09735
0.91				1.09716
0.911				1.09696
0.912				1.09677
0.913				1.09657
0.914				1.09638
0.915				1.09619
0.916				1.09599
0.917				1.0958
0.918				1.0956
0.919				1.09541
0.92				1.09521
0.921				1.09502
0.922				1.09482
0.923				1.09463
0.924				1.09443
0.925				1.09423
0.926				1.09404
0.927				1.09384
0.928				1.09364
0.929				1.09344
0.93				1.09324
0.931				1.09304
0.932				1.09284
0.933				1.09264
0.934				1.09243
0.935				1.09223
0.936				1.09202
0.937				1.09182
0.938				1.09161
0.939				1.0914
0.94				1.09119
0.941				1.09099
0.942				1.09077
0.943				1.09056
0.944				1.09035
0.945				1.09013
0.946				1.08992
0.947				1.0897
0.948				1.08948
0.949				1.08926
0.95				1.08904
0.951				1.08882
0.952				1.0886
0.953				1.08837
0.954				1.08815
0.955				1.08792
0.956				1.08769
0.957				1.08746
0.958				1.08722
0.959				1.08699
0.96				1.08675
0.961				1.08652
0.962				1.08628
0.963				1.08603
0.964				1.08579
0.965				1.08555
0.966				1.0853
0.967				1.08505
0.968				1.0848
0.969				1.08455
0.97				1.0843
0.971				1.08404
0.972				1.08379
0.973				1.08353
0.974				1.08327
0.975				1.083
0.976				1.08274
0.977				1.08247
0.978				1.08221
0.979				1.08194
0.98				1.08166
0.981				1.08139
0.982				1.08111
0.983				1.08084
0.984				1.08056
0.985				1.08028
0.986				1.07999
0.987				1.07971
0.988				1.07942
0.989				1.07913
0.99				1.07884
0.991				1.07855
0.992				1.07826
0.993				1.07796
0.994				1.07766
0.995				1.07736
0.996				1.07706
0.997				1.07676
0.998				1.07645
0.999				1.07615
1				1.07584
1.001				1.07553
1.002				1.07522
1.003				1.07491
1.004				1.07459
1.005				1.07428
1.006				1.07396
1.007				1.07364
1.008				1.07332
1.009				1.073
1.01				1.07268
1.011				1.07235
1.012				1.07203
1.013				1.0717
1.014				1.07137
1.015				1.07105
1.016				1.07072
1.017				1.07039
1.018				1.07005
1.019				1.06972
1.02				1.06939
1.021				1.06905
1.022				1.06872
1.023				1.06838
1.024				1.06804
1.025				1.06771
1.026				1.06737
1.027				1.06703
1.028				1.06669
1.029				1.06635
1.03				1.06601
1.031				1.06567
1.032				1.06533
1.033				1.06499
1.034				1.06465
1.035				1.06431
1.036				1.06397
1.037				1.06363
1.038				1.06329
1.039				1.06295
1.04				1.06261
1.041				1.06227
1.042				1.06193
1.043				1.06159
1.044				1.06125
1.045				1.06091
1.046				1.06058
1.047				1.06024
1.048				1.0599
1.049				1.05957
1.05				1.05924
1.051				1.0589
1.052				1.05857
1.053				1.05824
1.054				1.05791
1.055				1.05759
1.056				1.05726
1.057				1.05694
1.058				1.05661
1.059				1.05629
1.06				1.05597
1.061				1.05566
1.062				1.05534
1.063				1.05503
1.064				1.05472
1.065				1.05441
1.066				1.0541
1.067				1.0538
1.068				1.0535
1.069				1.0532
1.07				1.0529
1.071				1.0526
1.072				1.05231
1.073				1.05202
1.074				1.05174
1.075				1.05146
1.076				1.05118
1.077				1.0509
1.078				1.05063
1.079				1.05036
1.08				1.05009
1.081				1.04983
1.082				1.04957
1.083				1.04931
1.084				1.04906
1.085				1.04881
1.086				1.04856
1.087				1.04832
1.088				1.04808
1.089				1.04785
1.09				1.04762
1.091				1.0474
1.092				1.04718
1.093				1.04696
1.094				1.04675
1.095				1.04654
1.096				1.04634
1.097				1.04614
1.098				1.04595
1.099				1.04576
1.1				1.04557
1.101				1.04539
1.102				1.04522
1.103				1.04505
1.104				1.04489
1.105				1.04473
1.106				1.04457
1.107				1.04442
1.108				1.04428
1.109				1.04414
1.11				1.04401
1.111				1.04388
1.112				1.04376
1.113				1.04364
1.114				1.04353
1.115				1.04343
1.116				1.04333
1.117				1.04323
1.118				1.04315
1.119				1.04306
1.12				1.04299
1.121				1.04292
1.122				1.04285
1.123				1.0428
1.124				1.04274
1.125				1.0427
1.126				1.04266
1.127				1.04262
1.128				1.04259
1.129				1.04257
1.13				1.04256
1.131				1.04255
1.132				1.04254
1.133				1.04255
1.134				1.04255
1.135				1.04257
1.136				1.04259
1.137				1.04262
1.138				1.04265
1.139				1.04269
1.14				1.04274
1.141				1.0428
1.142				1.04285
1.143				1.04292
1.144				1.04299
1.145				1.04307
1.146				1.04316
1.147				1.04325
1.148				1.04335
1.149				1.04345
1.15				1.04356
1.151				1.04368
1.152				1.0438
1.153				1.04393
1.154				1.04407
1.155				1.04421
1.156				1.04436
1.157				1.04451
1.158				1.04467
1.159				1.04484
1.16				1.04501
1.161				1.04519
1.162				1.04537
1.163				1.04557
1.164				1.04576
1.165				1.04597
1.166				1.04618
1.167				1.04639
1.168				1.04661
1.169				1.04684
1.17				1.04707
1.171				1.04731
1.172				1.04755
1.173				1.0478
1.174				1.04806
1.175				1.04832
1.176				1.04859
1.177				1.04886
1.178				1.04914
1.179				1.04942
1.18				1.04971
1.181				1.05
1.182				1.0503
1.183				1.05061
1.184				1.05092
1.185				1.05123
1.186				1.05155
1.187				1.05187
1.188				1.0522
1.189				1.05254
1.19				1.05287
1.191				1.05322
1.192				1.05356
1.193				1.05392
1.194				1.05427
1.195				1.05463
1.196				1.055
1.197				1.05537
1.198				1.05574
1.199				1.05612
1.2				1.0565
1.201				1.05689
1.202				1.05728
1.203				1.05767
1.204				1.05807
1.205				1.05847
1.206				1.05888
1.207				1.05928
1.208				1.0597
1.209				1.06011
1.21				1.06053
1.211				1.06095
1.212				1.06137
1.213				1.0618
1.214				1.06223
1.215				1.06267
1.216				1.0631
1.217				1.06354
1.218				1.06398
1.219				1.06443
1.22				1.06487
1.221				1.06532
1.222				1.06577
1.223				1.06623
1.224				1.06668
1.225				1.06714
1.226				1.0676
1.227				1.06806
1.228				1.06853
1.229				1.06899
1.23				1.06946
1.231				1.06993
1.232				1.0704
1.233				1.07087
1.234				1.07134
1.235				1.07182
1.236				1.07229
1.237				1.07277
1.238				1.07325
1.239				1.07373
1.24				1.07421
1.241				1.07469
1.242				1.07518
1.243				1.07566
1.244				1.07614
1.245				1.07663
1.246				1.07711
1.247				1.0776
1.248				1.07809
1.249				1.07858
1.25				1.07906
1.251				1.07955
1.252				1.08004
1.253				1.08053
1.254				1.08102
1.255				1.08151
1.256				1.08199
1.257				1.08248
1.258				1.08297
1.259				1.08346
1.26				1.08395
1.261				1.08444
1.262				1.08493
1.263				1.08542
1.264				1.08591
1.265				1.08639
1.266				1.08688
1.267				1.08737
1.268				1.08786
1.269				1.08834
1.27				1.08883
1.271				1.08931
1.272				1.0898
1.273				1.09028
1.274				1.09077
1.275				1.09125
1.276				1.09173
1.277				1.09221
1.278				1.0927
1.279				1.09318
1.28				1.09366
1.281				1.09413
1.282				1.09461
1.283				1.09509
1.284				1.09557
1.285				1.09604
1.286				1.09652
1.287				1.09699
1.288				1.09746
1.289				1.09794
1.29				1.09841
1.291				1.09888
1.292				1.09935
1.293				1.09982
1.294				1.10029
1.295				1.10075
1.296				1.10122
1.297				1.10168
1.298				1.10215
1.299				1.10261
1.3				1.10308
1.301				1.10354
1.302				1.104
1.303				1.10446
1.304				1.10492
1.305				1.10537
1.306				1.10583
1.307				1.10629
1.308				1.10674
1.309				1.1072
1.31				1.10765
1.311				1.1081
1.312				1.10856
1.313				1.10901
1.314				1.10946
1.315				1.10991
1.316				1.11035
1.317				1.1108
1.318				1.11125
1.319				1.1117
1.32				1.11214
1.321				1.11259
1.322				1.11303
1.323				1.11347
1.324				1.11391
1.325				1.11436
1.326				1.1148
1.327				1.11524
1.328				1.11568
1.329				1.11611
1.33				1.11655
1.331				1.11699
1.332				1.11743
1.333				1.11786
1.334				1.1183
1.335				1.11873
1.336				1.11917
1.337				1.1196
1.338				1.12003
1.339				1.12046
1.34				1.12089
1.341				1.12133
1.342				1.12176
1.343				1.12218
1.344				1.12261
1.345				1.12304
1.346				1.12347
1.347				1.1239
1.348				1.12432
1.349				1.12475
1.35				1.12517
1.351				1.1256
1.352				1.12602
1.353				1.12645
1.354				1.12687
1.355				1.12729
1.356				1.12771
1.357				1.12813
1.358				1.12855
1.359				1.12897
1.36				1.12939
1.361				1.12981
1.362				1.13022
1.363				1.13064
1.364				1.13106
1.365				1.13147
1.366				1.13189
1.367				1.1323
1.368				1.13271
1.369				1.13313
1.37				1.13354
1.371				1.13395
1.372				1.13436
1.373				1.13476
1.374				1.13517
1.375				1.13558
1.376				1.13598
1.377				1.13639
1.378				1.13679
1.379				1.1372
1.38				1.1376
1.381				1.138
1.382				1.1384
1.383				1.1388
1.384				1.13919
1.385				1.13959
1.386				1.13998
1.387				1.14038
1.388				1.14077
1.389				1.14116
1.39				1.14155
1.391				1.14194
1.392				1.14232
1.393				1.14271
1.394				1.14309
1.395				1.14347
1.396				1.14385
1.397				1.14423
1.398				1.14461
1.399				1.14498
1.4				1.14536
1.401				1.14573
1.402				1.1461
1.403				1.14647
1.404				1.14683
1.405				1.1472
1.406				1.14756
1.407				1.14792
1.408				1.14828
1.409				1.14863
1.41				1.14899
1.411				1.14934
1.412				1.14969
1.413				1.15003
1.414				1.15038
1.415				1.15072
1.416				1.15106
1.417				1.1514
1.418				1.15173
1.419				1.15207
1.42				1.1524
1.421				1.15272
1.422				1.15305
1.423				1.15337
1.424				1.15369
1.425				1.15401
1.426				1.15432
1.427				1.15463
1.428				1.15494
1.429				1.15525
1.43				1.15555
1.431				1.15585
1.432				1.15614
1.433				1.15644
1.434				1.15673
1.435				1.15702
1.436				1.1573
1.437				1.15758
1.438				1.15786
1.439				1.15814
1.44				1.15841
1.441				1.15868
1.442				1.15895
1.443				1.15921
1.444				1.15947
1.445				1.15973
1.446				1.15998
1.447				1.16023
1.448				1.16048
1.449				1.16072
1.45				1.16097
1.451				1.1612
1.452				1.16144
1.453				1.16167
1.454				1.1619
1.455				1.16212
1.456				1.16234
1.457				1.16256
1.458				1.16278
1.459				1.16299
1.46				1.1632
1.461				1.16341
1.462				1.16361
1.463				1.16381
1.464				1.164
1.465				1.1642
1.466				1.16439
1.467				1.16458
1.468				1.16476
1.469				1.16494
1.47				1.16512
1.471				1.1653
1.472				1.16547
1.473				1.16564
1.474				1.16581
1.475				1.16597
1.476				1.16614
1.477				1.16629
1.478				1.16645
1.479				1.16661
1.48				1.16676
1.481				1.16691
1.482				1.16705
1.483				1.1672
1.484				1.16734
1.485				1.16748
1.486				1.16762
1.487				1.16775
1.488				1.16789
1.489				1.16802
1.49				1.16815
1.491				1.16828
1.492				1.1684
1.493				1.16853
1.494				1.16865
1.495				1.16877
1.496				1.16889
1.497				1.16901
1.498				1.16913
[truncated: 1 more rows]
