# Supplementary material for: Evidence accumulation relates to perceptual consciousness and monitoring
Source: Nat Commun. 2021 May 31;12:3261. doi: 10.1038/s41467-021-23540-y (PMC8166835; doi:10.1038/s41467-021-23540-y)
Supplement: Supplementary file 4 — Source Data [file 41467_2021_23540_MOESM4_ESM.zip › Supplementary Data/Fig.1g.xls]

## Sheet: Sheet1
corrRT	CP	detect_sel	RT_sel	miss
-0.265997	-0.0329753	FALSE	TRUE	FALSE
0.0482516	0.0742416	FALSE	FALSE	FALSE
-0.299365	0.364424	TRUE	TRUE	FALSE
-0.0877315	-0.17769	FALSE	FALSE	FALSE
0.000741969	-0.10081	FALSE	FALSE	FALSE
0.123343	-0.0917656	FALSE	FALSE	FALSE
-0.244583	0.336348	TRUE	TRUE	FALSE
-0.162771	0.374788	TRUE	FALSE	FALSE
0.34155	0.191822	TRUE	FALSE	FALSE
0.0594209	0.264179	TRUE	FALSE	FALSE
-0.038786	0.0246844	FALSE	FALSE	FALSE
0.0176579	-0.154513	FALSE	FALSE	FALSE
-0.0914908	-0.171283	FALSE	FALSE	FALSE
0.0880685	-0.234219	TRUE	FALSE	FALSE
0.0608895	-0.0201621	FALSE	FALSE	FALSE
0.223585	-0.0651969	FALSE	FALSE	FALSE
0.210155	0.172602	TRUE	FALSE	FALSE
0.0598004	-0.360656	TRUE	FALSE	FALSE
0.148276	-0.301112	TRUE	FALSE	TRUE
-0.173876	0.559261	TRUE	FALSE	FALSE
-0.0534109	0.429621	TRUE	FALSE	FALSE
0.132102	-0.343509	TRUE	FALSE	FALSE
0.153881	0.0955342	FALSE	FALSE	FALSE
0.221787	-0.156774	FALSE	FALSE	FALSE
-0.16106	-0.0152629	FALSE	FALSE	FALSE
-0.231521	0.530997	TRUE	TRUE	FALSE
-0.492041	0.178067	FALSE	TRUE	FALSE
-0.379429	-0.0416431	FALSE	TRUE	FALSE
-0.28551	0.274543	TRUE	TRUE	FALSE
0.08686	0.056906	FALSE	FALSE	FALSE
0.0825249	0.447334	TRUE	FALSE	FALSE
-0.00221492	-0.289994	TRUE	FALSE	TRUE
-0.180648	-0.0861127	FALSE	FALSE	FALSE
-0.0724484	-0.340871	TRUE	FALSE	FALSE
-0.161284	-0.401734	TRUE	FALSE	FALSE
0.0037689	-0.0182777	FALSE	FALSE	FALSE
0.0550502	0.228943	TRUE	FALSE	FALSE
-0.081413	-0.124929	FALSE	FALSE	FALSE
-0.156573	0.327492	TRUE	FALSE	FALSE
0.0707028	0.276993	TRUE	FALSE	FALSE
-0.082073	0.250236	TRUE	FALSE	FALSE
0.0471748	-0.028453	FALSE	FALSE	FALSE
-0.264009	-0.0391935	FALSE	TRUE	FALSE
-0.17221	0.0618052	FALSE	FALSE	FALSE
0.180638	0.112116	FALSE	FALSE	FALSE
0.107294	-0.11042	FALSE	FALSE	FALSE
-0.235219	0.0130017	FALSE	TRUE	FALSE
-0.0875773	-0.0633126	FALSE	FALSE	FALSE
-0.517081	0.239495	TRUE	TRUE	FALSE
-0.161555	0.202186	TRUE	FALSE	FALSE
0.225489	-0.0878086	FALSE	FALSE	FALSE
-0.104236	0.0280761	FALSE	FALSE	FALSE
-0.126339	-0.0167703	FALSE	FALSE	FALSE
-0.127615	-0.0618052	FALSE	FALSE	FALSE
0.126437	-0.0410778	FALSE	FALSE	FALSE
0.240666	0.0393819	FALSE	FALSE	FALSE
0.131888	-0.0145091	FALSE	FALSE	FALSE
-0.124861	0.330507	TRUE	FALSE	FALSE
-0.202013	0.438854	TRUE	FALSE	FALSE
0.105402	0.0966648	FALSE	FALSE	FALSE
0.109043	-0.309968	TRUE	FALSE	FALSE
0.175381	-0.222725	TRUE	FALSE	FALSE
-0.0709715	-0.413793	TRUE	FALSE	FALSE
0.151072	-0.179197	TRUE	FALSE	FALSE
0.0825035	-0.202751	TRUE	FALSE	FALSE
0.157415	-0.0842284	FALSE	FALSE	FALSE
-0.0899712	0.133032	FALSE	FALSE	FALSE
-0.02422	0.353307	TRUE	FALSE	FALSE
0.150079	0.10326	FALSE	FALSE	FALSE
-0.0321164	-0.0329753	FALSE	FALSE	FALSE
-0.156637	0.156963	FALSE	FALSE	FALSE
-0.125835	0.185792	FALSE	FALSE	FALSE
-0.177494	-0.190315	TRUE	FALSE	FALSE
-0.474669	0.143772	FALSE	TRUE	FALSE
0.233784	0.291313	TRUE	FALSE	FALSE
-0.0798865	0.168834	TRUE	FALSE	FALSE
-0.0514011	0.133786	FALSE	FALSE	FALSE
-0.568641	0.432825	TRUE	TRUE	FALSE
-0.149392	0.0169587	FALSE	FALSE	FALSE
-0.134268	0.282457	TRUE	FALSE	FALSE
0.16485	-0.113247	FALSE	FALSE	FALSE
0.0764715	0.0207273	FALSE	FALSE	FALSE
-0.115201	-0.0548332	FALSE	FALSE	FALSE
0.0491604	-0.16563	FALSE	FALSE	FALSE
-0.132106	0.00697192	FALSE	FALSE	FALSE
0.163414	-0.0508762	FALSE	FALSE	FALSE
-0.106057	0.0599209	FALSE	FALSE	FALSE
0.0304152	-0.140757	TRUE	FALSE	FALSE
-0.203808	0.31336	TRUE	FALSE	FALSE
-0.18172	0.0708498	FALSE	FALSE	FALSE
-0.22972	0.366497	TRUE	TRUE	FALSE
0.124145	-0.0910119	FALSE	FALSE	FALSE
0.0604748	0.0655738	FALSE	FALSE	FALSE
-0.136431	0.30017	TRUE	FALSE	FALSE
-0.0931253	0.222536	TRUE	FALSE	FALSE
-0.0246443	0.0593556	FALSE	FALSE	FALSE
0.0464833	0.341436	TRUE	FALSE	FALSE
-0.0196882	-0.215753	TRUE	FALSE	TRUE
-0.258581	0.367628	TRUE	TRUE	FALSE
-0.151932	-0.0403241	FALSE	FALSE	FALSE
0.0262001	-0.0650085	FALSE	FALSE	FALSE
-0.161564	0.180516	FALSE	FALSE	FALSE
-0.109366	0.468035	TRUE	FALSE	FALSE
0.229507	0.286642	TRUE	FALSE	FALSE
0.184404	-0.106809	FALSE	FALSE	FALSE
-0.350636	0.20738	TRUE	TRUE	FALSE
-0.0681804	0.121102	FALSE	FALSE	FALSE
-0.0973485	0.558212	TRUE	FALSE	FALSE
-0.165546	0.296518	TRUE	FALSE	FALSE
-0.200038	0.14631	FALSE	FALSE	FALSE
0.154794	0.0246881	FALSE	FALSE	FALSE
0.18053	0.0974532	FALSE	FALSE	FALSE
-0.0729978	0.20816	TRUE	FALSE	FALSE
-0.551609	0.439189	TRUE	TRUE	FALSE
-0.2562	0.216736	TRUE	TRUE	FALSE
-0.467515	0.50052	TRUE	TRUE	FALSE
0.00825571	0.049896	FALSE	FALSE	FALSE
-0.0346631	-0.18789	FALSE	FALSE	FALSE
0.102879	0.16606	FALSE	FALSE	FALSE
0.108648	0.00181913	FALSE	FALSE	FALSE
-0.0847983	0.0852391	FALSE	FALSE	FALSE
0.0779476	-0.555094	TRUE	FALSE	FALSE
0.0421982	-0.148389	FALSE	FALSE	FALSE
-0.165085	-0.243243	TRUE	FALSE	TRUE
-0.0634338	0.251819	TRUE	FALSE	FALSE
-0.100674	0.350572	TRUE	FALSE	FALSE
-0.131307	0.282225	TRUE	FALSE	FALSE
-0.22378	0.201143	TRUE	FALSE	FALSE
-0.23666	-0.0665281	FALSE	TRUE	FALSE
0.0654722	-0.0797817	FALSE	FALSE	FALSE
0.402933	-0.010395	FALSE	FALSE	FALSE
-0.404783	-0.0652287	FALSE	TRUE	FALSE
-0.142769	0.202963	TRUE	FALSE	FALSE
-0.100924	-0.115644	FALSE	FALSE	FALSE
-0.230598	0.259615	TRUE	FALSE	FALSE
-0.318279	0.529626	TRUE	TRUE	FALSE
-0.0602616	0.188669	FALSE	FALSE	FALSE
-0.214463	0.193347	FALSE	FALSE	FALSE
-0.202869	-0.00571726	FALSE	FALSE	FALSE
-0.0638607	0.156965	FALSE	FALSE	FALSE
-0.138951	0.033264	FALSE	FALSE	FALSE
0.0449074	0.366424	TRUE	FALSE	FALSE
-0.204187	0.410083	TRUE	FALSE	FALSE
0.087323	-0.190229	FALSE	FALSE	FALSE
0.312309	0.239085	TRUE	FALSE	FALSE
-0.0790575	0.415281	TRUE	FALSE	FALSE
-0.064629	0.392931	TRUE	FALSE	FALSE
0.114537	0.00831601	FALSE	FALSE	FALSE
-0.01983	-0.130717	FALSE	FALSE	FALSE
0.0554132	-0.255977	TRUE	FALSE	TRUE
-0.132174	0.195166	FALSE	FALSE	FALSE
-0.291906	0.436331	TRUE	TRUE	FALSE
0.0883013	0.0296258	FALSE	FALSE	FALSE
-0.139251	-0.31211	TRUE	FALSE	FALSE
0.0467202	-0.0644491	FALSE	FALSE	FALSE
-0.372269	-0.0995322	FALSE	TRUE	FALSE
0.101042	-0.117464	FALSE	FALSE	FALSE
-0.0612171	-0.0444387	FALSE	FALSE	FALSE
-0.25604	-0.0109148	FALSE	TRUE	FALSE
0.0271551	-0.282225	TRUE	FALSE	FALSE
-0.105837	-0.0880977	FALSE	FALSE	FALSE
-0.0733373	0.528586	TRUE	FALSE	FALSE
-0.152663	-0.239345	TRUE	FALSE	TRUE
-0.030565	-0.203482	FALSE	FALSE	FALSE
0.00200636	0.218555	TRUE	FALSE	FALSE
0.110096	-0.169439	FALSE	FALSE	FALSE
-0.279945	0.14501	FALSE	TRUE	FALSE
-0.0427387	0.223233	TRUE	FALSE	FALSE
0.128234	0.316008	TRUE	FALSE	FALSE
-0.164767	-0.22921	TRUE	FALSE	FALSE
-0.0507172	-0.254678	TRUE	FALSE	FALSE
0.00590584	-0.0129938	FALSE	FALSE	FALSE
-0.137625	0.140593	FALSE	FALSE	FALSE
0.216345	0.108888	FALSE	FALSE	FALSE
0.0224741	0.306133	TRUE	FALSE	FALSE
-0.152444	-0.200624	TRUE	FALSE	FALSE
