# Supplementary material for: Evidence accumulation relates to perceptual consciousness and monitoring
Source: Nat Commun. 2021 May 31;12:3261. doi: 10.1038/s41467-021-23540-y (PMC8166835; doi:10.1038/s41467-021-23540-y)
Supplement: Supplementary file 4 — Source Data [file 41467_2021_23540_MOESM4_ESM.zip › Supplementary Data/SFig.4c.xls]

## Sheet: Sheet1
corrconf_hit	corrconf_miss	selective	corrconfhit	corrconfmiss
-0.389701	-0.0472181	FALSE	TRUE	FALSE
0.220235	-0.12146	TRUE	FALSE	FALSE
0.120793	-0.14639	TRUE	FALSE	FALSE
-0.298049	0.0640884	FALSE	TRUE	FALSE
0.321712	-0.116853	FALSE	TRUE	FALSE
0.209031	-0.225426	FALSE	FALSE	FALSE
-0.0741599	0.148401	FALSE	FALSE	FALSE
-0.149826	0.134115	FALSE	FALSE	FALSE
-0.188085	0.0156792	FALSE	FALSE	FALSE
-0.0303795	-0.169751	FALSE	FALSE	FALSE
0.102143	0.0629683	FALSE	FALSE	FALSE
-0.17474	-0.142012	FALSE	FALSE	FALSE
0.280495	-0.231791	TRUE	TRUE	FALSE
0.379105	-0.119556	TRUE	TRUE	FALSE
-0.0053002	-0.0864909	FALSE	FALSE	FALSE
0.145866	0.0755506	FALSE	FALSE	FALSE
-0.0276829	-0.362489	FALSE	FALSE	TRUE
0.325679	0.0825437	FALSE	TRUE	FALSE
0.112576	0.0869859	FALSE	FALSE	FALSE
-0.0729897	-0.0672494	FALSE	FALSE	FALSE
-0.159225	-0.084567	FALSE	FALSE	FALSE
-0.0170034	-0.174363	FALSE	FALSE	FALSE
-0.17276	-0.135448	FALSE	FALSE	FALSE
-0.189721	-0.217428	FALSE	FALSE	FALSE
-0.123186	-0.0724635	FALSE	FALSE	FALSE
-0.293925	0.0111819	FALSE	TRUE	FALSE
-0.145333	-0.11173	FALSE	FALSE	FALSE
-0.0523379	-0.0424814	FALSE	FALSE	FALSE
0.224667	-0.00209869	TRUE	FALSE	FALSE
0.0510084	-0.233451	FALSE	FALSE	FALSE
-0.330564	-0.0977683	FALSE	TRUE	FALSE
-0.327502	0.037265	TRUE	TRUE	FALSE
-0.127555	0.166933	FALSE	FALSE	FALSE
0.167913	-0.142206	FALSE	FALSE	FALSE
-0.0724305	-0.00759797	FALSE	FALSE	FALSE
0.161376	-0.0249374	FALSE	FALSE	FALSE
0.276658	0.179119	FALSE	TRUE	FALSE
-0.299391	0.0229068	FALSE	TRUE	FALSE
0.382611	-0.206616	TRUE	TRUE	FALSE
-0.070838	-0.151661	FALSE	FALSE	FALSE
0.0474063	0.0507652	FALSE	FALSE	FALSE
0.00276085	-0.0727107	FALSE	FALSE	FALSE
0.221797	0.0768591	FALSE	FALSE	FALSE
0.11941	0.0424554	FALSE	FALSE	FALSE
-0.165459	-0.125577	FALSE	FALSE	FALSE
0.119491	0.115844	FALSE	FALSE	FALSE
0.140252	-0.13619	FALSE	FALSE	FALSE
0.0431516	0.00368615	FALSE	FALSE	FALSE
-0.17474	-0.198681	FALSE	FALSE	FALSE
0.301728	-0.0225472	FALSE	TRUE	FALSE
-0.22579	-0.163153	FALSE	FALSE	FALSE
-0.124242	0.0675375	FALSE	FALSE	FALSE
-0.181821	-0.0453774	FALSE	FALSE	FALSE
0.0850557	0.0531406	FALSE	FALSE	FALSE
-0.289684	-0.121121	TRUE	TRUE	FALSE
0.113033	-0.0435143	FALSE	FALSE	FALSE
-0.395887	0.263608	TRUE	TRUE	FALSE
-0.203812	0.256812	TRUE	FALSE	FALSE
-0.141667	0.288185	FALSE	FALSE	TRUE
0.113976	0.21614	FALSE	FALSE	FALSE
-0.201208	0.0848538	TRUE	FALSE	FALSE
-0.138447	-0.0807345	FALSE	FALSE	FALSE
0.00263077	-0.102302	FALSE	FALSE	FALSE
-0.242792	-0.101612	FALSE	FALSE	FALSE
0.104619	-0.178119	TRUE	FALSE	FALSE
-0.0486425	0.0986508	FALSE	FALSE	FALSE
0.312691	-0.0641117	FALSE	TRUE	FALSE
0.030517	0.0429717	FALSE	FALSE	FALSE
0.106841	0.0903356	FALSE	FALSE	FALSE
0.0519437	0.115051	FALSE	FALSE	FALSE
0.572713	-0.0351947	TRUE	TRUE	FALSE
-0.130723	0.149358	FALSE	FALSE	FALSE
-0.278223	0.263742	TRUE	TRUE	FALSE
0.217363	-0.0264319	FALSE	FALSE	FALSE
-0.145788	0.0147548	TRUE	FALSE	FALSE
-0.227097	0.043377	FALSE	FALSE	FALSE
-0.0369161	0.28295	FALSE	FALSE	TRUE
-0.00134332	0.034992	FALSE	FALSE	FALSE
0.0738988	0.0537282	FALSE	FALSE	FALSE
-0.0184279	-0.0166716	FALSE	FALSE	FALSE
0.212893	0.125077	FALSE	FALSE	FALSE
0.150103	0.0350225	FALSE	FALSE	FALSE
0.29916	-0.235344	TRUE	TRUE	FALSE
0.158065	-0.222257	TRUE	FALSE	FALSE
-0.205491	-0.165072	FALSE	FALSE	FALSE
0.12516	-0.0423288	FALSE	FALSE	FALSE
