# Supplementary material for: Evidence accumulation relates to perceptual consciousness and monitoring
Source: Nat Commun. 2021 May 31;12:3261. doi: 10.1038/s41467-021-23540-y (PMC8166835; doi:10.1038/s41467-021-23540-y)
Supplement: Supplementary file 4 — Source Data [file 41467_2021_23540_MOESM4_ESM.zip › Supplementary Data/SFig.4a.xls]

## Sheet: Sheet1
cp_conf_hit	cp_detect	selective	corrconfhit	corrconfmiss
-0.430303	-0.205882	FALSE	TRUE	FALSE
0.256061	0.296003	TRUE	FALSE	FALSE
0.139394	0.270739	TRUE	FALSE	FALSE
-0.327273	-0.015083	FALSE	TRUE	FALSE
0.257576	-0.0965309	FALSE	TRUE	FALSE
0.236364	-0.0177225	FALSE	FALSE	FALSE
-0.0848485	0.164404	FALSE	FALSE	FALSE
-0.157576	0.0113122	FALSE	FALSE	FALSE
-0.201515	0.187783	FALSE	FALSE	FALSE
-0.0348485	0.226621	FALSE	FALSE	FALSE
0.116667	-0.0403469	FALSE	FALSE	FALSE
-0.139394	0.086727	FALSE	FALSE	FALSE
0.325758	0.142534	TRUE	TRUE	FALSE
0.395455	0.174585	TRUE	TRUE	FALSE
-0.00606061	0.276018	FALSE	FALSE	FALSE
0.169697	0.222474	FALSE	FALSE	FALSE
-0.030303	0.152338	FALSE	FALSE	TRUE
0.356061	0.325038	FALSE	TRUE	FALSE
0.125758	0.0339367	FALSE	FALSE	FALSE
-0.0772727	-0.0644796	FALSE	FALSE	FALSE
-0.171212	0.0833333	FALSE	FALSE	FALSE
-0.0181818	0.105581	FALSE	FALSE	FALSE
-0.2	-0.190045	FALSE	FALSE	FALSE
-0.213636	-0.0769231	FALSE	FALSE	FALSE
-0.130303	-0.178733	FALSE	FALSE	FALSE
-0.334848	-0.139894	FALSE	TRUE	FALSE
-0.151515	0.0463801	FALSE	FALSE	FALSE
-0.0606061	0.102564	FALSE	FALSE	FALSE
0.24697	0.190422	TRUE	FALSE	FALSE
0.0590909	0.386124	FALSE	FALSE	FALSE
-0.383333	-0.120664	FALSE	TRUE	FALSE
-0.377273	-0.00301659	TRUE	TRUE	FALSE
-0.133333	0.076546	FALSE	FALSE	FALSE
0.139394	0.11727	FALSE	FALSE	FALSE
-0.080303	0.0512821	FALSE	FALSE	FALSE
0.184848	0.165913	FALSE	FALSE	FALSE
0.321212	0.16365	FALSE	TRUE	FALSE
-0.336364	0.205128	FALSE	TRUE	FALSE
0.428788	0.226621	TRUE	TRUE	FALSE
-0.0818182	0.214555	FALSE	FALSE	FALSE
0.0530303	-0.154223	FALSE	FALSE	FALSE
0.0030303	-0.00603318	FALSE	FALSE	FALSE
0.236364	0.035822	FALSE	FALSE	FALSE
0.133333	0.0365762	FALSE	FALSE	FALSE
-0.190909	-0.0192308	FALSE	FALSE	FALSE
0.133333	-0.0426094	FALSE	FALSE	FALSE
0.160606	0.225867	FALSE	FALSE	FALSE
0.05	0.0493967	FALSE	FALSE	FALSE
-0.139394	0.000754148	FALSE	FALSE	FALSE
0.340909	-0.179487	FALSE	TRUE	FALSE
-0.248485	-0.0886124	FALSE	FALSE	FALSE
-0.130303	-0.189668	FALSE	FALSE	FALSE
-0.156061	-0.207391	FALSE	FALSE	FALSE
0.0727273	0.0339367	FALSE	FALSE	FALSE
-0.212121	-0.0840875	TRUE	TRUE	FALSE
0.125758	0.125189	FALSE	FALSE	FALSE
-0.456061	0.0365762	TRUE	TRUE	FALSE
-0.236364	-0.0641026	TRUE	FALSE	FALSE
-0.140909	0.0260181	FALSE	FALSE	TRUE
0.131818	0.226244	FALSE	FALSE	FALSE
-0.209091	-0.104449	TRUE	FALSE	FALSE
-0.145455	0.161765	FALSE	FALSE	FALSE
0.0030303	-0.0667421	FALSE	FALSE	FALSE
-0.280303	-0.33635	FALSE	FALSE	FALSE
0.104545	-0.247738	TRUE	FALSE	FALSE
-0.0560606	-0.147813	FALSE	FALSE	FALSE
0.360606	0.276772	FALSE	TRUE	FALSE
0.0348485	0.0131976	FALSE	FALSE	FALSE
0.124242	-0.0124434	FALSE	FALSE	FALSE
0.0515152	-0.139517	FALSE	FALSE	FALSE
0.666667	0.365385	TRUE	TRUE	FALSE
-0.151515	0.0294118	FALSE	FALSE	FALSE
-0.277273	-0.0708899	TRUE	TRUE	FALSE
0.251515	0.319759	FALSE	FALSE	FALSE
-0.169697	0.17006	TRUE	FALSE	FALSE
-0.25303	-0.199849	FALSE	FALSE	FALSE
-0.0409091	0.0452489	FALSE	FALSE	TRUE
-0.00151515	0.223982	FALSE	FALSE	FALSE
0.0848485	-0.020362	FALSE	FALSE	FALSE
-0.0212121	-0.00791855	FALSE	FALSE	FALSE
0.24697	0.179864	FALSE	FALSE	FALSE
0.174242	0.107466	FALSE	FALSE	FALSE
0.339394	0.0188537	TRUE	TRUE	FALSE
0.183333	0.0671192	TRUE	FALSE	FALSE
-0.233333	-0.0139517	FALSE	FALSE	FALSE
0.145455	-0.0211161	FALSE	FALSE	FALSE
