# Supplementary material for: Evidence accumulation relates to perceptual consciousness and monitoring
Source: Nat Commun. 2021 May 31;12:3261. doi: 10.1038/s41467-021-23540-y (PMC8166835; doi:10.1038/s41467-021-23540-y)
Supplement: Supplementary file 4 — Source Data [file 41467_2021_23540_MOESM4_ESM.zip › Supplementary Data/SFig.8b.xls]

## Sheet: Sheet1
time	slow	mid	fast	miss
-0.5	0.492706	0.647354	0.513558	0.51464
-0.498999	0.474411	0.64687	0.508636	0.506377
-0.497999	0.47517	0.669107	0.483503	0.492416
-0.496998	0.471335	0.661666	0.495408	0.489954
-0.495998	0.463276	0.672215	0.484211	0.491966
-0.494997	0.475984	0.675982	0.486175	0.49796
-0.493997	0.468163	0.666428	0.477351	0.510405
-0.492996	0.491121	0.668006	0.509793	0.51414
-0.491996	0.498259	0.679028	0.509528	0.510878
-0.490995	0.497571	0.68604	0.506435	0.517341
-0.489995	0.498128	0.672662	0.518858	0.527265
-0.488994	0.503419	0.665785	0.517608	0.537603
-0.487994	0.493383	0.657617	0.504184	0.533871
-0.486993	0.490791	0.67275	0.481927	0.545207
-0.485993	0.493418	0.688388	0.481202	0.547269
-0.484992	0.497456	0.677376	0.483509	0.537372
-0.483992	0.51583	0.696124	0.519419	0.54688
-0.482991	0.518437	0.703821	0.523118	0.549536
-0.481991	0.511063	0.69086	0.530136	0.542204
-0.48099	0.505105	0.673978	0.540952	0.547336
-0.47999	0.497014	0.684305	0.528126	0.544066
-0.478989	0.497748	0.684284	0.521062	0.552682
-0.477989	0.490988	0.672207	0.503173	0.550632
-0.476988	0.481365	0.654899	0.499661	0.555683
-0.475988	0.483428	0.674108	0.486585	0.544665
-0.474987	0.470038	0.684931	0.479777	0.540638
-0.473987	0.482456	0.669851	0.47123	0.548539
-0.472986	0.487912	0.672668	0.448677	0.550622
-0.471986	0.50432	0.673525	0.444397	0.551322
-0.470985	0.493497	0.673163	0.452497	0.550177
-0.469985	0.482134	0.687177	0.439777	0.555887
-0.468984	0.47916	0.690896	0.433994	0.555565
-0.467984	0.471411	0.696994	0.429839	0.54904
-0.466983	0.47846	0.702589	0.419806	0.560209
-0.465983	0.481305	0.713255	0.421842	0.566401
-0.464982	0.498833	0.725625	0.41602	0.555027
-0.463982	0.495239	0.737763	0.405976	0.554413
-0.462981	0.479743	0.739121	0.402149	0.567843
-0.461981	0.488254	0.733896	0.409482	0.55086
-0.46098	0.516598	0.725547	0.426936	0.544205
-0.45998	0.528342	0.708038	0.438474	0.536256
-0.458979	0.542271	0.698799	0.433273	0.538729
-0.457979	0.553568	0.719837	0.437397	0.539407
-0.456978	0.549398	0.719684	0.449718	0.535727
-0.455978	0.567866	0.716785	0.44778	0.550751
-0.454977	0.562531	0.718832	0.449392	0.557406
-0.453977	0.567422	0.693739	0.477794	0.558575
-0.452976	0.564866	0.680678	0.469448	0.552973
-0.451976	0.578338	0.698587	0.491495	0.556408
-0.450975	0.595479	0.682767	0.485841	0.551368
-0.449975	0.59933	0.669961	0.475976	0.565274
-0.448974	0.62008	0.67196	0.477625	0.558702
-0.447974	0.623971	0.666433	0.463859	0.568467
-0.446973	0.609846	0.6628	0.45007	0.555076
-0.445973	0.606585	0.662459	0.46091	0.554525
-0.444972	0.597782	0.655171	0.465775	0.556285
-0.443972	0.600957	0.65171	0.466162	0.571299
-0.442971	0.596036	0.672263	0.466864	0.564859
-0.441971	0.575335	0.669458	0.46084	0.558506
-0.44097	0.576027	0.662213	0.445843	0.564655
-0.43997	0.575734	0.651928	0.471492	0.575197
-0.438969	0.579003	0.662368	0.490214	0.571004
-0.437969	0.586417	0.664985	0.486084	0.56448
-0.436968	0.588603	0.668053	0.492934	0.568318
-0.435968	0.586258	0.671586	0.477079	0.567
-0.434967	0.587098	0.688971	0.49263	0.563866
-0.433967	0.586489	0.6916	0.47989	0.555749
-0.432966	0.590569	0.691677	0.485428	0.55928
-0.431966	0.579597	0.690853	0.46778	0.574386
-0.430965	0.584453	0.698077	0.467457	0.588009
-0.429965	0.578149	0.691499	0.469121	0.576061
-0.428964	0.576769	0.686613	0.44904	0.587583
-0.427964	0.588619	0.70607	0.427433	0.591623
-0.426963	0.567445	0.70429	0.425026	0.58903
-0.425963	0.557205	0.699067	0.430313	0.586623
-0.424962	0.571267	0.690736	0.425059	0.583616
-0.423962	0.586231	0.691704	0.426739	0.590621
-0.422961	0.566659	0.683208	0.423474	0.59083
-0.421961	0.573425	0.689786	0.426999	0.586186
-0.42096	0.571293	0.682614	0.420382	0.587902
-0.41996	0.565007	0.69183	0.420427	0.587633
-0.418959	0.563318	0.684597	0.441857	0.587747
-0.417959	0.558441	0.695593	0.446798	0.614431
-0.416958	0.560226	0.69005	0.443199	0.634636
-0.415958	0.565329	0.694718	0.431878	0.621802
-0.414957	0.540175	0.671815	0.443804	0.61696
-0.413957	0.528231	0.68935	0.446069	0.609254
-0.412956	0.55294	0.695048	0.447533	0.605359
-0.411956	0.56522	0.690364	0.43331	0.616334
-0.410955	0.563117	0.699192	0.419973	0.626788
-0.409955	0.576383	0.683461	0.431093	0.625127
-0.408954	0.554924	0.670689	0.443357	0.644298
-0.407954	0.56663	0.668026	0.449616	0.637374
-0.406953	0.560175	0.68838	0.45447	0.643553
-0.405953	0.579043	0.68573	0.443224	0.637398
-0.404952	0.596432	0.70588	0.435378	0.630822
-0.403952	0.601162	0.71301	0.450571	0.635789
-0.402951	0.578717	0.716652	0.446322	0.636684
-0.401951	0.581447	0.730537	0.451449	0.637668
-0.40095	0.583028	0.732793	0.459743	0.637194
-0.39995	0.584803	0.740989	0.458704	0.631623
-0.398949	0.592624	0.752474	0.450775	0.623807
-0.397949	0.602144	0.736435	0.476998	0.627379
-0.396948	0.604517	0.760349	0.469995	0.632084
-0.395948	0.612271	0.770968	0.475506	0.631761
-0.394947	0.607217	0.755304	0.471929	0.647605
-0.393947	0.610247	0.764453	0.49967	0.646049
-0.392946	0.62796	0.76388	0.506549	0.64508
-0.391946	0.618773	0.760231	0.496861	0.63386
-0.390945	0.610738	0.745609	0.519321	0.648915
-0.389945	0.602184	0.762224	0.520003	0.642661
-0.388944	0.612338	0.757773	0.515631	0.634915
-0.387944	0.619074	0.767712	0.51647	0.629679
-0.386943	0.610019	0.762054	0.519901	0.620034
-0.385943	0.618902	0.767011	0.511981	0.619128
-0.384942	0.600015	0.756561	0.507507	0.619398
-0.383942	0.603926	0.765514	0.515412	0.61213
-0.382941	0.602713	0.770697	0.535131	0.620998
-0.381941	0.608016	0.77888	0.549082	0.617187
-0.38094	0.613429	0.772922	0.553937	0.621133
-0.37994	0.623108	0.775169	0.56144	0.629992
-0.378939	0.624689	0.784924	0.564801	0.652374
-0.377939	0.620501	0.793362	0.584798	0.659705
-0.376938	0.62314	0.809653	0.584351	0.654797
-0.375938	0.630178	0.794288	0.590589	0.643988
-0.374937	0.613976	0.783869	0.600285	0.638135
-0.373937	0.622196	0.784921	0.60966	0.639428
-0.372936	0.611297	0.775472	0.623858	0.648829
-0.371936	0.630951	0.762497	0.627298	0.657374
-0.370935	0.63496	0.753237	0.64878	0.653633
-0.369935	0.62745	0.765169	0.653349	0.668376
-0.368934	0.627041	0.753521	0.656043	0.674634
-0.367934	0.629383	0.742138	0.66266	0.681044
-0.366933	0.614575	0.726311	0.665386	0.673018
-0.365933	0.599398	0.727133	0.68376	0.677112
-0.364932	0.603551	0.716654	0.690322	0.680371
-0.363932	0.618673	0.714524	0.703452	0.688354
-0.362931	0.615467	0.705789	0.694644	0.696846
-0.361931	0.632192	0.690506	0.68459	0.698828
-0.36093	0.626826	0.693678	0.678108	0.705919
-0.35993	0.63257	0.69326	0.674312	0.695667
-0.358929	0.631076	0.721541	0.674338	0.690997
-0.357929	0.632064	0.721974	0.67848	0.692603
-0.356928	0.62519	0.749027	0.691498	0.698149
-0.355928	0.656148	0.730513	0.681824	0.694236
-0.354927	0.668691	0.735128	0.683303	0.701578
-0.353927	0.668715	0.736628	0.673545	0.705659
-0.352926	0.667719	0.728796	0.652054	0.700317
-0.351926	0.657474	0.724332	0.634647	0.693807
-0.350925	0.652607	0.709991	0.626562	0.699354
-0.349925	0.647565	0.695944	0.636849	0.701186
-0.348924	0.651168	0.672953	0.628688	0.713092
-0.347924	0.662497	0.663104	0.631193	0.706635
-0.346923	0.66163	0.651606	0.638802	0.705681
-0.345923	0.664347	0.651735	0.649547	0.700761
-0.344922	0.676094	0.633257	0.667032	0.692307
-0.343922	0.674589	0.636105	0.665149	0.697394
-0.342921	0.672157	0.633908	0.675909	0.707105
-0.341921	0.669427	0.621557	0.691807	0.711962
-0.34092	0.677934	0.629707	0.68579	0.704714
-0.33992	0.677379	0.638577	0.683216	0.699692
-0.338919	0.693757	0.643062	0.698034	0.689535
-0.337919	0.680739	0.645279	0.705674	0.700815
-0.336918	0.693978	0.636952	0.719059	0.706976
-0.335918	0.690141	0.635646	0.734184	0.712525
-0.334917	0.679099	0.619924	0.725635	0.716707
-0.333917	0.687304	0.620774	0.731057	0.723484
-0.332916	0.690257	0.624276	0.726294	0.734374
-0.331916	0.675793	0.643573	0.711194	0.735168
-0.330915	0.665522	0.623089	0.713509	0.727384
-0.329915	0.695339	0.625003	0.706979	0.719602
-0.328914	0.684135	0.622767	0.703637	0.72499
-0.327914	0.692522	0.636622	0.714026	0.731272
-0.326913	0.692152	0.638113	0.696594	0.744533
-0.325913	0.684	0.673352	0.708354	0.739952
-0.324912	0.68375	0.673224	0.720222	0.726973
-0.323912	0.694526	0.670675	0.727996	0.730684
-0.322911	0.693365	0.659827	0.724549	0.729583
-0.321911	0.667621	0.657072	0.717907	0.724551
-0.32091	0.668839	0.65698	0.738526	0.734596
-0.31991	0.662031	0.667015	0.736264	0.728976
-0.318909	0.667196	0.667981	0.728775	0.730913
-0.317909	0.650879	0.659509	0.723198	0.732744
-0.316908	0.63843	0.66901	0.698951	0.736549
-0.315908	0.651285	0.675127	0.710487	0.738614
-0.314907	0.648471	0.671691	0.709777	0.729431
-0.313907	0.658059	0.650221	0.74082	0.735334
-0.312906	0.676679	0.616638	0.72156	0.73572
-0.311906	0.659197	0.621788	0.704272	0.732911
-0.310905	0.657385	0.619211	0.70369	0.724512
-0.309905	0.664129	0.625701	0.708337	0.723348
-0.308904	0.654215	0.626974	0.710604	0.722345
-0.307904	0.66032	0.61498	0.713936	0.730454
-0.306903	0.663485	0.623062	0.720091	0.735954
-0.305903	0.65656	0.623595	0.729742	0.733305
-0.304902	0.646647	0.616503	0.738294	0.730014
-0.303902	0.632235	0.620981	0.742874	0.735216
-0.302901	0.62018	0.62674	0.753903	0.72498
-0.301901	0.630629	0.646497	0.736138	0.725694
-0.3009	0.650544	0.634306	0.739103	0.730177
-0.2999	0.666149	0.642396	0.742056	0.732554
-0.298899	0.677072	0.628157	0.742607	0.741337
-0.297899	0.689617	0.631186	0.732138	0.738216
-0.296898	0.685764	0.651376	0.754036	0.741228
-0.295898	0.686399	0.656532	0.728433	0.74601
-0.294897	0.696435	0.649167	0.712054	0.758713
-0.293897	0.708076	0.632356	0.718806	0.747723
-0.292896	0.705797	0.614282	0.732321	0.741645
-0.291896	0.701716	0.615565	0.737391	0.747743
-0.290895	0.690562	0.607099	0.729398	0.750224
-0.289895	0.68459	0.59547	0.742412	0.745742
-0.288894	0.681035	0.588849	0.758072	0.751912
-0.287894	0.659821	0.593881	0.738661	0.756284
-0.286893	0.668761	0.606038	0.751002	0.756225
-0.285893	0.696561	0.607448	0.742689	0.752152
-0.284892	0.706937	0.617121	0.728219	0.745966
-0.283892	0.714694	0.61611	0.740014	0.744247
-0.282891	0.707782	0.631966	0.74403	0.742218
-0.281891	0.717942	0.652699	0.757761	0.733702
-0.28089	0.717179	0.635155	0.764033	0.72306
-0.27989	0.738712	0.637572	0.742923	0.712326
-0.278889	0.73749	0.650498	0.742354	0.71182
-0.277889	0.712612	0.65995	0.7298	0.719302
-0.276888	0.703452	0.670569	0.729012	0.711301
-0.275888	0.716365	0.662259	0.716488	0.70363
-0.274887	0.708053	0.680377	0.703639	0.711692
-0.273887	0.708959	0.678057	0.716041	0.705713
-0.272886	0.707432	0.669622	0.732392	0.707764
-0.271886	0.68585	0.668655	0.724012	0.708499
-0.270885	0.684212	0.664903	0.712207	0.723165
-0.269885	0.711612	0.672897	0.744206	0.736969
-0.268884	0.681944	0.667178	0.73369	0.733415
-0.267884	0.679151	0.667491	0.731219	0.745405
-0.266883	0.693456	0.672148	0.73766	0.744416
-0.265883	0.709853	0.685837	0.727659	0.736292
-0.264882	0.703644	0.689311	0.720082	0.752863
-0.263882	0.710698	0.684553	0.720075	0.748848
-0.262881	0.708794	0.682775	0.729239	0.730517
-0.261881	0.702968	0.686542	0.739369	0.738819
-0.26088	0.727857	0.69929	0.727894	0.744504
-0.25988	0.72191	0.706868	0.718263	0.753612
-0.258879	0.724998	0.704176	0.693103	0.756781
-0.257879	0.711772	0.705286	0.679376	0.76802
-0.256878	0.706621	0.723835	0.671377	0.767117
-0.255878	0.700533	0.725352	0.673842	0.783045
-0.254877	0.694222	0.728822	0.663192	0.804302
-0.253877	0.687604	0.727987	0.673052	0.808937
-0.252876	0.702461	0.718511	0.681259	0.809188
-0.251876	0.693146	0.709465	0.676351	0.809375
-0.250875	0.714054	0.691601	0.69514	0.802905
-0.249875	0.749907	0.712312	0.70179	0.809635
-0.248874	0.738355	0.71192	0.710936	0.802721
-0.247874	0.744545	0.703456	0.716427	0.80252
-0.246873	0.748089	0.712487	0.728692	0.80627
-0.245873	0.750346	0.69945	0.721858	0.813698
-0.244872	0.725144	0.701163	0.730417	0.821573
-0.243872	0.736832	0.710292	0.744113	0.808612
-0.242871	0.717773	0.725853	0.747342	0.825986
-0.241871	0.709909	0.729732	0.737406	0.809876
-0.24087	0.71869	0.740143	0.72709	0.817365
-0.23987	0.730927	0.746372	0.711701	0.826484
-0.238869	0.742799	0.739495	0.705495	0.822649
-0.237869	0.746172	0.754646	0.722315	0.820964
-0.236868	0.740944	0.754431	0.747488	0.802298
-0.235868	0.73483	0.762622	0.755844	0.808363
-0.234867	0.737408	0.760797	0.737347	0.818387
-0.233867	0.739347	0.761312	0.73003	0.820415
-0.232866	0.765781	0.774447	0.738349	0.808696
-0.231866	0.778864	0.793064	0.717973	0.786449
-0.230865	0.780186	0.817791	0.726681	0.776241
-0.229865	0.793189	0.791485	0.724885	0.777332
-0.228864	0.785286	0.800679	0.730335	0.779402
-0.227864	0.785219	0.78833	0.707358	0.783919
-0.226863	0.799711	0.782348	0.70666	0.77387
-0.225863	0.789569	0.77893	0.728012	0.773681
-0.224862	0.777534	0.76019	0.725742	0.785739
-0.223862	0.774858	0.766402	0.726977	0.789358
-0.222861	0.768757	0.759516	0.724968	0.792181
-0.221861	0.774011	0.730102	0.733994	0.786617
-0.22086	0.785272	0.740717	0.748635	0.796986
-0.21986	0.775447	0.739777	0.761487	0.821738
-0.218859	0.768571	0.736793	0.767064	0.816891
-0.217859	0.773259	0.727305	0.763269	0.811164
-0.216858	0.785474	0.744066	0.74984	0.811149
-0.215858	0.772239	0.756267	0.753385	0.794142
-0.214857	0.775925	0.748932	0.771801	0.791678
-0.213857	0.773075	0.757605	0.769911	0.781115
-0.212856	0.771104	0.740222	0.764627	0.796413
-0.211856	0.780913	0.741836	0.779559	0.788701
-0.210855	0.772411	0.745267	0.794194	0.783843
-0.209855	0.789048	0.763118	0.78573	0.780013
-0.208854	0.775558	0.777564	0.782183	0.780559
-0.207854	0.755918	0.787623	0.781951	0.775865
-0.206853	0.754921	0.804365	0.776241	0.77519
-0.205853	0.769174	0.813423	0.769316	0.778441
-0.204852	0.75607	0.821867	0.764514	0.777556
-0.203852	0.75009	0.84492	0.770394	0.767666
-0.202851	0.77189	0.869579	0.777987	0.768017
-0.201851	0.754677	0.882201	0.7682	0.769952
-0.20085	0.769284	0.881724	0.747407	0.770274
-0.19985	0.779074	0.899721	0.756837	0.776162
-0.198849	0.76863	0.886527	0.755716	0.77951
-0.197849	0.775997	0.878179	0.775179	0.772716
-0.196848	0.787335	0.875034	0.777513	0.77278
-0.195848	0.799225	0.87451	0.772069	0.790555
-0.194847	0.806902	0.85768	0.786775	0.78096
-0.193847	0.804105	0.845751	0.798301	0.777774
-0.192846	0.787624	0.827424	0.795142	0.776291
-0.191846	0.769531	0.807751	0.792965	0.74939
-0.190845	0.759428	0.812049	0.787225	0.756519
-0.189845	0.73394	0.819465	0.78502	0.75252
-0.188844	0.743622	0.805868	0.786141	0.739141
-0.187844	0.742857	0.788892	0.782755	0.736348
-0.186843	0.747438	0.818539	0.778199	0.745396
-0.185843	0.764015	0.810217	0.757132	0.749748
-0.184842	0.744459	0.811882	0.740934	0.752957
-0.183842	0.729178	0.792455	0.718677	0.753009
-0.182841	0.742352	0.790766	0.71813	0.743897
-0.181841	0.742218	0.798552	0.716644	0.730828
-0.18084	0.725194	0.799781	0.713195	0.737313
-0.17984	0.725141	0.79073	0.714475	0.730933
-0.178839	0.727484	0.796699	0.718783	0.734566
-0.177839	0.728735	0.793481	0.709632	0.722735
-0.176838	0.73263	0.810029	0.718297	0.728223
-0.175838	0.719489	0.826641	0.711748	0.720252
-0.174837	0.721599	0.832061	0.710256	0.718922
-0.173837	0.719937	0.856405	0.699912	0.728012
-0.172836	0.716637	0.862306	0.694285	0.725939
-0.171836	0.721607	0.868844	0.692166	0.743172
-0.170835	0.714067	0.88585	0.702591	0.735122
-0.169835	0.724407	0.901797	0.698637	0.724835
-0.168834	0.740227	0.867621	0.727247	0.73109
-0.167834	0.735801	0.849163	0.748763	0.724808
-0.166833	0.746076	0.8584	0.763689	0.72856
-0.165833	0.729989	0.847864	0.755853	0.728415
-0.164832	0.736659	0.848985	0.782013	0.725086
-0.163832	0.738205	0.851343	0.799559	0.742573
-0.162831	0.733139	0.864137	0.791498	0.755521
-0.161831	0.748035	0.880973	0.789476	0.748344
-0.16083	0.736498	0.877725	0.793664	0.750874
-0.15983	0.736284	0.888691	0.794841	0.735898
-0.158829	0.731562	0.866762	0.782281	0.732848
-0.157829	0.751571	0.851404	0.782587	0.741609
-0.156828	0.752938	0.841345	0.777138	0.733861
-0.155828	0.764434	0.830515	0.811552	0.727571
-0.154827	0.765591	0.834144	0.825848	0.735966
-0.153827	0.751399	0.843141	0.823998	0.736017
-0.152826	0.72818	0.844202	0.799815	0.736357
-0.151826	0.725945	0.827848	0.800084	0.734875
-0.150825	0.749721	0.813966	0.805729	0.725174
-0.149825	0.743207	0.833513	0.812331	0.719614
-0.148824	0.748859	0.846717	0.811917	0.72583
-0.147824	0.751908	0.85299	0.822111	0.727011
-0.146823	0.740601	0.873298	0.804235	0.7275
-0.145823	0.750112	0.854846	0.809677	0.730245
-0.144822	0.744468	0.842047	0.806252	0.740856
-0.143822	0.761868	0.851663	0.799722	0.73969
-0.142821	0.768034	0.847331	0.803336	0.745988
-0.141821	0.7493	0.85163	0.822453	0.747221
-0.14082	0.752129	0.854559	0.824364	0.748153
-0.13982	0.73678	0.837579	0.8283	0.750632
-0.138819	0.739485	0.847641	0.81434	0.755341
-0.137819	0.726034	0.841255	0.817243	0.750527
-0.136818	0.74031	0.829741	0.82764	0.741606
-0.135818	0.747427	0.831067	0.820269	0.742896
-0.134817	0.770283	0.822976	0.801753	0.74313
-0.133817	0.759867	0.854555	0.800128	0.73279
-0.132816	0.761816	0.856007	0.798757	0.738044
-0.131816	0.757156	0.840854	0.805798	0.743694
-0.130815	0.748963	0.81635	0.802977	0.746676
-0.129815	0.750558	0.808853	0.82705	0.753783
-0.128814	0.75691	0.793925	0.826777	0.76451
-0.127814	0.772737	0.784577	0.81203	0.766426
-0.126813	0.768159	0.77914	0.841804	0.758087
-0.125813	0.786474	0.787984	0.861584	0.750477
-0.124812	0.781691	0.785658	0.868098	0.73668
-0.123812	0.771149	0.783905	0.877465	0.735246
-0.122811	0.765612	0.77854	0.873749	0.723229
-0.121811	0.769267	0.756627	0.865078	0.726935
-0.12081	0.774519	0.754824	0.874091	0.721087
-0.11981	0.786096	0.745989	0.85367	0.712091
-0.118809	0.783647	0.74037	0.833194	0.705742
-0.117809	0.793529	0.731885	0.822661	0.709699
-0.116808	0.809091	0.739139	0.83657	0.71735
-0.115808	0.820364	0.741634	0.837933	0.727449
-0.114807	0.792662	0.74259	0.848882	0.713125
-0.113807	0.784032	0.751108	0.840548	0.718992
-0.112806	0.774558	0.776316	0.828617	0.721882
-0.111806	0.779349	0.784859	0.837404	0.715822
-0.110805	0.764648	0.796048	0.846908	0.701065
-0.109805	0.782604	0.779157	0.858667	0.693993
-0.108804	0.786738	0.786181	0.875887	0.69817
-0.107804	0.777934	0.787946	0.870274	0.702721
-0.106803	0.773706	0.796542	0.852597	0.707492
-0.105803	0.766591	0.817487	0.854086	0.712043
-0.104802	0.760599	0.816659	0.875191	0.704104
-0.103802	0.750116	0.817895	0.869122	0.714439
-0.102801	0.784722	0.840714	0.863067	0.723343
-0.101801	0.800022	0.826931	0.844284	0.71107
-0.1008	0.809653	0.797453	0.846387	0.713732
-0.0997999	0.833355	0.792807	0.830011	0.715365
-0.0987994	0.845598	0.807321	0.827727	0.728037
-0.0977989	0.836369	0.802022	0.824567	0.724933
-0.0967984	0.849089	0.796831	0.820324	0.722717
-0.0957979	0.863803	0.805617	0.814823	0.735627
-0.0947974	0.885078	0.795751	0.807636	0.729918
-0.0937969	0.864478	0.78022	0.798842	0.726413
-0.0927964	0.856029	0.786588	0.797384	0.727932
-0.0917959	0.867118	0.763314	0.80996	0.725977
-0.0907954	0.873117	0.765189	0.826016	0.720121
-0.0897949	0.885397	0.757486	0.815127	0.721827
-0.0887944	0.88575	0.742422	0.816822	0.716232
-0.0877939	0.91082	0.763577	0.832714	0.713302
-0.0867934	0.91909	0.753949	0.82305	0.715852
-0.0857929	0.908057	0.736578	0.802496	0.718818
-0.0847924	0.91125	0.738376	0.794173	0.723174
-0.0837919	0.916012	0.732468	0.806945	0.733793
-0.0827914	0.915688	0.712998	0.805812	0.742679
-0.0817909	0.930028	0.71487	0.794192	0.733141
-0.0807904	0.932751	0.733758	0.785185	0.732463
-0.0797899	0.954628	0.726183	0.779237	0.72915
-0.0787894	0.9598	0.708843	0.773883	0.71874
-0.0777889	0.966313	0.722588	0.794799	0.719639
-0.0767884	0.961058	0.747149	0.790861	0.7217
-0.0757879	0.977384	0.749615	0.790203	0.721791
-0.0747874	0.968995	0.733551	0.786627	0.721414
-0.0737869	0.962529	0.734106	0.796012	0.711801
-0.0727864	0.969498	0.731811	0.799388	0.72012
-0.0717859	0.964758	0.732073	0.80383	0.71878
-0.0707854	0.968314	0.725991	0.804496	0.714928
-0.0697849	0.943478	0.730025	0.806712	0.7036
-0.0687844	0.947811	0.722076	0.807517	0.713557
-0.0677839	0.931057	0.723485	0.805401	0.70842
-0.0667834	0.920755	0.733197	0.792171	0.72251
-0.0657829	0.934535	0.732237	0.784037	0.721167
-0.0647824	0.932186	0.742433	0.795771	0.718516
-0.0637819	0.946328	0.743275	0.789689	0.714753
-0.0627814	0.940924	0.743892	0.80429	0.700919
-0.0617809	0.945965	0.743758	0.808661	0.718545
-0.0607804	0.938298	0.755679	0.813402	0.731863
-0.0597799	0.939613	0.750145	0.803604	0.731761
-0.0587794	0.932054	0.760603	0.792351	0.744652
-0.0577789	0.926295	0.769272	0.80743	0.761786
-0.0567784	0.926304	0.77724	0.807107	0.76431
-0.0557779	0.933501	0.767294	0.788417	0.763091
-0.0547774	0.946259	0.773113	0.783058	0.753733
-0.0537769	0.949016	0.776216	0.794963	0.743922
-0.0527764	0.948019	0.787745	0.77759	0.754534
-0.0517759	0.970826	0.784651	0.788573	0.745189
-0.0507754	0.96928	0.780342	0.7729	0.751435
-0.0497749	0.980575	0.760696	0.763143	0.742425
-0.0487744	0.9616	0.741978	0.783686	0.748923
-0.0477739	0.954153	0.740561	0.788904	0.749964
-0.0467734	0.9483	0.752736	0.790921	0.749369
-0.0457729	0.953743	0.763941	0.802971	0.756276
-0.0447724	0.939347	0.772581	0.807696	0.75894
-0.0437719	0.948434	0.766111	0.799781	0.771556
-0.0427714	0.947496	0.728301	0.80157	0.783276
-0.0417709	0.951295	0.716005	0.807228	0.789312
-0.0407704	0.934957	0.724337	0.813896	0.780688
-0.0397699	0.918477	0.726446	0.803014	0.7875
-0.0387694	0.932259	0.718978	0.80152	0.779617
-0.0377689	0.923178	0.724444	0.78792	0.778724
-0.0367684	0.918859	0.723581	0.773475	0.78788
-0.0357679	0.913784	0.739673	0.780872	0.792283
-0.0347674	0.916354	0.743076	0.793608	0.785382
-0.0337669	0.907883	0.75503	0.782579	0.787329
-0.0327664	0.922178	0.741433	0.793066	0.781561
-0.0317659	0.892294	0.752839	0.802429	0.778146
-0.0307654	0.907385	0.750759	0.79591	0.77733
-0.0297649	0.907158	0.740662	0.777129	0.78533
-0.0287644	0.901729	0.741322	0.777917	0.784111
-0.0277639	0.906272	0.735108	0.798767	0.797068
-0.0267634	0.91004	0.71609	0.813804	0.788627
-0.0257629	0.915079	0.720865	0.835369	0.797771
-0.0247624	0.90832	0.724501	0.851262	0.802609
-0.0237619	0.918333	0.751893	0.85949	0.81482
-0.0227614	0.910041	0.760213	0.87448	0.806206
-0.0217609	0.890484	0.76036	0.869787	0.80839
-0.0207604	0.889615	0.758505	0.883198	0.813301
-0.0197599	0.887463	0.78189	0.882408	0.809497
-0.0187594	0.870317	0.794756	0.890395	0.802424
-0.0177589	0.834237	0.798921	0.908399	0.791353
-0.0167584	0.855746	0.80344	0.906383	0.794332
-0.0157579	0.842701	0.81236	0.940945	0.786913
-0.0147574	0.836046	0.807597	0.963877	0.804939
-0.0137569	0.83647	0.837982	0.979349	0.811666
-0.0127564	0.839087	0.838883	0.972571	0.802511
-0.0117559	0.834076	0.846097	0.989495	0.800468
-0.0107554	0.822959	0.867215	0.980207	0.826501
-0.00975488	0.812353	0.867408	0.978908	0.826493
-0.00875438	0.824391	0.884564	0.971641	0.828206
-0.00775388	0.830887	0.85805	0.960994	0.828543
-0.00675338	0.842329	0.875629	0.960312	0.822921
-0.00575288	0.833805	0.892265	0.964262	0.814555
-0.00475238	0.86077	0.883513	0.950932	0.807981
-0.00375188	0.873567	0.848733	0.952988	0.810592
-0.00275138	0.861633	0.862438	0.968269	0.809783
-0.00175088	0.870662	0.86701	0.96976	0.799999
-0.000750375	0.877524	0.861096	0.958735	0.795943
0.000250125	0.868231	0.876583	0.973696	0.803247
0.00125063	0.871941	0.902497	0.977061	0.81248
0.00225113	0.89013	0.875476	0.978635	0.833062
0.00325163	0.902913	0.887191	0.971735	0.818915
0.00425213	0.922404	0.878652	0.951874	0.811022
0.00525263	0.908379	0.864431	0.954341	0.801391
0.00625313	0.911246	0.867295	0.958975	0.814742
0.00725363	0.921589	0.849967	0.956403	0.803072
0.00825413	0.928599	0.861217	0.96567	0.797722
0.00925463	0.923601	0.867263	0.941582	0.787088
0.0102551	0.928819	0.856387	0.942046	0.786881
0.0112556	0.943261	0.835627	0.94296	0.779489
0.0122561	0.954123	0.854425	0.924363	0.772458
0.0132566	0.957606	0.861859	0.934916	0.781344
0.0142571	0.947769	0.838078	0.92164	0.791982
0.0152576	0.935212	0.83611	0.923864	0.778272
0.0162581	0.920006	0.853272	0.93634	0.767609
0.0172586	0.906232	0.824875	0.933632	0.767469
0.0182591	0.901708	0.828986	0.93116	0.773698
0.0192596	0.890347	0.82974	0.923191	0.779496
0.0202601	0.900368	0.816947	0.925674	0.77436
0.0212606	0.909343	0.822169	0.944952	0.782316
0.0222611	0.909629	0.848585	0.939257	0.776463
0.0232616	0.922297	0.840468	0.929568	0.783854
0.0242621	0.928986	0.812819	0.938899	0.788789
0.0252626	0.928543	0.808869	0.952515	0.786459
0.0262631	0.923668	0.810176	0.957192	0.79434
0.0272636	0.897997	0.818177	0.925092	0.796474
0.0282641	0.895431	0.832635	0.942809	0.792106
0.0292646	0.882745	0.835979	0.967475	0.784526
0.0302651	0.878356	0.827459	0.96706	0.782979
0.0312656	0.873836	0.842773	0.955144	0.766332
0.0322661	0.863462	0.835824	0.961635	0.771915
0.0332666	0.860456	0.836199	0.95597	0.783708
0.0342671	0.849536	0.819514	0.942163	0.788267
0.0352676	0.859219	0.828854	0.932245	0.785619
0.0362681	0.873961	0.842981	0.947744	0.779755
0.0372686	0.894569	0.834315	0.946546	0.768545
0.0382691	0.888039	0.839317	0.966853	0.769134
0.0392696	0.879637	0.82778	0.960728	0.787573
0.0402701	0.893192	0.81875	0.954078	0.786871
0.0412706	0.893417	0.820059	0.976285	0.773758
0.0422711	0.892422	0.805312	0.959821	0.762028
0.0432716	0.892149	0.821047	0.963522	0.762394
0.0442721	0.888388	0.818109	0.931693	0.767298
0.0452726	0.862568	0.850085	0.935794	0.765105
0.0462731	0.862378	0.839635	0.9302	0.773129
0.0472736	0.868924	0.827587	0.926186	0.772701
0.0482741	0.853511	0.829811	0.931181	0.778369
0.0492746	0.853259	0.826131	0.911004	0.769961
0.0502751	0.856807	0.812477	0.891242	0.765935
0.0512756	0.882574	0.814708	0.852975	0.767853
0.0522761	0.890989	0.827397	0.835886	0.764295
0.0532766	0.884066	0.838338	0.863996	0.778357
0.0542771	0.88515	0.850161	0.893757	0.757378
0.0552776	0.891186	0.857429	0.909276	0.761393
0.0562781	0.894577	0.837335	0.913798	0.760491
0.0572786	0.891975	0.829259	0.923638	0.767605
0.0582791	0.901589	0.844194	0.932487	0.759587
0.0592796	0.901614	0.851016	0.949257	0.769084
0.0602801	0.907681	0.853559	0.933793	0.777206
0.0612806	0.908633	0.826229	0.925551	0.774203
0.0622811	0.940408	0.808503	0.919518	0.783491
0.0632816	0.937567	0.839354	0.921549	0.787438
0.0642821	0.94013	0.843268	0.91437	0.793074
0.0652826	0.907513	0.838753	0.902195	0.799543
0.0662831	0.893667	0.8276	0.904019	0.804851
0.0672836	0.87789	0.811498	0.907379	0.808446
0.0682841	0.908228	0.806275	0.874229	0.801034
0.0692846	0.912862	0.813441	0.887762	0.797401
0.0702851	0.920893	0.807105	0.879928	0.792809
0.0712856	0.920257	0.816167	0.904537	0.777234
0.0722861	0.939123	0.816427	0.90003	0.782957
0.0732866	0.938688	0.823907	0.900531	0.786268
0.0742871	0.928292	0.813039	0.902162	0.781823
0.0752876	0.926127	0.828167	0.921643	0.775758
0.0762881	0.925735	0.816384	0.912334	0.775831
0.0772886	0.924283	0.803011	0.900477	0.7621
0.0782891	0.932263	0.806695	0.889518	0.756182
0.0792896	0.942632	0.799621	0.853133	0.763094
0.0802901	0.950184	0.817791	0.846481	0.755009
0.0812906	0.936987	0.834654	0.835599	0.74552
0.0822911	0.926218	0.843304	0.84812	0.751816
0.0832916	0.924182	0.815007	0.849366	0.751044
0.0842921	0.931933	0.826907	0.853318	0.754055
0.0852926	0.940969	0.807449	0.846208	0.746383
0.0862931	0.948674	0.817959	0.844046	0.747426
0.0872936	0.899948	0.814025	0.834002	0.748377
0.0882941	0.895603	0.793973	0.825381	0.74831
0.0892946	0.918142	0.798858	0.815954	0.761881
0.0902951	0.914325	0.810361	0.822103	0.747988
0.0912956	0.925567	0.807697	0.814469	0.742115
0.0922961	0.93156	0.818376	0.815794	0.750806
0.0932966	0.922025	0.801012	0.803959	0.758659
0.0942971	0.931754	0.777609	0.789167	0.757422
0.0952976	0.928938	0.752059	0.783794	0.772805
0.0962981	0.931986	0.760388	0.776483	0.776199
0.0972986	0.904334	0.750625	0.801752	0.778708
0.0982991	0.902421	0.75695	0.79594	0.774421
0.0992996	0.899738	0.749712	0.80855	0.771563
0.1003	0.867101	0.753244	0.813349	0.772713
0.101301	0.894095	0.762629	0.822697	0.760939
0.102301	0.904342	0.780588	0.817318	0.766358
0.103302	0.888979	0.793571	0.825875	0.751308
0.104302	0.879435	0.788752	0.828183	0.75969
0.105303	0.913014	0.811152	0.835284	0.760271
0.106303	0.898488	0.80675	0.841744	0.748533
0.107304	0.893938	0.823853	0.885425	0.749107
0.108304	0.91066	0.800351	0.886534	0.746009
0.109305	0.886087	0.78674	0.89472	0.752351
0.110305	0.893316	0.792138	0.898657	0.746015
0.111306	0.878327	0.804566	0.886559	0.753956
0.112306	0.881307	0.798432	0.897469	0.755872
0.113307	0.894254	0.791257	0.894068	0.742366
0.114307	0.882197	0.787921	0.872418	0.741
0.115308	0.875515	0.780172	0.870562	0.759532
0.116308	0.871746	0.771495	0.883416	0.750198
0.117309	0.897744	0.759807	0.887746	0.756987
0.118309	0.888266	0.73227	0.910303	0.759622
0.11931	0.874752	0.73665	0.88854	0.764776
0.12031	0.886031	0.739495	0.889077	0.775389
0.121311	0.879142	0.729148	0.895161	0.76102
0.122311	0.883317	0.720215	0.88511	0.766727
0.123312	0.885937	0.737549	0.87441	0.761333
0.124312	0.88856	0.728638	0.891391	0.776007
0.125313	0.917115	0.735761	0.878813	0.784196
0.126313	0.924805	0.734502	0.885019	0.793833
0.127314	0.912071	0.73025	0.900202	0.807551
0.128314	0.935161	0.735499	0.907883	0.812748
0.129315	0.931981	0.735908	0.915999	0.801925
0.130315	0.962288	0.718643	0.903398	0.797901
0.131316	0.9908	0.719833	0.894999	0.791382
0.132316	0.979838	0.703896	0.923921	0.803298
0.133317	0.96657	0.684006	0.912673	0.800762
0.134317	0.962131	0.698475	0.905837	0.799773
0.135318	0.958271	0.698671	0.886349	0.797601
0.136318	0.970543	0.69452	0.892032	0.804908
0.137319	0.982688	0.691395	0.893557	0.820401
0.138319	0.986242	0.678147	0.921375	0.828845
0.13932	0.996101	0.671967	0.931092	0.822677
0.14032	0.990972	0.67518	0.932201	0.823371
0.141321	0.988653	0.650425	0.962882	0.8239
0.142321	0.995606	0.666156	0.957761	0.825472
0.143322	1.02114	0.685289	0.946761	0.829636
0.144322	1.00858	0.713244	0.945452	0.835158
0.145323	1.02684	0.741137	0.97218	0.838282
0.146323	1.02525	0.75035	0.937268	0.822044
0.147324	1.00782	0.731726	0.937605	0.82421
0.148324	0.965303	0.747416	0.950813	0.809965
0.149325	0.985869	0.726795	0.939161	0.811637
0.150325	0.984783	0.723707	0.925554	0.816777
0.151326	0.956577	0.715828	0.929311	0.810869
0.152326	0.963249	0.70939	0.943497	0.827541
0.153327	0.949355	0.692002	0.922109	0.830859
0.154327	0.944615	0.656919	0.961413	0.819739
0.155328	0.953247	0.649898	0.975968	0.828417
0.156328	0.968018	0.648163	0.957746	0.823762
0.157329	0.932448	0.656789	0.946882	0.813629
0.158329	0.939881	0.659322	0.940638	0.820739
0.15933	0.957187	0.662322	0.931124	0.823509
0.16033	0.927242	0.663685	0.938687	0.814481
0.161331	0.923963	0.638579	0.921781	0.803075
0.162331	0.916886	0.632607	0.925212	0.819103
0.163332	0.906625	0.642213	0.898796	0.813307
0.164332	0.890752	0.63901	0.894025	0.819669
0.165333	0.893419	0.637972	0.901593	0.815918
0.166333	0.880078	0.63246	0.925804	0.814362
0.167334	0.90047	0.620841	0.910281	0.824409
0.168334	0.896681	0.632929	0.910308	0.818953
0.169335	0.897848	0.624275	0.924982	0.823641
0.170335	0.908516	0.61173	0.936259	0.816218
0.171336	0.915542	0.622833	0.931621	0.82668
0.172336	0.918555	0.609196	0.947049	0.828567
0.173337	0.923317	0.595992	0.949841	0.824329
0.174337	0.904713	0.603936	0.944695	0.829244
0.175338	0.912691	0.619383	0.945539	0.818237
0.176338	0.90999	0.622441	0.947448	0.806415
0.177339	0.911427	0.617776	0.962591	0.801492
0.178339	0.922865	0.623304	0.943081	0.793542
0.17934	0.92333	0.631943	0.953351	0.799006
0.18034	0.909153	0.609861	0.941926	0.786917
0.181341	0.90423	0.618646	0.922614	0.793722
0.182341	0.890948	0.622791	0.923534	0.808107
0.183342	0.870933	0.644154	0.933688	0.811668
0.184342	0.903554	0.659762	0.943463	0.820404
0.185343	0.912819	0.680553	0.953335	0.827498
0.186343	0.897934	0.676218	0.964883	0.822481
0.187344	0.896765	0.675335	0.952591	0.830236
0.188344	0.889012	0.663956	0.945909	0.82472
0.189345	0.895757	0.654922	0.967017	0.832387
0.190345	0.914712	0.637558	0.963839	0.833549
0.191346	0.900617	0.629594	0.964756	0.836411
0.192346	0.898009	0.616945	0.960148	0.8261
0.193347	0.919765	0.632168	0.962372	0.835001
0.194347	0.930605	0.633724	0.967079	0.843949
0.195348	0.92866	0.675284	0.989706	0.825728
0.196348	0.93445	0.675063	0.973375	0.839266
0.197349	0.931919	0.694355	0.975917	0.857247
0.198349	0.934755	0.699445	0.959065	0.854922
0.19935	0.95746	0.696731	0.955916	0.854489
0.20035	0.966853	0.703287	0.922514	0.841014
0.201351	0.985826	0.732123	0.912536	0.841624
0.202351	1.01821	0.761389	0.894848	0.841565
0.203352	1.02282	0.791029	0.877792	0.834034
0.204352	1.01941	0.791041	0.881812	0.836263
0.205353	1.04378	0.801735	0.888397	0.82686
0.206353	1.01872	0.781201	0.887536	0.812691
0.207354	1.01583	0.787229	0.888517	0.811097
0.208354	1.01869	0.782947	0.886266	0.823893
0.209355	1.01986	0.787521	0.899333	0.814038
0.210355	0.993079	0.769044	0.909181	0.809104
0.211356	0.989423	0.784324	0.925577	0.822646
0.212356	0.99217	0.809573	0.937558	0.836527
0.213357	0.978067	0.829181	0.922203	0.836778
0.214357	0.971292	0.818028	0.920473	0.843359
0.215358	0.972843	0.816802	0.899574	0.839894
0.216358	0.957952	0.794701	0.88902	0.840078
0.217359	0.974383	0.800293	0.869314	0.847323
0.218359	0.96538	0.789127	0.868503	0.848423
0.21936	0.961312	0.787902	0.87349	0.854276
0.22036	0.949808	0.804392	0.866867	0.853948
0.221361	0.933196	0.831749	0.877446	0.873612
0.222361	0.939588	0.826476	0.860065	0.870454
0.223362	0.92701	0.814733	0.864158	0.878421
0.224362	0.936223	0.807088	0.853037	0.876623
0.225363	0.919752	0.814534	0.871338	0.87605
0.226363	0.948745	0.797298	0.863033	0.872331
0.227364	0.934394	0.814197	0.875136	0.868719
0.228364	0.948196	0.820239	0.875177	0.865027
0.229365	0.956528	0.84498	0.88974	0.879269
0.230365	0.945846	0.850865	0.877385	0.882381
0.231366	0.941568	0.856229	0.894539	0.886674
0.232366	0.937936	0.839406	0.875033	0.899536
0.233367	0.966901	0.843944	0.900894	0.875691
0.234367	0.9649	0.835482	0.92041	0.879707
0.235368	0.95684	0.832968	0.895902	0.851649
0.236368	0.940919	0.817152	0.891763	0.848029
0.237369	0.928304	0.804847	0.897505	0.844476
0.238369	0.929633	0.818605	0.887519	0.839544
0.23937	0.925334	0.830073	0.8822	0.826385
0.24037	0.940651	0.818181	0.882359	0.82693
0.241371	0.957173	0.814463	0.876575	0.82937
0.242371	0.959699	0.809681	0.870772	0.82936
0.243372	0.986214	0.814021	0.853416	0.835922
0.244372	0.996067	0.833556	0.849708	0.839397
0.245373	0.990615	0.822788	0.841935	0.832194
0.246373	0.967698	0.832161	0.848713	0.83016
0.247374	0.98636	0.831339	0.845303	0.830033
0.248374	0.988993	0.849323	0.848951	0.828004
0.249375	0.981526	0.871934	0.859651	0.824873
0.250375	1.00283	0.87224	0.873672	0.820924
0.251376	0.99168	0.874817	0.874066	0.821756
0.252376	0.986921	0.871684	0.877144	0.810087
0.253377	0.986025	0.89266	0.861268	0.792252
0.254377	0.971188	0.886751	0.836924	0.806137
0.255378	0.971232	0.864377	0.832612	0.810176
0.256378	0.972383	0.869842	0.832272	0.811505
0.257379	0.97235	0.85766	0.836004	0.812492
0.258379	0.984049	0.847455	0.83264	0.819762
0.25938	0.982895	0.866234	0.835222	0.831904
0.26038	0.97188	0.874397	0.843451	0.834676
0.261381	0.95411	0.875944	0.859207	0.84267
0.262381	0.953758	0.869592	0.856282	0.831844
0.263382	0.952715	0.867217	0.836717	0.834357
0.264382	0.973012	0.875558	0.838832	0.816668
0.265383	0.973603	0.862984	0.840278	0.814132
0.266383	0.966777	0.868252	0.838708	0.808909
0.267384	0.932654	0.841338	0.822336	0.799238
0.268384	0.919676	0.843491	0.821104	0.80067
0.269385	0.939938	0.837893	0.848339	0.799917
0.270385	0.933295	0.846231	0.834521	0.811228
0.271386	0.954601	0.827859	0.818703	0.802238
0.272386	0.960131	0.836318	0.811682	0.798494
0.273387	0.9554	0.842291	0.819992	0.810052
0.274387	0.984879	0.849966	0.827792	0.80118
0.275388	1.00486	0.871504	0.849457	0.800478
0.276388	1.00143	0.858243	0.851342	0.81618
0.277389	1.00465	0.865709	0.852607	0.814017
0.278389	1.00368	0.867736	0.835653	0.814034
0.27939	0.981389	0.858318	0.836299	0.82708
0.28039	0.986838	0.864976	0.830671	0.842798
0.281391	0.991226	0.84577	0.833999	0.854692
0.282391	0.984055	0.850079	0.845369	0.842851
0.283392	0.983612	0.86186	0.846003	0.82884
0.284392	0.966604	0.87806	0.848348	0.812817
0.285393	0.967347	0.871937	0.846215	0.810294
0.286393	0.966189	0.884245	0.856967	0.80702
0.287394	0.962682	0.876805	0.830629	0.81749
0.288394	0.978856	0.876892	0.844656	0.816313
0.289395	0.959859	0.890178	0.874409	0.829144
0.290395	0.961556	0.89508	0.870376	0.827062
0.291396	0.930503	0.867682	0.896342	0.827958
0.292396	0.922194	0.884542	0.93333	0.829472
0.293397	0.928562	0.882539	0.949215	0.84613
0.294397	0.953541	0.862761	0.966677	0.850483
0.295398	0.958154	0.864028	0.982612	0.864855
0.296398	0.945979	0.865494	0.974602	0.867182
0.297399	0.942622	0.867603	0.989749	0.872548
0.298399	0.970231	0.851383	0.9688	0.878118
0.2994	0.95572	0.848342	0.97309	0.887008
0.3004	0.937476	0.881868	0.957613	0.891822
0.301401	0.947526	0.897711	0.938675	0.901703
0.302401	0.960968	0.878014	0.949879	0.889159
0.303402	0.97261	0.901348	0.940801	0.887021
0.304402	0.971672	0.923679	0.941802	0.873924
0.305403	0.980177	0.927078	0.945064	0.854036
0.306403	0.985927	0.910002	0.955378	0.844024
0.307404	0.998847	0.888888	0.938274	0.847404
0.308404	0.978273	0.884895	0.91949	0.848705
0.309405	0.983265	0.873277	0.923941	0.852225
0.310405	0.988089	0.865548	0.913021	0.840365
0.311406	0.979735	0.872585	0.912986	0.8395
0.312406	0.957493	0.860627	0.932233	0.857011
0.313407	0.962664	0.868381	0.947685	0.866957
0.314407	0.972188	0.864454	0.948811	0.8637
0.315408	0.961445	0.871899	0.947478	0.847775
0.316408	0.954378	0.883692	0.937344	0.839726
0.317409	0.956985	0.872785	0.928169	0.835467
0.318409	0.986944	0.872717	0.910042	0.834176
0.31941	0.974748	0.858212	0.9018	0.826745
0.32041	0.973358	0.85842	0.90734	0.834394
0.321411	0.972607	0.88138	0.904253	0.823676
0.322411	0.976361	0.900822	0.907025	0.812349
0.323412	0.983424	0.910086	0.912652	0.808682
0.324412	0.972649	0.912069	0.906804	0.821323
0.325413	1.00883	0.90317	0.90524	0.827596
0.326413	1.02267	0.908868	0.912406	0.824737
0.327414	1.02198	0.902927	0.918067	0.835705
0.328414	1.01531	0.890161	0.931217	0.831544
0.329415	0.998318	0.887734	0.924842	0.827289
0.330415	1.02917	0.890002	0.915177	0.819719
0.331416	1.03317	0.886874	0.922492	0.81864
0.332416	1.03202	0.875763	0.927507	0.815844
0.333417	1.00749	0.876524	0.928553	0.82045
0.334417	1.00718	0.868252	0.949322	0.813614
0.335418	1.00007	0.88933	0.952027	0.825865
0.336418	1.00759	0.902515	0.958008	0.826471
0.337419	1.04773	0.904159	0.94639	0.818405
0.338419	1.07361	0.902696	0.947797	0.809529
0.33942	1.08915	0.920356	0.955439	0.789457
0.34042	1.09647	0.909973	0.940754	0.799793
0.341421	1.09898	0.928997	0.939781	0.790649
0.342421	1.09785	0.93848	0.969802	0.79574
0.343422	1.11118	0.931534	0.979031	0.800083
0.344422	1.12824	0.943628	0.979747	0.817046
0.345423	1.12561	0.934756	0.966241	0.819433
0.346423	1.13416	0.946015	0.958592	0.815432
0.347424	1.12731	0.944679	0.960567	0.824855
0.348424	1.11747	0.958108	0.953366	0.820721
0.349425	1.13364	0.960644	0.934039	0.830044
0.350425	1.15712	0.977675	0.931754	0.811254
0.351426	1.16228	0.987575	0.963201	0.811545
0.352426	1.18144	0.989114	0.973088	0.811319
0.353427	1.19018	0.967335	0.978877	0.807469
0.354427	1.19136	0.979467	0.973801	0.816124
0.355428	1.20536	0.969492	0.952249	0.813785
0.356428	1.19809	0.981531	0.961576	0.828691
0.357429	1.21462	0.968943	0.969952	0.823902
0.358429	1.23697	0.972384	0.992493	0.818015
0.35943	1.24332	0.993255	0.98249	0.819987
0.36043	1.25674	0.989215	0.980262	0.805174
0.361431	1.25339	0.98479	0.9418	0.807657
0.362431	1.2726	0.966301	0.938838	0.813819
0.363432	1.28584	0.953308	0.932319	0.80042
0.364432	1.29341	0.964914	0.924697	0.79691
0.365433	1.29467	0.950662	0.911557	0.791749
0.366433	1.32332	0.951029	0.897374	0.798062
0.367434	1.3399	0.971759	0.900605	0.811101
0.368434	1.3695	0.987835	0.915799	0.801313
0.369435	1.39287	0.990208	0.91597	0.803101
0.370435	1.38068	0.99257	0.905996	0.802182
0.371436	1.39373	0.984391	0.90669	0.813271
0.372436	1.39511	0.985132	0.923692	0.815642
0.373437	1.395	0.992873	0.894573	0.80646
0.374437	1.39843	0.996605	0.90587	0.803419
0.375438	1.41783	0.985001	0.892199	0.805211
0.376438	1.40317	0.985645	0.905974	0.811778
0.377439	1.40144	0.99969	0.913463	0.821527
0.378439	1.41411	0.999632	0.886316	0.812516
0.37944	1.42576	1.00252	0.896421	0.794403
0.38044	1.43497	1.0229	0.896018	0.795383
0.381441	1.4366	1.02045	0.913334	0.792671
0.382441	1.45752	1.004	0.910263	0.794074
0.383442	1.45655	1.01704	0.940175	0.788719
0.384442	1.47144	1.01451	0.941668	0.801319
0.385443	1.47614	1.0256	0.913624	0.811717
0.386443	1.47337	1.04577	0.929719	0.822893
0.387444	1.47031	1.03453	0.929913	0.819467
0.388444	1.50633	1.0329	0.927196	0.802373
0.389445	1.51824	1.008	0.940213	0.809687
0.390445	1.51835	1.01227	0.972428	0.822318
0.391446	1.56155	1.03501	0.973449	0.820681
0.392446	1.60473	1.04628	0.974817	0.833057
0.393447	1.59273	1.04336	0.969215	0.821447
0.394447	1.61664	1.03928	0.985968	0.825279
0.395448	1.61259	1.05929	0.996913	0.833811
0.396448	1.61826	1.06721	0.989032	0.841895
0.397449	1.62913	1.0754	0.991613	0.856562
0.398449	1.65125	1.1007	0.970259	0.84875
0.39945	1.68219	1.09609	0.98273	0.866739
0.40045	1.71108	1.11729	0.979651	0.866289
0.401451	1.7148	1.11224	1.00443	0.853121
0.402451	1.73367	1.10911	0.997307	0.845921
0.403452	1.74437	1.1142	1.0005	0.858184
0.404452	1.7604	1.10766	0.986842	0.859149
0.405453	1.76465	1.10253	0.963632	0.868985
0.406453	1.75126	1.10342	0.973389	0.861946
0.407454	1.77951	1.10806	0.998072	0.85954
0.408454	1.81906	1.12937	0.99482	0.871611
0.409455	1.83607	1.14308	0.990198	0.879069
0.410455	1.85678	1.14812	0.994129	0.865264
0.411456	1.87502	1.17711	0.989522	0.864065
0.412456	1.89663	1.18569	0.981002	0.864944
0.413457	1.89763	1.20668	0.991578	0.867287
0.414457	1.93324	1.22872	1.00365	0.874535
0.415458	1.97109	1.22625	0.997362	0.873611
0.416458	1.98978	1.24449	1.01569	0.871718
0.417459	2.0275	1.24745	1.03774	0.87781
0.418459	2.05106	1.24601	1.04599	0.874815
0.41946	2.07911	1.25776	1.02951	0.873769
0.42046	2.08703	1.29284	1.04361	0.881514
0.421461	2.09396	1.29084	1.04329	0.883518
0.422461	2.12311	1.29993	1.06093	0.899994
0.423462	2.1408	1.30204	1.05999	0.910448
0.424462	2.1551	1.32105	1.06036	0.917574
0.425463	2.17458	1.34177	1.06887	0.920235
0.426463	2.19593	1.36083	1.06587	0.918425
0.427464	2.20348	1.35392	1.09673	0.910031
0.428464	2.2339	1.36596	1.1154	0.909437
0.429465	2.24909	1.38903	1.0987	0.898289
0.430465	2.26305	1.40608	1.08432	0.907521
0.431466	2.27087	1.42419	1.10199	0.915107
0.432466	2.3159	1.45303	1.12662	0.928055
0.433467	2.31293	1.46384	1.13857	0.934923
0.434467	2.32364	1.47533	1.14949	0.945752
0.435468	2.3511	1.4845	1.17274	0.950711
0.436468	2.38093	1.50147	1.15908	0.951383
0.437469	2.36904	1.51003	1.18621	0.962269
0.438469	2.37439	1.51727	1.18943	0.979977
0.43947	2.3879	1.54565	1.20811	0.987706
0.44047	2.41897	1.54809	1.19616	0.985604
0.441471	2.4348	1.55849	1.19948	0.993469
0.442471	2.48967	1.55957	1.20371	0.990712
0.443472	2.50456	1.5806	1.22822	1.00412
0.444472	2.53754	1.58372	1.24049	0.999275
0.445473	2.53764	1.59673	1.26208	1.00044
0.446473	2.55744	1.63617	1.2617	1.00348
0.447474	2.53799	1.63473	1.27952	1.00238
0.448474	2.58987	1.64648	1.28803	1.00444
0.449475	2.60378	1.64828	1.3024	1.00925
0.450475	2.64338	1.67339	1.31396	1.00369
0.451476	2.68005	1.67079	1.33235	1.01413
0.452476	2.67149	1.66857	1.35349	1.01959
0.453477	2.68738	1.6761	1.35557	1.00193
0.454477	2.71391	1.69832	1.37278	1.00172
0.455478	2.72367	1.71053	1.36534	0.995577
0.456478	2.74685	1.71619	1.35375	1.00157
0.457479	2.75334	1.7268	1.37732	0.998236
0.458479	2.78999	1.75405	1.41674	0.993657
0.45948	2.80412	1.77277	1.40548	1.01997
0.46048	2.81732	1.77555	1.41954	1.03916
0.461481	2.82377	1.77897	1.44552	1.04389
0.462481	2.84531	1.76315	1.43858	1.0428
0.463482	2.85669	1.7781	1.45511	1.04575
0.464482	2.88514	1.77967	1.49132	1.05939
0.465483	2.90224	1.77044	1.48685	1.07027
0.466483	2.92455	1.77946	1.51731	1.09299
0.467484	2.94022	1.79851	1.51328	1.09965
0.468484	2.95999	1.80124	1.50861	1.09363
0.469485	2.99175	1.80104	1.52248	1.08181
0.470485	2.99297	1.81635	1.52918	1.07947
0.471486	3.01768	1.82316	1.52629	1.08171
0.472486	3.04293	1.84433	1.54935	1.0882
0.473487	3.07158	1.86102	1.55879	1.10561
0.474487	3.08754	1.8669	1.55868	1.11
0.475488	3.10041	1.89685	1.5622	1.11855
0.476488	3.11319	1.88865	1.56271	1.12881
0.477489	3.12977	1.9063	1.59042	1.13225
0.478489	3.14349	1.91118	1.58536	1.14821
0.47949	3.15713	1.92075	1.57497	1.15242
0.48049	3.15218	1.92944	1.59406	1.14643
0.481491	3.18324	1.9392	1.59439	1.14197
0.482491	3.23023	1.97034	1.60844	1.14767
0.483492	3.24784	1.98238	1.61482	1.15589
0.484492	3.25281	1.97923	1.64807	1.15659
0.485493	3.27718	2.00151	1.69139	1.15412
0.486493	3.30946	2.02046	1.69469	1.16351
0.487494	3.32562	2.04067	1.70173	1.16425
0.488494	3.32343	2.07246	1.71262	1.18409
0.489495	3.32111	2.08522	1.72952	1.18906
0.490495	3.33647	2.10148	1.72539	1.19831
0.491496	3.3483	2.09103	1.71577	1.19706
0.492496	3.36811	2.10667	1.74411	1.19569
0.493497	3.35915	2.11329	1.75233	1.20213
0.494497	3.38178	2.14816	1.76115	1.2164
0.495498	3.38819	2.1591	1.77383	1.22854
0.496498	3.42265	2.17473	1.77118	1.23461
0.497499	3.42578	2.18454	1.76455	1.23447
0.498499	3.43516	2.21288	1.77869	1.22888
0.4995	3.44555	2.21287	1.79028	1.22901
0.5005	3.44684	2.24033	1.77785	1.23387
0.501501	3.48147	2.24539	1.79177	1.23256
0.502501	3.48936	2.26147	1.81072	1.23467
0.503502	3.51886	2.27481	1.79856	1.23975
0.504502	3.51941	2.29582	1.83482	1.25676
0.505503	3.54982	2.31007	1.8419	1.26748
0.506503	3.56359	2.33207	1.85536	1.26836
0.507504	3.57922	2.35724	1.87186	1.28305
0.508504	3.57616	2.38311	1.85775	1.27768
0.509505	3.60075	2.39046	1.87229	1.28123
0.510505	3.65698	2.40496	1.86314	1.28988
0.511506	3.66576	2.41029	1.87339	1.29425
0.512506	3.6988	2.40173	1.87848	1.29031
0.513507	3.73376	2.43122	1.89168	1.28437
0.514507	3.76027	2.45961	1.90167	1.2884
0.515508	3.79028	2.464	1.9149	1.29592
0.516508	3.81099	2.46417	1.90604	1.30915
0.517509	3.84031	2.47406	1.91384	1.31568
0.518509	3.84941	2.48477	1.92447	1.32139
0.51951	3.88244	2.50509	1.9319	1.31838
0.52051	3.90525	2.52227	1.92779	1.32863
0.521511	3.91829	2.52778	1.92735	1.32318
0.522511	3.93605	2.53851	1.92851	1.32401
0.523512	3.9323	2.51894	1.93543	1.31077
0.524512	3.96674	2.51776	1.93509	1.30937
0.525513	3.97898	2.52911	1.93332	1.31806
0.526513	3.99473	2.55211	1.95548	1.33525
0.527514	4.02608	2.57381	1.96344	1.34769
0.528514	4.0624	2.62402	1.97353	1.3593
0.529515	4.09692	2.64152	1.97767	1.35589
0.530515	4.10536	2.67888	1.98213	1.35798
0.531516	4.12797	2.69494	2.01559	1.36587
0.532516	4.16283	2.73222	2.02518	1.37212
0.533517	4.18653	2.76393	2.03667	1.37411
0.534517	4.18318	2.77951	2.03517	1.37315
0.535518	4.22087	2.81918	2.02767	1.38389
0.536518	4.25429	2.85024	2.04417	1.37685
0.537519	4.28242	2.86129	2.06209	1.37739
0.538519	4.28428	2.83853	2.02471	1.38521
0.53952	4.31089	2.84916	2.02658	1.38813
0.54052	4.32137	2.86466	2.03663	1.38786
0.541521	4.32391	2.89026	2.03367	1.38429
0.542521	4.35357	2.88482	2.05389	1.39816
0.543522	4.36646	2.90591	2.06137	1.39509
0.544522	4.37522	2.92465	2.06609	1.4036
0.545523	4.38545	2.91945	2.0966	1.41081
0.546523	4.38637	2.93395	2.10927	1.40961
0.547524	4.42114	2.97025	2.1028	1.41025
0.548524	4.42188	2.99277	2.12339	1.41077
0.549525	4.43198	3.01569	2.13937	1.42349
0.550525	4.43793	3.04895	2.15257	1.42573
0.551526	4.4332	3.05851	2.17537	1.42547
0.552526	4.43589	3.06372	2.19421	1.42341
0.553527	4.43748	3.08988	2.18144	1.42216
0.554527	4.43835	3.10793	2.18897	1.42079
0.555528	4.45673	3.12227	2.19342	1.43
0.556528	4.45378	3.12216	2.21426	1.44362
0.557529	4.4573	3.16465	2.22286	1.44331
0.558529	4.47073	3.17606	2.2276	1.45248
0.55953	4.45643	3.19624	2.2326	1.45767
0.56053	4.46273	3.20422	2.26023	1.46167
0.561531	4.44591	3.23341	2.28526	1.45682
0.562531	4.44011	3.24205	2.30203	1.45007
0.563532	4.44026	3.26076	2.30329	1.45005
0.564532	4.47784	3.26221	2.29853	1.44227
0.565533	4.49584	3.26737	2.30611	1.44686
0.566533	4.51331	3.27546	2.31833	1.4515
0.567534	4.51062	3.27129	2.33154	1.45289
0.568534	4.51919	3.27465	2.34316	1.46273
0.569535	4.52748	3.2646	2.34338	1.45431
0.570535	4.53771	3.26968	2.32004	1.4589
0.571536	4.52572	3.31673	2.32399	1.44879
0.572536	4.52591	3.32649	2.32776	1.44688
0.573537	4.55958	3.32404	2.34269	1.4546
0.574537	4.54667	3.34536	2.32486	1.44733
0.575538	4.55503	3.36503	2.35217	1.43323
0.576538	4.54857	3.37537	2.36722	1.4403
0.577539	4.56067	3.3832	2.36227	1.45316
0.578539	4.5789	3.37586	2.3405	1.4522
0.57954	4.58988	3.3735	2.34979	1.45088
0.58054		3.39015	2.33972	1.45503
0.581541		3.38597	2.35976	1.44921
0.582541		3.41602	2.36291	1.44795
0.583542		3.4411	2.37205	1.45748
0.584542		3.43344	2.38853	1.4686
0.585543		3.43399	2.41775	1.48805
0.586543		3.45299	2.39847	1.49612
0.587544		3.46839	2.41158	1.48758
0.588544		3.46581	2.37797	1.49873
0.589545		3.49147	2.38458	1.49893
0.590545		3.51249	2.38835	1.49342
0.591546		3.50805	2.40771	1.48613
0.592546		3.50995	2.4328	1.50377
0.593547		3.54147	2.44465	1.49948
0.594547		3.55232	2.46472	1.49407
0.595548		3.57611	2.46249	1.49208
0.596548		3.58988	2.46672	1.49982
0.597549		3.58238	2.48489	1.50058
0.598549		3.58826	2.49302	1.48791
0.59955		3.58723	2.49231	1.49515
0.60055		3.61601	2.47941	1.50344
0.601551		3.63456	2.47569	1.48578
0.602551		3.63378	2.47169	1.49366
0.603552		3.65472	2.48343	1.4939
0.604552		3.66362	2.45674	1.49581
0.605553		3.67132	2.44479	1.49797
0.606553		3.70638	2.44298	1.49658
0.607554		3.73127	2.44914	1.5123
0.608554		3.74761	2.46407	1.52799
0.609555		3.73622	2.46517	1.53682
0.610555		3.75615	2.46392	1.52096
0.611556		3.7712	2.48239	1.53044
0.612556		3.76225	2.47112	1.54407
0.613557		3.75266	2.46972	1.55307
0.614557		3.77152	2.473	1.55805
0.615558		3.78315	2.47839	1.55247
0.616558		3.79216	2.48372	1.55127
0.617559		3.81391	2.46404	1.53816
0.618559		3.82302	2.47409	1.51993
0.61956		3.83833	2.46634	1.51897
0.62056		3.84812	2.44823	1.53223
0.621561		3.859	2.46965	1.5375
0.622561		3.86875	2.46027	1.54625
0.623562		3.90185	2.45365	1.53987
0.624562		3.90639	2.4583	1.52829
0.625563		3.92214	2.45512	1.52849
0.626563		3.93493	2.48084	1.52335
0.627564		3.93608	2.49011	1.52274
0.628564		3.94262	2.49062	1.53054
0.629565		3.94546	2.49583	1.52966
0.630565		3.95052	2.50344	1.53551
0.631566		3.99419	2.53093	1.53548
0.632566		4.0293	2.52236	1.539
0.633567		4.03853	2.54972	1.5544
0.634567		4.07509	2.54225	1.54708
0.635568		4.1149	2.5244	1.55595
0.636568		4.10413	2.54121	1.55235
0.637569		4.12916	2.54545	1.54266
0.638569		4.15375	2.51654	1.5385
0.63957		4.12488	2.50845	1.54216
0.64057		4.12513	2.50111	1.53921
0.641571		4.12143	2.52509	1.52554
0.642571		4.15179	2.50996	1.53416
0.643572		4.14938	2.52708	1.53328
0.644572		4.1647	2.54524	1.54242
0.645573		4.16878	2.55304	1.53701
0.646573		4.17335	2.56159	1.54616
0.647574		4.1932	2.59541	1.54597
0.648574		4.18364	2.58753	1.54782
0.649575		4.18701	2.57125	1.54684
0.650575		4.18212	2.55582	1.54115
0.651576		4.17693	2.59052	1.54098
0.652576		4.16956	2.58304	1.53664
0.653577		4.18148	2.60914	1.53824
0.654577		4.16541	2.61191	1.53506
0.655578		4.17885	2.61369	1.54383
0.656578		4.19646	2.6116	1.53921
0.657579		4.231	2.62486	1.52385
0.658579		4.22253	2.59758	1.51187
0.65958		4.24681	2.60927	1.51401
0.66058		4.26862	2.62361	1.51689
0.661581		4.28344	2.61677	1.52697
0.662581		4.2836	2.62629	1.5413
0.663582		4.29266	2.63791	1.53253
0.664582		4.28699	2.65862	1.54369
0.665583		4.31061	2.65478	1.54899
0.666583		4.32652	2.67992	1.55574
0.667584		4.37232	2.69006	1.56666
0.668584		4.38571	2.71303	1.57195
0.669585		4.39872	2.69542	1.56289
0.670585		4.39416	2.70792	1.56642
0.671586		4.37761	2.71478	1.55917
0.672586		4.39974	2.71719	1.56384
0.673587		4.41809	2.7189	1.56688
0.674587		4.43585	2.73486	1.57157
0.675588		4.44931	2.7504	1.5748
0.676588		4.46749	2.78001	1.57199
0.677589		4.46198	2.78152	1.559
0.678589		4.48999	2.79407	1.56051
0.67959		4.49124	2.80437	1.5472
0.68059		4.48984	2.81263	1.54514
0.681591		4.49784	2.83758	1.55485
0.682591		4.50721	2.84556	1.5642
0.683592		4.51651	2.81793	1.56498
0.684592			2.80675	1.56519
0.685593			2.81434	1.56538
0.686593			2.82742	1.57299
0.687594			2.84567	1.57146
0.688594			2.83408	1.55375
0.689595			2.87416	1.54179
0.690595			2.87764	1.5483
0.691596			2.88254	1.55353
0.692596			2.89099	1.55528
0.693597			2.88598	1.56393
0.694597			2.88512	1.56191
0.695598			2.89739	1.56336
0.696598			2.93013	1.56417
0.697599			2.92415	1.5539
0.698599			2.93855	1.56346
0.6996			2.92885	1.55754
0.7006			2.94244	1.56101
0.701601			2.94749	1.55453
0.702601			2.95886	1.55004
0.703602			2.95412	1.55571
0.704602			2.98092	1.54796
0.705603			2.96456	1.55965
0.706603			2.96758	1.57261
0.707604			2.96199	1.56244
0.708604			2.98928	1.55156
0.709605			3.0144	1.53953
0.710605			3.0004	1.53563
0.711606			3.01223	1.54918
0.712606			3.0095	1.55287
0.713607			3.02743	1.54417
0.714607			3.03963	1.53672
0.715608			3.05551	1.52903
0.716608			3.05232	1.52527
0.717609			3.05199	1.52342
0.718609			3.05138	1.51847
0.71961			3.05721	1.51996
0.72061			3.07018	1.52256
0.721611			3.09558	1.52381
0.722611			3.084	1.51637
0.723612			3.07138	1.52293
0.724612			3.06465	1.51628
0.725613			3.06786	1.50533
0.726613			3.05981	1.51026
0.727614			3.05677	1.50264
0.728614			3.06868	1.49668
0.729615			3.08517	1.51554
0.730615			3.06999	1.50838
0.731616			3.07556	1.5003
0.732616			3.09517	1.50169
0.733617			3.10616	1.49898
0.734617			3.1143	1.48587
0.735618			3.12586	1.46517
0.736618			3.12035	1.46477
0.737619			3.13002	1.45366
0.738619			3.14179	1.45148
0.73962			3.1486	1.4462
0.74062			3.13804	1.4398
0.741621			3.16584	1.44768
0.742621			3.17548	1.43342
0.743622			3.20457	1.42323
0.744622			3.22345	1.40533
0.745623			3.24859	1.41655
0.746623			3.27394	1.42035
0.747624			3.26789	1.43256
0.748624			3.27187	1.4273
0.749625			3.2875	1.42306
0.750625			3.27989	1.41985
0.751626			3.28379	1.43063
0.752626			3.29578	1.44318
0.753627			3.32016	1.445
0.754627			3.33873	1.44694
0.755628			3.3607	1.44759
0.756628			3.371	1.43499
0.757629			3.40682	1.44468
0.758629			3.41352	1.43863
0.75963			3.40649	1.45798
0.76063			3.42508	1.45363
0.761631			3.42209	1.44265
0.762631			3.43943	1.44375
0.763632			3.43759	1.45521
0.764632			3.4391	1.45732
0.765633			3.43346	1.4612
0.766633			3.46673	1.45814
0.767634			3.4533	1.45812
0.768634			3.44362	1.45728
0.769635			3.47413	1.44068
0.770635			3.47072	1.43983
0.771636			3.48352	1.43196
0.772636			3.47559	1.41845
0.773637			3.49696	1.43232
0.774637			3.49996	1.43221
0.775638			3.51615	1.44761
0.776638			3.52225	1.45599
0.777639			3.53504	1.44923
0.778639			3.54633	1.44639
0.77964			3.53596	1.44835
0.78064			3.54135	1.44912
0.781641			3.52697	1.45675
0.782641			3.53333	1.46564
0.783642			3.54132	1.47319
0.784642			3.5554	1.48346
0.785643			3.56536	1.47414
0.786643			3.59456	1.48196
0.787644			3.58752	1.4673
0.788644			3.58567	1.46306
0.789645			3.58399	1.46492
0.790645			3.57566	1.45898
0.791646			3.57546	1.46652
0.792646			3.56259	1.46367
0.793647			3.56837	1.44407
0.794647			3.55109	1.44075
0.795648			3.56075	1.44783
0.796648			3.57379	1.45937
0.797649			3.57248	1.4645
0.798649			3.5629	1.4645
0.79965			3.58432	1.46351
0.80065			3.5963	1.48022
0.801651			3.59245	1.48273
0.802651			3.56542	1.48941
0.803652			3.5645	1.48412
0.804652			3.56776	1.4844
0.805653			3.56848	1.49121
0.806653			3.54963	1.49926
0.807654			3.54089	1.49612
0.808654			3.54029	1.48669
0.809655			3.5388	1.48694
0.810655			3.54924	1.48806
0.811656			3.54502	1.49131
0.812656			3.54796	1.50711
0.813657			3.54686	1.50832
0.814657			3.5409	1.50712
0.815658			3.55125	1.51022
0.816658			3.53133	1.51349
0.817659			3.561	1.50574
0.818659			3.5573	1.51199
0.81966			3.55342	1.51172
0.82066			3.55185	1.51331
0.821661			3.55762	1.50673
0.822661			3.55503	1.50028
0.823662			3.56003	1.51605
0.824662			3.56127	1.52549
0.825663			3.54269	1.53637
0.826663			3.53958	1.55132
0.827664			3.52812	1.5412
0.828664			3.5314	1.52765
0.829665			3.54957	1.54769
0.830665			3.53973	1.53454
0.831666			3.53269	1.52856
0.832666			3.55293	1.53184
0.833667			3.56631	1.54095
0.834667			3.55742	1.53415
0.835668			3.54136	1.52394
0.836668			3.52231	1.50338
0.837669			3.51359	1.48983
0.838669			3.51171	1.48643
0.83967			3.53181	1.48753
0.84067			3.54349	1.48503
0.841671			3.53859	1.48313
0.842671			3.55599	1.48262
0.843672				1.47949
0.844672				1.48707
0.845673				1.46967
0.846673				1.46726
0.847674				1.47082
0.848674				1.47303
0.849675				1.47759
0.850675				1.49149
0.851676				1.5033
0.852676				1.51178
0.853677				1.50611
0.854677				1.50336
0.855678				1.48744
0.856678				1.47308
0.857679				1.48954
0.858679				1.49913
0.85968				1.48641
0.86068				1.48034
0.861681				1.48069
0.862681				1.47213
0.863682				1.47411
0.864682				1.46492
0.865683				1.45844
0.866683				1.45848
0.867684				1.45868
0.868684				1.45057
0.869685				1.4546
0.870685				1.46399
0.871686				1.46235
0.872686				1.45509
0.873687				1.45982
0.874687				1.47051
0.875688				1.47859
0.876688				1.47493
0.877689				1.48446
0.878689				1.49097
0.87969				1.47947
0.88069				1.48464
0.881691				1.47237
0.882691				1.44912
0.883692				1.44127
0.884692				1.45491
0.885693				1.45932
0.886693				1.44592
0.887694				1.44625
0.888694				1.44818
0.889695				1.44029
0.890695				1.44161
0.891696				1.44253
0.892696				1.45638
0.893697				1.43854
0.894697				1.44261
0.895698				1.44521
0.896698				1.45149
0.897699				1.44885
0.898699				1.44955
0.8997				1.4554
0.9007				1.46104
0.901701				1.45228
0.902701				1.45393
0.903702				1.47054
0.904702				1.48031
0.905703				1.48699
0.906703				1.48996
0.907704				1.49733
0.908704				1.49509
0.909705				1.48456
0.910705				1.47616
0.911706				1.46876
0.912706				1.4626
0.913707				1.46612
0.914707				1.47707
0.915708				1.47255
0.916708				1.46575
0.917709				1.46514
0.918709				1.46096
0.91971				1.45533
0.92071				1.45579
0.921711				1.45502
0.922711				1.46177
0.923712				1.4504
0.924712				1.45732
0.925713				1.44442
0.926713				1.43796
0.927714				1.42747
0.928714				1.44742
0.929715				1.43977
0.930715				1.44722
0.931716				1.4398
0.932716				1.45456
0.933717				1.44935
0.934717				1.43845
0.935718				1.43364
0.936718				1.44329
0.937719				1.44155
0.938719				1.43566
0.93972				1.42807
0.94072				1.40804
0.941721				1.4108
0.942721				1.41942
0.943722				1.41121
0.944722				1.39943
0.945723				1.39961
0.946723				1.4064
0.947724				1.40272
0.948724				1.39577
0.949725				1.39281
0.950725				1.39064
0.951726				1.37773
0.952726				1.36125
0.953727				1.36664
0.954727				1.36181
0.955728				1.35768
0.956728				1.36456
0.957729				1.36362
0.958729				1.35566
0.95973				1.35875
0.96073				1.3489
0.961731				1.34011
0.962731				1.32365
0.963732				1.31648
0.964732				1.3311
0.965733				1.32548
0.966733				1.32126
0.967734				1.31251
0.968734				1.31586
0.969735				1.30808
0.970735				1.32247
0.971736				1.33857
0.972736				1.34616
0.973737				1.36061
0.974737				1.36178
0.975738				1.34523
0.976738				1.34046
0.977739				1.3406
0.978739				1.34286
0.97974				1.34638
0.98074				1.35489
0.981741				1.33882
0.982741				1.33855
0.983742				1.34013
0.984742				1.34973
0.985743				1.34971
0.986743				1.33723
0.987744				1.32829
0.988744				1.33
0.989745				1.3382
0.990745				1.33874
0.991746				1.33935
0.992746				1.32294
0.993747				1.33172
0.994747				1.32486
0.995748				1.32002
0.996748				1.31974
0.997749				1.30043
0.998749				1.28889
0.99975				1.29877
1.00075				1.30082
1.00175				1.30727
1.00275				1.3066
1.00375				1.29544
1.00475				1.29344
1.00575				1.2851
1.00675				1.27562
1.00775				1.27199
1.00875				1.27338
1.00975				1.27682
1.01076				1.30223
1.01176				1.29826
1.01276				1.30457
1.01376				1.29485
1.01476				1.2886
1.01576				1.2871
1.01676				1.29363
1.01776				1.29409
1.01876				1.28517
1.01976				1.28266
1.02076				1.2838
1.02176				1.29394
1.02276				1.29845
1.02376				1.29649
1.02476				1.28535
1.02576				1.28739
1.02676				1.29289
1.02776				1.27772
1.02876				1.27819
1.02976				1.28319
1.03077				1.29445
1.03177				1.30614
1.03277				1.29812
1.03377				1.29038
1.03477				1.2851
1.03577				1.28939
1.03677				1.28345
1.03777				1.27064
1.03877				1.28242
1.03977				1.27431
1.04077				1.27729
1.04177				1.28119
1.04277				1.27915
1.04377				1.27185
1.04477				1.28177
1.04577				1.25161
1.04677				1.25402
1.04777				1.23842
1.04877				1.22973
1.04977				1.22463
1.05078				1.20009
1.05178				1.2062
1.05278				1.21714
1.05378				1.22031
1.05478				1.20942
1.05578				1.20662
1.05678				1.20313
1.05778				1.19414
1.05878				1.20063
1.05978				1.20108
1.06078				1.19918
1.06178				1.18794
1.06278				1.1832
1.06378				1.18434
1.06478				1.18177
1.06578				1.18971
1.06678				1.19392
1.06778				1.20422
1.06878				1.19744
1.06978				1.19194
1.07079				1.1881
1.07179				1.19297
1.07279				1.20195
1.07379				1.19121
1.07479				1.21525
1.07579				1.20772
1.07679				1.21088
1.07779				1.21557
1.07879				1.20498
1.07979				1.20376
1.08079				1.21723
1.08179				1.21518
1.08279				1.22072
1.08379				1.21717
1.08479				1.22355
1.08579				1.22851
1.08679				1.21869
1.08779				1.21043
1.08879				1.20071
1.08979				1.18419
1.0908				1.17057
1.0918				1.16223
1.0928				1.16212
1.0938				1.15578
1.0948				1.15042
1.0958				1.15549
1.0968				1.15412
1.0978				1.14314
1.0988				1.14832
1.0998				1.14074
1.1008				1.13631
1.1018				1.13152
1.1028				1.13762
1.1038				1.14791
1.1048				1.14289
1.1058				1.14684
1.1068				1.14216
1.1078				1.13654
1.1088				1.13289
1.1098				1.11631
1.11081				1.12456
1.11181				1.11576
1.11281				1.12725
1.11381				1.12495
1.11481				1.12519
1.11581				1.13554
1.11681				1.14315
1.11781				1.12705
1.11881				1.12569
1.11981				1.12773
1.12081				1.12967
1.12181				1.11967
1.12281				1.12232
1.12381				1.12829
1.12481				1.13246
1.12581				1.13796
1.12681				1.14261
1.12781				1.13462
1.12881				1.1271
1.12981				1.12264
1.13082				1.12163
1.13182				1.11471
1.13282				1.1172
1.13382				1.11417
1.13482				1.10804
1.13582				1.11028
1.13682				1.11735
1.13782				1.12311
1.13882				1.11785
1.13982				1.11227
1.14082				1.10323
1.14182				1.09194
1.14282				1.08183
1.14382				1.07825
1.14482				1.07806
1.14582				1.08051
1.14682				1.09076
1.14782				1.0949
1.14882				1.09372
1.14982				1.10548
1.15083				1.09904
1.15183				1.0993
1.15283				1.09936
1.15383				1.09633
1.15483				1.09226
1.15583				1.10874
1.15683				1.11673
1.15783				1.12091
1.15883				1.1344
1.15983				1.12518
1.16083				1.13445
1.16183				1.13382
1.16283				1.13516
1.16383				1.13854
1.16483				1.13642
1.16583				1.11439
1.16683				1.11107
1.16783				1.08974
1.16883				1.09675
1.16983				1.10078
1.17084				1.10914
1.17184				1.11246
1.17284				1.10073
1.17384				1.10153
1.17484				1.09915
1.17584				1.09608
1.17684				1.09841
1.17784				1.1092
1.17884				1.10937
1.17984				1.09998
1.18084				1.10749
1.18184				1.11264
1.18284				1.12461
1.18384				1.13348
1.18484				1.12955
1.18584				1.14394
1.18684				1.14638
1.18784				1.1495
1.18884				1.15596
1.18984				1.13803
1.19085				1.15334
1.19185				1.14868
1.19285				1.15519
1.19385				1.14237
1.19485				1.15567
1.19585				1.1608
1.19685				1.15374
1.19785				1.16316
1.19885				1.15889
1.19985				1.15776
1.20085				1.15981
1.20185				1.14972
1.20285				1.13018
1.20385				1.13149
1.20485				1.11473
1.20585				1.11597
1.20685				1.11557
1.20785				1.11221
1.20885				1.10814
1.20985				1.10101
1.21086				1.10633
1.21186				1.10035
1.21286				1.10647
1.21386				1.1181
1.21486				1.12656
1.21586				1.12987
1.21686				1.12273
1.21786				1.12513
1.21886				1.11783
1.21986				1.11619
1.22086				1.11927
1.22186				1.12062
1.22286				1.10795
1.22386				1.1068
1.22486				1.11111
1.22586				1.10075
1.22686				1.10014
1.22786				1.10606
1.22886				1.1277
1.22986				1.13465
1.23087				1.12994
1.23187				1.12527
1.23287				1.1193
1.23387				1.11925
1.23487				1.12179
1.23587				1.12209
1.23687				1.11265
1.23787				1.11056
1.23887				1.09402
1.23987				1.09023
1.24087				1.08424
1.24187				1.08018
1.24287				1.07469
1.24387				1.07481
1.24487				1.08239
1.24587				1.08624
1.24687				1.08102
1.24787				1.08005
1.24887				1.08356
1.24987				1.07755
1.25088				1.0841
1.25188				1.08688
1.25288				1.10623
1.25388				1.11235
1.25488				1.12445
1.25588				1.12014
1.25688				1.12146
1.25788				1.12525
1.25888				1.14098
1.25988				1.13279
1.26088				1.14276
1.26188				1.1469
1.26288				1.14187
1.26388				1.15596
1.26488				1.1375
1.26588				1.13356
1.26688				1.13273
1.26788				1.13561
1.26888				1.12955
1.26988				1.12638
1.27089				1.12931
1.27189				1.12828
1.27289				1.11998
1.27389				1.11454
1.27489				1.10811
1.27589				1.09219
1.27689				1.09122
1.27789				1.09442
1.27889				1.09531
1.27989				1.08926
1.28089				1.0922
1.28189				1.10839
1.28289				1.11016
1.28389				1.10445
1.28489				1.10812
1.28589				1.1056
1.28689				1.10309
1.28789				1.09032
1.28889				1.08288
1.28989				1.06518
1.2909				1.07377
1.2919				1.06288
1.2929				1.06158
1.2939				1.0545
1.2949				1.06615
1.2959				1.06177
1.2969				1.05625
1.2979				1.05701
1.2989				1.07222
1.2999				1.07853
1.3009				1.08983
1.3019				1.10372
1.3029				1.09564
1.3039				1.08587
1.3049				1.09468
1.3059				1.07519
1.3069				1.07461
1.3079				1.06836
1.3089				1.07717
1.3099				1.07302
1.31091				1.05023
1.31191				1.04814
1.31291				1.05677
1.31391				1.04802
1.31491				1.05978
1.31591				1.06798
1.31691				1.06947
1.31791				1.05602
1.31891				1.06683
1.31991				1.06897
1.32091				1.05811
1.32191				1.05578
1.32291				1.05242
1.32391				1.04319
1.32491				1.04995
1.32591				1.0496
1.32691				1.04616
1.32791				1.03266
1.32891				1.05127
1.32991				1.0554
1.33092				1.05873
1.33192				1.06563
1.33292				1.05936
1.33392				1.06404
1.33492				1.04213
1.33592				1.04303
1.33692				1.04271
1.33792				1.04135
1.33892				1.03647
1.33992				1.02898
1.34092				1.01877
1.34192				1.02883
1.34292				1.01718
1.34392				1.01027
1.34492				0.995736
1.34592				0.987661
1.34692				0.993233
1.34792				0.979259
1.34892				0.981401
1.34992				0.980597
1.35093				0.987463
1.35193				0.986452
1.35293				0.984606
1.35393				0.998604
1.35493				0.999894
1.35593				1.01127
1.35693				1.01108
1.35793				0.989029
1.35893				0.987723
1.35993				1.00148
1.36093				1.0068
1.36193				1.0064
1.36293				1.01087
1.36393				1.00758
1.36493				1.02055
1.36593				1.01233
1.36693				1.01448
1.36793				1.01099
1.36893				1.01533
1.36993				1.02041
1.37094				1.01141
1.37194				1.0021
1.37294				1.00054
1.37394				0.992972
1.37494				1.00428
1.37594				1.0063
1.37694				0.993449
1.37794				0.983407
1.37894				0.993535
1.37994				1.00087
1.38094				0.996974
1.38194				1.00294
1.38294				1.01029
1.38394				0.994306
1.38494				0.993027
1.38594				0.982005
1.38694				0.975002
1.38794				0.976342
1.38894				0.975193
1.38994				0.972767
1.39095				0.972335
1.39195				0.996885
1.39295				1.00101
1.39395				0.989715
1.39495				0.983899
1.39595				0.997206
1.39695				0.996426
1.39795				0.978872
1.39895				0.974298
1.39995				0.970532
1.40095				0.964867
1.40195				0.972716
1.40295				0.973847
1.40395				0.972794
1.40495				0.985788
1.40595				0.961421
1.40695				0.951442
1.40795				0.943942
1.40895				0.934193
1.40995				0.938997
1.41096				0.929788
1.41196				0.917093
1.41296				0.932112
1.41396				0.928852
1.41496				0.926845
1.41596				0.925786
1.41696				0.927024
1.41796				0.927442
1.41896				0.940742
1.41996				0.929047
1.42096				0.92106
1.42196				0.913527
1.42296				0.910166
1.42396				0.902892
1.42496				0.890501
1.42596				0.892725
1.42696				0.886965
1.42796				0.871774
1.42896				0.872035
1.42996				0.872538
1.43097				0.866845
1.43197				0.874777
1.43297				0.856708
1.43397				0.85204
1.43497				0.851057
1.43597				0.850335
1.43697				0.852138
1.43797				0.845997
1.43897				0.846555
1.43997				0.843064
1.44097				0.836479
1.44197				0.840404
1.44297				0.865684
1.44397				0.857657
1.44497				0.862033
1.44597				0.875222
1.44697				0.882756
1.44797				0.881277
1.44897				0.880209
1.44997				0.864207
1.45098				0.870035
1.45198				0.863497
1.45298				0.875684
1.45398				0.877516
1.45498				0.880829
1.45598				0.874803
1.45698				0.872783
1.45798				0.878903
1.45898				0.881549
1.45998				0.879659
1.46098				0.884562
1.46198				0.894186
1.46298				0.889145
1.46398				0.874963
1.46498				0.869113
1.46598				0.86655
1.46698				0.868144
1.46798				0.860162
1.46898				0.868226
1.46998				0.883408
1.47099				0.882393
1.47199				0.876615
1.47299				0.868008
1.47399				0.866922
1.47499				0.878972
1.47599				0.880425
1.47699				0.872035
1.47799				0.857725
1.47899				0.874875
1.47999				0.887422
1.48099				0.877651
1.48199				0.864315
1.48299				0.853498
1.48399				0.859751
1.48499				0.852883
1.48599				0.852635
1.48699				0.838612
1.48799				0.839073
1.48899				0.837966
1.48999				0.839888
1.491				0.826948
1.492				0.824475
1.493				0.826533
1.494				0.826524
1.495				0.822049
1.496				0.826238
1.497				0.825334
1.498				0.824688
1.499				0.834722
