# Supplementary material for: Evidence accumulation relates to perceptual consciousness and monitoring
Source: Nat Commun. 2021 May 31;12:3261. doi: 10.1038/s41467-021-23540-y (PMC8166835; doi:10.1038/s41467-021-23540-y)
Supplement: Supplementary file 4 — Source Data [file 41467_2021_23540_MOESM4_ESM.zip › Supplementary Data/Fig.1c.xls]

## Sheet: Sheet1
RTbin	count
0.345956	8
0.449391	17
0.552826	13
0.65626	20
0.759695	19
0.86313	19
0.966564	9
1.07	2
1.17343	3
1.27687	3
