# Supplementary material for: Evidence accumulation relates to perceptual consciousness and monitoring
Source: Nat Commun. 2021 May 31;12:3261. doi: 10.1038/s41467-021-23540-y (PMC8166835; doi:10.1038/s41467-021-23540-y)
Supplement: Supplementary file 4 — Source Data [file 41467_2021_23540_MOESM4_ESM.zip › Supplementary Data/Fig.2b_right.xls]

## Sheet: Sheet1
time	confhigh	conflow	miss
-0.5	10.763	9.32633	10.3126
-0.499	10.759	9.33374	10.3115
-0.498	10.755	9.3413	10.3106
-0.497	10.7508	9.34899	10.3096
-0.496	10.7466	9.35682	10.3087
-0.495	10.7423	9.36479	10.3078
-0.494	10.7379	9.37288	10.3069
-0.493	10.7334	9.38112	10.3061
-0.492	10.7289	9.38948	10.3053
-0.491	10.7242	9.39798	10.3045
-0.49	10.7195	9.40661	10.3037
-0.489	10.7147	9.41537	10.303
-0.488	10.7097	9.42425	10.3023
-0.487	10.7048	9.43327	10.3016
-0.486	10.6997	9.44241	10.301
-0.485	10.6945	9.45167	10.3003
-0.484	10.6893	9.46106	10.2997
-0.483	10.684	9.47057	10.2991
-0.482	10.6786	9.48021	10.2985
-0.481	10.6731	9.48996	10.298
-0.48	10.6675	9.49984	10.2974
-0.479	10.6619	9.50983	10.2969
-0.478	10.6561	9.51994	10.2964
-0.477	10.6503	9.53017	10.2959
-0.476	10.6444	9.54051	10.2954
-0.475	10.6385	9.55097	10.295
-0.474	10.6324	9.56154	10.2945
-0.473	10.6263	9.57222	10.2941
-0.472	10.6201	9.58301	10.2936
-0.471	10.6139	9.59391	10.2932
-0.47	10.6075	9.60492	10.2928
-0.469	10.6011	9.61603	10.2924
-0.468	10.5946	9.62725	10.292
-0.467	10.5881	9.63858	10.2916
-0.466	10.5814	9.65	10.2912
-0.465	10.5747	9.66153	10.2908
-0.464	10.5679	9.67316	10.2904
-0.463	10.5611	9.68489	10.29
-0.462	10.5542	9.69672	10.2896
-0.461	10.5472	9.70864	10.2893
-0.46	10.5401	9.72066	10.2889
-0.459	10.533	9.73277	10.2885
-0.458	10.5258	9.74498	10.2881
-0.457	10.5185	9.75727	10.2877
-0.456	10.5112	9.76966	10.2873
-0.455	10.5038	9.78213	10.2869
-0.454	10.4963	9.79469	10.2865
-0.453	10.4888	9.80734	10.2861
-0.452	10.4812	9.82007	10.2857
-0.451	10.4736	9.83288	10.2852
-0.45	10.4659	9.84577	10.2848
-0.449	10.4581	9.85874	10.2843
-0.448	10.4503	9.87179	10.2839
-0.447	10.4424	9.88492	10.2834
-0.446	10.4345	9.89812	10.2829
-0.445	10.4265	9.9114	10.2825
-0.444	10.4184	9.92475	10.282
-0.443	10.4103	9.93816	10.2814
-0.442	10.4021	9.95165	10.2809
-0.441	10.3939	9.9652	10.2804
-0.44	10.3856	9.97882	10.2798
-0.439	10.3773	9.9925	10.2792
-0.438	10.3689	10.0062	10.2787
-0.437	10.3605	10.0201	10.2781
-0.436	10.352	10.0339	10.2774
-0.435	10.3435	10.0478	10.2768
-0.434	10.3349	10.0618	10.2761
-0.433	10.3263	10.0758	10.2755
-0.432	10.3176	10.0899	10.2748
-0.431	10.3089	10.1041	10.2741
-0.43	10.3001	10.1182	10.2733
-0.429	10.2913	10.1325	10.2726
-0.428	10.2825	10.1467	10.2718
-0.427	10.2736	10.161	10.271
-0.426	10.2647	10.1754	10.2702
-0.425	10.2557	10.1898	10.2694
-0.424	10.2467	10.2042	10.2685
-0.423	10.2376	10.2187	10.2677
-0.422	10.2285	10.2332	10.2668
-0.421	10.2194	10.2477	10.2659
-0.42	10.2103	10.2623	10.2649
-0.419	10.2011	10.2769	10.264
-0.418	10.1918	10.2915	10.263
-0.417	10.1826	10.3061	10.262
-0.416	10.1733	10.3208	10.2609
-0.415	10.164	10.3355	10.2599
-0.414	10.1546	10.3502	10.2588
-0.413	10.1452	10.3649	10.2577
-0.412	10.1358	10.3796	10.2566
-0.411	10.1264	10.3943	10.2555
-0.41	10.1169	10.4091	10.2543
-0.409	10.1074	10.4238	10.2531
-0.408	10.0979	10.4386	10.2519
-0.407	10.0884	10.4533	10.2507
-0.406	10.0788	10.4681	10.2494
-0.405	10.0692	10.4828	10.2481
-0.404	10.0596	10.4976	10.2468
-0.403	10.05	10.5123	10.2455
-0.402	10.0404	10.5271	10.2442
-0.401	10.0307	10.5418	10.2428
-0.4	10.021	10.5565	10.2414
-0.399	10.0113	10.5712	10.24
-0.398	10.0016	10.5859	10.2386
-0.397	9.99192	10.6006	10.2371
-0.396	9.98219	10.6152	10.2356
-0.395	9.97245	10.6298	10.2341
-0.394	9.9627	10.6444	10.2326
-0.393	9.95294	10.659	10.2311
-0.392	9.94316	10.6735	10.2295
-0.391	9.93338	10.688	10.2279
-0.39	9.9236	10.7024	10.2263
-0.389	9.91381	10.7169	10.2247
-0.388	9.90401	10.7312	10.2231
-0.387	9.89421	10.7456	10.2214
-0.386	9.88441	10.7599	10.2198
-0.385	9.8746	10.7741	10.2181
-0.384	9.8648	10.7883	10.2164
-0.383	9.85499	10.8025	10.2147
-0.382	9.84519	10.8165	10.2129
-0.381	9.83539	10.8306	10.2112
-0.38	9.82559	10.8445	10.2094
-0.379	9.81579	10.8585	10.2076
-0.378	9.80601	10.8723	10.2058
-0.377	9.79622	10.8861	10.204
-0.376	9.78645	10.8998	10.2022
-0.375	9.77668	10.9134	10.2003
-0.374	9.76693	10.927	10.1985
-0.373	9.75718	10.9405	10.1966
-0.372	9.74745	10.9539	10.1948
-0.371	9.73773	10.9672	10.1929
-0.37	9.72802	10.9805	10.191
-0.369	9.71833	10.9936	10.1891
-0.368	9.70865	11.0067	10.1872
-0.367	9.69899	11.0197	10.1852
-0.366	9.68935	11.0326	10.1833
-0.365	9.67972	11.0454	10.1814
-0.364	9.67012	11.0581	10.1794
-0.363	9.66053	11.0707	10.1775
-0.362	9.65097	11.0832	10.1755
-0.361	9.64143	11.0956	10.1736
-0.36	9.63192	11.1079	10.1716
-0.359	9.62243	11.1201	10.1696
-0.358	9.61297	11.1321	10.1677
-0.357	9.60353	11.1441	10.1657
-0.356	9.59412	11.156	10.1637
-0.355	9.58474	11.1677	10.1618
-0.354	9.5754	11.1793	10.1598
-0.353	9.56608	11.1908	10.1578
-0.352	9.55679	11.2022	10.1558
-0.351	9.54754	11.2134	10.1539
-0.35	9.53833	11.2245	10.1519
-0.349	9.52914	11.2355	10.1499
-0.348	9.52	11.2464	10.148
-0.347	9.51089	11.2571	10.146
-0.346	9.50183	11.2677	10.1441
-0.345	9.4928	11.2782	10.1421
-0.344	9.48381	11.2885	10.1402
-0.343	9.47486	11.2987	10.1383
-0.342	9.46596	11.3087	10.1363
-0.341	9.4571	11.3186	10.1344
-0.34	9.44829	11.3284	10.1325
-0.339	9.43952	11.338	10.1306
-0.338	9.4308	11.3474	10.1287
-0.337	9.42213	11.3567	10.1268
-0.336	9.41351	11.3659	10.125
-0.335	9.40494	11.3749	10.1231
-0.334	9.39642	11.3837	10.1213
-0.333	9.38795	11.3924	10.1195
-0.332	9.37953	11.401	10.1176
-0.331	9.37117	11.4093	10.1158
-0.33	9.36287	11.4175	10.1141
-0.329	9.35462	11.4256	10.1123
-0.328	9.34643	11.4335	10.1105
-0.327	9.33829	11.4412	10.1088
-0.326	9.33022	11.4488	10.1071
-0.325	9.32221	11.4562	10.1054
-0.324	9.31426	11.4634	10.1037
-0.323	9.30637	11.4704	10.1021
-0.322	9.29854	11.4773	10.1004
-0.321	9.29079	11.484	10.0988
-0.32	9.28309	11.4906	10.0972
-0.319	9.27546	11.4969	10.0956
-0.318	9.26791	11.5031	10.0941
-0.317	9.26042	11.5092	10.0925
-0.316	9.25299	11.515	10.091
-0.315	9.24564	11.5207	10.0895
-0.314	9.23837	11.5262	10.0881
-0.313	9.23116	11.5315	10.0867
-0.312	9.22403	11.5366	10.0852
-0.311	9.21697	11.5416	10.0839
-0.31	9.20999	11.5463	10.0825
-0.309	9.20308	11.5509	10.0812
-0.308	9.19625	11.5554	10.0799
-0.307	9.1895	11.5596	10.0786
-0.306	9.18283	11.5637	10.0773
-0.305	9.17624	11.5675	10.0761
-0.304	9.16973	11.5712	10.0749
-0.303	9.1633	11.5747	10.0738
-0.302	9.15695	11.5781	10.0726
-0.301	9.15069	11.5812	10.0715
-0.3	9.14451	11.5842	10.0705
-0.299	9.13842	11.587	10.0694
-0.298	9.13241	11.5896	10.0684
-0.297	9.1265	11.592	10.0674
-0.296	9.12066	11.5942	10.0665
-0.295	9.11492	11.5963	10.0656
-0.294	9.10927	11.5982	10.0647
-0.293	9.10371	11.5998	10.0638
-0.292	9.09824	11.6014	10.063
-0.291	9.09286	11.6027	10.0622
-0.29	9.08757	11.6038	10.0615
-0.289	9.08238	11.6048	10.0608
-0.288	9.07728	11.6056	10.0601
-0.287	9.07227	11.6062	10.0594
-0.286	9.06736	11.6066	10.0588
-0.285	9.06255	11.6069	10.0582
-0.284	9.05783	11.607	10.0577
-0.283	9.05321	11.6069	10.0571
-0.282	9.04869	11.6066	10.0567
-0.281	9.04427	11.6062	10.0562
-0.28	9.03995	11.6055	10.0558
-0.279	9.03573	11.6047	10.0554
-0.278	9.0316	11.6038	10.0551
-0.277	9.02758	11.6026	10.0548
-0.276	9.02366	11.6013	10.0545
-0.275	9.01984	11.5998	10.0543
-0.274	9.01612	11.5982	10.054
-0.273	9.01251	11.5963	10.0539
-0.272	9.009	11.5944	10.0537
-0.271	9.0056	11.5922	10.0536
-0.27	9.00229	11.5899	10.0536
-0.269	8.9991	11.5874	10.0535
-0.268	8.99601	11.5848	10.0535
-0.267	8.99302	11.582	10.0536
-0.266	8.99014	11.579	10.0536
-0.265	8.98736	11.5759	10.0537
-0.264	8.98469	11.5726	10.0539
-0.263	8.98213	11.5692	10.0541
-0.262	8.97967	11.5656	10.0543
-0.261	8.97733	11.5618	10.0545
-0.26	8.97508	11.558	10.0548
-0.259	8.97295	11.5539	10.0551
-0.258	8.97092	11.5497	10.0554
-0.257	8.969	11.5454	10.0558
-0.256	8.96719	11.5409	10.0562
-0.255	8.96549	11.5363	10.0566
-0.254	8.96389	11.5315	10.0571
-0.253	8.9624	11.5266	10.0576
-0.252	8.96102	11.5215	10.0581
-0.251	8.95975	11.5164	10.0586
-0.25	8.95858	11.511	10.0592
-0.249	8.95752	11.5056	10.0598
-0.248	8.95657	11.5	10.0605
-0.247	8.95573	11.4943	10.0611
-0.246	8.95499	11.4884	10.0618
-0.245	8.95436	11.4825	10.0626
-0.244	8.95384	11.4764	10.0633
-0.243	8.95342	11.4701	10.0641
-0.242	8.95311	11.4638	10.0649
-0.241	8.95291	11.4573	10.0657
-0.24	8.95281	11.4507	10.0666
-0.239	8.95281	11.4441	10.0675
-0.238	8.95292	11.4372	10.0684
-0.237	8.95314	11.4303	10.0693
-0.236	8.95346	11.4233	10.0703
-0.235	8.95388	11.4161	10.0713
-0.234	8.95441	11.4089	10.0723
-0.233	8.95503	11.4015	10.0733
-0.232	8.95576	11.3941	10.0743
-0.231	8.9566	11.3865	10.0754
-0.23	8.95753	11.3788	10.0765
-0.229	8.95856	11.3711	10.0776
-0.228	8.95969	11.3632	10.0787
-0.227	8.96092	11.3553	10.0798
-0.226	8.96225	11.3472	10.081
-0.225	8.96367	11.3391	10.0821
-0.224	8.96519	11.3309	10.0833
-0.223	8.96681	11.3226	10.0845
-0.222	8.96852	11.3142	10.0857
-0.221	8.97033	11.3057	10.0869
-0.22	8.97223	11.2971	10.0882
-0.219	8.97422	11.2885	10.0894
-0.218	8.9763	11.2798	10.0907
-0.217	8.97847	11.271	10.092
-0.216	8.98073	11.2621	10.0932
-0.215	8.98308	11.2532	10.0945
-0.214	8.98552	11.2442	10.0958
-0.213	8.98804	11.2351	10.0971
-0.212	8.99065	11.226	10.0984
-0.211	8.99334	11.2168	10.0998
-0.21	8.99612	11.2075	10.1011
-0.209	8.99898	11.1982	10.1024
-0.208	9.00191	11.1888	10.1037
-0.207	9.00493	11.1793	10.1051
-0.206	9.00802	11.1698	10.1064
-0.205	9.0112	11.1603	10.1077
-0.204	9.01444	11.1507	10.109
-0.203	9.01776	11.141	10.1104
-0.202	9.02116	11.1313	10.1117
-0.201	9.02462	11.1216	10.113
-0.2	9.02816	11.1118	10.1143
-0.199	9.03176	11.1019	10.1157
-0.198	9.03543	11.092	10.117
-0.197	9.03917	11.0821	10.1183
-0.196	9.04297	11.0721	10.1196
-0.195	9.04683	11.0621	10.1209
-0.194	9.05076	11.0521	10.1221
-0.193	9.05475	11.042	10.1234
-0.192	9.05879	11.0319	10.1247
-0.191	9.0629	11.0218	10.1259
-0.19	9.06705	11.0116	10.1271
-0.189	9.07127	11.0014	10.1284
-0.188	9.07553	10.9912	10.1296
-0.187	9.07985	10.9809	10.1308
-0.186	9.08421	10.9707	10.1319
-0.185	9.08862	10.9604	10.1331
-0.184	9.09308	10.95	10.1342
-0.183	9.09758	10.9397	10.1354
-0.182	9.10213	10.9294	10.1365
-0.181	9.10672	10.919	10.1375
-0.18	9.11134	10.9086	10.1386
-0.179	9.11601	10.8982	10.1396
-0.178	9.12071	10.8878	10.1407
-0.177	9.12545	10.8774	10.1417
-0.176	9.13021	10.8669	10.1426
-0.175	9.13501	10.8565	10.1436
-0.174	9.13984	10.846	10.1445
-0.173	9.1447	10.8356	10.1454
-0.172	9.14958	10.8251	10.1463
-0.171	9.15449	10.8146	10.1471
-0.17	9.15942	10.8042	10.1479
-0.169	9.16438	10.7937	10.1487
-0.168	9.16935	10.7832	10.1495
-0.167	9.17434	10.7727	10.1502
-0.166	9.17934	10.7623	10.1509
-0.165	9.18436	10.7518	10.1516
-0.164	9.1894	10.7413	10.1522
-0.163	9.19444	10.7309	10.1528
-0.162	9.19949	10.7204	10.1534
-0.161	9.20455	10.71	10.1539
-0.16	9.20962	10.6995	10.1544
-0.159	9.21469	10.6891	10.1548
-0.158	9.21976	10.6787	10.1553
-0.157	9.22484	10.6683	10.1557
-0.156	9.22991	10.6579	10.156
-0.155	9.23498	10.6475	10.1563
-0.154	9.24005	10.6371	10.1566
-0.153	9.24511	10.6268	10.1569
-0.152	9.25017	10.6164	10.1571
-0.151	9.25522	10.6061	10.1572
-0.15	9.26025	10.5958	10.1574
-0.149	9.26528	10.5855	10.1575
-0.148	9.27029	10.5753	10.1575
-0.147	9.27529	10.565	10.1575
-0.146	9.28027	10.5548	10.1575
-0.145	9.28523	10.5446	10.1574
-0.144	9.29017	10.5344	10.1573
-0.143	9.2951	10.5243	10.1571
-0.142	9.3	10.5142	10.1569
-0.141	9.30488	10.5041	10.1567
-0.14	9.30973	10.494	10.1564
-0.139	9.31455	10.484	10.1561
-0.138	9.31935	10.4739	10.1558
-0.137	9.32412	10.464	10.1554
-0.136	9.32886	10.454	10.1549
-0.135	9.33357	10.4441	10.1544
-0.134	9.33824	10.4342	10.1539
-0.133	9.34288	10.4243	10.1533
-0.132	9.34749	10.4145	10.1527
-0.131	9.35205	10.4047	10.1521
-0.13	9.35658	10.395	10.1514
-0.129	9.36107	10.3853	10.1507
-0.128	9.36553	10.3756	10.1499
-0.127	9.36993	10.3659	10.1491
-0.126	9.3743	10.3563	10.1482
-0.125	9.37863	10.3468	10.1473
-0.124	9.38291	10.3372	10.1464
-0.123	9.38714	10.3278	10.1454
-0.122	9.39133	10.3183	10.1444
-0.121	9.39547	10.3089	10.1433
-0.12	9.39956	10.2996	10.1423
-0.119	9.40361	10.2902	10.1411
-0.118	9.4076	10.281	10.14
-0.117	9.41155	10.2718	10.1387
-0.116	9.41544	10.2626	10.1375
-0.115	9.41928	10.2534	10.1362
-0.114	9.42307	10.2444	10.1349
-0.113	9.4268	10.2353	10.1336
-0.112	9.43048	10.2263	10.1322
-0.111	9.43411	10.2174	10.1308
-0.11	9.43768	10.2085	10.1293
-0.109	9.44119	10.1997	10.1278
-0.108	9.44465	10.1909	10.1263
-0.107	9.44805	10.1822	10.1247
-0.106	9.45139	10.1735	10.1232
-0.105	9.45468	10.1649	10.1216
-0.104	9.4579	10.1563	10.1199
-0.103	9.46107	10.1478	10.1182
-0.102	9.46418	10.1393	10.1165
-0.101	9.46723	10.1309	10.1148
-0.1	9.47023	10.1226	10.1131
-0.099	9.47316	10.1143	10.1113
-0.098	9.47603	10.1061	10.1095
-0.097	9.47884	10.0979	10.1077
-0.096	9.48159	10.0898	10.1058
-0.095	9.48428	10.0818	10.104
-0.094	9.48691	10.0738	10.1021
-0.093	9.48948	10.0659	10.1002
-0.092	9.49199	10.058	10.0983
-0.091	9.49444	10.0502	10.0963
-0.09	9.49682	10.0425	10.0944
-0.089	9.49915	10.0348	10.0924
-0.088	9.50142	10.0273	10.0904
-0.087	9.50363	10.0197	10.0884
-0.086	9.50578	10.0123	10.0864
-0.085	9.50787	10.0049	10.0844
-0.084	9.50989	9.99756	10.0823
-0.083	9.51186	9.99032	10.0803
-0.082	9.51378	9.98314	10.0782
-0.081	9.51563	9.97603	10.0762
-0.08	9.51742	9.969	10.0741
-0.079	9.51916	9.96204	10.0721
-0.078	9.52084	9.95515	10.07
-0.077	9.52246	9.94833	10.0679
-0.076	9.52403	9.94159	10.0659
-0.075	9.52554	9.93493	10.0638
-0.074	9.52699	9.92834	10.0617
-0.073	9.52839	9.92183	10.0597
-0.072	9.52973	9.9154	10.0576
-0.071	9.53103	9.90904	10.0556
-0.07	9.53226	9.90277	10.0536
-0.069	9.53345	9.89657	10.0515
-0.068	9.53458	9.89045	10.0495
-0.067	9.53567	9.88442	10.0475
-0.066	9.5367	9.87846	10.0455
-0.065	9.53768	9.87259	10.0435
-0.064	9.53862	9.8668	10.0416
-0.063	9.5395	9.86109	10.0396
-0.062	9.54034	9.85546	10.0377
-0.061	9.54114	9.84992	10.0358
-0.06	9.54188	9.84447	10.0339
-0.059	9.54258	9.8391	10.032
-0.058	9.54324	9.83382	10.0302
-0.057	9.54386	9.82862	10.0283
-0.056	9.54443	9.82351	10.0265
-0.055	9.54496	9.81848	10.0248
-0.054	9.54545	9.81355	10.023
-0.053	9.5459	9.8087	10.0213
-0.052	9.54631	9.80394	10.0197
-0.051	9.54669	9.79927	10.018
-0.05	9.54703	9.79469	10.0164
-0.049	9.54733	9.7902	10.0148
-0.048	9.5476	9.7858	10.0133
-0.047	9.54784	9.78149	10.0118
-0.046	9.54804	9.77728	10.0103
-0.045	9.54821	9.77315	10.0089
-0.044	9.54835	9.76912	10.0075
-0.043	9.54846	9.76518	10.0061
-0.042	9.54855	9.76133	10.0048
-0.041	9.5486	9.75757	10.0036
-0.04	9.54863	9.75391	10.0024
-0.039	9.54864	9.75034	10.0012
-0.038	9.54862	9.74687	10.0001
-0.037	9.54858	9.74349	9.99899
-0.036	9.54851	9.7402	9.99797
-0.035	9.54843	9.73701	9.99699
-0.034	9.54832	9.73391	9.99607
-0.033	9.5482	9.73091	9.9952
-0.032	9.54806	9.728	9.99438
-0.031	9.5479	9.72518	9.99361
-0.03	9.54773	9.72246	9.99291
-0.029	9.54754	9.71984	9.99225
-0.028	9.54734	9.71731	9.99165
-0.027	9.54713	9.71488	9.99111
-0.026	9.54691	9.71254	9.99063
-0.025	9.54667	9.7103	9.99021
-0.024	9.54643	9.70815	9.98985
-0.023	9.54618	9.70609	9.98954
-0.022	9.54592	9.70413	9.9893
-0.021	9.54566	9.70227	9.98912
-0.02	9.54539	9.7005	9.989
-0.019	9.54512	9.69882	9.98895
-0.018	9.54484	9.69724	9.98895
-0.017	9.54456	9.69576	9.98903
-0.016	9.54429	9.69436	9.98916
-0.015	9.54401	9.69306	9.98937
-0.014	9.54373	9.69185	9.98963
-0.013	9.54345	9.69074	9.98997
-0.012	9.54318	9.68972	9.99037
-0.011	9.54291	9.68879	9.99083
-0.01	9.54265	9.68795	9.99137
-0.009	9.54239	9.68721	9.99197
-0.008	9.54214	9.68655	9.99263
-0.007	9.54189	9.68599	9.99337
-0.006	9.54165	9.68551	9.99417
-0.005	9.54143	9.68513	9.99504
-0.004	9.54121	9.68483	9.99598
-0.003	9.541	9.68462	9.99699
-0.002	9.5408	9.6845	9.99807
-0.001	9.54062	9.68447	9.99921
0	9.54045	9.68452	10.0004
0.001	9.54029	9.68466	10.0017
0.002	9.54014	9.68488	10.0031
0.003	9.54001	9.68519	10.0045
0.004	9.5399	9.68558	10.006
0.005	9.5398	9.68606	10.0075
0.006	9.53971	9.68661	10.0091
0.007	9.53965	9.68725	10.0108
0.008	9.5396	9.68797	10.0126
0.009	9.53957	9.68877	10.0144
0.01	9.53956	9.68965	10.0163
0.011	9.53957	9.6906	10.0182
0.012	9.5396	9.69163	10.0203
0.013	9.53965	9.69274	10.0224
0.014	9.53972	9.69392	10.0245
0.015	9.53981	9.69517	10.0267
0.016	9.53993	9.6965	10.029
0.017	9.54006	9.6979	10.0313
0.018	9.54022	9.69937	10.0338
0.019	9.5404	9.70091	10.0362
0.02	9.5406	9.70252	10.0388
0.021	9.54083	9.70419	10.0413
0.022	9.54108	9.70593	10.044
0.023	9.54135	9.70774	10.0467
0.024	9.54164	9.70961	10.0495
0.025	9.54197	9.71154	10.0523
0.026	9.54231	9.71353	10.0552
0.027	9.54268	9.71559	10.0581
0.028	9.54307	9.7177	10.0611
0.029	9.54349	9.71986	10.0642
0.03	9.54393	9.72209	10.0673
0.031	9.5444	9.72437	10.0704
0.032	9.54489	9.7267	10.0736
0.033	9.5454	9.72908	10.0769
0.034	9.54594	9.73151	10.0802
0.035	9.54651	9.73399	10.0835
0.036	9.5471	9.73652	10.0869
0.037	9.54771	9.7391	10.0904
0.038	9.54835	9.74172	10.0939
0.039	9.54902	9.74438	10.0974
0.04	9.5497	9.74709	10.101
0.041	9.55041	9.74983	10.1046
0.042	9.55115	9.75261	10.1083
0.043	9.5519	9.75543	10.112
0.044	9.55269	9.75829	10.1157
0.045	9.55349	9.76118	10.1195
0.046	9.55432	9.7641	10.1233
0.047	9.55517	9.76705	10.1271
0.048	9.55604	9.77004	10.131
0.049	9.55693	9.77304	10.1349
0.05	9.55785	9.77608	10.1388
0.051	9.55878	9.77914	10.1428
0.052	9.55974	9.78222	10.1468
0.053	9.56072	9.78533	10.1508
0.054	9.56172	9.78845	10.1549
0.055	9.56274	9.7916	10.1589
0.056	9.56377	9.79476	10.163
0.057	9.56483	9.79793	10.1671
0.058	9.56591	9.80112	10.1712
0.059	9.567	9.80432	10.1754
0.06	9.56811	9.80753	10.1795
0.061	9.56924	9.81074	10.1837
0.062	9.57038	9.81397	10.1879
0.063	9.57154	9.8172	10.1921
0.064	9.57272	9.82043	10.1963
0.065	9.57391	9.82367	10.2005
0.066	9.57512	9.8269	10.2047
0.067	9.57634	9.83014	10.209
0.068	9.57757	9.83337	10.2132
0.069	9.57882	9.8366	10.2174
0.07	9.58008	9.83982	10.2217
0.071	9.58135	9.84304	10.2259
0.072	9.58263	9.84624	10.2301
0.073	9.58393	9.84944	10.2344
0.074	9.58523	9.85262	10.2386
0.075	9.58655	9.85579	10.2428
0.076	9.58787	9.85894	10.247
0.077	9.58921	9.86208	10.2512
0.078	9.59055	9.8652	10.2554
0.079	9.5919	9.8683	10.2596
0.08	9.59325	9.87138	10.2638
0.081	9.59462	9.87444	10.2679
0.082	9.59598	9.87747	10.272
0.083	9.59736	9.88048	10.2762
0.084	9.59874	9.88346	10.2803
0.085	9.60012	9.88641	10.2843
0.086	9.60151	9.88934	10.2884
0.087	9.6029	9.89223	10.2924
0.088	9.60429	9.89509	10.2964
0.089	9.60569	9.89792	10.3004
0.09	9.60709	9.90072	10.3044
0.091	9.60849	9.90348	10.3083
0.092	9.60989	9.9062	10.3122
0.093	9.61129	9.90888	10.316
0.094	9.61269	9.91153	10.3199
0.095	9.61409	9.91413	10.3237
0.096	9.61549	9.9167	10.3274
0.097	9.61688	9.91922	10.3311
0.098	9.61828	9.9217	10.3348
0.099	9.61967	9.92413	10.3385
0.1	9.62106	9.92652	10.3421
0.101	9.62245	9.92886	10.3457
0.102	9.62383	9.93115	10.3492
0.103	9.62521	9.9334	10.3527
0.104	9.62658	9.93559	10.3561
0.105	9.62796	9.93774	10.3595
0.106	9.62932	9.93983	10.3628
0.107	9.63068	9.94187	10.3661
0.108	9.63204	9.94386	10.3694
0.109	9.63338	9.9458	10.3726
0.11	9.63473	9.94769	10.3758
0.111	9.63606	9.94951	10.3789
0.112	9.63739	9.95129	10.3819
0.113	9.63872	9.95301	10.3849
0.114	9.64003	9.95467	10.3878
0.115	9.64134	9.95627	10.3907
0.116	9.64265	9.95782	10.3936
0.117	9.64394	9.95931	10.3963
0.118	9.64523	9.96075	10.3991
0.119	9.64651	9.96212	10.4017
0.12	9.64778	9.96343	10.4043
0.121	9.64905	9.96469	10.4069
0.122	9.6503	9.96589	10.4094
0.123	9.65155	9.96703	10.4118
0.124	9.65279	9.9681	10.4142
0.125	9.65403	9.96912	10.4165
0.126	9.65525	9.97008	10.4187
0.127	9.65647	9.97098	10.4209
0.128	9.65768	9.97181	10.423
0.129	9.65888	9.97259	10.4251
0.13	9.66008	9.97331	10.427
0.131	9.66127	9.97397	10.429
0.132	9.66245	9.97457	10.4308
0.133	9.66362	9.97511	10.4326
0.134	9.66479	9.97559	10.4344
0.135	9.66595	9.97601	10.436
0.136	9.66711	9.97637	10.4376
0.137	9.66826	9.97667	10.4392
0.138	9.6694	9.97692	10.4406
0.139	9.67054	9.9771	10.442
0.14	9.67167	9.97723	10.4434
0.141	9.6728	9.97731	10.4446
0.142	9.67392	9.97732	10.4458
0.143	9.67504	9.97728	10.447
0.144	9.67616	9.97719	10.448
0.145	9.67727	9.97704	10.449
0.146	9.67839	9.97684	10.45
0.147	9.67949	9.97659	10.4509
0.148	9.6806	9.97628	10.4517
0.149	9.68171	9.97592	10.4524
0.15	9.68281	9.97551	10.4531
0.151	9.68392	9.97505	10.4537
0.152	9.68502	9.97454	10.4542
0.153	9.68613	9.97398	10.4547
0.154	9.68724	9.97338	10.4551
0.155	9.68835	9.97273	10.4554
0.156	9.68946	9.97203	10.4557
0.157	9.69057	9.97129	10.4559
0.158	9.69169	9.97051	10.456
0.159	9.69282	9.96969	10.4561
0.16	9.69394	9.96882	10.4561
0.161	9.69508	9.96792	10.4561
0.162	9.69622	9.96698	10.456
0.163	9.69737	9.966	10.4558
0.164	9.69852	9.96499	10.4556
0.165	9.69969	9.96394	10.4553
0.166	9.70086	9.96286	10.4549
0.167	9.70205	9.96174	10.4545
0.168	9.70324	9.9606	10.454
0.169	9.70445	9.95943	10.4534
0.17	9.70567	9.95823	10.4528
0.171	9.7069	9.95701	10.4522
0.172	9.70815	9.95576	10.4514
0.173	9.70941	9.95449	10.4507
0.174	9.71068	9.9532	10.4498
0.175	9.71198	9.95189	10.4489
0.176	9.71329	9.95057	10.448
0.177	9.71461	9.94922	10.4469
0.178	9.71596	9.94787	10.4459
0.179	9.71732	9.9465	10.4448
0.18	9.71871	9.94512	10.4436
0.181	9.72012	9.94373	10.4424
0.182	9.72155	9.94233	10.4411
0.183	9.723	9.94093	10.4397
0.184	9.72447	9.93952	10.4384
0.185	9.72597	9.93812	10.4369
0.186	9.7275	9.93671	10.4354
0.187	9.72905	9.93531	10.4339
0.188	9.73062	9.9339	10.4323
0.189	9.73223	9.93251	10.4307
0.19	9.73386	9.93112	10.429
0.191	9.73552	9.92975	10.4273
0.192	9.73721	9.92838	10.4255
0.193	9.73893	9.92703	10.4237
0.194	9.74069	9.92569	10.4218
0.195	9.74247	9.92437	10.4199
0.196	9.74429	9.92307	10.418
0.197	9.74615	9.92179	10.416
0.198	9.74803	9.92054	10.414
0.199	9.74995	9.91931	10.4119
0.2	9.75191	9.91811	10.4098
0.201	9.7539	9.91693	10.4077
0.202	9.75593	9.91579	10.4055
0.203	9.758	9.91469	10.4033
0.204	9.76011	9.91361	10.401
0.205	9.76226	9.91258	10.3987
0.206	9.76444	9.91159	10.3964
0.207	9.76667	9.91063	10.3941
0.208	9.76894	9.90973	10.3917
0.209	9.77125	9.90886	10.3893
0.21	9.7736	9.90805	10.3868
0.211	9.77599	9.90728	10.3843
0.212	9.77843	9.90657	10.3818
0.213	9.78091	9.90591	10.3793
0.214	9.78343	9.90531	10.3767
0.215	9.78601	9.90476	10.3741
0.216	9.78862	9.90428	10.3715
0.217	9.79128	9.90386	10.3688
0.218	9.79399	9.9035	10.3662
0.219	9.79674	9.9032	10.3635
0.22	9.79954	9.90298	10.3608
0.221	9.80239	9.90282	10.358
0.222	9.80528	9.90274	10.3552
0.223	9.80822	9.90273	10.3525
0.224	9.81121	9.90279	10.3497
0.225	9.81425	9.90294	10.3468
0.226	9.81734	9.90316	10.344
0.227	9.82048	9.90347	10.3411
0.228	9.82366	9.90385	10.3382
0.229	9.8269	9.90433	10.3353
0.23	9.83018	9.90489	10.3324
0.231	9.83352	9.90553	10.3295
0.232	9.8369	9.90627	10.3266
0.233	9.84033	9.9071	10.3236
0.234	9.84381	9.90803	10.3206
0.235	9.84734	9.90905	10.3176
0.236	9.85092	9.91017	10.3147
0.237	9.85456	9.91138	10.3116
0.238	9.85824	9.9127	10.3086
0.239	9.86197	9.91412	10.3056
0.24	9.86575	9.91564	10.3026
0.241	9.86958	9.91727	10.2995
0.242	9.87345	9.91901	10.2964
0.243	9.87738	9.92085	10.2934
0.244	9.88136	9.92281	10.2903
0.245	9.88538	9.92487	10.2872
0.246	9.88945	9.92705	10.2841
0.247	9.89357	9.92934	10.281
0.248	9.89774	9.93175	10.2779
0.249	9.90196	9.93428	10.2748
0.25	9.90622	9.93692	10.2717
0.251	9.91053	9.93968	10.2686
0.252	9.91489	9.94257	10.2655
0.253	9.91929	9.94558	10.2624
0.254	9.92373	9.94871	10.2592
0.255	9.92823	9.95196	10.2561
0.256	9.93276	9.95534	10.253
0.257	9.93734	9.95885	10.2499
0.258	9.94196	9.96248	10.2467
0.259	9.94663	9.96624	10.2436
0.26	9.95134	9.97013	10.2405
0.261	9.95608	9.97415	10.2373
0.262	9.96087	9.97831	10.2342
0.263	9.9657	9.98259	10.2311
0.264	9.97057	9.98701	10.2279
0.265	9.97548	9.99157	10.2248
0.266	9.98043	9.99625	10.2217
0.267	9.98541	10.0011	10.2186
0.268	9.99043	10.006	10.2154
0.269	9.99548	10.0111	10.2123
0.27	10.0006	10.0164	10.2092
0.271	10.0057	10.0217	10.2061
0.272	10.0108	10.0272	10.203
0.273	10.016	10.0329	10.1998
0.274	10.0213	10.0387	10.1967
0.275	10.0265	10.0446	10.1936
0.276	10.0318	10.0507	10.1905
0.277	10.0371	10.0569	10.1874
0.278	10.0424	10.0632	10.1844
0.279	10.0478	10.0697	10.1813
0.28	10.0532	10.0763	10.1782
0.281	10.0586	10.0831	10.1751
0.282	10.064	10.09	10.172
0.283	10.0695	10.097	10.169
0.284	10.0749	10.1042	10.1659
0.285	10.0804	10.1116	10.1629
0.286	10.086	10.119	10.1598
0.287	10.0915	10.1267	10.1568
0.288	10.0971	10.1344	10.1537
0.289	10.1026	10.1423	10.1507
0.29	10.1082	10.1503	10.1477
0.291	10.1138	10.1585	10.1446
0.292	10.1194	10.1668	10.1416
0.293	10.125	10.1753	10.1386
0.294	10.1307	10.1839	10.1356
0.295	10.1363	10.1926	10.1326
0.296	10.1419	10.2015	10.1296
0.297	10.1476	10.2105	10.1267
0.298	10.1533	10.2197	10.1237
0.299	10.1589	10.2289	10.1207
0.3	10.1646	10.2384	10.1178
0.301	10.1703	10.2479	10.1148
0.302	10.1759	10.2576	10.1119
0.303	10.1816	10.2674	10.1089
0.304	10.1873	10.2774	10.106
0.305	10.1929	10.2875	10.1031
0.306	10.1986	10.2977	10.1002
0.307	10.2042	10.3081	10.0973
0.308	10.2099	10.3186	10.0944
0.309	10.2155	10.3292	10.0915
0.31	10.2212	10.3399	10.0886
0.311	10.2268	10.3508	10.0857
0.312	10.2324	10.3618	10.0828
0.313	10.238	10.3729	10.08
0.314	10.2436	10.3841	10.0771
0.315	10.2492	10.3955	10.0743
0.316	10.2547	10.407	10.0714
0.317	10.2603	10.4186	10.0686
0.318	10.2658	10.4303	10.0658
0.319	10.2713	10.4422	10.063
0.32	10.2768	10.4542	10.0602
0.321	10.2822	10.4662	10.0574
0.322	10.2877	10.4784	10.0546
0.323	10.2931	10.4907	10.0518
0.324	10.2985	10.5032	10.049
0.325	10.3039	10.5157	10.0463
0.326	10.3092	10.5283	10.0435
0.327	10.3145	10.5411	10.0408
0.328	10.3198	10.5539	10.0381
0.329	10.3251	10.5669	10.0353
0.33	10.3303	10.5799	10.0326
0.331	10.3355	10.5931	10.0299
0.332	10.3407	10.6064	10.0272
0.333	10.3458	10.6197	10.0245
0.334	10.3509	10.6332	10.0218
0.335	10.3559	10.6467	10.0192
0.336	10.361	10.6603	10.0165
0.337	10.366	10.6741	10.0139
0.338	10.3709	10.6879	10.0112
0.339	10.3758	10.7018	10.0086
0.34	10.3807	10.7158	10.006
0.341	10.3856	10.7299	10.0034
0.342	10.3904	10.744	10.0008
0.343	10.3951	10.7583	9.99821
0.344	10.3998	10.7726	9.99564
0.345	10.4045	10.787	9.99308
0.346	10.4091	10.8014	9.99053
0.347	10.4137	10.816	9.98799
0.348	10.4183	10.8306	9.98546
0.349	10.4228	10.8453	9.98295
0.35	10.4272	10.86	9.98045
0.351	10.4316	10.8748	9.97796
0.352	10.436	10.8897	9.97548
0.353	10.4403	10.9046	9.97302
0.354	10.4446	10.9196	9.97057
0.355	10.4488	10.9347	9.96813
0.356	10.453	10.9498	9.96571
0.357	10.4571	10.9649	9.9633
0.358	10.4612	10.9802	9.96091
0.359	10.4652	10.9954	9.95853
0.36	10.4692	11.0107	9.95616
0.361	10.4731	11.0261	9.95381
0.362	10.477	11.0415	9.95148
0.363	10.4809	11.0569	9.94916
0.364	10.4847	11.0724	9.94685
0.365	10.4884	11.0879	9.94456
0.366	10.4921	11.1035	9.94229
0.367	10.4957	11.119	9.94004
0.368	10.4993	11.1347	9.9378
0.369	10.5029	11.1503	9.93558
0.37	10.5063	11.166	9.93338
0.371	10.5098	11.1817	9.93119
0.372	10.5132	11.1974	9.92903
0.373	10.5165	11.2131	9.92688
0.374	10.5198	11.2289	9.92475
0.375	10.523	11.2446	9.92264
0.376	10.5262	11.2604	9.92055
0.377	10.5294	11.2762	9.91848
0.378	10.5325	11.292	9.91643
0.379	10.5355	11.3078	9.9144
0.38	10.5385	11.3237	9.9124
0.381	10.5415	11.3395	9.91041
0.382	10.5444	11.3553	9.90845
0.383	10.5473	11.3712	9.9065
0.384	10.5501	11.387	9.90458
0.385	10.5529	11.4028	9.90269
0.386	10.5556	11.4186	9.90081
0.387	10.5583	11.4344	9.89896
0.388	10.5609	11.4502	9.89714
0.389	10.5635	11.466	9.89534
0.39	10.566	11.4818	9.89356
0.391	10.5685	11.4976	9.89181
0.392	10.571	11.5133	9.89009
0.393	10.5734	11.529	9.88839
0.394	10.5758	11.5447	9.88671
0.395	10.5782	11.5604	9.88507
0.396	10.5805	11.576	9.88345
0.397	10.5827	11.5917	9.88186
0.398	10.585	11.6073	9.8803
0.399	10.5872	11.6228	9.87877
0.4	10.5893	11.6384	9.87726
0.401	10.5915	11.6539	9.87579
0.402	10.5935	11.6693	9.87434
0.403	10.5956	11.6847	9.87293
0.404	10.5976	11.7001	9.87154
0.405	10.5996	11.7155	9.87019
0.406	10.6016	11.7308	9.86887
0.407	10.6035	11.746	9.86758
0.408	10.6054	11.7612	9.86632
0.409	10.6073	11.7764	9.86509
0.41	10.6092	11.7915	9.8639
0.411	10.611	11.8065	9.86274
0.412	10.6128	11.8215	9.86162
0.413	10.6146	11.8364	9.86053
0.414	10.6164	11.8513	9.85947
0.415	10.6181	11.8662	9.85845
0.416	10.6198	11.8809	9.85747
0.417	10.6215	11.8956	9.85652
0.418	10.6232	11.9102	9.85561
0.419	10.6249	11.9248	9.85473
0.42	10.6265	11.9393	9.8539
0.421	10.6282	11.9537	9.8531
0.422	10.6298	11.9681	9.85234
0.423	10.6314	11.9824	9.85161
0.424	10.633	11.9966	9.85093
0.425	10.6346	12.0108	9.85028
0.426	10.6362	12.0248	9.84968
0.427	10.6378	12.0388	9.84911
0.428	10.6394	12.0527	9.84859
0.429	10.641	12.0665	9.84811
0.43	10.6425	12.0803	9.84767
0.431	10.6441	12.094	9.84727
0.432	10.6457	12.1075	9.84691
0.433	10.6472	12.121	9.84659
0.434	10.6488	12.1344	9.84632
0.435	10.6504	12.1477	9.84609
0.436	10.652	12.161	9.8459
0.437	10.6536	12.1741	9.84576
0.438	10.6552	12.1871	9.84567
0.439	10.6568	12.2001	9.84561
0.44	10.6584	12.2129	9.84561
0.441	10.66	12.2257	9.84565
0.442	10.6617	12.2383	9.84573
0.443	10.6633	12.2509	9.84586
0.444	10.665	12.2634	9.84604
0.445	10.6667	12.2757	9.84626
0.446	10.6684	12.288	9.84653
0.447	10.6701	12.3001	9.84685
0.448	10.6719	12.3122	9.84722
0.449	10.6737	12.3241	9.84763
0.45	10.6755	12.3359	9.8481
0.451	10.6773	12.3477	9.84861
0.452	10.6791	12.3593	9.84917
0.453	10.681	12.3708	9.84978
0.454	10.6829	12.3822	9.85044
0.455	10.6848	12.3935	9.85115
0.456	10.6868	12.4046	9.85192
0.457	10.6888	12.4157	9.85273
0.458	10.6908	12.4267	9.85359
0.459	10.6929	12.4375	9.85451
0.46	10.6949	12.4482	9.85548
0.461	10.6971	12.4588	9.85649
0.462	10.6992	12.4693	9.85757
0.463	10.7014	12.4796	9.85869
0.464	10.7037	12.4899	9.85987
0.465	10.706	12.5	9.8611
0.466	10.7083	12.51	9.86238
0.467	10.7107	12.5199	9.86372
0.468	10.7131	12.5296	9.86511
0.469	10.7155	12.5393	9.86656
0.47	10.718	12.5488	9.86806
0.471	10.7206	12.5582	9.86962
0.472	10.7232	12.5674	9.87123
0.473	10.7258	12.5766	9.87289
0.474	10.7285	12.5856	9.87461
0.475	10.7313	12.5945	9.87639
0.476	10.7341	12.6032	9.87822
0.477	10.7369	12.6119	9.88011
0.478	10.7398	12.6204	9.88206
0.479	10.7428	12.6287	9.88406
0.48	10.7458	12.637	9.88612
0.481	10.7489	12.6451	9.88824
0.482	10.752	12.6531	9.89041
0.483	10.7552	12.6609	9.89264
0.484	10.7584	12.6686	9.89493
0.485	10.7617	12.6762	9.89728
0.486	10.765	12.6837	9.89968
0.487	10.7685	12.691	9.90215
0.488	10.7719	12.6982	9.90467
0.489	10.7755	12.7053	9.90725
0.49	10.7791	12.7122	9.90989
0.491	10.7827	12.719	9.91259
0.492	10.7864	12.7256	9.91534
0.493	10.7902	12.7322	9.91816
0.494	10.794	12.7386	9.92103
0.495	10.7979	12.7448	9.92397
0.496	10.8019	12.7509	9.92696
0.497	10.8059	12.7569	9.93002
0.498	10.81	12.7628	9.93313
0.499	10.8142	12.7685	9.93631
0.5	10.8184	12.7741	9.93954
0.501	10.8227	12.7795	9.94284
0.502	10.827	12.7848	9.94619
0.503	10.8315	12.79	9.94961
0.504	10.8359	12.795	9.95308
0.505	10.8405	12.7999	9.95662
0.506	10.8451	12.8047	9.96021
0.507	10.8498	12.8093	9.96387
0.508	10.8545	12.8138	9.96759
0.509	10.8593	12.8182	9.97137
0.51	10.8642	12.8224	9.97521
0.511	10.8691	12.8265	9.97911
0.512	10.8741	12.8305	9.98307
0.513	10.8792	12.8343	9.98709
0.514	10.8843	12.838	9.99117
0.515	10.8895	12.8415	9.99531
0.516	10.8948	12.845	9.99952
0.517	10.9001	12.8483	10.0038
0.518	10.9055	12.8514	10.0081
0.519	10.9109	12.8544	10.0125
0.52	10.9165	12.8573	10.0169
0.521	10.922	12.8601	10.0214
0.522	10.9277	12.8627	10.026
0.523	10.9334	12.8652	10.0306
0.524	10.9391	12.8675	10.0353
0.525	10.9449	12.8698	10.0401
0.526	10.9508	12.8719	10.0449
0.527	10.9568	12.8738	10.0497
0.528	10.9628	12.8757	10.0547
0.529	10.9688	12.8774	10.0596
0.53	10.975	12.8789	10.0647
0.531	10.9811	12.8804	10.0698
0.532	10.9874	12.8817	10.075
0.533	10.9937	12.8829	10.0802
0.534	11	12.884	10.0855
0.535	11.0064	12.8849	10.0908
0.536	11.0128	12.8857	10.0962
0.537	11.0194	12.8864	10.1016
0.538	11.0259	12.887	10.1071
0.539	11.0325	12.8874	10.1127
0.54	11.0392	12.8877	10.1183
0.541	11.0459	12.8879	10.124
0.542	11.0526	12.888	10.1297
0.543	11.0595	12.888	10.1355
0.544	11.0663	12.8878	10.1414
0.545	11.0732	12.8875	10.1473
0.546	11.0801	12.8871	10.1532
0.547	11.0871	12.8866	10.1592
0.548	11.0942	12.8859	10.1653
0.549	11.1012	12.8852	10.1714
0.55	11.1083	12.8843	10.1776
0.551	11.1155	12.8833	10.1838
0.552	11.1227	12.8822	10.1901
0.553	11.1299	12.881	10.1964
0.554	11.1372	12.8797	10.2027
0.555	11.1445	12.8783	10.2092
0.556	11.1518	12.8768	10.2156
0.557	11.1592	12.8751	10.2222
0.558	11.1666	12.8734	10.2287
0.559	11.174	12.8715	10.2353
0.56	11.1814	12.8695	10.242
0.561	11.1889	12.8675	10.2487
0.562	11.1964	12.8653	10.2554
0.563	11.204	12.863	10.2622
0.564	11.2115	12.8607	10.2691
0.565	11.2191	12.8582	10.2759
0.566	11.2267	12.8556	10.2829
0.567	11.2343	12.853	10.2898
0.568	11.242	12.8502	10.2968
0.569	11.2496	12.8474	10.3039
0.57	11.2573	12.8444	10.3109
0.571	11.265	12.8414	10.3181
0.572	11.2727	12.8382	10.3252
0.573	11.2804	12.835	10.3324
0.574	11.2881	12.8317	10.3396
0.575	11.2959	12.8283	10.3469
0.576	11.3036	12.8248	10.3542
0.577	11.3114	12.8213	10.3615
0.578	11.3191	12.8176	10.3688
0.579	11.3269	12.8139	10.3762
0.58	11.3346	12.8101	10.3836
0.581	11.3424	12.8062	10.3911
0.582	11.3502	12.8022	10.3985
0.583	11.3579	12.7982	10.406
0.584	11.3657	12.794	10.4135
0.585	11.3734	12.7898	10.4211
0.586	11.3812	12.7856	10.4286
0.587	11.3889	12.7812	10.4362
0.588	11.3967	12.7768	10.4438
0.589	11.4044	12.7723	10.4514
0.59	11.4121	12.7678	10.459
0.591	11.4198	12.7632	10.4667
0.592	11.4275	12.7585	10.4743
0.593	11.4352	12.7538	10.482
0.594	11.4428	12.749	10.4897
0.595	11.4504	12.7441	10.4974
0.596	11.4581	12.7392	10.5051
0.597	11.4657	12.7343	10.5128
0.598	11.4732	12.7292	10.5205
0.599	11.4808	12.7241	10.5282
0.6	11.4883	12.719	10.536
0.601	11.4958	12.7138	10.5437
0.602	11.5033	12.7086	10.5514
0.603	11.5108	12.7033	10.5591
0.604	11.5182	12.698	10.5668
0.605	11.5256	12.6926	10.5745
0.606	11.5329	12.6872	10.5822
0.607	11.5403	12.6817	10.5899
0.608	11.5476	12.6762	10.5976
0.609	11.5548	12.6707	10.6053
0.61	11.562	12.6651	10.6129
0.611	11.5692	12.6595	10.6206
0.612	11.5764	12.6538	10.6282
0.613	11.5835	12.6481	10.6358
0.614	11.5906	12.6424	10.6434
0.615	11.5976	12.6366	10.651
0.616	11.6046	12.6308	10.6585
0.617	11.6115	12.625	10.6661
0.618	11.6184	12.6192	10.6736
0.619	11.6253	12.6133	10.681
0.62	11.6321	12.6074	10.6885
0.621	11.6389	12.6015	10.6959
0.622	11.6456	12.5956	10.7032
0.623	11.6522	12.5896	10.7106
0.624	11.6589	12.5836	10.7179
0.625	11.6654	12.5776	10.7251
0.626	11.672	12.5716	10.7323
0.627	11.6784	12.5655	10.7395
0.628	11.6849	12.5595	10.7467
0.629	11.6912	12.5534	10.7537
0.63	11.6975	12.5474	10.7608
0.631	11.7038	12.5413	10.7678
0.632	11.71	12.5352	10.7747
0.633	11.7162	12.529	10.7816
0.634	11.7222	12.5229	10.7884
0.635	11.7283	12.5168	10.7952
0.636	11.7343	12.5107	10.8019
0.637	11.7402	12.5045	10.8086
0.638	11.7461	12.4984	10.8152
0.639	11.7519	12.4922	10.8217
0.64	11.7576	12.4861	10.8282
0.641	11.7633	12.4799	10.8346
0.642	11.769	12.4738	10.8409
0.643	11.7745	12.4676	10.8472
0.644	11.7801	12.4615	10.8534
0.645	11.7855	12.4553	10.8595
0.646	11.7909	12.4492	10.8655
0.647	11.7963	12.443	10.8715
0.648	11.8015	12.4369	10.8773
0.649	11.8068	12.4308	10.8831
0.65	11.8119	12.4247	10.8889
0.651	11.817	12.4185	10.8945
0.652	11.8221	12.4124	10.9
0.653	11.827	12.4063	10.9055
0.654	11.832	12.4002	10.9109
0.655	11.8368	12.3941	10.9162
0.656	11.8416	12.3881	10.9213
0.657	11.8464	12.382	10.9264
0.658	11.851	12.376	10.9314
0.659	11.8557	12.3699	10.9363
0.66	11.8602	12.3639	10.9411
0.661	11.8647	12.3579	10.9458
0.662	11.8692	12.3519	10.9504
0.663	11.8736	12.3459	10.9549
0.664	11.8779	12.3399	10.9593
0.665	11.8822	12.334	10.9636
0.666	11.8864	12.328	10.9678
0.667	11.8905	12.3221	10.9719
0.668	11.8947	12.3162	10.9758
0.669	11.8987	12.3103	10.9797
0.67	11.9027	12.3044	10.9834
0.671	11.9066	12.2985	10.987
0.672	11.9105	12.2927	10.9906
0.673	11.9144	12.2869	10.9939
0.674	11.9181	12.2811	10.9972
0.675	11.9219	12.2753	11.0004
0.676	11.9255	12.2695	11.0034
0.677	11.9292	12.2637	11.0063
0.678	11.9327	12.258	11.0091
0.679	11.9363	12.2523	11.0118
0.68	11.9397	12.2465	11.0143
0.681	11.9432	12.2409	11.0168
0.682	11.9466	12.2352	11.0191
0.683	11.9499	12.2295	11.0212
0.684	11.9532	12.2239	11.0233
0.685	11.9564	12.2183	11.0252
0.686	11.9597	12.2126	11.027
0.687	11.9628	12.2071	11.0286
0.688	11.9659	12.2015	11.0301
0.689	11.969	12.1959	11.0315
0.69	11.9721	12.1904	11.0328
0.691	11.9751	12.1849	11.0339
0.692	11.978	12.1794	11.0349
0.693	11.981	12.1739	11.0358
0.694	11.9839	12.1684	11.0365
0.695	11.9867	12.1629	11.0371
0.696	11.9896	12.1575	11.0375
0.697	11.9924	12.152	11.0378
0.698	11.9951	12.1466	11.038
0.699	11.9979	12.1412	11.0381
0.7	12.0006	12.1358	11.038
0.701	12.0033	12.1304	11.0377
0.702	12.0059	12.125	11.0374
0.703	12.0086	12.1197	11.0369
0.704	12.0112	12.1143	11.0362
0.705	12.0138	12.109	11.0354
0.706	12.0163	12.1037	11.0345
0.707	12.0189	12.0983	11.0334
0.708	12.0214	12.093	11.0322
0.709	12.0239	12.0877	11.0309
0.71	12.0264	12.0824	11.0294
0.711	12.0289	12.0771	11.0278
0.712	12.0314	12.0718	11.0261
0.713	12.0339	12.0666	11.0242
0.714	12.0363	12.0613	11.0221
0.715	12.0387	12.056	11.02
0.716	12.0412	12.0507	11.0177
0.717	12.0436	12.0455	11.0152
0.718	12.046	12.0402	11.0126
0.719	12.0484	12.035	11.0099
0.72	12.0508	12.0297	11.0071
0.721	12.0532	12.0244	11.0041
0.722	12.0557	12.0192	11.001
0.723	12.0581	12.0139	10.9977
0.724	12.0605	12.0087	10.9943
0.725	12.0629	12.0034	10.9908
0.726	12.0653	11.9981	10.9871
0.727	12.0677	11.9928	10.9833
0.728	12.0702	11.9876	10.9794
0.729	12.0726	11.9823	10.9754
0.73	12.0751	11.977	10.9712
0.731	12.0776	11.9717	10.9669
0.732	12.08	11.9664	10.9624
0.733	12.0825	11.961	10.9579
0.734	12.085	11.9557	10.9532
0.735	12.0876	11.9504	10.9484
0.736	12.0901	11.945	10.9434
0.737	12.0927	11.9397	10.9383
0.738	12.0953	11.9343	10.9332
0.739	12.0979	11.9289	10.9278
0.74	12.1005	11.9235	10.9224
0.741	12.1031	11.918	10.9169
0.742	12.1058	11.9126	10.9112
0.743	12.1085	11.9072	10.9054
0.744	12.1112	11.9017	10.8995
0.745	12.114	11.8962	10.8935
0.746	12.1168	11.8907	10.8874
0.747	12.1196	11.8851	10.8811
0.748	12.1225	11.8796	10.8748
0.749	12.1253	11.874	10.8683
0.75	12.1283	11.8684	10.8617
0.751	12.1312	11.8628	10.8551
0.752	12.1342	11.8571	10.8483
0.753	12.1372	11.8515	10.8414
0.754	12.1403	11.8458	10.8344
0.755	12.1434	11.84	10.8273
0.756	12.1465	11.8343	10.8201
0.757	12.1497	11.8285	10.8128
0.758	12.1529	11.8227	10.8054
0.759	12.1562	11.8169	10.798
0.76	12.1595	11.811	10.7904
0.761	12.1628	11.8051	10.7827
0.762	12.1662	11.7992	10.775
0.763	12.1697	11.7932	10.7671
0.764	12.1732	11.7872	10.7592
0.765	12.1767	11.7812	10.7512
0.766	12.1803	11.7751	10.7431
0.767	12.1839	11.769	10.7349
0.768	12.1876	11.7629	10.7266
0.769	12.1913	11.7567	10.7183
0.77	12.1951	11.7505	10.7099
0.771	12.1989	11.7443	10.7014
0.772	12.2028	11.738	10.6928
0.773	12.2067	11.7317	10.6841
0.774	12.2107	11.7253	10.6754
0.775	12.2147	11.7189	10.6666
0.776	12.2188	11.7125	10.6578
0.777	12.223	11.706	10.6489
0.778	12.2272	11.6995	10.6399
0.779	12.2314	11.693	10.6309
0.78	12.2357	11.6864	10.6218
0.781	12.2401	11.6797	10.6126
0.782	12.2445	11.6731	10.6034
0.783	12.249	11.6663	10.5941
0.784	12.2535	11.6596	10.5848
0.785	12.2581	11.6527	10.5755
0.786	12.2627	11.6459	10.566
0.787	12.2674	11.639	10.5566
0.788	12.2722	11.6321	10.5471
0.789	12.277	11.6251	10.5375
0.79	12.2818	11.618	10.5279
0.791	12.2868	11.611	10.5183
0.792	12.2917	11.6038	10.5086
0.793	12.2968	11.5967	10.4989
0.794	12.3019	11.5894	10.4892
0.795	12.307	11.5822	10.4794
0.796	12.3122	11.5749	10.4696
0.797	12.3175	11.5675	10.4597
0.798	12.3228	11.5601	10.4499
0.799	12.3281	11.5527	10.44
0.8	12.3336	11.5452	10.4301
0.801	12.339	11.5376	10.4201
0.802	12.3446	11.53	10.4102
0.803	12.3502	11.5224	10.4002
0.804	12.3558	11.5147	10.3902
0.805	12.3615	11.5069	10.3802
0.806	12.3673	11.4992	10.3702
0.807	12.3731	11.4913	10.3602
0.808	12.3789	11.4835	10.3501
0.809	12.3848	11.4755	10.3401
0.81	12.3908	11.4676	10.33
0.811	12.3968	11.4595	10.32
0.812	12.4029	11.4515	10.3099
0.813	12.409	11.4433	10.2998
0.814	12.4152	11.4352	10.2898
0.815	12.4214	11.427	10.2797
0.816	12.4277	11.4187	10.2697
0.817	12.434	11.4104	10.2596
0.818	12.4403	11.402	10.2496
0.819	12.4467	11.3936	10.2395
0.82	12.4532	11.3852	10.2295
0.821	12.4597	11.3767	10.2195
0.822	12.4662	11.3682	10.2095
0.823	12.4728	11.3596	10.1995
0.824	12.4795	11.3509	10.1895
0.825	12.4861	11.3423	10.1796
0.826	12.4929	11.3336	10.1696
0.827	12.4996	11.3248	10.1597
0.828	12.5064	11.316	10.1498
0.829	12.5133	11.3071	10.14
0.83	12.5201	11.2982	10.1301
0.831	12.5271	11.2893	10.1203
0.832	12.534	11.2803	10.1105
0.833	12.541	11.2713	10.1008
0.834	12.548	11.2622	10.0911
0.835	12.5551	11.2531	10.0814
0.836	12.5622	11.2439	10.0717
0.837	12.5693	11.2347	10.0621
0.838	12.5765	11.2255	10.0525
0.839	12.5837	11.2162	10.0429
0.84	12.5909	11.2069	10.0334
0.841	12.5981	11.1976	10.024
0.842	12.6054	11.1882	10.0145
0.843	12.6127	11.1787	10.0051
0.844	12.62	11.1693	9.99579
0.845	12.6274	11.1597	9.9865
0.846	12.6347	11.1502	9.97725
0.847	12.6421	11.1406	9.96804
0.848	12.6495	11.131	9.95889
0.849	12.657	11.1214	9.94979
0.85	12.6644	11.1117	9.94074
0.851	12.6719	11.102	9.93174
0.852	12.6794	11.0922	9.92279
0.853	12.6869	11.0824	9.9139
0.854	12.6944	11.0726	9.90506
0.855	12.702	11.0628	9.89628
0.856	12.7095	11.0529	9.88756
0.857	12.7171	11.043	9.8789
0.858	12.7246	11.033	9.8703
0.859	12.7322	11.0231	9.86176
0.86	12.7398	11.0131	9.85328
0.861	12.7474	11.003	9.84486
0.862	12.755	10.993	9.83651
0.863	12.7626	10.9829	9.82823
0.864	12.7702	10.9728	9.82
0.865	12.7778	10.9627	9.81185
0.866	12.7854	10.9526	9.80376
0.867	12.793	10.9424	9.79575
0.868	12.8006	10.9322	9.7878
0.869	12.8082	10.922	9.77992
0.87	12.8158	10.9117	9.77211
0.871	12.8234	10.9015	9.76438
0.872	12.8309	10.8912	9.75671
0.873	12.8385	10.8809	9.74913
0.874	12.8461	10.8706	9.74161
0.875	12.8536	10.8603	9.73417
0.876	12.8612	10.8499	9.72681
0.877	12.8687	10.8396	9.71953
0.878	12.8762	10.8292	9.71232
0.879	12.8837	10.8188	9.70519
0.88	12.8912	10.8084	9.69814
0.881	12.8987	10.798	9.69117
0.882	12.9061	10.7876	9.68428
0.883	12.9136	10.7772	9.67747
0.884	12.921	10.7667	9.67074
0.885	12.9284	10.7563	9.66409
0.886	12.9357	10.7458	9.65753
0.887	12.9431	10.7354	9.65105
0.888	12.9504	10.7249	9.64466
0.889	12.9577	10.7144	9.63835
0.89	12.965	10.7039	9.63213
0.891	12.9722	10.6935	9.62599
0.892	12.9794	10.683	9.61994
0.893	12.9866	10.6725	9.61397
0.894	12.9937	10.662	9.6081
0.895	13.0008	10.6515	9.60231
0.896	13.0079	10.641	9.59661
0.897	13.0149	10.6306	9.591
0.898	13.0219	10.6201	9.58548
0.899	13.0289	10.6096	9.58005
0.9	13.0358	10.5991	9.57471
0.901	13.0427	10.5887	9.56947
0.902	13.0496	10.5782	9.56431
0.903	13.0564	10.5678	9.55925
0.904	13.0631	10.5573	9.55428
0.905	13.0698	10.5469	9.5494
0.906	13.0765	10.5365	9.54461
0.907	13.0831	10.5261	9.53992
0.908	13.0897	10.5157	9.53533
0.909	13.0962	10.5053	9.53082
0.91	13.1027	10.4949	9.52641
0.911	13.1091	10.4846	9.5221
0.912	13.1155	10.4742	9.51788
0.913	13.1218	10.4639	9.51376
0.914	13.1281	10.4536	9.50974
0.915	13.1343	10.4433	9.50581
0.916	13.1404	10.4331	9.50198
0.917	13.1465	10.4228	9.49824
0.918	13.1526	10.4126	9.4946
0.919	13.1586	10.4024	9.49106
0.92	13.1645	10.3922	9.48762
0.921	13.1704	10.3821	9.48427
0.922	13.1762	10.3719	9.48102
0.923	13.1819	10.3619	9.47787
0.924	13.1876	10.3518	9.47482
0.925	13.1932	10.3417	9.47187
0.926	13.1987	10.3317	9.46902
0.927	13.2042	10.3217	9.46626
0.928	13.2096	10.3118	9.46361
0.929	13.215	10.3019	9.46105
0.93	13.2202	10.292	9.45859
0.931	13.2255	10.2821	9.45624
0.932	13.2306	10.2723	9.45398
0.933	13.2357	10.2625	9.45182
0.934	13.2407	10.2527	9.44976
0.935	13.2456	10.243	9.4478
0.936	13.2504	10.2333	9.44594
0.937	13.2552	10.2237	9.44417
0.938	13.2599	10.2141	9.44251
0.939	13.2645	10.2045	9.44095
0.94	13.2691	10.195	9.43949
0.941	13.2736	10.1855	9.43812
0.942	13.278	10.1761	9.43686
0.943	13.2823	10.1667	9.4357
0.944	13.2865	10.1574	9.43463
0.945	13.2907	10.1481	9.43366
0.946	13.2947	10.1388	9.4328
0.947	13.2987	10.1296	9.43203
0.948	13.3026	10.1204	9.43136
0.949	13.3065	10.1113	9.43079
0.95	13.3102	10.1023	9.43031
0.951	13.3139	10.0933	9.42994
0.952	13.3175	10.0843	9.42966
0.953	13.321	10.0754	9.42948
0.954	13.3244	10.0665	9.4294
0.955	13.3277	10.0577	9.42942
0.956	13.3309	10.049	9.42953
0.957	13.3341	10.0403	9.42974
0.958	13.3372	10.0316	9.43005
0.959	13.3401	10.023	9.43045
0.96	13.343	10.0145	9.43095
0.961	13.3458	10.006	9.43154
0.962	13.3486	9.99762	9.43223
0.963	13.3512	9.98926	9.43302
0.964	13.3537	9.98096	9.43389
0.965	13.3562	9.97273	9.43486
0.966	13.3585	9.96455	9.43593
0.967	13.3608	9.95644	9.43709
0.968	13.363	9.94838	9.43834
0.969	13.365	9.94039	9.43968
0.97	13.367	9.93246	9.44111
0.971	13.3689	9.9246	9.44264
0.972	13.3707	9.9168	9.44425
0.973	13.3724	9.90906	9.44596
0.974	13.3741	9.90139	9.44775
0.975	13.3756	9.89379	9.44964
0.976	13.377	9.88625	9.45161
0.977	13.3784	9.87878	9.45367
0.978	13.3796	9.87138	9.45581
0.979	13.3808	9.86404	9.45805
0.98	13.3819	9.85678	9.46037
0.981	13.3829	9.84958	9.46277
0.982	13.3837	9.84246	9.46526
0.983	13.3845	9.8354	9.46783
0.984	13.3852	9.82841	9.47048
0.985	13.3858	9.8215	9.47322
0.986	13.3864	9.81466	9.47603
0.987	13.3868	9.80788	9.47893
0.988	13.3871	9.80119	9.48191
0.989	13.3873	9.79456	9.48496
0.99	13.3875	9.78801	9.4881
0.991	13.3875	9.78153	9.49131
0.992	13.3875	9.77512	9.4946
0.993	13.3874	9.76879	9.49796
0.994	13.3872	9.76254	9.5014
0.995	13.3868	9.75636	9.50491
0.996	13.3864	9.75025	9.5085
0.997	13.3859	9.74422	9.51215
0.998	13.3854	9.73827	9.51588
0.999	13.3847	9.73239	9.51968
1	13.3839	9.72659	9.52354
1.001	13.3831	9.72087	9.52747
1.002	13.3821	9.71522	9.53148
1.003	13.3811	9.70966	9.53554
1.004	13.38	9.70417	9.53967
1.005	13.3788	9.69875	9.54387
1.006	13.3775	9.69342	9.54812
1.007	13.3762	9.68817	9.55244
1.008	13.3747	9.68299	9.55682
1.009	13.3732	9.67789	9.56126
1.01	13.3715	9.67288	9.56575
1.011	13.3698	9.66794	9.57031
1.012	13.368	9.66308	9.57492
1.013	13.3662	9.6583	9.57958
1.014	13.3642	9.65361	9.5843
1.015	13.3622	9.64899	9.58906
1.016	13.3601	9.64445	9.59388
1.017	13.3579	9.64	9.59875
1.018	13.3556	9.63562	9.60367
1.019	13.3533	9.63133	9.60864
1.02	13.3508	9.62711	9.61365
1.021	13.3483	9.62298	9.6187
1.022	13.3458	9.61893	9.6238
1.023	13.3431	9.61496	9.62894
1.024	13.3404	9.61107	9.63412
1.025	13.3376	9.60726	9.63934
1.026	13.3347	9.60354	9.6446
1.027	13.3318	9.5999	9.6499
1.028	13.3288	9.59633	9.65523
1.029	13.3257	9.59285	9.6606
1.03	13.3226	9.58945	9.666
1.031	13.3194	9.58614	9.67143
1.032	13.3161	9.58291	9.67689
1.033	13.3128	9.57975	9.68237
1.034	13.3094	9.57668	9.68789
1.035	13.3059	9.57369	9.69343
1.036	13.3024	9.57079	9.699
1.037	13.2988	9.56797	9.70458
1.038	13.2952	9.56522	9.7102
1.039	13.2915	9.56256	9.71583
1.04	13.2878	9.55999	9.72148
1.041	13.284	9.55749	9.72714
1.042	13.2801	9.55508	9.73283
1.043	13.2762	9.55274	9.73852
1.044	13.2722	9.55049	9.74423
1.045	13.2682	9.54833	9.74996
1.046	13.2642	9.54624	9.75569
1.047	13.2601	9.54424	9.76143
1.048	13.2559	9.54232	9.76718
1.049	13.2517	9.54047	9.77294
1.05	13.2475	9.53872	9.77869
1.051	13.2432	9.53704	9.78446
1.052	13.2389	9.53544	9.79022
1.053	13.2345	9.53393	9.79599
1.054	13.2302	9.53249	9.80175
1.055	13.2257	9.53114	9.80751
1.056	13.2213	9.52987	9.81327
1.057	13.2167	9.52868	9.81902
1.058	13.2122	9.52757	9.82476
1.059	13.2076	9.52654	9.8305
1.06	13.2031	9.5256	9.83623
1.061	13.1984	9.52473	9.84194
1.062	13.1938	9.52394	9.84764
1.063	13.1891	9.52323	9.85333
1.064	13.1844	9.52261	9.85901
1.065	13.1797	9.52206	9.86467
1.066	13.1749	9.5216	9.87031
1.067	13.1702	9.52121	9.87593
1.068	13.1654	9.5209	9.88153
1.069	13.1606	9.52067	9.8871
1.07	13.1558	9.52052	9.89266
1.071	13.1509	9.52045	9.89819
1.072	13.1461	9.52046	9.90369
1.073	13.1412	9.52055	9.90917
1.074	13.1364	9.52072	9.91462
1.075	13.1315	9.52097	9.92004
1.076	13.1266	9.52129	9.92542
1.077	13.1217	9.52169	9.93078
1.078	13.1168	9.52217	9.9361
1.079	13.1119	9.52273	9.94139
1.08	13.107	9.52336	9.94664
1.081	13.1021	9.52407	9.95185
1.082	13.0972	9.52486	9.95703
1.083	13.0923	9.52572	9.96216
1.084	13.0873	9.52666	9.96726
1.085	13.0824	9.52768	9.97231
1.086	13.0775	9.52877	9.97732
1.087	13.0727	9.52994	9.98228
1.088	13.0678	9.53119	9.9872
1.089	13.0629	9.53251	9.99208
1.09	13.058	9.5339	9.9969
1.091	13.0532	9.53537	10.0017
1.092	13.0483	9.53691	10.0064
1.093	13.0435	9.53853	10.0111
1.094	13.0387	9.54022	10.0157
1.095	13.0339	9.54198	10.0203
1.096	13.0291	9.54382	10.0248
1.097	13.0243	9.54573	10.0293
1.098	13.0195	9.54771	10.0337
1.099	13.0148	9.54976	10.038
1.1	13.0101	9.55188	10.0423
1.101	13.0054	9.55408	10.0466
1.102	13.0007	9.55634	10.0507
1.103	12.9961	9.55868	10.0549
1.104	12.9914	9.56109	10.0589
1.105	12.9868	9.56357	10.0629
1.106	12.9823	9.56611	10.0669
1.107	12.9777	9.56873	10.0707
1.108	12.9732	9.57141	10.0745
1.109	12.9687	9.57416	10.0783
1.11	12.9642	9.57698	10.082
1.111	12.9598	9.57987	10.0856
1.112	12.9554	9.58282	10.0891
1.113	12.951	9.58584	10.0926
1.114	12.9467	9.58893	10.096
1.115	12.9424	9.59207	10.0993
1.116	12.9381	9.59529	10.1026
1.117	12.9338	9.59857	10.1058
1.118	12.9296	9.60191	10.1089
1.119	12.9255	9.60531	10.112
1.12	12.9213	9.60878	10.115
1.121	12.9172	9.61231	10.1179
1.122	12.9131	9.6159	10.1208
1.123	12.9091	9.61955	10.1235
1.124	12.9051	9.62326	10.1262
1.125	12.9012	9.62703	10.1289
1.126	12.8972	9.63086	10.1314
1.127	12.8933	9.63474	10.1339
1.128	12.8895	9.63869	10.1363
1.129	12.8857	9.64269	10.1387
1.13	12.8819	9.64674	10.1409
1.131	12.8782	9.65086	10.1431
1.132	12.8745	9.65502	10.1452
1.133	12.8709	9.65924	10.1472
1.134	12.8673	9.66351	10.1492
1.135	12.8637	9.66784	10.1511
1.136	12.8602	9.67222	10.1529
1.137	12.8567	9.67664	10.1546
1.138	12.8532	9.68112	10.1562
1.139	12.8498	9.68565	10.1578
1.14	12.8465	9.69022	10.1593
1.141	12.8431	9.69484	10.1607
1.142	12.8398	9.69951	10.1621
1.143	12.8366	9.70423	10.1633
1.144	12.8334	9.70899	10.1645
1.145	12.8302	9.71379	10.1656
1.146	12.8271	9.71863	10.1667
1.147	12.824	9.72352	10.1676
1.148	12.821	9.72845	10.1685
1.149	12.818	9.73342	10.1693
1.15	12.815	9.73843	10.17
1.151	12.8121	9.74347	10.1707
1.152	12.8092	9.74855	10.1713
1.153	12.8063	9.75367	10.1718
1.154	12.8035	9.75883	10.1722
1.155	12.8008	9.76401	10.1725
1.156	12.798	9.76923	10.1728
1.157	12.7953	9.77448	10.173
1.158	12.7927	9.77977	10.1731
1.159	12.79	9.78508	10.1731
1.16	12.7875	9.79042	10.1731
1.161	12.7849	9.79579	10.173
1.162	12.7824	9.80118	10.1728
1.163	12.7799	9.8066	10.1726
1.164	12.7775	9.81204	10.1722
1.165	12.775	9.8175	10.1718
1.166	12.7727	9.82299	10.1713
1.167	12.7703	9.8285	10.1708
1.168	12.768	9.83402	10.1702
1.169	12.7657	9.83957	10.1695
1.17	12.7635	9.84512	10.1687
1.171	12.7613	9.8507	10.1679
1.172	12.7591	9.85629	10.167
1.173	12.7569	9.86189	10.166
1.174	12.7548	9.8675	10.1649
1.175	12.7527	9.87313	10.1638
1.176	12.7506	9.87876	10.1626
1.177	12.7485	9.8844	10.1613
1.178	12.7465	9.89004	10.16
1.179	12.7445	9.8957	10.1586
1.18	12.7425	9.90135	10.1572
1.181	12.7406	9.90701	10.1556
1.182	12.7387	9.91267	10.154
1.183	12.7368	9.91833	10.1524
1.184	12.7349	9.92398	10.1506
1.185	12.733	9.92964	10.1488
1.186	12.7312	9.93528	10.147
1.187	12.7293	9.94093	10.1451
1.188	12.7275	9.94656	10.1431
1.189	12.7258	9.95219	10.141
1.19	12.724	9.95781	10.1389
1.191	12.7222	9.96342	10.1367
1.192	12.7205	9.96901	10.1345
1.193	12.7188	9.97459	10.1322
1.194	12.7171	9.98016	10.1298
1.195	12.7154	9.98571	10.1274
1.196	12.7137	9.99124	10.1249
1.197	12.712	9.99675	10.1224
1.198	12.7104	10.0022	10.1198
1.199	12.7087	10.0077	10.1172
1.2	12.7071	10.0132	10.1145
1.201	12.7054	10.0186	10.1117
1.202	12.7038	10.024	10.1089
1.203	12.7022	10.0294	10.106
1.204	12.7006	10.0347	10.1031
1.205	12.699	10.04	10.1001
1.206	12.6973	10.0453	10.0971
1.207	12.6957	10.0505	10.094
1.208	12.6941	10.0558	10.0909
1.209	12.6925	10.0609	10.0877
1.21	12.6909	10.0661	10.0845
1.211	12.6893	10.0712	10.0812
1.212	12.6877	10.0763	10.0778
1.213	12.6861	10.0813	10.0745
1.214	12.6845	10.0863	10.071
1.215	12.6829	10.0912	10.0675
1.216	12.6813	10.0961	10.064
1.217	12.6797	10.101	10.0605
1.218	12.678	10.1058	10.0568
1.219	12.6764	10.1106	10.0532
1.22	12.6747	10.1153	10.0495
1.221	12.6731	10.12	10.0457
1.222	12.6714	10.1246	10.042
1.223	12.6697	10.1292	10.0381
1.224	12.668	10.1337	10.0343
1.225	12.6663	10.1382	10.0304
1.226	12.6646	10.1426	10.0264
1.227	12.6629	10.1469	10.0224
1.228	12.6611	10.1513	10.0184
1.229	12.6594	10.1555	10.0144
1.23	12.6576	10.1597	10.0103
1.231	12.6558	10.1638	10.0061
1.232	12.654	10.1679	10.002
1.233	12.6521	10.1719	9.99776
1.234	12.6503	10.1759	9.99353
1.235	12.6484	10.1798	9.98926
1.236	12.6465	10.1836	9.98496
1.237	12.6446	10.1874	9.98063
1.238	12.6426	10.1911	9.97627
1.239	12.6407	10.1947	9.97188
1.24	12.6387	10.1983	9.96746
1.241	12.6367	10.2018	9.96302
1.242	12.6346	10.2053	9.95854
1.243	12.6325	10.2087	9.95404
1.244	12.6304	10.212	9.94951
1.245	12.6283	10.2153	9.94495
1.246	12.6261	10.2184	9.94038
1.247	12.6239	10.2216	9.93577
1.248	12.6217	10.2246	9.93115
1.249	12.6194	10.2276	9.9265
1.25	12.6171	10.2305	9.92183
1.251	12.6148	10.2334	9.91714
1.252	12.6125	10.2361	9.91243
1.253	12.6101	10.2388	9.9077
1.254	12.6076	10.2415	9.90295
1.255	12.6052	10.244	9.89819
1.256	12.6027	10.2465	9.8934
1.257	12.6001	10.249	9.88861
1.258	12.5975	10.2513	9.88379
1.259	12.5949	10.2536	9.87896
1.26	12.5922	10.2559	9.87412
1.261	12.5895	10.258	9.86927
1.262	12.5868	10.2601	9.8644
1.263	12.584	10.2621	9.85953
1.264	12.5812	10.2641	9.85464
1.265	12.5783	10.2659	9.84974
1.266	12.5754	10.2677	9.84484
1.267	12.5724	10.2695	9.83993
1.268	12.5694	10.2712	9.83501
1.269	12.5663	10.2728	9.83008
1.27	12.5632	10.2743	9.82515
1.271	12.5601	10.2758	9.82022
1.272	12.5569	10.2772	9.81528
1.273	12.5536	10.2785	9.81034
1.274	12.5503	10.2798	9.8054
1.275	12.547	10.281	9.80045
1.276	12.5436	10.2822	9.79551
1.277	12.5401	10.2833	9.79057
1.278	12.5366	10.2843	9.78563
1.279	12.5331	10.2853	9.7807
1.28	12.5294	10.2862	9.77577
1.281	12.5258	10.287	9.77084
1.282	12.5221	10.2878	9.76592
1.283	12.5183	10.2885	9.76101
1.284	12.5145	10.2892	9.7561
1.285	12.5106	10.2898	9.75121
1.286	12.5066	10.2903	9.74632
1.287	12.5026	10.2908	9.74145
1.288	12.4986	10.2913	9.73658
1.289	12.4945	10.2917	9.73173
1.29	12.4903	10.292	9.7269
1.291	12.4861	10.2923	9.72208
1.292	12.4818	10.2925	9.71727
1.293	12.4774	10.2927	9.71248
1.294	12.473	10.2929	9.70771
1.295	12.4686	10.2929	9.70296
1.296	12.464	10.293	9.69823
1.297	12.4594	10.293	9.69352
1.298	12.4548	10.2929	9.68883
1.299	12.4501	10.2929	9.68417
1.3	12.4453	10.2927	9.67953
1.301	12.4404	10.2926	9.67491
1.302	12.4355	10.2924	9.67032
1.303	12.4306	10.2921	9.66576
1.304	12.4255	10.2918	9.66123
1.305	12.4204	10.2915	9.65673
1.306	12.4153	10.2912	9.65226
1.307	12.41	10.2908	9.64783
1.308	12.4048	10.2904	9.64342
1.309	12.3994	10.2899	9.63905
1.31	12.394	10.2895	9.63472
1.311	12.3885	10.289	9.63042
1.312	12.3829	10.2884	9.62616
1.313	12.3773	10.2879	9.62194
1.314	12.3716	10.2873	9.61776
1.315	12.3658	10.2867	9.61363
1.316	12.36	10.2861	9.60953
1.317	12.3541	10.2855	9.60548
1.318	12.3482	10.2848	9.60147
1.319	12.3421	10.2841	9.59751
1.32	12.336	10.2835	9.5936
1.321	12.3299	10.2828	9.58973
1.322	12.3236	10.282	9.58592
1.323	12.3173	10.2813	9.58215
1.324	12.311	10.2806	9.57844
1.325	12.3045	10.2799	9.57479
1.326	12.298	10.2791	9.57118
1.327	12.2914	10.2784	9.56763
1.328	12.2848	10.2776	9.56414
1.329	12.2781	10.2768	9.56071
1.33	12.2713	10.2761	9.55734
1.331	12.2645	10.2753	9.55403
1.332	12.2575	10.2746	9.55078
1.333	12.2506	10.2738	9.54759
1.334	12.2435	10.273	9.54447
1.335	12.2364	10.2723	9.54141
1.336	12.2292	10.2715	9.53842
1.337	12.2219	10.2708	9.53549
1.338	12.2146	10.2701	9.53264
1.339	12.2072	10.2694	9.52986
1.34	12.1997	10.2686	9.52715
1.341	12.1922	10.2679	9.52451
1.342	12.1846	10.2673	9.52194
1.343	12.1769	10.2666	9.51945
1.344	12.1692	10.2659	9.51704
1.345	12.1614	10.2653	9.51471
1.346	12.1535	10.2647	9.51245
1.347	12.1456	10.2641	9.51027
1.348	12.1376	10.2635	9.50818
1.349	12.1295	10.2629	9.50616
1.35	12.1214	10.2624	9.50423
1.351	12.1132	10.2618	9.50239
1.352	12.105	10.2613	9.50063
1.353	12.0966	10.2609	9.49896
1.354	12.0883	10.2604	9.49737
1.355	12.0798	10.26	9.49588
1.356	12.0713	10.2596	9.49447
1.357	12.0627	10.2592	9.49316
1.358	12.0541	10.2589	9.49193
1.359	12.0454	10.2586	9.49081
1.36	12.0366	10.2583	9.48977
1.361	12.0278	10.258	9.48883
1.362	12.0189	10.2578	9.48799
1.363	12.01	10.2576	9.48725
1.364	12.001	10.2574	9.4866
1.365	11.992	10.2573	9.48606
1.366	11.9829	10.2572	9.48561
1.367	11.9737	10.2571	9.48527
1.368	11.9645	10.2571	9.48503
1.369	11.9552	10.2571	9.48489
1.37	11.9459	10.2571	9.48486
1.371	11.9365	10.2572	9.48493
1.372	11.927	10.2573	9.48511
1.373	11.9176	10.2574	9.4854
1.374	11.908	10.2576	9.4858
1.375	11.8984	10.2578	9.4863
1.376	11.8888	10.2581	9.48691
1.377	11.8791	10.2583	9.48764
1.378	11.8693	10.2587	9.48847
1.379	11.8596	10.259	9.48942
1.38	11.8497	10.2594	9.49048
1.381	11.8398	10.2598	9.49166
1.382	11.8299	10.2603	9.49294
1.383	11.8199	10.2608	9.49435
1.384	11.8099	10.2613	9.49587
1.385	11.7999	10.2619	9.4975
1.386	11.7898	10.2625	9.49926
1.387	11.7796	10.2631	9.50113
1.388	11.7695	10.2637	9.50312
1.389	11.7592	10.2644	9.50522
1.39	11.749	10.2652	9.50745
1.391	11.7387	10.2659	9.5098
1.392	11.7284	10.2667	9.51226
1.393	11.718	10.2676	9.51485
1.394	11.7076	10.2684	9.51756
1.395	11.6972	10.2693	9.52039
1.396	11.6867	10.2703	9.52334
1.397	11.6763	10.2712	9.52642
1.398	11.6657	10.2722	9.52962
1.399	11.6552	10.2732	9.53294
1.4	11.6446	10.2743	9.53638
1.401	11.634	10.2753	9.53995
1.402	11.6234	10.2764	9.54364
1.403	11.6128	10.2776	9.54746
1.404	11.6021	10.2787	9.5514
1.405	11.5914	10.2799	9.55546
1.406	11.5807	10.2811	9.55965
1.407	11.57	10.2823	9.56397
1.408	11.5592	10.2836	9.56841
1.409	11.5484	10.2848	9.57297
1.41	11.5377	10.2861	9.57766
1.411	11.5269	10.2874	9.58247
1.412	11.5161	10.2888	9.5874
1.413	11.5052	10.2901	9.59247
1.414	11.4944	10.2915	9.59765
1.415	11.4836	10.2928	9.60296
1.416	11.4727	10.2942	9.6084
1.417	11.4619	10.2956	9.61396
1.418	11.451	10.2971	9.61964
1.419	11.4401	10.2985	9.62544
1.42	11.4292	10.2999	9.63137
1.421	11.4184	10.3014	9.63742
1.422	11.4075	10.3028	9.6436
1.423	11.3966	10.3043	9.64989
1.424	11.3857	10.3058	9.65631
1.425	11.3749	10.3073	9.66285
1.426	11.364	10.3087	9.66951
1.427	11.3531	10.3102	9.67629
1.428	11.3423	10.3117	9.68319
1.429	11.3314	10.3132	9.69021
1.43	11.3206	10.3147	9.69734
1.431	11.3098	10.3162	9.7046
1.432	11.2989	10.3176	9.71197
1.433	11.2881	10.3191	9.71946
1.434	11.2773	10.3206	9.72707
1.435	11.2666	10.322	9.73479
1.436	11.2558	10.3235	9.74262
1.437	11.2451	10.3249	9.75057
1.438	11.2343	10.3264	9.75863
1.439	11.2236	10.3278	9.7668
1.44	11.2129	10.3292	9.77508
1.441	11.2023	10.3306	9.78347
1.442	11.1916	10.332	9.79198
1.443	11.181	10.3333	9.80059
1.444	11.1704	10.3347	9.8093
1.445	11.1598	10.336	9.81812
1.446	11.1493	10.3373	9.82705
1.447	11.1388	10.3386	9.83608
1.448	11.1283	10.3398	9.84522
1.449	11.1179	10.3411	9.85445
1.45	11.1075	10.3423	9.86379
1.451	11.0971	10.3435	9.87322
1.452	11.0867	10.3446	9.88275
1.453	11.0764	10.3457	9.89238
1.454	11.0661	10.3468	9.9021
1.455	11.0559	10.3479	9.91192
1.456	11.0457	10.3489	9.92183
1.457	11.0355	10.3499	9.93183
1.458	11.0254	10.3509	9.94192
1.459	11.0153	10.3518	9.9521
1.46	11.0053	10.3527	9.96236
1.461	10.9953	10.3536	9.97271
1.462	10.9854	10.3544	9.98315
1.463	10.9755	10.3552	9.99367
1.464	10.9656	10.3559	10.0043
1.465	10.9558	10.3566	10.0149
1.466	10.9461	10.3573	10.0257
1.467	10.9364	10.3579	10.0365
1.468	10.9267	10.3585	10.0474
1.469	10.9171	10.359	10.0584
1.47	10.9076	10.3595	10.0694
1.471	10.8981	10.36	10.0806
1.472	10.8886	10.3604	10.0917
1.473	10.8793	10.3607	10.103
1.474	10.8699	10.361	10.1143
1.475	10.8607	10.3613	10.1257
1.476	10.8515	10.3615	10.1371
1.477	10.8423	10.3616	10.1486
1.478	10.8332	10.3617	10.1602
1.479	10.8242	10.3618	10.1718
1.48	10.8152	10.3618	10.1834
1.481	10.8063	10.3617	10.1951
1.482	10.7975	10.3616	10.2069
1.483	10.7887	10.3614	10.2187
1.484	10.78	10.3612	10.2305
1.485	10.7713	10.361	10.2424
1.486	10.7627	10.3607	10.2544
1.487	10.7542	10.3603	10.2663
1.488	10.7458	10.3599	10.2783
1.489	10.7374	10.3594	10.2904
1.49	10.7291	10.3589	10.3024
1.491	10.7208	10.3583	10.3146
1.492	10.7126	10.3576	10.3267
1.493	10.7045	10.3569	10.3388
1.494	10.6965	10.3562	10.351
1.495	10.6885	10.3554	10.3632
1.496	10.6806	10.3545	10.3755
1.497	10.6728	10.3536	10.3877
1.498	10.6651	10.3526	10.4
[truncated: 1 more rows]
