# Supplementary material for: Evidence accumulation relates to perceptual consciousness and monitoring
Source: Nat Commun. 2021 May 31;12:3261. doi: 10.1038/s41467-021-23540-y (PMC8166835; doi:10.1038/s41467-021-23540-y)
Supplement: Supplementary file 4 — Source Data [file 41467_2021_23540_MOESM4_ESM.zip › Supplementary Data/SFig.5_10.xls]

## Sheet: Sheet1
t	erphit	erpmiss	simhit	simmiss
-0.5	0.0758515	0.188519	-0.0166338	-0.00930269
-0.498999	0.0756132	0.191363	-0.0165146	-0.00932615
-0.497999	0.0753908	0.194147	-0.0163781	-0.00923744
-0.496998	0.075178	0.196821	-0.0163313	-0.00919876
-0.495998	0.074968	0.199336	-0.0162559	-0.00924802
-0.494997	0.0747532	0.201647	-0.0162915	-0.00935078
-0.493997	0.0745255	0.203706	-0.016287	-0.00928355
-0.492996	0.0742762	0.20547	-0.0163484	-0.00918975
-0.491996	0.0739963	0.2069	-0.016316	-0.00920997
-0.490995	0.0736762	0.20796	-0.0162836	-0.00928279
-0.489995	0.0733064	0.20862	-0.0162235	-0.00930571
-0.488994	0.0728769	0.208853	-0.0161427	-0.00923986
-0.487994	0.0723782	0.208641	-0.016116	-0.00915671
-0.486993	0.0718007	0.207969	-0.0159802	-0.00910282
-0.485993	0.0711353	0.206831	-0.0158708	-0.00905444
-0.484992	0.0703733	0.205228	-0.0158251	-0.00905189
-0.483992	0.0695068	0.203166	-0.0157369	-0.00904956
-0.482991	0.0685287	0.200659	-0.0156363	-0.00901343
-0.481991	0.0674328	0.197728	-0.0155613	-0.00907628
-0.48099	0.0662141	0.1944	-0.0155398	-0.00896504
-0.47999	0.0648691	0.190709	-0.0154659	-0.00883195
-0.478989	0.0635173	0.186699	-0.0154209	-0.00880971
-0.477989	0.0620368	0.182418	-0.0153245	-0.008866
-0.476988	0.0604261	0.177913	-0.0152926	-0.00878644
-0.475988	0.0586851	0.173236	-0.0153276	-0.00871606
-0.474987	0.0568153	0.168443	-0.0153903	-0.00861207
-0.473987	0.0548198	0.163588	-0.015294	-0.00860343
-0.472986	0.0527033	0.15873	-0.0153153	-0.00849106
-0.471986	0.0504724	0.153926	-0.015392	-0.00849244
-0.470985	0.0481348	0.149232	-0.0153356	-0.00840068
-0.469985	0.0457004	0.144703	-0.0153119	-0.00833643
-0.468984	0.0431801	0.140392	-0.0152461	-0.00830448
-0.467984	0.0405867	0.136347	-0.0152692	-0.00834195
-0.466983	0.0379343	0.132613	-0.0151864	-0.00825309
-0.465983	0.0352381	0.12923	-0.0151323	-0.00831814
-0.464982	0.0325148	0.126232	-0.0151279	-0.00827541
-0.463982	0.029782	0.123648	-0.0150344	-0.00825997
-0.462981	0.0270583	0.121499	-0.0150194	-0.00826011
-0.461981	0.0243631	0.1198	-0.0148824	-0.00823545
-0.46098	0.0217163	0.118559	-0.0147433	-0.00817603
-0.45998	0.0191383	0.117777	-0.0147577	-0.00808648
-0.458979	0.0167667	0.117454	-0.0147218	-0.00802726
-0.457979	0.0145069	0.117574	-0.0145413	-0.00799216
-0.456978	0.012377	0.118116	-0.0145124	-0.00803293
-0.455978	0.0103942	0.119051	-0.0144728	-0.00798271
-0.454977	0.00857508	0.120346	-0.0144683	-0.00795393
-0.453977	0.00693494	0.121961	-0.0144326	-0.00803972
-0.452976	0.00548787	0.12385	-0.0144957	-0.00803507
-0.451976	0.00424645	0.125964	-0.0145274	-0.00798316
-0.450975	0.0032216	0.12825	-0.0144287	-0.00803362
-0.449975	0.00242236	0.130653	-0.0144444	-0.00811109
-0.448974	0.00185584	0.133114	-0.0144183	-0.00810213
-0.447974	0.001527	0.135576	-0.0142919	-0.00809283
-0.446973	0.0014386	0.137981	-0.0142457	-0.00798679
-0.445973	0.0015911	0.140272	-0.0141502	-0.00808267
-0.444972	0.00198265	0.142393	-0.0140485	-0.00797707
-0.443972	0.002609	0.144294	-0.0140088	-0.0080212
-0.442971	0.00346355	0.145925	-0.0140054	-0.00802075
-0.441971	0.00453736	0.147243	-0.0139578	-0.00808723
-0.44097	0.00581922	0.148211	-0.0138441	-0.00795471
-0.43997	0.0072957	0.148794	-0.0138192	-0.00796365
-0.438969	0.00905438	0.148974	-0.0138314	-0.00794248
-0.437969	0.010977	0.148726	-0.0136848	-0.00791233
-0.436968	0.0130421	0.148038	-0.0136512	-0.00788542
-0.435968	0.0152265	0.146906	-0.0136696	-0.00783085
-0.434967	0.0175054	0.145331	-0.0137573	-0.00783511
-0.433967	0.0198527	0.143323	-0.0137623	-0.00788918
-0.432966	0.022241	0.140897	-0.0136119	-0.00780133
-0.431966	0.0246424	0.138076	-0.0135378	-0.00789987
-0.430965	0.0270283	0.134889	-0.0134652	-0.00791505
-0.429965	0.0293702	0.131371	-0.0135308	-0.00783577
-0.428964	0.0316396	0.127562	-0.0135934	-0.00789203
-0.427964	0.0338089	0.123507	-0.0134763	-0.0077469
-0.426963	0.0358512	0.119252	-0.0133851	-0.0076182
-0.425963	0.0377413	0.114851	-0.0133177	-0.00768418
-0.424962	0.0394554	0.110355	-0.0132154	-0.00757408
-0.423962	0.0409721	0.105821	-0.0132472	-0.00755989
-0.422961	0.0422725	0.101303	-0.0131443	-0.00745461
-0.421961	0.0433404	0.0968557	-0.0130453	-0.00736309
-0.42096	0.0441627	0.092534	-0.0128937	-0.00729482
-0.41996	0.04473	0.0883894	-0.0128414	-0.00719854
-0.418959	0.0451513	0.0844694	-0.0128336	-0.00710988
-0.417959	0.0453099	0.0808243	-0.012851	-0.00715922
-0.416958	0.0452056	0.077496	-0.0128254	-0.00711726
-0.415958	0.0448425	0.0745212	-0.012732	-0.00718298
-0.414957	0.0442287	0.0719319	-0.0126892	-0.00726505
-0.413957	0.0433764	0.0697543	-0.0125562	-0.00730701
-0.412956	0.0423021	0.0680089	-0.0124778	-0.00738504
-0.411956	0.0410264	0.0667102	-0.0124782	-0.00748244
-0.410955	0.0395734	0.0658667	-0.0124687	-0.00741738
-0.409955	0.0379715	0.065481	-0.0123841	-0.00730759
-0.408954	0.0362522	0.0655495	-0.0123597	-0.00725695
-0.407954	0.0344503	0.0660632	-0.0123055	-0.00719169
-0.406953	0.0326034	0.0670074	-0.0122321	-0.00716709
-0.405953	0.0307515	0.0683626	-0.0122195	-0.00722817
-0.404952	0.0289369	0.0701043	-0.012064	-0.00711616
-0.403952	0.0272032	0.0722043	-0.0119979	-0.00718169
-0.402951	0.0255949	0.0746304	-0.012018	-0.00722435
-0.401951	0.0241574	0.0773473	-0.011968	-0.00724039
-0.40095	0.0229356	0.0803175	-0.0119562	-0.00724783
-0.39995	0.0219741	0.0835013	-0.0118975	-0.00721595
-0.398949	0.0214443	0.0868561	-0.0119739	-0.00712752
-0.397949	0.0212596	0.0903481	-0.0118525	-0.00718394
-0.396948	0.0214561	0.093935	-0.0118061	-0.00714248
-0.395948	0.0220669	0.0975753	-0.0116619	-0.00718658
-0.394947	0.0231213	0.101228	-0.0116512	-0.00728123
-0.393947	0.0246444	0.104853	-0.0116464	-0.00726678
-0.392946	0.0266562	0.108412	-0.0115841	-0.00714892
-0.391946	0.0291716	0.11187	-0.0116186	-0.00706998
-0.390945	0.0321999	0.115194	-0.011543	-0.00701978
-0.389945	0.0357445	0.118354	-0.0114519	-0.00699209
-0.388944	0.0398024	0.121321	-0.0114737	-0.00692692
-0.387944	0.0443645	0.124074	-0.0114251	-0.00684582
-0.386943	0.0494151	0.126592	-0.0113387	-0.00676316
-0.385943	0.054932	0.12886	-0.0113533	-0.00670735
-0.384942	0.060887	0.130864	-0.0113643	-0.00665397
-0.383942	0.0672455	0.132597	-0.0113723	-0.00668732
-0.382941	0.073967	0.134053	-0.0114075	-0.0066969
-0.381941	0.0810056	0.135233	-0.0113296	-0.00657409
-0.38094	0.0883103	0.136138	-0.0112634	-0.00650423
-0.37994	0.0958255	0.136775	-0.0112752	-0.00645284
-0.378939	0.103639	0.137161	-0.0112371	-0.00647469
-0.377939	0.111542	0.137304	-0.0111438	-0.00650908
-0.376938	0.119465	0.137218	-0.0111339	-0.00646277
-0.375938	0.127337	0.136919	-0.0109715	-0.00650089
-0.374937	0.135088	0.136423	-0.010858	-0.00643935
-0.373937	0.142643	0.135749	-0.0108419	-0.00641055
-0.372936	0.149932	0.134916	-0.0108129	-0.00641786
-0.371936	0.156883	0.133945	-0.0106893	-0.00639439
-0.370935	0.163427	0.132856	-0.0107485	-0.0063822
-0.369935	0.169499	0.131669	-0.0107428	-0.00642045
-0.368934	0.175036	0.130404	-0.0107223	-0.00640092
-0.367934	0.17998	0.129082	-0.0105637	-0.00625504
-0.366933	0.18428	0.12772	-0.0105565	-0.00617519
-0.365933	0.187888	0.126338	-0.0105536	-0.00615011
-0.364932	0.190766	0.124953	-0.0105142	-0.00617067
-0.363932	0.192881	0.123579	-0.010438	-0.00617365
-0.362931	0.194208	0.122232	-0.0104212	-0.00619816
-0.361931	0.194729	0.120924	-0.0104608	-0.00611675
-0.36093	0.194438	0.119666	-0.0103686	-0.00605791
-0.35993	0.193332	0.118466	-0.0102246	-0.00604433
-0.358929	0.191581	0.117364	-0.0101513	-0.00612719
-0.357929	0.189043	0.116337	-0.0101799	-0.00613833
-0.356928	0.18574	0.115388	-0.0101252	-0.00613996
-0.355928	0.181701	0.114518	-0.0101717	-0.00604609
-0.354927	0.176965	0.113725	-0.0100757	-0.00589855
-0.353927	0.171575	0.113006	-0.0100642	-0.00588481
-0.352926	0.165581	0.112356	-0.0100123	-0.00586338
-0.351926	0.159041	0.111767	-0.0100064	-0.0057565
-0.350925	0.152016	0.111231	-0.00999648	-0.00568791
-0.349925	0.144572	0.110737	-0.00979622	-0.00573957
-0.348924	0.136777	0.110274	-0.00973222	-0.00568538
-0.347924	0.128705	0.109829	-0.0096375	-0.00563804
-0.346923	0.120428	0.109387	-0.0096047	-0.0055144
-0.345923	0.112022	0.108934	-0.0094731	-0.0056241
-0.344922	0.103561	0.108454	-0.00936101	-0.00559419
-0.343922	0.0951211	0.107932	-0.00929182	-0.00557221
-0.342921	0.0867736	0.107351	-0.00927469	-0.00556132
-0.341921	0.0785895	0.106696	-0.00923429	-0.00550292
-0.34092	0.0706361	0.10595	-0.00921306	-0.00556698
-0.33992	0.0629772	0.105099	-0.00921152	-0.00555908
-0.338919	0.0558293	0.104152	-0.00909968	-0.00559511
-0.337919	0.0490905	0.103075	-0.00900226	-0.00545514
-0.336918	0.0428068	0.101855	-0.00892991	-0.00543877
-0.335918	0.037018	0.10048	-0.00891629	-0.00544617
-0.334917	0.0317575	0.0989402	-0.00883022	-0.00535915
-0.333917	0.0270522	0.0972254	-0.00887615	-0.00529771
-0.332916	0.0229223	0.0953281	-0.00876073	-0.0052973
-0.331916	0.0193812	0.0932424	-0.00882715	-0.00527138
-0.330915	0.0164355	0.090964	-0.00873317	-0.00521818
-0.329915	0.0140851	0.0884908	-0.00858283	-0.00525155
-0.328914	0.0123239	0.0858225	-0.00850309	-0.00521452
-0.327914	0.0111393	0.082961	-0.00846192	-0.00523864
-0.326913	0.0105133	0.0799101	-0.00841335	-0.00517698
-0.325913	0.0104223	0.0766759	-0.00844439	-0.00515208
-0.324912	0.0108383	0.0732664	-0.0084567	-0.00515874
-0.323912	0.0117288	0.0696916	-0.00846178	-0.00504108
-0.322911	0.0130577	0.0659634	-0.00848782	-0.00494472
-0.321911	0.0147859	0.0620957	-0.00847317	-0.00494133
-0.32091	0.0168717	0.0581038	-0.00849284	-0.004972
-0.31991	0.0192717	0.0540046	-0.00848808	-0.00495948
-0.318909	0.0221001	0.049832	-0.00841778	-0.00491595
-0.317909	0.0251538	0.0455926	-0.00834423	-0.00491959
-0.316908	0.0283843	0.0413066	-0.00837629	-0.0048595
-0.315908	0.0317435	0.0369944	-0.00834418	-0.00486163
-0.314907	0.0351843	0.0326771	-0.00834877	-0.00483863
-0.313907	0.0386609	0.0283758	-0.0082596	-0.00485223
-0.312906	0.0421292	0.0241117	-0.0082226	-0.00469976
-0.311906	0.0455476	0.0199057	-0.00828646	-0.00471491
-0.310905	0.0488768	0.0157782	-0.00829891	-0.00455391
-0.309905	0.0520807	0.011749	-0.00822711	-0.00461388
-0.308904	0.0551261	0.00783716	-0.00810453	-0.00470909
-0.307904	0.0579835	0.00406069	-0.00804068	-0.00471929
-0.306903	0.0606269	0.000436499	-0.0079296	-0.00462818
-0.305903	0.0630339	-0.00301977	-0.00788946	-0.00467863
-0.304902	0.0651863	-0.00629383	-0.00782037	-0.00465729
-0.303902	0.0670695	-0.00937287	-0.00780211	-0.00467264
-0.302901	0.0686727	-0.0122456	-0.00775884	-0.00457999
-0.301901	0.0699891	-0.0149022	-0.00771812	-0.00454879
-0.3009	0.0710156	-0.0173347	-0.00762606	-0.00455902
-0.2999	0.0717528	-0.0195365	-0.0075031	-0.00452515
-0.298899	0.0723595	-0.0214831	-0.00740222	-0.00452078
-0.297899	0.072688	-0.0231866	-0.00732934	-0.00447878
-0.296898	0.0727454	-0.024646	-0.00720679	-0.00453321
-0.295898	0.0725419	-0.0258615	-0.00714934	-0.00456451
-0.294897	0.0720896	-0.0268353	-0.00705768	-0.00450807
-0.293897	0.0714033	-0.0275708	-0.00683592	-0.00452945
-0.292896	0.0704992	-0.0280728	-0.00675994	-0.00453941
-0.291896	0.0693953	-0.0283472	-0.00681524	-0.00447202
-0.290895	0.068111	-0.0284011	-0.00666618	-0.00447434
-0.289895	0.0666668	-0.0282423	-0.00661758	-0.00436993
-0.288894	0.0650838	-0.0278793	-0.00645935	-0.00431568
-0.287894	0.063384	-0.0273211	-0.00639465	-0.0043421
-0.286893	0.0615896	-0.0265771	-0.0063598	-0.00428362
-0.285893	0.0597229	-0.0256569	-0.00625581	-0.00421048
-0.284892	0.0578064	-0.0245701	-0.00626703	-0.00429958
-0.283892	0.055862	-0.023326	-0.00629093	-0.00429918
-0.282891	0.0539117	-0.021934	-0.0062421	-0.00431553
-0.281891	0.0519766	-0.0204028	-0.00618713	-0.00424622
-0.28089	0.0500773	-0.0187409	-0.00621311	-0.00426652
-0.27989	0.0482335	-0.0169561	-0.00613886	-0.00414576
-0.278889	0.0466087	-0.0150208	-0.00603661	-0.00410873
-0.277889	0.0450745	-0.0129706	-0.00594416	-0.00421389
-0.276888	0.043645	-0.0108124	-0.00595981	-0.0041171
-0.275888	0.0423331	-0.0085528	-0.00584231	-0.00416032
-0.274887	0.0411503	-0.00619803	-0.00580508	-0.00416026
-0.273887	0.040107	-0.0037539	-0.00574224	-0.00405681
-0.272886	0.0392117	-0.00122588	-0.00572262	-0.00405451
-0.271886	0.0384719	0.00138092	-0.0057844	-0.00396795
-0.270885	0.0378933	0.00406168	-0.00581391	-0.00400312
-0.269885	0.0374803	0.00681189	-0.00588246	-0.00387933
-0.268884	0.0372358	0.00962725	-0.00576199	-0.00371996
-0.267884	0.0371612	0.0125037	-0.00561332	-0.00362288
-0.266883	0.0372564	0.0154374	-0.00555312	-0.00354327
-0.265883	0.03752	0.0184244	-0.00554147	-0.00337721
-0.264882	0.0379492	0.0214611	-0.00551058	-0.00337058
-0.263882	0.0385402	0.0245436	-0.00541232	-0.00329713
-0.262881	0.0392877	0.0276683	-0.00539246	-0.00334474
-0.261881	0.0401856	0.0308312	-0.00540108	-0.00324189
-0.26088	0.0412266	0.0340282	-0.0053337	-0.0032388
-0.25988	0.0424026	0.0372551	-0.00528259	-0.00321222
-0.258879	0.0438587	0.0405451	-0.00526458	-0.00315217
-0.257879	0.0454288	0.0438582	-0.00521625	-0.00311227
-0.256878	0.0471001	0.0471881	-0.00518789	-0.00306477
-0.255878	0.0488595	0.0505281	-0.00509915	-0.0029806
-0.254877	0.0506933	0.0538707	-0.00510249	-0.00296202
-0.253877	0.0525879	0.0572077	-0.00515975	-0.00296959
-0.252876	0.0545294	0.0605303	-0.00507455	-0.00284564
-0.251876	0.0565039	0.0638291	-0.00488532	-0.00278844
-0.250875	0.0584977	0.0670939	-0.00485406	-0.00274211
-0.249875	0.0604972	0.0703141	-0.00477006	-0.00271596
-0.248874	0.0624892	0.0734783	-0.00472882	-0.00267726
-0.247874	0.064461	0.0765748	-0.00458976	-0.002601
-0.246873	0.0664003	0.0795913	-0.00452467	-0.00267217
-0.245873	0.0682954	0.0825154	-0.00451533	-0.00252348
-0.244872	0.0701354	0.0853343	-0.0044875	-0.0025276
-0.243872	0.0719102	0.088035	-0.00435489	-0.00244385
-0.242871	0.0736103	0.0906045	-0.00431371	-0.0024268
-0.241871	0.0752274	0.0930302	-0.00424042	-0.00243283
-0.24087	0.0767539	0.0952994	-0.00417515	-0.00244078
-0.23987	0.0781835	0.0973999	-0.00407191	-0.00239044
-0.238869	0.079672	0.09936	-0.0039013	-0.00229967
-0.237869	0.0810509	0.101133	-0.00400408	-0.00226499
-0.236868	0.0823139	0.102708	-0.00398969	-0.00235543
-0.235868	0.0834552	0.104075	-0.00392222	-0.0023896
-0.234867	0.0844701	0.105223	-0.00387763	-0.00237464
-0.233867	0.0853548	0.106144	-0.00400304	-0.00243868
-0.232866	0.086106	0.106831	-0.00400268	-0.00243149
-0.231866	0.0867213	0.107277	-0.00390372	-0.00234532
-0.230865	0.0871987	0.107477	-0.0039543	-0.00236894
-0.229865	0.0875368	0.107429	-0.00396385	-0.00236426
-0.228864	0.0877347	0.10713	-0.00398881	-0.00234603
-0.227864	0.0877919	0.106581	-0.00398351	-0.0021979
-0.226863	0.0877081	0.105784	-0.00403263	-0.00227534
-0.225863	0.0874834	0.104743	-0.00410831	-0.00218789
-0.224862	0.0871182	0.103463	-0.00402835	-0.0021422
-0.223862	0.086613	0.101953	-0.00396232	-0.00206397
-0.222861	0.0859685	0.100222	-0.00393205	-0.00204224
-0.221861	0.0851855	0.0982818	-0.00385263	-0.00198111
-0.22086	0.084265	0.0961454	-0.00374538	-0.00180718
-0.21986	0.0832083	0.0938278	-0.00375633	-0.00181069
-0.218859	0.0821822	0.0914025	-0.00372213	-0.00172976
-0.217859	0.0810223	0.0888339	-0.00353694	-0.00152522
-0.216858	0.0797272	0.0861396	-0.00341847	-0.00140718
-0.215858	0.0782953	0.0833381	-0.00337056	-0.00141231
-0.214857	0.0767256	0.0804483	-0.00325921	-0.00148327
-0.213857	0.0750167	0.0774894	-0.00324102	-0.00145198
-0.212856	0.0731677	0.0744806	-0.00317931	-0.00142316
-0.211856	0.0711781	0.071441	-0.00316256	-0.00136703
-0.210855	0.0690473	0.0683893	-0.0031618	-0.00123532
-0.209855	0.0667756	0.0653434	-0.00300356	-0.00113278
-0.208854	0.0643634	0.0623207	-0.00301329	-0.00106131
-0.207854	0.0618117	0.0593371	-0.00302042	-0.0011267
-0.206853	0.0591225	0.0564077	-0.00300829	-0.00103274
-0.205853	0.0562981	0.0535459	-0.00298034	-0.00100619
-0.204852	0.0533419	0.0507637	-0.00281571	-0.00100509
-0.203852	0.0502579	0.0480715	-0.00287123	-0.0010114
-0.202851	0.0470514	0.0454779	-0.00273321	-0.0010144
-0.201851	0.0437283	0.0429898	-0.0026227	-0.00102378
-0.20085	0.040296	0.0406123	-0.00252601	-0.00107165
-0.19985	0.0367624	0.0383486	-0.0023893	-0.000988439
-0.198849	0.0333042	0.0362499	-0.00233977	-0.000894495
-0.197849	0.0297631	0.0342688	-0.00231155	-0.000812745
-0.196848	0.0261471	0.0324026	-0.00234437	-0.000769608
-0.195848	0.0224652	0.0306465	-0.00228266	-0.000796228
-0.194847	0.0187271	0.0289945	-0.00225533	-0.000752641
-0.193847	0.0149431	0.0274392	-0.00222734	-0.000775838
-0.192846	0.0111241	0.025972	-0.00226909	-0.00067434
-0.191846	0.00728163	0.0245835	-0.00226564	-0.000623812
-0.190845	0.00342735	0.0232634	-0.00229437	-0.000602835
-0.189845	-0.000426691	0.022001	-0.00233191	-0.000575209
-0.188844	-0.00426833	0.0207855	-0.00231538	-0.000570481
-0.187844	-0.00808538	0.019606	-0.00227728	-0.000488122
-0.186843	-0.0118657	0.018452	-0.00217626	-0.000521467
-0.185843	-0.0155974	0.0173133	-0.00204301	-0.000493914
-0.184842	-0.0192688	0.0161806	-0.00206557	-0.000610139
-0.183842	-0.0228685	0.0150455	-0.00199348	-0.000582395
-0.182841	-0.0263856	0.0139006	-0.00194603	-0.00065012
-0.181841	-0.0298097	0.0127398	-0.00189624	-0.000709935
-0.18084	-0.033131	0.0115585	-0.00187304	-0.000681209
-0.17984	-0.0363402	0.0103534	-0.00166433	-0.000735504
-0.178839	-0.0392727	0.00916963	-0.00168061	-0.000611163
-0.177839	-0.0420755	0.00796493	-0.00167607	-0.000551843
-0.176838	-0.0447445	0.0067395	-0.00165282	-0.000473622
-0.175838	-0.0472762	0.00549485	-0.00160512	-0.000334574
-0.174837	-0.0496682	0.00423373	-0.00159911	-0.000330987
-0.173837	-0.051919	0.00296001	-0.00166371	-0.000388997
-0.172836	-0.0540279	0.00167867	-0.00158973	-0.00048615
-0.171836	-0.0559949	0.000395629	-0.00147495	-0.000488816
-0.170835	-0.0578209	-0.000882332	-0.00143587	-0.000504244
-0.169835	-0.0595076	-0.0021477	-0.00135613	-0.000413792
-0.168834	-0.061057	-0.00339236	-0.00121598	-0.000365032
-0.167834	-0.0624718	-0.00460775	-0.00106838	-0.000298294
-0.166833	-0.0637554	-0.00578497	-0.000943758	-0.000270944
-0.165833	-0.0649113	-0.00691491	-0.000953389	-0.000229029
-0.164832	-0.0659433	-0.00798843	-0.000862614	-0.00021199
-0.163832	-0.0668555	-0.00899641	-0.00084905	-0.000150392
-0.162831	-0.0676522	-0.00992995	-0.000777761	-8.92359e-05
-0.161831	-0.0683376	-0.0107804	-0.000785652	2.4743e-05
-0.16083	-0.0689161	-0.0115395	-0.00060145	-5.91059e-06
-0.15983	-0.0693919	-0.0121994	-0.000598842	7.18468e-05
-0.158829	-0.06962	-0.0126934	-0.000485074	9.45171e-05
-0.157829	-0.0697492	-0.0130691	-0.000400981	0.000198693
-0.156828	-0.0697865	-0.0133218	-0.000324866	0.000220029
-0.155828	-0.0697396	-0.013448	-0.000284327	7.2405e-05
-0.154827	-0.0696161	-0.0134448	-0.000298336	7.69922e-05
-0.153827	-0.069424	-0.0133104	-0.000149888	6.97571e-05
-0.152826	-0.0691714	-0.0130439	-0.000261315	0.000120446
-0.151826	-0.0688669	-0.0126451	-0.000159513	0.000127123
-0.150825	-0.068519	-0.0121147	-0.00016863	0.000251524
-0.149825	-0.0681365	-0.011454	-3.63825e-05	0.000264174
-0.148824	-0.067728	-0.0106648	4.96909e-05	0.000158864
-0.147824	-0.0673026	-0.00974966	0.000192443	0.000166869
-0.146823	-0.066869	-0.00871132	0.000284595	0.000230066
-0.145823	-0.0664358	-0.007553	0.000277961	0.000181198
-0.144822	-0.0660115	-0.00627823	0.000471668	0.000262002
-0.143822	-0.0656042	-0.00489075	0.000564346	0.000447212
-0.142821	-0.0652217	-0.00339454	0.000592641	0.000512916
-0.141821	-0.064871	-0.00179378	0.000620128	0.000575699
-0.14082	-0.0645587	-9.28767e-05	0.000656641	0.000645058
-0.13982	-0.0642904	0.00170354	0.000664266	0.000757941
-0.138819	-0.0639006	0.00365431	0.0006983	0.000764809
-0.137819	-0.0635624	0.00569538	0.000731648	0.000689153
-0.136818	-0.0632816	0.00781947	0.000770368	0.000782066
-0.135818	-0.0630632	0.0100185	0.000895219	0.000752357
-0.134817	-0.0629109	0.0122834	0.000871474	0.000728043
-0.133817	-0.0628273	0.0146042	0.000814981	0.000746516
-0.132816	-0.0628134	0.0169698	0.000910477	0.000726411
-0.131816	-0.0628692	0.0193678	0.000974495	0.000797518
-0.130815	-0.0629928	0.0217847	0.00100356	0.000805191
-0.129815	-0.063181	0.0242058	0.000973687	0.000916758
-0.128814	-0.0634289	0.0266148	0.00102458	0.000947507
-0.127814	-0.06373	0.0289944	0.000990343	0.000991592
-0.126813	-0.0640761	0.031326	0.0010383	0.00117001
-0.125813	-0.0644575	0.0335896	0.0010043	0.00116075
-0.124812	-0.0648628	0.0357645	0.00110809	0.00124596
-0.123812	-0.0652792	0.0378287	0.00119906	0.00115646
-0.122811	-0.0656922	0.0397595	0.00132224	0.00118087
-0.121811	-0.0660862	0.0415337	0.00144144	0.00128208
-0.12081	-0.0664445	0.0431277	0.00147404	0.00129424
-0.11981	-0.0667491	0.0445179	0.00150805	0.00135884
-0.118809	-0.0668061	0.0457558	0.00172111	0.00124952
-0.117809	-0.0667723	0.0467474	0.00164516	0.0012319
-0.116808	-0.0666315	0.0474691	0.00173776	0.00122746
-0.115808	-0.0663678	0.047898	0.00177058	0.00131338
-0.114807	-0.0659657	0.048013	0.0017475	0.00142194
-0.113807	-0.0654103	0.0477946	0.00180451	0.00145708
-0.112806	-0.064688	0.0472255	0.00185447	0.00135981
-0.111806	-0.0637862	0.0462909	0.00179793	0.00141837
-0.110805	-0.0626941	0.0449791	0.00174731	0.00155154
-0.109805	-0.0614026	0.0432818	0.00178678	0.00157386
-0.108804	-0.0599049	0.0411942	0.00179235	0.00165784
-0.107804	-0.0581962	0.0387156	0.00183503	0.00167466
-0.106803	-0.0562743	0.0358496	0.00188121	0.00165153
-0.105803	-0.0541394	0.0326043	0.00199585	0.00164745
-0.104802	-0.0517945	0.0289921	0.00208063	0.00158858
-0.103802	-0.0492453	0.0250305	0.00201951	0.00160478
-0.102801	-0.0465001	0.0207415	0.00213249	0.00159819
-0.101801	-0.0435696	0.0161516	0.00215516	0.00165982
-0.1008	-0.0404673	0.0112919	0.00225121	0.00170121
-0.0997999	-0.037209	0.00619797	0.00230983	0.00166134
-0.0987994	-0.0336636	0.000994574	0.00240376	0.00168299
-0.0977989	-0.0300008	-0.00435929	0.00250223	0.00173046
-0.0967984	-0.026245	-0.00981935	0.00242354	0.00169891
-0.0957979	-0.0224221	-0.0153389	0.00257931	0.00173802
-0.0947974	-0.0185591	-0.0208693	0.00261184	0.0018044
-0.0937969	-0.0146839	-0.0263607	0.00270499	0.00179287
-0.0927964	-0.0108248	-0.0317627	0.00273881	0.00175571
-0.0917959	-0.00701012	-0.0370249	0.00274197	0.00182883
-0.0907954	-0.00326801	-0.0420979	0.00294979	0.00189697
-0.0897949	0.000374169	-0.0469335	0.00296162	0.00191296
-0.0887944	0.00389011	-0.0514859	0.00297775	0.0018093
-0.0877939	0.00725498	-0.0557121	0.00294559	0.00175787
-0.0867934	0.0104458	-0.0595728	0.0030042	0.00184538
-0.0857929	0.0134415	-0.0630326	0.00305649	0.0018495
-0.0847924	0.0162239	-0.0660607	0.00306941	0.00182111
-0.0837919	0.018777	-0.0686319	0.00303773	0.00181923
-0.0827914	0.0210881	-0.070726	0.00307373	0.00184922
-0.0817909	0.0231474	-0.0723293	0.00316236	0.00193072
-0.0807904	0.0249483	-0.0734337	0.0032316	0.00203428
-0.0797899	0.0264875	-0.0740377	0.00324033	0.00208377
-0.0787894	0.027909	-0.0740686	0.0033216	0.00212936
-0.0777889	0.0290694	-0.0736144	0.00331355	0.00211229
-0.0767884	0.0299722	-0.0726939	0.0034435	0.00226851
-0.0757879	0.0306239	-0.0713323	0.00341265	0.0023189
-0.0747874	0.0310336	-0.0695606	0.00354674	0.00237746
-0.0737869	0.031213	-0.067415	0.00366122	0.0025003
-0.0727864	0.0311757	-0.0649366	0.00372747	0.00246138
-0.0717859	0.0309372	-0.0621711	0.00383623	0.0024586
-0.0707854	0.0305144	-0.0591676	0.0039212	0.00242535
-0.0697849	0.0299252	-0.0559782	0.00405639	0.00243604
-0.0687844	0.0291882	-0.0526574	0.00408635	0.00241591
-0.0677839	0.0283222	-0.0492611	0.0041156	0.00233598
-0.0667834	0.0273462	-0.0458456	0.00412778	0.00237637
-0.0657829	0.0262783	-0.0424675	0.00423741	0.00226839
-0.0647824	0.0251362	-0.039182	0.00421028	0.00224539
-0.0637819	0.0239363	-0.0360426	0.00431229	0.00228934
-0.0627814	0.0226937	-0.0331005	0.00444822	0.00237057
-0.0617809	0.0214219	-0.0304032	0.00451616	0.00240461
-0.0607804	0.0201325	-0.0279948	0.0045747	0.00236406
-0.0597799	0.0188353	-0.0259143	0.00458995	0.0024012
-0.0587794	0.0176796	-0.024119	0.00470277	0.00242975
-0.0577789	0.0165263	-0.0227113	0.00481598	0.00239896
-0.0567784	0.015376	-0.0217157	0.00492761	0.00237103
-0.0557779	0.0142278	-0.0211506	0.00494665	0.00228751
-0.0547774	0.0130781	-0.0210286	0.00491699	0.00226215
-0.0537769	0.011922	-0.0213558	0.00495227	0.00232912
-0.0527764	0.0107526	-0.0221322	0.0049915	0.00238483
-0.0517759	0.00956153	-0.0233517	0.0050947	0.00242877
-0.0507754	0.00833919	-0.0250021	0.00516026	0.00245397
-0.0497749	0.00707502	-0.0270657	0.00527337	0.00244322
-0.0487744	0.00575779	-0.029519	0.00554165	0.00232282
-0.0477739	0.00437593	-0.0323339	0.00546628	0.00239524
-0.0467734	0.0029179	-0.0354775	0.00542898	0.00243458
-0.0457729	0.00137251	-0.0389128	0.00549336	0.0023946
-0.0447724	-0.000270697	-0.0425994	0.00556186	0.00238396
-0.0437719	-0.00202113	-0.0464939	0.00556254	0.00249465
-0.0427714	-0.00388678	-0.0505509	0.00566011	0.00246844
-0.0417709	-0.00587397	-0.0547229	0.00557386	0.00251347
-0.0407704	-0.007987	-0.0589617	0.00567905	0.00260857
-0.0397699	-0.010228	-0.0632187	0.00571184	0.00266601
-0.0387694	-0.0124646	-0.0673769	0.00580787	0.00267787
-0.0377689	-0.0148282	-0.0714525	0.00586228	0.00279674
-0.0367684	-0.0173157	-0.0754013	0.00587685	0.00275391
-0.0357679	-0.019921	-0.0791816	0.00595051	0.00277967
-0.0347674	-0.0226354	-0.0827545	0.00593932	0.00273277
-0.0337669	-0.0254476	-0.0860847	0.0060468	0.00269834
-0.0327664	-0.0283435	-0.0891403	0.0060431	0.00277908
-0.0317659	-0.0313068	-0.0918939	0.00606856	0.00286016
-0.0307654	-0.0343189	-0.0943221	0.00611613	0.00298589
-0.0297649	-0.0373592	-0.0964063	0.00621281	0.00296204
-0.0287644	-0.0404053	-0.0981325	0.00619332	0.00294525
-0.0277639	-0.0434338	-0.0994913	0.00618012	0.00295837
-0.0267634	-0.04642	-0.100478	0.00621721	0.0028862
-0.0257629	-0.0493385	-0.101093	0.00624868	0.00285086
-0.0247624	-0.0521638	-0.10134	0.00628183	0.00294231
-0.0237619	-0.0548705	-0.101229	0.0062972	0.00301708
-0.0227614	-0.0574337	-0.100771	0.00641453	0.00305241
-0.0217609	-0.0598293	-0.099984	0.00650722	0.00309465
-0.0207604	-0.0620349	-0.0988875	0.00656278	0.00307182
-0.0197599	-0.0640294	-0.0975046	0.0064753	0.00313856
-0.0187594	-0.0656593	-0.0957766	0.00654277	0.00319415
-0.0177589	-0.0670446	-0.0938091	0.00649426	0.00314276
-0.0167584	-0.0681741	-0.0916341	0.00655398	0.00318733
-0.0157579	-0.0690394	-0.0892854	0.00653754	0.00323379
-0.0147574	-0.0696352	-0.0867979	0.00657056	0.00344827
-0.0137569	-0.0699601	-0.0842078	0.00655598	0.00348013
-0.0127564	-0.0700157	-0.0815516	0.0066012	0.00348088
-0.0117559	-0.0698074	-0.0788657	0.00664343	0.00340988
-0.0107554	-0.0693443	-0.0761862	0.00676327	0.00345873
-0.00975488	-0.068639	-0.0735484	0.00681305	0.00339141
-0.00875438	-0.0677073	-0.0709862	0.00689377	0.00336856
-0.00775388	-0.0665688	-0.0685318	0.00689003	0.0033741
-0.00675338	-0.0652456	-0.0662154	0.00691393	0.00343501
-0.00575288	-0.063763	-0.0640651	0.00693764	0.00344156
-0.00475238	-0.0621484	-0.062106	0.007025	0.0033717
-0.00375188	-0.0604317	-0.0603605	0.00709774	0.00353979
-0.00275138	-0.058644	-0.0588481	0.00718738	0.00348005
-0.00175088	-0.0568179	-0.0575848	0.00709991	0.0035325
-0.000750375	-0.0549868	-0.0565836	0.00722908	0.00361794
0.000250125	-0.0531841	-0.0558537	0.00730949	0.00350993
0.00125063	-0.0512707	-0.0552983	0.00737733	0.00350581
0.00225113	-0.0494515	-0.0550169	0.00735211	0.00369268
0.00325163	-0.0477613	-0.0550115	0.00735751	0.00372346
0.00425213	-0.0462331	-0.0552813	0.00747809	0.00381708
0.00525263	-0.0448979	-0.0558227	0.00752507	0.00391601
0.00625313	-0.0437844	-0.0566298	0.00760035	0.00381008
0.00725363	-0.0429183	-0.0576946	0.00765352	0.0037661
0.00825413	-0.042322	-0.0590067	0.00774524	0.00378617
0.00925463	-0.0420145	-0.0605541	0.00801116	0.00390314
0.0102551	-0.0420108	-0.0623233	0.00815916	0.0037677
0.0112556	-0.0423217	-0.0642991	0.00831405	0.00382544
0.0122561	-0.0429537	-0.0664653	0.00846833	0.00385249
0.0132566	-0.043909	-0.0688047	0.0084473	0.00386185
0.0142571	-0.045185	-0.0712994	0.00855409	0.00394873
0.0152576	-0.0467749	-0.0739309	0.00869305	0.00402264
0.0162581	-0.0486671	-0.0766805	0.00880991	0.0040377
0.0172586	-0.0508459	-0.0795292	0.00889231	0.00405388
0.0182591	-0.0532913	-0.0824581	0.00876798	0.00415066
0.0192596	-0.0559795	-0.0854485	0.00863233	0.00420227
0.0202601	-0.0588832	-0.0884819	0.0087373	0.00415871
0.0212606	-0.0617767	-0.0914325	0.00882891	0.00422467
0.0222611	-0.0648229	-0.0943854	0.00903832	0.00432648
0.0232616	-0.0679898	-0.0973265	0.0090847	0.0043898
0.0242621	-0.0712442	-0.100242	0.00917143	0.00442955
0.0252626	-0.0745517	-0.103121	0.00919332	0.00444962
0.0262631	-0.0778774	-0.105952	0.00925517	0.00454928
0.0272636	-0.0811868	-0.108725	0.00943736	0.0046712
0.0282641	-0.0844459	-0.111432	0.0094918	0.00474795
0.0292646	-0.0876221	-0.114066	0.00954984	0.00479614
0.0302651	-0.0906846	-0.116619	0.00961717	0.00481924
0.0312656	-0.0936048	-0.119086	0.0097297	0.00483388
0.0322661	-0.096357	-0.121464	0.00980451	0.00487551
0.0332666	-0.0989185	-0.123747	0.00976998	0.00492128
0.0342671	-0.10127	-0.125933	0.00983896	0.00493396
0.0352676	-0.103396	-0.128019	0.00987497	0.00495906
0.0362681	-0.105286	-0.130002	0.00988968	0.00496296
0.0372686	-0.10693	-0.131882	0.00993544	0.00502011
0.0382691	-0.108327	-0.133656	0.0100558	0.00502243
0.0392696	-0.109476	-0.135324	0.0101212	0.00510115
0.0402701	-0.110382	-0.136884	0.0102859	0.00512107
0.0412706	-0.110851	-0.138224	0.0103003	0.0052073
0.0422711	-0.111098	-0.139451	0.0103255	0.00529594
0.0432716	-0.11114	-0.140566	0.0104318	0.00519872
0.0442721	-0.111	-0.141571	0.0106243	0.005206
0.0452726	-0.110699	-0.142471	0.0106414	0.00533395
0.0462731	-0.110264	-0.143269	0.0106146	0.00539542
0.0472736	-0.10972	-0.143968	0.0106614	0.00545306
0.0482741	-0.109094	-0.144575	0.0106299	0.00539118
0.0492746	-0.108414	-0.145095	0.0107318	0.00545518
0.0502751	-0.107706	-0.145534	0.0107934	0.00537025
0.0512756	-0.106996	-0.1459	0.0108002	0.00533478
0.0522761	-0.106309	-0.1462	0.010861	0.00528239
0.0532766	-0.105666	-0.146443	0.0110337	0.00542346
0.0542771	-0.105086	-0.146637	0.011151	0.00539186
0.0552776	-0.104587	-0.146792	0.0112955	0.00545106
0.0562781	-0.104179	-0.146919	0.0113684	0.00540862
0.0572786	-0.103873	-0.147026	0.0114162	0.00539271
0.0582791	-0.103673	-0.147126	0.011435	0.00528144
0.0592796	-0.103578	-0.147228	0.0114152	0.0052723
0.0602801	-0.103586	-0.147342	0.0114439	0.0054051
0.0612806	-0.103479	-0.147391	0.0114689	0.00539615
0.0622811	-0.103453	-0.147469	0.0115063	0.00537782
0.0632816	-0.103497	-0.147588	0.0115768	0.00539103
0.0642821	-0.103592	-0.147757	0.0116871	0.00543454
0.0652826	-0.103719	-0.147986	0.0118002	0.00541363
0.0662831	-0.103856	-0.148283	0.0118467	0.00544145
0.0672836	-0.103978	-0.148656	0.0118844	0.00527501
0.0682841	-0.104057	-0.149109	0.0119722	0.00520717
0.0692846	-0.104065	-0.149647	0.012103	0.00512095
0.0702851	-0.103974	-0.150271	0.0121814	0.00516414
0.0712856	-0.103755	-0.150982	0.0122224	0.00520032
0.0722861	-0.103378	-0.151777	0.0123195	0.00531474
0.0732866	-0.102818	-0.152651	0.0123294	0.00533924
0.0742871	-0.102048	-0.153599	0.0124379	0.00537665
0.0752876	-0.101044	-0.15461	0.0124985	0.00535435
0.0762881	-0.0997877	-0.155674	0.0125562	0.00530082
0.0772886	-0.0982601	-0.156776	0.0125781	0.00533603
0.0782891	-0.0964475	-0.157901	0.0126943	0.0053281
0.0792896	-0.0943399	-0.159032	0.0127868	0.00534716
0.0802901	-0.0919311	-0.160148	0.0127868	0.00521986
0.0812906	-0.0890513	-0.161146	0.0129145	0.00514471
0.0822911	-0.0858756	-0.162083	0.0130449	0.00516608
0.0832916	-0.0824133	-0.162938	0.0135272	0.00534157
0.0842921	-0.0786775	-0.16369	0.01426	0.00552989
0.0852926	-0.0746853	-0.164318	0.014877	0.0057162
0.0862931	-0.070457	-0.164803	0.0153649	0.00600708
0.0872936	-0.0660165	-0.165124	0.0159455	0.00619594
0.0882941	-0.0613904	-0.165266	0.0165489	0.00647037
0.0892946	-0.0566076	-0.165212	0.0170767	0.00670854
0.0902951	-0.0516993	-0.164949	0.0176315	0.00700712
0.0912956	-0.0466979	-0.164467	0.0180561	0.00724312
0.0922961	-0.0416368	-0.163758	0.0187115	0.00744751
0.0932966	-0.0365498	-0.162816	0.0193392	0.00765195
0.0942971	-0.0314704	-0.161642	0.0199439	0.00787174
0.0952976	-0.0264316	-0.160237	0.0204553	0.0080567
0.0962981	-0.021465	-0.158607	0.0210156	0.00815746
0.0972986	-0.0166005	-0.156762	0.0216161	0.00836986
0.0982991	-0.0118659	-0.154715	0.022177	0.00856148
0.0992996	-0.00728624	-0.152482	0.0226584	0.0088183
0.1003	-0.0028837	-0.150084	0.023315	0.00908497
0.101301	0.00144898	-0.147466	0.0238179	0.00936184
0.102301	0.00556188	-0.14473	0.0243756	0.00953954
0.103302	0.0094413	-0.141905	0.0248587	0.00970502
0.104302	0.0130775	-0.139024	0.0254292	0.00997395
0.105303	0.0164645	-0.136121	0.0260336	0.0101509
0.106303	0.0196005	-0.13323	0.0266303	0.0103531
0.107304	0.022487	-0.130388	0.0270983	0.0105656
0.108304	0.0251293	-0.12763	0.0276193	0.0108244
0.109305	0.0275354	-0.124993	0.0283013	0.0109435
0.110305	0.0297164	-0.122511	0.0288884	0.0110408
0.111306	0.0316858	-0.120217	0.0294923	0.0111952
0.112306	0.0334588	-0.118142	0.0300157	0.0114151
0.113307	0.0350526	-0.116314	0.0306233	0.0116655
0.114307	0.0364851	-0.114759	0.0312172	0.0118364
0.115308	0.037775	-0.113498	0.0317559	0.0120436
0.116308	0.0389414	-0.112549	0.0322518	0.012216
0.117309	0.040003	-0.111925	0.032832	0.0124081
0.118309	0.0409782	-0.111634	0.0333362	0.0125038
0.11931	0.0418844	-0.11168	0.0338687	0.012718
0.12031	0.0427379	-0.112063	0.0342925	0.0130079
0.121311	0.0436677	-0.112676	0.0349846	0.0133084
0.122311	0.0445664	-0.113607	0.035381	0.013474
0.123312	0.0454438	-0.114844	0.0359303	0.0137129
0.124312	0.0463082	-0.116369	0.0365202	0.0139238
0.125313	0.0471662	-0.11816	0.0369819	0.013969
0.126313	0.0480228	-0.120191	0.0375139	0.0141369
0.127314	0.0488815	-0.122435	0.0381775	0.0142703
0.128314	0.0497444	-0.12486	0.0386783	0.0145354
0.129315	0.050612	-0.127432	0.0393318	0.0146466
0.130315	0.0514841	-0.130118	0.0399396	0.0149535
0.131316	0.0523592	-0.132882	0.0404663	0.0151137
0.132316	0.0532351	-0.135687	0.0410341	0.015293
0.133317	0.0541095	-0.138498	0.0417542	0.0155723
0.134317	0.0549793	-0.14128	0.0423659	0.015694
0.135318	0.0558419	-0.144001	0.0430079	0.0158896
0.136318	0.0566948	-0.146627	0.0434972	0.0160692
0.137319	0.0575357	-0.149132	0.0440062	0.016112
0.138319	0.0583634	-0.15149	0.0445075	0.0163383
0.13932	0.0591771	-0.153678	0.045066	0.0165956
0.14032	0.0599772	-0.155679	0.0455755	0.0167603
0.141321	0.0608698	-0.15738	0.0461163	0.0169279
0.142321	0.0617444	-0.158867	0.0466005	0.0171358
0.143322	0.0626028	-0.160137	0.0470963	0.0172796
0.144322	0.0634482	-0.161193	0.047573	0.0174456
0.145323	0.0642847	-0.162041	0.0480951	0.0176429
0.146323	0.0651173	-0.162692	0.0485997	0.0178357
0.147324	0.0659518	-0.163164	0.0490752	0.0178928
0.148324	0.0667943	-0.163476	0.0494779	0.018028
0.149325	0.067651	-0.163653	0.0500686	0.0182534
0.150325	0.0685277	-0.163722	0.0507791	0.0185238
0.151326	0.0694299	-0.163715	0.0514147	0.018677
0.152326	0.0703619	-0.163666	0.0518868	0.0188646
0.153327	0.0713267	-0.163608	0.0524036	0.0191065
0.154327	0.0723257	-0.163581	0.0528853	0.0193739
0.155328	0.0733585	-0.163619	0.0533024	0.0195765
0.156328	0.0744222	-0.163762	0.0538978	0.0197081
0.157329	0.0755115	-0.164045	0.0543739	0.0198485
0.158329	0.0766186	-0.164504	0.0550325	0.0200783
0.15933	0.0777327	-0.165172	0.0555524	0.0202501
0.16033	0.0788403	-0.16608	0.0560427	0.0204842
0.161331	0.0800177	-0.167169	0.0565104	0.0204794
0.162331	0.0811421	-0.16855	0.057085	0.0207076
0.163332	0.0821907	-0.170242	0.0575947	0.0208374
0.164332	0.0831381	-0.172262	0.0581415	0.021135
0.165333	0.0839575	-0.174621	0.0585978	0.0211307
0.166333	0.08462	-0.177325	0.0591259	0.0213275
0.167334	0.085096	-0.180376	0.0596349	0.0214976
0.168334	0.0853546	-0.183768	0.0602518	0.0216897
0.169335	0.0853646	-0.187491	0.0609322	0.0218193
0.170335	0.0850947	-0.191531	0.0613682	0.0219965
0.171336	0.0845143	-0.195865	0.0619936	0.0220684
0.172336	0.0835934	-0.20047	0.0625117	0.0221553
0.173337	0.0823037	-0.205314	0.0630368	0.0223125
0.174337	0.080619	-0.210364	0.0635979	0.02225
0.175338	0.0785154	-0.215582	0.0641327	0.022435
0.176338	0.0759722	-0.220927	0.064678	0.0226458
0.177339	0.0729721	-0.226355	0.0652099	0.0228552
0.178339	0.0695017	-0.231821	0.0657929	0.0229581
0.17934	0.0655521	-0.237278	0.0663394	0.0230384
0.18034	0.0611189	-0.24268	0.0668886	0.0231259
0.181341	0.0562933	-0.247875	0.0674264	0.0232427
0.182341	0.0509775	-0.252923	0.0679171	0.0233231
0.183342	0.0451819	-0.25778	0.068476	0.0235483
0.184342	0.0389228	-0.262409	0.0690908	0.0238018
0.185343	0.0322227	-0.266772	0.0696759	0.0240688
0.186343	0.0251094	-0.270837	0.070258	0.0241407
0.187344	0.0176168	-0.274577	0.0708002	0.0243429
0.188344	0.00978365	-0.277968	0.0714149	0.0245444
0.189345	0.00165361	-0.280992	0.0719918	0.0246094
0.190345	-0.00672531	-0.283637	0.0725092	0.0247233
0.191346	-0.0153014	-0.285897	0.0730858	0.0246663
0.192346	-0.0240198	-0.28777	0.0736818	0.0248802
0.193347	-0.0328232	-0.289262	0.0741559	0.0249834
0.194347	-0.0416527	-0.290383	0.074673	0.02514
0.195348	-0.0504482	-0.291152	0.0752077	0.0253645
0.196348	-0.0591497	-0.291588	0.0757909	0.0255012
0.197349	-0.0676975	-0.291719	0.076308	0.0256617
0.198349	-0.0760336	-0.291576	0.0767374	0.0258245
0.19935	-0.0841019	-0.291194	0.0772511	0.0260494
0.20035	-0.0918492	-0.29061	0.0777367	0.0262434
0.201351	-0.0991617	-0.28978	0.0782814	0.0263713
0.202351	-0.106074	-0.28883	0.0788973	0.0266049
0.203352	-0.112546	-0.287806	0.0793488	0.0267158
0.204352	-0.118541	-0.286751	0.0799273	0.0270566
0.205353	-0.12403	-0.28571	0.080432	0.0271013
0.206353	-0.128988	-0.284724	0.0809271	0.027325
0.207354	-0.133396	-0.283834	0.0814178	0.027418
0.208354	-0.137242	-0.283076	0.0818774	0.0274402
0.209355	-0.14052	-0.282483	0.0823621	0.027591
0.210355	-0.143232	-0.282082	0.0829553	0.0276384
0.211356	-0.145384	-0.281897	0.0834562	0.0278356
0.212356	-0.146993	-0.281944	0.0839721	0.0279269
0.213357	-0.148078	-0.282236	0.0845513	0.0280322
0.214357	-0.148668	-0.282776	0.0850332	0.0283
0.215358	-0.148796	-0.283562	0.0856129	0.028421
0.216358	-0.148501	-0.284587	0.0860987	0.0285052
0.217359	-0.147828	-0.285835	0.0867186	0.0286384
0.218359	-0.146825	-0.287284	0.08724	0.0288309
0.21936	-0.145546	-0.288908	0.0877372	0.029018
0.22036	-0.144045	-0.290672	0.0884157	0.0290839
0.221361	-0.14231	-0.292434	0.0888818	0.0291779
0.222361	-0.140486	-0.294256	0.0894031	0.0292179
0.223362	-0.138635	-0.296092	0.0899223	0.0293038
0.224362	-0.136817	-0.297895	0.0904635	0.0294483
0.225363	-0.135089	-0.299618	0.0910201	0.0294947
0.226363	-0.133507	-0.301208	0.091554	0.0295346
0.227364	-0.132123	-0.302617	0.0920469	0.029689
0.228364	-0.130986	-0.303796	0.0925658	0.0298432
0.229365	-0.130138	-0.304695	0.0932183	0.0300632
0.230365	-0.129618	-0.305273	0.0937467	0.030214
0.231366	-0.129457	-0.305487	0.0943272	0.0303453
0.232366	-0.129679	-0.305301	0.0946353	0.0306043
0.233367	-0.130305	-0.304685	0.0951174	0.0306993
0.234367	-0.131343	-0.303613	0.095643	0.0308621
0.235368	-0.132799	-0.302068	0.0961457	0.0309432
0.236368	-0.134666	-0.300037	0.096565	0.0309958
0.237369	-0.136934	-0.297517	0.0970599	0.0310949
0.238369	-0.139582	-0.29451	0.0975631	0.0311909
0.23937	-0.142584	-0.291029	0.0980264	0.0312379
0.24037	-0.145904	-0.28709	0.0984652	0.0313673
0.241371	-0.149429	-0.282605	0.098955	0.0315174
0.242371	-0.1532	-0.277722	0.0994953	0.0316849
0.243372	-0.157165	-0.272481	0.100026	0.0318638
0.244372	-0.161264	-0.26693	0.100472	0.0320479
0.245373	-0.165433	-0.261121	0.101052	0.0321729
0.246373	-0.169603	-0.255111	0.101468	0.0322793
0.247374	-0.173701	-0.248959	0.102024	0.0323836
0.248374	-0.177654	-0.24273	0.102605	0.0324128
0.249375	-0.181384	-0.236486	0.103077	0.0325056
0.250375	-0.184816	-0.230294	0.103687	0.0326744
0.251376	-0.187875	-0.224217	0.104212	0.0327635
0.252376	-0.190485	-0.218318	0.104737	0.0327663
0.253377	-0.192578	-0.212658	0.105252	0.0329719
0.254377	-0.194085	-0.207292	0.105681	0.0332143
0.255378	-0.194944	-0.202273	0.106192	0.0334304
0.256378	-0.1951	-0.197645	0.106636	0.0336282
0.257379	-0.194502	-0.19345	0.107051	0.0337589
0.258379	-0.193107	-0.189719	0.107634	0.0338292
0.25938	-0.190882	-0.186477	0.108215	0.0339423
0.26038	-0.187798	-0.183741	0.108666	0.0340657
0.261381	-0.183795	-0.181426	0.109197	0.0341712
0.262381	-0.178928	-0.179628	0.109644	0.0343334
0.263382	-0.173195	-0.17834	0.110045	0.0345097
0.264382	-0.166605	-0.177544	0.110524	0.0346717
0.265383	-0.159173	-0.177217	0.11098	0.034763
0.266383	-0.150923	-0.177325	0.111426	0.0348929
0.267384	-0.141886	-0.17783	0.11182	0.0349411
0.268384	-0.132099	-0.178685	0.112344	0.0350628
0.269385	-0.121609	-0.179836	0.11266	0.0351324
0.270385	-0.110466	-0.181228	0.113081	0.0352379
0.271386	-0.0987265	-0.182799	0.11345	0.0353306
0.272386	-0.0864535	-0.184485	0.113888	0.0354986
0.273387	-0.0737128	-0.18622	0.114442	0.0355873
0.274387	-0.0605742	-0.187939	0.114901	0.0357168
0.275388	-0.0471105	-0.189576	0.115406	0.0358174
0.276388	-0.0333962	-0.191067	0.115801	0.0359814
0.277389	-0.0195073	-0.192353	0.116343	0.0361045
0.278389	-0.00552008	-0.193376	0.116768	0.0361385
0.27939	0.00848946	-0.194086	0.117286	0.0362333
0.28039	0.0224465	-0.194438	0.117763	0.0363353
0.281391	0.0363127	-0.194284	0.118281	0.0364901
0.282391	0.0499626	-0.193704	0.118712	0.0366886
0.283392	0.0633296	-0.19268	0.119195	0.0368605
0.284392	0.076352	-0.191199	0.119672	0.0369131
0.285393	0.0889731	-0.189259	0.120006	0.0369846
0.286393	0.101142	-0.186867	0.120528	0.0370766
0.287394	0.112813	-0.184038	0.120936	0.0371477
0.288394	0.123947	-0.1808	0.121388	0.0372621
0.289395	0.134512	-0.177184	0.121808	0.0372803
0.290395	0.144479	-0.173235	0.122231	0.0373708
0.291396	0.153828	-0.169003	0.122632	0.0374434
0.292396	0.162545	-0.164544	0.123149	0.0374491
0.293397	0.170618	-0.159922	0.123477	0.0374761
0.294397	0.178046	-0.155206	0.123987	0.0375239
0.295398	0.184829	-0.150468	0.124374	0.0376055
0.296398	0.190973	-0.145782	0.124765	0.0377151
0.297399	0.196488	-0.141226	0.125168	0.037777
0.298399	0.201391	-0.136876	0.125628	0.0379
0.2994	0.2057	-0.132808	0.126037	0.0379642
0.3004	0.209436	-0.129094	0.126434	0.0380473
0.301401	0.212628	-0.125682	0.126932	0.0380593
0.302401	0.21528	-0.122759	0.127365	0.0382445
0.303402	0.217426	-0.120384	0.127742	0.0384223
0.304402	0.219098	-0.118611	0.12822	0.0383937
0.305403	0.220334	-0.117485	0.128671	0.038417
0.306403	0.221174	-0.117041	0.129048	0.0385238
0.307404	0.221659	-0.117305	0.129536	0.038577
0.308404	0.221831	-0.118293	0.129864	0.038779
0.309405	0.221734	-0.120008	0.130282	0.0389402
0.310405	0.221413	-0.122443	0.13071	0.0390738
0.311406	0.220912	-0.125581	0.13123	0.0391947
0.312406	0.220276	-0.129393	0.131636	0.0393018
0.313407	0.219549	-0.133836	0.132017	0.0393952
0.314407	0.218776	-0.138862	0.132364	0.0394059
0.315408	0.217998	-0.144409	0.132771	0.0395116
0.316408	0.217257	-0.150407	0.133165	0.0396804
0.317409	0.216592	-0.156778	0.133558	0.039783
0.318409	0.21604	-0.163438	0.133919	0.0399583
0.31941	0.215637	-0.170295	0.134374	0.0400751
0.32041	0.215416	-0.177253	0.134824	0.0401072
0.321411	0.215409	-0.184097	0.135312	0.0401939
0.322411	0.215623	-0.190844	0.135866	0.040371
0.323412	0.216082	-0.197394	0.136243	0.0404876
0.324412	0.216807	-0.203652	0.136599	0.0403968
0.325413	0.217819	-0.209523	0.137048	0.040432
0.326413	0.219133	-0.21492	0.137432	0.0404792
0.327414	0.220761	-0.219758	0.137805	0.0404752
0.328414	0.222715	-0.223964	0.138072	0.0405406
0.329415	0.224998	-0.22747	0.138546	0.0406655
0.330415	0.227615	-0.230219	0.138978	0.0407712
0.331416	0.230563	-0.232166	0.139531	0.040807
0.332416	0.233836	-0.233276	0.139891	0.0410003
0.333417	0.237426	-0.233527	0.140346	0.0410625
0.334417	0.241318	-0.232909	0.140657	0.0413024
0.335418	0.245497	-0.231426	0.140991	0.0414854
0.336418	0.24994	-0.229095	0.141356	0.0415526
0.337419	0.254625	-0.225943	0.141717	0.0415869
0.338419	0.259524	-0.222014	0.142077	0.0417649
0.33942	0.264606	-0.217359	0.142518	0.0418278
0.34042	0.269839	-0.212043	0.142921	0.0419382
0.341421	0.275214	-0.206043	0.143426	0.0419782
0.342421	0.280654	-0.199541	0.143753	0.0419997
0.343422	0.286124	-0.19263	0.144258	0.0422386
0.344422	0.291585	-0.185407	0.144804	0.0423404
0.345423	0.297003	-0.177975	0.145189	0.0423958
0.346423	0.302344	-0.170438	0.145641	0.0425368
0.347424	0.307574	-0.162902	0.146048	0.0425567
0.348424	0.312663	-0.155473	0.146486	0.0426954
0.349425	0.317583	-0.148256	0.146932	0.0426655
0.350425	0.322312	-0.141348	0.147272	0.0427329
0.351426	0.326828	-0.134845	0.147665	0.0428216
0.352426	0.331115	-0.128834	0.148106	0.0429475
0.353427	0.33516	-0.123394	0.148469	0.0431038
0.354427	0.338957	-0.118595	0.148902	0.0431052
0.355428	0.342503	-0.114494	0.149212	0.0431585
0.356428	0.345801	-0.111139	0.149733	0.0432913
0.357429	0.348857	-0.108565	0.150062	0.0434493
0.358429	0.351683	-0.106794	0.15036	0.043604
0.35943	0.354296	-0.105833	0.150859	0.0437439
0.36043	0.356717	-0.105679	0.151286	0.0437961
0.361431	0.35898	-0.10621	0.151714	0.0438555
0.362431	0.361089	-0.107502	0.152189	0.0440359
0.363432	0.363079	-0.109512	0.152428	0.0441965
0.364432	0.364985	-0.112189	0.1527	0.0443459
0.365433	0.366849	-0.115469	0.153004	0.0444858
0.366433	0.36871	-0.11928	0.153536	0.0444698
0.367434	0.370614	-0.123539	0.153956	0.0445426
0.368434	0.372602	-0.128161	0.154371	0.0446055
0.369435	0.374719	-0.133051	0.154801	0.0445153
0.370435	0.377008	-0.138114	0.155241	0.0446662
0.371436	0.379508	-0.143253	0.155547	0.0449195
0.372436	0.382257	-0.148369	0.155817	0.0450121
0.373437	0.385289	-0.153366	0.156256	0.0449796
0.374437	0.388633	-0.158151	0.156547	0.0449782
0.375438	0.392313	-0.162637	0.156914	0.0450162
0.376438	0.396349	-0.166742	0.157125	0.04511
0.377439	0.400752	-0.170391	0.157531	0.0452281
0.378439	0.405528	-0.173521	0.157896	0.0453376
0.37944	0.410677	-0.176077	0.158225	0.0454362
0.38044	0.416188	-0.178015	0.158565	0.0455533
0.381441	0.422054	-0.179189	0.158976	0.045726
0.382441	0.428228	-0.179699	0.159403	0.0457198
0.383442	0.434682	-0.179541	0.159716	0.0458091
0.384442	0.441381	-0.178721	0.160154	0.0459171
0.385443	0.448285	-0.17726	0.160454	0.0459539
0.386443	0.45535	-0.175188	0.160897	0.0459085
0.387444	0.462527	-0.17255	0.161226	0.0459718
0.388444	0.469761	-0.169398	0.161558	0.0460111
0.389445	0.476998	-0.165796	0.161878	0.0460768
0.390445	0.48418	-0.161816	0.162217	0.0461883
0.391446	0.491246	-0.157536	0.16255	0.0462177
0.392446	0.498137	-0.153043	0.16289	0.0461089
0.393447	0.504793	-0.148426	0.163264	0.0462111
0.394447	0.511156	-0.143777	0.16356	0.0463357
0.395448	0.51717	-0.13919	0.163821	0.0465156
0.396448	0.522782	-0.134758	0.164213	0.0466746
0.397449	0.527943	-0.130574	0.164564	0.0468327
0.398449	0.532608	-0.126725	0.164816	0.0469058
0.39945	0.536738	-0.123295	0.165261	0.0470562
0.40045	0.540301	-0.120358	0.165557	0.0471575
0.401451	0.543312	-0.117879	0.165806	0.0473121
0.402451	0.545691	-0.116031	0.166129	0.0473126
0.403452	0.547426	-0.114864	0.166445	0.0472133
0.404452	0.548515	-0.114419	0.166802	0.0472861
0.405453	0.548964	-0.114723	0.167117	0.0473316
0.406453	0.54879	-0.11579	0.167445	0.0473625
0.407454	0.548015	-0.117624	0.1678	0.0473968
0.408454	0.546672	-0.120214	0.168216	0.0474993
0.409455	0.544801	-0.123537	0.168571	0.0475891
0.410455	0.542449	-0.127558	0.168943	0.0477513
0.411456	0.53967	-0.13223	0.169241	0.0479161
0.412456	0.536523	-0.137496	0.169561	0.0479271
0.413457	0.533074	-0.143287	0.16994	0.0482033
0.414457	0.52939	-0.149528	0.170244	0.0482492
0.415458	0.525545	-0.156134	0.170553	0.0483197
0.416458	0.521611	-0.163013	0.170774	0.0484541
0.417459	0.517665	-0.17007	0.171311	0.0486341
0.418459	0.51378	-0.177207	0.171636	0.0487625
0.41946	0.510033	-0.18432	0.172071	0.0487195
0.42046	0.506495	-0.191309	0.172382	0.0486952
0.421461	0.503275	-0.197956	0.172692	0.0487024
0.422461	0.500377	-0.204288	0.173042	0.0486725
0.423462	0.497862	-0.21021	0.173352	0.048739
0.424462	0.495789	-0.215637	0.17357	0.0487994
0.425463	0.494209	-0.220487	0.173897	0.048945
0.426463	0.493169	-0.224687	0.174173	0.049105
0.427464	0.492708	-0.228173	0.174526	0.0492193
0.428464	0.492861	-0.230891	0.174807	0.0493051
0.429465	0.493652	-0.232796	0.17517	0.0494548
0.430465	0.4951	-0.233855	0.175492	0.049477
0.431466	0.497215	-0.234048	0.17587	0.049567
0.432466	0.5	-0.233364	0.176296	0.0496386
0.433467	0.503449	-0.231805	0.176674	0.0497806
0.434467	0.507547	-0.229387	0.176996	0.0498519
0.435468	0.512274	-0.226133	0.177283	0.0499703
0.436468	0.517601	-0.222081	0.177451	0.0499388
0.437469	0.523492	-0.217278	0.177791	0.0499295
0.438469	0.529904	-0.211779	0.178156	0.0498842
0.43947	0.53679	-0.20565	0.178452	0.0500974
0.44047	0.544096	-0.198964	0.178824	0.0501753
0.441471	0.551803	-0.191694	0.179133	0.0501474
0.442471	0.55979	-0.184038	0.179516	0.0501898
0.443472	0.567992	-0.176087	0.179922	0.0502697
0.444472	0.576345	-0.167933	0.180252	0.0502743
0.445473	0.584787	-0.15967	0.180531	0.0503812
0.446473	0.593253	-0.15139	0.18087	0.0504568
0.447474	0.601683	-0.143186	0.181125	0.0504943
0.448474	0.610016	-0.135147	0.181273	0.0505244
0.449475	0.618198	-0.127358	0.181468	0.0506852
0.450475	0.626176	-0.119899	0.181818	0.0505994
0.451476	0.633902	-0.112845	0.182162	0.0506697
0.452476	0.641332	-0.106263	0.182366	0.0505707
0.453477	0.64843	-0.100214	0.182714	0.0505978
0.454477	0.655163	-0.0947507	0.182988	0.0506113
0.455478	0.661505	-0.0899158	0.183289	0.0505406
0.456478	0.667436	-0.0857443	0.183716	0.0506639
0.457479	0.672941	-0.0822621	0.184004	0.0507212
0.458479	0.678014	-0.0794855	0.18422	0.0507914
0.45948	0.682653	-0.0774222	0.18458	0.0507961
0.46048	0.686863	-0.0760708	0.184957	0.0508314
0.461481	0.690683	-0.0753358	0.185158	0.0508378
0.462481	0.694077	-0.0752914	0.185375	0.0508846
0.463482	0.697066	-0.0759138	0.185585	0.0509055
0.464482	0.699679	-0.0771725	0.185916	0.0508973
0.465483	0.701951	-0.079031	0.186264	0.0509115
0.466483	0.703921	-0.0814475	0.186377	0.0510576
0.467484	0.705633	-0.084376	0.186586	0.0511944
0.468484	0.707132	-0.0877672	0.186762	0.051193
0.469485	0.708468	-0.0915694	0.187039	0.0511224
0.470485	0.709692	-0.0957295	0.187393	0.0512956
0.471486	0.710854	-0.100194	0.187608	0.0513269
0.472486	0.712006	-0.10491	0.187926	0.0513561
0.473487	0.713197	-0.109826	0.188066	0.0515753
0.474487	0.714475	-0.114892	0.188309	0.0515732
0.475488	0.715886	-0.120062	0.18857	0.0516131
0.476488	0.717469	-0.125293	0.188697	0.05165
0.477489	0.719262	-0.130545	0.188935	0.051619
0.478489	0.721297	-0.135784	0.189198	0.0517684
0.47949	0.723599	-0.140978	0.189452	0.0517233
0.48049	0.726187	-0.146105	0.189766	0.0517648
0.481491	0.729077	-0.151047	0.189992	0.0518181
0.482491	0.732255	-0.155891	0.190233	0.0517494
0.483492	0.735722	-0.160625	0.190536	0.0515817
0.484492	0.739473	-0.165244	0.190803	0.0517204
0.485493	0.743496	-0.169747	0.191064	0.0518464
0.486493	0.747774	-0.174135	0.191354	0.0519509
0.487494	0.752285	-0.178413	0.191672	0.0519375
0.488494	0.756999	-0.182588	0.191877	0.051894
0.489495	0.761884	-0.186667	0.19206	0.0518268
0.490495	0.766901	-0.19066	0.192251	0.0518448
0.491496	0.772006	-0.194576	0.192326	0.0519817
0.492496	0.777154	-0.198424	0.192573	0.052021
0.493497	0.782296	-0.202213	0.19285	0.052003
0.494497	0.787378	-0.205947	0.193059	0.0519297
0.495498	0.792348	-0.209631	0.193116	0.0521203
0.496498	0.79715	-0.213266	0.193313	0.0521124
0.497499	0.801728	-0.216849	0.193674	0.0521351
0.498499	0.806029	-0.220373	0.193999	0.0521631
0.4995	0.809997	-0.22383	0.194202	0.0522257
0.5005	0.813581	-0.227205	0.194478	0.0521931
0.501501	0.816726	-0.230385	0.194797	0.052244
0.502501	0.81938	-0.233446	0.19509	0.0522817
0.503502	0.821502	-0.236361	0.195306	0.0523089
0.504502	0.823054	-0.239103	0.195498	0.0522977
0.505503	0.824006	-0.24164	0.19567	0.0521872
0.506503	0.824332	-0.243937	0.195975	0.0522851
0.507504	0.824014	-0.245959	0.196301	0.052276
0.508504	0.823039	-0.247667	0.196648	0.052266
0.509505	0.821401	-0.249023	0.196941	0.0522223
0.510505	0.819101	-0.249988	0.197204	0.0522333
0.511506	0.816148	-0.250525	0.197488	0.0522619
0.512506	0.812554	-0.250597	0.197697	0.0523165
0.513507	0.808341	-0.250172	0.197905	0.0523363
0.514507	0.803537	-0.249219	0.198149	0.0523176
0.515508	0.798175	-0.247713	0.198411	0.0524243
0.516508	0.792292	-0.245633	0.198539	0.0523681
0.517509	0.785934	-0.242965	0.19867	0.0524878
0.518509	0.779148	-0.239701	0.19893	0.0526067
0.51951	0.771987	-0.235837	0.199152	0.0526929
0.52051	0.764508	-0.231381	0.199314	0.0526323
0.521511	0.756771	-0.226232	0.199432	0.0527045
0.522511	0.748825	-0.220526	0.19964	0.0527663
0.523512	0.740737	-0.214295	0.199771	0.0528273
0.524512	0.73257	-0.207576	0.199941	0.0528427
0.525513	0.724393	-0.200414	0.20018	0.0527728
0.526513	0.716272	-0.192863	0.200229	0.0527513
0.527514	0.708273	-0.184981	0.200448	0.0527577
0.528514	0.700462	-0.176832	0.200627	0.0527135
0.529515	0.692904	-0.168488	0.200816	0.0526672
0.530515	0.685658	-0.160021	0.200914	0.0528389
0.531516	0.678784	-0.15151	0.200995	0.0529072
0.532516	0.672337	-0.143033	0.201165	0.0529474
0.533517	0.666367	-0.134672	0.201329	0.0530151
0.534517	0.660921	-0.126507	0.201575	0.0532065
0.535518	0.65604	-0.118618	0.201769	0.0532458
0.536518	0.651759	-0.111082	0.201919	0.0532292
0.537519	0.64811	-0.103972	0.202004	0.0531882
0.538519	0.645116	-0.0973574	0.202178	0.0532045
0.53952	0.642795	-0.0913013	0.202331	0.0532332
0.54052	0.641158	-0.0858601	0.202397	0.0532129
0.541521	0.640216	-0.0809751	0.202562	0.0531978
0.542521	0.639953	-0.0767987	0.202751	0.0533158
0.543522	0.640363	-0.0733635	0.202904	0.0533478
0.544522	0.64143	-0.0706926	0.203035	0.0533853
0.545523	0.643137	-0.0687986	0.203219	0.0534272
0.546523	0.645455	-0.0676838	0.203337	0.0533858
0.547524	0.648354	-0.0673399	0.203491	0.0534403
0.548524	0.651797	-0.0677481	0.203676	0.0533496
0.549525	0.655742	-0.0688795	0.203873	0.0533189
0.550525	0.660142	-0.0706954	0.204062	0.0534512
0.551526	0.664948	-0.0731476	0.204246	0.053421
0.552526	0.670103	-0.0761797	0.204293	0.0533759
0.553527	0.675552	-0.0797274	0.204298	0.0534054
0.554527	0.681232	-0.0837193	0.204553	0.0534707
0.555528	0.687083	-0.0880787	0.204743	0.0534282
0.556528	0.69304	-0.0927238	0.204859	0.0535046
0.557529	0.699039	-0.0975696	0.204972	0.0535742
0.558529	0.705014	-0.102529	0.205207	0.0535292
0.55953	0.710902	-0.107513	0.205291	0.0535196
0.56053	0.716639	-0.112433	0.205429	0.0534705
0.561531	0.722155	-0.117102	0.205527	0.05359
0.562531	0.727396	-0.121537	0.205661	0.0536801
0.563532	0.732308	-0.125661	0.205715	0.0536633
0.564532	0.736842	-0.129401	0.20585	0.0536236
0.565533	0.740951	-0.132691	0.206061	0.0536107
0.566533	0.744595	-0.13547	0.206129	0.0536362
0.567534	0.747742	-0.137687	0.206202	0.0536655
0.568534	0.750362	-0.139299	0.206409	0.0536593
0.569535	0.752435	-0.140273	0.206614	0.0536695
0.570535	0.753946	-0.140583	0.206831	0.0536146
0.571536	0.754888	-0.140216	0.206836	0.0535699
0.572536	0.755261	-0.139167	0.206884	0.0535497
0.573537	0.755072	-0.137441	0.207034	0.0536086
0.574537	0.754336	-0.135053	0.207105	0.0536121
0.575538	0.753074	-0.132029	0.207244	0.0535373
0.576538	0.751313	-0.128402	0.207449	0.0535385
0.577539	0.749088	-0.124213	0.207617	0.0535021
0.578539	0.746438	-0.119512	0.20783	0.0535708
0.57954	0.743408	-0.114356	0.207966	0.0535516
0.58054	0.740049	-0.108806	0.208088	0.0535082
0.581541	0.736388	-0.102801	0.208264	0.0535845
0.582541	0.732505	-0.0965412	0.208334	0.0535112
0.583542	0.728458	-0.0901031	0.208461	0.0535028
0.584542	0.72431	-0.0835645	0.208526	0.0534669
0.585543	0.720122	-0.0770038	0.208558	0.0535023
0.586543	0.715957	-0.0704989	0.208773	0.0534859
0.587544	0.711877	-0.0641261	0.208913	0.0535361
0.588544	0.70794	-0.0579591	0.208901	0.0536606
0.589545	0.704205	-0.0520678	0.209019	0.0534838
0.590545	0.700723	-0.0465173	0.209141	0.0533581
0.591546	0.697545	-0.0413675	0.209234	0.0534799
0.592546	0.694713	-0.0366717	0.209426	0.0535236
0.593547	0.692266	-0.0324762	0.209501	0.0534034
0.594547	0.690236	-0.0288196	0.20948	0.0533711
0.595548	0.688648	-0.0257325	0.209553	0.0533463
0.596548	0.68752	-0.023237	0.209593	0.0533733
0.597549	0.686864	-0.0213465	0.209785	0.0533702
0.598549	0.686683	-0.0200655	0.209756	0.0534069
0.59955	0.686973	-0.0193898	0.209758	0.0534947
0.60055	0.687724	-0.0193066	0.209942	0.0533961
0.601551	0.688881	-0.0196934	0.210126	0.05333
0.602551	0.690458	-0.0206234	0.210192	0.0533365
0.603552	0.692424	-0.022062	0.210252	0.0533357
0.604552	0.694744	-0.0239675	0.210364	0.0532861
0.605553	0.697378	-0.0262922	0.210626	0.0532481
0.606553	0.700283	-0.028983	0.210732	0.0532702
0.607554	0.70341	-0.0319825	0.210834	0.0533657
0.608554	0.706711	-0.0352296	0.210908	0.0534456
0.609555	0.710135	-0.0386606	0.211017	0.0534641
0.610555	0.713631	-0.0422104	0.211069	0.0534439
0.611556	0.717147	-0.0458131	0.211001	0.0533379
0.612556	0.720635	-0.0494031	0.211076	0.0533759
0.613557	0.724047	-0.0529164	0.211281	0.0533557
0.614557	0.727339	-0.056291	0.211436	0.0534148
0.615558	0.730472	-0.0594681	0.211377	0.0533886
0.616558	0.733411	-0.0623931	0.211485	0.0535644
0.617559	0.736125	-0.0650158	0.211597	0.053619
0.618559	0.738591	-0.0672916	0.211772	0.0536295
0.61956	0.74079	-0.0691818	0.211846	0.0535196
0.62056	0.742711	-0.0706542	0.212025	0.0535643
0.621561	0.744326	-0.0715712	0.212057	0.0535234
0.622561	0.745661	-0.0720299	0.211972	0.0534913
0.623562	0.746725	-0.0720213	0.211905	0.0533416
0.624562	0.747532	-0.0715433	0.211949	0.0533585
0.625563	0.748103	-0.0706012	0.212051	0.0533624
0.626563	0.748467	-0.0692073	0.212238	0.0534348
0.627564	0.748653	-0.0673804	0.212154	0.0533937
0.628564	0.7487	-0.0651457	0.212334	0.0532606
0.629565	0.748646	-0.0625343	0.212373	0.0532612
0.630565	0.748535	-0.0595825	0.212326	0.0532088
0.631566	0.748412	-0.0563313	0.212358	0.0532362
0.632566	0.748322	-0.0528255	0.21242	0.0534078
0.633567	0.748313	-0.0491129	0.21252	0.0533523
0.634567	0.74843	-0.045244	0.212567	0.0534191
0.635568	0.748717	-0.0412705	0.212612	0.053345
0.636568	0.749217	-0.0372448	0.212747	0.0533435
0.637569	0.749966	-0.033219	0.212893	0.0533306
0.638569	0.751001	-0.0292444	0.212866	0.0534497
0.63957	0.75235	-0.0253702	0.212984	0.053453
0.64057	0.754037	-0.0216431	0.213036	0.0534703
0.641571	0.756063	-0.0179907	0.213125	0.0534307
0.642571	0.75846	-0.0145716	0.213246	0.0534237
0.643572	0.761233	-0.0114227	0.213313	0.0534319
0.644572	0.76438	-0.00857598	0.213423	0.0533671
0.645573	0.767891	-0.006058	0.213486	0.0533009
0.646573	0.77175	-0.0038897	0.21357	0.0532512
0.647574	0.775935	-0.00208622	0.213615	0.0533006
0.648574	0.780413	-0.000656814	0.213659	0.053271
0.649575	0.78515	0.000395078	0.21382	0.0532419
0.650575	0.790102	0.00107172	0.213959	0.0532672
0.651576	0.795222	0.00138085	0.213871	0.0532008
0.652576	0.800457	0.00133534	0.213938	0.0531532
0.653577	0.805752	0.000952829	0.213973	0.0531246
0.654577	0.811048	0.000255219	0.213946	0.0530519
0.655578	0.816283	-0.000731818	0.214027	0.0530718
0.656578	0.821394	-0.00197945	0.213953	0.0531075
0.657579	0.82632	-0.00345631	0.214037	0.0530551
0.658579	0.830997	-0.00512912	0.214107	0.0530851
0.65958	0.835366	-0.00696341	0.21406	0.0530974
0.66058	0.839367	-0.00892418	0.214095	0.0529699
0.661581	0.842913	-0.0108768	0.214059	0.0529554
0.662581	0.845993	-0.0128863	0.214037	0.0529635
0.663582	0.848561	-0.0149221	0.214011	0.0530658
0.664582	0.850576	-0.0169555	0.213992	0.0529555
0.665583	0.852001	-0.0189605	0.213857	0.0530127
0.666583	0.852809	-0.0209145	0.213848	0.0529157
0.667584	0.852975	-0.0227979	0.213857	0.0529137
0.668584	0.852483	-0.0245954	0.214004	0.0528035
0.669585	0.851326	-0.0262955	0.213966	0.0527548
0.670585	0.8495	-0.0278911	0.214039	0.0527863
0.671586	0.847013	-0.0293792	0.214149	0.0527261
0.672586	0.843876	-0.0307611	0.214287	0.0527767
0.673587	0.84011	-0.0320424	0.214307	0.0528422
0.674587	0.83574	-0.0332325	0.21432	0.0528377
0.675588	0.830801	-0.0343445	0.214388	0.0528285
0.676588	0.825329	-0.0353948	0.214277	0.0527941
0.677589	0.81937	-0.0364027	0.214427	0.0527022
0.678589	0.812972	-0.0373902	0.214359	0.052595
0.67959	0.806187	-0.0383809	0.214455	0.0525774
0.68059	0.799071	-0.0394001	0.214462	0.0524662
0.681591	0.791639	-0.0403498	0.214452	0.0524607
0.682591	0.784003	-0.0413803	0.214422	0.0525225
0.683592	0.776224	-0.0425199	0.214427	0.0524204
0.684592	0.768362	-0.0437962	0.214483	0.0524149
0.685593	0.760478	-0.0452354	0.214479	0.0523647
0.686593	0.752629	-0.0468617	0.214611	0.0523568
0.687594	0.744871	-0.0486969	0.214659	0.0524018
0.688594	0.737256	-0.0507599	0.214745	0.0525675
0.689595	0.729832	-0.0530662	0.2148	0.0524582
0.690595	0.722644	-0.0556276	0.214742	0.0524991
0.691596	0.71573	-0.0584517	0.2146	0.0524302
0.692596	0.709126	-0.0615421	0.214666	0.0523052
0.693597	0.70286	-0.0648973	0.214539	0.0523566
0.694597	0.696954	-0.0685117	0.21456	0.0522127
0.695598	0.691427	-0.0723745	0.214463	0.0521648
0.696598	0.68629	-0.0764705	0.214454	0.0520512
0.697599	0.681548	-0.0807798	0.214468	0.0520511
0.698599	0.6772	-0.0852779	0.214346	0.052053
0.6996	0.673243	-0.0899362	0.214328	0.0520658
0.7006	0.669663	-0.0947223	0.214276	0.0520461
0.701601	0.666387	-0.0994592	0.214273	0.052172
0.702601	0.663463	-0.104251	0.214233	0.0522083
0.703602	0.660867	-0.109057	0.214248	0.0523104
0.704602	0.65857	-0.113838	0.214275	0.052198
0.705603	0.65654	-0.11855	0.214261	0.0520673
0.706603	0.654742	-0.123151	0.214189	0.0521256
0.707604	0.653138	-0.127595	0.214276	0.0521134
0.708604	0.65169	-0.13184	0.214213	0.0520405
0.709605	0.650358	-0.135845	0.214194	0.0520777
0.710605	0.649101	-0.139568	0.214054	0.0520408
0.711606	0.64788	-0.142971	0.21392	0.0518726
0.712606	0.646656	-0.146019	0.213969	0.0519028
0.713607	0.645393	-0.14868	0.21382	0.0518686
0.714607	0.644055	-0.150928	0.213736	0.0519065
0.715608	0.642612	-0.152737	0.213743	0.0520128
0.716608	0.641035	-0.15409	0.213737	0.0519994
0.717609	0.639299	-0.154974	0.213648	0.0519152
0.718609	0.637385	-0.15538	0.213584	0.0518698
0.71961	0.635276	-0.155307	0.213603	0.0518629
0.72061	0.632961	-0.154757	0.2135	0.0519042
0.721611	0.630383	-0.153607	0.21347	0.0518586
0.722611	0.627599	-0.152008	0.213493	0.0517485
0.723612	0.624615	-0.149983	0.213556	0.051663
0.724612	0.621436	-0.14756	0.213496	0.0515892
0.725613	0.618076	-0.144774	0.213407	0.0514915
0.726613	0.614549	-0.141663	0.213333	0.0514633
0.727614	0.610875	-0.138271	0.213323	0.0515183
0.728614	0.607077	-0.134645	0.213261	0.0514051
0.729615	0.60318	-0.130836	0.213327	0.0513694
0.730615	0.599212	-0.126898	0.21332	0.0512768
0.731616	0.595203	-0.122889	0.213278	0.0512137
0.732616	0.591185	-0.118865	0.213297	0.0511674
0.733617	0.587191	-0.114887	0.213215	0.0511474
0.734617	0.583255	-0.111014	0.213173	0.0511194
0.735618	0.579409	-0.107307	0.21317	0.0510227
0.736618	0.575688	-0.103821	0.213145	0.0511675
0.737619	0.572124	-0.100616	0.213098	0.0511257
0.738619	0.568747	-0.0977432	0.212979	0.0511354
0.73962	0.565587	-0.0952542	0.212967	0.0510514
0.74062	0.56267	-0.0931951	0.212995	0.051014
0.741621	0.560004	-0.0915082	0.212968	0.0509487
0.742621	0.557634	-0.0903296	0.21284	0.0509382
0.743622	0.555578	-0.0896921	0.212906	0.0508882
0.744622	0.55385	-0.0896223	0.212856	0.0507981
0.745623	0.552459	-0.0901403	0.212926	0.0507748
0.746623	0.551412	-0.0912597	0.212903	0.0507743
0.747624	0.550709	-0.0929866	0.212868	0.0506925
0.748624	0.550347	-0.0953202	0.212885	0.0505392
0.749625	0.550321	-0.0982525	0.21281	0.0504966
0.750625	0.550618	-0.101768	0.212644	0.0504443
0.751626	0.551224	-0.105844	0.212638	0.0504031
0.752626	0.552121	-0.110453	0.212551	0.0504895
0.753627	0.553288	-0.115556	0.212709	0.0505011
0.754627	0.554701	-0.121114	0.212571	0.0505359
0.755628	0.556333	-0.127077	0.212365	0.0505561
0.756628	0.558155	-0.133392	0.212335	0.0504539
0.757629	0.560137	-0.140003	0.212214	0.0504139
0.758629	0.562248	-0.146847	0.21209	0.0503568
0.75963	0.564456	-0.15386	0.212001	0.0502596
0.76063	0.566727	-0.160973	0.211972	0.0503573
0.761631	0.56901	-0.167996	0.211901	0.0503917
0.762631	0.571303	-0.174979	0.211848	0.0504171
0.763632	0.573574	-0.181856	0.211763	0.050406
0.764632	0.575793	-0.18856	0.21166	0.0503623
0.765633	0.577931	-0.195027	0.211686	0.0503222
0.766633	0.579958	-0.201193	0.211575	0.0503103
0.767634	0.58185	-0.207002	0.21156	0.0502942
0.768634	0.583581	-0.212398	0.211594	0.0502932
0.769635	0.585129	-0.217332	0.211476	0.0503397
0.770635	0.586475	-0.221758	0.211526	0.0502839
0.771636	0.587601	-0.22564	0.21149	0.0502251
0.772636	0.588495	-0.228943	0.211323	0.0501836
0.773637	0.589143	-0.231643	0.211304	0.050198
0.774637	0.589539	-0.233721	0.211229	0.0501902
0.775638	0.589675	-0.235163	0.211076	0.0502646
0.776638	0.58955	-0.235966	0.210994	0.0502804
0.777639	0.589164	-0.236131	0.210798	0.0503511
0.778639	0.588519	-0.235666	0.210716	0.0503261
0.77964	0.587621	-0.234588	0.210654	0.0502787
0.78064	0.586477	-0.232918	0.210654	0.0502045
0.781641	0.585085	-0.230559	0.210616	0.050163
0.782641	0.583481	-0.227666	0.210453	0.0502172
0.783642	0.581678	-0.224281	0.210387	0.0501221
0.784642	0.579692	-0.220448	0.210217	0.0501011
0.785643	0.577536	-0.216216	0.210139	0.050101
0.786643	0.575227	-0.211638	0.210026	0.0500336
0.787644	0.57278	-0.206767	0.209936	0.0499543
0.788644	0.570211	-0.201662	0.209859	0.0500184
0.789645	0.567537	-0.19638	0.209774	0.0499206
0.790645	0.564774	-0.190979	0.209682	0.0498804
0.791646	0.561938	-0.185517	0.209487	0.0498492
0.792646	0.559044	-0.180052	0.209455	0.0497603
0.793647	0.556109	-0.174638	0.209388	0.049676
0.794647	0.553147	-0.169328	0.209253	0.0495917
0.795648	0.550172	-0.164172	0.209294	0.0496386
0.796648	0.547199	-0.159217	0.209106	0.0495824
0.797649	0.544241	-0.154504	0.209084	0.0495341
0.798649	0.541309	-0.150072	0.208896	0.0494859
0.79965	0.538416	-0.145952	0.208725	0.0495426
0.80065	0.535572	-0.142172	0.20869	0.0494037
0.801651	0.532775	-0.138657	0.20877	0.0493666
0.802651	0.530056	-0.135517	0.208818	0.0493757
0.803652	0.527421	-0.132767	0.208754	0.0493126
0.804652	0.524876	-0.130414	0.20871	0.0492328
0.805653	0.522424	-0.12846	0.208501	0.0491737
0.806653	0.520067	-0.126903	0.208401	0.0491088
0.807654	0.517806	-0.125735	0.208248	0.0489612
0.808654	0.515638	-0.124945	0.208247	0.0488329
0.809655	0.513561	-0.124516	0.208073	0.0488152
0.810655	0.511569	-0.124427	0.207985	0.0487242
0.811656	0.509656	-0.124655	0.208003	0.0486147
0.812656	0.507814	-0.125174	0.207998	0.0486158
0.813657	0.506032	-0.125953	0.207851	0.048687
0.814657	0.5043	-0.126962	0.207826	0.0486994
0.815658	0.502607	-0.128167	0.207746	0.0485939
0.816658	0.500939	-0.129536	0.207723	0.048527
0.817659	0.499282	-0.131032	0.2075	0.0483803
0.818659	0.497621	-0.132623	0.207508	0.0483096
0.81966	0.495943	-0.134274	0.207253	0.04818
0.82066	0.494232	-0.135952	0.207087	0.0482189
0.821661	0.492441	-0.137506	0.206869	0.0481858
0.822661	0.490598	-0.139023	0.206759	0.0482195
0.823662	0.488689	-0.140479	0.206744	0.0481481
0.824662	0.4867	-0.141852	0.20663	0.0481174
0.825663	0.484617	-0.143123	0.206459	0.0479987
0.826663	0.48243	-0.144277	0.206356	0.0481095
0.827664	0.480127	-0.145304	0.20635	0.0479932
0.828664	0.477698	-0.146193	0.206178	0.0479362
0.829665	0.475137	-0.146942	0.206104	0.0479704
0.830665	0.472438	-0.147551	0.20602	0.047802
0.831666	0.469598	-0.148021	0.205919	0.0476773
0.832666	0.466617	-0.148359	0.205828	0.0476687
0.833667	0.463496	-0.148576	0.205836	0.0474846
0.834667	0.460242	-0.148684	0.205782	0.0473347
0.835668	0.456861	-0.148698	0.205634	0.0473696
0.836668	0.453365	-0.148636	0.205603	0.0474782
0.837669	0.449767	-0.148519	0.205494	0.0474937
0.838669	0.446085	-0.148367	0.205348	0.0474848
0.83967	0.442336	-0.148202	0.205391	0.047468
0.84067	0.438541	-0.148049	0.205285	0.0474081
0.841671	0.434703	-0.147829	0.205154	0.047485
0.842671	0.430881	-0.147664	0.204993	0.0475033
0.843672	0.4271	-0.147578	0.205006	0.0475368
0.844672	0.423387	-0.147594	0.204965	0.0474641
0.845673	0.419769	-0.147736	0.204873	0.0474522
0.846673	0.416272	-0.148023	0.204723	0.0473629
0.847674	0.412921	-0.148476	0.20454	0.0471804
0.848674	0.409742	-0.14911	0.20443	0.0471294
0.849675	0.406755	-0.149942	0.204318	0.0471162
0.850675	0.403983	-0.150981	0.204206	0.0471038
0.851676	0.401443	-0.152238	0.204182	0.0469657
0.852676	0.399152	-0.153717	0.204237	0.0470632
0.853677	0.397122	-0.155422	0.204208	0.0469341
0.854677	0.395363	-0.157353	0.204191	0.046889
0.855678	0.393881	-0.159505	0.204033	0.0469788
0.856678	0.39268	-0.161872	0.204055	0.0468811
0.857679	0.391759	-0.164445	0.203957	0.0467967
0.858679	0.391115	-0.167212	0.203803	0.046738
0.85968	0.390739	-0.170157	0.203444	0.0466214
0.86068	0.390623	-0.173264	0.203368	0.0466081
0.861681	0.390714	-0.176418	0.203303	0.0465462
0.862681	0.391047	-0.17969	0.203171	0.0465931
0.863682	0.391604	-0.183061	0.203152	0.0464834
0.864682	0.392363	-0.186509	0.203024	0.0465341
0.865683	0.393297	-0.190013	0.202884	0.0465015
0.866683	0.394381	-0.193551	0.202837	0.0463873
0.867684	0.395587	-0.197101	0.202749	0.0463918
0.868684	0.396886	-0.200643	0.202638	0.046526
0.869685	0.398247	-0.204155	0.202523	0.046659
0.870685	0.399643	-0.20762	0.202276	0.0467191
0.871686	0.401044	-0.211019	0.202104	0.0467499
0.872686	0.402423	-0.214334	0.202066	0.0466812
0.873687	0.403755	-0.217553	0.20192	0.046717
0.874687	0.405017	-0.22066	0.201798	0.04674
0.875688	0.406189	-0.223644	0.201611	0.0467712
0.876688	0.407254	-0.226496	0.201545	0.0467691
0.877689	0.408198	-0.229208	0.201503	0.0467833
0.878689	0.409011	-0.231774	0.201412	0.0466188
0.87969	0.409686	-0.234188	0.20132	0.046428
0.88069	0.410222	-0.236448	0.20117	0.0464933
0.881691	0.410601	-0.23844	0.201096	0.046438
0.882691	0.410859	-0.240272	0.200909	0.0465331
0.883692	0.411007	-0.241947	0.200746	0.0463755
0.884692	0.411052	-0.243469	0.200567	0.0462327
0.885693	0.411008	-0.244844	0.200383	0.0460332
0.886693	0.410889	-0.246077	0.200173	0.0460625
0.887694	0.410711	-0.247174	0.199974	0.0460125
0.888694	0.410491	-0.248141	0.199766	0.0460523
0.889695	0.410245	-0.248984	0.199567	0.0460737
0.890695	0.409992	-0.24971	0.199509	0.0461275
0.891696	0.40975	-0.250324	0.199297	0.0461299
0.892696	0.409534	-0.25083	0.199172	0.0461917
0.893697	0.409361	-0.251232	0.199084	0.0460711
0.894697	0.409246	-0.251532	0.198919	0.046024
0.895698	0.4092	-0.251732	0.198653	0.0459703
0.896698	0.409235	-0.251832	0.198333	0.0459757
0.897699	0.409357	-0.25183	0.198277	0.0459194
0.898699	0.409573	-0.251723	0.198203	0.0458339
0.8997	0.409885	-0.251507	0.198082	0.045844
0.9007	0.410291	-0.251177	0.197877	0.0458761
0.901701	0.410779	-0.250601	0.197711	0.045857
0.902701	0.41136	-0.249894	0.197536	0.0458044
0.903702	0.412027	-0.24905	0.197426	0.0457553
0.904702	0.412764	-0.248061	0.197275	0.0457899
0.905703	0.413558	-0.246921	0.197123	0.0456865
0.906703	0.414387	-0.245623	0.1968	0.0455674
0.907704	0.415232	-0.244161	0.196621	0.0455143
0.908704	0.416068	-0.24253	0.196377	0.0455402
0.909705	0.416872	-0.240724	0.196178	0.0455465
0.910705	0.417617	-0.23874	0.196086	0.0456092
0.911706	0.418277	-0.236577	0.196077	0.0455697
0.912706	0.418826	-0.234233	0.195988	0.0453184
0.913707	0.419237	-0.231712	0.195885	0.0452848
0.914707	0.419485	-0.229016	0.195802	0.0452753
0.915708	0.419547	-0.226152	0.195548	0.0451392
0.916708	0.419402	-0.223129	0.195361	0.0450766
0.917709	0.41903	-0.219958	0.195259	0.0451473
0.918709	0.418415	-0.216653	0.195118	0.045052
0.91971	0.417543	-0.213232	0.194872	0.045019
0.92071	0.416405	-0.209713	0.194639	0.0450335
0.921711	0.414983	-0.205967	0.194558	0.0449385
0.922711	0.413294	-0.202167	0.194483	0.0448781
0.923712	0.411336	-0.198344	0.194389	0.0448958
0.924712	0.409116	-0.19453	0.194266	0.0448181
0.925713	0.406641	-0.190758	0.194015	0.0446488
0.926713	0.403921	-0.187065	0.193886	0.0445777
0.927714	0.40097	-0.183489	0.193818	0.0445571
0.928714	0.397805	-0.180068	0.19366	0.044629
0.929715	0.394445	-0.176841	0.193584	0.0445455
0.930715	0.390912	-0.173847	0.193485	0.0445624
0.931716	0.38723	-0.171125	0.193301	0.0445205
0.932716	0.383423	-0.168711	0.19312	0.0444868
0.933717	0.379517	-0.166642	0.192999	0.0444058
0.934717	0.37554	-0.164952	0.192711	0.0443048
0.935718	0.371518	-0.163672	0.19267	0.0443384
0.936718	0.367479	-0.162829	0.192521	0.0443487
0.937719	0.363448	-0.162447	0.192398	0.0443775
0.938719	0.35945	-0.162546	0.19238	0.044289
0.93972	0.355509	-0.163142	0.192242	0.0442405
0.94072	0.351647	-0.164244	0.192223	0.0442326
0.941721	0.347904	-0.165713	0.191994	0.0441796
0.942721	0.344284	-0.167688	0.191703	0.0441251
0.943722	0.340799	-0.170165	0.191615	0.0440449
0.944722	0.337461	-0.173133	0.191527	0.0439549
0.945723	0.334274	-0.176577	0.191433	0.044022
0.946723	0.331243	-0.180477	0.191232	0.0439847
0.947724	0.328366	-0.184805	0.190947	0.0438994
0.948724	0.325638	-0.189531	0.19091	0.0437917
0.949725	0.323053	-0.194616	0.190714	0.0436813
0.950725	0.3206	-0.200019	0.190563	0.0436772
0.951726	0.318266	-0.205693	0.190426	0.043641
0.952726	0.316034	-0.211588	0.190096	0.0434999
0.953727	0.313888	-0.217651	0.189993	0.0435387
0.954727	0.311809	-0.223824	0.189746	0.0433942
0.955728	0.309775	-0.230049	0.189523	0.0434661
0.956728	0.307767	-0.236265	0.189265	0.0434299
0.957729	0.305764	-0.24241	0.189208	0.0433861
0.958729	0.303744	-0.248424	0.18902	0.0433462
0.95973	0.301689	-0.254245	0.188661	0.0433108
0.96073	0.299582	-0.259813	0.188431	0.0433681
0.961731	0.297421	-0.264917	0.188418	0.0433948
0.962731	0.295186	-0.269655	0.188316	0.0433463
0.963732	0.292865	-0.273977	0.188264	0.0432815
0.964732	0.290449	-0.277842	0.18812	0.0433012
0.965733	0.287933	-0.28121	0.188063	0.0433838
0.966733	0.285315	-0.28405	0.1879	0.0433642
0.967734	0.282597	-0.286336	0.187763	0.0433346
0.968734	0.279784	-0.288049	0.187645	0.0432035
0.969735	0.276887	-0.289175	0.187549	0.0431931
0.970735	0.273917	-0.28971	0.187405	0.0431634
0.971736	0.270893	-0.289657	0.187345	0.0430748
0.972736	0.267835	-0.289023	0.187284	0.0429808
0.973737	0.264767	-0.287828	0.187128	0.0429183
0.974737	0.261717	-0.286094	0.186996	0.0428311
0.975738	0.258716	-0.283852	0.186821	0.042925
0.976738	0.255796	-0.281139	0.186646	0.0428282
0.977739	0.252991	-0.277998	0.186438	0.0427094
0.978739	0.250338	-0.274477	0.186236	0.0426724
0.97974	0.247874	-0.27063	0.186111	0.0426581
0.98074	0.245635	-0.266512	0.185954	0.0425722
0.981741	0.243664	-0.262028	0.185797	0.0424734
0.982741	0.241998	-0.257397	0.185704	0.0425363
0.983742	0.240669	-0.252686	0.18555	0.0424884
0.984742	0.239708	-0.247961	0.185371	0.0424199
0.985743	0.239141	-0.243291	0.185236	0.0423682
0.986743	0.238991	-0.238742	0.185071	0.0423715
0.987744	0.239275	-0.234379	0.184975	0.0423027
0.988744	0.240007	-0.230262	0.18484	0.0422244
0.989745	0.241194	-0.226449	0.184735	0.0421026
0.990745	0.242838	-0.222995	0.184529	0.0419667
0.991746	0.244936	-0.219947	0.184239	0.0418345
0.992746	0.247477	-0.217348	0.183976	0.0417334
0.993747	0.250445	-0.215234	0.183759	0.041854
0.994747	0.253817	-0.213634	0.183635	0.0418086
0.995748	0.257567	-0.21257	0.183606	0.0417867
0.996748	0.261659	-0.212057	0.183528	0.0418278
0.997749	0.266056	-0.212099	0.183251	0.0418519
0.998749	0.270714	-0.212697	0.183119	0.041694
0.99975	0.275585	-0.213839	0.182926	0.0417973
1.00075	0.280618	-0.215509	0.182838	0.0417958
1.00175	0.285762	-0.217538	0.182684	0.0417515
1.00275	0.290962	-0.220034	0.18253	0.0416596
1.00375	0.296159	-0.222962	0.182392	0.0415538
1.00475	0.301294	-0.226278	0.182335	0.0415787
1.00575	0.306309	-0.229935	0.182208	0.0414833
1.00675	0.311145	-0.233879	0.182094	0.0414354
1.00775	0.315746	-0.238054	0.182006	0.0415022
1.00875	0.320059	-0.2424	0.181955	0.0415796
1.00975	0.324035	-0.246853	0.181697	0.0416228
1.01076	0.327627	-0.251349	0.181507	0.0414725
1.01176	0.330796	-0.255822	0.181239	0.0412066
1.01276	0.333507	-0.260208	0.181193	0.0411159
1.01376	0.335732	-0.264443	0.181053	0.0410458
1.01476	0.33745	-0.268465	0.180829	0.0411493
1.01576	0.338646	-0.272213	0.180662	0.0411378
1.01676	0.339314	-0.275632	0.18056	0.0411487
1.01776	0.339455	-0.27867	0.180527	0.0411568
1.01876	0.339078	-0.281281	0.180416	0.0410484
1.01976	0.338197	-0.283423	0.180289	0.0409953
1.02076	0.336836	-0.285061	0.180184	0.0409586
1.02176	0.335038	-0.286004	0.180126	0.0409268
1.02276	0.332828	-0.286389	0.179864	0.0410332
1.02376	0.33025	-0.286204	0.17966	0.0409848
1.02476	0.327347	-0.285445	0.179303	0.0408471
1.02576	0.324171	-0.284117	0.179147	0.0407573
1.02676	0.320775	-0.282233	0.178887	0.0407628
1.02776	0.317212	-0.279811	0.178726	0.0406704
1.02876	0.31354	-0.27688	0.178621	0.0406939
1.02976	0.309814	-0.273473	0.178467	0.0407497
1.03077	0.306092	-0.269631	0.178255	0.0406105
1.03177	0.302426	-0.265401	0.178094	0.0406209
1.03277	0.298869	-0.260835	0.178112	0.0404675
1.03377	0.295468	-0.255989	0.178082	0.0403912
1.03477	0.292268	-0.250923	0.178016	0.040418
1.03577	0.289305	-0.245701	0.177981	0.0402856
1.03677	0.286614	-0.240387	0.177702	0.040199
1.03777	0.284221	-0.235048	0.177538	0.0401711
1.03877	0.282146	-0.229749	0.177345	0.0400853
1.03977	0.280402	-0.224557	0.177166	0.0400415
1.04077	0.278994	-0.219533	0.176936	0.0398978
1.04177	0.277955	-0.214584	0.176716	0.0398503
1.04277	0.277247	-0.209918	0.176539	0.0397807
1.04377	0.276853	-0.205592	0.176469	0.0397974
1.04477	0.276748	-0.201657	0.176279	0.0397668
1.04577	0.276905	-0.198158	0.176229	0.0397527
1.04677	0.277288	-0.195136	0.176168	0.0396127
1.04777	0.277857	-0.192623	0.176004	0.0395905
1.04877	0.278567	-0.190644	0.175789	0.0395332
1.04977	0.279373	-0.18922	0.175755	0.0395398
1.05078	0.280223	-0.18836	0.17561	0.0395672
1.05178	0.281069	-0.188069	0.175456	0.0395754
1.05278	0.281858	-0.188342	0.175235	0.0395402
1.05378	0.282542	-0.189167	0.175181	0.0394946
1.05478	0.283072	-0.190526	0.175026	0.0393713
1.05578	0.283403	-0.192393	0.174804	0.0393864
1.05678	0.283494	-0.194735	0.174536	0.0393128
1.05778	0.283309	-0.197513	0.174354	0.0392412
1.05878	0.282818	-0.200685	0.174384	0.039109
1.05978	0.281997	-0.204201	0.174212	0.0390798
1.06078	0.280827	-0.208009	0.174125	0.0389306
1.06178	0.27934	-0.211896	0.174004	0.0388576
1.06278	0.277496	-0.215959	0.17404	0.0388404
1.06378	0.275298	-0.220144	0.173852	0.0386712
1.06478	0.272759	-0.224393	0.173626	0.0386209
1.06578	0.2699	-0.228652	0.173494	0.0386125
1.06678	0.266748	-0.232868	0.173406	0.0385166
1.06778	0.263338	-0.236989	0.173211	0.0386718
1.06878	0.259711	-0.240968	0.173197	0.038732
1.06978	0.255914	-0.244761	0.173117	0.0388023
1.07079	0.252	-0.24833	0.173036	0.0387495
1.07179	0.248024	-0.251642	0.17278	0.0385479
1.07279	0.244047	-0.254669	0.172653	0.0385432
1.07379	0.24013	-0.25739	0.17253	0.0383936
1.07479	0.236339	-0.259791	0.172434	0.0383279
1.07579	0.232735	-0.261862	0.172193	0.0382247
1.07679	0.229383	-0.263603	0.171948	0.0381753
1.07779	0.226343	-0.26502	0.171681	0.0381243
1.07879	0.223674	-0.266123	0.171648	0.0380773
1.07979	0.221429	-0.266931	0.171472	0.0380069
1.08079	0.219659	-0.267466	0.171325	0.0379005
1.08179	0.21844	-0.267597	0.171248	0.037831
1.08279	0.217779	-0.267517	0.171104	0.0378081
1.08379	0.217702	-0.267269	0.170876	0.0377559
1.08479	0.218233	-0.266895	0.170637	0.0377118
1.08579	0.219382	-0.266441	0.170477	0.0376952
1.08679	0.221155	-0.265957	0.170308	0.0376708
1.08779	0.223546	-0.265491	0.17009	0.0374657
1.08879	0.226542	-0.265093	0.169883	0.0374047
1.08979	0.230119	-0.26481	0.169735	0.0372216
1.0908	0.234248	-0.264691	0.169614	0.0371354
1.0918	0.238889	-0.264778	0.169385	0.0370779
1.0928	0.243996	-0.265112	0.169215	0.036928
1.0938	0.249516	-0.265732	0.168968	0.0368651
1.0948	0.255389	-0.266668	0.168704	0.0368733
1.0958	0.261551	-0.267947	0.168607	0.0367877
1.0968	0.267932	-0.269591	0.168348	0.0367403
1.0978	0.274461	-0.271614	0.168147	0.0366801
1.0988	0.281062	-0.274025	0.168009	0.0365988
1.0998	0.28766	-0.276825	0.167946	0.0365049
1.1008	0.294178	-0.280009	0.167733	0.0363556
1.1018	0.300589	-0.283401	0.167585	0.0363424
1.1028	0.306776	-0.287148	0.167481	0.0362364
1.1038	0.312665	-0.291228	0.167397	0.0363314
1.1048	0.318189	-0.295614	0.167214	0.0362001
1.1058	0.323284	-0.300274	0.167127	0.0361266
1.1068	0.327891	-0.30517	0.166989	0.036099
1.1078	0.331959	-0.310263	0.166749	0.0360391
1.1088	0.33544	-0.315507	0.166586	0.0360518
1.1098	0.338297	-0.320856	0.166349	0.036055
1.11081	0.3405	-0.326263	0.166026	0.0360585
1.11181	0.342025	-0.331676	0.165838	0.0359868
1.11281	0.342858	-0.337048	0.165663	0.0359076
1.11381	0.342995	-0.342331	0.165421	0.0359966
1.11481	0.342437	-0.347476	0.165244	0.0357846
1.11581	0.341195	-0.352439	0.164992	0.0357837
1.11681	0.33929	-0.35718	0.16486	0.0358467
1.11781	0.336746	-0.361659	0.164649	0.0358205
1.11881	0.3336	-0.365843	0.164433	0.0357771
1.11981	0.32989	-0.369703	0.164288	0.0357272
1.12081	0.325666	-0.373214	0.164113	0.0355929
1.12181	0.321031	-0.376213	0.163907	0.0356502
1.12281	0.315995	-0.378832	0.163831	0.035588
1.12381	0.310617	-0.381066	0.163611	0.035625
1.12481	0.30496	-0.382915	0.16346	0.0355575
1.12581	0.299087	-0.384387	0.163242	0.0355738
1.12681	0.293065	-0.385492	0.163073	0.0355645
1.12781	0.286958	-0.386248	0.162985	0.0354092
1.12881	0.28083	-0.386675	0.162864	0.0353801
1.12981	0.274745	-0.386801	0.162677	0.0352234
1.13082	0.268764	-0.386653	0.162531	0.0351752
1.13182	0.262944	-0.386265	0.16241	0.035136
1.13282	0.257338	-0.38567	0.162226	0.0352121
1.13382	0.251997	-0.384907	0.161993	0.0351911
1.13482	0.246965	-0.384012	0.161726	0.0351566
1.13582	0.242282	-0.383022	0.161507	0.0351426
1.13682	0.237981	-0.381975	0.161264	0.0351747
1.13782	0.234092	-0.380907	0.161159	0.035146
1.13882	0.230635	-0.379851	0.160972	0.035187
1.13982	0.227628	-0.378839	0.160818	0.0350992
1.14082	0.225079	-0.377898	0.160525	0.0351269
1.14182	0.223058	-0.376921	0.160379	0.0351011
1.14282	0.221501	-0.376059	0.160239	0.0350012
1.14382	0.2204	-0.375331	0.160039	0.0349411
1.14482	0.219741	-0.37475	0.159891	0.0348234
1.14582	0.219505	-0.374324	0.159804	0.0347715
1.14682	0.219668	-0.374056	0.159669	0.03484
1.14782	0.220203	-0.373944	0.159477	0.0348278
1.14882	0.221081	-0.373983	0.159315	0.0347968
1.14982	0.222266	-0.37416	0.159074	0.0347828
1.15083	0.223724	-0.374459	0.158922	0.0345479
1.15183	0.225419	-0.374861	0.158799	0.0345518
1.15283	0.227313	-0.375342	0.158729	0.0344686
1.15383	0.229367	-0.375876	0.158542	0.0343781
1.15483	0.231546	-0.376432	0.158295	0.0343973
1.15583	0.233814	-0.37698	0.158118	0.0343874
1.15683	0.236136	-0.377487	0.158088	0.0344548
1.15783	0.238481	-0.377919	0.157978	0.0344732
1.15883	0.240821	-0.378244	0.157827	0.0345171
1.15983	0.243129	-0.378427	0.157738	0.0345042
1.16083	0.245383	-0.378439	0.157527	0.0345231
1.16183	0.247638	-0.378099	0.157293	0.0345238
1.16283	0.249808	-0.377534	0.157059	0.0344223
1.16383	0.251882	-0.376723	0.15691	0.0344171
1.16483	0.253852	-0.375649	0.156756	0.0344889
1.16583	0.255715	-0.374301	0.156622	0.0343137
1.16683	0.25747	-0.37267	0.156446	0.0341672
1.16783	0.259123	-0.370754	0.156327	0.0342336
1.16883	0.260681	-0.368556	0.156144	0.0341502
1.16983	0.262153	-0.366085	0.15595	0.0340463
1.17084	0.263554	-0.363354	0.15581	0.0339386
1.17184	0.264898	-0.360382	0.155745	0.0338363
1.17284	0.266203	-0.357196	0.155658	0.0338883
1.17384	0.267489	-0.353824	0.155588	0.0338952
1.17484	0.268774	-0.350301	0.15537	0.033948
1.17584	0.270079	-0.346666	0.155266	0.0339289
1.17684	0.271425	-0.342962	0.1551	0.0339483
1.17784	0.27283	-0.339235	0.15495	0.0339732
1.17884	0.274314	-0.335532	0.154732	0.0339123
1.17984	0.275894	-0.331905	0.154581	0.0338929
1.18084	0.277584	-0.328403	0.15438	0.033866
1.18184	0.279476	-0.324921	0.154293	0.0338805
1.18284	0.281502	-0.321669	0.154092	0.0338998
1.18384	0.283668	-0.318699	0.153944	0.0340415
1.18484	0.285977	-0.31606	0.153805	0.034023
1.18584	0.28843	-0.3138	0.153576	0.0340048
1.18684	0.291023	-0.31196	0.15334	0.0339989
1.18784	0.29375	-0.310581	0.153377	0.0339555
1.18884	0.2966	-0.309694	0.153177	0.0338995
1.18984	0.29956	-0.309328	0.153038	0.0338881
1.19085	0.302615	-0.309505	0.152905	0.0336546
1.19185	0.305745	-0.310238	0.152807	0.0337533
1.19285	0.308928	-0.311536	0.152718	0.0336058
1.19385	0.312142	-0.3134	0.152526	0.033518
1.19485	0.315361	-0.315822	0.152331	0.0335436
1.19585	0.318557	-0.31879	0.152228	0.0335302
1.19685	0.321703	-0.322281	0.152035	0.0335281
1.19785	0.32477	-0.326268	0.151837	0.0334653
1.19885	0.32773	-0.330716	0.15163	0.0335007
1.19985	0.330553	-0.335583	0.151399	0.0334376
1.20085	0.333213	-0.340823	0.151276	0.0333809
1.20185	0.335756	-0.346229	0.151114	0.0333543
1.20285	0.338084	-0.3519	0.150937	0.0333887
1.20385	0.340173	-0.357777	0.15077	0.0332508
1.20485	0.342	-0.363802	0.150573	0.0332428
1.20585	0.343544	-0.369912	0.150433	0.0332242
1.20685	0.344788	-0.376044	0.150271	0.0331594
1.20785	0.345717	-0.382137	0.150118	0.0330747
1.20885	0.346321	-0.388129	0.149846	0.0330826
1.20985	0.346589	-0.39396	0.149619	0.0330443
1.21086	0.346518	-0.399573	0.149426	0.0330664
1.21186	0.346105	-0.404914	0.14927	0.0330904
1.21286	0.345351	-0.409934	0.149237	0.0331288
1.21386	0.344262	-0.41459	0.149061	0.0331205
1.21486	0.342845	-0.418842	0.148905	0.0331468
1.21586	0.34111	-0.422658	0.148742	0.0331453
1.21686	0.339072	-0.426011	0.148529	0.0331737
1.21786	0.336747	-0.428881	0.148429	0.0332475
1.21886	0.334154	-0.431256	0.148289	0.0332456
1.21986	0.331313	-0.433131	0.148083	0.0331208
1.22086	0.328249	-0.434505	0.147901	0.0330852
1.22186	0.325036	-0.435231	0.147767	0.0330715
1.22286	0.321652	-0.435482	0.147667	0.032967
1.22386	0.318122	-0.43528	0.147529	0.0330143
1.22486	0.314474	-0.434653	0.147379	0.0328616
1.22586	0.310736	-0.433633	0.147244	0.032626
1.22686	0.306936	-0.432257	0.147028	0.0325467
1.22786	0.303102	-0.430567	0.146929	0.0324536
1.22886	0.299264	-0.428605	0.146731	0.0324595
1.22986	0.295448	-0.426417	0.146619	0.0323385
1.23087	0.291682	-0.424049	0.146444	0.0321579
1.23187	0.287992	-0.421547	0.146278	0.0322178
1.23287	0.284404	-0.418958	0.146121	0.032165
1.23387	0.280942	-0.416326	0.145881	0.0322663
1.23487	0.277629	-0.413695	0.145834	0.032159
1.23587	0.274486	-0.411103	0.145674	0.0322459
1.23687	0.271534	-0.408587	0.145553	0.03217
1.23787	0.26879	-0.406179	0.145433	0.0320396
1.23887	0.266271	-0.403907	0.145232	0.0320095
1.23987	0.263992	-0.401794	0.145126	0.0319444
1.24087	0.261965	-0.399856	0.144975	0.0319713
1.24187	0.260263	-0.397944	0.144879	0.0319724
1.24287	0.258831	-0.396226	0.144772	0.0319425
1.24387	0.257674	-0.394705	0.144663	0.0319854
1.24487	0.256797	-0.393382	0.144562	0.0319957
1.24587	0.256199	-0.39225	0.144354	0.0320092
1.24687	0.25588	-0.3913	0.144244	0.0319188
1.24787	0.255835	-0.390517	0.144174	0.0320071
1.24887	0.256058	-0.389883	0.143926	0.0320236
1.24987	0.256542	-0.389377	0.143805	0.0320401
1.25088	0.257274	-0.388977	0.143598	0.0319743
1.25188	0.258243	-0.388657	0.143422	0.0318982
1.25288	0.259434	-0.38839	0.143296	0.0319209
1.25388	0.260829	-0.388151	0.143075	0.0319412
1.25488	0.26241	-0.387912	0.14297	0.0320105
1.25588	0.264156	-0.387648	0.142753	0.0319581
1.25688	0.266045	-0.387334	0.142724	0.0319873
1.25788	0.268052	-0.386948	0.142676	0.0319848
1.25888	0.270153	-0.38647	0.142633	0.0319993
1.25988	0.272321	-0.385882	0.14243	0.0320963
1.26088	0.27453	-0.38517	0.142315	0.0320632
1.26188	0.276815	-0.384161	0.142213	0.0321381
1.26288	0.279085	-0.383009	0.142161	0.0321629
1.26388	0.281309	-0.381713	0.142041	0.0321119
1.26488	0.283458	-0.380279	0.141858	0.0320196
1.26588	0.285503	-0.378713	0.141608	0.0320563
1.26688	0.287417	-0.377027	0.141408	0.0320033
1.26788	0.289172	-0.375235	0.141271	0.0320165
1.26888	0.290741	-0.373355	0.141225	0.0320026
1.26988	0.292101	-0.371408	0.141092	0.0318433
1.27089	0.293228	-0.369415	0.141029	0.0318254
1.27189	0.294102	-0.367401	0.140906	0.0317871
1.27289	0.294706	-0.365392	0.14078	0.0317398
1.27389	0.295022	-0.363412	0.140733	0.03168
1.27489	0.295038	-0.361487	0.140541	0.0317146
1.27589	0.294744	-0.359641	0.140523	0.031648
1.27689	0.294133	-0.357898	0.140439	0.0314299
1.27789	0.2932	-0.356278	0.140195	0.0313723
1.27889	0.291945	-0.354799	0.139876	0.0313978
1.27989	0.29037	-0.353477	0.139685	0.0313882
1.28089	0.288482	-0.352323	0.139415	0.0313736
1.28189	0.286373	-0.351187	0.139242	0.0312718
1.28289	0.28397	-0.350232	0.139004	0.0312991
1.28389	0.281286	-0.349461	0.138911	0.0312463
1.28489	0.278338	-0.348872	0.138751	0.0312757
1.28589	0.275146	-0.348458	0.138514	0.0312434
1.28689	0.27173	-0.348208	0.138358	0.0312571
1.28789	0.268114	-0.348107	0.138268	0.0312471
1.28889	0.264323	-0.348138	0.138137	0.0312057
1.28989	0.260385	-0.348277	0.138042	0.0312067
1.2909	0.256328	-0.348499	0.137963	0.0313557
1.2919	0.252181	-0.348778	0.137853	0.0312421
1.2929	0.247975	-0.349083	0.137758	0.0312472
1.2939	0.243739	-0.349384	0.137542	0.0311316
1.2949	0.239504	-0.349647	0.137348	0.0310633
1.2959	0.235299	-0.349841	0.137139	0.031009
1.2969	0.231153	-0.349935	0.137028	0.0310341
1.2979	0.227096	-0.349896	0.136871	0.0309682
1.2989	0.223152	-0.349696	0.13668	0.0309759
1.2999	0.219347	-0.349307	0.136514	0.0311435
1.3009	0.215705	-0.348704	0.136332	0.0310549
1.3019	0.212272	-0.347795	0.136122	0.0311458
1.3029	0.209036	-0.346643	0.135935	0.0311233
1.3039	0.206015	-0.345237	0.135668	0.0311151
1.3049	0.203221	-0.343566	0.135541	0.0311448
1.3059	0.200665	-0.341624	0.135379	0.0311273
1.3069	0.198355	-0.33941	0.135131	0.0310409
1.3079	0.196297	-0.336925	0.134964	0.0310235
1.3089	0.194492	-0.334177	0.134753	0.0309999
1.3099	0.19294	-0.331177	0.13461	0.0310604
1.31091	0.191637	-0.327939	0.134532	0.0310972
1.31191	0.190576	-0.324484	0.134433	0.0310794
1.31291	0.189748	-0.320834	0.134188	0.0311232
1.31391	0.189141	-0.317016	0.134042	0.0310311
1.31491	0.18874	-0.31306	0.133821	0.0309251
1.31591	0.188529	-0.308997	0.133677	0.0309725
1.31691	0.188489	-0.304864	0.133628	0.0310261
1.31791	0.188599	-0.300696	0.133622	0.0309835
1.31891	0.188837	-0.296531	0.133446	0.0309279
1.31991	0.189181	-0.292407	0.133348	0.0309394
1.32091	0.189606	-0.288362	0.133222	0.0309025
1.32191	0.190107	-0.284346	0.133186	0.0309397
1.32291	0.190638	-0.280497	0.133108	0.0309523
1.32391	0.191174	-0.276851	0.132936	0.0309632
1.32491	0.191692	-0.273439	0.132843	0.03093
1.32591	0.192171	-0.270291	0.132682	0.0309846
1.32691	0.192591	-0.267431	0.132529	0.0309322
1.32791	0.192934	-0.26488	0.132354	0.030875
1.32891	0.193183	-0.262653	0.1323	0.0307677
1.32991	0.193328	-0.260762	0.132146	0.030655
1.33092	0.193356	-0.259212	0.131902	0.0305656
1.33192	0.193263	-0.258005	0.131774	0.0305261
1.33292	0.193044	-0.257135	0.131709	0.0305966
1.33392	0.1927	-0.256593	0.131426	0.0305333
1.33492	0.192234	-0.256367	0.131382	0.0304475
1.33592	0.191654	-0.256436	0.131197	0.0303941
1.33692	0.19097	-0.256778	0.131147	0.0305239
1.33792	0.190196	-0.257367	0.131099	0.0305377
1.33892	0.189348	-0.258172	0.130918	0.0305944
1.33992	0.188447	-0.259161	0.130725	0.0306852
1.34092	0.187513	-0.260299	0.130586	0.0306478
1.34192	0.186607	-0.261462	0.130375	0.0305944
1.34292	0.185712	-0.262714	0.130218	0.0306276
1.34392	0.184853	-0.26402	0.129963	0.0306196
1.34492	0.184057	-0.265344	0.129788	0.0305304
1.34592	0.183351	-0.26665	0.129758	0.0305217
1.34692	0.18276	-0.267904	0.129711	0.0305521
1.34792	0.18231	-0.269076	0.12968	0.0304452
1.34892	0.182022	-0.270137	0.129491	0.0304824
1.34992	0.181917	-0.271062	0.129414	0.0304913
1.35093	0.182013	-0.271832	0.129384	0.0305474
1.35193	0.182323	-0.272431	0.129129	0.0306027
1.35293	0.182858	-0.272849	0.128921	0.0304802
1.35393	0.183623	-0.273084	0.128614	0.0304336
1.35493	0.184618	-0.273136	0.128577	0.0303716
1.35593	0.18584	-0.273013	0.128355	0.0303457
1.35693	0.18728	-0.27273	0.128216	0.030265
1.35793	0.188924	-0.272307	0.128052	0.0302478
1.35893	0.190752	-0.271768	0.127928	0.0302712
1.35993	0.192742	-0.271143	0.127791	0.0302701
1.36093	0.194864	-0.270467	0.127685	0.0302944
1.36193	0.197122	-0.26969	0.127596	0.0303378
1.36293	0.199441	-0.268955	0.127534	0.030361
1.36393	0.201783	-0.268307	0.127471	0.0302974
1.36493	0.204109	-0.267789	0.127273	0.0301867
1.36593	0.206378	-0.267446	0.127176	0.030397
1.36693	0.208549	-0.267319	0.126864	0.030396
1.36793	0.210583	-0.267447	0.126653	0.0303335
1.36893	0.212441	-0.267866	0.12657	0.030347
1.36993	0.214087	-0.268606	0.126302	0.0303889
1.37094	0.215489	-0.269694	0.12615	0.0302977
1.37194	0.216618	-0.271147	0.126079	0.0302405
1.37294	0.21745	-0.272978	0.125964	0.0301519
1.37394	0.217968	-0.275191	0.125873	0.0303241
1.37494	0.218159	-0.277782	0.125742	0.0302216
1.37594	0.218017	-0.280739	0.125617	0.0301089
1.37694	0.217544	-0.28404	0.12543	0.0302022
1.37794	0.216747	-0.287657	0.125296	0.030102
1.37894	0.215641	-0.291553	0.125273	0.0300811
1.37994	0.214248	-0.295681	0.125205	0.0299805
1.38094	0.212596	-0.29999	0.125022	0.0299463
1.38194	0.210748	-0.304342	0.124919	0.0299643
1.38294	0.208711	-0.308764	0.124792	0.0301032
1.38394	0.20653	-0.313191	0.124657	0.0301573
1.38494	0.204254	-0.317551	0.124431	0.0301353
1.38594	0.201937	-0.321771	0.12423	0.030116
1.38694	0.199632	-0.325778	0.124087	0.0299887
1.38794	0.197396	-0.329498	0.124048	0.029961
1.38894	0.195284	-0.332861	0.123801	0.0299089
1.38994	0.193353	-0.3358	0.123719	0.0298094
1.39095	0.191655	-0.338256	0.123586	0.0297354
1.39195	0.190239	-0.340175	0.123482	0.0296647
1.39295	0.189151	-0.341511	0.123426	0.0296283
1.39395	0.188431	-0.342228	0.123439	0.0296504
1.39495	0.188112	-0.342304	0.123245	0.029534
1.39595	0.188219	-0.341723	0.123079	0.0293744
1.39695	0.188773	-0.340485	0.122981	0.0293129
1.39795	0.189782	-0.338602	0.122791	0.0292829
1.39895	0.19125	-0.336099	0.122708	0.0292715
1.39995	0.193168	-0.33301	0.122536	0.0292751
1.40095	0.195522	-0.329387	0.122409	0.0292133
1.40195	0.198307	-0.325205	0.122345	0.0292441
1.40295	0.201469	-0.320633	0.122193	0.0292855
1.40395	0.204971	-0.315749	0.122051	0.0292166
1.40495	0.208766	-0.310643	0.121885	0.0291143
1.40595	0.212805	-0.305408	0.121645	0.0290175
1.40695	0.217033	-0.300141	0.121534	0.0291192
1.40795	0.221392	-0.294942	0.121416	0.029079
1.40895	0.225821	-0.28991	0.121213	0.0291109
1.40995	0.230262	-0.285145	0.121069	0.0290121
1.41096	0.234652	-0.28074	0.120968	0.0289818
1.41196	0.238936	-0.276784	0.120753	0.0288561
1.41296	0.243057	-0.273359	0.120697	0.0288761
1.41396	0.246966	-0.270538	0.12058	0.028927
1.41496	0.250616	-0.268381	0.120534	0.0289496
1.41596	0.253971	-0.266939	0.120425	0.0289946
1.41696	0.256997	-0.266249	0.120273	0.0290136
1.41796	0.259671	-0.266334	0.120242	0.0290213
1.41896	0.261977	-0.267203	0.120194	0.0290302
1.41996	0.263908	-0.26885	0.119936	0.0289709
1.42096	0.265466	-0.271256	0.119854	0.0290653
1.42196	0.266679	-0.274287	0.119704	0.0290638
1.42296	0.267542	-0.278011	0.119615	0.0289421
1.42396	0.26808	-0.282369	0.119503	0.0288721
1.42496	0.268325	-0.287291	0.11936	0.0288583
1.42596	0.268313	-0.292697	0.119126	0.0289629
1.42696	0.268087	-0.298497	0.119022	0.0288326
1.42796	0.267691	-0.304597	0.118988	0.0288214
1.42896	0.267174	-0.310898	0.118916	0.0288505
1.42996	0.266584	-0.317299	0.118758	0.0288011
1.43097	0.265968	-0.3237	0.118706	0.0288983
1.43197	0.265372	-0.330002	0.118536	0.0289266
1.43297	0.264839	-0.336114	0.118301	0.0288822
1.43397	0.264406	-0.341949	0.118125	0.0287628
1.43497	0.264104	-0.347432	0.117994	0.0287532
1.43597	0.26396	-0.352495	0.117916	0.0286713
1.43697	0.26399	-0.357084	0.117723	0.0287139
1.43797	0.264205	-0.36116	0.117647	0.0287127
1.43897	0.264603	-0.364695	0.117494	0.0286213
1.43997	0.265177	-0.367677	0.117381	0.0285623
1.44097	0.26591	-0.370108	0.11728	0.028555
1.44197	0.266805	-0.371912	0.117168	0.0284081
1.44297	0.267793	-0.373227	0.117062	0.02834
1.44397	0.268834	-0.374095	0.116941	0.0282848
1.44497	0.269878	-0.374572	0.116809	0.0282271
1.44597	0.270873	-0.37472	0.116652	0.0281551
1.44697	0.271763	-0.374609	0.116467	0.0280868
1.44797	0.272488	-0.374314	0.116351	0.0280594
1.44897	0.272989	-0.373914	0.116134	0.0280211
1.44997	0.273209	-0.373485	0.115921	0.0279188
1.45098	0.273091	-0.373104	0.115676	0.027827
1.45198	0.272584	-0.372842	0.115669	0.0278271
1.45298	0.271643	-0.372765	0.115612	0.0277097
1.45398	0.270231	-0.372927	0.11546	0.02766
1.45498	0.268319	-0.373373	0.115281	0.0277223
1.45598	0.265889	-0.374133	0.114989	0.0276668
1.45698	0.262935	-0.375225	0.114962	0.0276738
1.45798	0.259461	-0.376648	0.114858	0.0276501
1.45898	0.255487	-0.378387	0.114571	0.0276511
1.45998	0.251043	-0.380407	0.114607	0.0276147
1.46098	0.246174	-0.382658	0.114474	0.027533
1.46198	0.240966	-0.384981	0.114226	0.0274467
1.46298	0.235456	-0.387397	0.114145	0.0273862
1.46398	0.229725	-0.389807	0.114077	0.0273829
1.46498	0.223864	-0.392098	0.11396	0.027349
1.46598	0.217974	-0.394144	0.113829	0.027258
1.46698	0.212164	-0.395811	0.113671	0.0272517
1.46798	0.206546	-0.396956	0.113498	0.0272775
1.46898	0.201239	-0.397433	0.113346	0.0272027
1.46998	0.196361	-0.397094	0.113186	0.0272278
1.47099	0.192029	-0.395793	0.113087	0.027255
1.47199	0.188358	-0.39339	0.112945	0.0271484
1.47299	0.185458	-0.389752	0.11297	0.0270651
1.47399	0.183429	-0.38476	0.112835	0.0270369
1.47499	0.182364	-0.378307	0.112716	0.0270628
1.47599	0.182343	-0.370306	0.112584	0.0270036
1.47699	0.183431	-0.360688	0.112407	0.0270393
1.47799	0.18568	-0.349407	0.112335	0.027044
1.47899	0.189124	-0.33644	0.112237	0.0269262
1.47999	0.193781	-0.32179	0.112055	0.0269198
1.48099	0.19965	-0.305485	0.111963	0.0269768
1.48199	0.206738	-0.287495	0.111854	0.0269387
1.48299	0.214977	-0.267999	0.111602	0.0268688
1.48399	0.224311	-0.247103	0.111454	0.0268668
1.48499	0.234668	-0.224938	0.11132	0.0267323
1.48599	0.245959	-0.201654	0.111027	0.0268485
1.48699	0.258079	-0.177423	0.110935	0.0268925
1.48799	0.270913	-0.152434	0.110754	0.0269531
1.48899	0.284332	-0.12689	0.110631	0.0270422
1.48999	0.298199	-0.101003	0.110412	0.027027
1.491	0.31237	-0.0749967	0.110181	0.0269599
1.492	0.326698	-0.0490957	0.109953	0.0269289
1.493	0.341031	-0.0235264	0.109793	0.0268705
1.494	0.35522	0.00148816	0.109674	0.0267385
1.495	0.369119	0.0257318	0.109424	0.0268271
1.496	0.382587	0.0489988	0.10934	0.0268059
1.497	0.39549	0.0710972	0.10935	0.0268536
1.498	0.407706	0.0918521	0.109311	0.0268794
1.499	0.419123	0.111108	0.10914	0.0267119
[truncated: 1 more rows]
