# Supplementary material for: Evidence accumulation relates to perceptual consciousness and monitoring
Source: Nat Commun. 2021 May 31;12:3261. doi: 10.1038/s41467-021-23540-y (PMC8166835; doi:10.1038/s41467-021-23540-y)
Supplement: Supplementary file 4 — Source Data [file 41467_2021_23540_MOESM4_ESM.zip › Supplementary Data/SFig.5_3.xls]

## Sheet: Sheet1
t	erphit	erpmiss	simhit	simmiss
-0.5	-0.17381	0.215355	-0.102317	-0.0628283
-0.498999	-0.17772	0.218283	-0.102119	-0.0627254
-0.497999	-0.182019	0.221102	-0.101089	-0.0623867
-0.496998	-0.186672	0.223779	-0.100461	-0.0619503
-0.495998	-0.191639	0.226282	-0.100421	-0.0616968
-0.494997	-0.196872	0.228576	-0.100541	-0.0615029
-0.493997	-0.20232	0.230629	-0.100065	-0.061435
-0.492996	-0.207931	0.232407	-0.0997607	-0.0611633
-0.491996	-0.213646	0.23388	-0.099735	-0.0611802
-0.490995	-0.21941	0.235019	-0.0997274	-0.0615942
-0.489995	-0.225162	0.235796	-0.0991718	-0.0612367
-0.488994	-0.230845	0.236187	-0.0992359	-0.0611657
-0.487994	-0.236402	0.236172	-0.0996324	-0.0608693
-0.486993	-0.241778	0.235733	-0.0986458	-0.0607912
-0.485993	-0.246921	0.23486	-0.0981533	-0.0609687
-0.484992	-0.251784	0.233543	-0.0982472	-0.0613607
-0.483992	-0.25632	0.23178	-0.099157	-0.0610293
-0.482991	-0.260491	0.229573	-0.0982706	-0.0608256
-0.481991	-0.264262	0.22693	-0.0983898	-0.0608156
-0.48099	-0.267603	0.223863	-0.0978189	-0.0604248
-0.47999	-0.270491	0.220392	-0.0972665	-0.0597748
-0.478989	-0.272422	0.217042	-0.0982421	-0.0596136
-0.477989	-0.273876	0.213338	-0.0976065	-0.0597597
-0.476988	-0.274855	0.209302	-0.0980353	-0.0591571
-0.475988	-0.275368	0.204962	-0.0979125	-0.0598941
-0.474987	-0.275428	0.200349	-0.097162	-0.0590805
-0.473987	-0.275056	0.195497	-0.0961651	-0.0590296
-0.472986	-0.274275	0.190443	-0.0956711	-0.0590169
-0.471986	-0.273117	0.185225	-0.0953174	-0.0589906
-0.470985	-0.271613	0.179883	-0.0949095	-0.059122
-0.469985	-0.269802	0.174457	-0.0953489	-0.0591059
-0.468984	-0.267725	0.16899	-0.0953338	-0.0587984
-0.467984	-0.265423	0.163522	-0.0953587	-0.0583956
-0.466983	-0.262942	0.158093	-0.0949917	-0.0582236
-0.465983	-0.260327	0.152741	-0.0947737	-0.057843
-0.464982	-0.257623	0.147504	-0.0948619	-0.0578819
-0.463982	-0.254877	0.142418	-0.0946969	-0.0586784
-0.462981	-0.252131	0.137513	-0.0940131	-0.0585955
-0.461981	-0.249429	0.132821	-0.0935858	-0.0586709
-0.46098	-0.246809	0.128368	-0.0933768	-0.0591655
-0.45998	-0.244309	0.124176	-0.0932021	-0.0590184
-0.458979	-0.241466	0.120773	-0.0932629	-0.0588607
-0.457979	-0.238809	0.117664	-0.0925924	-0.0584742
-0.456978	-0.236371	0.114852	-0.0923955	-0.0580508
-0.455978	-0.234181	0.112338	-0.0916298	-0.0581084
-0.454977	-0.232263	0.110116	-0.0911635	-0.0573634
-0.453977	-0.230636	0.108178	-0.0909598	-0.0571588
-0.452976	-0.229314	0.106513	-0.0913433	-0.0570687
-0.451976	-0.228308	0.105104	-0.0910259	-0.0569819
-0.450975	-0.22762	0.103933	-0.0909922	-0.0570971
-0.449975	-0.227252	0.102978	-0.0907233	-0.0569593
-0.448974	-0.227199	0.102215	-0.0906965	-0.0564714
-0.447974	-0.227453	0.101619	-0.0905948	-0.0560482
-0.446973	-0.228	0.10116	-0.0901981	-0.0562695
-0.445973	-0.228826	0.100809	-0.0895887	-0.0558548
-0.444972	-0.22991	0.100536	-0.0884641	-0.0554234
-0.443972	-0.231233	0.100312	-0.0881963	-0.0553713
-0.442971	-0.23277	0.100105	-0.0876473	-0.0548944
-0.441971	-0.234495	0.0998857	-0.0872903	-0.0545324
-0.44097	-0.236383	0.0996259	-0.0871042	-0.0551182
-0.43997	-0.238405	0.0992983	-0.087221	-0.0552633
-0.438969	-0.240007	0.0993159	-0.0871525	-0.0548601
-0.437969	-0.241699	0.099218	-0.0866145	-0.0542874
-0.436968	-0.243465	0.0989757	-0.0865092	-0.0544377
-0.435968	-0.245288	0.0985624	-0.0862927	-0.0541254
-0.434967	-0.247153	0.097954	-0.0853513	-0.0538793
-0.433967	-0.249049	0.0971289	-0.0851044	-0.0536787
-0.432966	-0.250963	0.0960684	-0.0845772	-0.0545266
-0.431966	-0.252888	0.0947566	-0.0835347	-0.0542573
-0.430965	-0.254818	0.0931802	-0.082982	-0.0537806
-0.429965	-0.256752	0.0913293	-0.0829653	-0.0538599
-0.428964	-0.25869	0.0891964	-0.0816435	-0.0537301
-0.427964	-0.260635	0.086777	-0.081801	-0.0536635
-0.426963	-0.262593	0.0840695	-0.0815793	-0.0530424
-0.425963	-0.264574	0.0810747	-0.0807703	-0.0529738
-0.424962	-0.26659	0.0777964	-0.0798906	-0.0526537
-0.423962	-0.268653	0.0742405	-0.0794517	-0.0529568
-0.422961	-0.27078	0.0704157	-0.0796851	-0.052719
-0.421961	-0.272987	0.0663327	-0.0794086	-0.0526472
-0.42096	-0.275292	0.0620045	-0.0786289	-0.0522929
-0.41996	-0.277714	0.0574459	-0.078014	-0.0517235
-0.418959	-0.27975	0.0531139	-0.0777763	-0.0512346
-0.417959	-0.281951	0.0485875	-0.0776838	-0.0503696
-0.416958	-0.284342	0.0438784	-0.0770231	-0.0498
-0.415958	-0.286947	0.0389993	-0.0769314	-0.0498567
-0.414957	-0.289788	0.0339635	-0.0766522	-0.049791
-0.413957	-0.292885	0.0287851	-0.0771281	-0.0489983
-0.412956	-0.296254	0.0234791	-0.0773273	-0.0490131
-0.411956	-0.299908	0.0180608	-0.0772355	-0.0490026
-0.410955	-0.303856	0.0125462	-0.0770142	-0.0489888
-0.409955	-0.308104	0.00695197	-0.076541	-0.0485336
-0.408954	-0.312653	0.00129525	-0.0768344	-0.0485743
-0.407954	-0.3175	-0.00440604	-0.0761206	-0.0484169
-0.406953	-0.322636	-0.0101333	-0.0757907	-0.0484074
-0.405953	-0.328048	-0.0158669	-0.0762398	-0.0482518
-0.404952	-0.33372	-0.0215866	-0.0752321	-0.0482832
-0.403952	-0.339628	-0.0272708	-0.0747686	-0.0479045
-0.402951	-0.345744	-0.0328969	-0.0740683	-0.0478917
-0.401951	-0.352037	-0.0384411	-0.0742985	-0.0478947
-0.40095	-0.358469	-0.0438782	-0.0736521	-0.0473754
-0.39995	-0.364999	-0.0491818	-0.0737413	-0.0473379
-0.398949	-0.371046	-0.053845	-0.0736417	-0.0472698
-0.397949	-0.377106	-0.0583161	-0.0728514	-0.047159
-0.396948	-0.383135	-0.0625743	-0.0724605	-0.0467182
-0.395948	-0.389087	-0.0665979	-0.0718504	-0.0466363
-0.394947	-0.394914	-0.0703652	-0.071495	-0.0463371
-0.393947	-0.400566	-0.0738539	-0.0708778	-0.0464077
-0.392946	-0.405991	-0.0770419	-0.0710523	-0.0471689
-0.391946	-0.411137	-0.0799069	-0.0704702	-0.0467163
-0.390945	-0.415952	-0.0824273	-0.0697981	-0.0464116
-0.389945	-0.420383	-0.0845818	-0.0688816	-0.0464321
-0.388944	-0.42438	-0.08635	-0.0684349	-0.0463631
-0.387944	-0.427894	-0.0877125	-0.0681629	-0.0461597
-0.386943	-0.430876	-0.0886512	-0.067834	-0.0460819
-0.385943	-0.433282	-0.0891491	-0.0673658	-0.0465368
-0.384942	-0.435071	-0.0891912	-0.0674362	-0.0462381
-0.383942	-0.436205	-0.0887642	-0.0676595	-0.0458567
-0.382941	-0.436648	-0.0878568	-0.0677713	-0.0454899
-0.381941	-0.436372	-0.08646	-0.0672417	-0.0453506
-0.38094	-0.43535	-0.084567	-0.0668632	-0.0453381
-0.37994	-0.433562	-0.0821738	-0.06633	-0.0446898
-0.378939	-0.430463	-0.0788089	-0.0663098	-0.0448133
-0.377939	-0.42658	-0.0749444	-0.0658648	-0.0445644
-0.376938	-0.421917	-0.0705937	-0.0655768	-0.044704
-0.375938	-0.416485	-0.0657734	-0.0654782	-0.0444383
-0.374937	-0.410301	-0.0605036	-0.0654418	-0.043797
-0.373937	-0.403387	-0.054808	-0.0657423	-0.0434227
-0.372936	-0.39577	-0.0487137	-0.065639	-0.0429051
-0.371936	-0.387485	-0.042251	-0.0646382	-0.0427852
-0.370935	-0.378571	-0.0354538	-0.0648879	-0.0424943
-0.369935	-0.369071	-0.0283588	-0.0648527	-0.0419259
-0.368934	-0.359036	-0.0210057	-0.0648394	-0.0415978
-0.367934	-0.348519	-0.0134367	-0.0644902	-0.0412384
-0.366933	-0.337579	-0.0056962	-0.0647677	-0.0408676
-0.365933	-0.326277	0.00216956	-0.0654847	-0.0405352
-0.364932	-0.314679	0.0101129	-0.0653517	-0.0401249
-0.363932	-0.302851	0.0180851	-0.0654147	-0.0400099
-0.362931	-0.290863	0.0260372	-0.0646289	-0.0396833
-0.361931	-0.278784	0.0339199	-0.0644677	-0.0393635
-0.36093	-0.266686	0.0416846	-0.0636009	-0.0394569
-0.35993	-0.254637	0.0492838	-0.0639561	-0.0385352
-0.358929	-0.242253	0.0571595	-0.0641271	-0.0384786
-0.357929	-0.23006	0.0647705	-0.0639134	-0.0385196
-0.356928	-0.218133	0.0720662	-0.0632663	-0.0384307
-0.355928	-0.206538	0.0789992	-0.0624114	-0.038064
-0.354927	-0.195342	0.0855248	-0.0619275	-0.0377733
-0.353927	-0.184606	0.0916022	-0.0603228	-0.0373988
-0.352926	-0.174384	0.0971942	-0.0599737	-0.0373278
-0.351926	-0.164727	0.102268	-0.0599411	-0.0374487
-0.350925	-0.155678	0.106795	-0.0592772	-0.0374047
-0.349925	-0.147274	0.110752	-0.0588944	-0.0377441
-0.348924	-0.139546	0.114118	-0.0594352	-0.0371149
-0.347924	-0.132515	0.116881	-0.05891	-0.0374225
-0.346923	-0.126198	0.119029	-0.0577049	-0.0374445
-0.345923	-0.120603	0.12056	-0.0576559	-0.0371916
-0.344922	-0.115728	0.121473	-0.0573776	-0.036779
-0.343922	-0.111568	0.121775	-0.0568459	-0.0365506
-0.342921	-0.108106	0.121476	-0.0565668	-0.0358021
-0.341921	-0.10532	0.120592	-0.0564445	-0.0353596
-0.34092	-0.103182	0.119142	-0.0563101	-0.0352326
-0.33992	-0.101654	0.117151	-0.0564821	-0.0345407
-0.338919	-0.100252	0.115134	-0.0563724	-0.0346661
-0.337919	-0.0993842	0.112628	-0.056582	-0.0348615
-0.336918	-0.0990067	0.109658	-0.0566505	-0.0349729
-0.335918	-0.0990694	0.106256	-0.0564403	-0.0344084
-0.334917	-0.0995185	0.102454	-0.0559427	-0.0339357
-0.333917	-0.100297	0.0982855	-0.0562919	-0.0336908
-0.332916	-0.101347	0.0937874	-0.0564556	-0.033542
-0.331916	-0.102608	0.0889966	-0.0556556	-0.0334603
-0.330915	-0.104019	0.0839509	-0.0555496	-0.0329991
-0.329915	-0.10552	0.078688	-0.055182	-0.0326327
-0.328914	-0.107053	0.0732454	-0.0548123	-0.0321798
-0.327914	-0.108561	0.0676596	-0.054949	-0.0323471
-0.326913	-0.10999	0.061966	-0.0551288	-0.0323812
-0.325913	-0.111291	0.0561986	-0.0549147	-0.031794
-0.324912	-0.112417	0.0503893	-0.0557593	-0.0317316
-0.323912	-0.113327	0.0445682	-0.0551174	-0.0314829
-0.322911	-0.113985	0.0387629	-0.0543485	-0.0308925
-0.321911	-0.114359	0.0329986	-0.0539119	-0.029827
-0.32091	-0.114424	0.0272981	-0.0536247	-0.029355
-0.31991	-0.114161	0.0216815	-0.0528282	-0.0290505
-0.318909	-0.113099	0.0166303	-0.0516842	-0.0290794
-0.317909	-0.111706	0.0116882	-0.0517032	-0.0295722
-0.316908	-0.109987	0.00685934	-0.0515368	-0.0298177
-0.315908	-0.107953	0.00214533	-0.0514597	-0.0301077
-0.314907	-0.105618	-0.00245447	-0.051759	-0.030199
-0.313907	-0.103002	-0.00694281	-0.0511702	-0.0298886
-0.312906	-0.100128	-0.0113243	-0.0504505	-0.0303174
-0.311906	-0.097023	-0.0156054	-0.0501043	-0.0302534
-0.310905	-0.0937182	-0.0197936	-0.0498147	-0.029891
-0.309905	-0.0902463	-0.0238977	-0.0500769	-0.0294731
-0.308904	-0.0866427	-0.027927	-0.0500225	-0.0298682
-0.307904	-0.0829444	-0.0318913	-0.0496035	-0.0296356
-0.306903	-0.0791893	-0.0358004	-0.0497181	-0.0296425
-0.305903	-0.0754161	-0.0396635	-0.0487679	-0.0296388
-0.304902	-0.0716632	-0.0434893	-0.0492478	-0.0302339
-0.303902	-0.0679681	-0.0472854	-0.0494011	-0.0301769
-0.302901	-0.0643675	-0.0510577	-0.0488268	-0.0297359
-0.301901	-0.0608961	-0.0548106	-0.0485622	-0.0294924
-0.3009	-0.0575861	-0.0585464	-0.0483255	-0.0288776
-0.2999	-0.0544676	-0.0622654	-0.0485717	-0.0286121
-0.298899	-0.0510614	-0.0654945	-0.0483466	-0.0285309
-0.297899	-0.0479109	-0.0687037	-0.0473336	-0.0281514
-0.296898	-0.0450443	-0.0718945	-0.0466297	-0.0282473
-0.295898	-0.042486	-0.075066	-0.046006	-0.0277113
-0.294897	-0.040256	-0.078215	-0.0464639	-0.0272807
-0.293897	-0.0383705	-0.0813361	-0.0458512	-0.0269595
-0.292896	-0.0368412	-0.0844218	-0.0446363	-0.0266939
-0.291896	-0.0356758	-0.0874628	-0.0448901	-0.0269722
-0.290895	-0.0348784	-0.0904476	-0.0447645	-0.0259598
-0.289895	-0.0344489	-0.0933637	-0.0443067	-0.0260412
-0.288894	-0.0343839	-0.0961968	-0.0446448	-0.0258669
-0.287894	-0.0346765	-0.0989315	-0.0447127	-0.0261256
-0.286893	-0.0353167	-0.101551	-0.0440113	-0.025922
-0.285893	-0.0362918	-0.10404	-0.0431151	-0.0254278
-0.284892	-0.0375863	-0.106378	-0.0422689	-0.0253435
-0.283892	-0.0391822	-0.108549	-0.0421478	-0.0252645
-0.282891	-0.0410596	-0.110534	-0.0421974	-0.0246127
-0.281891	-0.0431966	-0.112314	-0.0410617	-0.0247384
-0.28089	-0.0455696	-0.113871	-0.0411943	-0.0240796
-0.27989	-0.0481536	-0.115188	-0.0409737	-0.0238608
-0.278889	-0.0503714	-0.115776	-0.0402827	-0.0236222
-0.277889	-0.0527606	-0.116093	-0.0393651	-0.0228944
-0.276888	-0.0553028	-0.11613	-0.0387736	-0.0231003
-0.275888	-0.0579787	-0.11588	-0.0384558	-0.0232499
-0.274887	-0.0607686	-0.115339	-0.0385422	-0.0231312
-0.273887	-0.0636523	-0.114502	-0.0373056	-0.0225468
-0.272886	-0.0666093	-0.113365	-0.0368792	-0.0221156
-0.271886	-0.0696194	-0.111926	-0.0364795	-0.0217695
-0.270885	-0.072662	-0.110185	-0.0363517	-0.021607
-0.269885	-0.0757168	-0.108143	-0.0362827	-0.0219007
-0.268884	-0.0787639	-0.1058	-0.0351996	-0.021768
-0.267884	-0.0817836	-0.103161	-0.035601	-0.0211204
-0.266883	-0.0847563	-0.100229	-0.0357983	-0.0210568
-0.265883	-0.0876629	-0.0970091	-0.0357173	-0.020751
-0.264882	-0.0904846	-0.0935084	-0.0363731	-0.0197219
-0.263882	-0.0932027	-0.0897335	-0.0360898	-0.0196719
-0.262881	-0.095799	-0.0856924	-0.0358661	-0.019817
-0.261881	-0.0982553	-0.0813939	-0.0360066	-0.0198031
-0.26088	-0.100554	-0.0768474	-0.0355913	-0.0201626
-0.25988	-0.102676	-0.0720629	-0.0354439	-0.0202708
-0.258879	-0.104052	-0.0665643	-0.0352938	-0.0194619
-0.257879	-0.105229	-0.0608566	-0.0349416	-0.0187833
-0.256878	-0.106201	-0.0549608	-0.0345225	-0.0189485
-0.255878	-0.106961	-0.0488991	-0.0340883	-0.0185914
-0.254877	-0.107503	-0.0426945	-0.0342443	-0.0189823
-0.253877	-0.10782	-0.0363712	-0.0334602	-0.0189402
-0.252876	-0.107909	-0.0299543	-0.0328088	-0.0184266
-0.251876	-0.107764	-0.0234705	-0.0330657	-0.0182601
-0.250875	-0.107383	-0.0169476	-0.0330109	-0.0180507
-0.249875	-0.106765	-0.0104146	-0.0324504	-0.0178522
-0.248874	-0.105908	-0.00390206	-0.032204	-0.0171627
-0.247874	-0.104816	0.00255841	-0.0312804	-0.0180321
-0.246873	-0.10349	0.00893388	-0.0304978	-0.0177065
-0.245873	-0.101937	0.0151904	-0.0301158	-0.017544
-0.244872	-0.100164	0.0212929	-0.0306835	-0.016975
-0.243872	-0.0981795	0.0272059	-0.030512	-0.0172247
-0.242871	-0.0959954	0.0328932	-0.0307406	-0.0173745
-0.241871	-0.0936252	0.0383183	-0.0304275	-0.016668
-0.24087	-0.0910848	0.0434451	-0.0297292	-0.0163335
-0.23987	-0.0883919	0.0482378	-0.0297641	-0.0157275
-0.238869	-0.0850353	0.0531638	-0.0291026	-0.0155044
-0.237869	-0.0815826	0.057681	-0.0292225	-0.015524
-0.236868	-0.0780664	0.0617478	-0.0290801	-0.0155331
-0.235868	-0.0745211	0.0653247	-0.0279995	-0.0149717
-0.234867	-0.0709825	0.0683743	-0.0276268	-0.015026
-0.233867	-0.0674876	0.0708621	-0.0275945	-0.0149249
-0.232866	-0.0640742	0.0727566	-0.0274522	-0.0147955
-0.231866	-0.0607811	0.0740299	-0.0277159	-0.0147327
-0.230865	-0.0576477	0.0746582	-0.0270459	-0.0147542
-0.229865	-0.0547132	0.0746222	-0.0275418	-0.0143997
-0.228864	-0.0520171	0.0739072	-0.0282629	-0.0140618
-0.227864	-0.0495983	0.0725043	-0.0282463	-0.014036
-0.226863	-0.0474945	0.0704097	-0.0285363	-0.0135831
-0.225863	-0.0457423	0.0676258	-0.0285742	-0.0140102
-0.224862	-0.0443764	0.0641615	-0.0282349	-0.0137464
-0.223862	-0.0434291	0.0600317	-0.0274052	-0.0135495
-0.222861	-0.0429297	0.0552584	-0.0280213	-0.0135801
-0.221861	-0.0429043	0.0498699	-0.0278665	-0.0140349
-0.22086	-0.0433752	0.0439017	-0.0277206	-0.0133613
-0.21986	-0.0443601	0.0373955	-0.0274893	-0.0130827
-0.218859	-0.045381	0.0309068	-0.0276442	-0.0130871
-0.217859	-0.0469573	0.0239758	-0.0265313	-0.0130642
-0.216858	-0.0490991	0.0166536	-0.02629	-0.0130509
-0.215858	-0.0518102	0.00899671	-0.0262147	-0.0131463
-0.214857	-0.0550878	0.00106636	-0.0256627	-0.0128404
-0.213857	-0.0589222	-0.00707218	-0.0247926	-0.0120888
-0.212856	-0.0632968	-0.0153502	-0.0245931	-0.0121303
-0.211856	-0.0681883	-0.0236962	-0.0238135	-0.012713
-0.210855	-0.0735668	-0.0320369	-0.0230916	-0.0123428
-0.209855	-0.0793958	-0.0402979	-0.0232576	-0.0123754
-0.208854	-0.0856325	-0.0484044	-0.0231947	-0.012578
-0.207854	-0.0922282	-0.0562823	-0.0223813	-0.0127871
-0.206853	-0.0991287	-0.0638586	-0.0220652	-0.012619
-0.205853	-0.106275	-0.0710628	-0.0209765	-0.0124311
-0.204852	-0.113603	-0.077827	-0.0214315	-0.0126024
-0.203852	-0.121045	-0.0840873	-0.0211861	-0.0126021
-0.202851	-0.128531	-0.089784	-0.0204798	-0.0122982
-0.201851	-0.135986	-0.0948622	-0.0200632	-0.0117456
-0.20085	-0.143335	-0.099273	-0.0203293	-0.0112211
-0.19985	-0.150501	-0.102973	-0.0201963	-0.0115535
-0.198849	-0.156883	-0.105364	-0.0194723	-0.0111762
-0.197849	-0.16295	-0.106985	-0.0181908	-0.0109094
-0.196848	-0.168636	-0.107824	-0.0176173	-0.0106527
-0.195848	-0.173875	-0.107876	-0.0168409	-0.00988592
-0.194847	-0.178606	-0.107146	-0.0165712	-0.00935697
-0.193847	-0.18277	-0.105643	-0.0159265	-0.00897121
-0.192846	-0.186312	-0.103388	-0.0158817	-0.00851133
-0.191846	-0.189181	-0.100406	-0.0146632	-0.00862927
-0.190845	-0.191334	-0.0967305	-0.0143483	-0.00865442
-0.189845	-0.192732	-0.0924024	-0.0142526	-0.00838738
-0.188844	-0.193345	-0.0874677	-0.0142914	-0.00767058
-0.187844	-0.193147	-0.0819784	-0.0134388	-0.00671972
-0.186843	-0.192121	-0.0759914	-0.0129021	-0.00730585
-0.185843	-0.190259	-0.0695676	-0.0128635	-0.00689738
-0.184842	-0.187559	-0.062771	-0.0124103	-0.0070991
-0.183842	-0.184026	-0.0556682	-0.0121791	-0.00682167
-0.182841	-0.179674	-0.048327	-0.0117154	-0.00697404
-0.181841	-0.174523	-0.0408156	-0.0107189	-0.00694994
-0.18084	-0.1686	-0.0332017	-0.0101713	-0.00678675
-0.17984	-0.161938	-0.0255516	-0.00988495	-0.00691295
-0.178839	-0.154011	-0.0173411	-0.00976049	-0.00655677
-0.177839	-0.145446	-0.00922382	-0.00923797	-0.00639444
-0.176838	-0.136301	-0.00126741	-0.00931697	-0.00606074
-0.175838	-0.126635	0.00646516	-0.00901341	-0.00593399
-0.174837	-0.11651	0.0139159	-0.0082769	-0.00566833
-0.173837	-0.105988	0.0210327	-0.00785418	-0.00595772
-0.172836	-0.0951339	0.0277693	-0.00720476	-0.00504475
-0.171836	-0.0840095	0.0340863	-0.00630786	-0.00496124
-0.170835	-0.0726768	0.039951	-0.00606399	-0.00455829
-0.169835	-0.0611954	0.0453379	-0.00549138	-0.00384601
-0.168834	-0.0496222	0.0502289	-0.00547484	-0.00358043
-0.167834	-0.0380107	0.054613	-0.00460405	-0.00383112
-0.166833	-0.0264104	0.0584868	-0.00405588	-0.00284806
-0.165833	-0.0148661	0.0618537	-0.00291728	-0.00259835
-0.164832	-0.00341731	0.0647244	-0.00251127	-0.00267545
-0.163832	0.00790159	0.0671163	-0.0026651	-0.0026282
-0.162831	0.0190622	0.0690531	-0.00268449	-0.00255363
-0.161831	0.0300419	0.0705644	-0.0024151	-0.00187038
-0.16083	0.0408243	0.0716852	-0.00120717	-0.00157291
-0.15983	0.0513986	0.0724554	-0.000933552	-0.00160098
-0.158829	0.0622705	0.0734379	-0.00095411	-0.00105227
-0.157829	0.0729125	0.0741549	-0.0014308	-0.000605003
-0.156828	0.0833215	0.0746469	-0.00142657	-0.000456431
-0.155828	0.0934992	0.0749567	-0.000493526	-0.000151553
-0.154827	0.103452	0.0751275	-7.00735e-05	-0.000390226
-0.153827	0.113188	0.0752031	-0.000251359	-0.000528995
-0.152826	0.12272	0.0752264	6.96608e-05	4.28569e-06
-0.151826	0.132062	0.075239	-0.000114446	0.000587649
-0.150825	0.141229	0.0752805	0.000885232	0.000805286
-0.149825	0.150234	0.0753875	0.000247209	0.000807006
-0.148824	0.159092	0.0755931	0.000876731	0.0018457
-0.147824	0.167814	0.0759268	0.00111845	0.0019477
-0.146823	0.17641	0.0764133	0.000584713	0.00251057
-0.145823	0.184887	0.0770729	0.00120859	0.00248882
-0.144822	0.193245	0.0779205	0.00134086	0.00289351
-0.143822	0.201484	0.0789659	0.00101605	0.00342718
-0.142821	0.209596	0.0802138	0.000694519	0.00311618
-0.141821	0.217568	0.0816634	0.000551	0.00371761
-0.14082	0.225384	0.0833088	0.00091662	0.00360911
-0.13982	0.23302	0.085139	0.00137235	0.00410135
-0.138819	0.2409	0.0876169	0.00175721	0.00423233
-0.137819	0.248521	0.0902362	0.00183855	0.00450056
-0.136818	0.255841	0.0929645	0.00205759	0.00451245
-0.135818	0.262809	0.0957655	0.00248636	0.00526542
-0.134817	0.269373	0.0985999	0.00308424	0.00571876
-0.133817	0.275479	0.101426	0.00328208	0.00583153
-0.132816	0.281069	0.104201	0.00346315	0.00626648
-0.131816	0.286088	0.106879	0.00418145	0.00660628
-0.130815	0.290477	0.109416	0.00554359	0.00670142
-0.129815	0.294178	0.111767	0.00590408	0.00665148
-0.128814	0.297138	0.113887	0.00608712	0.00689955
-0.127814	0.299304	0.115735	0.00645245	0.00716753
-0.126813	0.300628	0.117271	0.00697309	0.00694472
-0.125813	0.301066	0.118458	0.00730135	0.00757123
-0.124812	0.300579	0.119265	0.0067457	0.00766843
-0.123812	0.299138	0.119661	0.00727119	0.00808882
-0.122811	0.296718	0.119625	0.00705467	0.00842527
-0.121811	0.293303	0.119139	0.00748801	0.00870278
-0.12081	0.288886	0.118191	0.00764367	0.00889729
-0.11981	0.283469	0.116776	0.00797006	0.00854283
-0.118809	0.277505	0.1154	0.00832866	0.0086022
-0.117809	0.270557	0.113558	0.00870006	0.00927259
-0.116808	0.262647	0.111255	0.00852057	0.00852219
-0.115808	0.253809	0.108503	0.00896843	0.00874089
-0.114807	0.244088	0.105322	0.00935969	0.00881596
-0.113807	0.233536	0.101738	0.00970962	0.00964456
-0.112806	0.222214	0.0977801	0.0103659	0.00925203
-0.111806	0.210192	0.0934859	0.0103353	0.00987429
-0.110805	0.197547	0.0888965	0.0103282	0.00978128
-0.109805	0.18436	0.0840573	0.00975334	0.00973247
-0.108804	0.170718	0.0790173	0.0103192	0.00893869
-0.107804	0.156713	0.0738287	0.010887	0.00907645
-0.106803	0.142437	0.0685454	0.0113135	0.00974252
-0.105803	0.127985	0.063223	0.0113824	0.010134
-0.104802	0.113451	0.0579178	0.0119546	0.00986922
-0.103802	0.0989288	0.0526858	0.0131679	0.00947204
-0.102801	0.0845091	0.0475825	0.0136091	0.0093371
-0.101801	0.0702794	0.0426615	0.0143368	0.0100099
-0.1008	0.0563228	0.0379743	0.0151693	0.0102589
-0.0997999	0.0427166	0.0335695	0.0150664	0.0110778
-0.0987994	0.029949	0.030045	0.0150748	0.0112081
-0.0977989	0.0176488	0.0268807	0.0153477	0.0112132
-0.0967984	0.00586556	0.0241027	0.0166312	0.0112838
-0.0957979	-0.00535885	0.0217319	0.0170556	0.0119981
-0.0947974	-0.0159907	0.0197835	0.0174187	0.0121969
-0.0937969	-0.0260049	0.0182665	0.0185531	0.0121615
-0.0927964	-0.0353845	0.017184	0.0188264	0.0120381
-0.0917959	-0.0441213	0.0165329	0.0190269	0.0119618
-0.0907954	-0.0522157	0.0163035	0.0195614	0.0122266
-0.0897949	-0.0596757	0.0164801	0.0202018	0.0118701
-0.0887944	-0.0665175	0.0170412	0.0207724	0.0125912
-0.0877939	-0.0727639	0.0179594	0.0215911	0.0127781
-0.0867934	-0.0784445	0.0192023	0.021959	0.0137415
-0.0857929	-0.0835942	0.0207329	0.0215192	0.0133716
-0.0847924	-0.0882528	0.02251	0.0209928	0.0135766
-0.0837919	-0.0924639	0.024489	0.0215762	0.0137973
-0.0827914	-0.0962738	0.0266228	0.0220658	0.0143931
-0.0817909	-0.0997305	0.0288626	0.0220497	0.0145479
-0.0807904	-0.102882	0.0311583	0.0223104	0.014731
-0.0797899	-0.105778	0.0334599	0.0227313	0.0143446
-0.0787894	-0.108046	0.0362737	0.0229028	0.01412
-0.0777889	-0.110167	0.038986	0.0232446	0.0143563
-0.0767884	-0.112186	0.0415413	0.0235558	0.0154576
-0.0757879	-0.114147	0.0438871	0.0235945	0.0154202
-0.0747874	-0.116086	0.0459746	0.0238643	0.0157696
-0.0737869	-0.118032	0.0477594	0.0246309	0.0163537
-0.0727864	-0.12001	0.0492019	0.0252624	0.0162135
-0.0717859	-0.122036	0.050268	0.0253579	0.0157693
-0.0707854	-0.124118	0.0509293	0.0256445	0.0153268
-0.0697849	-0.126256	0.0511639	0.0257288	0.0158023
-0.0687844	-0.128445	0.0509562	0.0263354	0.0159833
-0.0677839	-0.130669	0.0502971	0.0274711	0.0159586
-0.0667834	-0.132906	0.0491845	0.0282705	0.0160899
-0.0657829	-0.135127	0.0476231	0.0288119	0.0160359
-0.0647824	-0.137297	0.0456243	0.0288791	0.0159067
-0.0637819	-0.139374	0.043206	0.0299228	0.0157679
-0.0627814	-0.14131	0.0403926	0.0304154	0.0161998
-0.0617809	-0.143053	0.0372146	0.0309043	0.016031
-0.0607804	-0.144547	0.033708	0.0320215	0.0158606
-0.0597799	-0.145735	0.0299141	0.0328532	0.0163704
-0.0587794	-0.146138	0.0264034	0.0329144	0.0166858
-0.0577789	-0.146132	0.0226898	0.033683	0.016154
-0.0567784	-0.145662	0.0188174	0.0336912	0.0165714
-0.0557779	-0.144673	0.0148327	0.0345622	0.0167327
-0.0547774	-0.143112	0.0107842	0.0343333	0.0171443
-0.0537769	-0.140928	0.00672137	0.0346565	0.0171824
-0.0527764	-0.138077	0.00269396	0.0349337	0.0172267
-0.0517759	-0.134514	-0.00124902	0.0347575	0.0179511
-0.0507754	-0.130206	-0.00505998	0.034941	0.0180392
-0.0497749	-0.125123	-0.0086936	0.0352672	0.0179622
-0.0487744	-0.119243	-0.0121075	0.0356812	0.0182014
-0.0477739	-0.112554	-0.0152632	0.0352023	0.0185308
-0.0467734	-0.10505	-0.0181264	0.0354134	0.0190733
-0.0457729	-0.0967355	-0.0206676	0.0362905	0.0191572
-0.0447724	-0.0876256	-0.0228629	0.0362566	0.019439
-0.0437719	-0.0777437	-0.0246941	0.0366917	0.019603
-0.0427714	-0.0671229	-0.026149	0.0370746	0.0198549
-0.0417709	-0.0558061	-0.027222	0.0368587	0.0202457
-0.0407704	-0.0438451	-0.0279135	0.037493	0.02005
-0.0397699	-0.0313006	-0.0282309	0.0378166	0.0198518
-0.0387694	-0.0178831	-0.0276792	0.038677	0.0199682
-0.0377689	-0.004053	-0.0267945	0.0390806	0.0200552
-0.0367684	0.0101018	-0.0256122	0.0398074	0.0202573
-0.0357679	0.0244886	-0.0241735	0.0402635	0.0198912
-0.0347674	0.0390107	-0.0225253	0.0402199	0.0203681
-0.0337669	0.0535685	-0.0207195	0.0396154	0.0209137
-0.0327664	0.0680607	-0.0188127	0.0402359	0.0212366
-0.0317659	0.0823848	-0.0168655	0.0399765	0.0209665
-0.0307654	0.0964386	-0.0149417	0.0398839	0.0207606
-0.0297649	0.110121	-0.0131078	0.0404484	0.0211889
-0.0287644	0.123334	-0.011432	0.0408357	0.0213988
-0.0277639	0.13598	-0.00998335	0.0418107	0.0216577
-0.0267634	0.147971	-0.00883087	0.0420619	0.0211148
-0.0257629	0.159219	-0.00804266	0.0421332	0.0212476
-0.0247624	0.169644	-0.00768485	0.0424493	0.02101
-0.0237619	0.179174	-0.0078207	0.042994	0.0207055
-0.0227614	0.187745	-0.00850962	0.0441496	0.0208212
-0.0217609	0.195299	-0.00980622	0.0454136	0.021117
-0.0207604	0.201788	-0.0117595	0.045492	0.021021
-0.0197599	0.207176	-0.0144117	0.0451676	0.0209156
-0.0187594	0.211797	-0.0172952	0.0457221	0.0209397
-0.0177589	0.215246	-0.0209487	0.0464551	0.0207751
-0.0167584	0.21751	-0.0253999	0.0461437	0.0213507
-0.0157579	0.218587	-0.0306674	0.0467732	0.0210385
-0.0147574	0.218485	-0.0367603	0.0473539	0.0214848
-0.0137569	0.217224	-0.0436782	0.0475244	0.0214978
-0.0127564	0.214833	-0.0514106	0.0476581	0.0218437
-0.0117559	0.211351	-0.0599373	0.0481025	0.0217402
-0.0107554	0.206827	-0.069228	0.0483364	0.0217556
-0.00975488	0.201317	-0.079243	0.0481715	0.0219483
-0.00875438	0.194886	-0.0899329	0.0491954	0.0217161
-0.00775388	0.187603	-0.101239	0.0493455	0.0215129
-0.00675338	0.179547	-0.113095	0.0498702	0.0217048
-0.00575288	0.170798	-0.125426	0.0499581	0.0219843
-0.00475238	0.161442	-0.138149	0.0495749	0.0222527
-0.00375188	0.151568	-0.151176	0.0505764	0.0227566
-0.00275138	0.141268	-0.164412	0.0505468	0.0228815
-0.00175088	0.130633	-0.177757	0.0513659	0.0231133
-0.000750375	0.119756	-0.191107	0.052498	0.0226119
0.000250125	0.108731	-0.204358	0.0536417	0.0229872
0.00125063	0.0980796	-0.216851	0.0539501	0.0234599
0.00225113	0.0874387	-0.229037	0.0535718	0.0234075
0.00325163	0.0768883	-0.240817	0.0539981	0.0233322
0.00425213	0.0665057	-0.252095	0.0534215	0.0233724
0.00525263	0.0563652	-0.262777	0.0538418	0.0233075
0.00625313	0.0465372	-0.272772	0.0546166	0.0229915
0.00725363	0.0370878	-0.281995	0.0551657	0.0228906
0.00825413	0.0280787	-0.290366	0.0561506	0.0231317
0.00925463	0.0195665	-0.297814	0.0561868	0.022798
0.0102551	0.0116027	-0.304273	0.0570364	0.0234936
0.0112556	0.0042331	-0.309687	0.0568353	0.0240172
0.0122561	-0.00250164	-0.314009	0.0580224	0.0238885
0.0132566	-0.00856663	-0.317199	0.0584176	0.0233377
0.0142571	-0.0139324	-0.319231	0.0578409	0.0230574
0.0152576	-0.018575	-0.320085	0.0582288	0.0236792
0.0162581	-0.0224756	-0.319754	0.058597	0.0240255
0.0172586	-0.0256205	-0.318239	0.0581044	0.0237035
0.0182591	-0.0280008	-0.315551	0.0583465	0.0236015
0.0192596	-0.0296122	-0.311711	0.0588182	0.0242163
0.0202601	-0.0304545	-0.306749	0.0593286	0.0235419
0.0212606	-0.030099	-0.300163	0.0594974	0.0238136
0.0222611	-0.0290073	-0.292546	0.0601427	0.0245145
0.0232616	-0.0271969	-0.283962	0.0601259	0.0244345
0.0242621	-0.0246879	-0.27448	0.0598902	0.0242303
0.0252626	-0.0215025	-0.264175	0.0604678	0.0244327
0.0262631	-0.0176649	-0.253128	0.0610999	0.0245788
0.0272636	-0.013201	-0.24142	0.0614534	0.0246906
0.0282641	-0.00813839	-0.22914	0.0619416	0.0248962
0.0292646	-0.00250623	-0.216376	0.0621241	0.0249331
0.0302651	0.00366496	-0.203216	0.0620957	0.0252349
0.0312656	0.0103433	-0.189751	0.0624392	0.0252984
0.0322661	0.0174957	-0.176068	0.0629187	0.0250757
0.0332666	0.025088	-0.162255	0.0631749	0.0251114
0.0342671	0.0330848	-0.148395	0.063967	0.0255999
0.0352676	0.0414499	-0.134568	0.0649628	0.0254384
0.0362681	0.050146	-0.120851	0.0647284	0.0257536
0.0372686	0.0591354	-0.107313	0.0645932	0.0258714
0.0382691	0.0683794	-0.0940215	0.0647117	0.0261699
0.0392696	0.077839	-0.0810343	0.0646234	0.0263337
0.0402701	0.0874748	-0.0684048	0.0643801	0.0269985
0.0412706	0.097639	-0.0556637	0.0651232	0.0269173
0.0422711	0.107884	-0.0433716	0.0659789	0.0273103
0.0432716	0.118165	-0.0315704	0.0665065	0.0274967
0.0442721	0.128436	-0.0202956	0.0666727	0.0279459
0.0452726	0.138653	-0.0095762	0.0672609	0.0281056
0.0462731	0.148775	0.000565097	0.0675377	0.0281598
0.0472736	0.15876	0.0101113	0.067357	0.027496
0.0482741	0.168568	0.0190507	0.0679319	0.0273864
0.0492746	0.178163	0.0273768	0.0680591	0.0275556
0.0502751	0.187509	0.0350874	0.0684182	0.0280554
0.0512756	0.196573	0.0421844	0.0678617	0.0278756
0.0522761	0.205327	0.0486729	0.0678744	0.0282225
0.0532766	0.213742	0.0545611	0.0681367	0.027581
0.0542771	0.221795	0.0598594	0.0678109	0.0276589
0.0552776	0.229466	0.0645801	0.0680507	0.0276603
0.0562781	0.236739	0.0687368	0.0684828	0.0286879
0.0572786	0.243601	0.0723441	0.0677877	0.0289421
0.0582791	0.250045	0.0754171	0.068339	0.0293735
0.0592796	0.256065	0.0779707	0.0679364	0.0288571
0.0602801	0.261664	0.0800199	0.0675736	0.0291953
0.0612806	0.267183	0.0820842	0.0684183	0.0290581
0.0622811	0.272281	0.0836657	0.0686404	0.0287676
0.0632816	0.276967	0.084768	0.068548	0.0286008
0.0642821	0.281253	0.0853933	0.0693413	0.0288375
0.0652826	0.285157	0.0855425	0.0701704	0.0285913
0.0662831	0.288702	0.0852155	0.0703908	0.0283219
0.0672836	0.291913	0.0844108	0.0705569	0.0289119
0.0682841	0.294818	0.0831259	0.0709282	0.0287532
0.0692846	0.297452	0.0813577	0.071821	0.0288147
0.0702851	0.299847	0.0791023	0.0728873	0.0282963
0.0712856	0.302041	0.0763558	0.0738985	0.0284088
0.0722861	0.304072	0.0731144	0.0737623	0.0284053
0.0732866	0.305978	0.0693752	0.0741249	0.0276083
0.0742871	0.3078	0.065136	0.0740451	0.028172
0.0752876	0.309576	0.0603969	0.0747589	0.0281277
0.0762881	0.311343	0.0551596	0.0751837	0.028095
0.0772886	0.313139	0.0494288	0.0758499	0.0282355
0.0782891	0.314997	0.0432125	0.0755313	0.0281406
0.0792896	0.316949	0.0365222	0.0755231	0.0282119
0.0802901	0.319025	0.0293738	0.0764398	0.0285618
0.0812906	0.321521	0.0222403	0.0776719	0.027857
0.0822911	0.324168	0.0146838	0.0784346	0.0281535
0.0832916	0.326979	0.00672662	0.079419	0.0279213
0.0842921	0.329963	-0.00160343	0.0795877	0.0279947
0.0852926	0.333125	-0.0102732	0.0793187	0.0281423
0.0862931	0.336465	-0.0192439	0.0794609	0.0281336
0.0872936	0.339978	-0.0284719	0.0796145	0.028037
0.0882941	0.343657	-0.0379081	0.0804703	0.0281991
0.0892946	0.347488	-0.0474986	0.0804036	0.0293226
0.0902951	0.351453	-0.0571856	0.0815163	0.0289526
0.0912956	0.355531	-0.0669068	0.0820994	0.0292963
0.0922961	0.359695	-0.0765969	0.082862	0.0295455
0.0932966	0.363915	-0.0861879	0.0824015	0.0298381
0.0942971	0.368158	-0.0956093	0.0829482	0.0301347
0.0952976	0.372389	-0.10479	0.0840058	0.0298211
0.0962981	0.376569	-0.113657	0.0847631	0.0300293
0.0972986	0.380658	-0.12214	0.0927271	0.0320798
0.0982991	0.384615	-0.130166	0.0994298	0.0343068
0.0992996	0.3884	-0.137667	0.107434	0.0369176
0.1003	0.391971	-0.144578	0.114931	0.0393085
0.101301	0.39554	-0.150372	0.121901	0.0413096
0.102301	0.398786	-0.155468	0.129138	0.0438433
0.103302	0.401674	-0.15982	0.136763	0.0457477
0.104302	0.404171	-0.163389	0.144223	0.0478992
0.105303	0.406248	-0.166143	0.15171	0.0501499
0.106303	0.407887	-0.168056	0.158788	0.051852
0.107304	0.409071	-0.16911	0.166189	0.0539579
0.108304	0.409793	-0.169297	0.173231	0.0565696
0.109305	0.410053	-0.168614	0.180398	0.0589848
0.110305	0.409857	-0.167069	0.18761	0.0609906
0.111306	0.409219	-0.164679	0.196205	0.0634775
0.112306	0.40816	-0.161469	0.203502	0.0647872
0.113307	0.40671	-0.157473	0.211389	0.066554
0.114307	0.404904	-0.152733	0.218953	0.0688157
0.115308	0.402785	-0.147299	0.22603	0.0717544
0.116308	0.400402	-0.14123	0.232819	0.0742201
0.117309	0.397811	-0.134588	0.239819	0.0765091
0.118309	0.395071	-0.127443	0.247531	0.0785788
0.11931	0.39225	-0.11987	0.25534	0.0807037
0.12031	0.389416	-0.111948	0.262891	0.0826341
0.121311	0.386895	-0.103283	0.269769	0.0853561
0.122311	0.384472	-0.0944446	0.276821	0.0874063
0.123312	0.382224	-0.0855243	0.283633	0.0893816
0.124312	0.380228	-0.0766128	0.290989	0.0917637
0.125313	0.378565	-0.0677993	0.297634	0.0941874
0.126313	0.377313	-0.0591698	0.305634	0.0967236
0.127314	0.376552	-0.0508063	0.312834	0.0988245
0.128314	0.376358	-0.0427857	0.320107	0.101175
0.129315	0.376806	-0.035179	0.327355	0.103501
0.130315	0.377965	-0.0280499	0.33408	0.104743
0.131316	0.379898	-0.0214549	0.340928	0.106913
0.132316	0.382663	-0.0154416	0.34793	0.10821
0.133317	0.386309	-0.0100488	0.355095	0.109962
0.134317	0.390878	-0.00530581	0.361324	0.112305
0.135318	0.396399	-0.00123212	0.368452	0.114091
0.136318	0.402896	0.00216285	0.375325	0.116374
0.137319	0.410377	0.00487975	0.382355	0.11793
0.138319	0.418843	0.00692921	0.388851	0.11924
0.13932	0.42828	0.00833163	0.395327	0.12128
0.14032	0.438664	0.00911678	0.402354	0.122869
0.141321	0.450173	0.00979012	0.408844	0.125127
0.142321	0.4625	0.00991873	0.416214	0.128006
0.143322	0.475588	0.00954873	0.422681	0.130231
0.144322	0.489365	0.00873288	0.429562	0.13166
0.145323	0.503754	0.00752956	0.436539	0.133053
0.146323	0.518671	0.00600169	0.443345	0.13532
0.147324	0.53402	0.00421546	0.450632	0.138119
0.148324	0.549703	0.00223917	0.457909	0.139666
0.149325	0.565614	0.000141955	0.464653	0.141157
0.150325	0.581642	-0.00200746	0.471012	0.143235
0.151326	0.597671	-0.00414198	0.477644	0.144811
0.152326	0.613584	-0.00619732	0.485228	0.146639
0.153327	0.62926	-0.00811313	0.492486	0.148263
0.154327	0.64458	-0.00983396	0.500268	0.150609
0.155328	0.65942	-0.0113102	0.507052	0.152931
0.156328	0.673663	-0.0124991	0.51376	0.154885
0.157329	0.687191	-0.0133649	0.520459	0.156299
0.158329	0.699892	-0.0138801	0.527449	0.15859
0.15933	0.711657	-0.0140251	0.534547	0.161015
0.16033	0.722386	-0.0137893	0.541385	0.162185
0.161331	0.732112	-0.0126892	0.54937	0.163826
0.162331	0.740574	-0.0112264	0.556248	0.165129
0.163332	0.747695	-0.009424	0.563921	0.166725
0.164332	0.753414	-0.00731295	0.571091	0.168284
0.165333	0.757679	-0.00493161	0.578479	0.169439
0.166333	0.760455	-0.0023252	0.58467	0.171088
0.167334	0.761721	0.000454953	0.591614	0.173182
0.168334	0.761468	0.00335219	0.597594	0.175693
0.169335	0.759704	0.00630544	0.604928	0.177276
0.170335	0.756449	0.00925021	0.612456	0.179541
0.171336	0.751737	0.0121197	0.61941	0.181313
0.172336	0.745617	0.0148459	0.625425	0.183721
0.173337	0.738148	0.0173608	0.632506	0.186251
0.174337	0.729401	0.0195976	0.638502	0.188175
0.175338	0.71946	0.0214918	0.644691	0.190219
0.176338	0.708417	0.0229826	0.65172	0.192239
0.177339	0.696372	0.0240139	0.658351	0.193802
0.178339	0.683432	0.0245353	0.665069	0.195544
0.17934	0.669713	0.0245032	0.672478	0.196917
0.18034	0.655332	0.0238817	0.67919	0.198695
0.181341	0.640441	0.0231307	0.685737	0.200711
0.182341	0.625087	0.0217316	0.692185	0.202078
0.183342	0.609396	0.0196672	0.698391	0.20371
0.184342	0.593498	0.01693	0.704705	0.205869
0.185343	0.577521	0.0135229	0.711161	0.207617
0.186343	0.561591	0.00945885	0.718086	0.210122
0.187344	0.545832	0.00476091	0.72502	0.212327
0.188344	0.530364	-0.000538318	0.732145	0.214098
0.189345	0.5153	-0.00639705	0.73895	0.215721
0.190345	0.500746	-0.0127649	0.745975	0.217768
0.191346	0.4868	-0.0195838	0.752577	0.219718
0.192346	0.47355	-0.0267884	0.75905	0.221408
0.193347	0.461075	-0.0343078	0.766366	0.223797
0.194347	0.449439	-0.0420657	0.772908	0.225081
0.195348	0.438699	-0.0499821	0.779035	0.227286
0.196348	0.428896	-0.0579743	0.785404	0.228969
0.197349	0.42006	-0.0659579	0.791737	0.231023
0.198349	0.412208	-0.0738482	0.798489	0.23286
0.19935	0.405343	-0.0815613	0.804988	0.234992
0.20035	0.399459	-0.0890155	0.811041	0.23723
0.201351	0.394532	-0.0956098	0.817383	0.239335
0.202351	0.390479	-0.10181	0.823985	0.241005
0.203352	0.387262	-0.107555	0.830099	0.242461
0.204352	0.384835	-0.112791	0.836448	0.244515
0.205353	0.383149	-0.117471	0.843896	0.246488
0.206353	0.382148	-0.121553	0.849667	0.248495
0.207354	0.381773	-0.125008	0.855723	0.249857
0.208354	0.381962	-0.127811	0.862448	0.25171
0.209355	0.382651	-0.129949	0.868923	0.253828
0.210355	0.383774	-0.131418	0.875637	0.255956
0.211356	0.385265	-0.132222	0.883155	0.257853
0.212356	0.387062	-0.132376	0.889554	0.260125
0.213357	0.389101	-0.131903	0.896005	0.261239
0.214357	0.39132	-0.130835	0.903264	0.263078
0.215358	0.393665	-0.129211	0.909319	0.265278
0.216358	0.396079	-0.12708	0.915691	0.266603
0.217359	0.398516	-0.124495	0.921764	0.268199
0.218359	0.400931	-0.121514	0.927813	0.269457
0.21936	0.403284	-0.118201	0.934255	0.271369
0.22036	0.405542	-0.114623	0.940697	0.272917
0.221361	0.407727	-0.110325	0.94681	0.274013
0.222361	0.409713	-0.10592	0.953746	0.275505
0.223362	0.411485	-0.101487	0.960293	0.277095
0.224362	0.413039	-0.0970994	0.966813	0.279369
0.225363	0.414378	-0.0928282	0.973906	0.281029
0.226363	0.415515	-0.0887397	0.980424	0.283517
0.227364	0.416468	-0.0848946	0.987093	0.284804
0.228364	0.41726	-0.0813468	0.99391	0.286407
0.229365	0.417923	-0.0781427	1.00091	0.288247
0.230365	0.418492	-0.0753206	1.00742	0.290139
0.231366	0.419004	-0.0729097	1.01387	0.291927
0.232366	0.419501	-0.07093	1.02061	0.294122
0.233367	0.420027	-0.0693919	1.02678	0.29603
0.234367	0.420624	-0.0682957	1.033	0.296889
0.235368	0.421337	-0.0676318	1.03999	0.298401
0.236368	0.422208	-0.0673807	1.04607	0.300122
0.237369	0.423277	-0.0675131	1.05139	0.301983
0.238369	0.424582	-0.0679906	1.05851	0.303006
0.23937	0.42616	-0.0687658	1.06415	0.304936
0.24037	0.42804	-0.0697832	1.07083	0.307571
0.241371	0.430276	-0.0705007	1.07692	0.308875
0.242371	0.432813	-0.0713441	1.08307	0.310954
0.243372	0.435671	-0.0722466	1.08901	0.313031
0.244372	0.438872	-0.0731368	1.09567	0.314409
0.245373	0.442433	-0.0739398	1.10171	0.316032
0.246373	0.44637	-0.0745782	1.10792	0.318013
0.247374	0.450699	-0.0749741	1.1146	0.319651
0.248374	0.455432	-0.0750497	1.12126	0.322094
0.249375	0.46058	-0.0747291	1.12798	0.324093
0.250375	0.466151	-0.0739395	1.13374	0.32628
0.251376	0.472155	-0.0726123	1.13992	0.327841
0.252376	0.478596	-0.0706843	1.14629	0.32946
0.253377	0.48548	-0.0680992	1.15131	0.331019
0.254377	0.49281	-0.0648078	1.15763	0.332815
0.255378	0.500589	-0.0607695	1.16425	0.334271
0.256378	0.508818	-0.0559529	1.17023	0.335343
0.257379	0.517499	-0.0503362	1.17602	0.337467
0.258379	0.52663	-0.0439077	1.1821	0.339007
0.25938	0.536211	-0.036666	1.18808	0.340545
0.26038	0.546241	-0.0286205	1.19458	0.341942
0.261381	0.55673	-0.019326	1.20024	0.343371
0.262381	0.567615	-0.00928802	1.20624	0.345355
0.263382	0.578897	0.00144532	1.21251	0.347097
0.264382	0.590576	0.0128166	1.21841	0.348766
0.265383	0.602656	0.0247598	1.22476	0.349588
0.266383	0.61514	0.0372006	1.23011	0.350828
0.267384	0.628031	0.0500579	1.23533	0.352039
0.268384	0.641333	0.0632442	1.24114	0.354258
0.269385	0.655051	0.0766671	1.24679	0.355559
0.270385	0.669186	0.0902302	1.25227	0.356551
0.271386	0.683741	0.103834	1.25812	0.357842
0.272386	0.698713	0.117379	1.26438	0.359125
0.273387	0.714099	0.130764	1.27147	0.360306
0.274387	0.729891	0.14389	1.27743	0.361699
0.275388	0.746078	0.156659	1.28349	0.363918
0.276388	0.762645	0.168979	1.28962	0.365483
0.277389	0.779572	0.180762	1.29465	0.36722
0.278389	0.796834	0.191926	1.30056	0.368351
0.27939	0.8144	0.202398	1.3061	0.369367
0.28039	0.832235	0.21211	1.31253	0.370439
0.281391	0.850308	0.221495	1.31865	0.371573
0.282391	0.86852	0.230006	1.32417	0.371716
0.283392	0.886821	0.237599	1.32972	0.372742
0.284392	0.905163	0.244238	1.33478	0.373904
0.285393	0.923492	0.2499	1.34091	0.374912
0.286393	0.941756	0.254573	1.34559	0.376244
0.287394	0.959899	0.258256	1.35129	0.377663
0.288394	0.977866	0.260958	1.35627	0.379326
0.289395	0.9956	0.262701	1.3616	0.380627
0.290395	1.01305	0.263515	1.36723	0.381834
0.291396	1.03015	0.263439	1.37275	0.383221
0.292396	1.04686	0.262523	1.37765	0.385023
0.293397	1.06312	0.260822	1.38287	0.386128
0.294397	1.07888	0.258402	1.38763	0.387484
0.295398	1.09411	0.25533	1.39409	0.388618
0.296398	1.10875	0.251683	1.39976	0.389629
0.297399	1.12277	0.24754	1.40524	0.390422
0.298399	1.13614	0.242982	1.41067	0.392417
0.2994	1.14883	0.238093	1.41569	0.393916
0.3004	1.16082	0.23296	1.42049	0.395176
0.301401	1.17206	0.228182	1.42533	0.396497
0.302401	1.18253	0.223312	1.43022	0.397828
0.303402	1.19224	0.218422	1.43507	0.399699
0.304402	1.20121	0.213581	1.44098	0.401634
0.305403	1.20945	0.208856	1.44614	0.40332
0.306403	1.217	0.204308	1.45181	0.40447
0.307404	1.2239	0.199993	1.45625	0.406194
0.308404	1.23021	0.195962	1.46143	0.407632
0.309405	1.23597	0.192257	1.46586	0.409036
0.310405	1.24127	0.188916	1.47124	0.41067
0.311406	1.24616	0.185969	1.47649	0.412315
0.312406	1.25074	0.183438	1.48163	0.414103
0.313407	1.25508	0.181337	1.48667	0.415034
0.314407	1.25926	0.179676	1.49214	0.416481
0.315408	1.26338	0.178455	1.4973	0.417634
0.316408	1.26752	0.177669	1.50294	0.418342
0.317409	1.27178	0.177305	1.50776	0.42004
0.318409	1.27623	0.177345	1.51272	0.421951
0.31941	1.28097	0.177768	1.51762	0.423193
0.32041	1.28606	0.178546	1.52261	0.425247
0.321411	1.29154	0.180145	1.52699	0.426324
0.322411	1.29748	0.182019	1.53155	0.427226
0.323412	1.30393	0.184122	1.53608	0.427925
0.324412	1.31096	0.186408	1.54051	0.429559
0.325413	1.31861	0.188833	1.54519	0.43065
0.326413	1.32694	0.191349	1.55026	0.432137
0.327414	1.33598	0.193911	1.55489	0.433108
0.328414	1.34575	0.196475	1.55962	0.434145
0.329415	1.35628	0.199002	1.56342	0.43563
0.330415	1.36757	0.20145	1.56855	0.436492
0.331416	1.37963	0.203784	1.57291	0.438251
0.332416	1.39244	0.205973	1.57788	0.439353
0.333417	1.40599	0.207986	1.58268	0.440665
0.334417	1.42024	0.209801	1.5869	0.44214
0.335418	1.43516	0.211396	1.59101	0.443629
0.336418	1.4507	0.212755	1.5955	0.445168
0.337419	1.46681	0.213868	1.59956	0.446202
0.338419	1.48342	0.214727	1.6038	0.447099
0.33942	1.50047	0.21533	1.60796	0.447742
0.34042	1.51789	0.215678	1.6126	0.448604
0.341421	1.53553	0.216267	1.61909	0.449718
0.342421	1.55332	0.216606	1.62457	0.45055
0.343422	1.57122	0.216698	1.62917	0.451252
0.344422	1.58913	0.216552	1.63448	0.452412
0.345423	1.60699	0.216178	1.63939	0.453596
0.346423	1.62475	0.215588	1.6438	0.454896
0.347424	1.64234	0.214796	1.64828	0.456155
0.348424	1.65972	0.213818	1.65212	0.457735
0.349425	1.67684	0.21267	1.65627	0.458805
0.350425	1.69367	0.21137	1.66057	0.459886
0.351426	1.71019	0.209933	1.66452	0.461297
0.352426	1.72637	0.208375	1.66923	0.462657
0.353427	1.74221	0.206712	1.67341	0.46426
0.354427	1.75772	0.204959	1.67793	0.465338
0.355428	1.77289	0.203129	1.68123	0.465614
0.356428	1.78776	0.201233	1.68549	0.466915
0.357429	1.80233	0.199283	1.68981	0.468404
0.358429	1.81665	0.197286	1.69342	0.469884
0.35943	1.83076	0.19525	1.69803	0.470378
0.36043	1.84469	0.193182	1.70171	0.471366
0.361431	1.85837	0.191563	1.70621	0.471634
0.362431	1.87193	0.189907	1.71027	0.472451
0.363432	1.88543	0.188208	1.71473	0.473023
0.364432	1.89892	0.18646	1.71847	0.473789
0.365433	1.91248	0.184657	1.72136	0.474913
0.366433	1.92616	0.182794	1.72499	0.475863
0.367434	1.94002	0.180864	1.72841	0.476902
0.368434	1.95411	0.178863	1.73303	0.478122
0.369435	1.96848	0.176787	1.73612	0.478783
0.370435	1.98317	0.174632	1.73983	0.479407
0.371436	1.99822	0.172396	1.74375	0.479663
0.372436	2.01366	0.170081	1.74708	0.480656
0.373437	2.0295	0.167686	1.75028	0.480802
0.374437	2.04574	0.165217	1.7537	0.481396
0.375438	2.06239	0.16268	1.75786	0.482003
0.376438	2.07941	0.160082	1.76211	0.48254
0.377439	2.09677	0.157436	1.76539	0.482722
0.378439	2.11443	0.154754	1.77001	0.483312
0.37944	2.13234	0.152055	1.7733	0.484545
0.38044	2.15042	0.149356	1.77667	0.484989
0.381441	2.16846	0.147144	1.77967	0.4859
0.382441	2.18646	0.144966	1.78294	0.486736
0.383442	2.20432	0.14284	1.78579	0.48737
0.384442	2.22194	0.140785	1.78896	0.488244
0.385443	2.23922	0.138825	1.79283	0.489098
0.386443	2.25605	0.136984	1.79715	0.489901
0.387444	2.27231	0.135285	1.80069	0.490248
0.388444	2.28791	0.133756	1.80453	0.490885
0.389445	2.30274	0.13242	1.80722	0.491885
0.390445	2.31669	0.131304	1.81118	0.492237
0.391446	2.32966	0.130432	1.81497	0.492795
0.392446	2.34158	0.129827	1.81738	0.493183
0.393447	2.35235	0.129511	1.81996	0.493612
0.394447	2.36191	0.129502	1.82316	0.494376
0.395448	2.37019	0.129819	1.82699	0.494822
0.396448	2.37715	0.130475	1.83068	0.495472
0.397449	2.38275	0.131481	1.83397	0.496409
0.398449	2.38698	0.132846	1.83711	0.496933
0.39945	2.38982	0.134572	1.84006	0.497789
0.40045	2.39128	0.136662	1.84306	0.498484
0.401451	2.3913	0.139612	1.84565	0.499103
0.402451	2.38994	0.142901	1.8481	0.499849
0.403452	2.38728	0.146509	1.8511	0.499926
0.404452	2.38337	0.150415	1.85289	0.500409
0.405453	2.37832	0.154593	1.85522	0.500845
0.406453	2.37221	0.159014	1.85813	0.50159
0.407454	2.36517	0.163648	1.86113	0.502426
0.408454	2.35732	0.16846	1.86412	0.503195
0.409455	2.34879	0.173414	1.86628	0.504824
0.410455	2.33974	0.178473	1.86916	0.505427
0.411456	2.3303	0.183597	1.87194	0.505824
0.412456	2.32062	0.188745	1.87428	0.506183
0.413457	2.31085	0.193879	1.87562	0.506851
0.414457	2.30114	0.198955	1.87863	0.507679
0.415458	2.29163	0.203936	1.88148	0.508324
0.416458	2.28245	0.208781	1.88404	0.509054
0.417459	2.27373	0.213453	1.8869	0.509451
0.418459	2.26559	0.217918	1.88909	0.509672
0.41946	2.25812	0.222143	1.89249	0.509802
0.42046	2.25142	0.226099	1.89527	0.509985
0.421461	2.24548	0.230258	1.89767	0.510257
0.422461	2.24038	0.234084	1.90018	0.510987
0.423462	2.23617	0.237551	1.9033	0.511608
0.424462	2.23287	0.240638	1.90547	0.512317
0.425463	2.2305	0.243329	1.90739	0.512556
0.426463	2.22905	0.245611	1.90883	0.512927
0.427464	2.2285	0.247478	1.91072	0.51274
0.428464	2.22883	0.248928	1.91377	0.513023
0.429465	2.22997	0.249964	1.91578	0.513328
0.430465	2.23188	0.250592	1.91764	0.513448
0.431466	2.23446	0.250822	1.91979	0.513632
0.432466	2.23765	0.25067	1.92263	0.513574
0.433467	2.24133	0.250153	1.92444	0.51405
0.434467	2.2454	0.249291	1.92698	0.514539
0.435468	2.24975	0.248108	1.92968	0.514239
0.436468	2.25426	0.246628	1.93144	0.515002
0.437469	2.25881	0.244878	1.93333	0.515726
0.438469	2.26328	0.242887	1.9355	0.516359
0.43947	2.26755	0.240682	1.93757	0.516895
0.44047	2.2715	0.238291	1.94032	0.517864
0.441471	2.27492	0.23623	1.94172	0.517478
0.442471	2.27775	0.234025	1.94366	0.517647
0.443472	2.27989	0.231694	1.94602	0.518161
0.444472	2.28126	0.229254	1.94805	0.518471
0.445473	2.2818	0.226721	1.95007	0.518554
0.446473	2.28146	0.224109	1.95196	0.519307
0.447474	2.28018	0.22143	1.95386	0.519578
0.448474	2.27797	0.218694	1.95522	0.519815
0.449475	2.27481	0.215909	1.95781	0.520064
0.450475	2.27072	0.213079	1.9595	0.520156
0.451476	2.26572	0.210207	1.96154	0.52015
0.452476	2.25987	0.207294	1.96249	0.520091
0.453477	2.25322	0.204338	1.96437	0.520793
0.454477	2.24585	0.201336	1.96607	0.521193
0.455478	2.23785	0.198282	1.96763	0.521342
0.456478	2.22931	0.19517	1.97002	0.521836
0.457479	2.22035	0.191992	1.97095	0.522347
0.458479	2.21108	0.188741	1.97225	0.522874
0.45948	2.20163	0.185408	1.97379	0.523239
0.46048	2.19212	0.181987	1.97547	0.524083
0.461481	2.18258	0.17895	1.97605	0.523908
0.462481	2.1732	0.175799	1.97816	0.524157
0.463482	2.16411	0.172522	1.97986	0.524254
0.464482	2.15543	0.169111	1.98157	0.5252
0.465483	2.14731	0.16556	1.98352	0.525993
0.466483	2.13986	0.161866	1.98528	0.526305
0.467484	2.13319	0.15803	1.9863	0.526094
0.468484	2.12742	0.154057	1.98711	0.526331
0.469485	2.12263	0.149954	1.98882	0.526398
0.470485	2.11892	0.145733	1.99041	0.526922
0.471486	2.11634	0.141411	1.9924	0.527015
0.472486	2.11495	0.137008	1.99419	0.527108
0.473487	2.1148	0.132547	1.99577	0.526589
0.474487	2.11589	0.128055	1.99618	0.526823
0.475488	2.11825	0.123564	1.99693	0.526662
0.476488	2.12184	0.119105	1.99848	0.52701
0.477489	2.12665	0.114716	1.99935	0.526583
0.478489	2.13263	0.110436	2.00008	0.526705
0.47949	2.13971	0.106305	2.00075	0.526862
0.48049	2.14783	0.102363	2.00177	0.526932
0.481491	2.15676	0.0990796	2.00235	0.527305
0.482491	2.1665	0.0960622	2.00419	0.527554
0.483492	2.17693	0.0933456	2.00565	0.527115
0.484492	2.18794	0.0909634	2.006	0.527161
0.485493	2.19942	0.0889471	2.00708	0.526976
0.486493	2.21124	0.087326	2.00789	0.526486
0.487494	2.22327	0.0861263	2.00909	0.526795
0.488494	2.2354	0.0853702	2.00948	0.526862
0.489495	2.2475	0.0850761	2.01005	0.526592
0.490495	2.25946	0.0852572	2.0113	0.526336
0.491496	2.27115	0.0859218	2.01255	0.526122
0.492496	2.28249	0.0870723	2.01332	0.525844
0.493497	2.29338	0.0887058	2.01388	0.526139
0.494497	2.30373	0.0908128	2.01501	0.526365
0.495498	2.31346	0.0933783	2.0161	0.526143
0.496498	2.32253	0.096381	2.0169	0.526869
0.497499	2.33087	0.0997937	2.0178	0.526976
0.498499	2.33845	0.103584	2.01909	0.526837
0.4995	2.34526	0.107713	2.01976	0.526577
0.5005	2.35128	0.11214	2.02092	0.527165
0.501501	2.35635	0.117246	2.02214	0.526944
0.502501	2.36063	0.122543	2.02262	0.52731
0.503502	2.36416	0.12797	2.02363	0.52732
0.504502	2.36698	0.133463	2.02376	0.526907
0.505503	2.36915	0.138958	2.02503	0.526281
0.506503	2.37075	0.144388	2.02586	0.526252
0.507504	2.37185	0.149687	2.0276	0.52607
0.508504	2.37254	0.154791	2.02782	0.526068
0.509505	2.37291	0.159638	2.02856	0.525687
0.510505	2.37306	0.164168	2.02885	0.526262
0.511506	2.37308	0.168325	2.02901	0.526299
0.512506	2.37306	0.172058	2.02941	0.525635
0.513507	2.37312	0.175321	2.02972	0.525923
0.514507	2.37333	0.178075	2.03069	0.526002
0.515508	2.37378	0.180288	2.03092	0.526515
0.516508	2.37456	0.181935	2.03071	0.527111
0.517509	2.37573	0.182999	2.03115	0.526975
0.518509	2.37735	0.183472	2.03239	0.526865
0.51951	2.37947	0.183354	2.03257	0.526369
0.52051	2.38212	0.182656	2.03335	0.525847
0.521511	2.38516	0.181861	2.03358	0.525889
0.522511	2.38875	0.180524	2.03357	0.525616
0.523512	2.3929	0.178673	2.03459	0.524842
0.524512	2.3976	0.176343	2.03389	0.524447
0.525513	2.40283	0.173577	2.03357	0.52456
0.526513	2.40857	0.170424	2.03359	0.524488
0.527514	2.41478	0.16694	2.03431	0.524131
0.528514	2.4214	0.163185	2.03465	0.523799
0.529515	2.42839	0.159225	2.03463	0.524137
0.530515	2.43567	0.155129	2.0343	0.523558
0.531516	2.44318	0.150966	2.03549	0.522799
0.532516	2.45084	0.14681	2.03549	0.52292
0.533517	2.45859	0.142731	2.03563	0.522941
0.534517	2.46633	0.138802	2.03532	0.522549
0.535518	2.474	0.135093	2.03544	0.522075
0.536518	2.48152	0.131669	2.03597	0.522334
0.537519	2.48881	0.128594	2.03589	0.522562
0.538519	2.4958	0.125927	2.03558	0.522359
0.53952	2.50243	0.12372	2.03536	0.522436
0.54052	2.50865	0.12202	2.03503	0.522199
0.541521	2.51421	0.121329	2.03463	0.522669
0.542521	2.51926	0.121212	2.03448	0.522324
0.543522	2.52375	0.121688	2.03444	0.522043
0.544522	2.52767	0.122765	2.03408	0.521892
0.545523	2.53101	0.124443	2.03413	0.521758
0.546523	2.53377	0.126714	2.03417	0.52145
0.547524	2.53597	0.129563	2.03415	0.521629
0.548524	2.53761	0.132965	2.03475	0.520891
0.549525	2.53873	0.136888	2.03467	0.520832
0.550525	2.53937	0.141293	2.03498	0.520725
0.551526	2.53958	0.146135	2.03469	0.520488
0.552526	2.5394	0.15136	2.0342	0.519915
0.553527	2.5389	0.156913	2.03389	0.520236
0.554527	2.53814	0.162732	2.03405	0.520175
0.555528	2.53718	0.168752	2.03285	0.520211
0.556528	2.5361	0.174905	2.03201	0.519551
0.557529	2.53495	0.181122	2.03139	0.519023
0.558529	2.53381	0.187335	2.03141	0.518789
0.55953	2.53274	0.193475	2.03135	0.518089
0.56053	2.5318	0.199473	2.03119	0.517632
0.561531	2.53086	0.205737	2.03031	0.51777
0.562531	2.53016	0.211728	2.03044	0.517583
0.563532	2.52975	0.217383	2.03027	0.5172
0.564532	2.52967	0.222639	2.0288	0.51664
0.565533	2.52996	0.227441	2.02848	0.516668
0.566533	2.53064	0.23174	2.02841	0.516316
0.567534	2.53172	0.235494	2.02837	0.516613
0.568534	2.53322	0.238666	2.02825	0.516319
0.569535	2.53513	0.241229	2.02821	0.515647
0.570535	2.53745	0.243162	2.02834	0.516346
0.571536	2.54015	0.244451	2.02761	0.516077
0.572536	2.54321	0.245091	2.02771	0.516214
0.573537	2.5466	0.245084	2.02713	0.515521
0.574537	2.55027	0.244441	2.02632	0.514568
0.575538	2.55419	0.243178	2.02587	0.513968
0.576538	2.55831	0.24132	2.02534	0.513638
0.577539	2.56256	0.238897	2.02455	0.513572
0.578539	2.5669	0.235947	2.0246	0.512615
0.57954	2.57127	0.232512	2.02469	0.512436
0.58054	2.57561	0.22864	2.02458	0.511299
0.581541	2.57966	0.224847	2.02403	0.511309
0.582541	2.58359	0.220719	2.02439	0.511209
0.583542	2.58733	0.216306	2.024	0.510998
0.584542	2.59084	0.211662	2.02305	0.510631
0.585543	2.59407	0.206843	2.02273	0.510037
0.586543	2.59698	0.201903	2.02156	0.509641
0.587544	2.59953	0.1969	2.02069	0.509406
0.588544	2.60169	0.191888	2.02073	0.508974
0.589545	2.60343	0.186923	2.02017	0.508667
0.590545	2.60473	0.182055	2.01921	0.50799
0.591546	2.60558	0.177337	2.01793	0.507342
0.592546	2.60597	0.172813	2.01669	0.506507
0.593547	2.60591	0.168527	2.01556	0.506768
0.594547	2.60539	0.164519	2.01515	0.50596
0.595548	2.60443	0.160823	2.01397	0.505825
0.596548	2.60306	0.15747	2.01326	0.505641
0.597549	2.60129	0.154487	2.01223	0.505043
0.598549	2.59917	0.151893	2.01126	0.5051
0.59955	2.59671	0.149706	2.01072	0.504477
0.60055	2.59397	0.147938	2.00932	0.503628
0.601551	2.59076	0.147032	2.00788	0.503224
0.602551	2.58738	0.146542	2.00688	0.502834
0.603552	2.58387	0.146459	2.00653	0.502278
0.604552	2.58029	0.146769	2.00615	0.501787
0.605553	2.57669	0.147454	2.00555	0.500465
0.606553	2.5731	0.148493	2.0046	0.500515
0.607554	2.56959	0.149861	2.00364	0.500364
0.608554	2.56619	0.151533	2.00274	0.499536
0.609555	2.56294	0.153478	2.00156	0.498856
0.610555	2.55988	0.155664	2.00075	0.498311
0.611556	2.55703	0.158059	2.00006	0.497823
0.612556	2.55443	0.160628	1.99943	0.496953
0.613557	2.5521	0.163335	1.99769	0.496671
0.614557	2.55005	0.166146	1.99648	0.496346
0.615558	2.54829	0.169025	1.99594	0.495858
0.616558	2.54684	0.171936	1.99497	0.49541
0.617559	2.54569	0.174848	1.9939	0.494531
0.618559	2.54484	0.177727	1.99331	0.49372
0.61956	2.54429	0.180544	1.99201	0.493129
0.62056	2.54401	0.18327	1.99077	0.493477
0.621561	2.54374	0.186308	1.98954	0.49396
0.622561	2.54374	0.189199	1.98938	0.493213
0.623562	2.54397	0.191918	1.98832	0.492621
0.624562	2.5444	0.194439	1.98598	0.491698
0.625563	2.54503	0.196744	1.98489	0.490933
0.626563	2.5458	0.198815	1.98345	0.490151
0.627564	2.5467	0.20064	1.98283	0.49008
0.628564	2.54769	0.20221	1.98215	0.489789
0.629565	2.54874	0.203519	1.98097	0.489052
0.630565	2.54981	0.204564	1.98007	0.488724
0.631566	2.55087	0.205348	1.97934	0.488418
0.632566	2.55189	0.205876	1.97776	0.487602
0.633567	2.55284	0.206155	1.9765	0.486669
0.634567	2.5537	0.206197	1.9761	0.486183
0.635568	2.55444	0.206017	1.97506	0.485042
0.636568	2.55503	0.205631	1.97366	0.484579
0.637569	2.55547	0.205059	1.97266	0.48376
0.638569	2.55572	0.204325	1.97066	0.483207
0.63957	2.55579	0.203452	1.9702	0.482462
0.64057	2.55566	0.202466	1.96912	0.482323
0.641571	2.55507	0.201846	1.9684	0.481569
0.642571	2.55429	0.201166	1.96712	0.481099
0.643572	2.55332	0.200449	1.96551	0.480457
0.644572	2.55216	0.199719	1.96494	0.480208
0.645573	2.55082	0.198999	1.9643	0.479708
0.646573	2.54929	0.198313	1.96308	0.479303
0.647574	2.5476	0.197686	1.96255	0.478551
0.648574	2.54575	0.197139	1.9619	0.477658
0.649575	2.54373	0.196696	1.96044	0.477313
0.650575	2.54157	0.196378	1.95917	0.476428
0.651576	2.53926	0.196207	1.95745	0.475368
0.652576	2.53682	0.196199	1.95635	0.475296
0.653577	2.53424	0.196375	1.95554	0.475062
0.654577	2.53153	0.196748	1.95404	0.474973
0.655578	2.52869	0.197333	1.95279	0.474835
0.656578	2.52572	0.198141	1.95161	0.474502
0.657579	2.52262	0.199183	1.95106	0.474033
0.658579	2.51938	0.200467	1.94973	0.473321
0.65958	2.516	0.201997	1.94886	0.473096
0.66058	2.51247	0.203776	1.9484	0.472652
0.661581	2.50856	0.206276	1.94646	0.472348
0.662581	2.50451	0.209018	1.94535	0.472295
0.663582	2.5003	0.211991	1.94413	0.471788
0.664582	2.49593	0.215179	1.94232	0.471735
0.665583	2.49139	0.218563	1.94013	0.471134
0.666583	2.48668	0.222123	1.93848	0.46993
0.667584	2.48178	0.225835	1.93786	0.468993
0.668584	2.4767	0.229673	1.93659	0.468118
0.669585	2.47143	0.233609	1.93532	0.468232
0.670585	2.46596	0.237611	1.93405	0.467743
0.671586	2.46032	0.241646	1.93268	0.467248
0.672586	2.45448	0.245678	1.93097	0.467398
0.673587	2.44848	0.249672	1.92926	0.466739
0.674587	2.44232	0.253587	1.92784	0.465997
0.675588	2.43601	0.257386	1.92675	0.46573
0.676588	2.42959	0.261026	1.92615	0.465298
0.677589	2.42308	0.264469	1.92526	0.464625
0.678589	2.4165	0.267673	1.92329	0.46389
0.67959	2.40989	0.270599	1.92213	0.463334
0.68059	2.4033	0.273209	1.92121	0.462448
0.681591	2.39657	0.27592	1.92015	0.461725
0.682591	2.38996	0.278232	1.91804	0.461343
0.683592	2.38351	0.280105	1.91667	0.46079
0.684592	2.37726	0.281503	1.91502	0.459815
0.685593	2.37128	0.282391	1.91351	0.45913
0.686593	2.36559	0.282741	1.91189	0.459229
0.687594	2.36026	0.282528	1.91065	0.458062
0.688594	2.35531	0.281733	1.90848	0.45758
0.689595	2.35079	0.28034	1.90721	0.457091
0.690595	2.34672	0.27834	1.90597	0.456494
0.691596	2.34314	0.275729	1.90436	0.456025
0.692596	2.34006	0.27251	1.90251	0.455451
0.693597	2.3375	0.268689	1.90151	0.454677
0.694597	2.33546	0.264282	1.89998	0.453899
0.695598	2.33394	0.259306	1.89845	0.45341
0.696598	2.33293	0.253789	1.89641	0.452916
0.697599	2.3324	0.24776	1.89481	0.452252
0.698599	2.33234	0.241258	1.89333	0.451576
0.6996	2.33269	0.234324	1.89198	0.451333
0.7006	2.33342	0.227005	1.89035	0.451017
0.701601	2.33426	0.219781	1.8885	0.450554
0.702601	2.33537	0.212265	1.88789	0.451034
0.703602	2.3367	0.204509	1.88617	0.450744
0.704602	2.33818	0.196569	1.88462	0.450324
0.705603	2.33971	0.188501	1.88358	0.450177
0.706603	2.34123	0.180363	1.88215	0.450235
0.707604	2.34263	0.172214	1.88	0.449739
0.708604	2.34384	0.164115	1.87844	0.448032
0.709605	2.34476	0.156124	1.87684	0.448212
0.710605	2.34531	0.148296	1.87493	0.447739
0.711606	2.34539	0.140688	1.87353	0.447216
0.712606	2.34492	0.13335	1.87123	0.447068
0.713607	2.34382	0.12633	1.86975	0.446691
0.714607	2.34204	0.119671	1.86851	0.446042
0.715608	2.33949	0.113412	1.8677	0.445441
0.716608	2.33613	0.107585	1.86629	0.445231
0.717609	2.33191	0.102217	1.86455	0.444758
0.718609	2.3268	0.0973307	1.86275	0.444273
0.71961	2.32078	0.0929396	1.8615	0.443919
0.72061	2.31384	0.0890526	1.85984	0.443167
0.721611	2.30573	0.0860823	1.85921	0.442716
0.722611	2.29673	0.0836023	1.85781	0.441826
0.723612	2.28689	0.0815957	1.85592	0.441082
0.724612	2.27622	0.0800396	1.85491	0.43986
0.725613	2.26479	0.0789063	1.85408	0.438856
0.726613	2.25266	0.0781632	1.85239	0.438563
0.727614	2.23988	0.0777733	1.8503	0.438267
0.728614	2.22654	0.077696	1.84841	0.438164
0.729615	2.21272	0.0778878	1.84701	0.437843
0.730615	2.1985	0.0783025	1.84537	0.437061
0.731616	2.18397	0.0788925	1.84314	0.436194
0.732616	2.16922	0.0796093	1.8417	0.435675
0.733617	2.15435	0.0804043	1.83974	0.434466
0.734617	2.13945	0.0812297	1.83717	0.433947
0.735618	2.1246	0.0820393	1.83478	0.433205
0.736618	2.10989	0.082789	1.83309	0.43316
0.737619	2.09539	0.0834382	1.83081	0.432938
0.738619	2.08119	0.0839498	1.82886	0.432419
0.73962	2.06733	0.0842912	1.82756	0.431979
0.74062	2.05389	0.0844349	1.82587	0.431563
0.741621	2.04065	0.0847993	1.82366	0.430385
0.742621	2.02792	0.0849166	1.82149	0.429251
0.743622	2.01573	0.0847696	1.81988	0.427887
0.744622	2.0041	0.0843476	1.81799	0.427574
0.745623	1.99303	0.0836467	1.81529	0.427093
0.746623	1.98252	0.0826697	1.81276	0.426567
0.747624	1.97252	0.081426	1.81155	0.426083
0.748624	1.96303	0.0799315	1.80971	0.425047
0.749625	1.95398	0.078208	1.80781	0.424267
0.750625	1.94533	0.0762832	1.80673	0.423761
0.751626	1.93701	0.07419	1.80406	0.423746
0.752626	1.92896	0.0719659	1.80183	0.422962
0.753627	1.9211	0.0696529	1.80036	0.422089
0.754627	1.91335	0.0672962	1.79796	0.421894
0.755628	1.90563	0.064944	1.79607	0.421764
0.756628	1.89787	0.0626468	1.79471	0.420758
0.757629	1.88997	0.0604564	1.79305	0.420446
0.758629	1.88186	0.0584254	1.79138	0.420005
0.75963	1.87348	0.0566066	1.78972	0.419377
0.76063	1.86474	0.055052	1.78768	0.418537
0.761631	1.85534	0.0542502	1.78551	0.417928
0.762631	1.84551	0.0538035	1.78379	0.416957
0.763632	1.8352	0.0537498	1.78137	0.416288
0.764632	1.82439	0.0541237	1.7799	0.414909
0.765633	1.81305	0.0549559	1.77866	0.41468
0.766633	1.80117	0.0562725	1.77599	0.414276
0.767634	1.78875	0.058095	1.77412	0.413486
0.768634	1.77581	0.0604392	1.77244	0.413552
0.769635	1.76238	0.0633156	1.77033	0.413306
0.770635	1.74849	0.066729	1.7688	0.412289
0.771636	1.73418	0.070678	1.76639	0.411329
0.772636	1.71954	0.0751555	1.76491	0.410355
0.773637	1.70462	0.0801485	1.76309	0.410039
0.774637	1.68951	0.0856383	1.7618	0.409305
0.775638	1.6743	0.091601	1.75961	0.408372
0.776638	1.65909	0.0980073	1.75772	0.40769
0.777639	1.64399	0.104823	1.75725	0.407396
0.778639	1.62911	0.112011	1.75511	0.407011
0.77964	1.61456	0.119529	1.75415	0.406332
0.78064	1.60046	0.127332	1.7519	0.40517
0.781641	1.58675	0.135799	1.75023	0.404824
0.782641	1.57376	0.144446	1.74788	0.404319
0.783642	1.56161	0.153215	1.74615	0.403706
0.784642	1.5504	0.162048	1.74499	0.40361
0.785643	1.54023	0.170886	1.74329	0.402629
0.786643	1.5312	0.17967	1.74142	0.402162
0.787644	1.52338	0.188343	1.73944	0.401274
0.788644	1.51685	0.196851	1.73797	0.401185
0.789645	1.51165	0.20514	1.73641	0.400529
0.790645	1.50783	0.213159	1.73505	0.399761
0.791646	1.50542	0.220864	1.73349	0.398931
0.792646	1.50442	0.228209	1.73125	0.398858
0.793647	1.50484	0.235155	1.73078	0.39865
0.794647	1.50667	0.241669	1.72875	0.397653
0.795648	1.50986	0.247719	1.72689	0.396706
0.796648	1.51439	0.253279	1.72602	0.396242
0.797649	1.52018	0.258331	1.72401	0.395702
0.798649	1.52717	0.262857	1.72237	0.395313
0.79965	1.53528	0.266848	1.7209	0.394604
0.80065	1.54441	0.270298	1.71887	0.394383
0.801651	1.5543	0.273647	1.71681	0.394249
0.802651	1.56504	0.276447	1.7156	0.392855
0.803652	1.57652	0.278699	1.71416	0.392629
0.804652	1.58862	0.280408	1.71217	0.391963
0.805653	1.6012	0.281581	1.71089	0.392001
0.806653	1.61413	0.28223	1.70846	0.391366
0.807654	1.62728	0.282369	1.70676	0.391173
0.808654	1.64052	0.282014	1.70419	0.390782
0.809655	1.65371	0.281184	1.70322	0.390628
0.810655	1.66673	0.2799	1.70169	0.390063
0.811656	1.67946	0.278181	1.70013	0.389787
0.812656	1.69177	0.27605	1.69855	0.389484
0.813657	1.70357	0.273528	1.69723	0.389819
0.814657	1.71475	0.270637	1.69578	0.389388
0.815658	1.72523	0.267399	1.69315	0.38858
0.816658	1.73493	0.263834	1.69116	0.387897
0.817659	1.74379	0.259964	1.68877	0.387626
0.818659	1.75176	0.255806	1.6877	0.38719
0.81966	1.75881	0.25138	1.68591	0.386644
0.82066	1.76492	0.246703	1.68409	0.386528
0.821661	1.76988	0.242226	1.68218	0.385977
0.822661	1.77393	0.237522	1.68011	0.385443
0.823662	1.77708	0.2326	1.67833	0.385152
0.824662	1.77937	0.227467	1.67661	0.38485
0.825663	1.78084	0.22213	1.67444	0.384373
0.826663	1.78153	0.216598	1.67265	0.384194
0.827664	1.78149	0.210879	1.67068	0.384609
0.828664	1.7808	0.204982	1.66847	0.384343
0.829665	1.77952	0.198916	1.66657	0.384128
0.830665	1.77771	0.192691	1.6644	0.383683
0.831666	1.77546	0.186321	1.66228	0.383995
0.832666	1.77284	0.17982	1.66074	0.384151
0.833667	1.76993	0.173203	1.65948	0.383749
0.834667	1.76679	0.166489	1.65779	0.383566
0.835668	1.76351	0.159698	1.65622	0.382849
0.836668	1.76014	0.152855	1.65487	0.381885
0.837669	1.75676	0.145984	1.65315	0.3819
0.838669	1.75341	0.139115	1.65176	0.381686
0.83967	1.75016	0.13228	1.64949	0.381179
0.84067	1.74704	0.125513	1.64773	0.379901
0.841671	1.74386	0.119267	1.64508	0.379617
0.842671	1.74091	0.113155	1.6438	0.378728
0.843672	1.7382	0.107212	1.64198	0.377847
0.844672	1.73575	0.101475	1.6403	0.377209
0.845673	1.73354	0.0959813	1.63846	0.37655
0.846673	1.73157	0.0907701	1.63654	0.376058
0.847674	1.72982	0.0858813	1.63534	0.375902
0.848674	1.72825	0.0813545	1.63367	0.375975
0.849675	1.72683	0.0772291	1.63168	0.375837
0.850675	1.7255	0.0735431	1.62963	0.375993
0.851676	1.72423	0.0703331	1.6282	0.376169
0.852676	1.72295	0.0676331	1.62692	0.375633
0.853677	1.7216	0.0654749	1.62551	0.374371
0.854677	1.72013	0.0638865	1.62305	0.374208
0.855678	1.71846	0.0628926	1.62151	0.373733
0.856678	1.71655	0.0625138	1.61959	0.3731
0.857679	1.71433	0.0627661	1.61828	0.372984
0.858679	1.71175	0.0636612	1.61565	0.37208
0.85968	1.70876	0.0652056	1.61424	0.372023
0.86068	1.70531	0.0674012	1.61297	0.372155
0.861681	1.70119	0.0706529	1.61141	0.371974
0.862681	1.69658	0.074533	1.60977	0.37127
0.863682	1.69146	0.0790214	1.60855	0.370399
0.864682	1.68583	0.0840935	1.60615	0.37027
0.865683	1.67969	0.0897204	1.60448	0.369997
0.866683	1.67303	0.0958689	1.60224	0.369539
0.867684	1.66587	0.102503	1.59997	0.369249
0.868684	1.65825	0.109581	1.59785	0.36917
0.869685	1.65018	0.117063	1.5963	0.368774
0.870685	1.64172	0.124901	1.59411	0.368567
0.871686	1.63292	0.133051	1.59199	0.367809
0.872686	1.62383	0.141463	1.59029	0.367089
0.873687	1.61452	0.15009	1.58868	0.366697
0.874687	1.60506	0.158882	1.58746	0.366394
0.875688	1.59554	0.167793	1.58607	0.366384
0.876688	1.58603	0.176774	1.58501	0.365636
0.877689	1.57662	0.185783	1.58385	0.365416
0.878689	1.5674	0.194775	1.58212	0.364868
0.87969	1.55847	0.203711	1.58005	0.364317
0.88069	1.54989	0.212555	1.57846	0.364545
0.881691	1.54169	0.221676	1.57752	0.364108
0.882691	1.53406	0.230634	1.57593	0.36382
0.883692	1.52709	0.239397	1.57401	0.36357
0.884692	1.52085	0.247936	1.57264	0.363489
0.885693	1.5154	0.256227	1.57063	0.363556
0.886693	1.5108	0.264252	1.56935	0.363044
0.887694	1.50709	0.271993	1.56726	0.362193
0.888694	1.5043	0.279439	1.56539	0.362092
0.889695	1.50246	0.286582	1.56355	0.362004
0.890695	1.50158	0.293417	1.56192	0.3615
0.891696	1.50165	0.299942	1.56006	0.360895
0.892696	1.50266	0.306156	1.55811	0.360368
0.893697	1.50459	0.312064	1.55594	0.36032
0.894697	1.50741	0.317669	1.55412	0.359935
0.895698	1.51107	0.322978	1.55222	0.359637
0.896698	1.51553	0.327998	1.55098	0.358932
0.897699	1.52071	0.332735	1.54895	0.35878
0.898699	1.52655	0.337198	1.54761	0.35856
0.8997	1.53298	0.341395	1.54499	0.357264
0.9007	1.53992	0.345333	1.54332	0.356493
0.901701	1.54721	0.349417	1.54138	0.355838
0.902701	1.55488	0.353245	1.53942	0.355229
0.903702	1.56283	0.356813	1.53772	0.355354
0.904702	1.57097	0.360118	1.53673	0.354707
0.905703	1.5792	0.363157	1.53581	0.354928
0.906703	1.58744	0.365923	1.53466	0.354395
0.907704	1.5956	0.36841	1.533	0.353601
0.908704	1.60357	0.370611	1.53118	0.353258
0.909705	1.61128	0.372515	1.52935	0.35294
0.910705	1.61866	0.374114	1.52748	0.352511
0.911706	1.62562	0.375396	1.52585	0.351829
0.912706	1.63211	0.376351	1.52434	0.351914
0.913707	1.63806	0.376967	1.5228	0.35119
0.914707	1.64344	0.377232	1.52063	0.351053
0.915708	1.64819	0.377137	1.51858	0.350611
0.916708	1.6523	0.376672	1.51714	0.350395
0.917709	1.65575	0.375828	1.51567	0.349871
0.918709	1.65853	0.374598	1.51413	0.350465
0.91971	1.66063	0.372978	1.51252	0.350092
0.92071	1.66208	0.370966	1.51092	0.349766
0.921711	1.66281	0.368985	1.51009	0.348924
0.922711	1.66296	0.3666	1.50852	0.348078
0.923712	1.66258	0.363812	1.50625	0.347504
0.924712	1.6617	0.360624	1.50398	0.347003
0.925713	1.66036	0.357042	1.50217	0.346369
0.926713	1.65862	0.353079	1.50033	0.346209
0.927714	1.65651	0.34875	1.49831	0.345863
0.928714	1.65409	0.344073	1.49733	0.345515
0.929715	1.65141	0.339071	1.49585	0.345017
0.930715	1.64852	0.333771	1.49336	0.344446
0.931716	1.64547	0.328202	1.49173	0.343797
0.932716	1.64229	0.322396	1.48976	0.343828
0.933717	1.63903	0.316389	1.48798	0.3431
0.934717	1.63572	0.310218	1.48631	0.342366
0.935718	1.6324	0.303923	1.48455	0.341959
0.936718	1.62909	0.297545	1.48356	0.341959
0.937719	1.6258	0.291126	1.48218	0.341212
0.938719	1.62256	0.28471	1.48003	0.340548
0.93972	1.61936	0.27834	1.47882	0.339807
0.94072	1.6162	0.27206	1.47759	0.33958
0.941721	1.61299	0.266351	1.47541	0.338667
0.942721	1.60983	0.260803	1.47386	0.337631
0.943722	1.60668	0.25545	1.47207	0.337418
0.944722	1.60353	0.250323	1.47054	0.337626
0.945723	1.60033	0.245453	1.46911	0.336865
0.946723	1.59704	0.240867	1.46685	0.335868
0.947724	1.59361	0.23659	1.46517	0.335277
0.948724	1.59	0.232644	1.46387	0.334325
0.949725	1.58613	0.229047	1.46263	0.333349
0.950725	1.58197	0.225816	1.46146	0.332329
0.951726	1.57743	0.22296	1.46016	0.33246
0.952726	1.57247	0.220489	1.45852	0.331795
0.953727	1.56703	0.218406	1.45634	0.330999
0.954727	1.56104	0.216712	1.45541	0.330729
0.955728	1.55445	0.215402	1.4531	0.330007
0.956728	1.54722	0.214471	1.45219	0.328871
0.957729	1.53929	0.213908	1.45071	0.329
0.958729	1.53064	0.213698	1.44909	0.329146
0.95973	1.52123	0.213826	1.44706	0.32856
0.96073	1.51105	0.214273	1.44577	0.327969
0.961731	1.49998	0.215476	1.44445	0.327275
0.962731	1.48813	0.21694	1.44268	0.326623
0.963732	1.4755	0.218633	1.44147	0.326132
0.964732	1.46212	0.220521	1.43982	0.32533
0.965733	1.448	0.222569	1.43845	0.32509
0.966733	1.43318	0.224744	1.43656	0.324897
0.967734	1.4177	0.22701	1.43551	0.324676
0.968734	1.40162	0.229333	1.4333	0.324243
0.969735	1.38499	0.231681	1.43205	0.323705
0.970735	1.3679	0.234021	1.43026	0.323371
0.971736	1.3504	0.236323	1.42855	0.322811
0.972736	1.33259	0.238558	1.42752	0.323195
0.973737	1.31456	0.240699	1.42548	0.323135
0.974737	1.2964	0.242723	1.42392	0.32292
0.975738	1.27821	0.244607	1.42172	0.322022
0.976738	1.26009	0.246333	1.41956	0.321474
0.977739	1.24214	0.247887	1.41829	0.321339
0.978739	1.22447	0.249254	1.41794	0.320953
0.97974	1.20718	0.250426	1.41584	0.320253
0.98074	1.19037	0.251399	1.41484	0.320111
0.981741	1.17411	0.252607	1.41349	0.32004
0.982741	1.15855	0.253603	1.41179	0.320269
0.983742	1.14375	0.254384	1.40988	0.320195
0.984742	1.12981	0.25495	1.40843	0.319117
0.985743	1.1168	0.255305	1.40717	0.318953
0.986743	1.10479	0.255455	1.4051	0.318187
0.987744	1.09384	0.255411	1.40375	0.318065
0.988744	1.08399	0.255182	1.40201	0.317299
0.989745	1.07529	0.254785	1.39909	0.317243
0.990745	1.06776	0.254233	1.39729	0.316717
0.991746	1.06143	0.253545	1.39592	0.316068
0.992746	1.05631	0.252739	1.39393	0.316216
0.993747	1.05239	0.251834	1.39207	0.315951
0.994747	1.04967	0.250851	1.38971	0.315428
0.995748	1.04812	0.249809	1.38882	0.314233
0.996748	1.04773	0.248729	1.38828	0.313379
0.997749	1.04845	0.247631	1.38622	0.312235
0.998749	1.05025	0.246536	1.38498	0.311955
0.99975	1.05307	0.245464	1.38362	0.311324
1.00075	1.05687	0.244433	1.38202	0.310555
1.00175	1.06158	0.243851	1.37972	0.310048
1.00275	1.06716	0.243336	1.37802	0.309862
1.00375	1.07353	0.242899	1.37634	0.309221
1.00475	1.08062	0.242551	1.37403	0.308575
1.00575	1.08836	0.242301	1.37247	0.307837
1.00675	1.09668	0.242156	1.37146	0.307608
1.00775	1.1055	0.242126	1.36982	0.307276
1.00875	1.11475	0.242216	1.36802	0.306785
1.00975	1.12437	0.242434	1.36581	0.306414
1.01076	1.13427	0.242786	1.36458	0.306393
1.01176	1.1444	0.243277	1.36251	0.306185
1.01276	1.1547	0.243912	1.36064	0.305278
1.01376	1.1651	0.244696	1.35947	0.305182
1.01476	1.17555	0.245634	1.35811	0.30444
1.01576	1.18601	0.246729	1.35636	0.303746
1.01676	1.19642	0.247985	1.35473	0.303741
1.01776	1.20674	0.249407	1.35353	0.303793
1.01876	1.21695	0.250998	1.3522	0.303759
1.01976	1.227	0.252761	1.35077	0.302749
1.02076	1.23687	0.254701	1.34864	0.302125
1.02176	1.24651	0.257208	1.3465	0.301495
1.02276	1.25594	0.259887	1.3461	0.301058
1.02376	1.26514	0.262733	1.34581	0.300722
1.02476	1.2741	0.265742	1.34439	0.300706
1.02576	1.28279	0.268908	1.34252	0.300843
1.02676	1.29121	0.272228	1.34068	0.299975
1.02776	1.29934	0.275694	1.33883	0.299782
1.02876	1.30716	0.279299	1.33678	0.300037
1.02976	1.31465	0.283034	1.33494	0.299249
1.03077	1.3218	0.28689	1.33327	0.298662
1.03177	1.32858	0.290856	1.33278	0.29821
1.03277	1.33498	0.294917	1.33111	0.297176
1.03377	1.34096	0.299059	1.32988	0.296522
1.03477	1.34649	0.303266	1.32828	0.296115
1.03577	1.35156	0.307519	1.32706	0.295219
1.03677	1.35613	0.311797	1.32457	0.294994
1.03777	1.36016	0.31608	1.32347	0.294623
1.03877	1.36361	0.320343	1.32173	0.294276
1.03977	1.36645	0.324563	1.32063	0.293403
1.04077	1.36864	0.328714	1.31817	0.293038
1.04177	1.37012	0.333185	1.31643	0.292809
1.04277	1.37088	0.337521	1.31442	0.292952
1.04377	1.37088	0.341688	1.31233	0.292039
1.04477	1.37008	0.345654	1.31068	0.292157
1.04577	1.36843	0.349388	1.30899	0.291608
1.04677	1.36591	0.352859	1.30669	0.29179
1.04777	1.36247	0.356041	1.30549	0.291606
1.04877	1.35807	0.358907	1.30405	0.290926
1.04977	1.3527	0.361434	1.30227	0.290717
1.05078	1.34631	0.363603	1.30053	0.289916
1.05178	1.3389	0.365398	1.29864	0.289442
1.05278	1.33045	0.366807	1.29765	0.289432
1.05378	1.32095	0.36782	1.29569	0.289011
1.05478	1.31041	0.368435	1.29415	0.288443
1.05578	1.29883	0.368653	1.29308	0.28879
1.05678	1.28624	0.36848	1.29142	0.288883
1.05778	1.27266	0.367926	1.29008	0.288409
1.05878	1.25813	0.367007	1.28896	0.288165
1.05978	1.24269	0.365745	1.28757	0.288268
1.06078	1.2264	0.364165	1.28652	0.28757
1.06178	1.20934	0.36274	1.28538	0.287195
1.06278	1.19158	0.36105	1.28406	0.287214
1.06378	1.1732	0.359125	1.28351	0.286616
1.06478	1.15427	0.357	1.28119	0.285721
1.06578	1.1349	0.354715	1.28012	0.285231
1.06678	1.11516	0.352311	1.27882	0.284738
1.06778	1.09516	0.349831	1.27721	0.284516
1.06878	1.07499	0.347321	1.27589	0.284555
1.06978	1.05476	0.344826	1.27353	0.284295
1.07079	1.03456	0.342392	1.27103	0.284255
1.07179	1.01449	0.340064	1.26957	0.28406
1.07279	0.994646	0.337885	1.26817	0.283075
1.07379	0.975129	0.335898	1.26698	0.283163
1.07479	0.956028	0.33414	1.26523	0.282936
1.07579	0.937429	0.332647	1.26451	0.282429
1.07679	0.919415	0.331451	1.26277	0.281589
1.07779	0.90206	0.330579	1.26161	0.281178
1.07879	0.885434	0.330053	1.25893	0.281202
1.07979	0.869597	0.329892	1.25657	0.281292
1.08079	0.854604	0.330108	1.25543	0.281135
1.08179	0.840559	0.331128	1.25384	0.280197
1.08279	0.827456	0.332525	1.25227	0.280188
1.08379	0.815322	0.334288	1.25107	0.280015
1.08479	0.804173	0.336401	1.24976	0.279708
1.08579	0.794019	0.338844	1.24829	0.279704
1.08679	0.784857	0.341591	1.2471	0.279443
1.08779	0.776679	0.344614	1.24569	0.279241
1.08879	0.769468	0.347878	1.24434	0.279194
1.08979	0.763201	0.351348	1.24315	0.279276
1.0908	0.757848	0.354983	1.2423	0.279746
1.0918	0.753374	0.358742	1.24138	0.279436
1.0928	0.749739	0.362583	1.23996	0.279459
1.0938	0.746901	0.36646	1.23905	0.279435
1.0948	0.744816	0.370329	1.23749	0.279007
1.0958	0.743438	0.374147	1.2364	0.278991
1.0968	0.742719	0.37787	1.23496	0.278873
1.0978	0.742616	0.381458	1.23354	0.278593
1.0988	0.743084	0.384872	1.23141	0.278734
1.0998	0.744081	0.388076	1.23029	0.278107
1.1008	0.745571	0.391037	1.22846	0.277203
1.1018	0.74758	0.394116	1.22775	0.277197
1.1028	0.750034	0.396892	1.22667	0.277147
1.1038	0.752903	0.399341	1.22513	0.277257
1.1048	0.756166	0.401439	1.22386	0.27673
1.1058	0.759803	0.40317	1.22261	0.276765
1.1068	0.763798	0.404521	1.22108	0.276481
1.1078	0.768143	0.405486	1.21986	0.275916
1.1088	0.772831	0.406061	1.21942	0.276003
1.1098	0.77786	0.406248	1.21859	0.275294
1.11081	0.783232	0.406054	1.21732	0.274727
1.11181	0.788953	0.405487	1.21514	0.274201
1.11281	0.795031	0.404561	1.21377	0.273603
1.11381	0.801477	0.403292	1.2122	0.27336
1.11481	0.808303	0.401699	1.21101	0.272874
1.11581	0.815522	0.399805	1.2097	0.272524
1.11681	0.82315	0.39763	1.20793	0.273005
1.11781	0.8312	0.395201	1.20669	0.272492
1.11881	0.839686	0.392543	1.20534	0.273086
1.11981	0.848619	0.389681	1.20405	0.27226
1.12081	0.85801	0.38664	1.20342	0.271822
1.12181	0.867891	0.383835	1.2014	0.271449
1.12281	0.878259	0.380896	1.1996	0.271066
1.12381	0.889112	0.37784	1.19875	0.270371
1.12481	0.900444	0.374683	1.19767	0.269848
1.12581	0.912244	0.371437	1.19629	0.269218
1.12681	0.924494	0.368113	1.19488	0.268803
1.12781	0.937172	0.364723	1.19375	0.268524
1.12881	0.95025	0.361273	1.19149	0.267642
1.12981	0.963694	0.357767	1.19012	0.267474
1.13082	0.977465	0.354211	1.18876	0.266277
1.13182	0.991521	0.350604	1.18733	0.266147
1.13282	1.00581	0.346947	1.18605	0.265622
1.13382	1.02029	0.343236	1.18497	0.265297
1.13482	1.0349	0.339471	1.18252	0.265294
1.13582	1.04957	0.335645	1.18136	0.264995
1.13682	1.06426	0.331756	1.18041	0.264758
1.13782	1.0789	0.327798	1.17809	0.264373
1.13882	1.09342	0.323768	1.17698	0.264478
1.13982	1.10778	0.319661	1.17548	0.264306
1.14082	1.12189	0.315477	1.17417	0.263997
1.14182	1.1357	0.31161	1.17223	0.263565
1.14282	1.14917	0.307658	1.17041	0.263182
1.14382	1.16223	0.303616	1.16763	0.262896
1.14482	1.17484	0.299484	1.16565	0.262561
1.14582	1.18695	0.295266	1.16423	0.26207
1.14682	1.19849	0.290967	1.16324	0.262229
1.14782	1.20943	0.286596	1.16187	0.262237
1.14882	1.21973	0.282166	1.16051	0.26187
1.14982	1.22935	0.277692	1.16037	0.260814
1.15083	1.23825	0.273194	1.15918	0.260487
1.15183	1.24642	0.268694	1.15746	0.260814
1.15283	1.25382	0.264217	1.15612	0.260203
1.15383	1.26045	0.259791	1.15455	0.259531
1.15483	1.26628	0.255449	1.1538	0.259889
1.15583	1.27132	0.251222	1.15172	0.259803
1.15683	1.27556	0.247145	1.1501	0.259506
1.15783	1.279	0.243257	1.14902	0.258689
1.15883	1.28165	0.239594	1.14733	0.258508
1.15983	1.28351	0.236194	1.14557	0.25886
1.16083	1.28462	0.233098	1.14387	0.258519
1.16183	1.28498	0.230762	1.1429	0.25814
1.16283	1.28462	0.228795	1.14084	0.257988
1.16383	1.28357	0.227227	1.13928	0.257488
1.16483	1.28187	0.226087	1.1376	0.257162
1.16583	1.27953	0.225398	1.13606	0.257516
1.16683	1.27658	0.225184	1.13549	0.257891
1.16783	1.27308	0.225464	1.13394	0.256828
1.16883	1.26903	0.226254	1.13288	0.256669
1.16983	1.26449	0.227565	1.13178	0.255793
1.17084	1.25948	0.229406	1.13089	0.255577
1.17184	1.25405	0.231779	1.12962	0.255045
1.17284	1.24822	0.234682	1.12765	0.254493
1.17384	1.24204	0.238108	1.12728	0.253329
1.17484	1.23554	0.242047	1.12553	0.253011
1.17584	1.22875	0.24648	1.1249	0.253245
1.17684	1.22173	0.251389	1.12365	0.253312
1.17784	1.21449	0.256746	1.12215	0.252776
1.17884	1.20708	0.262522	1.12134	0.252363
1.17984	1.19953	0.268684	1.12034	0.251792
1.18084	1.19188	0.275194	1.11859	0.251469
1.18184	1.18426	0.282438	1.11673	0.251394
1.18284	1.17662	0.289941	1.11567	0.25076
1.18384	1.16898	0.297651	1.11419	0.250241
1.18484	1.16137	0.305514	1.11341	0.250073
1.18584	1.15384	0.313476	1.11216	0.249637
1.18684	1.1464	0.321482	1.11076	0.249429
1.18784	1.13909	0.329478	1.10932	0.248044
1.18884	1.13193	0.337411	1.10788	0.247109
1.18984	1.12496	0.345228	1.10612	0.246542
1.19085	1.1182	0.35288	1.10529	0.246308
1.19185	1.11167	0.360319	1.10457	0.245685
1.19285	1.1054	0.367501	1.10292	0.244353
1.19385	1.09942	0.374386	1.1005	0.244643
1.19485	1.09374	0.380937	1.09918	0.24419
1.19585	1.08839	0.387122	1.09738	0.243832
1.19685	1.08339	0.392913	1.09681	0.243924
1.19785	1.07876	0.39829	1.09573	0.24388
1.19885	1.07452	0.403235	1.09456	0.243623
1.19985	1.07067	0.407738	1.09274	0.24311
1.20085	1.06724	0.411792	1.09164	0.242464
1.20185	1.0644	0.415811	1.08962	0.24232
1.20285	1.06201	0.419379	1.08838	0.242469
1.20385	1.06006	0.422498	1.08713	0.241937
1.20485	1.05855	0.425176	1.08549	0.241979
1.20585	1.05749	0.427427	1.0842	0.242135
1.20685	1.05686	0.429268	1.08266	0.242136
1.20785	1.05666	0.430719	1.08123	0.241513
1.20885	1.05686	0.431804	1.07957	0.240545
1.20985	1.05746	0.432551	1.07824	0.239927
1.21086	1.05843	0.432986	1.07696	0.240048
1.21186	1.05974	0.433142	1.07653	0.239931
1.21286	1.06138	0.433047	1.07524	0.23937
1.21386	1.06329	0.432735	1.07384	0.239089
1.21486	1.06546	0.432235	1.07194	0.23876
1.21586	1.06784	0.431577	1.07036	0.238976
1.21686	1.07039	0.430791	1.06944	0.239056
1.21786	1.07306	0.429903	1.06836	0.239208
1.21886	1.07581	0.428938	1.06751	0.237951
1.21986	1.0786	0.427918	1.06637	0.237776
1.22086	1.08136	0.426862	1.06494	0.237657
1.22186	1.0842	0.426199	1.06372	0.237416
1.22286	1.08693	0.425522	1.06292	0.236721
1.22386	1.0895	0.424832	1.06145	0.236716
1.22486	1.09185	0.424129	1.06043	0.236935
1.22586	1.09394	0.42341	1.0591	0.236511
1.22686	1.09572	0.422665	1.05851	0.236394
1.22786	1.09713	0.421885	1.05811	0.236688
1.22886	1.09813	0.421058	1.05669	0.237003
1.22986	1.09867	0.420166	1.05618	0.236036
1.23087	1.09872	0.419191	1.05496	0.235521
1.23187	1.09825	0.418116	1.0538	0.234997
1.23287	1.09722	0.416917	1.05212	0.234732
1.23387	1.0956	0.415575	1.05025	0.234364
1.23487	1.09339	0.414066	1.04868	0.234209
1.23587	1.09056	0.41237	1.04756	0.233943
1.23687	1.08712	0.410466	1.04727	0.234049
1.23787	1.08306	0.408335	1.04622	0.233695
1.23887	1.07839	0.40596	1.04473	0.234027
1.23987	1.07313	0.403328	1.04298	0.23382
1.24087	1.06729	0.400427	1.04263	0.233787
1.24187	1.061	0.397648	1.0418	0.233525
1.24287	1.05421	0.394583	1.04045	0.233167
1.24387	1.04696	0.391227	1.03963	0.232932
1.24487	1.03928	0.387578	1.03848	0.232919
1.24587	1.03122	0.38364	1.0378	0.233191
1.24687	1.02282	0.379421	1.03669	0.23226
1.24787	1.01415	0.374934	1.03504	0.231588
1.24887	1.00525	0.370197	1.0337	0.230647
1.24987	0.996178	0.365232	1.03283	0.230319
1.25088	0.986986	0.360067	1.03169	0.230369
1.25188	0.977732	0.354732	1.03033	0.230035
1.25288	0.968468	0.349263	1.02888	0.229825
1.25388	0.95925	0.343698	1.02745	0.229813
1.25488	0.950129	0.338077	1.02663	0.23011
1.25588	0.941154	0.332445	1.02576	0.229737
1.25688	0.932369	0.326848	1.02514	0.229267
1.25788	0.923819	0.321331	1.02427	0.229259
1.25888	0.915542	0.315942	1.02346	0.229211
1.25988	0.90757	0.310729	1.02206	0.229854
1.26088	0.899935	0.305739	1.02029	0.229469
1.26188	0.892772	0.301403	1.01948	0.229923
1.26288	0.885996	0.297374	1.01815	0.230399
1.26388	0.879621	0.293686	1.01691	0.229591
1.26488	0.873651	0.290371	1.01495	0.229833
1.26588	0.868089	0.287457	1.01337	0.229806
1.26688	0.862931	0.284968	1.01187	0.230316
1.26788	0.858169	0.282923	1.01008	0.230646
1.26888	0.853789	0.281338	1.00938	0.23013
1.26988	0.849776	0.280222	1.00883	0.229552
1.27089	0.846108	0.279578	1.00726	0.229376
1.27189	0.842764	0.279406	1.00645	0.229229
1.27289	0.839718	0.279698	1.00493	0.229747
1.27389	0.836945	0.280442	1.00341	0.229319
1.27489	0.834416	0.28162	1.00262	0.228501
1.27589	0.832106	0.283209	1.00133	0.227858
1.27689	0.829986	0.285183	1.0001	0.227391
1.27789	0.828032	0.287508	0.998965	0.226903
1.27889	0.826219	0.29015	0.99742	0.226517
1.27989	0.824524	0.293069	0.996494	0.227203
1.28089	0.822929	0.296224	0.995812	0.226946
1.28189	0.821618	0.299966	0.99473	0.225728
1.28289	0.820377	0.303847	0.993347	0.225415
1.28389	0.819193	0.307816	0.992025	0.224988
1.28489	0.818055	0.311819	0.991295	0.225054
1.28589	0.816958	0.315803	0.990517	0.224638
1.28689	0.815898	0.319719	0.989015	0.224672
1.28789	0.814876	0.323517	0.988166	0.223946
1.28889	0.813896	0.32715	0.986649	0.223936
1.28989	0.812966	0.330575	0.985645	0.223976
1.2909	0.812096	0.333753	0.984824	0.223637
1.2919	0.811298	0.336648	0.983388	0.2235
1.2929	0.810588	0.339229	0.981689	0.223244
1.2939	0.809984	0.341472	0.980931	0.222661
1.2949	0.809505	0.343356	0.979602	0.22245
1.2959	0.80917	0.344868	0.9786	0.222086
1.2969	0.809002	0.345999	0.97792	0.222645
1.2979	0.809022	0.346747	0.976325	0.22316
1.2989	0.809252	0.347116	0.97492	0.222555
1.2999	0.809715	0.347117	0.973669	0.221874
1.3009	0.810431	0.346766	0.973098	0.221583
1.3019	0.811521	0.346258	0.972495	0.2216
1.3029	0.812889	0.345419	0.97039	0.221388
1.3039	0.814553	0.34428	0.969827	0.220825
1.3049	0.81653	0.342879	0.967913	0.220775
1.3059	0.818835	0.341255	0.966854	0.221148
1.3069	0.821483	0.339454	0.965624	0.220834
1.3079	0.824487	0.337526	0.96502	0.220178
1.3089	0.827856	0.335521	0.963727	0.219542
1.3099	0.831601	0.333492	0.962259	0.219762
1.31091	0.835729	0.331492	0.961557	0.219422
1.31191	0.840243	0.329573	0.960438	0.219455
1.31291	0.845146	0.327785	0.958908	0.219355
1.31391	0.850439	0.326177	0.958007	0.218726
1.31491	0.85612	0.324791	0.955925	0.21783
1.31591	0.862182	0.323668	0.954522	0.217546
1.31691	0.86862	0.322841	0.95346	0.217355
1.31791	0.875423	0.322338	0.951989	0.216848
1.31891	0.882581	0.32218	0.950706	0.216412
1.31991	0.890077	0.322382	0.949273	0.216017
1.32091	0.897897	0.322949	0.948229	0.215665
1.32191	0.906101	0.324054	0.947037	0.215242
1.32291	0.914578	0.325487	0.94635	0.214965
1.32391	0.923305	0.32723	0.944567	0.215357
1.32491	0.932258	0.32926	0.943222	0.215274
1.32591	0.941413	0.331546	0.94225	0.21458
1.32691	0.950746	0.334053	0.94171	0.214292
1.32791	0.960231	0.336743	0.940336	0.214171
1.32891	0.969843	0.339572	0.938945	0.213758
1.32991	0.979556	0.342492	0.937896	0.213478
1.33092	0.989343	0.345454	0.937778	0.212967
1.33192	0.999177	0.348408	0.936784	0.21226
1.33292	1.00903	0.351301	0.936196	0.21222
1.33392	1.01889	0.354082	0.935744	0.212018
1.33492	1.02871	0.356701	0.93408	0.211927
1.33592	1.03847	0.359107	0.932923	0.211751
1.33692	1.04815	0.361257	0.932235	0.211485
1.33792	1.05771	0.363107	0.931194	0.210929
1.33892	1.06714	0.364619	0.929288	0.210965
1.33992	1.0764	0.36576	0.928431	0.21085
1.34092	1.08547	0.366504	0.92704	0.211199
1.34192	1.09436	0.367013	0.925791	0.211178
1.34292	1.10299	0.367058	0.924126	0.211006
1.34392	1.11133	0.366627	0.923415	0.210885
1.34492	1.11936	0.365717	0.922389	0.210536
1.34592	1.12705	0.364333	0.921332	0.210732
1.34692	1.13436	0.362486	0.920103	0.210331
1.34792	1.14125	0.360194	0.918599	0.210218
1.34892	1.14771	0.357481	0.917597	0.20997
1.34992	1.15368	0.354376	0.915793	0.208756
1.35093	1.15914	0.350913	0.915283	0.208371
1.35193	1.16404	0.347128	0.913961	0.208175
1.35293	1.16835	0.343061	0.912562	0.2081
1.35393	1.17203	0.338753	0.911064	0.208373
1.35493	1.17503	0.334247	0.910414	0.208014
1.35593	1.17733	0.329583	0.909552	0.207527
1.35693	1.17886	0.324803	0.909354	0.207427
1.35793	1.1796	0.319946	0.90833	0.206945
1.35893	1.1795	0.315048	0.907858	0.206324
1.35993	1.17853	0.310143	0.90778	0.206206
1.36093	1.17664	0.305262	0.906653	0.206036
1.36193	1.17382	0.300633	0.905662	0.205599
1.36293	1.17002	0.296046	0.904075	0.205302
1.36393	1.16521	0.29152	0.902989	0.204945
1.36493	1.15938	0.287072	0.902091	0.204665
1.36593	1.1525	0.282717	0.900684	0.203881
1.36693	1.14458	0.278468	0.899347	0.203493
1.36793	1.1356	0.274337	0.897927	0.203752
1.36893	1.12558	0.270335	0.897079	0.204348
1.36993	1.11453	0.266473	0.895371	0.204464
1.37094	1.10248	0.262764	0.894094	0.20388
1.37194	1.08945	0.259217	0.892575	0.203549
1.37294	1.0755	0.255848	0.891822	0.204081
1.37394	1.06068	0.252668	0.891302	0.203908
1.37494	1.04505	0.249696	0.890058	0.204057
1.37594	1.02869	0.246947	0.889204	0.20362
1.37694	1.01167	0.244442	0.888351	0.203753
1.37794	0.994105	0.242203	0.887014	0.203749
1.37894	0.976078	0.240254	0.885979	0.203464
1.37994	0.957702	0.238619	0.88504	0.203345
1.38094	0.93909	0.237326	0.883535	0.203144
1.38194	0.920383	0.236594	0.88169	0.202735
1.38294	0.901676	0.236228	0.880321	0.202392
1.38394	0.883092	0.236252	0.879604	0.202427
1.38494	0.864753	0.236691	0.878808	0.202023
1.38594	0.846782	0.237569	0.878258	0.201727
1.38694	0.829296	0.238906	0.877218	0.20134
1.38794	0.812409	0.240719	0.876014	0.201596
1.38894	0.796226	0.243022	0.874647	0.201043
1.38994	0.780845	0.24582	0.873503	0.201222
1.39095	0.766353	0.249113	0.87257	0.200789
1.39195	0.752827	0.252891	0.871814	0.201136
1.39295	0.740329	0.257137	0.87158	0.201657
1.39395	0.728909	0.261823	0.870407	0.201579
1.39495	0.718601	0.266911	0.869321	0.201787
1.39595	0.709425	0.272353	0.869037	0.202247
1.39695	0.701384	0.278091	0.868091	0.202554
1.39795	0.694467	0.284057	0.868064	0.202387
1.39895	0.688648	0.290173	0.866695	0.202487
1.39995	0.683887	0.296354	0.866265	0.202745
1.40095	0.680129	0.302507	0.86434	0.20247
1.40195	0.677352	0.308703	0.863083	0.201946
1.40295	0.675428	0.314645	0.862248	0.202087
1.40395	0.674272	0.320229	0.860629	0.202119
1.40495	0.673792	0.32535	0.859833	0.202124
1.40595	0.673889	0.329912	0.859124	0.20241
1.40695	0.674466	0.333821	0.8576	0.202035
1.40795	0.675422	0.336993	0.85627	0.201697
1.40895	0.676662	0.339357	0.856261	0.201523
1.40995	0.678092	0.340852	0.855334	0.201385
1.41096	0.679627	0.341434	0.853287	0.200957
1.41196	0.681191	0.341075	0.85277	0.20063
1.41296	0.682718	0.339765	0.852087	0.200155
1.41396	0.684152	0.337516	0.85101	0.199937
1.41496	0.685454	0.334355	0.849858	0.199877
1.41596	0.686597	0.330335	0.848741	0.199656
1.41696	0.687571	0.325526	0.848392	0.199228
1.41796	0.688379	0.320018	0.847362	0.199341
1.41896	0.689041	0.31392	0.845885	0.199574
1.41996	0.689591	0.307359	0.845119	0.199442
1.42096	0.690075	0.300476	0.844375	0.199519
1.42196	0.690596	0.293592	0.843063	0.19967
1.42296	0.691176	0.286676	0.841062	0.198544
1.42396	0.691892	0.279897	0.840162	0.198299
1.42496	0.692831	0.273428	0.839086	0.198133
1.42596	0.69408	0.267442	0.838168	0.197544
1.42696	0.695731	0.262107	0.837124	0.197216
1.42796	0.697871	0.257586	0.836321	0.196699
1.42896	0.700583	0.254026	0.835323	0.196224
1.42996	0.703945	0.251561	0.834248	0.196356
1.43097	0.70802	0.250304	0.834059	0.196096
1.43197	0.712861	0.250346	0.832849	0.195777
1.43297	0.718505	0.25175	0.831523	0.195347
1.43397	0.72497	0.25455	0.829531	0.194938
1.43497	0.732254	0.25875	0.828579	0.195217
1.43597	0.740337	0.264321	0.827792	0.195174
1.43697	0.749173	0.271201	0.826409	0.195036
1.43797	0.758697	0.279296	0.825961	0.195337
1.43897	0.76882	0.288476	0.825431	0.194882
1.43997	0.779433	0.298586	0.824798	0.194795
1.44097	0.790405	0.309437	0.823872	0.194632
1.44197	0.801633	0.320991	0.822431	0.194298
1.44297	0.812902	0.332816	0.821954	0.194744
1.44397	0.824035	0.34466	0.821108	0.194603
1.44497	0.834844	0.356262	0.819558	0.194306
1.44597	0.845136	0.367355	0.818325	0.194796
1.44697	0.854718	0.377671	0.817838	0.194928
1.44797	0.863396	0.386951	0.816601	0.195133
1.44897	0.870985	0.394948	0.815398	0.195207
1.44997	0.877311	0.401432	0.813804	0.19533
1.45098	0.882212	0.406199	0.81361	0.195514
1.45198	0.88555	0.409075	0.812124	0.195265
1.45298	0.887207	0.409921	0.810702	0.195038
1.45398	0.887093	0.408638	0.810353	0.194511
1.45498	0.885148	0.405173	0.808898	0.194273
1.45598	0.881346	0.399517	0.80792	0.194745
1.45698	0.875695	0.391712	0.807736	0.194778
1.45798	0.868237	0.381853	0.80655	0.194504
1.45898	0.859054	0.370085	0.805776	0.194521
1.45998	0.848265	0.356603	0.803987	0.194489
1.46098	0.836023	0.341652	0.803228	0.194082
1.46198	0.822589	0.325713	0.802035	0.193766
1.46298	0.808103	0.308902	0.801727	0.193164
1.46398	0.792814	0.291591	0.800188	0.192543
1.46498	0.777	0.274186	0.798313	0.193269
1.46598	0.76096	0.257118	0.796614	0.193318
1.46698	0.745011	0.24084	0.795092	0.192544
1.46798	0.729482	0.225817	0.793554	0.192086
1.46898	0.714709	0.212518	0.791906	0.192504
1.46998	0.701028	0.201406	0.79087	0.192671
1.47099	0.688769	0.192932	0.789839	0.193097
1.47199	0.67825	0.187523	0.789059	0.19281
1.47299	0.669774	0.185577	0.788241	0.192562
1.47399	0.663617	0.187452	0.787132	0.192775
1.47499	0.66003	0.193461	0.785117	0.192919
1.47599	0.659227	0.203863	0.783195	0.193207
1.47699	0.661386	0.218858	0.782264	0.192713
1.47799	0.66664	0.238583	0.78202	0.191718
1.47899	0.675081	0.263105	0.780695	0.192045
1.47999	0.686751	0.292423	0.779434	0.191674
1.48099	0.701644	0.326464	0.77835	0.191673
1.48199	0.71979	0.365271	0.776343	0.191597
1.48299	0.740987	0.40841	0.775711	0.191222
1.48399	0.765081	0.455595	0.77476	0.19138
1.48499	0.791875	0.50648	0.773496	0.191603
1.48599	0.821132	0.560657	0.771941	0.190853
1.48699	0.852574	0.61767	0.771192	0.190578
1.48799	0.885891	0.677017	0.770352	0.190025
1.48899	0.920743	0.738157	0.7692	0.189507
1.48999	0.956769	0.800525	0.768539	0.188817
1.491	0.99359	0.863531	0.767685	0.189289
1.492	1.03082	0.926581	0.765564	0.189612
1.493	1.06806	0.989075	0.765724	0.189603
1.494	1.10492	1.05043	0.764308	0.189857
1.495	1.14101	1.11007	0.763037	0.189754
1.496	1.17598	1.16745	0.762085	0.189884
1.497	1.20948	1.22208	0.761628	0.190619
1.498	1.24118	1.27348	0.759931	0.190675
1.499	1.2708	1.32125	0.758805	0.190671
[truncated: 1 more rows]
