# Supplementary material for: Evidence accumulation relates to perceptual consciousness and monitoring
Source: Nat Commun. 2021 May 31;12:3261. doi: 10.1038/s41467-021-23540-y (PMC8166835; doi:10.1038/s41467-021-23540-y)
Supplement: Supplementary file 4 — Source Data [file 41467_2021_23540_MOESM4_ESM.zip › Supplementary Data/SFig.2a.xls]

## Sheet: Sheet1
time	slow	mid	fast	miss
-0.5	1.06432	0.997792	1.18304	1.08386
-0.499	1.06468	0.997189	1.18329	1.08387
-0.498	1.06505	0.996586	1.18354	1.08388
-0.497	1.06542	0.995981	1.18377	1.08389
-0.496	1.06579	0.995375	1.184	1.0839
-0.495	1.06616	0.994767	1.18423	1.08391
-0.494	1.06654	0.994159	1.18445	1.08392
-0.493	1.06691	0.99355	1.18466	1.08393
-0.492	1.06729	0.99294	1.18487	1.08394
-0.491	1.06767	0.992328	1.18507	1.08395
-0.49	1.06805	0.991716	1.18526	1.08396
-0.489	1.06844	0.991103	1.18544	1.08397
-0.488	1.06882	0.990489	1.18562	1.08398
-0.487	1.06921	0.989875	1.1858	1.08399
-0.486	1.06959	0.989259	1.18597	1.084
-0.485	1.06998	0.988643	1.18613	1.08401
-0.484	1.07037	0.988027	1.18628	1.08402
-0.483	1.07076	0.98741	1.18643	1.08404
-0.482	1.07116	0.986792	1.18657	1.08405
-0.481	1.07155	0.986174	1.1867	1.08406
-0.48	1.07194	0.985556	1.18683	1.08407
-0.479	1.07234	0.984937	1.18695	1.08408
-0.478	1.07273	0.984318	1.18706	1.08409
-0.477	1.07313	0.983698	1.18717	1.0841
-0.476	1.07353	0.983079	1.18727	1.0841
-0.475	1.07393	0.982459	1.18737	1.08411
-0.474	1.07433	0.981839	1.18745	1.08412
-0.473	1.07473	0.981219	1.18753	1.08413
-0.472	1.07513	0.9806	1.18761	1.08414
-0.471	1.07553	0.97998	1.18767	1.08415
-0.47	1.07593	0.97936	1.18773	1.08416
-0.469	1.07633	0.978741	1.18779	1.08417
-0.468	1.07673	0.978122	1.18783	1.08418
-0.467	1.07713	0.977503	1.18787	1.08419
-0.466	1.07753	0.976884	1.18791	1.08419
-0.465	1.07794	0.976266	1.18793	1.0842
-0.464	1.07834	0.975649	1.18795	1.08421
-0.463	1.07874	0.975032	1.18797	1.08422
-0.462	1.07914	0.974415	1.18797	1.08422
-0.461	1.07954	0.9738	1.18797	1.08423
-0.46	1.07994	0.973184	1.18796	1.08424
-0.459	1.08034	0.97257	1.18795	1.08424
-0.458	1.08074	0.971957	1.18793	1.08425
-0.457	1.08114	0.971344	1.1879	1.08426
-0.456	1.08153	0.970732	1.18787	1.08426
-0.455	1.08193	0.970121	1.18782	1.08427
-0.454	1.08233	0.969512	1.18778	1.08427
-0.453	1.08272	0.968903	1.18772	1.08428
-0.452	1.08311	0.968296	1.18766	1.08428
-0.451	1.08351	0.96769	1.18759	1.08428
-0.45	1.0839	0.967085	1.18752	1.08429
-0.449	1.08429	0.966481	1.18743	1.08429
-0.448	1.08468	0.965879	1.18734	1.0843
-0.447	1.08506	0.965278	1.18725	1.0843
-0.446	1.08545	0.964679	1.18715	1.0843
-0.445	1.08583	0.964082	1.18704	1.0843
-0.444	1.08621	0.963486	1.18692	1.0843
-0.443	1.0866	0.962891	1.1868	1.08431
-0.442	1.08697	0.962299	1.18667	1.08431
-0.441	1.08735	0.961708	1.18653	1.08431
-0.44	1.08772	0.961119	1.18639	1.08431
-0.439	1.0881	0.960532	1.18624	1.08431
-0.438	1.08847	0.959947	1.18608	1.08431
-0.437	1.08883	0.959364	1.18592	1.0843
-0.436	1.0892	0.958783	1.18575	1.0843
-0.435	1.08956	0.958204	1.18558	1.0843
-0.434	1.08992	0.957627	1.18539	1.0843
-0.433	1.09028	0.957052	1.18521	1.0843
-0.432	1.09064	0.95648	1.18501	1.08429
-0.431	1.09099	0.95591	1.18481	1.08429
-0.43	1.09134	0.955343	1.1846	1.08429
-0.429	1.09168	0.954778	1.18438	1.08428
-0.428	1.09203	0.954215	1.18416	1.08428
-0.427	1.09237	0.953655	1.18394	1.08427
-0.426	1.09271	0.953097	1.1837	1.08426
-0.425	1.09304	0.952542	1.18346	1.08426
-0.424	1.09337	0.95199	1.18322	1.08425
-0.423	1.0937	0.951441	1.18296	1.08424
-0.422	1.09402	0.950894	1.1827	1.08424
-0.421	1.09434	0.95035	1.18244	1.08423
-0.42	1.09466	0.949809	1.18217	1.08422
-0.419	1.09497	0.949271	1.18189	1.08421
-0.418	1.09528	0.948735	1.18161	1.0842
-0.417	1.09559	0.948203	1.18132	1.08419
-0.416	1.09589	0.947674	1.18102	1.08418
-0.415	1.09619	0.947148	1.18072	1.08417
-0.414	1.09649	0.946624	1.18042	1.08415
-0.413	1.09678	0.946105	1.1801	1.08414
-0.412	1.09706	0.945588	1.17978	1.08413
-0.411	1.09735	0.945074	1.17946	1.08411
-0.41	1.09762	0.944564	1.17913	1.0841
-0.409	1.0979	0.944057	1.17879	1.08409
-0.408	1.09817	0.943553	1.17845	1.08407
-0.407	1.09843	0.943053	1.17811	1.08405
-0.406	1.09869	0.942556	1.17775	1.08404
-0.405	1.09895	0.942063	1.1774	1.08402
-0.404	1.0992	0.941573	1.17703	1.084
-0.403	1.09945	0.941087	1.17666	1.08399
-0.402	1.0997	0.940604	1.17629	1.08397
-0.401	1.09993	0.940125	1.17591	1.08395
-0.4	1.10017	0.939649	1.17553	1.08393
-0.399	1.1004	0.939177	1.17514	1.08391
-0.398	1.10062	0.938709	1.17474	1.08389
-0.397	1.10084	0.938244	1.17435	1.08386
-0.396	1.10106	0.937783	1.17394	1.08384
-0.395	1.10127	0.937326	1.17353	1.08382
-0.394	1.10147	0.936872	1.17312	1.0838
-0.393	1.10167	0.936423	1.1727	1.08377
-0.392	1.10187	0.935977	1.17228	1.08375
-0.391	1.10206	0.935535	1.17185	1.08372
-0.39	1.10224	0.935097	1.17142	1.08369
-0.389	1.10242	0.934663	1.17098	1.08367
-0.388	1.1026	0.934233	1.17054	1.08364
-0.387	1.10277	0.933806	1.1701	1.08361
-0.386	1.10293	0.933384	1.16965	1.08358
-0.385	1.10309	0.932966	1.1692	1.08355
-0.384	1.10325	0.932551	1.16874	1.08352
-0.383	1.1034	0.932141	1.16828	1.08349
-0.382	1.10354	0.931734	1.16782	1.08346
-0.381	1.10368	0.931332	1.16735	1.08343
-0.38	1.10382	0.930934	1.16688	1.0834
-0.379	1.10394	0.93054	1.1664	1.08336
-0.378	1.10407	0.93015	1.16592	1.08333
-0.377	1.10419	0.929764	1.16544	1.0833
-0.376	1.1043	0.929382	1.16495	1.08326
-0.375	1.10441	0.929004	1.16446	1.08322
-0.374	1.10451	0.928631	1.16397	1.08319
-0.373	1.1046	0.928261	1.16348	1.08315
-0.372	1.10469	0.927896	1.16298	1.08311
-0.371	1.10478	0.927535	1.16248	1.08307
-0.37	1.10486	0.927178	1.16197	1.08303
-0.369	1.10494	0.926825	1.16146	1.08299
-0.368	1.10501	0.926477	1.16095	1.08295
-0.367	1.10507	0.926133	1.16044	1.08291
-0.366	1.10513	0.925793	1.15993	1.08286
-0.365	1.10518	0.925457	1.15941	1.08282
-0.364	1.10523	0.925126	1.15889	1.08278
-0.363	1.10527	0.924799	1.15837	1.08273
-0.362	1.10531	0.924476	1.15785	1.08269
-0.361	1.10534	0.924157	1.15732	1.08264
-0.36	1.10537	0.923843	1.15679	1.08259
-0.359	1.10539	0.923532	1.15626	1.08254
-0.358	1.10541	0.923227	1.15573	1.08249
-0.357	1.10542	0.922925	1.1552	1.08244
-0.356	1.10543	0.922628	1.15466	1.08239
-0.355	1.10543	0.922335	1.15413	1.08234
-0.354	1.10542	0.922047	1.15359	1.08229
-0.353	1.10541	0.921762	1.15305	1.08224
-0.352	1.10539	0.921482	1.15251	1.08218
-0.351	1.10537	0.921207	1.15197	1.08213
-0.35	1.10535	0.920936	1.15143	1.08207
-0.349	1.10532	0.920669	1.15089	1.08201
-0.348	1.10528	0.920406	1.15035	1.08196
-0.347	1.10524	0.920148	1.1498	1.0819
-0.346	1.10519	0.919894	1.14926	1.08184
-0.345	1.10514	0.919645	1.14871	1.08178
-0.344	1.10508	0.9194	1.14817	1.08172
-0.343	1.10502	0.919159	1.14762	1.08166
-0.342	1.10495	0.918923	1.14708	1.08159
-0.341	1.10488	0.918691	1.14653	1.08153
-0.34	1.1048	0.918463	1.14598	1.08147
-0.339	1.10472	0.91824	1.14544	1.0814
-0.338	1.10464	0.918021	1.14489	1.08133
-0.337	1.10454	0.917807	1.14435	1.08127
-0.336	1.10445	0.917597	1.1438	1.0812
-0.335	1.10434	0.917391	1.14326	1.08113
-0.334	1.10424	0.91719	1.14271	1.08106
-0.333	1.10413	0.916993	1.14217	1.08099
-0.332	1.10401	0.916801	1.14163	1.08092
-0.331	1.10389	0.916613	1.14109	1.08084
-0.33	1.10376	0.91643	1.14055	1.08077
-0.329	1.10363	0.916251	1.14001	1.0807
-0.328	1.1035	0.916076	1.13947	1.08062
-0.327	1.10336	0.915906	1.13893	1.08054
-0.326	1.10321	0.91574	1.1384	1.08047
-0.325	1.10306	0.915579	1.13786	1.08039
-0.324	1.10291	0.915422	1.13733	1.08031
-0.323	1.10275	0.91527	1.1368	1.08023
-0.322	1.10259	0.915122	1.13627	1.08015
-0.321	1.10242	0.914979	1.13574	1.08006
-0.32	1.10225	0.914841	1.13521	1.07998
-0.319	1.10208	0.914706	1.13469	1.07989
-0.318	1.1019	0.914577	1.13417	1.07981
-0.317	1.10171	0.914452	1.13365	1.07972
-0.316	1.10152	0.914331	1.13313	1.07963
-0.315	1.10133	0.914215	1.13261	1.07955
-0.314	1.10113	0.914104	1.1321	1.07946
-0.313	1.10093	0.913997	1.13159	1.07937
-0.312	1.10073	0.913895	1.13108	1.07927
-0.311	1.10052	0.913797	1.13058	1.07918
-0.31	1.1003	0.913704	1.13007	1.07909
-0.309	1.10009	0.913616	1.12957	1.07899
-0.308	1.09986	0.913532	1.12908	1.0789
-0.307	1.09964	0.913453	1.12858	1.0788
-0.306	1.09941	0.913378	1.12809	1.0787
-0.305	1.09918	0.913309	1.1276	1.0786
-0.304	1.09894	0.913244	1.12712	1.0785
-0.303	1.0987	0.913183	1.12663	1.0784
-0.302	1.09845	0.913128	1.12615	1.0783
-0.301	1.0982	0.913077	1.12568	1.07819
-0.3	1.09795	0.913031	1.12521	1.07809
-0.299	1.0977	0.912989	1.12474	1.07798
-0.298	1.09744	0.912953	1.12427	1.07788
-0.297	1.09717	0.912921	1.12381	1.07777
-0.296	1.09691	0.912894	1.12335	1.07766
-0.295	1.09664	0.912872	1.1229	1.07755
-0.294	1.09636	0.912855	1.12244	1.07744
-0.293	1.09609	0.912842	1.122	1.07733
-0.292	1.09581	0.912835	1.12155	1.07722
-0.291	1.09552	0.912832	1.12111	1.0771
-0.29	1.09523	0.912834	1.12068	1.07699
-0.289	1.09494	0.912842	1.12025	1.07687
-0.288	1.09465	0.912854	1.11982	1.07675
-0.287	1.09435	0.912871	1.1194	1.07663
-0.286	1.09405	0.912893	1.11898	1.07652
-0.285	1.09375	0.91292	1.11856	1.0764
-0.284	1.09344	0.912952	1.11815	1.07627
-0.283	1.09313	0.91299	1.11774	1.07615
-0.282	1.09282	0.913032	1.11734	1.07603
-0.281	1.0925	0.913079	1.11694	1.0759
-0.28	1.09218	0.913132	1.11655	1.07578
-0.279	1.09186	0.913189	1.11616	1.07565
-0.278	1.09154	0.913252	1.11577	1.07552
-0.277	1.09121	0.91332	1.11539	1.0754
-0.276	1.09088	0.913393	1.11502	1.07527
-0.275	1.09054	0.913471	1.11464	1.07514
-0.274	1.09021	0.913555	1.11428	1.075
-0.273	1.08987	0.913643	1.11391	1.07487
-0.272	1.08953	0.913737	1.11355	1.07474
-0.271	1.08918	0.913837	1.1132	1.0746
-0.27	1.08883	0.913941	1.11285	1.07447
-0.269	1.08848	0.914051	1.11251	1.07433
-0.268	1.08813	0.914166	1.11217	1.0742
-0.267	1.08777	0.914287	1.11183	1.07406
-0.266	1.08742	0.914412	1.1115	1.07392
-0.265	1.08706	0.914544	1.11117	1.07378
-0.264	1.08669	0.91468	1.11085	1.07364
-0.263	1.08633	0.914822	1.11054	1.0735
-0.262	1.08596	0.914969	1.11022	1.07335
-0.261	1.08559	0.915122	1.10992	1.07321
-0.26	1.08521	0.91528	1.10961	1.07307
-0.259	1.08484	0.915444	1.10931	1.07292
-0.258	1.08446	0.915613	1.10902	1.07278
-0.257	1.08408	0.915788	1.10873	1.07263
-0.256	1.0837	0.915968	1.10845	1.07248
-0.255	1.08331	0.916154	1.10817	1.07233
-0.254	1.08293	0.916345	1.10789	1.07218
-0.253	1.08254	0.916541	1.10762	1.07204
-0.252	1.08215	0.916743	1.10735	1.07188
-0.251	1.08175	0.916951	1.10709	1.07173
-0.25	1.08136	0.917164	1.10683	1.07158
-0.249	1.08096	0.917383	1.10658	1.07143
-0.248	1.08056	0.917607	1.10633	1.07128
-0.247	1.08016	0.917837	1.10609	1.07112
-0.246	1.07975	0.918073	1.10585	1.07097
-0.245	1.07935	0.918314	1.10561	1.07081
-0.244	1.07894	0.91856	1.10538	1.07066
-0.243	1.07853	0.918812	1.10515	1.0705
-0.242	1.07812	0.91907	1.10493	1.07035
-0.241	1.0777	0.919333	1.10471	1.07019
-0.24	1.07729	0.919602	1.1045	1.07003
-0.239	1.07687	0.919876	1.10429	1.06987
-0.238	1.07645	0.920156	1.10408	1.06972
-0.237	1.07603	0.920442	1.10388	1.06956
-0.236	1.07561	0.920733	1.10368	1.0694
-0.235	1.07518	0.921029	1.10349	1.06924
-0.234	1.07476	0.921331	1.1033	1.06908
-0.233	1.07433	0.921639	1.10311	1.06892
-0.232	1.0739	0.921952	1.10293	1.06876
-0.231	1.07347	0.922271	1.10275	1.0686
-0.23	1.07304	0.922595	1.10257	1.06844
-0.229	1.0726	0.922924	1.1024	1.06827
-0.228	1.07217	0.923259	1.10223	1.06811
-0.227	1.07173	0.923599	1.10207	1.06795
-0.226	1.07129	0.923945	1.10191	1.06779
-0.225	1.07085	0.924296	1.10175	1.06763
-0.224	1.07041	0.924653	1.1016	1.06746
-0.223	1.06997	0.925014	1.10144	1.0673
-0.222	1.06952	0.925382	1.1013	1.06714
-0.221	1.06908	0.925754	1.10115	1.06698
-0.22	1.06863	0.926132	1.10101	1.06682
-0.219	1.06818	0.926514	1.10087	1.06665
-0.218	1.06773	0.926903	1.10073	1.06649
-0.217	1.06728	0.927296	1.1006	1.06633
-0.216	1.06683	0.927694	1.10047	1.06617
-0.215	1.06638	0.928098	1.10034	1.06601
-0.214	1.06593	0.928506	1.10022	1.06584
-0.213	1.06547	0.92892	1.10009	1.06568
-0.212	1.06502	0.929338	1.09997	1.06552
-0.211	1.06456	0.929761	1.09985	1.06536
-0.21	1.0641	0.93019	1.09974	1.0652
-0.209	1.06364	0.930623	1.09962	1.06504
-0.208	1.06318	0.931061	1.09951	1.06488
-0.207	1.06272	0.931503	1.0994	1.06472
-0.206	1.06226	0.931951	1.09929	1.06456
-0.205	1.0618	0.932402	1.09919	1.0644
-0.204	1.06134	0.932859	1.09908	1.06424
-0.203	1.06087	0.93332	1.09898	1.06408
-0.202	1.06041	0.933786	1.09888	1.06392
-0.201	1.05994	0.934256	1.09878	1.06377
-0.2	1.05948	0.93473	1.09868	1.06361
-0.199	1.05901	0.935208	1.09859	1.06345
-0.198	1.05855	0.935691	1.09849	1.0633
-0.197	1.05808	0.936178	1.0984	1.06314
-0.196	1.05761	0.936669	1.0983	1.06299
-0.195	1.05714	0.937165	1.09821	1.06284
-0.194	1.05668	0.937664	1.09812	1.06268
-0.193	1.05621	0.938167	1.09803	1.06253
-0.192	1.05574	0.938673	1.09794	1.06238
-0.191	1.05527	0.939184	1.09785	1.06223
-0.19	1.0548	0.939698	1.09776	1.06208
-0.189	1.05433	0.940216	1.09767	1.06193
-0.188	1.05386	0.940738	1.09758	1.06178
-0.187	1.05339	0.941262	1.0975	1.06164
-0.186	1.05292	0.94179	1.09741	1.06149
-0.185	1.05245	0.942322	1.09732	1.06134
-0.184	1.05198	0.942857	1.09723	1.0612
-0.183	1.05151	0.943394	1.09714	1.06106
-0.182	1.05104	0.943935	1.09705	1.06091
-0.181	1.05057	0.944479	1.09697	1.06077
-0.18	1.0501	0.945025	1.09688	1.06063
-0.179	1.04963	0.945575	1.09679	1.06049
-0.178	1.04916	0.946127	1.0967	1.06036
-0.177	1.0487	0.946681	1.09661	1.06022
-0.176	1.04823	0.947239	1.09651	1.06008
-0.175	1.04776	0.947798	1.09642	1.05995
-0.174	1.04729	0.94836	1.09633	1.05981
-0.173	1.04682	0.948924	1.09623	1.05968
-0.172	1.04636	0.94949	1.09614	1.05955
-0.171	1.04589	0.950058	1.09604	1.05942
-0.17	1.04543	0.950629	1.09594	1.05929
-0.169	1.04496	0.9512	1.09584	1.05916
-0.168	1.0445	0.951774	1.09574	1.05904
-0.167	1.04403	0.952349	1.09564	1.05891
-0.166	1.04357	0.952926	1.09554	1.05879
-0.165	1.04311	0.953504	1.09543	1.05867
-0.164	1.04265	0.954084	1.09532	1.05855
-0.163	1.04219	0.954665	1.09521	1.05843
-0.162	1.04173	0.955247	1.0951	1.05831
-0.161	1.04127	0.95583	1.09499	1.05819
-0.16	1.04081	0.956413	1.09487	1.05808
-0.159	1.04036	0.956998	1.09475	1.05796
-0.158	1.0399	0.957583	1.09463	1.05785
-0.157	1.03945	0.958169	1.09451	1.05774
-0.156	1.03899	0.958755	1.09439	1.05763
-0.155	1.03854	0.959342	1.09426	1.05752
-0.154	1.03809	0.959929	1.09413	1.05741
-0.153	1.03764	0.960516	1.094	1.05731
-0.152	1.03719	0.961104	1.09386	1.05721
-0.151	1.03675	0.961691	1.09373	1.0571
-0.15	1.0363	0.962278	1.09359	1.057
-0.149	1.03586	0.962865	1.09344	1.0569
-0.148	1.03542	0.963451	1.0933	1.05681
-0.147	1.03497	0.964037	1.09315	1.05671
-0.146	1.03454	0.964623	1.093	1.05661
-0.145	1.0341	0.965207	1.09284	1.05652
-0.144	1.03366	0.965791	1.09269	1.05643
-0.143	1.03323	0.966374	1.09253	1.05634
-0.142	1.0328	0.966956	1.09236	1.05625
-0.141	1.03236	0.967537	1.09219	1.05616
-0.14	1.03194	0.968117	1.09202	1.05608
-0.139	1.03151	0.968695	1.09185	1.05599
-0.138	1.03108	0.969272	1.09167	1.05591
-0.137	1.03066	0.969848	1.09149	1.05583
-0.136	1.03024	0.970422	1.09131	1.05575
-0.135	1.02982	0.970994	1.09112	1.05567
-0.134	1.0294	0.971565	1.09093	1.05559
-0.133	1.02899	0.972133	1.09074	1.05552
-0.132	1.02857	0.9727	1.09054	1.05544
-0.131	1.02816	0.973264	1.09034	1.05537
-0.13	1.02775	0.973826	1.09013	1.0553
-0.129	1.02735	0.974386	1.08992	1.05523
-0.128	1.02694	0.974944	1.08971	1.05516
-0.127	1.02654	0.975499	1.0895	1.05509
-0.126	1.02614	0.976051	1.08928	1.05503
-0.125	1.02574	0.976601	1.08906	1.05497
-0.124	1.02535	0.977148	1.08883	1.0549
-0.123	1.02496	0.977692	1.0886	1.05484
-0.122	1.02457	0.978233	1.08836	1.05478
-0.121	1.02418	0.978772	1.08813	1.05472
-0.12	1.02379	0.979307	1.08789	1.05467
-0.119	1.02341	0.979839	1.08764	1.05461
-0.118	1.02303	0.980368	1.08739	1.05456
-0.117	1.02265	0.980893	1.08714	1.0545
-0.116	1.02228	0.981415	1.08688	1.05445
-0.115	1.0219	0.981933	1.08663	1.0544
-0.114	1.02153	0.982448	1.08636	1.05435
-0.113	1.02117	0.982959	1.0861	1.0543
-0.112	1.0208	0.983467	1.08582	1.05426
-0.111	1.02044	0.98397	1.08555	1.05421
-0.11	1.02008	0.98447	1.08527	1.05417
-0.109	1.01973	0.984966	1.08499	1.05412
-0.108	1.01937	0.985458	1.08471	1.05408
-0.107	1.01902	0.985946	1.08442	1.05404
-0.106	1.01867	0.986429	1.08413	1.054
-0.105	1.01833	0.986909	1.08383	1.05396
-0.104	1.01799	0.987384	1.08353	1.05392
-0.103	1.01765	0.987855	1.08323	1.05389
-0.102	1.01731	0.988321	1.08293	1.05385
-0.101	1.01698	0.988783	1.08262	1.05382
-0.1	1.01665	0.989241	1.08231	1.05378
-0.099	1.01632	0.989694	1.08199	1.05375
-0.098	1.016	0.990142	1.08167	1.05372
-0.097	1.01568	0.990586	1.08135	1.05369
-0.096	1.01536	0.991025	1.08103	1.05366
-0.095	1.01505	0.99146	1.0807	1.05363
-0.094	1.01473	0.99189	1.08037	1.0536
-0.093	1.01443	0.992314	1.08004	1.05357
-0.092	1.01412	0.992735	1.0797	1.05355
-0.091	1.01382	0.99315	1.07936	1.05352
-0.09	1.01352	0.99356	1.07902	1.0535
-0.089	1.01322	0.993965	1.07868	1.05347
-0.088	1.01293	0.994366	1.07833	1.05345
-0.087	1.01264	0.994761	1.07798	1.05343
-0.086	1.01236	0.995152	1.07763	1.0534
-0.085	1.01207	0.995537	1.07727	1.05338
-0.084	1.01179	0.995917	1.07691	1.05336
-0.083	1.01152	0.996292	1.07656	1.05334
-0.082	1.01124	0.996662	1.07619	1.05332
-0.081	1.01097	0.997027	1.07583	1.0533
-0.08	1.01071	0.997387	1.07546	1.05328
-0.079	1.01044	0.997742	1.0751	1.05327
-0.078	1.01018	0.998091	1.07473	1.05325
-0.077	1.00993	0.998435	1.07435	1.05323
-0.076	1.00967	0.998774	1.07398	1.05322
-0.075	1.00943	0.999108	1.0736	1.0532
-0.074	1.00918	0.999437	1.07323	1.05318
-0.073	1.00894	0.99976	1.07285	1.05317
-0.072	1.0087	1.00008	1.07247	1.05315
-0.071	1.00846	1.00039	1.07209	1.05314
-0.07	1.00823	1.0007	1.0717	1.05312
-0.069	1.008	1.001	1.07132	1.05311
-0.068	1.00777	1.0013	1.07093	1.0531
-0.067	1.00755	1.00159	1.07055	1.05308
-0.066	1.00733	1.00188	1.07016	1.05307
-0.065	1.00712	1.00216	1.06977	1.05306
-0.064	1.00691	1.00244	1.06938	1.05304
-0.063	1.0067	1.00271	1.06899	1.05303
-0.062	1.00649	1.00298	1.0686	1.05302
-0.061	1.00629	1.00324	1.06821	1.05301
-0.06	1.00609	1.00349	1.06782	1.05299
-0.059	1.0059	1.00374	1.06743	1.05298
-0.058	1.00571	1.00399	1.06704	1.05297
-0.057	1.00552	1.00423	1.06664	1.05296
-0.056	1.00534	1.00447	1.06625	1.05295
-0.055	1.00516	1.0047	1.06586	1.05294
-0.054	1.00498	1.00492	1.06547	1.05292
-0.053	1.00481	1.00514	1.06507	1.05291
-0.052	1.00464	1.00536	1.06468	1.0529
-0.051	1.00447	1.00557	1.06429	1.05289
-0.05	1.00431	1.00578	1.0639	1.05288
-0.049	1.00415	1.00598	1.06351	1.05287
-0.048	1.004	1.00618	1.06312	1.05286
-0.047	1.00385	1.00637	1.06273	1.05285
-0.046	1.0037	1.00656	1.06234	1.05284
-0.045	1.00356	1.00674	1.06195	1.05282
-0.044	1.00342	1.00692	1.06157	1.05281
-0.043	1.00328	1.00709	1.06118	1.0528
-0.042	1.00315	1.00726	1.06079	1.05279
-0.041	1.00302	1.00742	1.06041	1.05278
-0.04	1.0029	1.00758	1.06003	1.05277
-0.039	1.00277	1.00774	1.05965	1.05276
-0.038	1.00266	1.00789	1.05927	1.05275
-0.037	1.00254	1.00803	1.05889	1.05273
-0.036	1.00243	1.00817	1.05851	1.05272
-0.035	1.00233	1.00831	1.05814	1.05271
-0.034	1.00222	1.00844	1.05777	1.0527
-0.033	1.00213	1.00857	1.0574	1.05269
-0.032	1.00203	1.0087	1.05703	1.05268
-0.031	1.00194	1.00882	1.05666	1.05267
-0.03	1.00185	1.00893	1.0563	1.05266
-0.029	1.00177	1.00905	1.05593	1.05264
-0.028	1.00169	1.00916	1.05557	1.05263
-0.027	1.00161	1.00926	1.05521	1.05262
-0.026	1.00154	1.00936	1.05486	1.05261
-0.025	1.00147	1.00946	1.05451	1.0526
-0.024	1.00141	1.00955	1.05416	1.05259
-0.023	1.00135	1.00964	1.05381	1.05258
-0.022	1.00129	1.00972	1.05346	1.05257
-0.021	1.00124	1.0098	1.05312	1.05255
-0.02	1.00119	1.00988	1.05278	1.05254
-0.019	1.00115	1.00995	1.05244	1.05253
-0.018	1.00111	1.01002	1.05211	1.05252
-0.017	1.00107	1.01009	1.05178	1.05251
-0.016	1.00104	1.01015	1.05145	1.0525
-0.015	1.00101	1.01021	1.05112	1.05249
-0.014	1.00098	1.01027	1.0508	1.05248
-0.013	1.00096	1.01032	1.05048	1.05247
-0.012	1.00095	1.01037	1.05017	1.05246
-0.011	1.00093	1.01042	1.04985	1.05245
-0.01	1.00092	1.01046	1.04955	1.05244
-0.009	1.00092	1.0105	1.04924	1.05243
-0.008	1.00092	1.01054	1.04894	1.05242
-0.007	1.00092	1.01057	1.04864	1.05241
-0.006	1.00093	1.0106	1.04834	1.0524
-0.005	1.00094	1.01063	1.04805	1.0524
-0.004	1.00096	1.01066	1.04776	1.05239
-0.003	1.00098	1.01068	1.04748	1.05238
-0.002	1.001	1.0107	1.0472	1.05237
-0.001	1.00103	1.01071	1.04692	1.05237
0	1.00106	1.01072	1.04665	1.05236
0.001	1.0011	1.01073	1.04638	1.05235
0.002	1.00114	1.01074	1.04611	1.05235
0.003	1.00119	1.01075	1.04585	1.05234
0.004	1.00124	1.01075	1.04559	1.05234
0.005	1.00129	1.01075	1.04533	1.05234
0.006	1.00135	1.01074	1.04508	1.05233
0.007	1.00141	1.01074	1.04483	1.05233
0.008	1.00148	1.01073	1.04459	1.05233
0.009	1.00155	1.01072	1.04435	1.05233
0.01	1.00162	1.01071	1.04412	1.05232
0.011	1.0017	1.01069	1.04388	1.05232
0.012	1.00179	1.01067	1.04365	1.05232
0.013	1.00188	1.01065	1.04343	1.05232
0.014	1.00197	1.01063	1.04321	1.05233
0.015	1.00207	1.0106	1.04299	1.05233
0.016	1.00217	1.01058	1.04278	1.05233
0.017	1.00227	1.01055	1.04257	1.05234
0.018	1.00238	1.01051	1.04236	1.05234
0.019	1.0025	1.01048	1.04216	1.05235
0.02	1.00262	1.01044	1.04196	1.05235
0.021	1.00274	1.0104	1.04177	1.05236
0.022	1.00287	1.01036	1.04158	1.05237
0.023	1.003	1.01032	1.04139	1.05238
0.024	1.00314	1.01028	1.04121	1.05239
0.025	1.00328	1.01023	1.04103	1.0524
0.026	1.00342	1.01018	1.04085	1.05241
0.027	1.00357	1.01013	1.04068	1.05242
0.028	1.00373	1.01008	1.04051	1.05244
0.029	1.00388	1.01002	1.04035	1.05245
0.03	1.00405	1.00997	1.04019	1.05247
0.031	1.00422	1.00991	1.04003	1.05249
0.032	1.00439	1.00985	1.03987	1.05251
0.033	1.00456	1.00979	1.03972	1.05253
0.034	1.00475	1.00972	1.03957	1.05255
0.035	1.00493	1.00966	1.03943	1.05257
0.036	1.00512	1.00959	1.03929	1.05259
0.037	1.00532	1.00952	1.03915	1.05261
0.038	1.00552	1.00945	1.03901	1.05264
0.039	1.00572	1.00937	1.03888	1.05267
0.04	1.00593	1.0093	1.03875	1.05269
0.041	1.00614	1.00922	1.03863	1.05272
0.042	1.00636	1.00915	1.0385	1.05275
0.043	1.00658	1.00907	1.03838	1.05279
0.044	1.0068	1.00899	1.03827	1.05282
0.045	1.00704	1.0089	1.03815	1.05285
0.046	1.00727	1.00882	1.03804	1.05289
0.047	1.00751	1.00873	1.03793	1.05293
0.048	1.00775	1.00865	1.03782	1.05296
0.049	1.008	1.00856	1.03772	1.053
0.05	1.00825	1.00847	1.03762	1.05304
0.051	1.00851	1.00837	1.03752	1.05309
0.052	1.00877	1.00828	1.03742	1.05313
0.053	1.00904	1.00818	1.03733	1.05317
0.054	1.00931	1.00809	1.03723	1.05322
0.055	1.00958	1.00799	1.03714	1.05327
0.056	1.00986	1.00789	1.03706	1.05332
0.057	1.01015	1.00779	1.03697	1.05337
0.058	1.01044	1.00769	1.03688	1.05342
0.059	1.01073	1.00758	1.0368	1.05347
0.06	1.01102	1.00748	1.03672	1.05353
0.061	1.01133	1.00737	1.03664	1.05358
0.062	1.01163	1.00726	1.03656	1.05364
0.063	1.01194	1.00715	1.03649	1.0537
0.064	1.01225	1.00704	1.03641	1.05376
0.065	1.01257	1.00693	1.03634	1.05382
0.066	1.01289	1.00682	1.03627	1.05388
0.067	1.01322	1.0067	1.03619	1.05394
0.068	1.01355	1.00659	1.03612	1.05401
0.069	1.01389	1.00647	1.03605	1.05407
0.07	1.01422	1.00635	1.03599	1.05414
0.071	1.01457	1.00623	1.03592	1.05421
0.072	1.01491	1.00611	1.03585	1.05428
0.073	1.01526	1.00599	1.03579	1.05435
0.074	1.01562	1.00587	1.03572	1.05442
0.075	1.01598	1.00574	1.03566	1.0545
0.076	1.01634	1.00562	1.03559	1.05457
0.077	1.01671	1.00549	1.03553	1.05465
0.078	1.01708	1.00536	1.03546	1.05472
0.079	1.01745	1.00523	1.0354	1.0548
0.08	1.01783	1.0051	1.03534	1.05488
0.081	1.01822	1.00497	1.03527	1.05496
0.082	1.0186	1.00484	1.03521	1.05504
0.083	1.01899	1.00471	1.03515	1.05512
0.084	1.01939	1.00457	1.03508	1.05521
0.085	1.01978	1.00444	1.03502	1.05529
0.086	1.02018	1.0043	1.03495	1.05538
0.087	1.02059	1.00416	1.03489	1.05546
0.088	1.021	1.00402	1.03482	1.05555
0.089	1.02141	1.00388	1.03476	1.05564
0.09	1.02182	1.00374	1.03469	1.05572
0.091	1.02224	1.0036	1.03462	1.05581
0.092	1.02267	1.00346	1.03455	1.0559
0.093	1.02309	1.00332	1.03449	1.05599
0.094	1.02352	1.00317	1.03442	1.05609
0.095	1.02395	1.00303	1.03434	1.05618
0.096	1.02439	1.00288	1.03427	1.05627
0.097	1.02483	1.00274	1.0342	1.05636
0.098	1.02527	1.00259	1.03412	1.05646
0.099	1.02572	1.00244	1.03405	1.05655
0.1	1.02617	1.00229	1.03397	1.05665
0.101	1.02662	1.00214	1.03389	1.05674
0.102	1.02707	1.00199	1.03381	1.05684
0.103	1.02753	1.00184	1.03373	1.05693
0.104	1.02799	1.00169	1.03364	1.05703
0.105	1.02846	1.00154	1.03356	1.05712
0.106	1.02892	1.00139	1.03347	1.05722
0.107	1.02939	1.00123	1.03338	1.05732
0.108	1.02987	1.00108	1.03329	1.05741
0.109	1.03034	1.00092	1.0332	1.05751
0.11	1.03082	1.00077	1.0331	1.0576
0.111	1.0313	1.00061	1.033	1.0577
0.112	1.03179	1.00046	1.0329	1.0578
0.113	1.03227	1.0003	1.0328	1.05789
0.114	1.03276	1.00015	1.0327	1.05799
0.115	1.03325	0.999989	1.03259	1.05808
0.116	1.03375	0.999832	1.03249	1.05818
0.117	1.03424	0.999674	1.03238	1.05827
0.118	1.03474	0.999516	1.03226	1.05837
0.119	1.03524	0.999358	1.03215	1.05846
0.12	1.03575	0.9992	1.03203	1.05856
0.121	1.03625	0.999041	1.03191	1.05865
0.122	1.03676	0.998882	1.03179	1.05874
0.123	1.03727	0.998723	1.03166	1.05883
0.124	1.03779	0.998564	1.03153	1.05892
0.125	1.0383	0.998405	1.0314	1.05901
0.126	1.03882	0.998245	1.03127	1.0591
0.127	1.03934	0.998086	1.03114	1.05919
0.128	1.03986	0.997927	1.031	1.05928
0.129	1.04039	0.997767	1.03086	1.05937
0.13	1.04091	0.997608	1.03071	1.05945
0.131	1.04144	0.997449	1.03057	1.05954
0.132	1.04197	0.99729	1.03042	1.05962
0.133	1.0425	0.997131	1.03027	1.0597
0.134	1.04304	0.996972	1.03011	1.05978
0.135	1.04357	0.996813	1.02996	1.05986
0.136	1.04411	0.996655	1.0298	1.05994
0.137	1.04465	0.996496	1.02963	1.06002
0.138	1.04519	0.996338	1.02947	1.06009
0.139	1.04573	0.996181	1.0293	1.06017
0.14	1.04628	0.996023	1.02913	1.06024
0.141	1.04683	0.995866	1.02896	1.06031
0.142	1.04737	0.99571	1.02878	1.06038
0.143	1.04792	0.995554	1.0286	1.06045
0.144	1.04848	0.995398	1.02842	1.06051
0.145	1.04903	0.995242	1.02824	1.06058
0.146	1.04959	0.995088	1.02805	1.06064
0.147	1.05014	0.994933	1.02786	1.0607
0.148	1.0507	0.99478	1.02767	1.06076
0.149	1.05126	0.994627	1.02747	1.06082
0.15	1.05182	0.994474	1.02728	1.06087
0.151	1.05239	0.994322	1.02708	1.06092
0.152	1.05295	0.994171	1.02688	1.06097
0.153	1.05352	0.99402	1.02667	1.06102
0.154	1.05409	0.993871	1.02646	1.06107
0.155	1.05466	0.993721	1.02625	1.06111
0.156	1.05523	0.993573	1.02604	1.06115
0.157	1.0558	0.993426	1.02583	1.06119
0.158	1.05638	0.993279	1.02561	1.06123
0.159	1.05695	0.993133	1.02539	1.06126
0.16	1.05753	0.992988	1.02517	1.06129
0.161	1.05811	0.992844	1.02495	1.06132
0.162	1.05869	0.992701	1.02473	1.06135
0.163	1.05928	0.992558	1.0245	1.06138
0.164	1.05986	0.992417	1.02427	1.0614
0.165	1.06045	0.992277	1.02404	1.06142
0.166	1.06104	0.992137	1.02381	1.06143
0.167	1.06162	0.991999	1.02357	1.06145
0.168	1.06222	0.991862	1.02334	1.06146
0.169	1.06281	0.991725	1.0231	1.06147
0.17	1.0634	0.99159	1.02286	1.06147
0.171	1.064	0.991456	1.02262	1.06148
0.172	1.0646	0.991323	1.02238	1.06148
0.173	1.0652	0.991191	1.02213	1.06147
0.174	1.0658	0.991061	1.02189	1.06147
0.175	1.0664	0.990931	1.02164	1.06146
0.176	1.06701	0.990803	1.02139	1.06145
0.177	1.06762	0.990676	1.02115	1.06144
0.178	1.06823	0.99055	1.0209	1.06142
0.179	1.06884	0.990425	1.02065	1.0614
0.18	1.06945	0.990302	1.02039	1.06138
0.181	1.07007	0.99018	1.02014	1.06135
0.182	1.07069	0.990059	1.01989	1.06132
0.183	1.07131	0.989939	1.01963	1.06129
0.184	1.07193	0.989821	1.01938	1.06126
0.185	1.07255	0.989704	1.01912	1.06122
0.186	1.07318	0.989588	1.01887	1.06118
0.187	1.07381	0.989474	1.01861	1.06113
0.188	1.07444	0.989361	1.01836	1.06109
0.189	1.07507	0.989249	1.0181	1.06104
0.19	1.07571	0.989139	1.01785	1.06098
0.191	1.07635	0.98903	1.01759	1.06093
0.192	1.07699	0.988923	1.01733	1.06087
0.193	1.07764	0.988817	1.01708	1.06081
0.194	1.07828	0.988712	1.01682	1.06074
0.195	1.07893	0.988609	1.01657	1.06067
0.196	1.07959	0.988507	1.01631	1.0606
0.197	1.08024	0.988406	1.01606	1.06053
0.198	1.0809	0.988307	1.01581	1.06045
0.199	1.08156	0.98821	1.01555	1.06037
0.2	1.08223	0.988114	1.0153	1.06029
0.201	1.0829	0.988019	1.01505	1.0602
0.202	1.08357	0.987926	1.0148	1.06011
0.203	1.08424	0.987834	1.01455	1.06002
0.204	1.08492	0.987743	1.0143	1.05992
0.205	1.0856	0.987654	1.01406	1.05982
0.206	1.08629	0.987567	1.01381	1.05972
0.207	1.08698	0.987481	1.01357	1.05962
0.208	1.08767	0.987396	1.01333	1.05951
0.209	1.08837	0.987313	1.01309	1.0594
0.21	1.08907	0.987231	1.01285	1.05929
0.211	1.08978	0.987151	1.01261	1.05917
0.212	1.09048	0.987072	1.01238	1.05905
0.213	1.0912	0.986994	1.01214	1.05893
0.214	1.09192	0.986918	1.01191	1.05881
0.215	1.09264	0.986844	1.01169	1.05868
0.216	1.09336	0.986771	1.01146	1.05855
0.217	1.0941	0.986699	1.01124	1.05842
0.218	1.09483	0.986629	1.01101	1.05828
0.219	1.09557	0.98656	1.0108	1.05814
0.22	1.09632	0.986492	1.01058	1.058
0.221	1.09707	0.986427	1.01037	1.05786
0.222	1.09783	0.986362	1.01015	1.05771
0.223	1.09859	0.986299	1.00995	1.05757
0.224	1.09935	0.986237	1.00974	1.05742
0.225	1.10012	0.986177	1.00954	1.05726
0.226	1.1009	0.986118	1.00934	1.05711
0.227	1.10168	0.986061	1.00915	1.05695
0.228	1.10247	0.986005	1.00895	1.05679
0.229	1.10327	0.98595	1.00876	1.05663
0.23	1.10407	0.985897	1.00858	1.05646
0.231	1.10487	0.985845	1.0084	1.0563
0.232	1.10569	0.985795	1.00822	1.05613
0.233	1.10651	0.985746	1.00804	1.05596
0.234	1.10733	0.985698	1.00787	1.05579
0.235	1.10816	0.985652	1.0077	1.05561
0.236	1.109	0.985607	1.00754	1.05543
0.237	1.10985	0.985563	1.00738	1.05526
0.238	1.1107	0.985521	1.00723	1.05507
0.239	1.11156	0.985481	1.00707	1.05489
0.24	1.11242	0.985441	1.00693	1.05471
0.241	1.1133	0.985403	1.00678	1.05452
0.242	1.11418	0.985367	1.00664	1.05434
0.243	1.11507	0.985332	1.00651	1.05415
0.244	1.11596	0.985298	1.00638	1.05396
0.245	1.11686	0.985265	1.00625	1.05376
0.246	1.11777	0.985234	1.00613	1.05357
0.247	1.11869	0.985204	1.00601	1.05338
0.248	1.11962	0.985176	1.0059	1.05318
0.249	1.12055	0.985149	1.00579	1.05298
0.25	1.1215	0.985123	1.00568	1.05278
0.251	1.12245	0.985099	1.00558	1.05259
0.252	1.12341	0.985076	1.00549	1.05238
0.253	1.12438	0.985055	1.0054	1.05218
0.254	1.12535	0.985035	1.00531	1.05198
0.255	1.12634	0.985016	1.00523	1.05178
0.256	1.12733	0.984999	1.00516	1.05157
0.257	1.12834	0.984983	1.00508	1.05137
0.258	1.12935	0.984969	1.00502	1.05116
0.259	1.13037	0.984956	1.00496	1.05095
0.26	1.1314	0.984945	1.0049	1.05075
0.261	1.13244	0.984934	1.00485	1.05054
0.262	1.13349	0.984926	1.0048	1.05033
0.263	1.13455	0.984919	1.00476	1.05012
0.264	1.13562	0.984913	1.00472	1.04991
0.265	1.1367	0.984909	1.00469	1.04971
0.266	1.13779	0.984906	1.00466	1.0495
0.267	1.13889	0.984905	1.00464	1.04929
0.268	1.14	0.984906	1.00462	1.04908
0.269	1.14112	0.984908	1.00461	1.04887
0.27	1.14225	0.984911	1.0046	1.04866
0.271	1.14339	0.984916	1.0046	1.04845
0.272	1.14454	0.984923	1.0046	1.04824
0.273	1.14571	0.984931	1.00461	1.04803
0.274	1.14688	0.984941	1.00462	1.04782
0.275	1.14806	0.984953	1.00463	1.04761
0.276	1.14926	0.984966	1.00466	1.0474
0.277	1.15047	0.984981	1.00468	1.0472
0.278	1.15168	0.984998	1.00471	1.04699
0.279	1.15291	0.985017	1.00475	1.04678
0.28	1.15415	0.985037	1.00479	1.04658
0.281	1.1554	0.985059	1.00484	1.04637
0.282	1.15667	0.985083	1.00489	1.04617
0.283	1.15794	0.985109	1.00494	1.04597
0.284	1.15923	0.985137	1.005	1.04576
0.285	1.16053	0.985167	1.00507	1.04556
0.286	1.16184	0.985198	1.00514	1.04536
0.287	1.16316	0.985232	1.00521	1.04516
0.288	1.1645	0.985268	1.00529	1.04497
0.289	1.16584	0.985305	1.00537	1.04477
0.29	1.1672	0.985345	1.00546	1.04457
0.291	1.16857	0.985387	1.00555	1.04438
0.292	1.16996	0.985432	1.00565	1.04419
0.293	1.17136	0.985478	1.00575	1.044
0.294	1.17276	0.985527	1.00585	1.04381
0.295	1.17419	0.985578	1.00596	1.04362
0.296	1.17562	0.985632	1.00607	1.04343
0.297	1.17707	0.985688	1.00619	1.04325
0.298	1.17853	0.985746	1.00631	1.04307
0.299	1.18	0.985807	1.00644	1.04289
0.3	1.18149	0.98587	1.00657	1.04271
0.301	1.18299	0.985936	1.0067	1.04253
0.302	1.1845	0.986005	1.00684	1.04236
0.303	1.18602	0.986076	1.00698	1.04218
0.304	1.18756	0.98615	1.00712	1.04201
0.305	1.18912	0.986227	1.00727	1.04184
0.306	1.19068	0.986307	1.00742	1.04168
0.307	1.19226	0.98639	1.00758	1.04151
0.308	1.19385	0.986475	1.00774	1.04135
0.309	1.19546	0.986564	1.0079	1.04119
0.31	1.19708	0.986656	1.00806	1.04104
0.311	1.19871	0.986751	1.00823	1.04088
0.312	1.20036	0.986849	1.0084	1.04073
0.313	1.20202	0.98695	1.00858	1.04058
0.314	1.20369	0.987055	1.00876	1.04044
0.315	1.20538	0.987163	1.00894	1.04029
0.316	1.20708	0.987275	1.00912	1.04015
0.317	1.20879	0.98739	1.00931	1.04002
0.318	1.21052	0.987509	1.0095	1.03988
0.319	1.21226	0.987631	1.00969	1.03975
0.32	1.21402	0.987758	1.00988	1.03962
0.321	1.21579	0.987888	1.01008	1.0395
0.322	1.21757	0.988021	1.01028	1.03937
0.323	1.21937	0.988159	1.01048	1.03925
0.324	1.22118	0.988301	1.01069	1.03914
0.325	1.22301	0.988447	1.01089	1.03902
0.326	1.22485	0.988597	1.0111	1.03891
0.327	1.2267	0.988752	1.01131	1.03881
0.328	1.22857	0.98891	1.01152	1.0387
0.329	1.23045	0.989074	1.01174	1.0386
0.33	1.23235	0.989241	1.01195	1.03851
0.331	1.23426	0.989413	1.01217	1.03841
0.332	1.23618	0.98959	1.01239	1.03832
0.333	1.23812	0.989772	1.01261	1.03824
0.334	1.24007	0.989958	1.01283	1.03815
0.335	1.24204	0.990149	1.01306	1.03807
0.336	1.24402	0.990345	1.01328	1.038
0.337	1.24601	0.990546	1.01351	1.03793
0.338	1.24802	0.990753	1.01373	1.03786
0.339	1.25004	0.990964	1.01396	1.03779
0.34	1.25208	0.991181	1.01419	1.03773
0.341	1.25412	0.991403	1.01442	1.03768
0.342	1.25619	0.99163	1.01465	1.03762
0.343	1.25826	0.991864	1.01489	1.03757
0.344	1.26035	0.992102	1.01512	1.03753
0.345	1.26246	0.992347	1.01535	1.03748
0.346	1.26458	0.992597	1.01559	1.03745
0.347	1.26671	0.992853	1.01582	1.03741
0.348	1.26885	0.993115	1.01606	1.03738
0.349	1.27101	0.993383	1.01629	1.03735
0.35	1.27319	0.993657	1.01653	1.03733
0.351	1.27537	0.993938	1.01676	1.03731
0.352	1.27757	0.994224	1.017	1.0373
0.353	1.27978	0.994517	1.01724	1.03729
0.354	1.28201	0.994817	1.01747	1.03728
0.355	1.28425	0.995123	1.01771	1.03728
0.356	1.2865	0.995436	1.01795	1.03728
0.357	1.28877	0.995755	1.01818	1.03728
0.358	1.29105	0.996082	1.01842	1.03729
0.359	1.29334	0.996415	1.01865	1.03731
0.36	1.29564	0.996755	1.01889	1.03733
0.361	1.29796	0.997103	1.01913	1.03735
0.362	1.30029	0.997457	1.01936	1.03737
0.363	1.30264	0.997819	1.0196	1.0374
0.364	1.30499	0.998188	1.01983	1.03744
0.365	1.30736	0.998564	1.02007	1.03747
0.366	1.30974	0.998948	1.0203	1.03752
0.367	1.31214	0.99934	1.02053	1.03756
0.368	1.31454	0.999739	1.02077	1.03761
0.369	1.31696	1.00015	1.021	1.03767
0.37	1.31939	1.00056	1.02123	1.03772
0.371	1.32184	1.00098	1.02146	1.03779
0.372	1.32429	1.00141	1.02169	1.03785
0.373	1.32676	1.00185	1.02192	1.03792
0.374	1.32924	1.0023	1.02215	1.038
0.375	1.33173	1.00276	1.02238	1.03807
0.376	1.33423	1.00322	1.02261	1.03816
0.377	1.33674	1.00369	1.02284	1.03824
0.378	1.33927	1.00417	1.02306	1.03833
0.379	1.34181	1.00466	1.02329	1.03843
0.38	1.34435	1.00516	1.02351	1.03853
0.381	1.34691	1.00567	1.02374	1.03863
0.382	1.34948	1.00618	1.02396	1.03873
0.383	1.35206	1.00671	1.02419	1.03884
0.384	1.35466	1.00724	1.02441	1.03896
0.385	1.35726	1.00778	1.02463	1.03908
0.386	1.35987	1.00833	1.02485	1.0392
0.387	1.3625	1.00889	1.02507	1.03932
0.388	1.36513	1.00946	1.02529	1.03945
0.389	1.36777	1.01004	1.02551	1.03958
0.39	1.37043	1.01063	1.02573	1.03972
0.391	1.37309	1.01123	1.02595	1.03986
0.392	1.37577	1.01184	1.02617	1.04001
0.393	1.37845	1.01246	1.02638	1.04015
0.394	1.38114	1.01308	1.0266	1.0403
0.395	1.38384	1.01372	1.02682	1.04046
0.396	1.38656	1.01437	1.02703	1.04062
0.397	1.38928	1.01502	1.02725	1.04078
0.398	1.39201	1.01569	1.02746	1.04094
0.399	1.39474	1.01637	1.02768	1.04111
0.4	1.39749	1.01705	1.02789	1.04129
0.401	1.40025	1.01775	1.02811	1.04146
0.402	1.40301	1.01846	1.02832	1.04164
0.403	1.40578	1.01917	1.02854	1.04182
0.404	1.40856	1.0199	1.02875	1.04201
0.405	1.41135	1.02064	1.02897	1.0422
0.406	1.41415	1.02139	1.02918	1.04239
0.407	1.41695	1.02215	1.0294	1.04258
0.408	1.41976	1.02292	1.02961	1.04278
0.409	1.42258	1.0237	1.02983	1.04298
0.41	1.42541	1.02449	1.03004	1.04319
0.411	1.42824	1.02529	1.03026	1.04339
0.412	1.43108	1.0261	1.03048	1.0436
0.413	1.43393	1.02692	1.0307	1.04382
0.414	1.43678	1.02776	1.03091	1.04403
0.415		1.0286	1.03113	1.04425
0.416		1.02946	1.03135	1.04447
0.417		1.03032	1.03157	1.0447
0.418		1.0312	1.0318	1.04492
0.419		1.03209	1.03202	1.04515
0.42		1.03299	1.03225	1.04538
0.421		1.0339	1.03247	1.04562
0.422		1.03482	1.0327	1.04585
0.423		1.03575	1.03293	1.04609
0.424		1.0367	1.03316	1.04633
0.425		1.03765	1.03339	1.04658
0.426		1.03862	1.03363	1.04682
0.427		1.0396	1.03387	1.04707
0.428		1.04058	1.0341	1.04732
0.429		1.04158	1.03435	1.04757
0.43		1.0426	1.03459	1.04782
0.431		1.04362	1.03483	1.04808
0.432		1.04465	1.03508	1.04834
0.433		1.0457	1.03533	1.0486
0.434		1.04676	1.03559	1.04886
0.435		1.04783	1.03585	1.04912
0.436		1.04891	1.03611	1.04938
0.437		1.05	1.03637	1.04965
0.438		1.0511	1.03663	1.04992
0.439		1.05222	1.0369	1.05019
0.44		1.05334	1.03718	1.05046
0.441		1.05448	1.03745	1.05073
0.442		1.05563	1.03773	1.051
0.443		1.05679	1.03802	1.05127
0.444		1.05796	1.03831	1.05155
0.445		1.05915	1.0386	1.05183
0.446		1.06034	1.0389	1.0521
0.447		1.06155	1.0392	1.05238
0.448		1.06277	1.0395	1.05266
0.449		1.064	1.03982	1.05294
0.45		1.06524	1.04013	1.05322
0.451		1.06649	1.04045	1.0535
0.452		1.06776	1.04078	1.05379
0.453		1.06903	1.04111	1.05407
0.454		1.07032	1.04144	1.05435
0.455		1.07162	1.04178	1.05464
0.456		1.07293	1.04213	1.05492
0.457		1.07426	1.04248	1.05521
0.458		1.07559	1.04284	1.05549
0.459		1.07694	1.0432	1.05578
0.46		1.07829	1.04357	1.05606
0.461		1.07966	1.04395	1.05635
0.462		1.08104	1.04433	1.05663
0.463		1.08243	1.04472	1.05692
0.464		1.08384	1.04512	1.05721
0.465		1.08525	1.04552	1.05749
0.466		1.08668	1.04593	1.05778
0.467		1.08811	1.04634	1.05806
0.468		1.08956	1.04676	1.05835
0.469		1.09102	1.04719	1.05863
0.47		1.09249	1.04763	1.05892
0.471		1.09397	1.04808	1.0592
0.472		1.09547	1.04853	1.05949
0.473		1.09697	1.04899	1.05977
0.474		1.09849	1.04945	1.06005
0.475		1.10001	1.04993	1.06034
0.476		1.10155	1.05041	1.06062
0.477		1.1031	1.0509	1.0609
0.478		1.10466	1.0514	1.06118
0.479		1.10623	1.05191	1.06146
0.48		1.10781	1.05242	1.06174
0.481		1.10941	1.05295	1.06202
0.482		1.11101	1.05348	1.0623
0.483		1.11263	1.05402	1.06257
0.484		1.11425	1.05457	1.06285
0.485		1.11589	1.05512	1.06312
0.486		1.11754	1.05569	1.0634
0.487		1.11919	1.05627	1.06367
0.488		1.12086	1.05685	1.06394
0.489		1.12254	1.05745	1.06421
0.49		1.12423	1.05805	1.06448
0.491		1.12593	1.05866	1.06475
0.492		1.12764	1.05928	1.06501
0.493		1.12937	1.05991	1.06528
0.494		1.1311	1.06055	1.06554
0.495		1.13284	1.0612	1.06581
0.496		1.13459	1.06186	1.06607
0.497		1.13636	1.06253	1.06633
0.498		1.13813	1.06321	1.06659
0.499		1.13991	1.0639	1.06684
0.5		1.14171	1.0646	1.0671
0.501		1.14351	1.0653	1.06735
0.502		1.14533	1.06602	1.06761
0.503		1.14715	1.06675	1.06786
0.504		1.14899	1.06749	1.06811
0.505		1.15083	1.06823	1.06836
0.506		1.15268	1.06899	1.0686
0.507		1.15455	1.06976	1.06885
0.508		1.15642	1.07054	1.06909
0.509		1.1583	1.07132	1.06933
0.51		1.1602	1.07212	1.06957
0.511		1.1621	1.07293	1.06981
0.512		1.16401	1.07375	1.07005
0.513		1.16593	1.07458	1.07028
0.514		1.16786	1.07542	1.07052
0.515		1.16981	1.07627	1.07075
0.516		1.17176	1.07712	1.07098
0.517		1.17372	1.07799	1.0712
0.518		1.17568	1.07887	1.07143
0.519		1.17766	1.07976	1.07166
0.52		1.17965	1.08066	1.07188
0.521		1.18164	1.08157	1.0721
0.522		1.18365	1.08249	1.07232
0.523		1.18566	1.08342	1.07254
0.524		1.18769	1.08437	1.07276
0.525		1.18972	1.08532	1.07297
0.526		1.19176	1.08628	1.07318
0.527		1.19381	1.08725	1.07339
0.528		1.19587	1.08823	1.0736
0.529		1.19793	1.08922	1.07381
0.53		1.20001	1.09022	1.07402
0.531		1.20209	1.09123	1.07422
0.532		1.20419	1.09225	1.07443
0.533		1.20629	1.09328	1.07463
0.534		1.2084	1.09433	1.07483
0.535		1.21051	1.09538	1.07503
0.536		1.21264	1.09644	1.07522
0.537		1.21477	1.09751	1.07542
0.538		1.21691	1.09859	1.07561
0.539		1.21906	1.09967	1.0758
0.54		1.22122	1.10077	1.076
0.541		1.22339	1.10188	1.07618
0.542		1.22556	1.103	1.07637
0.543		1.22774	1.10412	1.07656
0.544		1.22993	1.10526	1.07674
0.545		1.23213	1.10641	1.07693
0.546		1.23433	1.10756	1.07711
0.547		1.23655	1.10872	1.07729
0.548		1.23877	1.1099	1.07747
0.549		1.24099	1.11108	1.07765
0.55		1.24323	1.11227	1.07783
0.551		1.24547	1.11346	1.078
0.552		1.24772	1.11467	1.07818
0.553		1.24997	1.11589	1.07835
0.554		1.25224	1.11711	1.07853
0.555		1.25451	1.11834	1.0787
0.556		1.25678	1.11959	1.07887
0.557		1.25907	1.12083	1.07904
0.558		1.26136	1.12209	1.07921
0.559		1.26365	1.12336	1.07937
0.56		1.26596	1.12463	1.07954
0.561		1.26827	1.12591	1.07971
0.562		1.27059	1.1272	1.07987
0.563		1.27291	1.12849	1.08004
0.564		1.27524	1.1298	1.0802
0.565		1.27758	1.13111	1.08036
0.566		1.27992	1.13243	1.08053
0.567		1.28227	1.13375	1.08069
0.568		1.28462	1.13508	1.08085
0.569		1.28698	1.13642	1.08101
0.57		1.28935	1.13777	1.08117
0.571		1.29172	1.13912	1.08133
0.572		1.2941	1.14048	1.08149
0.573		1.29648	1.14184	1.08165
0.574		1.29887	1.14322	1.08181
0.575		1.30127	1.1446	1.08197
0.576		1.30367	1.14598	1.08213
0.577		1.30607	1.14737	1.08228
0.578		1.30849	1.14877	1.08244
0.579		1.3109	1.15017	1.0826
0.58		1.31332	1.15158	1.08276
0.581		1.31575	1.15299	1.08291
0.582		1.31818	1.15441	1.08307
0.583		1.32062	1.15584	1.08323
0.584		1.32306	1.15727	1.08339
0.585		1.3255	1.1587	1.08355
0.586		1.32796	1.16014	1.0837
0.587		1.33041	1.16159	1.08386
0.588		1.33287	1.16303	1.08402
0.589		1.33533	1.16449	1.08418
0.59		1.3378	1.16595	1.08434
0.591		1.34027	1.16741	1.0845
0.592		1.34275	1.16888	1.08466
0.593		1.34523	1.17035	1.08482
0.594		1.34771	1.17183	1.08498
0.595		1.3502	1.17331	1.08514
0.596		1.35269	1.17479	1.08531
0.597		1.35519	1.17628	1.08547
0.598		1.35769	1.17777	1.08563
0.599		1.36019	1.17927	1.0858
0.6		1.36269	1.18077	1.08596
0.601		1.3652	1.18227	1.08613
0.602		1.36771	1.18377	1.0863
0.603		1.37023	1.18528	1.08646
0.604		1.37274	1.18679	1.08663
0.605		1.37526	1.18831	1.0868
0.606		1.37778	1.18983	1.08697
0.607		1.38031	1.19135	1.08714
0.608		1.38284	1.19287	1.08732
0.609		1.38537	1.1944	1.08749
0.61		1.3879	1.19592	1.08767
0.611		1.39043	1.19746	1.08784
0.612		1.39297	1.19899	1.08802
0.613		1.3955	1.20052	1.0882
0.614		1.39804	1.20206	1.08838
0.615		1.40058	1.2036	1.08856
0.616		1.40313	1.20514	1.08874
0.617		1.40567	1.20668	1.08892
0.618		1.40821	1.20823	1.08911
0.619		1.41076	1.20978	1.08929
0.62		1.41331	1.21132	1.08948
0.621		1.41585	1.21287	1.08967
0.622		1.4184	1.21443	1.08986
0.623		1.42095	1.21598	1.09005
0.624		1.4235	1.21753	1.09025
0.625		1.42605	1.21909	1.09044
0.626		1.4286	1.22065	1.09064
0.627		1.43115	1.2222	1.09083
0.628		1.4337	1.22376	1.09103
0.629		1.43625	1.22532	1.09123
0.63		1.4388	1.22688	1.09144
0.631		1.44135	1.22845	1.09164
0.632		1.44389	1.23001	1.09185
0.633		1.44644	1.23157	1.09205
0.634		1.44899	1.23314	1.09226
0.635		1.45153	1.2347	1.09247
0.636		1.45408	1.23627	1.09268
0.637		1.45662	1.23783	1.0929
0.638		1.45916	1.2394	1.09311
0.639		1.4617	1.24097	1.09333
0.64			1.24253	1.09355
0.641			1.2441	1.09377
0.642			1.24567	1.09399
0.643			1.24724	1.09421
0.644			1.24881	1.09444
0.645			1.25038	1.09467
0.646			1.25195	1.09489
0.647			1.25352	1.09512
0.648			1.25508	1.09536
0.649			1.25665	1.09559
0.65			1.25822	1.09582
0.651			1.25979	1.09606
0.652			1.26136	1.0963
0.653			1.26294	1.09654
0.654			1.26451	1.09678
0.655			1.26608	1.09702
0.656			1.26765	1.09727
0.657			1.26922	1.09751
0.658			1.27079	1.09776
0.659			1.27236	1.09801
0.66			1.27393	1.09826
0.661			1.2755	1.09851
0.662			1.27707	1.09876
0.663			1.27864	1.09902
0.664			1.28021	1.09927
0.665			1.28178	1.09953
0.666			1.28335	1.09979
0.667			1.28492	1.10005
0.668			1.28648	1.10031
0.669			1.28805	1.10057
0.67			1.28962	1.10083
0.671			1.29119	1.1011
0.672			1.29276	1.10136
0.673			1.29433	1.10163
0.674			1.2959	1.1019
0.675			1.29747	1.10216
0.676			1.29904	1.10243
0.677			1.30061	1.1027
0.678			1.30218	1.10298
0.679			1.30375	1.10325
0.68			1.30532	1.10352
0.681			1.30689	1.10379
0.682			1.30845	1.10407
0.683			1.31002	1.10434
0.684			1.31159	1.10462
0.685			1.31316	1.1049
0.686			1.31473	1.10517
0.687			1.3163	1.10545
0.688			1.31787	1.10573
0.689			1.31944	1.106
0.69			1.32101	1.10628
0.691			1.32258	1.10656
0.692			1.32415	1.10684
0.693			1.32573	1.10712
0.694			1.3273	1.1074
0.695			1.32887	1.10768
0.696			1.33044	1.10795
0.697			1.33201	1.10823
0.698			1.33359	1.10851
0.699			1.33516	1.10879
0.7			1.33673	1.10907
0.701			1.33831	1.10935
0.702			1.33988	1.10963
0.703			1.34146	1.1099
0.704			1.34303	1.11018
0.705			1.34461	1.11046
0.706			1.34618	1.11073
0.707			1.34776	1.11101
0.708			1.34934	1.11128
0.709			1.35092	1.11155
0.71			1.3525	1.11183
0.711			1.35408	1.1121
0.712			1.35566	1.11237
0.713			1.35724	1.11264
0.714			1.35882	1.11291
0.715			1.3604	1.11318
0.716			1.36198	1.11344
0.717			1.36357	1.11371
0.718			1.36515	1.11397
0.719			1.36673	1.11424
0.72			1.36832	1.1145
0.721			1.36991	1.11476
0.722			1.37149	1.11501
0.723			1.37308	1.11527
0.724			1.37467	1.11553
0.725			1.37626	1.11578
0.726			1.37785	1.11603
0.727			1.37944	1.11628
0.728			1.38103	1.11653
0.729			1.38262	1.11677
0.73			1.38422	1.11702
0.731			1.38581	1.11726
0.732			1.38741	1.1175
0.733			1.389	1.11773
0.734			1.3906	1.11797
0.735			1.3922	1.1182
0.736			1.39379	1.11843
0.737			1.39539	1.11866
0.738			1.39699	1.11888
0.739			1.39859	1.1191
0.74			1.4002	1.11932
0.741			1.4018	1.11954
0.742			1.4034	1.11975
0.743			1.405	1.11996
0.744			1.40661	1.12017
0.745			1.40821	1.12038
0.746			1.40982	1.12058
0.747			1.41142	1.12078
0.748			1.41303	1.12098
0.749			1.41464	1.12117
0.75			1.41624	1.12136
0.751			1.41785	1.12155
0.752			1.41946	1.12173
0.753			1.42107	1.12191
0.754			1.42268	1.12209
0.755			1.42429	1.12226
0.756			1.4259	1.12243
0.757			1.42751	1.1226
0.758			1.42912	1.12276
0.759			1.43074	1.12292
0.76			1.43235	1.12308
0.761			1.43396	1.12323
0.762			1.43557	1.12338
0.763			1.43718	1.12352
0.764			1.4388	1.12366
0.765			1.44041	1.1238
0.766			1.44202	1.12393
0.767			1.44364	1.12406
0.768			1.44525	1.12419
0.769			1.44686	1.12431
0.77			1.44847	1.12442
0.771			1.45009	1.12454
0.772			1.4517	1.12465
0.773			1.45331	1.12475
0.774			1.45492	1.12485
0.775			1.45653	1.12495
0.776			1.45814	1.12504
0.777			1.45975	1.12513
0.778			1.46136	1.12522
0.779			1.46297	1.1253
0.78			1.46458	1.12538
0.781			1.46618	1.12545
0.782			1.46779	1.12552
0.783			1.46939	1.12558
0.784			1.471	1.12564
0.785			1.4726	1.12569
0.786			1.47421	1.12574
0.787			1.47581	1.12579
0.788			1.47741	1.12583
0.789			1.47901	1.12587
0.79			1.4806	1.1259
0.791			1.4822	1.12593
0.792			1.48379	1.12596
0.793			1.48539	1.12598
0.794			1.48698	1.12599
0.795			1.48857	1.12601
0.796			1.49016	1.12601
0.797			1.49174	1.12602
0.798			1.49333	1.12602
0.799			1.49491	1.12601
0.8			1.49649	1.126
0.801			1.49807	1.12599
0.802			1.49964	1.12597
0.803			1.50122	1.12594
0.804			1.50279	1.12592
0.805			1.50436	1.12589
0.806			1.50593	1.12585
0.807			1.50749	1.12581
0.808			1.50905	1.12577
0.809			1.51061	1.12572
0.81			1.51217	1.12566
0.811			1.51372	1.12561
0.812			1.51527	1.12555
0.813			1.51682	1.12548
0.814			1.51836	1.12541
0.815			1.5199	1.12534
0.816			1.52144	1.12526
0.817			1.52298	1.12518
0.818			1.52451	1.1251
0.819			1.52604	1.12501
0.82			1.52756	1.12491
0.821			1.52908	1.12482
0.822			1.5306	1.12471
0.823			1.53212	1.12461
0.824			1.53363	1.1245
0.825			1.53513	1.12439
0.826			1.53663	1.12427
0.827			1.53813	1.12415
0.828			1.53963	1.12403
0.829			1.54112	1.1239
0.83			1.5426	1.12377
0.831			1.54409	1.12363
0.832			1.54556	1.1235
0.833			1.54704	1.12335
0.834			1.54851	1.12321
0.835			1.54997	1.12306
0.836			1.55143	1.12291
0.837			1.55289	1.12275
0.838			1.55434	1.12259
0.839			1.55578	1.12243
0.84			1.55723	1.12227
0.841			1.55866	1.1221
0.842			1.56009	1.12193
0.843			1.56152	1.12175
0.844			1.56294	1.12157
0.845			1.56436	1.12139
0.846			1.56577	1.12121
0.847			1.56718	1.12102
0.848			1.56858	1.12083
0.849			1.56997	1.12064
0.85			1.57136	1.12044
0.851			1.57275	1.12025
0.852			1.57413	1.12005
0.853			1.5755	1.11984
0.854			1.57687	1.11964
0.855			1.57823	1.11943
0.856			1.57959	1.11922
0.857			1.58094	1.119
0.858			1.58228	1.11879
0.859			1.58362	1.11857
0.86			1.58496	1.11835
0.861			1.58629	1.11813
0.862			1.58761	1.1179
0.863			1.58892	1.11768
0.864			1.59024	1.11745
0.865			1.59154	1.11722
0.866			1.59284	1.11699
0.867			1.59413	1.11675
0.868				1.11651
0.869				1.11628
0.87				1.11604
0.871				1.11579
0.872				1.11555
0.873				1.1153
0.874				1.11506
0.875				1.11481
0.876				1.11456
0.877				1.11431
0.878				1.11406
0.879				1.1138
0.88				1.11355
0.881				1.11329
0.882				1.11303
0.883				1.11277
0.884				1.11251
0.885				1.11225
0.886				1.11199
0.887				1.11173
0.888				1.11146
0.889				1.1112
0.89				1.11093
0.891				1.11067
0.892				1.1104
0.893				1.11013
0.894				1.10986
0.895				1.10959
0.896				1.10932
0.897				1.10905
0.898				1.10878
0.899				1.10851
0.9				1.10824
0.901				1.10797
0.902				1.1077
0.903				1.10742
0.904				1.10715
0.905				1.10688
0.906				1.1066
0.907				1.10633
0.908				1.10606
0.909				1.10578
0.91				1.10551
0.911				1.10524
0.912				1.10496
0.913				1.10469
0.914				1.10441
0.915				1.10414
0.916				1.10387
0.917				1.10359
0.918				1.10332
0.919				1.10305
0.92				1.10278
0.921				1.1025
0.922				1.10223
0.923				1.10196
0.924				1.10169
0.925				1.10142
0.926				1.10115
0.927				1.10088
0.928				1.10061
0.929				1.10034
0.93				1.10007
0.931				1.0998
0.932				1.09953
0.933				1.09926
0.934				1.099
0.935				1.09873
0.936				1.09847
0.937				1.0982
0.938				1.09794
0.939				1.09767
0.94				1.09741
0.941				1.09715
0.942				1.09689
0.943				1.09663
0.944				1.09636
0.945				1.09611
0.946				1.09585
0.947				1.09559
0.948				1.09533
0.949				1.09508
0.95				1.09482
0.951				1.09457
0.952				1.09431
0.953				1.09406
0.954				1.09381
0.955				1.09356
0.956				1.09331
0.957				1.09306
0.958				1.09281
0.959				1.09256
0.96				1.09231
0.961				1.09207
0.962				1.09182
0.963				1.09158
0.964				1.09134
0.965				1.09109
0.966				1.09085
0.967				1.09061
0.968				1.09037
0.969				1.09013
0.97				1.0899
0.971				1.08966
0.972				1.08943
0.973				1.08919
0.974				1.08896
0.975				1.08873
0.976				1.0885
0.977				1.08827
0.978				1.08804
0.979				1.08781
0.98				1.08758
0.981				1.08735
0.982				1.08713
0.983				1.08691
0.984				1.08668
0.985				1.08646
0.986				1.08624
0.987				1.08602
0.988				1.0858
0.989				1.08558
0.99				1.08537
0.991				1.08515
0.992				1.08494
0.993				1.08473
0.994				1.08451
0.995				1.0843
0.996				1.08409
0.997				1.08388
0.998				1.08368
0.999				1.08347
1				1.08327
1.001				1.08306
1.002				1.08286
1.003				1.08266
1.004				1.08246
1.005				1.08226
1.006				1.08206
1.007				1.08186
1.008				1.08166
1.009				1.08147
1.01				1.08128
1.011				1.08108
1.012				1.08089
1.013				1.0807
1.014				1.08051
1.015				1.08033
1.016				1.08014
1.017				1.07995
1.018				1.07977
1.019				1.07959
1.02				1.07941
1.021				1.07923
1.022				1.07905
1.023				1.07887
1.024				1.07869
1.025				1.07852
1.026				1.07835
1.027				1.07817
1.028				1.078
1.029				1.07783
1.03				1.07766
1.031				1.0775
1.032				1.07733
1.033				1.07717
1.034				1.077
1.035				1.07684
1.036				1.07668
1.037				1.07652
1.038				1.07637
1.039				1.07621
1.04				1.07606
1.041				1.0759
1.042				1.07575
1.043				1.0756
1.044				1.07545
1.045				1.0753
1.046				1.07516
1.047				1.07501
1.048				1.07487
1.049				1.07473
1.05				1.07459
1.051				1.07445
1.052				1.07431
1.053				1.07418
1.054				1.07405
1.055				1.07391
1.056				1.07378
1.057				1.07365
1.058				1.07353
1.059				1.0734
1.06				1.07328
1.061				1.07315
1.062				1.07303
1.063				1.07291
1.064				1.0728
1.065				1.07268
1.066				1.07257
1.067				1.07246
1.068				1.07234
1.069				1.07224
1.07				1.07213
1.071				1.07202
1.072				1.07192
1.073				1.07182
1.074				1.07172
1.075				1.07162
1.076				1.07152
1.077				1.07143
1.078				1.07133
1.079				1.07124
1.08				1.07115
1.081				1.07107
1.082				1.07098
1.083				1.0709
1.084				1.07081
1.085				1.07073
1.086				1.07066
1.087				1.07058
1.088				1.0705
1.089				1.07043
1.09				1.07036
1.091				1.07029
1.092				1.07023
1.093				1.07016
1.094				1.0701
1.095				1.07004
1.096				1.06998
1.097				1.06992
1.098				1.06986
1.099				1.06981
1.1				1.06976
1.101				1.06971
1.102				1.06966
1.103				1.06962
1.104				1.06958
1.105				1.06953
1.106				1.0695
1.107				1.06946
1.108				1.06942
1.109				1.06939
1.11				1.06936
1.111				1.06933
1.112				1.0693
1.113				1.06928
1.114				1.06926
1.115				1.06923
1.116				1.06922
1.117				1.0692
1.118				1.06918
1.119				1.06917
1.12				1.06916
1.121				1.06915
1.122				1.06915
1.123				1.06914
1.124				1.06914
1.125				1.06914
1.126				1.06914
1.127				1.06914
1.128				1.06915
1.129				1.06916
1.13				1.06917
1.131				1.06918
1.132				1.06919
1.133				1.06921
1.134				1.06923
1.135				1.06925
1.136				1.06927
1.137				1.0693
1.138				1.06932
1.139				1.06935
1.14				1.06938
1.141				1.06941
1.142				1.06945
1.143				1.06949
1.144				1.06952
1.145				1.06957
1.146				1.06961
1.147				1.06965
1.148				1.0697
1.149				1.06975
1.15				1.0698
1.151				1.06985
1.152				1.06991
1.153				1.06996
1.154				1.07002
1.155				1.07008
1.156				1.07014
1.157				1.07021
1.158				1.07027
1.159				1.07034
1.16				1.07041
1.161				1.07049
1.162				1.07056
1.163				1.07063
1.164				1.07071
1.165				1.07079
1.166				1.07087
1.167				1.07096
1.168				1.07104
1.169				1.07113
1.17				1.07122
1.171				1.07131
1.172				1.0714
1.173				1.07149
1.174				1.07159
1.175				1.07169
1.176				1.07179
1.177				1.07189
1.178				1.07199
1.179				1.07209
1.18				1.0722
1.181				1.07231
1.182				1.07242
1.183				1.07253
1.184				1.07264
1.185				1.07275
1.186				1.07287
1.187				1.07299
1.188				1.07311
1.189				1.07323
1.19				1.07335
1.191				1.07347
1.192				1.0736
1.193				1.07372
1.194				1.07385
1.195				1.07398
1.196				1.07411
1.197				1.07425
1.198				1.07438
1.199				1.07452
1.2				1.07465
1.201				1.07479
1.202				1.07493
1.203				1.07507
1.204				1.07521
1.205				1.07535
1.206				1.0755
1.207				1.07565
1.208				1.07579
1.209				1.07594
1.21				1.07609
1.211				1.07624
1.212				1.07639
1.213				1.07655
1.214				1.0767
1.215				1.07686
1.216				1.07701
1.217				1.07717
1.218				1.07733
1.219				1.07749
1.22				1.07765
1.221				1.07781
1.222				1.07797
1.223				1.07814
1.224				1.0783
1.225				1.07847
1.226				1.07864
1.227				1.0788
1.228				1.07897
1.229				1.07914
1.23				1.07931
1.231				1.07948
1.232				1.07966
1.233				1.07983
1.234				1.08
1.235				1.08018
1.236				1.08035
1.237				1.08053
1.238				1.08071
1.239				1.08088
1.24				1.08106
1.241				1.08124
1.242				1.08142
1.243				1.0816
1.244				1.08178
1.245				1.08196
1.246				1.08215
1.247				1.08233
1.248				1.08251
1.249				1.0827
1.25				1.08288
1.251				1.08307
1.252				1.08326
1.253				1.08344
1.254				1.08363
1.255				1.08382
1.256				1.084
1.257				1.08419
1.258				1.08438
1.259				1.08457
1.26				1.08476
1.261				1.08495
1.262				1.08514
1.263				1.08534
1.264				1.08553
1.265				1.08572
1.266				1.08591
1.267				1.0861
1.268				1.0863
1.269				1.08649
1.27				1.08669
1.271				1.08688
1.272				1.08707
1.273				1.08727
1.274				1.08746
1.275				1.08766
1.276				1.08785
1.277				1.08805
1.278				1.08825
1.279				1.08844
1.28				1.08864
1.281				1.08884
1.282				1.08903
1.283				1.08923
1.284				1.08943
1.285				1.08963
1.286				1.08982
1.287				1.09002
1.288				1.09022
1.289				1.09042
1.29				1.09062
1.291				1.09082
1.292				1.09101
1.293				1.09121
1.294				1.09141
1.295				1.09161
1.296				1.09181
1.297				1.09201
1.298				1.09221
1.299				1.09241
1.3				1.09261
1.301				1.09281
1.302				1.09301
1.303				1.09321
1.304				1.09341
1.305				1.09361
1.306				1.09381
1.307				1.09401
1.308				1.09421
1.309				1.09441
1.31				1.0946
1.311				1.0948
1.312				1.095
1.313				1.0952
1.314				1.0954
1.315				1.0956
1.316				1.0958
1.317				1.096
1.318				1.0962
1.319				1.0964
1.32				1.0966
1.321				1.0968
1.322				1.097
1.323				1.0972
1.324				1.0974
1.325				1.09759
1.326				1.09779
1.327				1.09799
1.328				1.09819
1.329				1.09839
1.33				1.09859
1.331				1.09878
1.332				1.09898
1.333				1.09918
1.334				1.09938
1.335				1.09957
1.336				1.09977
1.337				1.09997
1.338				1.10016
1.339				1.10036
1.34				1.10055
1.341				1.10075
1.342				1.10095
1.343				1.10114
1.344				1.10133
1.345				1.10153
1.346				1.10172
1.347				1.10192
1.348				1.10211
1.349				1.1023
1.35				1.1025
1.351				1.10269
1.352				1.10288
1.353				1.10307
1.354				1.10326
1.355				1.10345
1.356				1.10364
1.357				1.10383
1.358				1.10402
1.359				1.10421
1.36				1.1044
1.361				1.10459
1.362				1.10477
1.363				1.10496
1.364				1.10515
1.365				1.10533
1.366				1.10552
1.367				1.1057
1.368				1.10589
1.369				1.10607
1.37				1.10625
1.371				1.10643
1.372				1.10661
1.373				1.1068
1.374				1.10698
1.375				1.10715
1.376				1.10733
1.377				1.10751
1.378				1.10769
1.379				1.10786
1.38				1.10804
1.381				1.10821
1.382				1.10839
1.383				1.10856
1.384				1.10873
1.385				1.1089
1.386				1.10907
1.387				1.10924
1.388				1.10941
1.389				1.10957
1.39				1.10974
1.391				1.1099
1.392				1.11007
1.393				1.11023
1.394				1.11039
1.395				1.11055
1.396				1.11071
1.397				1.11087
1.398				1.11103
1.399				1.11119
1.4				1.11134
1.401				1.11149
1.402				1.11165
1.403				1.1118
1.404				1.11195
1.405				1.1121
1.406				1.11225
1.407				1.11239
1.408				1.11254
1.409				1.11268
1.41				1.11282
1.411				1.11296
1.412				1.1131
1.413				1.11324
1.414				1.11338
1.415				1.11351
1.416				1.11365
1.417				1.11378
1.418				1.11391
1.419				1.11404
1.42				1.11417
1.421				1.1143
1.422				1.11442
1.423				1.11455
1.424				1.11467
1.425				1.11479
1.426				1.11491
1.427				1.11503
1.428				1.11514
1.429				1.11526
1.43				1.11537
1.431				1.11548
1.432				1.11559
1.433				1.1157
1.434				1.1158
1.435				1.11591
1.436				1.11601
1.437				1.11611
1.438				1.11621
1.439				1.11631
1.44				1.11641
1.441				1.11651
1.442				1.1166
1.443				1.11669
1.444				1.11678
1.445				1.11687
1.446				1.11696
1.447				1.11704
1.448				1.11713
1.449				1.11721
1.45				1.11729
1.451				1.11737
1.452				1.11745
1.453				1.11752
1.454				1.1176
1.455				1.11767
1.456				1.11774
1.457				1.11781
1.458				1.11788
1.459				1.11795
1.46				1.11801
1.461				1.11808
1.462				1.11814
1.463				1.1182
1.464				1.11826
1.465				1.11832
1.466				1.11838
1.467				1.11843
1.468				1.11849
1.469				1.11854
1.47				1.11859
1.471				1.11864
1.472				1.11869
1.473				1.11874
1.474				1.11879
1.475				1.11883
1.476				1.11888
1.477				1.11892
1.478				1.11896
1.479				1.11901
1.48				1.11905
1.481				1.11909
1.482				1.11912
1.483				1.11916
1.484				1.1192
1.485				1.11924
1.486				1.11927
1.487				1.11931
1.488				1.11934
1.489				1.11937
1.49				1.11941
1.491				1.11944
1.492				1.11947
1.493				1.1195
1.494				1.11953
1.495				1.11956
1.496				1.11959
1.497				1.11962
1.498				1.11965
[truncated: 1 more rows]
