# Supplementary material for: Evidence accumulation relates to perceptual consciousness and monitoring
Source: Nat Commun. 2021 May 31;12:3261. doi: 10.1038/s41467-021-23540-y (PMC8166835; doi:10.1038/s41467-021-23540-y)
Supplement: Supplementary file 4 — Source Data [file 41467_2021_23540_MOESM4_ESM.zip › Supplementary Data/Fig.4h.xls]

## Sheet: Sheet1
bic_1	bic_2
151.32	182.061
71.3536	76.0084
66.5212	50.2697
433.375	387.763
132.613	144.957
55.1658	50.2759
86.2148	49.777
96.0697	150.952
80.4118	140.631
89.7781	208.793
688.361	701.179
139.651	179.764
336.88	341.541
120.309	474.473
111.844	127.096
197.569	291.432
298.142	489.682
63.2303	80.8614
