# Supplementary material for: Evidence accumulation relates to perceptual consciousness and monitoring
Source: Nat Commun. 2021 May 31;12:3261. doi: 10.1038/s41467-021-23540-y (PMC8166835; doi:10.1038/s41467-021-23540-y)
Supplement: Supplementary file 4 — Source Data [file 41467_2021_23540_MOESM4_ESM.zip › Supplementary Data/Fig.2b_left.xls]

## Sheet: Sheet1
time	confhigh	conflow	miss
-0.5	5.07004	7.94557	7.6921
-0.499	5.07367	7.94257	7.6949
-0.498	5.07729	7.93949	7.69768
-0.497	5.08091	7.93634	7.70042
-0.496	5.08451	7.93311	7.70315
-0.495	5.08809	7.92982	7.70584
-0.494	5.09167	7.92645	7.7085
-0.493	5.09523	7.92301	7.71114
-0.492	5.09877	7.9195	7.71375
-0.491	5.1023	7.91591	7.71633
-0.49	5.10581	7.91225	7.71888
-0.489	5.1093	7.90853	7.72141
-0.488	5.11277	7.90472	7.7239
-0.487	5.11622	7.90085	7.72636
-0.486	5.11964	7.89691	7.7288
-0.485	5.12305	7.89289	7.7312
-0.484	5.12642	7.8888	7.73357
-0.483	5.12977	7.88465	7.73591
-0.482	5.1331	7.88042	7.73822
-0.481	5.13639	7.87612	7.7405
-0.48	5.13966	7.87174	7.74274
-0.479	5.14289	7.8673	7.74496
-0.478	5.14609	7.86279	7.74714
-0.477	5.14926	7.85821	7.74929
-0.476	5.1524	7.85356	7.7514
-0.475	5.15549	7.84884	7.75348
-0.474	5.15856	7.84404	7.75553
-0.473	5.16158	7.83918	7.75755
-0.472	5.16456	7.83426	7.75953
-0.471	5.16751	7.82926	7.76148
-0.47	5.17041	7.82419	7.76339
-0.469	5.17327	7.81906	7.76527
-0.468	5.17608	7.81386	7.76712
-0.467	5.17885	7.80859	7.76893
-0.466	5.18157	7.80325	7.7707
-0.465	5.18425	7.79785	7.77244
-0.464	5.18687	7.79238	7.77415
-0.463	5.18945	7.78684	7.77581
-0.462	5.19197	7.78124	7.77745
-0.461	5.19445	7.77557	7.77905
-0.46	5.19686	7.76983	7.78061
-0.459	5.19923	7.76404	7.78213
-0.458	5.20153	7.75817	7.78362
-0.457	5.20378	7.75225	7.78508
-0.456	5.20597	7.74625	7.78649
-0.455	5.2081	7.7402	7.78787
-0.454	5.21017	7.73408	7.78921
-0.453	5.21218	7.7279	7.79052
-0.452	5.21413	7.72166	7.79179
-0.451	5.216	7.71536	7.79302
-0.45	5.21782	7.709	7.79422
-0.449	5.21956	7.70257	7.79537
-0.448	5.22124	7.69608	7.79649
-0.447	5.22285	7.68954	7.79757
-0.446	5.22439	7.68293	7.79862
-0.445	5.22586	7.67627	7.79963
-0.444	5.22725	7.66955	7.80059
-0.443	5.22857	7.66277	7.80153
-0.442	5.22982	7.65593	7.80242
-0.441	5.23099	7.64904	7.80327
-0.44	5.23208	7.64208	7.80409
-0.439	5.23309	7.63508	7.80487
-0.438	5.23402	7.62801	7.80561
-0.437	5.23487	7.6209	7.80631
-0.436	5.23564	7.61372	7.80697
-0.435	5.23633	7.6065	7.8076
-0.434	5.23693	7.59922	7.80819
-0.433	5.23744	7.59189	7.80873
-0.432	5.23787	7.5845	7.80924
-0.431	5.23822	7.57707	7.80972
-0.43	5.23847	7.56958	7.81015
-0.429	5.23863	7.56204	7.81054
-0.428	5.23871	7.55445	7.8109
-0.427	5.23869	7.54682	7.81121
-0.426	5.23858	7.53913	7.81149
-0.425	5.23837	7.5314	7.81173
-0.424	5.23807	7.52362	7.81194
-0.423	5.23768	7.51579	7.8121
-0.422	5.23718	7.50791	7.81222
-0.421	5.23659	7.49999	7.81231
-0.42	5.2359	7.49203	7.81236
-0.419	5.23512	7.48402	7.81237
-0.418	5.23423	7.47596	7.81234
-0.417	5.23324	7.46787	7.81227
-0.416	5.23214	7.45973	7.81216
-0.415	5.23095	7.45154	7.81202
-0.414	5.22965	7.44332	7.81184
-0.413	5.22824	7.43506	7.81161
-0.412	5.22673	7.42675	7.81136
-0.411	5.22512	7.41841	7.81106
-0.41	5.22339	7.41003	7.81072
-0.409	5.22156	7.40161	7.81035
-0.408	5.21962	7.39315	7.80994
-0.407	5.21757	7.38465	7.80949
-0.406	5.21541	7.37612	7.80901
-0.405	5.21313	7.36756	7.80848
-0.404	5.21075	7.35895	7.80792
-0.403	5.20825	7.35032	7.80733
-0.402	5.20565	7.34165	7.80669
-0.401	5.20292	7.33295	7.80602
-0.4	5.20009	7.32421	7.80531
-0.399	5.19714	7.31544	7.80456
-0.398	5.19407	7.30665	7.80378
-0.397	5.19089	7.29782	7.80296
-0.396	5.18759	7.28896	7.8021
-0.395	5.18418	7.28007	7.80121
-0.394	5.18065	7.27116	7.80028
-0.393	5.177	7.26222	7.79931
-0.392	5.17323	7.25325	7.79831
-0.391	5.16934	7.24425	7.79727
-0.39	5.16534	7.23522	7.7962
-0.389	5.16122	7.22617	7.79509
-0.388	5.15698	7.2171	7.79394
-0.387	5.15262	7.208	7.79276
-0.386	5.14814	7.19888	7.79155
-0.385	5.14354	7.18974	7.7903
-0.384	5.13882	7.18057	7.78901
-0.383	5.13398	7.17138	7.78769
-0.382	5.12902	7.16217	7.78634
-0.381	5.12394	7.15294	7.78495
-0.38	5.11874	7.14369	7.78352
-0.379	5.11342	7.13442	7.78206
-0.378	5.10798	7.12513	7.78057
-0.377	5.10241	7.11582	7.77905
-0.376	5.09673	7.10649	7.77749
-0.375	5.09093	7.09715	7.7759
-0.374	5.08501	7.08779	7.77427
-0.373	5.07897	7.07841	7.77261
-0.372	5.07281	7.06902	7.77092
-0.371	5.06653	7.05961	7.76919
-0.37	5.06013	7.05018	7.76744
-0.369	5.05362	7.04075	7.76565
-0.368	5.04698	7.03129	7.76382
-0.367	5.04023	7.02183	7.76197
-0.366	5.03336	7.01235	7.76008
-0.365	5.02637	7.00285	7.75816
-0.364	5.01927	6.99335	7.75621
-0.363	5.01205	6.98383	7.75423
-0.362	5.00472	6.9743	7.75222
-0.361	4.99727	6.96476	7.75017
-0.36	4.9897	6.95522	7.7481
-0.359	4.98202	6.94565	7.74599
-0.358	4.97423	6.93608	7.74386
-0.357	4.96633	6.9265	7.74169
-0.356	4.95831	6.91691	7.73949
-0.355	4.95019	6.90731	7.73726
-0.354	4.94195	6.8977	7.735
-0.353	4.93361	6.88808	7.73271
-0.352	4.92515	6.87846	7.7304
-0.351	4.91659	6.86882	7.72805
-0.35	4.90792	6.85918	7.72567
-0.349	4.89915	6.84953	7.72326
-0.348	4.89027	6.83987	7.72082
-0.347	4.88129	6.83021	7.71836
-0.346	4.87221	6.82053	7.71586
-0.345	4.86302	6.81086	7.71333
-0.344	4.85374	6.80117	7.71078
-0.343	4.84436	6.79148	7.7082
-0.342	4.83488	6.78178	7.70559
-0.341	4.8253	6.77207	7.70295
-0.34	4.81562	6.76236	7.70028
-0.339	4.80586	6.75264	7.69758
-0.338	4.79599	6.74291	7.69485
-0.337	4.78604	6.73318	7.69209
-0.336	4.776	6.72344	7.68931
-0.335	4.76587	6.71369	7.6865
-0.334	4.75565	6.70394	7.68365
-0.333	4.74535	6.69418	7.68078
-0.332	4.73496	6.68442	7.67789
-0.331	4.72449	6.67465	7.67496
-0.33	4.71394	6.66487	7.672
-0.329	4.70331	6.65508	7.66902
-0.328	4.6926	6.64529	7.66601
-0.327	4.68181	6.63549	7.66297
-0.326	4.67095	6.62569	7.6599
-0.325	4.66001	6.61588	7.6568
-0.324	4.64901	6.60606	7.65368
-0.323	4.63793	6.59623	7.65052
-0.322	4.62679	6.58639	7.64734
-0.321	4.61558	6.57655	7.64413
-0.32	4.6043	6.5667	7.64089
-0.319	4.59296	6.55684	7.63762
-0.318	4.58157	6.54697	7.63432
-0.317	4.57011	6.53709	7.63099
-0.316	4.55859	6.52721	7.62764
-0.315	4.54702	6.51731	7.62425
-0.314	4.5354	6.50741	7.62084
-0.313	4.52372	6.49749	7.61739
-0.312	4.51199	6.48757	7.61392
-0.311	4.50022	6.47763	7.61042
-0.31	4.4884	6.46768	7.60689
-0.309	4.47653	6.45772	7.60332
-0.308	4.46463	6.44775	7.59973
-0.307	4.45268	6.43777	7.59611
-0.306	4.4407	6.42778	7.59246
-0.305	4.42867	6.41777	7.58877
-0.304	4.41662	6.40774	7.58506
-0.303	4.40453	6.39771	7.58132
-0.302	4.39242	6.38766	7.57754
-0.301	4.38027	6.37759	7.57373
-0.3	4.3681	6.36752	7.56989
-0.299	4.35591	6.35742	7.56603
-0.298	4.34369	6.34731	7.56212
-0.297	4.33145	6.33718	7.55819
-0.296	4.3192	6.32704	7.55423
-0.295	4.30693	6.31688	7.55023
-0.294	4.29464	6.30669	7.5462
-0.293	4.28235	6.2965	7.54213
-0.292	4.27004	6.28628	7.53804
-0.291	4.25773	6.27604	7.53391
-0.29	4.24541	6.26578	7.52974
-0.289	4.23309	6.25551	7.52555
-0.288	4.22077	6.24521	7.52132
-0.287	4.20845	6.23489	7.51705
-0.286	4.19613	6.22455	7.51275
-0.285	4.18382	6.21418	7.50842
-0.284	4.17151	6.20379	7.50405
-0.283	4.15921	6.19338	7.49964
-0.282	4.14693	6.18294	7.4952
-0.281	4.13465	6.17248	7.49073
-0.28	4.12239	6.162	7.48622
-0.279	4.11015	6.15148	7.48167
-0.278	4.09793	6.14095	7.47709
-0.277	4.08573	6.13038	7.47247
-0.276	4.07355	6.11979	7.46781
-0.275	4.0614	6.10917	7.46312
-0.274	4.04927	6.09852	7.45839
-0.273	4.03717	6.08784	7.45362
-0.272	4.02511	6.07713	7.44881
-0.271	4.01307	6.06639	7.44397
-0.27	4.00107	6.05562	7.43908
-0.269	3.98911	6.04482	7.43416
-0.268	3.97718	6.03398	7.4292
-0.267	3.96529	6.02312	7.42421
-0.266	3.95345	6.01222	7.41917
-0.265	3.94165	6.00129	7.41409
-0.264	3.9299	5.99032	7.40898
-0.263	3.91819	5.97932	7.40382
-0.262	3.90653	5.96829	7.39863
-0.261	3.89492	5.95722	7.3934
-0.26	3.88336	5.94611	7.38812
-0.259	3.87186	5.93497	7.38281
-0.258	3.86041	5.92379	7.37745
-0.257	3.84903	5.91258	7.37206
-0.256	3.83769	5.90133	7.36663
-0.255	3.82642	5.89003	7.36115
-0.254	3.81521	5.8787	7.35564
-0.253	3.80407	5.86734	7.35008
-0.252	3.79299	5.85593	7.34448
-0.251	3.78197	5.84448	7.33885
-0.25	3.77103	5.83299	7.33317
-0.249	3.76015	5.82147	7.32745
-0.248	3.74934	5.8099	7.32169
-0.247	3.7386	5.79829	7.31589
-0.246	3.72794	5.78664	7.31005
-0.245	3.71735	5.77495	7.30417
-0.244	3.70684	5.76321	7.29825
-0.243	3.6964	5.75144	7.29229
-0.242	3.68604	5.73962	7.28629
-0.241	3.67576	5.72776	7.28025
-0.24	3.66557	5.71585	7.27417
-0.239	3.65545	5.7039	7.26804
-0.238	3.64541	5.69191	7.26188
-0.237	3.63546	5.67988	7.25568
-0.236	3.62559	5.6678	7.24944
-0.235	3.61581	5.65568	7.24316
-0.234	3.60611	5.64351	7.23684
-0.233	3.5965	5.6313	7.23048
-0.232	3.58698	5.61904	7.22409
-0.231	3.57754	5.60675	7.21765
-0.23	3.5682	5.5944	7.21118
-0.229	3.55895	5.58201	7.20467
-0.228	3.54978	5.56958	7.19813
-0.227	3.54071	5.5571	7.19155
-0.226	3.53173	5.54458	7.18493
-0.225	3.52285	5.53201	7.17827
-0.224	3.51405	5.5194	7.17158
-0.223	3.50535	5.50674	7.16486
-0.222	3.49675	5.49404	7.1581
-0.221	3.48824	5.48129	7.1513
-0.22	3.47983	5.4685	7.14448
-0.219	3.47151	5.45566	7.13762
-0.218	3.46328	5.44279	7.13072
-0.217	3.45516	5.42986	7.1238
-0.216	3.44713	5.41689	7.11684
-0.215	3.4392	5.40388	7.10986
-0.214	3.43136	5.39083	7.10284
-0.213	3.42362	5.37773	7.09579
-0.212	3.41598	5.36459	7.08872
-0.211	3.40844	5.35141	7.08162
-0.21	3.40099	5.33818	7.07449
-0.209	3.39364	5.32491	7.06734
-0.208	3.38639	5.3116	7.06015
-0.207	3.37924	5.29825	7.05295
-0.206	3.37219	5.28486	7.04572
-0.205	3.36523	5.27142	7.03847
-0.204	3.35837	5.25795	7.03119
-0.203	3.3516	5.24443	7.0239
-0.202	3.34494	5.23088	7.01658
-0.201	3.33837	5.21728	7.00924
-0.2	3.3319	5.20365	7.00189
-0.199	3.32552	5.18998	6.99452
-0.198	3.31924	5.17627	6.98713
-0.197	3.31306	5.16252	6.97972
-0.196	3.30697	5.14874	6.9723
-0.195	3.30097	5.13492	6.96487
-0.194	3.29507	5.12106	6.95743
-0.193	3.28926	5.10717	6.94997
-0.192	3.28355	5.09324	6.9425
-0.191	3.27793	5.07928	6.93503
-0.19	3.2724	5.06529	6.92754
-0.189	3.26696	5.05126	6.92005
-0.188	3.26162	5.03721	6.91255
-0.187	3.25636	5.02311	6.90505
-0.186	3.2512	5.00899	6.89754
-0.185	3.24612	4.99484	6.89003
-0.184	3.24113	4.98066	6.88252
-0.183	3.23623	4.96645	6.87501
-0.182	3.23142	4.95222	6.8675
-0.181	3.22669	4.93795	6.86
-0.18	3.22205	4.92366	6.8525
-0.179	3.21749	4.90934	6.845
-0.178	3.21302	4.895	6.8375
-0.177	3.20862	4.88064	6.83002
-0.176	3.20431	4.86625	6.82254
-0.175	3.20008	4.85184	6.81508
-0.174	3.19593	4.83741	6.80762
-0.173	3.19186	4.82295	6.80018
-0.172	3.18787	4.80848	6.79275
-0.171	3.18395	4.79399	6.78534
-0.17	3.18011	4.77948	6.77794
-0.169	3.17634	4.76495	6.77057
-0.168	3.17265	4.75041	6.76321
-0.167	3.16903	4.73585	6.75587
-0.166	3.16548	4.72127	6.74855
-0.165	3.162	4.70669	6.74126
-0.164	3.15859	4.69209	6.73399
-0.163	3.15525	4.67748	6.72674
-0.162	3.15197	4.66286	6.71952
-0.161	3.14876	4.64823	6.71234
-0.16	3.14561	4.63359	6.70518
-0.159	3.14253	4.61894	6.69805
-0.158	3.13951	4.60429	6.69095
-0.157	3.13655	4.58963	6.68389
-0.156	3.13365	4.57497	6.67686
-0.155	3.13081	4.5603	6.66987
-0.154	3.12802	4.54564	6.66292
-0.153	3.12529	4.53097	6.656
-0.152	3.12261	4.5163	6.64913
-0.151	3.11999	4.50163	6.64229
-0.15	3.11742	4.48696	6.6355
-0.149	3.1149	4.4723	6.62876
-0.148	3.11242	4.45764	6.62205
-0.147	3.11	4.44299	6.6154
-0.146	3.10762	4.42834	6.60879
-0.145	3.10529	4.4137	6.60223
-0.144	3.103	4.39907	6.59571
-0.143	3.10075	4.38445	6.58925
-0.142	3.09854	4.36984	6.58284
-0.141	3.09638	4.35525	6.57649
-0.14	3.09425	4.34066	6.57019
-0.139	3.09216	4.32609	6.56394
-0.138	3.0901	4.31154	6.55775
-0.137	3.08808	4.297	6.55162
-0.136	3.08609	4.28248	6.54554
-0.135	3.08413	4.26799	6.53952
-0.134	3.0822	4.25351	6.53357
-0.133	3.0803	4.23905	6.52767
-0.132	3.07843	4.22461	6.52184
-0.131	3.07658	4.2102	6.51607
-0.13	3.07476	4.19582	6.51036
-0.129	3.07296	4.18146	6.50472
-0.128	3.07119	4.16712	6.49914
-0.127	3.06943	4.15282	6.49363
-0.126	3.06769	4.13854	6.48819
-0.125	3.06598	4.1243	6.48281
-0.124	3.06427	4.11009	6.47751
-0.123	3.06259	4.09591	6.47227
-0.122	3.06091	4.08177	6.4671
-0.121	3.05925	4.06766	6.462
-0.12	3.0576	4.05359	6.45697
-0.119	3.05596	4.03956	6.45202
-0.118	3.05433	4.02557	6.44713
-0.117	3.05271	4.01162	6.44232
-0.116	3.05109	3.99771	6.43758
-0.115	3.04948	3.98384	6.43292
-0.114	3.04787	3.97002	6.42833
-0.113	3.04627	3.95625	6.42381
-0.112	3.04466	3.94252	6.41936
-0.111	3.04306	3.92884	6.415
-0.11	3.04145	3.9152	6.4107
-0.109	3.03984	3.90162	6.40648
-0.108	3.03823	3.88809	6.40234
-0.107	3.03661	3.87461	6.39827
-0.106	3.03499	3.86119	6.39428
-0.105	3.03336	3.84782	6.39037
-0.104	3.03172	3.83451	6.38653
-0.103	3.03008	3.82126	6.38276
-0.102	3.02842	3.80806	6.37907
-0.101	3.02675	3.79493	6.37546
-0.1	3.02507	3.78185	6.37192
-0.099	3.02337	3.76884	6.36846
-0.098	3.02166	3.75589	6.36508
-0.097	3.01993	3.74301	6.36176
-0.096	3.01819	3.73019	6.35853
-0.095	3.01643	3.71744	6.35537
-0.094	3.01465	3.70476	6.35228
-0.093	3.01285	3.69215	6.34927
-0.092	3.01103	3.67961	6.34633
-0.091	3.00919	3.66714	6.34346
-0.09	3.00733	3.65474	6.34067
-0.089	3.00544	3.64242	6.33795
-0.088	3.00353	3.63017	6.3353
-0.087	3.00159	3.618	6.33273
-0.086	2.99963	3.60591	6.33022
-0.085	2.99764	3.59389	6.32778
-0.084	2.99562	3.58196	6.32542
-0.083	2.99358	3.57011	6.32312
-0.082	2.9915	3.55834	6.32089
-0.081	2.9894	3.54665	6.31873
-0.08	2.98726	3.53505	6.31663
-0.079	2.9851	3.52353	6.3146
-0.078	2.9829	3.5121	6.31264
-0.077	2.98067	3.50076	6.31074
-0.076	2.9784	3.4895	6.3089
-0.075	2.9761	3.47834	6.30712
-0.074	2.97377	3.46726	6.30541
-0.073	2.9714	3.45628	6.30376
-0.072	2.969	3.44539	6.30216
-0.071	2.96655	3.4346	6.30063
-0.07	2.96408	3.4239	6.29915
-0.069	2.96156	3.4133	6.29773
-0.068	2.95901	3.4028	6.29636
-0.067	2.95641	3.39239	6.29505
-0.066	2.95378	3.38208	6.29379
-0.065	2.95111	3.37188	6.29258
-0.064	2.9484	3.36177	6.29142
-0.063	2.94565	3.35177	6.29031
-0.062	2.94286	3.34187	6.28925
-0.061	2.94003	3.33207	6.28823
-0.06	2.93716	3.32238	6.28726
-0.059	2.93424	3.3128	6.28634
-0.058	2.93129	3.30332	6.28546
-0.057	2.92829	3.29396	6.28461
-0.056	2.92525	3.2847	6.28381
-0.055	2.92216	3.27555	6.28305
-0.054	2.91904	3.26651	6.28232
-0.053	2.91587	3.25758	6.28163
-0.052	2.91265	3.24877	6.28098
-0.051	2.9094	3.24007	6.28035
-0.05	2.9061	3.23148	6.27976
-0.049	2.90275	3.22301	6.2792
-0.048	2.89936	3.21466	6.27866
-0.047	2.89593	3.20642	6.27816
-0.046	2.89245	3.1983	6.27768
-0.045	2.88893	3.19029	6.27722
-0.044	2.88537	3.18241	6.27678
-0.043	2.88176	3.17465	6.27637
-0.042	2.8781	3.16701	6.27597
-0.041	2.8744	3.15948	6.2756
-0.04	2.87066	3.15208	6.27524
-0.039	2.86687	3.14481	6.27489
-0.038	2.86304	3.13766	6.27456
-0.037	2.85917	3.13063	6.27423
-0.036	2.85525	3.12372	6.27392
-0.035	2.85129	3.11695	6.27362
-0.034	2.84728	3.1103	6.27332
-0.033	2.84323	3.10377	6.27303
-0.032	2.83914	3.09737	6.27274
-0.031	2.835	3.0911	6.27246
-0.03	2.83082	3.08496	6.27217
-0.029	2.8266	3.07895	6.27189
-0.028	2.82233	3.07306	6.2716
-0.027	2.81803	3.06731	6.27131
-0.026	2.81368	3.06169	6.27101
-0.025	2.80929	3.0562	6.2707
-0.024	2.80485	3.05084	6.27039
-0.023	2.80038	3.04561	6.27007
-0.022	2.79586	3.04051	6.26973
-0.021	2.79131	3.03555	6.26939
-0.02	2.78671	3.03072	6.26902
-0.019	2.78208	3.02602	6.26865
-0.018	2.7774	3.02146	6.26825
-0.017	2.77269	3.01703	6.26784
-0.016	2.76793	3.01273	6.2674
-0.015	2.76314	3.00857	6.26695
-0.014	2.75831	3.00454	6.26647
-0.013	2.75345	3.00065	6.26597
-0.012	2.74854	2.9969	6.26544
-0.011	2.7436	2.99328	6.26489
-0.01	2.73862	2.98979	6.2643
-0.009	2.73361	2.98644	6.26369
-0.008	2.72856	2.98323	6.26305
-0.007	2.72348	2.98015	6.26237
-0.006	2.71837	2.97721	6.26166
-0.005	2.71322	2.9744	6.26092
-0.004	2.70803	2.97174	6.26014
-0.003	2.70282	2.9692	6.25932
-0.002	2.69757	2.96681	6.25847
-0.001	2.69229	2.96454	6.25758
0	2.68698	2.96242	6.25664
0.001	2.68164	2.96043	6.25567
0.002	2.67627	2.95858	6.25465
0.003	2.67088	2.95686	6.25359
0.004	2.66545	2.95528	6.25249
0.005	2.66	2.95383	6.25134
0.006	2.65451	2.95252	6.25015
0.007	2.64901	2.95134	6.24891
0.008	2.64347	2.9503	6.24762
0.009	2.63791	2.94939	6.24628
0.01	2.63233	2.94862	6.24489
0.011	2.62672	2.94798	6.24345
0.012	2.62109	2.94747	6.24196
0.013	2.61543	2.9471	6.24042
0.014	2.60976	2.94686	6.23882
0.015	2.60406	2.94675	6.23718
0.016	2.59834	2.94677	6.23548
0.017	2.5926	2.94692	6.23372
0.018	2.58685	2.94721	6.23191
0.019	2.58107	2.94762	6.23004
0.02	2.57528	2.94817	6.22812
0.021	2.56947	2.94884	6.22614
0.022	2.56364	2.94965	6.22411
0.023	2.5578	2.95058	6.22201
0.024	2.55194	2.95163	6.21986
0.025	2.54607	2.95282	6.21765
0.026	2.54018	2.95413	6.21538
0.027	2.53428	2.95556	6.21305
0.028	2.52837	2.95712	6.21066
0.029	2.52245	2.95881	6.20822
0.03	2.51651	2.96061	6.20571
0.031	2.51057	2.96254	6.20314
0.032	2.50462	2.96459	6.20052
0.033	2.49866	2.96676	6.19783
0.034	2.49269	2.96905	6.19508
0.035	2.48671	2.97145	6.19227
0.036	2.48073	2.97398	6.1894
0.037	2.47474	2.97662	6.18647
0.038	2.46875	2.97938	6.18348
0.039	2.46275	2.98225	6.18043
0.04	2.45675	2.98523	6.17732
0.041	2.45075	2.98833	6.17415
0.042	2.44474	2.99154	6.17092
0.043	2.43874	2.99486	6.16762
0.044	2.43273	2.99829	6.16427
0.045	2.42672	3.00182	6.16086
0.046	2.42072	3.00547	6.15739
0.047	2.41471	3.00921	6.15386
0.048	2.40871	3.01307	6.15027
0.049	2.40271	3.01702	6.14662
0.05	2.39671	3.02108	6.14291
0.051	2.39072	3.02524	6.13915
0.052	2.38474	3.0295	6.13532
0.053	2.37875	3.03385	6.13144
0.054	2.37278	3.03831	6.1275
0.055	2.36681	3.04285	6.12351
0.056	2.36085	3.04749	6.11946
0.057	2.3549	3.05223	6.11536
0.058	2.34896	3.05705	6.1112
0.059	2.34302	3.06197	6.10698
0.06	2.3371	3.06697	6.10271
0.061	2.33119	3.07206	6.09839
0.062	2.32529	3.07724	6.09402
0.063	2.3194	3.08249	6.08959
0.064	2.31353	3.08783	6.08511
0.065	2.30766	3.09325	6.08058
0.066	2.30182	3.09875	6.076
0.067	2.29598	3.10433	6.07137
0.068	2.29017	3.10998	6.06669
0.069	2.28437	3.11571	6.06196
0.07	2.27858	3.12151	6.05719
0.071	2.27281	3.12738	6.05237
0.072	2.26706	3.13332	6.0475
0.073	2.26133	3.13932	6.04259
0.074	2.25562	3.14539	6.03763
0.075	2.24992	3.15153	6.03263
0.076	2.24425	3.15773	6.02759
0.077	2.2386	3.16399	6.0225
0.078	2.23296	3.1703	6.01738
0.079	2.22735	3.17668	6.01221
0.08	2.22176	3.18311	6.007
0.081	2.21619	3.18959	6.00175
0.082	2.21065	3.19612	5.99647
0.083	2.20513	3.20271	5.99115
0.084	2.19963	3.20934	5.98579
0.085	2.19416	3.21602	5.9804
0.086	2.18871	3.22274	5.97497
0.087	2.18329	3.2295	5.96951
0.088	2.1779	3.23631	5.96401
0.089	2.17253	3.24315	5.95849
0.09	2.16718	3.25003	5.95293
0.091	2.16187	3.25695	5.94734
0.092	2.15658	3.26389	5.94172
0.093	2.15132	3.27087	5.93608
0.094	2.14608	3.27788	5.9304
0.095	2.14088	3.28491	5.9247
0.096	2.1357	3.29197	5.91898
0.097	2.13056	3.29906	5.91323
0.098	2.12544	3.30616	5.90745
0.099	2.12035	3.31328	5.90166
0.1	2.1153	3.32043	5.89584
0.101	2.11027	3.32758	5.89
0.102	2.10527	3.33475	5.88413
0.103	2.10031	3.34193	5.87825
0.104	2.09538	3.34912	5.87235
0.105	2.09048	3.35632	5.86644
0.106	2.08561	3.36353	5.8605
0.107	2.08078	3.37073	5.85455
0.108	2.07597	3.37794	5.84858
0.109	2.0712	3.38515	5.8426
0.11	2.06647	3.39236	5.83661
0.111	2.06176	3.39956	5.8306
0.112	2.05709	3.40676	5.82458
0.113	2.05246	3.41395	5.81855
0.114	2.04785	3.42113	5.81251
0.115	2.04329	3.42829	5.80646
0.116	2.03875	3.43544	5.8004
0.117	2.03426	3.44258	5.79434
0.118	2.02979	3.4497	5.78826
0.119	2.02536	3.4568	5.78218
0.12	2.02097	3.46387	5.7761
0.121	2.01661	3.47093	5.77001
0.122	2.01229	3.47795	5.76391
0.123	2.008	3.48495	5.75781
0.124	2.00375	3.49192	5.75171
0.125	1.99954	3.49886	5.74561
0.126	1.99536	3.50577	5.7395
0.127	1.99121	3.51264	5.7334
0.128	1.98711	3.51947	5.72729
0.129	1.98304	3.52626	5.72119
0.13	1.979	3.53301	5.71509
0.131	1.97501	3.53972	5.70899
0.132	1.97105	3.54639	5.70289
0.133	1.96712	3.553	5.69679
0.134	1.96323	3.55957	5.6907
0.135	1.95938	3.56609	5.68461
0.136	1.95557	3.57256	5.67853
0.137	1.95179	3.57898	5.67245
0.138	1.94806	3.58533	5.66638
0.139	1.94435	3.59164	5.66032
0.14	1.94069	3.59788	5.65426
0.141	1.93706	3.60406	5.64821
0.142	1.93347	3.61018	5.64217
0.143	1.92992	3.61623	5.63613
0.144	1.9264	3.62222	5.63011
0.145	1.92292	3.62814	5.6241
0.146	1.91948	3.63399	5.61809
0.147	1.91607	3.63977	5.6121
0.148	1.91271	3.64548	5.60611
0.149	1.90938	3.65111	5.60014
0.15	1.90609	3.65667	5.59418
0.151	1.90283	3.66215	5.58823
0.152	1.89961	3.66755	5.5823
0.153	1.89643	3.67287	5.57638
0.154	1.89329	3.67811	5.57047
0.155	1.89019	3.68327	5.56457
0.156	1.88712	3.68834	5.55869
0.157	1.88409	3.69332	5.55282
0.158	1.8811	3.69821	5.54697
0.159	1.87814	3.70302	5.54113
0.16	1.87522	3.70774	5.53531
0.161	1.87234	3.71236	5.5295
0.162	1.8695	3.71689	5.52371
0.163	1.8667	3.72132	5.51793
0.164	1.86393	3.72566	5.51217
0.165	1.8612	3.7299	5.50643
0.166	1.85851	3.73404	5.5007
0.167	1.85585	3.73808	5.49499
0.168	1.85323	3.74202	5.4893
0.169	1.85065	3.74586	5.48362
0.17	1.84811	3.7496	5.47797
0.171	1.84561	3.75322	5.47233
0.172	1.84314	3.75675	5.46671
0.173	1.84071	3.76016	5.4611
0.174	1.83832	3.76347	5.45552
0.175	1.83597	3.76667	5.44995
0.176	1.83365	3.76976	5.44441
0.177	1.83138	3.77273	5.43888
0.178	1.82914	3.7756	5.43337
0.179	1.82694	3.77835	5.42788
0.18	1.82477	3.78098	5.42241
0.181	1.82265	3.7835	5.41696
0.182	1.82056	3.78591	5.41152
0.183	1.81851	3.7882	5.40611
0.184	1.8165	3.79037	5.40072
0.185	1.81453	3.79242	5.39535
0.186	1.8126	3.79436	5.39
0.187	1.8107	3.79617	5.38467
0.188	1.80885	3.79786	5.37936
0.189	1.80703	3.79943	5.37407
0.19	1.80525	3.80088	5.3688
0.191	1.80351	3.80221	5.36355
0.192	1.80181	3.80341	5.35832
0.193	1.80015	3.80449	5.35312
0.194	1.79853	3.80545	5.34793
0.195	1.79695	3.80628	5.34277
0.196	1.79541	3.80699	5.33763
0.197	1.79391	3.80756	5.33251
0.198	1.79245	3.80802	5.32741
0.199	1.79103	3.80834	5.32233
0.2	1.78965	3.80854	5.31728
0.201	1.78831	3.80862	5.31225
0.202	1.78701	3.80856	5.30724
0.203	1.78575	3.80838	5.30225
0.204	1.78453	3.80806	5.29728
0.205	1.78336	3.80762	5.29234
0.206	1.78223	3.80706	5.28742
0.207	1.78113	3.80636	5.28252
0.208	1.78009	3.80553	5.27765
0.209	1.77908	3.80458	5.2728
0.21	1.77812	3.80349	5.26797
0.211	1.7772	3.80228	5.26317
0.212	1.77632	3.80094	5.25839
0.213	1.77549	3.79946	5.25363
0.214	1.7747	3.79786	5.2489
0.215	1.77395	3.79613	5.24419
0.216	1.77325	3.79428	5.23951
0.217	1.7726	3.79229	5.23485
0.218	1.77199	3.79017	5.23021
0.219	1.77142	3.78793	5.2256
0.22	1.7709	3.78556	5.22102
0.221	1.77043	3.78306	5.21646
0.222	1.77001	3.78043	5.21193
0.223	1.76963	3.77767	5.20742
0.224	1.7693	3.77479	5.20294
0.225	1.76901	3.77178	5.19849
0.226	1.76878	3.76865	5.19406
0.227	1.76859	3.76539	5.18966
0.228	1.76845	3.762	5.18528
0.229	1.76836	3.75849	5.18093
0.23	1.76832	3.75485	5.17661
0.231	1.76833	3.7511	5.17232
0.232	1.76839	3.74721	5.16806
0.233	1.7685	3.74321	5.16382
0.234	1.76866	3.73908	5.15962
0.235	1.76888	3.73483	5.15544
0.236	1.76914	3.73046	5.15129
0.237	1.76946	3.72597	5.14717
0.238	1.76983	3.72137	5.14308
0.239	1.77026	3.71664	5.13902
0.24	1.77074	3.71179	5.135
0.241	1.77127	3.70683	5.131
0.242	1.77186	3.70175	5.12703
0.243	1.77251	3.69656	5.1231
0.244	1.77321	3.69125	5.11919
0.245	1.77396	3.68583	5.11532
0.246	1.77478	3.6803	5.11149
0.247	1.77565	3.67465	5.10768
0.248	1.77657	3.6689	5.10391
0.249	1.77756	3.66303	5.10017
0.25	1.77861	3.65706	5.09647
0.251	1.77971	3.65098	5.0928
0.252	1.78087	3.64479	5.08916
0.253	1.7821	3.63849	5.08557
0.254	1.78338	3.6321	5.082
0.255	1.78473	3.62559	5.07848
0.256	1.78614	3.61899	5.07499
0.257	1.78761	3.61229	5.07153
0.258	1.78914	3.60548	5.06812
0.259	1.79073	3.59858	5.06474
0.26	1.79239	3.59158	5.0614
0.261	1.79412	3.58448	5.0581
0.262	1.79591	3.57729	5.05483
0.263	1.79776	3.57001	5.05161
0.264	1.79968	3.56263	5.04843
0.265	1.80166	3.55517	5.04528
0.266	1.80371	3.54761	5.04218
0.267	1.80583	3.53997	5.03912
0.268	1.80802	3.53224	5.0361
0.269	1.81027	3.52442	5.03312
0.27	1.81259	3.51652	5.03019
0.271	1.81498	3.50854	5.0273
0.272	1.81744	3.50048	5.02445
0.273	1.81997	3.49233	5.02164
0.274	1.82257	3.48411	5.01888
0.275	1.82524	3.47581	5.01616
0.276	1.82798	3.46744	5.01349
0.277	1.8308	3.459	5.01087
0.278	1.83368	3.45048	5.00829
0.279	1.83664	3.44189	5.00575
0.28	1.83967	3.43323	5.00326
0.281	1.84277	3.42451	5.00082
0.282	1.84595	3.41571	4.99843
0.283	1.8492	3.40686	4.99609
0.284	1.85252	3.39794	4.99379
0.285	1.85592	3.38896	4.99154
0.286	1.85939	3.37992	4.98934
0.287	1.86294	3.37083	4.98719
0.288	1.86656	3.36168	4.98509
0.289	1.87026	3.35247	4.98304
0.29	1.87404	3.34321	4.98103
0.291	1.87789	3.3339	4.97908
0.292	1.88182	3.32454	4.97719
0.293	1.88582	3.31513	4.97534
0.294	1.88991	3.30568	4.97354
0.295	1.89407	3.29618	4.9718
0.296	1.89831	3.28664	4.9701
0.297	1.90262	3.27705	4.96846
0.298	1.90702	3.26743	4.96687
0.299	1.91149	3.25777	4.96534
0.3	1.91604	3.24807	4.96386
0.301	1.92067	3.23834	4.96243
0.302	1.92538	3.22858	4.96105
0.303	1.93017	3.21878	4.95973
0.304	1.93504	3.20896	4.95846
0.305	1.93998	3.19911	4.95725
0.306	1.94501	3.18923	4.95609
0.307	1.95012	3.17933	4.95499
0.308	1.9553	3.16941	4.95393
0.309	1.96057	3.15946	4.95294
0.31	1.96591	3.1495	4.952
0.311	1.97134	3.13952	4.95111
0.312	1.97684	3.12952	4.95027
0.313	1.98243	3.11951	4.9495
0.314	1.98809	3.10949	4.94877
0.315	1.99384	3.09946	4.9481
0.316	1.99966	3.08942	4.94749
0.317	2.00557	3.07937	4.94693
0.318	2.01155	3.06932	4.94643
0.319	2.01761	3.05926	4.94598
0.32	2.02376	3.0492	4.94558
0.321	2.02998	3.03914	4.94524
0.322	2.03628	3.02908	4.94495
0.323	2.04266	3.01902	4.94472
0.324	2.04913	3.00897	4.94454
0.325	2.05567	2.99893	4.94441
0.326	2.06228	2.98889	4.94434
0.327	2.06898	2.97886	4.94432
0.328	2.07576	2.96885	4.94435
0.329	2.08261	2.95884	4.94444
0.33	2.08954	2.94885	4.94457
0.331	2.09655	2.93888	4.94476
0.332	2.10364	2.92892	4.945
0.333	2.11081	2.91899	4.9453
0.334	2.11805	2.90907	4.94564
0.335	2.12537	2.89918	4.94603
0.336	2.13276	2.88931	4.94648
0.337	2.14023	2.87946	4.94697
0.338	2.14778	2.86964	4.94751
0.339	2.1554	2.85985	4.9481
0.34	2.1631	2.8501	4.94874
0.341	2.17087	2.84037	4.94943
0.342	2.17871	2.83067	4.95016
0.343	2.18663	2.82101	4.95094
0.344	2.19463	2.81138	4.95177
0.345	2.20269	2.8018	4.95264
0.346	2.21083	2.79224	4.95355
0.347	2.21904	2.78273	4.95451
0.348	2.22732	2.77327	4.95551
0.349	2.23568	2.76384	4.95656
0.35	2.2441	2.75446	4.95764
0.351	2.2526	2.74512	4.95877
0.352	2.26116	2.73583	4.95994
0.353	2.2698	2.72658	4.96114
0.354	2.2785	2.71739	4.96239
0.355	2.28727	2.70825	4.96367
0.356	2.29611	2.69916	4.96498
0.357	2.30501	2.69012	4.96634
0.358	2.31398	2.68113	4.96773
0.359	2.32302	2.6722	4.96915
0.36	2.33213	2.66333	4.9706
0.361	2.3413	2.65451	4.97209
0.362	2.35053	2.64576	4.97361
0.363	2.35982	2.63706	4.97516
0.364	2.36919	2.62843	4.97674
0.365	2.37861	2.61985	4.97834
0.366	2.38809	2.61134	4.97997
0.367	2.39764	2.6029	4.98163
0.368	2.40724	2.59451	4.98331
0.369	2.41691	2.5862	4.98502
0.37	2.42664	2.57795	4.98675
0.371	2.43642	2.56977	4.9885
0.372	2.44626	2.56166	4.99027
0.373	2.45616	2.55362	4.99206
0.374	2.46612	2.54565	4.99386
0.375	2.47614	2.53775	4.99569
0.376	2.48621	2.52993	4.99753
0.377	2.49633	2.52217	4.99938
0.378	2.50651	2.51449	5.00124
0.379	2.51674	2.50689	5.00312
0.38	2.52703	2.49936	5.00501
0.381	2.53736	2.49191	5.0069
0.382	2.54775	2.48453	5.00881
0.383	2.5582	2.47724	5.01072
0.384	2.56869	2.47002	5.01263
0.385	2.57923	2.46288	5.01455
0.386	2.58982	2.45582	5.01647
0.387	2.60046	2.44884	5.0184
0.388	2.61115	2.44194	5.02032
0.389	2.62188	2.43512	5.02224
0.39	2.63266	2.42838	5.02416
0.391	2.64349	2.42173	5.02607
0.392	2.65436	2.41516	5.02798
0.393	2.66528	2.40867	5.02988
0.394	2.67624	2.40226	5.03177
0.395	2.68724	2.39594	5.03365
0.396	2.69829	2.3897	5.03552
0.397	2.70938	2.38355	5.03738
0.398	2.72051	2.37748	5.03923
0.399	2.73169	2.3715	5.04106
0.4	2.7429	2.36561	5.04287
0.401	2.75415	2.35979	5.04466
0.402	2.76545	2.35407	5.04644
0.403	2.77678	2.34843	5.04819
0.404	2.78815	2.34288	5.04992
0.405	2.79956	2.33741	5.05163
0.406	2.811	2.33203	5.05331
0.407	2.82248	2.32674	5.05497
0.408	2.834	2.32153	5.0566
0.409	2.84556	2.31641	5.05819
0.41	2.85715	2.31138	5.05976
0.411	2.86877	2.30643	5.0613
0.412	2.88043	2.30157	5.0628
0.413	2.89212	2.2968	5.06427
0.414	2.90384	2.29211	5.06571
0.415	2.9156	2.28751	5.0671
0.416	2.92739	2.28299	5.06846
0.417	2.93921	2.27856	5.06978
0.418	2.95106	2.27422	5.07105
0.419	2.96295	2.26996	5.07229
0.42	2.97486	2.26579	5.07348
0.421	2.98681	2.26171	5.07462
0.422	2.99878	2.2577	5.07572
0.423	3.01079	2.25379	5.07678
0.424	3.02282	2.24995	5.07778
0.425	3.03488	2.24621	5.07874
0.426	3.04697	2.24254	5.07964
0.427	3.05909	2.23896	5.08049
0.428	3.07124	2.23546	5.08129
0.429	3.08341	2.23204	5.08204
0.43	3.09561	2.2287	5.08273
0.431	3.10784	2.22545	5.08336
0.432	3.12009	2.22228	5.08394
0.433	3.13237	2.21918	5.08446
0.434	3.14468	2.21617	5.08491
0.435	3.15701	2.21323	5.08531
0.436	3.16937	2.21038	5.08565
0.437	3.18175	2.2076	5.08593
0.438	3.19416	2.2049	5.08614
0.439	3.2066	2.20227	5.08629
0.44	3.21906	2.19972	5.08637
0.441	3.23154	2.19725	5.08639
0.442	3.24405	2.19485	5.08634
0.443	3.25659	2.19252	5.08622
0.444	3.26914	2.19027	5.08604
0.445	3.28172	2.18809	5.08579
0.446	3.29433	2.18598	5.08546
0.447	3.30696	2.18394	5.08507
0.448	3.31962	2.18197	5.08461
0.449	3.3323	2.18007	5.08407
0.45	3.345	2.17824	5.08347
0.451	3.35773	2.17647	5.08279
0.452	3.37048	2.17477	5.08203
0.453	3.38325	2.17314	5.08121
0.454	3.39605	2.17157	5.08031
0.455	3.40887	2.17006	5.07933
0.456	3.42172	2.16862	5.07828
0.457	3.43459	2.16724	5.07716
0.458	3.44748	2.16591	5.07596
0.459	3.4604	2.16465	5.07468
0.46	3.47334	2.16345	5.07332
0.461	3.48631	2.1623	5.07189
0.462	3.4993	2.16121	5.07039
0.463	3.51231	2.16018	5.0688
0.464	3.52535	2.1592	5.06714
0.465	3.53841	2.15827	5.0654
0.466	3.5515	2.15739	5.06358
0.467	3.56461	2.15657	5.06169
0.468	3.57775	2.1558	5.05972
0.469	3.59091	2.15507	5.05767
0.47	3.6041	2.1544	5.05554
0.471	3.61732	2.15377	5.05333
0.472	3.63055	2.15318	5.05105
0.473	3.64382	2.15264	5.04869
0.474	3.65711	2.15215	5.04625
0.475	3.67042	2.15169	5.04374
0.476	3.68377	2.15128	5.04115
0.477	3.69714	2.15091	5.03848
0.478	3.71053	2.15057	5.03573
0.479	3.72395	2.15028	5.03291
0.48	3.7374	2.15002	5.03001
0.481	3.75088	2.14979	5.02704
0.482	3.76438	2.1496	5.02399
0.483	3.77791	2.14944	5.02087
0.484	3.79147	2.14932	5.01767
0.485	3.80506	2.14922	5.0144
0.486	3.81868	2.14916	5.01106
0.487	3.83232	2.14912	5.00764
0.488	3.84599	2.14911	5.00415
0.489	3.8597	2.14913	5.00059
0.49	3.87343	2.14917	4.99696
0.491	3.88719	2.14923	4.99326
0.492	3.90098	2.14932	4.98948
0.493	3.9148	2.14943	4.98564
0.494	3.92865	2.14956	4.98173
0.495	3.94253	2.14971	4.97776
0.496	3.95645	2.14987	4.97371
0.497	3.97039	2.15006	4.9696
0.498	3.98437	2.15026	4.96543
0.499	3.99837	2.15047	4.96119
0.5	4.01241	2.1507	4.95688
0.501	4.02648	2.15094	4.95252
0.502	4.04058	2.1512	4.94809
0.503	4.05472	2.15146	4.9436
0.504	4.06889	2.15173	4.93906
0.505	4.08309	2.15201	4.93445
0.506	4.09732	2.1523	4.92979
0.507	4.11159	2.1526	4.92507
0.508	4.12589	2.1529	4.92029
0.509	4.14022	2.1532	4.91546
0.51	4.15459	2.15351	4.91057
0.511	4.169	2.15382	4.90564
0.512	4.18343	2.15413	4.90065
0.513	4.19791	2.15445	4.89561
0.514	4.21242	2.15476	4.89052
0.515	4.22696	2.15507	4.88539
0.516	4.24154	2.15538	4.88021
0.517	4.25615	2.15569	4.87498
0.518	4.2708	2.15599	4.86971
0.519	4.28548	2.15629	4.8644
0.52	4.30021	2.15658	4.85904
0.521	4.31496	2.15687	4.85364
0.522	4.32976	2.15715	4.84821
0.523	4.34459	2.15742	4.84274
0.524	4.35946	2.15769	4.83723
0.525	4.37436	2.15794	4.83168
0.526	4.3893	2.15819	4.8261
0.527	4.40428	2.15842	4.82049
0.528	4.41929	2.15864	4.81485
0.529	4.43435	2.15886	4.80918
0.53	4.44944	2.15905	4.80348
0.531	4.46456	2.15924	4.79775
0.532	4.47973	2.15941	4.792
0.533	4.49493	2.15957	4.78622
0.534	4.51017	2.15972	4.78042
0.535	4.52545	2.15984	4.7746
0.536	4.54077	2.15996	4.76875
0.537	4.55612	2.16005	4.76289
0.538	4.57151	2.16013	4.75701
0.539	4.58694	2.1602	4.75112
0.54	4.6024	2.16025	4.74521
0.541	4.61791	2.16027	4.73928
0.542	4.63345	2.16028	4.73335
0.543	4.64903	2.16028	4.7274
0.544	4.66465	2.16025	4.72145
0.545	4.6803	2.16021	4.71549
0.546	4.69599	2.16014	4.70952
0.547	4.71172	2.16006	4.70355
0.548	4.72749	2.15996	4.69757
0.549	4.7433	2.15984	4.69159
0.55	4.75914	2.1597	4.68561
0.551	4.77502	2.15953	4.67963
0.552	4.79093	2.15935	4.67365
0.553	4.80689	2.15915	4.66768
0.554	4.82288	2.15893	4.66171
0.555	4.8389	2.15869	4.65574
0.556	4.85496	2.15843	4.64979
0.557	4.87106	2.15815	4.64384
0.558	4.8872	2.15785	4.6379
0.559	4.90337	2.15753	4.63198
0.56	4.91957	2.15719	4.62606
0.561	4.93582	2.15683	4.62016
0.562	4.95209	2.15645	4.61428
0.563	4.9684	2.15606	4.60841
0.564	4.98475	2.15564	4.60256
0.565	5.00113	2.1552	4.59673
0.566	5.01755	2.15475	4.59092
0.567	5.03399	2.15428	4.58513
0.568	5.05048	2.15379	4.57936
0.569	5.06699	2.15328	4.57361
0.57	5.08354	2.15276	4.56789
0.571	5.10012	2.15222	4.5622
0.572	5.11673	2.15166	4.55653
0.573	5.13338	2.15109	4.5509
0.574	5.15006	2.1505	4.54529
0.575	5.16676	2.1499	4.53971
0.576	5.1835	2.14928	4.53416
0.577	5.20027	2.14865	4.52865
0.578	5.21707	2.148	4.52317
0.579	5.2339	2.14735	4.51772
0.58	5.25076	2.14667	4.51231
0.581	5.26765	2.14599	4.50694
0.582	5.28456	2.1453	4.50161
0.583	5.3015	2.14459	4.49631
0.584	5.31848	2.14388	4.49105
0.585	5.33547	2.14315	4.48584
0.586	5.3525	2.14242	4.48066
0.587	5.36955	2.14168	4.47553
0.588	5.38663	2.14093	4.47044
0.589	5.40373	2.14018	4.46539
0.59	5.42086	2.13942	4.46039
0.591	5.43801	2.13865	4.45543
0.592	5.45519	2.13788	4.45052
0.593	5.47239	2.13711	4.44566
0.594	5.48961	2.13634	4.44085
0.595	5.50686	2.13556	4.43608
0.596	5.52412	2.13478	4.43136
0.597	5.54141	2.134	4.42669
0.598	5.55872	2.13322	4.42208
0.599	5.57605	2.13244	4.41751
0.6	5.5934	2.13167	4.41299
0.601	5.61077	2.13089	4.40853
0.602	5.62816	2.13013	4.40412
0.603	5.64557	2.12936	4.39977
0.604	5.66299	2.1286	4.39546
0.605	5.68043	2.12785	4.39122
0.606	5.69789	2.12711	4.38702
0.607	5.71537	2.12637	4.38288
0.608	5.73286	2.12564	4.3788
0.609	5.75037	2.12492	4.37477
0.61	5.76789	2.12422	4.3708
0.611	5.78542	2.12352	4.36689
0.612	5.80297	2.12284	4.36303
0.613	5.82053	2.12217	4.35923
0.614	5.83811	2.12152	4.35549
0.615	5.85569	2.12088	4.35181
0.616	5.87329	2.12026	4.34818
0.617	5.8909	2.11966	4.34462
0.618	5.90852	2.11907	4.34111
0.619	5.92615	2.11851	4.33766
0.62	5.94379	2.11796	4.33427
0.621	5.96144	2.11743	4.33093
0.622	5.9791	2.11693	4.32766
0.623	5.99676	2.11645	4.32445
0.624	6.01444	2.11599	4.32129
0.625	6.03212	2.11556	4.3182
0.626	6.0498	2.11515	4.31516
0.627	6.06749	2.11477	4.31219
0.628	6.08519	2.11441	4.30927
0.629	6.1029	2.11409	4.30641
0.63	6.12061	2.11379	4.30361
0.631	6.13832	2.11352	4.30088
0.632	6.15604	2.11328	4.2982
0.633	6.17376	2.11308	4.29558
0.634	6.19148	2.1129	4.29301
0.635	6.20921	2.11276	4.29051
0.636	6.22694	2.11265	4.28807
0.637	6.24467	2.11258	4.28568
0.638	6.2624	2.11254	4.28335
0.639	6.28013	2.11253	4.28108
0.64	6.29787	2.11257	4.27887
0.641	6.3156	2.11264	4.27672
0.642	6.33334	2.11274	4.27462
0.643	6.35108	2.11289	4.27258
0.644	6.36881	2.11307	4.27059
0.645	6.38655	2.1133	4.26867
0.646	6.40428	2.11356	4.26679
0.647	6.42201	2.11387	4.26498
0.648	6.43975	2.11422	4.26322
0.649	6.45748	2.11461	4.26151
0.65	6.4752	2.11504	4.25986
0.651	6.49293	2.11551	4.25826
0.652	6.51065	2.11603	4.25672
0.653	6.52838	2.1166	4.25522
0.654	6.5461	2.1172	4.25378
0.655	6.56381	2.11786	4.2524
0.656	6.58153	2.11855	4.25106
0.657	6.59924	2.1193	4.24978
0.658	6.61695	2.12008	4.24854
0.659	6.63465	2.12092	4.24736
0.66	6.65236	2.1218	4.24623
0.661	6.67006	2.12273	4.24514
0.662	6.68775	2.12371	4.2441
0.663	6.70545	2.12473	4.24311
0.664	6.72314	2.1258	4.24217
0.665	6.74083	2.12692	4.24128
0.666	6.75851	2.12809	4.24043
0.667	6.7762	2.12931	4.23962
0.668	6.79388	2.13057	4.23886
0.669	6.81155	2.13188	4.23815
0.67	6.82923	2.13325	4.23747
0.671	6.8469	2.13465	4.23684
0.672	6.86457	2.13611	4.23626
0.673	6.88224	2.13762	4.23571
0.674	6.89991	2.13917	4.2352
0.675	6.91758	2.14078	4.23474
0.676	6.93524	2.14243	4.23431
0.677	6.95291	2.14413	4.23392
0.678	6.97057	2.14588	4.23357
0.679	6.98824	2.14767	4.23326
0.68	7.0059	2.14952	4.23298
0.681	7.02357	2.15141	4.23274
0.682	7.04123	2.15335	4.23254
0.683	7.0589	2.15533	4.23236
0.684	7.07657	2.15737	4.23222
0.685	7.09424	2.15945	4.23212
0.686	7.11191	2.16157	4.23204
0.687	7.12959	2.16374	4.232
0.688	7.14727	2.16596	4.23198
0.689	7.16496	2.16822	4.232
0.69	7.18265	2.17052	4.23204
0.691	7.20034	2.17287	4.23211
0.692	7.21805	2.17527	4.23221
0.693	7.23575	2.1777	4.23234
0.694	7.25347	2.18018	4.23249
0.695	7.27119	2.1827	4.23266
0.696	7.28892	2.18526	4.23286
0.697	7.30666	2.18786	4.23308
0.698	7.32441	2.19051	4.23333
0.699	7.34217	2.19319	4.23359
0.7	7.35994	2.19591	4.23388
0.701	7.37773	2.19867	4.23418
0.702	7.39552	2.20146	4.23451
0.703	7.41333	2.2043	4.23485
0.704	7.43115	2.20717	4.23521
0.705	7.44899	2.21007	4.23558
0.706	7.46684	2.21301	4.23598
0.707	7.48471	2.21598	4.23638
0.708	7.5026	2.21898	4.2368
0.709	7.52051	2.22202	4.23724
0.71	7.53843	2.22508	4.23769
0.711	7.55638	2.22818	4.23814
0.712	7.57434	2.23131	4.23861
0.713	7.59233	2.23446	4.23909
0.714	7.61034	2.23764	4.23958
0.715	7.62837	2.24085	4.24008
0.716	7.64643	2.24408	4.24058
0.717	7.66451	2.24734	4.24109
0.718	7.68262	2.25062	4.24161
0.719	7.70075	2.25392	4.24213
0.72	7.71891	2.25725	4.24266
0.721	7.73711	2.26059	4.24319
0.722	7.75533	2.26396	4.24373
0.723	7.77358	2.26734	4.24426
0.724	7.79186	2.27074	4.2448
0.725	7.81018	2.27416	4.24534
0.726	7.82853	2.27759	4.24588
0.727	7.84692	2.28104	4.24642
0.728	7.86534	2.28449	4.24696
0.729	7.8838	2.28796	4.24749
0.73	7.90229	2.29145	4.24802
0.731	7.92082	2.29494	4.24855
0.732	7.9394	2.29844	4.24908
0.733	7.95801	2.30194	4.2496
0.734	7.97666	2.30546	4.25011
0.735	7.99536	2.30897	4.25062
0.736	8.0141	2.3125	4.25112
0.737	8.03288	2.31602	4.25161
0.738	8.05171	2.31955	4.2521
0.739	8.07058	2.32308	4.25257
0.74	8.0895	2.32661	4.25304
0.741	8.10847	2.33013	4.25349
0.742	8.12748	2.33366	4.25394
0.743	8.14655	2.33718	4.25437
0.744	8.16566	2.34069	4.25479
0.745	8.18483	2.3442	4.2552
0.746	8.20405	2.3477	4.25559
0.747	8.22331	2.3512	4.25597
0.748	8.24264	2.35468	4.25634
0.749	8.26201	2.35816	4.25669
0.75	8.28144	2.36162	4.25703
0.751	8.30093	2.36507	4.25734
0.752	8.32047	2.36851	4.25765
0.753	8.34007	2.37194	4.25793
0.754	8.35973	2.37534	4.2582
0.755	8.37944	2.37874	4.25845
0.756	8.39921	2.38211	4.25868
0.757	8.41904	2.38546	4.25889
0.758	8.43893	2.3888	4.25908
0.759	8.45888	2.39212	4.25925
0.76	8.4789	2.39541	4.2594
0.761	8.49897	2.39868	4.25953
0.762	8.5191	2.40193	4.25964
0.763	8.5393	2.40516	4.25973
0.764	8.55955	2.40836	4.25979
0.765	8.57987	2.41153	4.25983
0.766	8.60026	2.41468	4.25985
0.767	8.6207	2.41779	4.25984
0.768	8.64121	2.42089	4.25982
0.769	8.66178	2.42395	4.25976
0.77	8.68242	2.42698	4.25968
0.771	8.70311	2.42998	4.25958
0.772	8.72388	2.43295	4.25945
0.773	8.7447	2.43588	4.2593
0.774	8.76559	2.43879	4.25912
0.775	8.78655	2.44166	4.25891
0.776	8.80756	2.4445	4.25868
0.777	8.82864	2.4473	4.25842
0.778	8.84979	2.45006	4.25813
0.779	8.871	2.45279	4.25782
0.78	8.89227	2.45549	4.25748
0.781	8.9136	2.45814	4.25711
0.782	8.93499	2.46076	4.25672
0.783	8.95645	2.46334	4.25629
0.784	8.97796	2.46588	4.25584
0.785	8.99954	2.46839	4.25536
0.786	9.02118	2.47085	4.25485
0.787	9.04288	2.47327	4.25431
0.788	9.06464	2.47566	4.25375
0.789	9.08645	2.478	4.25315
0.79	9.10832	2.4803	4.25253
0.791	9.13025	2.48256	4.25187
0.792	9.15224	2.48479	4.25119
0.793	9.17428	2.48696	4.25048
0.794	9.19638	2.4891	4.24973
0.795	9.21852	2.4912	4.24896
0.796	9.24073	2.49325	4.24816
0.797	9.26298	2.49526	4.24733
0.798	9.28528	2.49723	4.24647
0.799	9.30763	2.49916	4.24558
0.8	9.33003	2.50105	4.24466
0.801	9.35248	2.50289	4.24371
0.802	9.37497	2.50469	4.24274
0.803	9.3975	2.50645	4.24173
0.804	9.42008	2.50817	4.24069
0.805	9.4427	2.50985	4.23962
0.806	9.46536	2.51148	4.23853
0.807	9.48805	2.51308	4.2374
0.808	9.51078	2.51463	4.23625
0.809	9.53355	2.51614	4.23506
0.81	9.55635	2.51761	4.23385
0.811	9.57918	2.51904	4.23261
0.812	9.60204	2.52043	4.23134
0.813	9.62493	2.52178	4.23004
0.814	9.64784	2.52309	4.22871
0.815	9.67078	2.52436	4.22735
0.816	9.69374	2.5256	4.22597
0.817	9.71672	2.52679	4.22455
0.818	9.73971	2.52795	4.22311
0.819	9.76272	2.52907	4.22164
0.82	9.78575	2.53016	4.22014
0.821	9.80879	2.53121	4.21862
0.822	9.83183	2.53222	4.21707
0.823	9.85488	2.5332	4.21549
0.824	9.87794	2.53415	4.21388
0.825	9.901	2.53506	4.21225
0.826	9.92405	2.53594	4.21059
0.827	9.94711	2.53678	4.20891
0.828	9.97015	2.5376	4.2072
0.829	9.99319	2.53838	4.20546
0.83	10.0162	2.53914	4.2037
0.831	10.0392	2.53987	4.20191
0.832	10.0622	2.54056	4.2001
0.833	10.0852	2.54123	4.19827
0.834	10.1082	2.54188	4.19641
0.835	10.1311	2.5425	4.19452
0.836	10.154	2.54309	4.19261
0.837	10.1769	2.54366	4.19068
0.838	10.1998	2.54421	4.18873
0.839	10.2226	2.54473	4.18675
0.84	10.2453	2.54524	4.18475
0.841	10.2681	2.54572	4.18273
0.842	10.2908	2.54619	4.18068
0.843	10.3134	2.54664	4.17862
0.844	10.336	2.54707	4.17653
0.845	10.3585	2.54748	4.17442
0.846	10.381	2.54788	4.17229
0.847	10.4035	2.54827	4.17014
0.848	10.4258	2.54864	4.16797
0.849	10.4481	2.549	4.16578
0.85	10.4703	2.54935	4.16358
0.851	10.4925	2.54969	4.16135
0.852	10.5146	2.55003	4.1591
0.853	10.5366	2.55035	4.15684
0.854	10.5585	2.55067	4.15456
0.855	10.5804	2.55098	4.15226
0.856	10.6021	2.55129	4.14994
0.857	10.6238	2.5516	4.14761
0.858	10.6454	2.5519	4.14526
0.859	10.6668	2.55221	4.14289
0.86	10.6882	2.55251	4.14051
0.861	10.7095	2.55282	4.13812
0.862	10.7306	2.55313	4.1357
0.863	10.7517	2.55344	4.13328
0.864	10.7727	2.55376	4.13083
0.865	10.7935	2.55409	4.12838
0.866	10.8142	2.55442	4.12591
0.867	10.8348	2.55476	4.12343
0.868	10.8553	2.55511	4.12093
0.869	10.8756	2.55547	4.11842
0.87	10.8958	2.55585	4.1159
0.871	10.9159	2.55623	4.11337
0.872	10.9358	2.55664	4.11083
0.873	10.9556	2.55705	4.10827
0.874	10.9753	2.55748	4.1057
0.875	10.9948	2.55793	4.10313
0.876	11.0141	2.5584	4.10054
0.877	11.0333	2.55889	4.09794
0.878	11.0524	2.5594	4.09533
0.879	11.0713	2.55993	4.09271
0.88	11.09	2.56049	4.09009
0.881	11.1086	2.56106	4.08745
0.882	11.127	2.56167	4.08481
0.883	11.1453	2.56229	4.08216
0.884	11.1633	2.56295	4.0795
0.885	11.1812	2.56363	4.07683
0.886	11.1989	2.56435	4.07415
0.887	11.2165	2.56509	4.07147
0.888	11.2338	2.56586	4.06878
0.889	11.251	2.56667	4.06609
0.89	11.268	2.5675	4.06338
0.891	11.2848	2.56837	4.06068
0.892	11.3014	2.56928	4.05796
0.893	11.3178	2.57022	4.05524
0.894	11.334	2.57119	4.05252
0.895	11.35	2.57221	4.04979
0.896	11.3658	2.57326	4.04706
0.897	11.3814	2.57434	4.04432
0.898	11.3968	2.57547	4.04157
0.899	11.412	2.57664	4.03883
0.9	11.427	2.57784	4.03608
0.901	11.4418	2.57909	4.03332
0.902	11.4564	2.58038	4.03056
0.903	11.4707	2.58171	4.0278
0.904	11.4849	2.58309	4.02504
0.905	11.4988	2.58451	4.02227
0.906	11.5125	2.58597	4.0195
0.907	11.5259	2.58748	4.01672
0.908	11.5392	2.58903	4.01395
0.909	11.5522	2.59062	4.01117
0.91	11.565	2.59227	4.00839
0.911	11.5776	2.59396	4.00561
0.912	11.5899	2.59569	4.00282
0.913	11.6021	2.59748	4.00004
0.914	11.6139	2.59931	3.99725
0.915	11.6256	2.60118	3.99446
0.916	11.637	2.60311	3.99167
0.917	11.6482	2.60508	3.98888
0.918	11.6592	2.6071	3.98608
0.919	11.6699	2.60917	3.98329
0.92	11.6804	2.61129	3.98049
0.921	11.6906	2.61346	3.9777
0.922	11.7006	2.61568	3.9749
0.923	11.7104	2.61794	3.9721
0.924	11.7199	2.62026	3.96931
0.925	11.7292	2.62262	3.96651
0.926	11.7383	2.62504	3.96371
0.927	11.7471	2.6275	3.96091
0.928	11.7557	2.63001	3.95811
0.929	11.764	2.63257	3.9553
0.93	11.7721	2.63517	3.9525
0.931	11.7799	2.63783	3.9497
0.932	11.7876	2.64053	3.9469
0.933	11.7949	2.64328	3.9441
0.934	11.8021	2.64608	3.94129
0.935	11.809	2.64893	3.93849
0.936	11.8156	2.65183	3.93568
0.937	11.8221	2.65477	3.93288
0.938	11.8283	2.65775	3.93008
0.939	11.8342	2.66079	3.92727
0.94	11.8399	2.66386	3.92447
0.941	11.8454	2.66699	3.92166
0.942	11.8507	2.67016	3.91885
0.943	11.8557	2.67337	3.91605
0.944	11.8605	2.67662	3.91324
0.945	11.865	2.67992	3.91043
0.946	11.8693	2.68326	3.90762
0.947	11.8734	2.68665	3.90482
0.948	11.8773	2.69007	3.90201
0.949	11.8809	2.69353	3.8992
0.95	11.8843	2.69704	3.89638
0.951	11.8875	2.70058	3.89357
0.952	11.8905	2.70416	3.89076
0.953	11.8932	2.70778	3.88795
0.954	11.8958	2.71144	3.88513
0.955	11.8981	2.71513	3.88232
0.956	11.9002	2.71886	3.8795
0.957	11.9021	2.72262	3.87669
0.958	11.9037	2.72641	3.87387
0.959	11.9052	2.73024	3.87105
0.96	11.9064	2.7341	3.86823
0.961	11.9075	2.73798	3.8654
0.962	11.9083	2.7419	3.86258
0.963	11.909	2.74585	3.85975
0.964	11.9094	2.74982	3.85693
0.965	11.9097	2.75382	3.8541
0.966	11.9097	2.75785	3.85127
0.967	11.9096	2.7619	3.84844
0.968	11.9092	2.76598	3.8456
0.969	11.9087	2.77007	3.84277
0.97	11.908	2.77419	3.83993
0.971	11.9071	2.77833	3.83709
0.972	11.9061	2.78249	3.83425
0.973	11.9048	2.78667	3.8314
0.974	11.9034	2.79086	3.82856
0.975	11.9018	2.79507	3.82571
0.976	11.9001	2.79929	3.82285
0.977	11.8982	2.80353	3.82
0.978	11.8961	2.80778	3.81714
0.979	11.8938	2.81204	3.81429
0.98	11.8914	2.81631	3.81142
0.981	11.8889	2.82058	3.80856
0.982	11.8862	2.82487	3.80569
0.983	11.8833	2.82916	3.80282
0.984	11.8803	2.83346	3.79995
0.985	11.8771	2.83776	3.79707
0.986	11.8739	2.84206	3.7942
0.987	11.8704	2.84636	3.79131
0.988	11.8669	2.85067	3.78843
0.989	11.8632	2.85497	3.78554
0.99	11.8594	2.85927	3.78265
0.991	11.8555	2.86357	3.77976
0.992	11.8514	2.86786	3.77686
0.993	11.8472	2.87215	3.77396
0.994	11.843	2.87642	3.77106
0.995	11.8386	2.88069	3.76815
0.996	11.8341	2.88495	3.76524
0.997	11.8295	2.8892	3.76233
0.998	11.8247	2.89344	3.75941
0.999	11.8199	2.89766	3.75649
1	11.815	2.90187	3.75357
1.001	11.8101	2.90607	3.75064
1.002	11.805	2.91024	3.74771
1.003	11.7998	2.9144	3.74478
1.004	11.7946	2.91854	3.74185
1.005	11.7893	2.92266	3.73891
1.006	11.7839	2.92675	3.73597
1.007	11.7784	2.93083	3.73302
1.008	11.7729	2.93488	3.73007
1.009	11.7673	2.9389	3.72712
1.01	11.7616	2.9429	3.72416
1.011	11.7559	2.94688	3.72121
1.012	11.7501	2.95082	3.71825
1.013	11.7443	2.95474	3.71528
1.014	11.7384	2.95862	3.71232
1.015	11.7325	2.96248	3.70935
1.016	11.7266	2.9663	3.70637
1.017	11.7206	2.97009	3.7034
1.018	11.7145	2.97384	3.70042
1.019	11.7085	2.97756	3.69744
1.02	11.7024	2.98125	3.69446
1.021	11.6962	2.98489	3.69147
1.022	11.6901	2.9885	3.68849
1.023	11.6839	2.99207	3.6855
1.024	11.6778	2.99561	3.6825
1.025	11.6716	2.9991	3.67951
1.026	11.6654	3.00255	3.67652
1.027	11.6591	3.00596	3.67352
1.028	11.6529	3.00932	3.67052
1.029	11.6467	3.01265	3.66752
1.03	11.6405	3.01593	3.66452
1.031	11.6342	3.01916	3.66151
1.032	11.628	3.02236	3.65851
1.033	11.6218	3.0255	3.6555
1.034	11.6156	3.0286	3.65249
1.035	11.6094	3.03165	3.64948
1.036	11.6032	3.03466	3.64648
1.037	11.5971	3.03762	3.64347
1.038	11.5909	3.04053	3.64045
1.039	11.5848	3.04339	3.63744
1.04	11.5787	3.0462	3.63443
1.041	11.5726	3.04897	3.63142
1.042	11.5666	3.05168	3.62841
1.043	11.5606	3.05434	3.6254
1.044	11.5546	3.05696	3.62239
1.045	11.5487	3.05952	3.61938
1.046	11.5428	3.06203	3.61637
1.047	11.5369	3.0645	3.61336
1.048	11.5311	3.06691	3.61035
1.049	11.5253	3.06927	3.60734
1.05	11.5195	3.07158	3.60434
1.051	11.5138	3.07383	3.60133
1.052	11.5082	3.07604	3.59833
1.053	11.5026	3.07819	3.59533
1.054	11.497	3.0803	3.59233
1.055	11.4915	3.08235	3.58933
1.056	11.4861	3.08435	3.58633
1.057	11.4807	3.0863	3.58334
1.058	11.4754	3.0882	3.58035
1.059	11.4701	3.09005	3.57736
1.06	11.4649	3.09185	3.57437
1.061	11.4597	3.0936	3.57139
1.062	11.4546	3.0953	3.56841
1.063	11.4496	3.09695	3.56543
1.064	11.4446	3.09855	3.56246
1.065	11.4397	3.1001	3.55949
1.066	11.4348	3.1016	3.55652
1.067	11.43	3.10306	3.55356
1.068	11.4253	3.10447	3.5506
1.069	11.4206	3.10583	3.54765
1.07	11.416	3.10714	3.54469
1.071	11.4115	3.10841	3.54175
1.072	11.407	3.10964	3.53881
1.073	11.4026	3.11082	3.53587
1.074	11.3982	3.11195	3.53294
1.075	11.394	3.11304	3.53001
1.076	11.3897	3.11409	3.52709
1.077	11.3856	3.1151	3.52417
1.078	11.3815	3.11607	3.52126
1.079	11.3775	3.117	3.51835
1.08	11.3735	3.11788	3.51545
1.081	11.3697	3.11873	3.51255
1.082	11.3658	3.11954	3.50966
1.083	11.3621	3.12032	3.50678
1.084	11.3584	3.12106	3.5039
1.085	11.3547	3.12176	3.50103
1.086	11.3511	3.12243	3.49816
1.087	11.3476	3.12307	3.4953
1.088	11.3442	3.12367	3.49245
1.089	11.3408	3.12425	3.48961
1.09	11.3374	3.12479	3.48677
1.091	11.3341	3.12531	3.48393
1.092	11.3309	3.1258	3.48111
1.093	11.3277	3.12626	3.47829
1.094	11.3246	3.12669	3.47548
1.095	11.3215	3.12711	3.47267
1.096	11.3185	3.1275	3.46987
1.097	11.3155	3.12786	3.46708
1.098	11.3126	3.12821	3.4643
1.099	11.3097	3.12854	3.46152
1.1	11.3069	3.12885	3.45875
1.101	11.3041	3.12914	3.45599
1.102	11.3013	3.12942	3.45324
1.103	11.2986	3.12969	3.45049
1.104	11.2959	3.12994	3.44775
1.105	11.2933	3.13018	3.44502
1.106	11.2907	3.13041	3.4423
1.107	11.2881	3.13063	3.43958
1.108	11.2856	3.13084	3.43687
1.109	11.283	3.13105	3.43417
1.11	11.2805	3.13126	3.43148
1.111	11.278	3.13146	3.42879
1.112	11.2756	3.13166	3.42611
1.113	11.2731	3.13186	3.42344
1.114	11.2707	3.13206	3.42078
1.115	11.2683	3.13226	3.41813
1.116	11.2659	3.13246	3.41548
1.117	11.2635	3.13268	3.41284
1.118	11.2611	3.1329	3.41021
1.119	11.2587	3.13312	3.40759
1.12	11.2563	3.13336	3.40497
1.121	11.2539	3.13361	3.40237
1.122	11.2515	3.13387	3.39976
1.123	11.2491	3.13415	3.39717
1.124	11.2467	3.13444	3.39459
1.125	11.2443	3.13475	3.39201
1.126	11.2419	3.13508	3.38944
1.127	11.2394	3.13543	3.38688
1.128	11.2369	3.1358	3.38432
1.129	11.2344	3.13619	3.38178
1.13	11.2318	3.13661	3.37923
1.131	11.2293	3.13705	3.3767
1.132	11.2267	3.13753	3.37418
1.133	11.224	3.13803	3.37166
1.134	11.2213	3.13856	3.36915
1.135	11.2186	3.13912	3.36664
1.136	11.2158	3.13971	3.36414
1.137	11.213	3.14035	3.36165
1.138	11.2101	3.14101	3.35917
1.139	11.2072	3.14172	3.35669
1.14	11.2042	3.14246	3.35422
1.141	11.2012	3.14324	3.35176
1.142	11.198	3.14407	3.3493
1.143	11.1949	3.14493	3.34685
1.144	11.1916	3.14585	3.34441
1.145	11.1883	3.1468	3.34197
1.146	11.1848	3.14781	3.33954
1.147	11.1814	3.14886	3.33711
1.148	11.1778	3.14996	3.33469
1.149	11.1741	3.15111	3.33228
1.15	11.1704	3.15232	3.32987
1.151	11.1665	3.15358	3.32747
1.152	11.1626	3.15489	3.32507
1.153	11.1585	3.15625	3.32268
1.154	11.1544	3.15768	3.3203
1.155	11.1501	3.15916	3.31792
1.156	11.1458	3.1607	3.31554
1.157	11.1413	3.1623	3.31318
1.158	11.1367	3.16396	3.31081
1.159	11.132	3.16569	3.30845
1.16	11.1271	3.16747	3.3061
1.161	11.1222	3.16933	3.30375
1.162	11.1171	3.17124	3.30141
1.163	11.1119	3.17323	3.29907
1.164	11.1065	3.17527	3.29673
1.165	11.101	3.17739	3.2944
1.166	11.0954	3.17958	3.29207
1.167	11.0896	3.18184	3.28975
1.168	11.0837	3.18416	3.28744
1.169	11.0777	3.18656	3.28512
1.17	11.0714	3.18903	3.28281
1.171	11.0651	3.19158	3.28051
1.172	11.0585	3.1942	3.27821
1.173	11.0519	3.19689	3.27591
1.174	11.045	3.19966	3.27362
1.175	11.038	3.2025	3.27133
1.176	11.0308	3.20542	3.26904
1.177	11.0235	3.20841	3.26676
1.178	11.016	3.21149	3.26448
1.179	11.0083	3.21464	3.26221
1.18	11.0004	3.21787	3.25993
1.181	10.9923	3.22118	3.25767
1.182	10.9841	3.22456	3.2554
1.183	10.9757	3.22803	3.25314
1.184	10.9671	3.23158	3.25088
1.185	10.9583	3.23521	3.24863
1.186	10.9493	3.23892	3.24637
1.187	10.9401	3.24271	3.24412
1.188	10.9308	3.24658	3.24188
1.189	10.9212	3.25053	3.23964
1.19	10.9114	3.25457	3.2374
1.191	10.9015	3.25868	3.23516
1.192	10.8913	3.26288	3.23292
1.193	10.881	3.26716	3.23069
1.194	10.8704	3.27152	3.22847
1.195	10.8596	3.27597	3.22624
1.196	10.8486	3.28049	3.22402
1.197	10.8374	3.2851	3.2218
1.198	10.826	3.28979	3.21958
1.199	10.8144	3.29456	3.21737
1.2	10.8025	3.29941	3.21516
1.201	10.7905	3.30435	3.21295
1.202	10.7782	3.30936	3.21075
1.203	10.7657	3.31446	3.20854
1.204	10.753	3.31963	3.20635
1.205	10.7401	3.32489	3.20415
1.206	10.7269	3.33023	3.20196
1.207	10.7135	3.33564	3.19977
1.208	10.6999	3.34114	3.19758
1.209	10.6861	3.34671	3.1954
1.21	10.6721	3.35236	3.19322
1.211	10.6578	3.35809	3.19104
1.212	10.6433	3.3639	3.18887
1.213	10.6286	3.36978	3.1867
1.214	10.6136	3.37574	3.18453
1.215	10.5985	3.38178	3.18237
1.216	10.5831	3.38788	3.18021
1.217	10.5674	3.39407	3.17806
1.218	10.5516	3.40032	3.17591
1.219	10.5355	3.40665	3.17376
1.22	10.5192	3.41305	3.17161
1.221	10.5026	3.41952	3.16947
1.222	10.4859	3.42606	3.16734
1.223	10.4689	3.43267	3.16521
1.224	10.4516	3.43935	3.16308
1.225	10.4342	3.44609	3.16096
1.226	10.4165	3.4529	3.15884
1.227	10.3986	3.45978	3.15673
1.228	10.3805	3.46672	3.15462
1.229	10.3621	3.47372	3.15252
1.23	10.3436	3.48079	3.15042
1.231	10.3248	3.48791	3.14833
1.232	10.3057	3.4951	3.14625
1.233	10.2865	3.50234	3.14416
1.234	10.267	3.50965	3.14209
1.235	10.2473	3.517	3.14002
1.236	10.2274	3.52442	3.13796
1.237	10.2073	3.53188	3.1359
1.238	10.187	3.5394	3.13385
1.239	10.1664	3.54697	3.13181
1.24	10.1457	3.55459	3.12977
1.241	10.1247	3.56226	3.12774
1.242	10.1035	3.56998	3.12572
1.243	10.0821	3.57774	3.1237
1.244	10.0605	3.58555	3.12169
1.245	10.0386	3.59339	3.11969
1.246	10.0166	3.60128	3.1177
1.247	9.99438	3.60921	3.11571
1.248	9.97195	3.61718	3.11374
1.249	9.94932	3.62519	3.11177
1.25	9.92649	3.63323	3.10981
1.251	9.90346	3.6413	3.10786
1.252	9.88024	3.64941	3.10592
1.253	9.85682	3.65755	3.10399
1.254	9.83322	3.66571	3.10207
1.255	9.80942	3.67391	3.10016
1.256	9.78544	3.68213	3.09825
1.257	9.76128	3.69037	3.09636
1.258	9.73693	3.69864	3.09448
1.259	9.71241	3.70692	3.09261
1.26	9.6877	3.71523	3.09075
1.261	9.66283	3.72356	3.0889
1.262	9.63778	3.7319	3.08707
1.263	9.61256	3.74025	3.08524
1.264	9.58717	3.74862	3.08343
1.265	9.56162	3.757	3.08163
1.266	9.5359	3.76538	3.07984
1.267	9.51003	3.77378	3.07807
1.268	9.484	3.78218	3.0763
1.269	9.45781	3.79058	3.07455
1.27	9.43148	3.79899	3.07282
1.271	9.405	3.80739	3.0711
1.272	9.37837	3.81579	3.06939
1.273	9.35159	3.8242	3.0677
1.274	9.32468	3.83259	3.06602
1.275	9.29763	3.84098	3.06435
1.276	9.27045	3.84936	3.0627
1.277	9.24314	3.85773	3.06107
1.278	9.21569	3.86609	3.05945
1.279	9.18813	3.87443	3.05785
1.28	9.16044	3.88276	3.05627
1.281	9.13263	3.89107	3.0547
1.282	9.10471	3.89936	3.05314
1.283	9.07668	3.90763	3.05161
1.284	9.04853	3.91588	3.05009
1.285	9.02028	3.9241	3.04859
1.286	8.99193	3.9323	3.04711
1.287	8.96347	3.94046	3.04564
1.288	8.93492	3.9486	3.0442
1.289	8.90628	3.95671	3.04277
1.29	8.87755	3.96478	3.04136
1.291	8.84873	3.97282	3.03997
1.292	8.81983	3.98082	3.0386
1.293	8.79085	3.98878	3.03726
1.294	8.76179	3.9967	3.03593
1.295	8.73266	4.00458	3.03462
1.296	8.70346	4.01242	3.03333
1.297	8.67419	4.02021	3.03206
1.298	8.64486	4.02795	3.03082
1.299	8.61547	4.03565	3.02959
1.3	8.58602	4.04329	3.02839
1.301	8.55652	4.05089	3.02721
1.302	8.52697	4.05842	3.02605
1.303	8.49738	4.06591	3.02492
1.304	8.46774	4.07333	3.02381
1.305	8.43806	4.0807	3.02272
1.306	8.40834	4.08801	3.02165
1.307	8.37859	4.09526	3.02061
1.308	8.34882	4.10244	3.01959
1.309	8.31901	4.10956	3.0186
1.31	8.28918	4.11662	3.01763
1.311	8.25934	4.1236	3.01669
1.312	8.22948	4.13052	3.01577
1.313	8.1996	4.13736	3.01488
1.314	8.16971	4.14414	3.01401
1.315	8.13982	4.15084	3.01317
1.316	8.10993	4.15747	3.01236
1.317	8.08003	4.16402	3.01157
1.318	8.05014	4.17049	3.01081
1.319	8.02026	4.17689	3.01008
1.32	7.99039	4.1832	3.00937
1.321	7.96053	4.18943	3.00869
1.322	7.93068	4.19559	3.00804
1.323	7.90086	4.20165	3.00742
1.324	7.87106	4.20764	3.00682
1.325	7.84128	4.21353	3.00626
1.326	7.81154	4.21934	3.00572
1.327	7.78182	4.22506	3.00521
1.328	7.75214	4.2307	3.00473
1.329	7.7225	4.23624	3.00429
1.33	7.6929	4.24169	3.00387
1.331	7.66335	4.24704	3.00348
1.332	7.63384	4.25231	3.00312
1.333	7.60438	4.25748	3.00279
1.334	7.57498	4.26255	3.0025
1.335	7.54563	4.26753	3.00223
1.336	7.51634	4.27241	3.00199
1.337	7.48711	4.27719	3.00179
1.338	7.45795	4.28187	3.00162
1.339	7.42885	4.28645	3.00148
1.34	7.39982	4.29094	3.00137
1.341	7.37087	4.29532	3.0013
1.342	7.34199	4.2996	3.00126
1.343	7.31319	4.30377	3.00125
1.344	7.28447	4.30784	3.00127
1.345	7.25583	4.31181	3.00132
1.346	7.22728	4.31568	3.00141
1.347	7.19882	4.31943	3.00154
1.348	7.17044	4.32309	3.00169
1.349	7.14217	4.32663	3.00188
1.35	7.11398	4.33007	3.00211
1.351	7.0859	4.33341	3.00237
1.352	7.05791	4.33663	3.00266
1.353	7.03003	4.33975	3.00299
1.354	7.00225	4.34276	3.00335
1.355	6.97457	4.34565	3.00375
1.356	6.94701	4.34844	3.00418
1.357	6.91956	4.35113	3.00464
1.358	6.89222	4.3537	3.00515
1.359	6.865	4.35616	3.00568
1.36	6.83789	4.35851	3.00626
1.361	6.81091	4.36075	3.00686
1.362	6.78404	4.36288	3.00751
1.363	6.7573	4.3649	3.00819
1.364	6.73068	4.36681	3.0089
1.365	6.7042	4.36861	3.00966
1.366	6.67783	4.3703	3.01044
1.367	6.6516	4.37188	3.01127
1.368	6.6255	4.37335	3.01213
1.369	6.59954	4.37471	3.01302
1.37	6.57371	4.37596	3.01396
1.371	6.54802	4.3771	3.01493
1.372	6.52246	4.37813	3.01593
1.373	6.49705	4.37905	3.01698
1.374	6.47177	4.37986	3.01806
1.375	6.44664	4.38056	3.01917
1.376	6.42166	4.38115	3.02033
1.377	6.39681	4.38163	3.02152
1.378	6.37212	4.38201	3.02274
1.379	6.34757	4.38228	3.02401
1.38	6.32317	4.38244	3.02531
1.381	6.29893	4.38249	3.02664
1.382	6.27483	4.38244	3.02802
1.383	6.25089	4.38228	3.02943
1.384	6.2271	4.38202	3.03088
1.385	6.20346	4.38165	3.03236
1.386	6.17998	4.38118	3.03388
1.387	6.15665	4.3806	3.03544
1.388	6.13349	4.37993	3.03703
1.389	6.11048	4.37915	3.03867
1.39	6.08763	4.37827	3.04033
1.391	6.06493	4.37728	3.04204
1.392	6.0424	4.3762	3.04378
1.393	6.02003	4.37502	3.04556
1.394	5.99782	4.37374	3.04737
1.395	5.97578	4.37236	3.04922
1.396	5.95389	4.37089	3.0511
1.397	5.93217	4.36932	3.05302
1.398	5.91061	4.36766	3.05498
1.399	5.88922	4.3659	3.05698
1.4	5.86799	4.36405	3.059
1.401	5.84693	4.36211	3.06107
1.402	5.82603	4.36007	3.06317
1.403	5.80529	4.35795	3.0653
1.404	5.78473	4.35574	3.06747
1.405	5.76432	4.35344	3.06968
1.406	5.74409	4.35105	3.07192
1.407	5.72402	4.34858	3.07419
1.408	5.70412	4.34602	3.0765
1.409	5.68438	4.34338	3.07884
1.41	5.66481	4.34066	3.08122
1.411	5.6454	4.33786	3.08363
1.412	5.62617	4.33498	3.08607
1.413	5.6071	4.33201	3.08855
1.414	5.58819	4.32898	3.09106
1.415	5.56945	4.32586	3.0936
1.416	5.55088	4.32268	3.09618
1.417	5.53248	4.31942	3.09879
1.418	5.51424	4.31608	3.10143
1.419	5.49616	4.31268	3.1041
1.42	5.47825	4.30921	3.1068
1.421	5.46051	4.30567	3.10954
1.422	5.44293	4.30206	3.1123
1.423	5.42552	4.29839	3.1151
1.424	5.40827	4.29466	3.11793
1.425	5.39118	4.29087	3.12078
1.426	5.37426	4.28701	3.12367
1.427	5.3575	4.2831	3.12659
1.428	5.34091	4.27912	3.12953
1.429	5.32447	4.27509	3.13251
1.43	5.3082	4.27101	3.13551
1.431	5.29209	4.26688	3.13854
1.432	5.27613	4.26269	3.1416
1.433	5.26034	4.25845	3.14469
1.434	5.24471	4.25417	3.1478
1.435	5.22924	4.24984	3.15094
1.436	5.21393	4.24547	3.1541
1.437	5.19877	4.24105	3.1573
1.438	5.18377	4.23659	3.16051
1.439	5.16893	4.23209	3.16376
1.44	5.15424	4.22755	3.16703
1.441	5.13971	4.22297	3.17032
1.442	5.12533	4.21836	3.17363
1.443	5.1111	4.21372	3.17697
1.444	5.09703	4.20904	3.18034
1.445	5.08311	4.20434	3.18372
1.446	5.06934	4.19961	3.18713
1.447	5.05573	4.19485	3.19056
1.448	5.04226	4.19006	3.19401
1.449	5.02894	4.18525	3.19748
1.45	5.01577	4.18042	3.20097
1.451	5.00275	4.17557	3.20449
1.452	4.98987	4.1707	3.20802
1.453	4.97714	4.16582	3.21157
1.454	4.96455	4.16092	3.21514
1.455	4.95211	4.15601	3.21873
1.456	4.93981	4.15108	3.22233
1.457	4.92766	4.14615	3.22595
1.458	4.91564	4.14121	3.22959
1.459	4.90377	4.13626	3.23325
1.46	4.89204	4.13131	3.23692
1.461	4.88044	4.12635	3.24061
1.462	4.86899	4.1214	3.24431
1.463	4.85767	4.11645	3.24802
1.464	4.84648	4.11149	3.25175
1.465	4.83543	4.10655	3.25549
1.466	4.82452	4.1016	3.25925
1.467	4.81374	4.09667	3.26301
1.468	4.80309	4.09175	3.26679
1.469	4.79258	4.08683	3.27058
1.47	4.78219	4.08193	3.27438
1.471	4.77193	4.07704	3.27819
1.472	4.76181	4.07217	3.28201
1.473	4.75181	4.06732	3.28584
1.474	4.74194	4.06249	3.28968
1.475	4.73219	4.05768	3.29352
1.476	4.72257	4.05289	3.29737
1.477	4.71308	4.04812	3.30123
1.478	4.70371	4.04338	3.3051
1.479	4.69446	4.03867	3.30897
1.48	4.68533	4.03399	3.31285
1.481	4.67632	4.02934	3.31673
1.482	4.66744	4.02472	3.32061
1.483	4.65867	4.02014	3.3245
1.484	4.65002	4.01559	3.32839
1.485	4.64149	4.01108	3.33229
1.486	4.63307	4.0066	3.33618
1.487	4.62477	4.00217	3.34008
1.488	4.61659	3.99778	3.34398
1.489	4.60851	3.99343	3.34787
1.49	4.60056	3.98913	3.35177
1.491	4.59271	3.98488	3.35567
1.492	4.58497	3.98067	3.35956
1.493	4.57735	3.97651	3.36346
1.494	4.56984	3.9724	3.36735
1.495	4.56243	3.96835	3.37124
1.496	4.55513	3.96434	3.37512
1.497	4.54794	3.9604	3.379
1.498	4.54085	3.95651	3.38288
[truncated: 1 more rows]
