# Supplementary material for: Evidence accumulation relates to perceptual consciousness and monitoring
Source: Nat Commun. 2021 May 31;12:3261. doi: 10.1038/s41467-021-23540-y (PMC8166835; doi:10.1038/s41467-021-23540-y)
Supplement: Supplementary file 4 — Source Data [file 41467_2021_23540_MOESM4_ESM.zip › Supplementary Data/SFig.5_2.xls]

## Sheet: Sheet1
t	erphit	erpmiss	simhit	simmiss
-0.5	-0.0240842	0.18247	-0.0381923	-0.033238
-0.498999	-0.0240677	0.186298	-0.0381491	-0.0336949
-0.497999	-0.0242444	0.190173	-0.0382576	-0.0328026
-0.496998	-0.0245669	0.194008	-0.0383361	-0.0324821
-0.495998	-0.0249827	0.19772	-0.0381359	-0.0328846
-0.494997	-0.0254352	0.201221	-0.0384237	-0.0330178
-0.493997	-0.0258651	0.204429	-0.0388673	-0.0319892
-0.492996	-0.0262116	0.207263	-0.0384532	-0.0320257
-0.491996	-0.0264135	0.209648	-0.0386664	-0.0320339
-0.490995	-0.0264112	0.211515	-0.0385853	-0.0310634
-0.489995	-0.0261476	0.212803	-0.0384348	-0.0313823
-0.488994	-0.0255694	0.213462	-0.0385796	-0.0313921
-0.487994	-0.0246287	0.213451	-0.0384207	-0.0317522
-0.486993	-0.0232841	0.21274	-0.0387793	-0.0317163
-0.485993	-0.0215015	0.211312	-0.0383711	-0.0308334
-0.484992	-0.0192555	0.209165	-0.0381493	-0.0306568
-0.483992	-0.0165297	0.206306	-0.0374066	-0.0306757
-0.482991	-0.0133179	0.202759	-0.0380322	-0.0304734
-0.481991	-0.00962398	0.198559	-0.037923	-0.030006
-0.48099	-0.00546251	0.193756	-0.0384653	-0.0294622
-0.47999	-0.000858687	0.188409	-0.0379758	-0.0294902
-0.478989	0.00441721	0.182884	-0.0371691	-0.029249
-0.477989	0.0100478	0.176971	-0.037169	-0.0298774
-0.476988	0.0159729	0.170753	-0.0375607	-0.0302376
-0.475988	0.0221235	0.164325	-0.0367896	-0.0301438
-0.474987	0.0284226	0.157783	-0.0369393	-0.029563
-0.473987	0.0347863	0.15123	-0.0364877	-0.0294286
-0.472986	0.041125	0.144768	-0.03632	-0.0289134
-0.471986	0.0473448	0.1385	-0.0360862	-0.0287034
-0.470985	0.0533487	0.132528	-0.0353985	-0.0286204
-0.469985	0.0590385	0.126948	-0.0351458	-0.0282439
-0.468984	0.0643161	0.12185	-0.0349596	-0.0285555
-0.467984	0.0690852	0.117319	-0.0345485	-0.0286186
-0.466983	0.073253	0.113427	-0.0346511	-0.0289643
-0.465983	0.0767317	0.110238	-0.034483	-0.0289098
-0.464982	0.0794401	0.107804	-0.0349173	-0.0292518
-0.463982	0.0813052	0.106163	-0.0355023	-0.0291134
-0.462981	0.0822633	0.105339	-0.0359894	-0.0295288
-0.461981	0.0822614	0.105342	-0.0360031	-0.0295723
-0.46098	0.0812583	0.106169	-0.0357887	-0.0289344
-0.45998	0.0792254	0.107801	-0.0363494	-0.0291773
-0.458979	0.0764135	0.110503	-0.0365322	-0.0288946
-0.457979	0.0725503	0.11393	-0.0367434	-0.0281571
-0.456978	0.0676437	0.118017	-0.0363857	-0.0287469
-0.455978	0.061716	0.122686	-0.036647	-0.0280001
-0.454977	0.0548031	0.127849	-0.0367504	-0.0278871
-0.453977	0.0469549	0.13341	-0.0372156	-0.0284118
-0.452976	0.038234	0.139265	-0.0375743	-0.0280823
-0.451976	0.0287153	0.145304	-0.0366408	-0.0282664
-0.450975	0.0184849	0.151413	-0.036284	-0.0285665
-0.449975	0.00763874	0.157478	-0.0359378	-0.0295919
-0.448974	-0.00371841	0.163384	-0.0350047	-0.0291119
-0.447974	-0.0154746	0.16902	-0.0354541	-0.029194
-0.446973	-0.0275122	0.17428	-0.0348477	-0.0293157
-0.445973	-0.0397095	0.179064	-0.0352629	-0.0289489
-0.444972	-0.0519423	0.183281	-0.0349969	-0.0286995
-0.443972	-0.0640859	0.186851	-0.0348097	-0.0287074
-0.442971	-0.0760165	0.189705	-0.0349695	-0.0281892
-0.441971	-0.0876131	0.191788	-0.0347564	-0.0281213
-0.44097	-0.0987587	0.193059	-0.0350465	-0.0284282
-0.43997	-0.109343	0.193494	-0.0350905	-0.0281194
-0.438969	-0.118968	0.193386	-0.0355896	-0.0283098
-0.437969	-0.127838	0.19244	-0.035068	-0.0284287
-0.436968	-0.135872	0.190674	-0.0349937	-0.0277718
-0.435968	-0.143001	0.188116	-0.0346078	-0.0285391
-0.434967	-0.149169	0.184813	-0.0350742	-0.0273832
-0.433967	-0.154332	0.180821	-0.035108	-0.0277562
-0.432966	-0.158457	0.17621	-0.035549	-0.0281129
-0.431966	-0.161527	0.171061	-0.0353244	-0.0293791
-0.430965	-0.163536	0.165462	-0.0352479	-0.0295259
-0.429965	-0.164494	0.159508	-0.0347603	-0.0301505
-0.428964	-0.164421	0.153302	-0.0345199	-0.0299708
-0.427964	-0.163351	0.146945	-0.0346773	-0.0294903
-0.426963	-0.161328	0.140544	-0.0348284	-0.0293155
-0.425963	-0.158408	0.134201	-0.0345763	-0.0288415
-0.424962	-0.154656	0.128017	-0.0349015	-0.0272894
-0.423962	-0.150144	0.122086	-0.0357432	-0.0268944
-0.422961	-0.144954	0.116497	-0.0354449	-0.0270088
-0.421961	-0.13917	0.111328	-0.0355982	-0.0269876
-0.42096	-0.132882	0.106648	-0.0350475	-0.0264611
-0.41996	-0.126182	0.102513	-0.0352327	-0.0269088
-0.418959	-0.118862	0.0992783	-0.0349535	-0.0267058
-0.417959	-0.111318	0.096666	-0.0339701	-0.0259744
-0.416958	-0.103646	0.0946862	-0.0342389	-0.0256592
-0.415958	-0.0959388	0.0933335	-0.0344	-0.025573
-0.414957	-0.0882827	0.0925871	-0.0340192	-0.0253052
-0.413957	-0.0807589	0.0924113	-0.0333291	-0.0247489
-0.412956	-0.0734415	0.0927562	-0.032903	-0.0245462
-0.411956	-0.0663958	0.0935584	-0.0322889	-0.023889
-0.410955	-0.0596785	0.0947419	-0.0319677	-0.0236029
-0.409955	-0.0533362	0.0962199	-0.0318614	-0.0230756
-0.408954	-0.0474052	0.097896	-0.0313765	-0.0231436
-0.407954	-0.0419111	0.0996663	-0.0319245	-0.0226469
-0.406953	-0.0368686	0.101421	-0.0322148	-0.0226445
-0.405953	-0.0322816	0.103048	-0.0319516	-0.0219291
-0.404952	-0.0281431	0.104431	-0.0325131	-0.0216056
-0.403952	-0.0244358	0.105457	-0.0325099	-0.0215475
-0.402951	-0.0211327	0.106015	-0.0318553	-0.021702
-0.401951	-0.0181973	0.105999	-0.0318734	-0.0211323
-0.40095	-0.0155849	0.105312	-0.0322272	-0.0212362
-0.39995	-0.0132434	0.103863	-0.0317899	-0.0208707
-0.398949	-0.0108258	0.101872	-0.0316566	-0.0206501
-0.397949	-0.0085609	0.0989747	-0.0318941	-0.0207293
-0.396948	-0.00638647	0.0951145	-0.0309167	-0.0214429
-0.395948	-0.00423802	0.0902492	-0.0308675	-0.0216265
-0.394947	-0.00204998	0.0843527	-0.0313871	-0.0213145
-0.393947	0.000242863	0.0774156	-0.0311452	-0.0211803
-0.392946	0.00270397	0.0694453	-0.0310676	-0.0200095
-0.391946	0.00539374	0.0604661	-0.0303511	-0.0201717
-0.390945	0.00836819	0.0505195	-0.0305252	-0.0204086
-0.389945	0.0116778	0.0396629	-0.0312618	-0.020507
-0.388944	0.0153664	0.0279696	-0.0312471	-0.0204878
-0.387944	0.0194701	0.0155272	-0.0316965	-0.0202444
-0.386943	0.0240168	0.00243707	-0.0317953	-0.0199161
-0.385943	0.0290251	-0.0111877	-0.0314417	-0.0198408
-0.384942	0.034504	-0.0252237	-0.0314626	-0.0200145
-0.383942	0.0404528	-0.0395387	-0.0311039	-0.0202922
-0.382941	0.0468605	-0.0539939	-0.0309908	-0.0201741
-0.381941	0.0537061	-0.068446	-0.0309284	-0.0199516
-0.38094	0.0609588	-0.0827487	-0.0310866	-0.019813
-0.37994	0.0685783	-0.0967556	-0.031247	-0.019886
-0.378939	0.0767953	-0.110028	-0.0308883	-0.0195894
-0.377939	0.0852659	-0.122715	-0.0309687	-0.0187104
-0.376938	0.0939204	-0.134688	-0.0306663	-0.0182918
-0.375938	0.102683	-0.145824	-0.0304901	-0.0185228
-0.374937	0.111472	-0.156011	-0.030434	-0.0184336
-0.373937	0.120203	-0.165148	-0.0310605	-0.0183429
-0.372936	0.128788	-0.173147	-0.0306878	-0.0183666
-0.371936	0.137137	-0.179935	-0.0305179	-0.018487
-0.370935	0.14516	-0.185452	-0.0313761	-0.0192938
-0.369935	0.152769	-0.189655	-0.0304346	-0.0189561
-0.368934	0.159878	-0.192517	-0.0303228	-0.0194776
-0.367934	0.166405	-0.194028	-0.0303887	-0.0193256
-0.366933	0.172274	-0.194194	-0.0301248	-0.0192572
-0.365933	0.177412	-0.193037	-0.0298244	-0.0196858
-0.364932	0.181758	-0.190595	-0.0289132	-0.0199595
-0.363932	0.185257	-0.186921	-0.0285783	-0.0206818
-0.362931	0.187863	-0.182084	-0.0283354	-0.0205086
-0.361931	0.189541	-0.176162	-0.0284525	-0.0202149
-0.36093	0.190265	-0.169249	-0.0284688	-0.0199793
-0.35993	0.190023	-0.161446	-0.0280388	-0.0194012
-0.358929	0.189098	-0.15254	-0.0280145	-0.0189217
-0.357929	0.187208	-0.142975	-0.0275835	-0.0188031
-0.356928	0.184367	-0.13288	-0.0275695	-0.0184972
-0.355928	0.180601	-0.122387	-0.0274414	-0.0190264
-0.354927	0.175944	-0.111633	-0.0271952	-0.0184284
-0.353927	0.170442	-0.100752	-0.0267474	-0.0176026
-0.352926	0.164147	-0.0898785	-0.0267421	-0.0172515
-0.351926	0.15712	-0.0791425	-0.0267426	-0.0170835
-0.350925	0.149429	-0.0686693	-0.0268567	-0.0172884
-0.349925	0.141149	-0.0585776	-0.0265057	-0.0171879
-0.348924	0.132357	-0.0489779	-0.0259118	-0.0168381
-0.347924	0.123135	-0.0399713	-0.0259825	-0.0164989
-0.346923	0.113568	-0.0316483	-0.0262629	-0.0168346
-0.345923	0.103739	-0.0240877	-0.0258533	-0.0166812
-0.344922	0.0937349	-0.0173557	-0.0258632	-0.0165943
-0.343922	0.083638	-0.0115052	-0.0256339	-0.0160965
-0.342921	0.0735299	-0.00657569	-0.0255925	-0.0157973
-0.341921	0.0634885	-0.00259234	-0.0257929	-0.0160926
-0.34092	0.0535875	0.000433608	-0.0259741	-0.0161983
-0.33992	0.0438956	0.00250492	-0.0257798	-0.0159284
-0.338919	0.0347645	0.00393199	-0.0256844	-0.0155264
-0.337919	0.0259571	0.0044467	-0.0257034	-0.015645
-0.336918	0.0175183	0.00408572	-0.0257771	-0.0156262
-0.335918	0.00948575	0.00289723	-0.0252768	-0.0159127
-0.334917	0.00189021	0.000939891	-0.0252732	-0.0162877
-0.333917	-0.00524486	-0.00171825	-0.0250135	-0.016339
-0.332916	-0.0119031	-0.00500106	-0.0248983	-0.0160748
-0.331916	-0.018075	-0.00882563	-0.0245482	-0.0155974
-0.330915	-0.0237575	-0.0131037	-0.0248826	-0.0155019
-0.329915	-0.0289535	-0.0177431	-0.0242719	-0.0155027
-0.328914	-0.0336717	-0.0226493	-0.0243235	-0.0154472
-0.327914	-0.0379251	-0.0277266	-0.024774	-0.0159397
-0.326913	-0.0417312	-0.0328801	-0.0244136	-0.0163961
-0.325913	-0.0451105	-0.0380164	-0.0237762	-0.0158887
-0.324912	-0.0480862	-0.0430455	-0.0236106	-0.0155269
-0.323912	-0.050683	-0.0478818	-0.023585	-0.0148283
-0.322911	-0.0529267	-0.052445	-0.0235926	-0.0147057
-0.321911	-0.0548427	-0.0566616	-0.0235846	-0.0138158
-0.32091	-0.0564563	-0.0604654	-0.0232824	-0.0135482
-0.31991	-0.0577907	-0.0637983	-0.0235465	-0.0131325
-0.318909	-0.0585647	-0.0662996	-0.023166	-0.0124878
-0.317909	-0.0591056	-0.0682412	-0.0229423	-0.0124862
-0.316908	-0.0594347	-0.0695984	-0.0230442	-0.0121996
-0.315908	-0.0595703	-0.0703561	-0.0231627	-0.0129759
-0.314907	-0.0595268	-0.070509	-0.0234431	-0.012479
-0.313907	-0.0593152	-0.0700613	-0.022794	-0.0122461
-0.312906	-0.0589428	-0.0690264	-0.023234	-0.0121814
-0.311906	-0.0584133	-0.0674262	-0.0226566	-0.012497
-0.310905	-0.057727	-0.0652908	-0.0225348	-0.0131983
-0.309905	-0.0568812	-0.0626572	-0.0232938	-0.0137342
-0.308904	-0.0558703	-0.0595688	-0.0227422	-0.0137446
-0.307904	-0.0546867	-0.0560742	-0.022245	-0.0136688
-0.306903	-0.0533205	-0.0522264	-0.0221123	-0.0134037
-0.305903	-0.0517608	-0.0480815	-0.0215732	-0.0142387
-0.304902	-0.0499959	-0.0436973	-0.021774	-0.014931
-0.303902	-0.0480139	-0.0391327	-0.0221454	-0.0152415
-0.302901	-0.0458031	-0.0344464	-0.0218815	-0.0152879
-0.301901	-0.043353	-0.0296956	-0.0215371	-0.0156826
-0.3009	-0.0406543	-0.0249353	-0.0220215	-0.016394
-0.2999	-0.0377	-0.0202169	-0.0218193	-0.0168844
-0.298899	-0.0341792	-0.0152639	-0.0219922	-0.0171221
-0.297899	-0.0303994	-0.0104426	-0.02198	-0.0172353
-0.296898	-0.0263678	-0.0057964	-0.0217174	-0.0166681
-0.295898	-0.0220954	-0.00136338	-0.0216074	-0.016346
-0.294897	-0.0175973	0.00282436	-0.0216215	-0.0160862
-0.293897	-0.0128925	0.00674076	-0.0223514	-0.0161268
-0.292896	-0.00800415	0.0103659	-0.0218859	-0.0159172
-0.291896	-0.00295965	0.0136859	-0.021634	-0.0152911
-0.290895	0.00220981	0.0166929	-0.0218542	-0.0150356
-0.289895	0.00746932	0.0193844	-0.0214564	-0.0153933
-0.288894	0.0127806	0.0217634	-0.0217372	-0.0148641
-0.287894	0.0181025	0.0238375	-0.0215897	-0.0146846
-0.286893	0.0233915	0.0256187	-0.0216749	-0.014235
-0.285893	0.0286019	0.0271222	-0.0208762	-0.013689
-0.284892	0.0336874	0.0283666	-0.0206376	-0.0131245
-0.283892	0.0386005	0.0293726	-0.0205371	-0.0130856
-0.282891	0.0432943	0.0301624	-0.0197051	-0.0128108
-0.281891	0.0477228	0.0307591	-0.0193167	-0.0124044
-0.28089	0.0518413	0.0311862	-0.0190197	-0.0132071
-0.27989	0.0556077	0.0314664	-0.0187221	-0.0129107
-0.278889	0.0592606	0.0319089	-0.0177864	-0.0126355
-0.277889	0.0624819	0.0322436	-0.0176484	-0.0125757
-0.276888	0.0652352	0.0324829	-0.0175392	-0.0126316
-0.275888	0.0674892	0.0326371	-0.0171601	-0.0129168
-0.274887	0.0692173	0.0327129	-0.0177826	-0.0129592
-0.273887	0.0703989	0.0327141	-0.0177534	-0.0133976
-0.272886	0.0710189	0.0326409	-0.0174072	-0.0135097
-0.271886	0.0710683	0.03249	-0.0175961	-0.0137474
-0.270885	0.0705444	0.0322548	-0.0173708	-0.014196
-0.269885	0.0694504	0.0319253	-0.0168227	-0.0136062
-0.268884	0.0677956	0.0314885	-0.0170754	-0.0133417
-0.267884	0.0655954	0.0309288	-0.016899	-0.012855
-0.266883	0.0628707	0.0302285	-0.0158784	-0.0127703
-0.265883	0.0596477	0.0293679	-0.0153793	-0.0126797
-0.264882	0.0559577	0.0283264	-0.0150816	-0.0122494
-0.263882	0.0518364	0.0270827	-0.0155671	-0.0115042
-0.262881	0.0473235	0.0256159	-0.0145712	-0.0117665
-0.261881	0.0424621	0.0239056	-0.0145237	-0.0114796
-0.26088	0.0372981	0.0219331	-0.0148302	-0.0110464
-0.25988	0.0318796	0.0196815	-0.0154394	-0.0111663
-0.258879	0.026514	0.0174392	-0.0153687	-0.0102694
-0.257879	0.0209904	0.0148882	-0.0158571	-0.00987395
-0.256878	0.0153543	0.012016	-0.0158504	-0.00989316
-0.255878	0.00965089	0.00881467	-0.0155948	-0.00964541
-0.254877	0.00392371	0.00528067	-0.0146107	-0.0100593
-0.253877	-0.00178545	0.00141543	-0.0144448	-0.00950094
-0.252876	-0.00743737	-0.00277452	-0.0139878	-0.0092838
-0.251876	-0.0129959	-0.00727742	-0.0141947	-0.0094231
-0.250875	-0.0184282	-0.0120763	-0.0142671	-0.00930795
-0.249875	-0.0237055	-0.0171488	-0.0139579	-0.00949081
-0.248874	-0.028803	-0.0224677	-0.0138338	-0.00959614
-0.247874	-0.0337003	-0.0280007	-0.0142876	-0.0102516
-0.246873	-0.0383815	-0.0337111	-0.014529	-0.0102838
-0.245873	-0.0428349	-0.0395579	-0.014525	-0.0109455
-0.244872	-0.0470534	-0.0454962	-0.013465	-0.0109558
-0.243872	-0.051034	-0.0514777	-0.0139189	-0.0104367
-0.242871	-0.0547777	-0.0574517	-0.0136579	-0.0103998
-0.241871	-0.0582891	-0.0633648	-0.0131976	-0.010336
-0.24087	-0.061576	-0.0691623	-0.011929	-0.00987558
-0.23987	-0.0646489	-0.0747883	-0.011443	-0.0100906
-0.238869	-0.0672448	-0.0798733	-0.0110469	-0.00916993
-0.237869	-0.0696643	-0.0846752	-0.0110676	-0.00874797
-0.236868	-0.0719276	-0.0891452	-0.0109535	-0.00886382
-0.235868	-0.0740556	-0.0932367	-0.0105382	-0.00832978
-0.234867	-0.0760687	-0.0969058	-0.0105335	-0.00864801
-0.233867	-0.0779867	-0.100111	-0.0106314	-0.00813904
-0.232866	-0.079828	-0.102817	-0.0102979	-0.00819989
-0.231866	-0.0816094	-0.104989	-0.0102516	-0.0079991
-0.230865	-0.0833451	-0.106601	-0.00914566	-0.00836045
-0.229865	-0.0850469	-0.107629	-0.0092843	-0.00813177
-0.228864	-0.0867233	-0.108056	-0.00897321	-0.0077609
-0.227864	-0.0883795	-0.10787	-0.00926018	-0.00831945
-0.226863	-0.0900172	-0.107065	-0.00924911	-0.00762323
-0.225863	-0.0916341	-0.105642	-0.00882241	-0.00709245
-0.224862	-0.0932241	-0.103606	-0.00808597	-0.00657605
-0.223862	-0.0947773	-0.100968	-0.00720336	-0.00656196
-0.222861	-0.0962797	-0.0977476	-0.00719261	-0.0065414
-0.221861	-0.0977138	-0.0939664	-0.00634561	-0.0066212
-0.22086	-0.0990589	-0.0896532	-0.00623254	-0.0063219
-0.21986	-0.100291	-0.0848414	-0.00673759	-0.00645856
-0.218859	-0.10113	-0.0792428	-0.00657732	-0.00629746
-0.217859	-0.101813	-0.0732289	-0.00687738	-0.00551222
-0.216858	-0.102315	-0.0668521	-0.00711566	-0.00545865
-0.215858	-0.102606	-0.0601685	-0.0067788	-0.00542759
-0.214857	-0.102657	-0.0532374	-0.00676642	-0.00582044
-0.213857	-0.10244	-0.0461206	-0.00674788	-0.00588851
-0.212856	-0.101927	-0.0388822	-0.00743006	-0.00540571
-0.211856	-0.101092	-0.0315877	-0.00754446	-0.00579412
-0.210855	-0.0999082	-0.024304	-0.00702085	-0.00578086
-0.209855	-0.0983562	-0.0170979	-0.00717051	-0.00498067
-0.208854	-0.0964179	-0.0100362	-0.00716434	-0.00463141
-0.207854	-0.0940802	-0.0031849	-0.00750014	-0.00433697
-0.206853	-0.0913348	0.00339161	-0.00676994	-0.00459019
-0.205853	-0.088179	0.00963112	-0.00709116	-0.00448139
-0.204852	-0.084616	0.0154742	-0.00718454	-0.00428947
-0.203852	-0.0806552	0.020865	-0.00693159	-0.00378333
-0.202851	-0.0763122	0.0257517	-0.00677628	-0.00343714
-0.201851	-0.0716094	0.0300871	-0.00723835	-0.00294067
-0.20085	-0.0665752	0.0338295	-0.00720878	-0.00280263
-0.19985	-0.0612445	0.0369427	-0.00707174	-0.00315251
-0.198849	-0.0554058	0.0397116	-0.00655739	-0.00233876
-0.197849	-0.0493655	0.0417948	-0.00683417	-0.00245774
-0.196848	-0.043179	0.0431707	-0.00700287	-0.00200415
-0.195848	-0.0369058	0.0438249	-0.00721549	-0.00183383
-0.194847	-0.0306088	0.0437508	-0.00680168	-0.00175302
-0.193847	-0.0243533	0.0429494	-0.00635641	-0.00250212
-0.192846	-0.0182065	0.0414294	-0.00604241	-0.00232682
-0.191846	-0.012236	0.0392076	-0.00608298	-0.00243042
-0.190845	-0.00650951	0.0363083	-0.00564486	-0.001609
-0.189845	-0.001093	0.0327635	-0.00546799	-0.00108405
-0.188844	0.00394973	0.0286127	-0.00479041	-0.000828653
-0.187844	0.00855836	0.0239024	-0.0040183	-0.0011215
-0.186843	0.012677	0.018686	-0.00388351	-0.00148373
-0.185843	0.0162552	0.0130231	-0.00373128	-0.000895476
-0.184842	0.0192489	0.00697897	-0.00434428	-0.00148985
-0.183842	0.021621	0.00062428	-0.00435922	-0.00303086
-0.182841	0.0233426	-0.00596589	-0.00397095	-0.00299738
-0.181841	0.0243931	-0.0127126	-0.00367202	-0.00261248
-0.18084	0.024761	-0.019534	-0.00323727	-0.00181063
-0.17984	0.024444	-0.026346	-0.00175608	-0.00172085
-0.178839	0.0236984	-0.0327277	-0.00208468	-0.000973501
-0.177839	0.0222875	-0.0389399	-0.00221925	-0.000944257
-0.176838	0.0202333	-0.044903	-0.00179754	-0.000470729
-0.175838	0.017567	-0.0505392	-0.00124993	0.000247257
-0.174837	0.0143285	-0.0557728	-0.00120813	0.000417119
-0.173837	0.0105659	-0.0605316	-0.0013451	0.000674583
-0.172836	0.00633463	-0.0647476	-0.000985167	0.00107314
-0.171836	0.00169672	-0.0683583	-0.000955836	0.00151531
-0.170835	-0.0032802	-0.0713073	-0.0020134	0.001896
-0.169835	-0.00852398	-0.073545	-0.00172262	0.00259942
-0.168834	-0.0139591	-0.0750299	-0.00116151	0.00206571
-0.167834	-0.0195077	-0.0757285	-0.000916476	0.00206443
-0.166833	-0.0250913	-0.0756165	-0.00076546	0.00212655
-0.165833	-0.0306312	-0.0746788	-0.000787567	0.0023288
-0.164832	-0.0360506	-0.0729099	-0.000472023	0.00214425
-0.163832	-0.0412752	-0.0703141	-0.000848777	0.00119024
-0.162831	-0.0462346	-0.0669056	-0.000394822	0.00154927
-0.161831	-0.0508633	-0.0627084	2.68681e-05	0.00116612
-0.16083	-0.0551017	-0.0577561	0.00106625	0.0019902
-0.15983	-0.0588972	-0.0520913	0.000754341	0.00170394
-0.158829	-0.0619599	-0.0454204	0.000274322	0.00288069
-0.157829	-0.0644974	-0.0381611	-0.000161841	0.00276547
-0.156828	-0.0664865	-0.0303864	-0.000364776	0.00191347
-0.155828	-0.0679133	-0.0221755	-0.0014629	0.0015627
-0.154827	-0.0687737	-0.0136137	-0.0011482	0.00147265
-0.153827	-0.0690729	-0.00479067	-7.63747e-05	0.00186034
-0.152826	-0.0688261	0.0042002	0.000290329	0.0017433
-0.151826	-0.0680574	0.0132627	0.000856723	0.0014436
-0.150825	-0.0667999	0.0222991	0.000691662	0.00123922
-0.149825	-0.0650949	0.0312111	0.00136961	0.00148534
-0.148824	-0.0629912	0.039901	0.00135079	0.00147215
-0.147824	-0.0605441	0.0482729	0.00195503	0.0013143
-0.146823	-0.0578147	0.0562335	0.00234241	0.00120326
-0.145823	-0.0548686	0.0636939	0.00191687	0.000831052
-0.144822	-0.0517749	0.0705698	0.00104556	0.0003898
-0.143822	-0.0486048	0.0767832	0.00147644	0.0014276
-0.142821	-0.0454308	0.0822631	0.00127707	0.00220324
-0.141821	-0.0423248	0.086946	0.00118113	0.0031197
-0.14082	-0.0393577	0.0907775	0.000802523	0.00330636
-0.13982	-0.0365976	0.0937123	0.000775937	0.00346836
-0.138819	-0.0338313	0.0960388	0.00114171	0.00309954
-0.137819	-0.0313987	0.0974006	0.000908479	0.00313614
-0.136818	-0.029359	0.0977774	0.00133316	0.00308197
-0.135818	-0.0277647	0.0971602	0.00101065	0.00334354
-0.134817	-0.0266612	0.0955508	0.000636431	0.00331485
-0.133817	-0.026086	0.0929619	0.000993903	0.00366416
-0.132816	-0.0260684	0.089417	0.0017317	0.00335594
-0.131816	-0.026629	0.0849499	0.00113416	0.00293205
-0.130815	-0.0277796	0.0796043	0.00132797	0.00237192
-0.129815	-0.0295227	0.0734336	0.00198311	0.00281179
-0.128814	-0.0318522	0.0664997	0.00223151	0.0030556
-0.127814	-0.0347531	0.0588729	0.00291811	0.00311815
-0.126813	-0.0382017	0.0506304	0.00332139	0.00338703
-0.125813	-0.0421662	0.0418562	0.00356679	0.00369664
-0.124812	-0.0466074	0.0326398	0.00342491	0.00316845
-0.123812	-0.0514786	0.0230749	0.00388585	0.00330185
-0.122811	-0.0567269	0.0132593	0.0039192	0.00275003
-0.121811	-0.0622936	0.00329303	0.00377228	0.00303957
-0.12081	-0.0681152	-0.00672223	0.00336298	0.00270013
-0.11981	-0.0741241	-0.0166843	0.00338115	0.00344606
-0.118809	-0.0799754	-0.0261748	0.003259	0.00362474
-0.117809	-0.085878	-0.0354217	0.00373992	0.00360799
-0.116808	-0.0917623	-0.0443327	0.00422378	0.00366049
-0.115808	-0.0975584	-0.0528188	0.00424215	0.00437765
-0.114807	-0.103196	-0.0607951	0.00446919	0.00497979
-0.113807	-0.108608	-0.0681816	0.00469897	0.00441512
-0.112806	-0.113728	-0.0749043	0.00556673	0.0044918
-0.111806	-0.118492	-0.0808959	0.00475034	0.0052549
-0.110805	-0.122842	-0.0860961	0.00555893	0.00559276
-0.109805	-0.126723	-0.0904526	0.00494167	0.00572012
-0.108804	-0.130086	-0.0939213	0.00564469	0.00463896
-0.107804	-0.132887	-0.0964669	0.00555925	0.00459243
-0.106803	-0.135088	-0.0980632	0.00529777	0.00478367
-0.105803	-0.13666	-0.0986929	0.00502045	0.00435098
-0.104802	-0.137577	-0.098348	0.00488731	0.00469913
-0.103802	-0.137824	-0.09703	0.00453759	0.00452701
-0.102801	-0.13739	-0.0947491	0.0051309	0.0043787
-0.101801	-0.136273	-0.0915245	0.00529437	0.00505995
-0.1008	-0.134478	-0.0873839	0.0062551	0.0041657
-0.0997999	-0.132016	-0.0823634	0.0059875	0.00487785
-0.0987994	-0.12865	-0.0761922	0.00560302	0.00570121
-0.0977989	-0.124669	-0.0692449	0.00595635	0.00634871
-0.0967984	-0.120108	-0.0615842	0.00592933	0.00619897
-0.0957979	-0.11501	-0.0532784	0.0055953	0.00556862
-0.0947974	-0.109418	-0.0444009	0.00592577	0.00632068
-0.0937969	-0.103385	-0.0350293	0.00599692	0.00650131
-0.0927964	-0.096963	-0.025245	0.00630679	0.00645734
-0.0917959	-0.0902108	-0.015132	0.00636793	0.00683928
-0.0907954	-0.0831885	-0.00477649	0.00638715	0.00719708
-0.0897949	-0.0759586	0.00573426	0.00643146	0.00805225
-0.0887944	-0.0685849	0.0163125	0.00676533	0.00749618
-0.0877939	-0.0611319	0.0268709	0.00684394	0.00764285
-0.0867934	-0.053664	0.0373233	0.00746817	0.00760333
-0.0857929	-0.0462449	0.0475855	0.00817483	0.00777896
-0.0847924	-0.0389365	0.0575761	0.00808821	0.00841854
-0.0837919	-0.0317988	0.0672171	0.00745787	0.0085128
-0.0827914	-0.0248886	0.0764347	0.008086	0.00852796
-0.0817909	-0.018259	0.0851599	0.00777899	0.00845913
-0.0807904	-0.0119587	0.093329	0.00777962	0.0081825
-0.0797899	-0.00603161	0.100884	0.00752699	0.00844561
-0.0787894	-0.000295698	0.108099	0.00829906	0.00814804
-0.0777889	0.00498832	0.114598	0.00794243	0.00838624
-0.0767884	0.00979121	0.120338	0.00780994	0.00773209
-0.0757879	0.0140908	0.125282	0.00877624	0.00795241
-0.0747874	0.0178725	0.129403	0.00894368	0.00807805
-0.0737869	0.0211291	0.13268	0.00871831	0.00835012
-0.0727864	0.0238613	0.135098	0.00911533	0.00917463
-0.0717859	0.0260773	0.136653	0.00937485	0.00972525
-0.0707854	0.0277931	0.137347	0.00936024	0.00940874
-0.0697849	0.0290322	0.137187	0.00978501	0.00894364
-0.0687844	0.0298251	0.136191	0.00977268	0.00899413
-0.0677839	0.0302094	0.13438	0.0105548	0.00880378
-0.0667834	0.0302289	0.131785	0.010399	0.00808037
-0.0657829	0.0299332	0.12844	0.0105373	0.00738062
-0.0647824	0.0293772	0.124386	0.0112293	0.00799203
-0.0637819	0.0286204	0.11967	0.0113246	0.00770191
-0.0627814	0.0277258	0.11434	0.0109547	0.00745475
-0.0617809	0.0267597	0.108454	0.0124283	0.0078679
-0.0607804	0.02579	0.102068	0.0122536	0.00758198
-0.0597799	0.0248861	0.0952448	0.012695	0.00703178
-0.0587794	0.0243166	0.0883489	0.0123103	0.00716186
-0.0577789	0.0239391	0.081136	0.0119131	0.00699796
-0.0567784	0.0238175	0.0736678	0.0125068	0.00673363
-0.0557779	0.0240131	0.0660073	0.0129598	0.00629079
-0.0547774	0.0245838	0.0582172	0.0130561	0.00613135
-0.0537769	0.0255832	0.0503601	0.0131266	0.00615695
-0.0527764	0.0270596	0.0424975	0.0133595	0.00548355
-0.0517759	0.0290553	0.0346891	0.0126877	0.00576205
-0.0507754	0.0316056	0.0269928	0.0131867	0.00662054
-0.0497749	0.0347379	0.0194633	0.0126987	0.00657111
-0.0487744	0.038472	0.0121526	0.0126588	0.00621603
-0.0477739	0.0428184	0.00510892	0.0132571	0.00555568
-0.0467734	0.0477791	-0.0016234	0.0131841	0.00574909
-0.0457729	0.0533465	-0.00800429	0.0140943	0.00599078
-0.0447724	0.0595041	-0.0139981	0.0148262	0.00603166
-0.0437719	0.0662258	-0.019574	0.0150645	0.0056885
-0.0427714	0.0734769	-0.0247059	0.0158714	0.00549458
-0.0417709	0.0812137	-0.0293723	0.015819	0.00550673
-0.0407704	0.0893847	-0.0335569	0.0154579	0.00594495
-0.0397699	0.0979308	-0.0372481	0.0159605	0.00564599
-0.0387694	0.107008	-0.0401321	0.0170891	0.00655062
-0.0377689	0.116309	-0.0425263	0.0169331	0.00665226
-0.0367684	0.125754	-0.0444376	0.0169285	0.00724378
-0.0357679	0.13526	-0.0458766	0.0170573	0.00706358
-0.0347674	0.144742	-0.0468576	0.017282	0.00724331
-0.0337669	0.154112	-0.0473979	0.0164912	0.00689294
-0.0327664	0.163284	-0.0475177	0.0163629	0.00770597
-0.0317659	0.172173	-0.0472399	0.0160728	0.00811931
-0.0307654	0.180696	-0.0465893	0.0162268	0.0076797
-0.0297649	0.188772	-0.0455928	0.0157236	0.00796078
-0.0287644	0.196327	-0.0442784	0.0165915	0.00803294
-0.0277639	0.203291	-0.0426754	0.0168	0.00865314
-0.0267634	0.209602	-0.0408134	0.0165094	0.00882584
-0.0257629	0.215202	-0.0387223	0.0167227	0.00939124
-0.0247624	0.220046	-0.0364317	0.0173778	0.00956348
-0.0237619	0.224094	-0.0339705	0.0179488	0.00992927
-0.0227614	0.227317	-0.0313667	0.018683	0.0102347
-0.0217609	0.229696	-0.0286467	0.0187868	0.00996855
-0.0207604	0.231221	-0.0258352	0.0192598	0.0103458
-0.0197599	0.231893	-0.0229548	0.0190836	0.0110431
-0.0187594	0.232038	-0.0196884	0.0189911	0.0110505
-0.0177589	0.231356	-0.0164014	0.0197299	0.0117566
-0.0167584	0.22987	-0.0131146	0.0201251	0.0118037
-0.0157579	0.227614	-0.00984579	0.0200748	0.0118721
-0.0147574	0.224629	-0.00660971	0.0200874	0.0119821
-0.0137569	0.220965	-0.00341804	0.0194861	0.0121002
-0.0127564	0.216676	-0.000279398	0.019808	0.012227
-0.0117559	0.211824	0.00280054	0.019478	0.0116346
-0.0107554	0.206476	0.0058189	0.0199004	0.0123844
-0.00975488	0.200702	0.00877548	0.0196223	0.0122105
-0.00875438	0.194574	0.0116725	0.0199287	0.0130452
-0.00775388	0.188166	0.0145145	0.0206064	0.013222
-0.00675338	0.181554	0.0173079	0.0211655	0.0135404
-0.00575288	0.17481	0.0200608	0.0204399	0.0127186
-0.00475238	0.168009	0.022783	0.020535	0.0125145
-0.00375188	0.161219	0.025485	0.0212277	0.0129371
-0.00275138	0.154507	0.0281786	0.0213803	0.0127623
-0.00175088	0.147935	0.0308759	0.021668	0.0130042
-0.000750375	0.141559	0.0335892	0.022067	0.0130026
0.000250125	0.135432	0.0363308	0.0213457	0.0121691
0.00125063	0.129961	0.0394551	0.021844	0.0118797
0.00225113	0.124821	0.0426268	0.0217058	0.0121769
0.00325163	0.120037	0.0458499	0.0222924	0.0119973
0.00425213	0.115624	0.0491272	0.0227109	0.0117479
0.00525263	0.111589	0.0524598	0.0224945	0.0124455
0.00625313	0.107933	0.055847	0.0227663	0.0125007
0.00725363	0.104648	0.0592863	0.0227369	0.012674
0.00825413	0.10172	0.0627729	0.0231588	0.0129683
0.00925463	0.099125	0.0663002	0.0231245	0.0124383
0.0102551	0.0968363	0.0698589	0.0233053	0.0124302
0.0112556	0.0948193	0.073438	0.0239462	0.0130692
0.0122561	0.0930351	0.0770242	0.0241793	0.0130875
0.0132566	0.0914406	0.0806021	0.0245054	0.0124455
0.0142571	0.0899895	0.0841546	0.0245361	0.012459
0.0152576	0.0886332	0.0876632	0.0247001	0.0124545
0.0162581	0.0873218	0.0911076	0.0250299	0.0120671
0.0172586	0.0860053	0.0944668	0.0244249	0.0125625
0.0182591	0.0846342	0.097719	0.0240945	0.012751
0.0192596	0.0831608	0.100842	0.0250151	0.0134974
0.0202601	0.0815401	0.103814	0.025365	0.0136414
0.0212606	0.0800348	0.106957	0.0257	0.0135333
0.0222611	0.0783025	0.109899	0.0257886	0.0139612
0.0232616	0.0763054	0.112614	0.0259097	0.0141652
0.0242621	0.0740108	0.115077	0.0262623	0.0145002
0.0252626	0.0713924	0.117265	0.0260594	0.0142506
0.0262631	0.0684301	0.119158	0.0267867	0.0139139
0.0272636	0.0651105	0.120738	0.0264451	0.0138815
0.0282641	0.0614274	0.12199	0.0259716	0.013797
0.0292646	0.0573815	0.122901	0.0257743	0.0133908
0.0302651	0.0529805	0.123462	0.0260155	0.013415
0.0312656	0.0482394	0.123669	0.0263811	0.0133294
0.0322661	0.0431795	0.123519	0.026118	0.0143184
0.0332666	0.0378291	0.123015	0.0266668	0.0147001
0.0342671	0.032222	0.122163	0.026924	0.0149964
0.0352676	0.026398	0.120973	0.027152	0.0136544
0.0362681	0.0204016	0.119462	0.0273199	0.0137248
0.0372686	0.0142819	0.117646	0.0278523	0.0138094
0.0382691	0.00809161	0.115549	0.027281	0.0132403
0.0392696	0.00188628	0.113197	0.0269347	0.0128764
0.0402701	-0.00427632	0.110622	0.0265955	0.0132532
0.0412706	-0.0101038	0.108183	0.0259083	0.0139417
0.0422711	-0.015782	0.105582	0.025734	0.0141752
0.0432716	-0.0212554	0.102854	0.0266633	0.0143041
0.0442721	-0.0264691	0.100036	0.026897	0.0146236
0.0452726	-0.0313701	0.0971696	0.0269563	0.0147929
0.0462731	-0.0359076	0.094296	0.0269448	0.0156929
0.0472736	-0.0400341	0.0914588	0.0272396	0.0150911
0.0482741	-0.0437061	0.0887021	0.0276982	0.0154567
0.0492746	-0.0468847	0.0860705	0.0289097	0.0156188
0.0502751	-0.0495362	0.0836082	0.028571	0.0154334
0.0512756	-0.0516327	0.0813583	0.0287052	0.0150853
0.0522761	-0.0531523	0.0793627	0.0289196	0.0144061
0.0532766	-0.0540794	0.0776612	0.0291788	0.0138578
0.0542771	-0.0544053	0.0762908	0.0297206	0.0137614
0.0552776	-0.0541278	0.0752856	0.0300873	0.0145001
0.0562781	-0.0532514	0.0746761	0.0301893	0.0145142
0.0572786	-0.0517869	0.0744888	0.0301463	0.0147771
0.0582791	-0.0497518	0.0747456	0.0313285	0.0142744
0.0592796	-0.0471693	0.0754639	0.031323	0.014252
0.0602801	-0.0440679	0.0766558	0.030664	0.0140925
0.0612806	-0.0403206	0.0786202	0.0312811	0.0135828
0.0622811	-0.036145	0.0810595	0.0312519	0.01344
0.0632816	-0.0315849	0.0839645	0.0304499	0.0132918
0.0642821	-0.0266861	0.0873201	0.0305701	0.0136133
0.0652826	-0.021496	0.0911057	0.0308927	0.0136233
0.0662831	-0.016063	0.0952951	0.0306224	0.0133757
0.0672836	-0.0104356	0.0998566	0.0304556	0.0133473
0.0682841	-0.00466177	0.104753	0.0298285	0.0136748
0.0692846	0.00121162	0.109944	0.0296378	0.0130399
0.0702851	0.00713946	0.115382	0.0295098	0.013247
0.0712856	0.013079	0.121017	0.0290518	0.0132897
0.0722861	0.0189903	0.126794	0.0288218	0.0131818
0.0732866	0.0248369	0.132658	0.0292876	0.0124844
0.0742871	0.030586	0.138548	0.0297463	0.0121741
0.0752876	0.0362087	0.144402	0.0295241	0.011963
0.0762881	0.0416809	0.150159	0.030124	0.0118558
0.0772886	0.0469826	0.155755	0.0298736	0.0115945
0.0782891	0.0520987	0.161129	0.0294926	0.0111743
0.0792896	0.0570187	0.166219	0.0288555	0.011964
0.0802901	0.061737	0.170965	0.0287046	0.0119852
0.0812906	0.0663717	0.17561	0.0284262	0.0128714
0.0822911	0.0707815	0.179791	0.0289617	0.0125895
0.0832916	0.074973	0.183455	0.0291376	0.0120773
0.0842921	0.0789577	0.186554	0.0297678	0.0118618
0.0852926	0.0827513	0.189044	0.029639	0.0116639
0.0862931	0.0863737	0.19089	0.0297548	0.011196
0.0872936	0.0898477	0.192063	0.0296315	0.0108011
0.0882941	0.0931992	0.192538	0.0299352	0.0108422
0.0892946	0.0964556	0.192303	0.0301672	0.0105165
0.0902951	0.0996459	0.191349	0.0301953	0.00961065
0.0912956	0.1028	0.189677	0.0304438	0.00942336
0.0922961	0.105946	0.187296	0.0303503	0.00937834
0.0932966	0.109114	0.184222	0.0307061	0.00964061
0.0942971	0.11233	0.180481	0.0304851	0.0101471
0.0952976	0.115621	0.176103	0.0301791	0.010672
0.0962981	0.119009	0.171128	0.030195	0.0105317
0.0972986	0.122513	0.165604	0.0308563	0.010643
0.0982991	0.126153	0.159583	0.0310362	0.0100066
0.0992996	0.12994	0.153125	0.0318768	0.0104668
0.1003	0.133886	0.146294	0.0387584	0.0145892
0.101301	0.1381	0.139456	0.0456823	0.0192663
0.102301	0.142454	0.132375	0.051666	0.0238492
0.103302	0.146946	0.125123	0.0578687	0.0277622
0.104302	0.151576	0.117777	0.0642943	0.0308462
0.105303	0.15634	0.110413	0.0701429	0.0349371
0.106303	0.161233	0.103111	0.0762287	0.0389353
0.107304	0.166248	0.0959498	0.0828435	0.0426374
0.108304	0.17138	0.0890087	0.0892431	0.0467121
0.109305	0.17662	0.0823641	0.09571	0.0508239
0.110305	0.181961	0.0760906	0.100554	0.0539934
0.111306	0.187395	0.0702591	0.106569	0.058374
0.112306	0.192914	0.0649362	0.112501	0.061649
0.113307	0.198511	0.0601835	0.118435	0.0650264
0.114307	0.20418	0.0560568	0.124108	0.068317
0.115308	0.209915	0.0526056	0.129568	0.0709345
0.116308	0.215712	0.0498723	0.13477	0.07319
0.117309	0.221566	0.047892	0.139639	0.076032
0.118309	0.227476	0.046692	0.145547	0.0793372
0.11931	0.233439	0.0462916	0.151276	0.0827968
0.12031	0.239456	0.046702	0.157737	0.0862049
0.121311	0.245564	0.0481901	0.163917	0.0893885
0.122311	0.251696	0.0504771	0.169311	0.0926387
0.123312	0.257855	0.0535454	0.174748	0.0965837
0.124312	0.264045	0.0573698	0.179561	0.0997234
0.125313	0.270272	0.0619176	0.184676	0.102983
0.126313	0.276541	0.0671495	0.19044	0.105355
0.127314	0.282859	0.0730195	0.19561	0.107969
0.128314	0.289228	0.079476	0.20124	0.110563
0.129315	0.295654	0.0864619	0.206999	0.11339
0.130315	0.302136	0.0939154	0.211602	0.115397
0.131316	0.308673	0.101771	0.217014	0.118712
0.132316	0.315259	0.10996	0.222071	0.120492
0.133317	0.321883	0.11841	0.226593	0.123219
0.134317	0.32853	0.127049	0.231397	0.12631
0.135318	0.335179	0.135804	0.236394	0.12977
0.136318	0.341803	0.144599	0.241246	0.132486
0.137319	0.348369	0.153362	0.246163	0.135365
0.138319	0.354837	0.162022	0.25086	0.137695
0.13932	0.361161	0.170507	0.255582	0.14127
0.14032	0.367288	0.178753	0.260613	0.143726
0.141321	0.37315	0.186969	0.264957	0.14683
0.142321	0.378656	0.194814	0.26998	0.149059
0.143322	0.383738	0.202228	0.274504	0.151863
0.144322	0.388324	0.209156	0.278926	0.154775
0.145323	0.392341	0.215549	0.283638	0.157311
0.146323	0.395714	0.221364	0.288719	0.15965
0.147324	0.398365	0.226563	0.293813	0.161785
0.148324	0.400218	0.231114	0.298316	0.16407
0.149325	0.401198	0.234991	0.303521	0.166361
0.150325	0.401232	0.238175	0.308208	0.168017
0.151326	0.400248	0.240652	0.312234	0.170178
0.152326	0.39818	0.242412	0.316843	0.172828
0.153327	0.394966	0.243454	0.321888	0.174415
0.154327	0.390549	0.243778	0.326986	0.176424
0.155328	0.384881	0.243394	0.331879	0.178338
0.156328	0.377919	0.242311	0.336428	0.180596
0.157329	0.369629	0.240547	0.341132	0.183575
0.158329	0.359988	0.238122	0.345651	0.186022
0.15933	0.34898	0.235059	0.349654	0.188485
0.16033	0.336601	0.231385	0.353503	0.190885
0.161331	0.322851	0.227423	0.358819	0.192967
0.162331	0.307722	0.222898	0.362403	0.194681
0.163332	0.291244	0.217842	0.367212	0.197405
0.164332	0.273459	0.212286	0.371172	0.199976
0.165333	0.254421	0.206262	0.375221	0.202597
0.166333	0.234196	0.199804	0.379709	0.205407
0.167334	0.212862	0.192949	0.383792	0.208012
0.168334	0.190507	0.185732	0.387551	0.210521
0.169335	0.167227	0.178188	0.39191	0.212327
0.170335	0.14313	0.170354	0.39732	0.214165
0.171336	0.118328	0.162265	0.402134	0.216697
0.172336	0.0929417	0.153956	0.406855	0.218463
0.173337	0.0670959	0.145461	0.411963	0.21987
0.174337	0.0409194	0.136814	0.415952	0.222198
0.175338	0.0145433	0.128048	0.419814	0.224975
0.176338	-0.0118998	0.119194	0.423665	0.227004
0.177339	-0.0382777	0.110282	0.428268	0.229945
0.178339	-0.0644597	0.101344	0.43216	0.231322
0.17934	-0.0903175	0.0924078	0.436678	0.232886
0.18034	-0.115727	0.0835021	0.440943	0.234995
0.181341	-0.140583	0.0749238	0.444437	0.237043
0.182341	-0.164782	0.0664163	0.44865	0.239097
0.183342	-0.188214	0.0580021	0.453044	0.240703
0.184342	-0.210776	0.0497038	0.457527	0.241543
0.185343	-0.23237	0.0415441	0.462941	0.243701
0.186343	-0.252907	0.0335462	0.466815	0.245179
0.187344	-0.272303	0.0257331	0.470836	0.247115
0.188344	-0.290486	0.0181282	0.474645	0.249204
0.189345	-0.307387	0.0107552	0.478058	0.250409
0.190345	-0.32295	0.00363792	0.48196	0.252607
0.191346	-0.337125	-0.00319994	0.485649	0.255382
0.192346	-0.349871	-0.00973447	0.488786	0.257318
0.193347	-0.361155	-0.015942	0.493267	0.259889
0.194347	-0.370953	-0.0217989	0.496711	0.261131
0.195348	-0.379248	-0.0272823	0.501158	0.262841
0.196348	-0.386032	-0.0323694	0.504423	0.265106
0.197349	-0.391302	-0.0370384	0.507773	0.266906
0.198349	-0.395064	-0.0412684	0.511068	0.26886
0.19935	-0.39733	-0.0450394	0.513963	0.270168
0.20035	-0.398116	-0.0483329	0.516522	0.272756
0.201351	-0.397422	-0.0508629	0.521052	0.2745
0.202351	-0.395327	-0.0528949	0.524872	0.275735
0.203352	-0.391861	-0.0544198	0.528249	0.27698
0.204352	-0.38706	-0.0554303	0.531777	0.27792
0.205353	-0.38096	-0.0559214	0.53572	0.279403
0.206353	-0.373601	-0.05589	0.538941	0.280916
0.207354	-0.365025	-0.0553359	0.542136	0.282157
0.208354	-0.355275	-0.0542612	0.545238	0.284921
0.209355	-0.344394	-0.0526712	0.548294	0.287128
0.210355	-0.33243	-0.0505737	0.552134	0.288835
0.211356	-0.31943	-0.0479801	0.555445	0.29046
0.212356	-0.305441	-0.0449045	0.559155	0.292448
0.213357	-0.290515	-0.0413642	0.562624	0.29442
0.214357	-0.274701	-0.0373796	0.56627	0.294834
0.215358	-0.258052	-0.0329742	0.569755	0.296248
0.216358	-0.24062	-0.0281739	0.572916	0.297121
0.217359	-0.222459	-0.0230078	0.576043	0.299134
0.218359	-0.203624	-0.0175068	0.580104	0.300241
0.21936	-0.184171	-0.0117044	0.583827	0.302119
0.22036	-0.164154	-0.00563563	0.586944	0.303739
0.221361	-0.143567	0.000935653	0.590242	0.305076
0.222361	-0.122555	0.00769054	0.593471	0.308261
0.223362	-0.101174	0.014586	0.596338	0.310618
0.224362	-0.0794794	0.0215787	0.599619	0.311308
0.225363	-0.0575263	0.0286257	0.603522	0.312978
0.226363	-0.0353671	0.0356846	0.606095	0.314382
0.227364	-0.0130527	0.0427142	0.609544	0.315378
0.228364	0.00936787	0.0496746	0.612532	0.316828
0.229365	0.0318476	0.0565277	0.616184	0.317914
0.230365	0.0543416	0.0632376	0.61862	0.319848
0.231366	0.0768076	0.0697712	0.622191	0.32128
0.232366	0.0992056	0.076098	0.625799	0.322807
0.233367	0.121498	0.0821908	0.629424	0.324098
0.234367	0.143651	0.088026	0.633086	0.325761
0.235368	0.165633	0.0935835	0.63604	0.326805
0.236368	0.187414	0.0988473	0.63899	0.327675
0.237369	0.20897	0.103805	0.641138	0.329758
0.238369	0.230277	0.10845	0.643875	0.331177
0.23937	0.251316	0.112778	0.647245	0.33289
0.24037	0.27207	0.116789	0.65047	0.334605
0.241371	0.292614	0.12075	0.653487	0.335819
0.242371	0.312825	0.124399	0.657227	0.33655
0.243372	0.332693	0.127745	0.659959	0.337917
0.244372	0.352215	0.130801	0.663201	0.339034
0.245373	0.371389	0.133581	0.665504	0.339698
0.246373	0.390219	0.136107	0.668686	0.340749
0.247374	0.408709	0.138399	0.671741	0.342045
0.248374	0.426867	0.140483	0.674045	0.342814
0.249375	0.444704	0.142386	0.677628	0.343722
0.250375	0.462229	0.144136	0.679923	0.344248
0.251376	0.479456	0.145763	0.68314	0.344518
0.252376	0.496398	0.147297	0.685684	0.345701
0.253377	0.513068	0.148768	0.688351	0.347522
0.254377	0.529479	0.150207	0.691987	0.349043
0.255378	0.545642	0.151644	0.695534	0.350132
0.256378	0.561569	0.153106	0.698744	0.351295
0.257379	0.577269	0.154621	0.701431	0.352245
0.258379	0.59275	0.156213	0.705111	0.353878
0.25938	0.608016	0.157908	0.707536	0.354416
0.26038	0.623072	0.159725	0.7098	0.355736
0.261381	0.638046	0.161946	0.711885	0.357073
0.262381	0.652785	0.164312	0.715052	0.358334
0.263382	0.667285	0.166834	0.717622	0.359639
0.264382	0.68154	0.169516	0.72061	0.360288
0.265383	0.695541	0.172362	0.723371	0.360516
0.266383	0.709281	0.175374	0.725339	0.359741
0.267384	0.722749	0.178548	0.728234	0.362065
0.268384	0.735934	0.18188	0.730933	0.364014
0.269385	0.748824	0.185365	0.733195	0.365245
0.270385	0.761409	0.188993	0.735751	0.365245
0.271386	0.773674	0.192752	0.738287	0.365648
0.272386	0.78561	0.19663	0.741184	0.366532
0.273387	0.797203	0.200613	0.743846	0.367238
0.274387	0.808444	0.204684	0.746557	0.366843
0.275388	0.819323	0.208827	0.748856	0.366849
0.276388	0.829832	0.213023	0.751777	0.367456
0.277389	0.839965	0.217257	0.754689	0.368356
0.278389	0.849718	0.221508	0.756831	0.36889
0.27939	0.859091	0.22576	0.759124	0.369738
0.28039	0.868084	0.229996	0.762041	0.36954
0.281391	0.876818	0.234447	0.764082	0.370458
0.282391	0.885167	0.238843	0.766295	0.371063
0.283392	0.893142	0.243162	0.768658	0.372791
0.284392	0.900759	0.24739	0.771339	0.374207
0.285393	0.908039	0.25151	0.77436	0.375086
0.286393	0.915006	0.255508	0.77684	0.375643
0.287394	0.921689	0.259373	0.77908	0.376983
0.288394	0.928123	0.263094	0.781876	0.378627
0.289395	0.934344	0.266663	0.784297	0.380735
0.290395	0.940394	0.270073	0.787319	0.381367
0.291396	0.946317	0.273318	0.789335	0.382255
0.292396	0.952159	0.276395	0.791437	0.382735
0.293397	0.95797	0.279301	0.794064	0.383375
0.294397	0.963799	0.282035	0.796422	0.383815
0.295398	0.969698	0.284597	0.798932	0.384554
0.296398	0.975719	0.286987	0.801755	0.385619
0.297399	0.981911	0.289206	0.804033	0.386703
0.298399	0.988325	0.291257	0.805264	0.387266
0.2994	0.995008	0.293142	0.807476	0.388021
0.3004	1.00201	0.294864	0.809303	0.388791
0.301401	1.00944	0.296672	0.811325	0.38989
0.302401	1.01725	0.298312	0.812929	0.390261
0.303402	1.02547	0.299785	0.81527	0.390165
0.304402	1.03413	0.301087	0.817257	0.390522
0.305403	1.04325	0.302219	0.819744	0.390928
0.306403	1.05285	0.303178	0.820921	0.391343
0.307404	1.06295	0.303963	0.823487	0.39226
0.308404	1.07355	0.304573	0.825375	0.392994
0.309405	1.08466	0.305004	0.827211	0.393761
0.310405	1.09626	0.305255	0.829244	0.394069
0.311406	1.10835	0.305324	0.831315	0.394866
0.312406	1.12091	0.305208	0.833949	0.395213
0.313407	1.13392	0.304905	0.835573	0.396493
0.314407	1.14732	0.304414	0.837307	0.396759
0.315408	1.1611	0.303733	0.839489	0.397539
0.316408	1.1752	0.30286	0.841766	0.39898
0.317409	1.18956	0.301797	0.843107	0.399969
0.318409	1.20413	0.300543	0.845609	0.400238
0.31941	1.21885	0.2991	0.847591	0.401019
0.32041	1.23364	0.297473	0.850203	0.402346
0.321411	1.2485	0.29593	0.851875	0.402227
0.322411	1.26328	0.294202	0.853133	0.402421
0.323412	1.2779	0.292292	0.855055	0.401983
0.324412	1.29227	0.290208	0.85656	0.402065
0.325413	1.30632	0.287957	0.858896	0.403478
0.326413	1.31996	0.285551	0.860248	0.403766
0.327414	1.33314	0.283004	0.862185	0.405413
0.328414	1.34577	0.280331	0.864157	0.406037
0.329415	1.35778	0.27755	0.86531	0.406018
0.330415	1.36911	0.274681	0.867071	0.406163
0.331416	1.3797	0.271747	0.868534	0.4067
0.332416	1.3895	0.268772	0.870097	0.407305
0.333417	1.39846	0.265782	0.87151	0.407755
0.334417	1.40655	0.262804	0.873792	0.408326
0.335418	1.41372	0.259866	0.875428	0.408701
0.336418	1.41995	0.256998	0.876618	0.408652
0.337419	1.42524	0.254231	0.878637	0.409404
0.338419	1.42956	0.251594	0.880438	0.40965
0.33942	1.43293	0.24912	0.881872	0.40973
0.34042	1.43535	0.246838	0.883498	0.409494
0.341421	1.43688	0.245025	0.885231	0.410274
0.342421	1.43749	0.243458	0.886736	0.410673
0.343422	1.43722	0.24216	0.886516	0.411534
0.344422	1.4361	0.241154	0.888221	0.411845
0.345423	1.43418	0.240463	0.8897	0.411993
0.346423	1.43152	0.240105	0.89086	0.412627
0.347424	1.42818	0.240098	0.892712	0.41284
0.348424	1.42421	0.240458	0.894137	0.413474
0.349425	1.4197	0.241197	0.895759	0.413846
0.350425	1.41471	0.242325	0.897611	0.414253
0.351426	1.40932	0.243848	0.898618	0.415304
0.352426	1.4036	0.24577	0.900453	0.41539
0.353427	1.39763	0.24809	0.901774	0.41487
0.354427	1.39149	0.250805	0.902475	0.41471
0.355428	1.38525	0.253907	0.904195	0.415523
0.356428	1.37897	0.257385	0.905488	0.415093
0.357429	1.37273	0.261226	0.907372	0.415551
0.358429	1.36658	0.265411	0.909362	0.415836
0.35943	1.36058	0.26992	0.911012	0.416035
0.36043	1.35478	0.274727	0.912421	0.416179
0.361431	1.34928	0.280049	0.913712	0.415974
0.362431	1.34405	0.285607	0.914991	0.416156
0.363432	1.33911	0.291363	0.916197	0.415865
0.364432	1.33448	0.297278	0.916963	0.415202
0.365433	1.33018	0.303312	0.91796	0.415057
0.366433	1.32621	0.30942	0.919302	0.415089
0.367434	1.32258	0.31556	0.920951	0.415177
0.368434	1.31926	0.321684	0.922086	0.415574
0.369435	1.31624	0.327749	0.922742	0.415408
0.370435	1.31351	0.333707	0.923475	0.415829
0.371436	1.31103	0.339514	0.923936	0.415779
0.372436	1.30876	0.345123	0.924769	0.417023
0.373437	1.30667	0.35049	0.925663	0.417822
0.374437	1.30471	0.355573	0.927756	0.418107
0.375438	1.30284	0.360331	0.928584	0.417876
0.376438	1.30099	0.364725	0.929731	0.418448
0.377439	1.29914	0.36872	0.930934	0.418994
0.378439	1.2972	0.372282	0.931353	0.418915
0.37944	1.29515	0.375383	0.932503	0.418586
0.38044	1.29292	0.377998	0.933559	0.418662
0.381441	1.29059	0.380357	0.934097	0.418606
0.382441	1.28796	0.382179	0.934105	0.419174
0.383442	1.28498	0.383448	0.93612	0.419087
0.384442	1.28161	0.384154	0.937617	0.419201
0.385443	1.27783	0.384289	0.937927	0.419268
0.386443	1.27359	0.383853	0.938372	0.418969
0.387444	1.26888	0.38285	0.93988	0.419709
0.388444	1.26369	0.38129	0.941391	0.420107
0.389445	1.258	0.379186	0.942633	0.42018
0.390445	1.25182	0.376558	0.943093	0.421042
0.391446	1.24515	0.373429	0.943592	0.421309
0.392446	1.238	0.369828	0.943981	0.421452
0.393447	1.23041	0.365786	0.944699	0.42153
0.394447	1.22238	0.36134	0.945324	0.421514
0.395448	1.21396	0.356527	0.946575	0.422518
0.396448	1.20518	0.35139	0.947256	0.422315
0.397449	1.19608	0.345973	0.947979	0.422223
0.398449	1.18671	0.340323	0.947958	0.42267
0.39945	1.17712	0.334489	0.948209	0.42366
0.40045	1.16736	0.328519	0.949399	0.422615
0.401451	1.15766	0.322718	0.949526	0.421936
0.402451	1.14786	0.316866	0.949596	0.421613
0.403452	1.13802	0.311009	0.949844	0.421866
0.404452	1.1282	0.305195	0.950701	0.42292
0.405453	1.11845	0.299471	0.950794	0.422441
0.406453	1.10883	0.293881	0.950561	0.422088
0.407454	1.09939	0.28847	0.951256	0.423423
0.408454	1.09018	0.283281	0.951965	0.424356
0.409455	1.08126	0.278355	0.95232	0.423549
0.410455	1.07267	0.273727	0.952804	0.424279
0.411456	1.06445	0.269434	0.953225	0.424792
0.412456	1.05664	0.265505	0.953739	0.42519
0.413457	1.04926	0.261969	0.954118	0.425438
0.414457	1.04234	0.258848	0.954627	0.425615
0.415458	1.03591	0.256162	0.955474	0.425538
0.416458	1.02997	0.253926	0.955079	0.424999
0.417459	1.02452	0.25215	0.955716	0.425005
0.418459	1.01956	0.25084	0.956189	0.424625
0.41946	1.01509	0.249997	0.956884	0.424784
0.42046	1.01108	0.24962	0.957652	0.425445
0.421461	1.00766	0.249917	0.958768	0.425052
0.422461	1.00463	0.250642	0.959259	0.425588
0.423462	1.00194	0.251776	0.95987	0.425034
0.424462	0.999569	0.253299	0.960544	0.424783
0.425463	0.997458	0.255186	0.961428	0.424939
0.426463	0.995563	0.257412	0.962047	0.424807
0.427464	0.993835	0.259948	0.96325	0.42486
0.428464	0.99222	0.262764	0.963404	0.42532
0.429465	0.990665	0.265826	0.963063	0.425275
0.430465	0.989115	0.269101	0.962612	0.425874
0.431466	0.987515	0.272554	0.962189	0.426278
0.432466	0.98581	0.276148	0.962367	0.425835
0.433467	0.983948	0.279847	0.96193	0.42638
0.434467	0.981877	0.283613	0.963257	0.42648
0.435468	0.979549	0.28741	0.962992	0.426597
0.436468	0.976919	0.2912	0.963098	0.426661
0.437469	0.973944	0.294947	0.962493	0.426818
0.438469	0.970588	0.298616	0.962515	0.426834
0.43947	0.966819	0.302175	0.963291	0.427279
0.44047	0.962609	0.30559	0.963144	0.426386
0.441471	0.958017	0.309048	0.963209	0.427058
0.442471	0.952937	0.312292	0.96371	0.42702
0.443472	0.947359	0.315294	0.963326	0.427306
0.444472	0.941285	0.31803	0.962898	0.426661
0.445473	0.934719	0.320478	0.962378	0.426909
0.446473	0.927678	0.322621	0.962138	0.427247
0.447474	0.920183	0.324448	0.961783	0.427046
0.448474	0.912265	0.325949	0.962309	0.426767
0.449475	0.90396	0.327119	0.963344	0.426923
0.450475	0.895312	0.327958	0.963353	0.427948
0.451476	0.886373	0.328469	0.963813	0.427539
0.452476	0.877197	0.328661	0.963574	0.426293
0.453477	0.867847	0.328545	0.963603	0.425728
0.454477	0.85839	0.328136	0.964252	0.425183
0.455478	0.848894	0.327454	0.964104	0.425831
0.456478	0.839433	0.326522	0.963913	0.426323
0.457479	0.830082	0.325365	0.964195	0.427001
0.458479	0.820918	0.324011	0.963694	0.427244
0.45948	0.812015	0.322493	0.962285	0.426407
0.46048	0.803452	0.320841	0.962504	0.425859
0.461481	0.795337	0.319314	0.962469	0.425554
0.462481	0.787704	0.317713	0.961125	0.426047
0.463482	0.78062	0.316071	0.960867	0.426049
0.464482	0.774146	0.314423	0.959915	0.425779
0.465483	0.768339	0.312801	0.960485	0.426367
0.466483	0.763252	0.311239	0.960192	0.425619
0.467484	0.758926	0.309769	0.959536	0.425348
0.468484	0.7554	0.30842	0.95953	0.425221
0.469485	0.7527	0.307221	0.959073	0.424703
0.470485	0.750846	0.306198	0.958977	0.424871
0.471486	0.749849	0.305373	0.958896	0.424371
0.472486	0.749709	0.304765	0.958447	0.423976
0.473487	0.750418	0.30439	0.957955	0.424295
0.474487	0.751959	0.304259	0.956988	0.423333
0.475488	0.754305	0.30438	0.955961	0.423581
0.476488	0.75742	0.304756	0.955814	0.423562
0.477489	0.76126	0.305385	0.955003	0.422706
0.478489	0.765773	0.306262	0.9544	0.4218
0.47949	0.770898	0.307378	0.953136	0.420877
0.48049	0.776571	0.30872	0.951741	0.421559
0.481491	0.782715	0.310463	0.951723	0.421449
0.482491	0.789262	0.312384	0.951152	0.420319
0.483492	0.796131	0.314455	0.950298	0.420956
0.484492	0.803237	0.31665	0.950007	0.420226
0.485493	0.810496	0.318939	0.949506	0.420291
0.486493	0.81782	0.321292	0.948746	0.420722
0.487494	0.825123	0.323678	0.948207	0.42022
0.488494	0.832322	0.326065	0.948045	0.419755
0.489495	0.839333	0.328423	0.94812	0.419919
0.490495	0.846079	0.330724	0.94748	0.419805
0.491496	0.852487	0.332939	0.947009	0.420163
0.492496	0.85849	0.335042	0.946642	0.419656
0.493497	0.864027	0.337012	0.945791	0.419152
0.494497	0.869045	0.338827	0.945336	0.419365
0.495498	0.873499	0.34047	0.94458	0.419219
0.496498	0.877353	0.341928	0.94429	0.419088
0.497499	0.88058	0.343191	0.944085	0.418255
0.498499	0.883161	0.344252	0.942277	0.418185
0.4995	0.885089	0.34511	0.942025	0.418113
0.5005	0.886364	0.345766	0.9407	0.417164
0.501501	0.886979	0.346408	0.939916	0.416709
0.502501	0.886978	0.346852	0.938935	0.416419
0.503502	0.886391	0.347108	0.938724	0.416839
0.504502	0.88525	0.347186	0.938403	0.415637
0.505503	0.883597	0.347103	0.937791	0.415508
0.506503	0.88148	0.346875	0.936448	0.414209
0.507504	0.878949	0.34652	0.935802	0.413797
0.508504	0.876063	0.346058	0.935287	0.413105
0.509505	0.872879	0.34551	0.935326	0.41288
0.510505	0.86946	0.344896	0.934051	0.41303
0.511506	0.865869	0.344235	0.933198	0.412583
0.512506	0.86217	0.343547	0.932462	0.412137
0.513507	0.858424	0.342847	0.932127	0.4109
0.514507	0.854693	0.342151	0.931743	0.410726
0.515508	0.851034	0.341471	0.930688	0.410241
0.516508	0.847502	0.340817	0.929028	0.409506
0.517509	0.844148	0.340194	0.927185	0.408737
0.518509	0.841017	0.339608	0.926589	0.408827
0.51951	0.838148	0.339057	0.926277	0.408086
0.52051	0.835575	0.33854	0.924976	0.407363
0.521511	0.833284	0.338229	0.924072	0.406741
0.522511	0.831352	0.337926	0.922877	0.406515
0.523512	0.829795	0.337618	0.921737	0.406913
0.524512	0.828617	0.337288	0.920613	0.405301
0.525513	0.827815	0.33692	0.919108	0.40565
0.526513	0.82738	0.336493	0.91752	0.405446
0.527514	0.827296	0.335991	0.916786	0.40499
0.528514	0.827539	0.335394	0.916188	0.404996
0.529515	0.828082	0.334684	0.914447	0.404256
0.530515	0.828889	0.333843	0.91338	0.404126
0.531516	0.829924	0.332858	0.912205	0.404677
0.532516	0.831145	0.331715	0.911416	0.403885
0.533517	0.832508	0.330405	0.910731	0.404138
0.534517	0.833969	0.328921	0.909519	0.404171
0.535518	0.83548	0.327259	0.908387	0.402863
0.536518	0.836998	0.325422	0.907557	0.4026
0.537519	0.838478	0.323414	0.906485	0.401957
0.538519	0.839877	0.321245	0.905699	0.400999
0.53952	0.841157	0.318931	0.904645	0.400457
0.54052	0.842282	0.316488	0.904298	0.400061
0.541521	0.843155	0.314179	0.903256	0.398884
0.542521	0.84384	0.311788	0.902912	0.398247
0.543522	0.844316	0.30934	0.901561	0.396965
0.544522	0.844564	0.306865	0.900736	0.396444
0.545523	0.844574	0.304396	0.900695	0.395593
0.546523	0.844338	0.301968	0.899934	0.395519
0.547524	0.843855	0.299618	0.899058	0.39562
0.548524	0.843129	0.297382	0.897326	0.395404
0.549525	0.842168	0.295299	0.895866	0.395589
0.550525	0.840986	0.293404	0.8957	0.394936
0.551526	0.839602	0.291734	0.894943	0.39429
0.552526	0.83804	0.290322	0.894826	0.393543
0.553527	0.836326	0.289199	0.892483	0.393419
0.554527	0.834493	0.288393	0.892009	0.392781
0.555528	0.832574	0.287929	0.890287	0.392445
0.556528	0.830607	0.287825	0.888772	0.392207
0.557529	0.82863	0.288097	0.887576	0.391001
0.558529	0.826684	0.288756	0.886278	0.390933
0.55953	0.824809	0.289808	0.883927	0.390054
0.56053	0.823045	0.291254	0.881998	0.389082
0.561531	0.821397	0.293294	0.881039	0.388843
0.562531	0.819961	0.295707	0.879789	0.388726
0.563532	0.818772	0.298476	0.878349	0.388439
0.564532	0.817861	0.30158	0.877643	0.387811
0.565533	0.817253	0.304996	0.876511	0.387506
0.566533	0.816971	0.308695	0.875174	0.387372
0.567534	0.817028	0.31265	0.874281	0.386974
0.568534	0.817437	0.316828	0.873479	0.386186
0.569535	0.818201	0.321196	0.871982	0.385222
0.570535	0.81932	0.325723	0.871268	0.383738
0.571536	0.820785	0.330376	0.869773	0.382861
0.572536	0.822586	0.335122	0.867806	0.382179
0.573537	0.824704	0.339932	0.866689	0.382263
0.574537	0.827117	0.344778	0.865374	0.381578
0.575538	0.829797	0.349636	0.86355	0.380402
0.576538	0.832714	0.354483	0.862298	0.380864
0.577539	0.835833	0.359302	0.860378	0.379895
0.578539	0.839116	0.36408	0.85961	0.379406
0.57954	0.842523	0.368809	0.858464	0.378587
0.58054	0.846013	0.373484	0.857574	0.377414
0.581541	0.84952	0.378296	0.856625	0.377076
0.582541	0.853046	0.383057	0.854471	0.376556
0.583542	0.856547	0.387773	0.852792	0.376205
0.584542	0.85998	0.392458	0.851577	0.376842
0.585543	0.863302	0.397128	0.849422	0.376291
0.586543	0.866471	0.401801	0.848131	0.376236
0.587544	0.869448	0.406502	0.846392	0.375974
0.588544	0.872194	0.411256	0.844056	0.376391
0.589545	0.874677	0.416091	0.842932	0.376231
0.590545	0.876865	0.421036	0.841143	0.376613
0.591546	0.878733	0.42612	0.839089	0.376061
0.592546	0.880259	0.431372	0.83795	0.37557
0.593547	0.881426	0.436819	0.836163	0.374848
0.594547	0.882224	0.442487	0.834648	0.373809
0.595548	0.882644	0.448399	0.834029	0.373692
0.596548	0.882687	0.454573	0.832612	0.373382
0.597549	0.882356	0.461025	0.831388	0.37301
0.598549	0.88166	0.467765	0.830404	0.371807
0.59955	0.880614	0.474797	0.828409	0.371571
0.60055	0.879236	0.482119	0.82703	0.37079
0.601551	0.877562	0.489947	0.825299	0.369647
0.602551	0.875624	0.498039	0.823596	0.369393
0.603552	0.873451	0.506372	0.821092	0.368341
0.604552	0.871072	0.514912	0.819551	0.367546
0.605553	0.868517	0.52362	0.81775	0.367319
0.606553	0.865818	0.532452	0.81731	0.367265
0.607554	0.863005	0.541355	0.8161	0.367193
0.608554	0.860108	0.550272	0.81426	0.366808
0.609555	0.857156	0.559141	0.812774	0.367076
0.610555	0.854176	0.567893	0.811577	0.36647
0.611556	0.851195	0.576457	0.810282	0.366623
0.612556	0.848235	0.58476	0.808399	0.366187
0.613557	0.845316	0.592726	0.807489	0.365772
0.614557	0.842456	0.600278	0.805502	0.365614
0.615558	0.839669	0.60734	0.803901	0.364956
0.616558	0.836965	0.613837	0.802185	0.364743
0.617559	0.834351	0.619696	0.800642	0.365026
0.618559	0.831832	0.62485	0.799533	0.363924
0.61956	0.829407	0.629235	0.797852	0.363266
0.62056	0.827074	0.632794	0.795704	0.363224
0.621561	0.824875	0.63569	0.793933	0.361756
0.622561	0.822768	0.63766	0.791512	0.361144
0.623562	0.820738	0.638668	0.789265	0.360867
0.624562	0.81877	0.63869	0.787674	0.360638
0.625563	0.816841	0.63771	0.786283	0.360332
0.626563	0.814929	0.635725	0.78432	0.360164
0.627564	0.813009	0.632743	0.783355	0.359703
0.628564	0.811055	0.628785	0.781176	0.359085
0.629565	0.809041	0.623883	0.77968	0.358529
0.630565	0.806938	0.618081	0.778063	0.357891
0.631566	0.804721	0.611434	0.775867	0.357467
0.632566	0.802365	0.604009	0.773698	0.356633
0.633567	0.799844	0.595883	0.772381	0.35614
0.634567	0.797139	0.587143	0.770863	0.355625
0.635568	0.79423	0.577882	0.769375	0.355564
0.636568	0.791102	0.568203	0.76776	0.355163
0.637569	0.787744	0.558215	0.766378	0.354433
0.638569	0.784148	0.548031	0.764423	0.354391
0.63957	0.78031	0.537766	0.762804	0.353394
0.64057	0.776233	0.527539	0.761956	0.352623
0.641571	0.771983	0.517707	0.760256	0.35121
0.642571	0.767527	0.508144	0.759117	0.350488
0.643572	0.762876	0.498959	0.757745	0.349001
0.644572	0.758049	0.490257	0.755757	0.348329
0.645573	0.753065	0.482135	0.753844	0.347489
0.646573	0.747949	0.474683	0.751991	0.346483
0.647574	0.742726	0.467981	0.75042	0.34563
0.648574	0.737426	0.462098	0.74925	0.343909
0.649575	0.73208	0.457094	0.747891	0.342772
0.650575	0.726722	0.453012	0.746296	0.341383
0.651576	0.721386	0.449884	0.744984	0.340924
0.652576	0.716107	0.44773	0.742785	0.339725
0.653577	0.710922	0.446553	0.741033	0.339596
0.654577	0.705865	0.446342	0.740422	0.338503
0.655578	0.700972	0.447073	0.739597	0.337334
0.656578	0.696276	0.448709	0.738085	0.336641
0.657579	0.691808	0.451199	0.736826	0.335526
0.658579	0.6876	0.454481	0.734897	0.334951
0.65958	0.683676	0.458482	0.733752	0.335112
0.66058	0.680062	0.463118	0.731591	0.333502
0.661581	0.676887	0.46854	0.729115	0.332882
0.662581	0.674072	0.474407	0.727212	0.332999
0.663582	0.671625	0.480615	0.726044	0.332252
0.664582	0.66955	0.487052	0.724215	0.331604
0.665583	0.667847	0.49361	0.721691	0.33039
0.666583	0.666507	0.500179	0.719813	0.330089
0.667584	0.66552	0.506652	0.71799	0.328871
0.668584	0.664868	0.512927	0.716025	0.328692
0.669585	0.664529	0.518909	0.714854	0.327885
0.670585	0.664476	0.524511	0.712679	0.327389
0.671586	0.66468	0.529656	0.711045	0.326293
0.672586	0.665104	0.534276	0.709251	0.325289
0.673587	0.665713	0.538317	0.707945	0.324074
0.674587	0.666467	0.541739	0.706355	0.322491
0.675588	0.667322	0.544514	0.704948	0.321821
0.676588	0.668237	0.54663	0.703633	0.321582
0.677589	0.669167	0.548088	0.701864	0.321117
0.678589	0.67007	0.548905	0.700191	0.319514
0.67959	0.670903	0.54911	0.697843	0.317915
0.68059	0.671625	0.548748	0.694931	0.316994
0.681591	0.672319	0.5481	0.69312	0.317197
0.682591	0.672841	0.547003	0.690917	0.316857
0.683592	0.673155	0.545529	0.689034	0.315386
0.684592	0.673228	0.543759	0.687704	0.314478
0.685593	0.673031	0.541779	0.686018	0.313898
0.686593	0.672537	0.539679	0.684633	0.313207
0.687594	0.671726	0.537553	0.682874	0.312263
0.688594	0.67058	0.535493	0.681102	0.312227
0.689595	0.669089	0.533589	0.679182	0.31137
0.690595	0.667244	0.531926	0.677265	0.311412
0.691596	0.665044	0.530584	0.67577	0.309898
0.692596	0.662492	0.529632	0.673837	0.308984
0.693597	0.659596	0.529132	0.672335	0.308464
0.694597	0.656369	0.52913	0.670545	0.308265
0.695598	0.652828	0.529662	0.668618	0.308206
0.696598	0.648996	0.530749	0.667282	0.308189
0.697599	0.644898	0.532395	0.666031	0.30682
0.698599	0.640563	0.534591	0.664504	0.305398
0.6996	0.636025	0.537309	0.662234	0.304769
0.7006	0.631317	0.540508	0.660815	0.303635
0.701601	0.626601	0.544369	0.659325	0.302209
0.702601	0.621811	0.54858	0.657127	0.302425
0.703602	0.61698	0.553053	0.654566	0.301946
0.704602	0.612144	0.557684	0.652983	0.300583
0.705603	0.607334	0.562363	0.650683	0.299464
0.706603	0.602581	0.566969	0.648568	0.298396
0.707604	0.597913	0.571376	0.646441	0.298034
0.708604	0.593356	0.575453	0.645235	0.29709
0.709605	0.58893	0.579068	0.642909	0.296418
0.710605	0.584655	0.582092	0.64166	0.295594
0.711606	0.580544	0.584396	0.639252	0.295053
0.712606	0.576608	0.585863	0.636758	0.293844
0.713607	0.572853	0.58638	0.634976	0.292848
0.714607	0.569283	0.585849	0.6334	0.291677
0.715608	0.565895	0.584183	0.631239	0.291012
0.716608	0.562684	0.581314	0.628794	0.29041
0.717609	0.559643	0.577188	0.626964	0.290049
0.718609	0.556759	0.571775	0.625485	0.289014
0.71961	0.554018	0.56506	0.624438	0.287724
0.72061	0.551402	0.557055	0.622464	0.286734
0.721611	0.549027	0.548044	0.620217	0.286058
0.722611	0.546756	0.537826	0.618581	0.284659
0.723612	0.544562	0.526472	0.616544	0.283533
0.724612	0.542418	0.51407	0.614582	0.282328
0.725613	0.540295	0.500731	0.613034	0.281441
0.726613	0.538163	0.486583	0.610884	0.280568
0.727614	0.535994	0.471771	0.609162	0.279364
0.728614	0.533758	0.456453	0.606789	0.27782
0.729615	0.531428	0.440799	0.605104	0.277171
0.730615	0.528977	0.424989	0.603057	0.276247
0.731616	0.526382	0.40921	0.601688	0.276477
0.732616	0.523621	0.393651	0.59963	0.274958
0.733617	0.520676	0.378502	0.59788	0.273383
0.734617	0.517534	0.363952	0.595525	0.272088
0.735618	0.514184	0.350183	0.594112	0.271889
0.736618	0.51062	0.337369	0.591937	0.270872
0.737619	0.50684	0.325673	0.590354	0.270335
0.738619	0.502848	0.315244	0.588126	0.269984
0.73962	0.498651	0.306214	0.585556	0.270069
0.74062	0.494262	0.298697	0.584744	0.269074
0.741621	0.489809	0.29305	0.583056	0.267808
0.742621	0.485218	0.289082	0.579987	0.26602
0.743622	0.48051	0.286836	0.5783	0.265335
0.744622	0.47571	0.28633	0.576042	0.264516
0.745623	0.470844	0.287559	0.574286	0.263229
0.746623	0.465941	0.290493	0.572928	0.262293
0.747624	0.461033	0.295076	0.571356	0.26152
0.748624	0.45615	0.301228	0.56901	0.260734
0.749625	0.451324	0.30885	0.567572	0.260272
0.750625	0.446587	0.317818	0.565678	0.259845
0.751626	0.441972	0.327991	0.564168	0.259702
0.752626	0.437508	0.33921	0.56231	0.258808
0.753627	0.433226	0.351303	0.560998	0.258313
0.754627	0.429152	0.364083	0.559049	0.256779
0.755628	0.425311	0.377357	0.557572	0.255972
0.756628	0.421726	0.390926	0.556466	0.255252
0.757629	0.418416	0.404585	0.555378	0.254334
0.758629	0.415397	0.418131	0.554055	0.254044
0.75963	0.412681	0.431367	0.551502	0.253057
0.76063	0.410276	0.444096	0.550183	0.252342
0.761631	0.40831	0.456417	0.548673	0.251971
0.762631	0.406675	0.467876	0.546632	0.251666
0.763632	0.405363	0.478312	0.544773	0.251766
0.764632	0.40436	0.487577	0.543229	0.252049
0.765633	0.403649	0.495542	0.541776	0.252159
0.766633	0.403205	0.5021	0.539805	0.250595
0.767634	0.403001	0.507165	0.537023	0.25028
0.768634	0.403005	0.510671	0.53429	0.249663
0.769635	0.403182	0.51258	0.532585	0.249265
0.770635	0.403493	0.512874	0.530181	0.247886
0.771636	0.403895	0.51156	0.528464	0.246257
0.772636	0.404347	0.50867	0.526792	0.245746
0.773637	0.404803	0.504256	0.524899	0.245188
0.774637	0.405219	0.498393	0.523208	0.244737
0.775638	0.405549	0.491178	0.520586	0.244072
0.776638	0.405751	0.482723	0.518785	0.243734
0.777639	0.405782	0.473162	0.517682	0.242761
0.778639	0.405604	0.462639	0.516473	0.241341
0.77964	0.405178	0.451314	0.515072	0.241811
0.78064	0.404475	0.439356	0.514199	0.241251
0.781641	0.403584	0.427191	0.511858	0.239762
0.782641	0.40238	0.414753	0.510612	0.238447
0.783642	0.400841	0.402219	0.509135	0.237936
0.784642	0.39895	0.389766	0.507018	0.237172
0.785643	0.396697	0.377569	0.504641	0.236738
0.786643	0.394074	0.365796	0.502155	0.235974
0.787644	0.391081	0.354606	0.500832	0.235861
0.788644	0.387722	0.344147	0.499168	0.235142
0.789645	0.384008	0.334555	0.496953	0.23456
0.790645	0.379954	0.325951	0.494541	0.234326
0.791646	0.37558	0.318439	0.492295	0.233151
0.792646	0.370914	0.312104	0.490272	0.232222
0.793647	0.365986	0.307015	0.488467	0.23188
0.794647	0.360831	0.303218	0.48643	0.230774
0.795648	0.355489	0.300741	0.484147	0.230208
0.796648	0.350002	0.299592	0.482441	0.22962
0.797649	0.344416	0.299756	0.48049	0.228621
0.798649	0.338778	0.301202	0.47872	0.228053
0.79965	0.333138	0.303876	0.475756	0.226334
0.80065	0.327545	0.307709	0.474208	0.225138
0.801651	0.322153	0.312842	0.471908	0.224237
0.802651	0.316924	0.318948	0.470637	0.22313
0.803652	0.311902	0.325909	0.468992	0.222888
0.804652	0.30713	0.33359	0.467931	0.221095
0.805653	0.302645	0.341849	0.465977	0.219938
0.806653	0.29848	0.350536	0.464449	0.219604
0.807654	0.294663	0.359494	0.463092	0.218478
0.808654	0.291217	0.368564	0.461085	0.218289
0.809655	0.28816	0.377587	0.459866	0.217657
0.810655	0.285501	0.386402	0.457947	0.216601
0.811656	0.283246	0.394855	0.455659	0.215433
0.812656	0.281393	0.402798	0.453719	0.214597
0.813657	0.279934	0.41009	0.45174	0.213996
0.814657	0.278855	0.4166	0.450019	0.213186
0.815658	0.278136	0.42221	0.448073	0.211765
0.816658	0.277751	0.426817	0.445849	0.212221
0.817659	0.277671	0.430331	0.44391	0.211901
0.818659	0.277858	0.43268	0.442639	0.211705
0.81966	0.278273	0.433808	0.440943	0.211339
0.82066	0.278874	0.43368	0.438648	0.21068
0.821661	0.279719	0.432493	0.437317	0.209771
0.822661	0.280669	0.43004	0.43547	0.209594
0.823662	0.281672	0.426335	0.433095	0.209477
0.824662	0.282673	0.421409	0.431553	0.209433
0.825663	0.28362	0.415309	0.429769	0.208786
0.826663	0.284457	0.408099	0.428291	0.207851
0.827664	0.285132	0.399857	0.426651	0.207726
0.828664	0.285593	0.390674	0.425091	0.206606
0.829665	0.285793	0.380653	0.422636	0.205443
0.830665	0.285687	0.369908	0.421402	0.204139
0.831666	0.285236	0.35856	0.419128	0.203839
0.832666	0.284403	0.346738	0.417019	0.203189
0.833667	0.283161	0.334575	0.415705	0.201654
0.834667	0.281485	0.322208	0.414227	0.200479
0.835668	0.279359	0.309772	0.412234	0.200806
0.836668	0.276773	0.297406	0.410576	0.200466
0.837669	0.273725	0.28524	0.409021	0.199876
0.838669	0.270218	0.273405	0.408066	0.199548
0.83967	0.266265	0.262023	0.406108	0.197776
0.84067	0.261883	0.251208	0.404864	0.196767
0.841671	0.257229	0.241314	0.402707	0.195868
0.842671	0.252218	0.232197	0.400843	0.194666
0.843672	0.246883	0.223934	0.399047	0.193377
0.844672	0.241263	0.216591	0.397721	0.19241
0.845673	0.2354	0.210221	0.395898	0.192426
0.846673	0.229338	0.204863	0.394873	0.191752
0.847674	0.223124	0.200539	0.393316	0.191251
0.848674	0.216807	0.197261	0.391957	0.190655
0.849675	0.210436	0.195025	0.390041	0.189676
0.850675	0.204061	0.193814	0.388618	0.188636
0.851676	0.19773	0.1936	0.387073	0.187361
0.852676	0.19149	0.194342	0.384882	0.186104
0.853677	0.185386	0.195987	0.38357	0.186371
0.854677	0.179459	0.198476	0.381999	0.184954
0.855678	0.173749	0.201738	0.380377	0.184076
0.856678	0.16829	0.205697	0.378804	0.182989
0.857679	0.16311	0.210272	0.376716	0.18207
0.858679	0.158235	0.215376	0.374979	0.181861
0.85968	0.153683	0.220921	0.372885	0.180818
0.86068	0.149468	0.226815	0.372072	0.179698
0.861681	0.145749	0.233233	0.37092	0.178844
0.862681	0.142388	0.239829	0.369644	0.17782
0.863682	0.139378	0.24651	0.368377	0.177035
0.864682	0.136704	0.253185	0.366793	0.175621
0.865683	0.134347	0.25977	0.365599	0.175474
0.866683	0.132278	0.266184	0.364245	0.174447
0.867684	0.130466	0.27235	0.363268	0.17379
0.868684	0.128873	0.278199	0.36085	0.172385
0.869685	0.12746	0.283667	0.359614	0.172434
0.870685	0.126179	0.2887	0.357224	0.171677
0.871686	0.124985	0.293249	0.356677	0.171094
0.872686	0.123828	0.297271	0.355714	0.170882
0.873687	0.122656	0.300734	0.354347	0.170073
0.874687	0.121421	0.303611	0.353842	0.169382
0.875688	0.120071	0.305883	0.352427	0.16825
0.876688	0.11856	0.307539	0.351489	0.167387
0.877689	0.116843	0.308572	0.349503	0.166798
0.878689	0.114877	0.308985	0.347909	0.166906
0.87969	0.112626	0.308786	0.345885	0.165998
0.88069	0.110057	0.307986	0.343681	0.165648
0.881691	0.10728	0.306826	0.341405	0.164392
0.882691	0.104149	0.305113	0.33981	0.163546
0.883692	0.100649	0.30287	0.339298	0.163763
0.884692	0.0967679	0.300122	0.338287	0.163521
0.885693	0.092504	0.296896	0.336607	0.163044
0.886693	0.0878604	0.293223	0.33571	0.162558
0.887694	0.0828479	0.289135	0.333858	0.161219
0.888694	0.0774841	0.284664	0.332427	0.160574
0.889695	0.0717935	0.279846	0.330613	0.160152
0.890695	0.0658073	0.274715	0.328689	0.159594
0.891696	0.0595631	0.269306	0.327012	0.15956
0.892696	0.0531041	0.263657	0.325186	0.158981
0.893697	0.046479	0.257803	0.322967	0.158749
0.894697	0.0397414	0.25178	0.322037	0.157665
0.895698	0.0329486	0.245625	0.320518	0.157064
0.896698	0.0261616	0.239373	0.319049	0.15574
0.897699	0.0194436	0.23306	0.31772	0.15525
0.898699	0.0128596	0.226722	0.316897	0.154462
0.8997	0.00647541	0.220393	0.314909	0.153309
0.9007	0.000356669	0.214108	0.313345	0.153263
0.901701	-0.00527081	0.208141	0.31218	0.15197
0.902701	-0.0104942	0.202292	0.31056	0.150158
0.903702	-0.0152574	0.196588	0.309031	0.149606
0.904702	-0.0195092	0.191053	0.307291	0.148518
0.905703	-0.023203	0.18571	0.305608	0.147961
0.906703	-0.0262984	0.18058	0.303956	0.147818
0.907704	-0.0287615	0.17568	0.302301	0.146785
0.908704	-0.0305652	0.171026	0.300743	0.146403
0.909705	-0.0316899	0.166631	0.299662	0.145664
0.910705	-0.0321236	0.162506	0.298581	0.144931
0.911706	-0.0318621	0.158657	0.29695	0.144277
0.912706	-0.0309091	0.155088	0.295386	0.144343
0.913707	-0.0292761	0.1518	0.294803	0.143667
0.914707	-0.0269822	0.148792	0.293004	0.142684
0.915708	-0.0240539	0.146058	0.292064	0.142132
0.916708	-0.0205246	0.14359	0.291317	0.140517
0.917709	-0.0164341	0.141377	0.2905	0.14012
0.918709	-0.0118281	0.139404	0.289374	0.139693
0.91971	-0.00675768	0.137654	0.288231	0.13904
0.92071	-0.00127822	0.136109	0.286503	0.138401
0.921711	0.00472708	0.134989	0.28466	0.137829
0.922711	0.0110294	0.134037	0.282528	0.137172
0.923712	0.0175606	0.133224	0.281549	0.136418
0.924712	0.0242503	0.132516	0.279829	0.135916
0.925713	0.0310275	0.131882	0.279545	0.135255
0.926713	0.037821	0.131285	0.278307	0.134631
0.927714	0.0445602	0.130691	0.277225	0.134734
0.928714	0.0511766	0.130064	0.275185	0.133719
0.929715	0.057604	0.129372	0.273703	0.132808
0.930715	0.0637795	0.128579	0.272703	0.132588
0.931716	0.0696445	0.127656	0.271619	0.132525
0.932716	0.0751451	0.126572	0.269972	0.131489
0.933717	0.080233	0.125302	0.268678	0.130915
0.934717	0.0848659	0.123823	0.267703	0.131617
0.935718	0.089008	0.122117	0.266426	0.131133
0.936718	0.0926303	0.120169	0.265202	0.130597
0.937719	0.0957109	0.11797	0.263677	0.130469
0.938719	0.0982355	0.115516	0.262328	0.130161
0.93972	0.100197	0.112808	0.260942	0.129787
0.94072	0.101595	0.109853	0.259791	0.12931
0.941721	0.102627	0.106951	0.259126	0.129067
0.942721	0.103126	0.103834	0.25781	0.129003
0.943722	0.103108	0.10052	0.256728	0.128074
0.944722	0.102598	0.0970321	0.255067	0.12768
0.945723	0.101621	0.0933966	0.253206	0.127093
0.946723	0.10021	0.0896456	0.252463	0.126365
0.947724	0.0984026	0.0858142	0.251152	0.125668
0.948724	0.0962376	0.0819412	0.250235	0.125896
0.949725	0.093758	0.0780679	0.248877	0.125897
0.950725	0.0910089	0.074238	0.248473	0.125486
0.951726	0.0880369	0.0704966	0.246849	0.124616
0.952726	0.0848895	0.0668899	0.24613	0.123466
0.953727	0.0816149	0.0634641	0.245441	0.123628
0.954727	0.0782607	0.0602652	0.24422	0.123358
0.955728	0.0748739	0.0573383	0.243606	0.122603
0.956728	0.0715004	0.0547264	0.241977	0.122641
0.957729	0.068184	0.0524705	0.240792	0.121433
0.958729	0.0649664	0.0506084	0.240021	0.121646
0.95973	0.061887	0.0491747	0.238493	0.121277
0.96073	0.0589818	0.0481996	0.23745	0.120289
0.961731	0.0564948	0.0479869	0.235884	0.119992
0.962731	0.0542514	0.0482873	0.235169	0.119387
0.963732	0.052273	0.0491104	0.234363	0.11877
0.964732	0.050577	0.0504598	0.2323	0.11896
0.965733	0.0491763	0.0523326	0.230721	0.117408
0.966733	0.0480796	0.0547193	0.22917	0.116801
0.967734	0.0472917	0.0576041	0.228393	0.116584
0.968734	0.0468131	0.0609645	0.227316	0.11574
0.969735	0.0466409	0.0647718	0.225641	0.115834
0.970735	0.0467687	0.0689915	0.225831	0.11478
0.971736	0.047187	0.0735834	0.225543	0.114561
0.972736	0.0478836	0.0785022	0.224637	0.114442
0.973737	0.0488441	0.0836983	0.223588	0.11334
0.974737	0.0500523	0.0891181	0.222429	0.113465
0.975738	0.0514904	0.0947046	0.222354	0.113376
0.976738	0.0531399	0.100399	0.221428	0.113515
0.977739	0.0549817	0.10614	0.220637	0.11247
0.978739	0.0569965	0.111866	0.219323	0.111871
0.97974	0.0591658	0.117516	0.218613	0.11269
0.98074	0.0614712	0.123029	0.217606	0.112608
0.981741	0.0641209	0.128602	0.216068	0.111617
0.982741	0.066882	0.133929	0.214525	0.11128
0.983742	0.0697359	0.138951	0.21297	0.111306
0.984742	0.0726646	0.143613	0.211659	0.111081
0.985743	0.0756519	0.147865	0.210439	0.110919
0.986743	0.0786827	0.151663	0.21029	0.110124
0.987744	0.0817438	0.154966	0.208954	0.109574
0.988744	0.0848233	0.157742	0.208135	0.109415
0.989745	0.087911	0.159964	0.206942	0.108127
0.990745	0.0909981	0.161611	0.205231	0.108214
0.991746	0.0940776	0.16267	0.204452	0.107125
0.992746	0.0971436	0.163138	0.204185	0.106683
0.993747	0.100192	0.163015	0.203948	0.106995
0.994747	0.103218	0.16231	0.20283	0.10668
0.995748	0.10622	0.161041	0.2013	0.106934
0.996748	0.109196	0.159231	0.200884	0.106236
0.997749	0.112144	0.156909	0.199722	0.106095
0.998749	0.115063	0.154112	0.197421	0.105603
0.99975	0.117952	0.150882	0.196298	0.104825
1.00075	0.120809	0.147264	0.194842	0.104778
1.00175	0.12388	0.143595	0.193154	0.104288
1.00275	0.126922	0.139645	0.192685	0.104058
1.00375	0.129925	0.135463	0.192428	0.103499
1.00475	0.132877	0.131102	0.192058	0.103779
1.00575	0.135767	0.126612	0.191264	0.103359
1.00675	0.138578	0.122044	0.190484	0.102226
1.00775	0.141295	0.117445	0.189447	0.101765
1.00875	0.143897	0.112863	0.188464	0.101644
1.00975	0.146365	0.108338	0.187457	0.101211
1.01076	0.148676	0.10391	0.186434	0.10079
1.01176	0.150805	0.0996103	0.185693	0.100269
1.01276	0.152726	0.0954679	0.18433	0.100281
1.01376	0.154414	0.0915039	0.183638	0.0989215
1.01476	0.15584	0.087734	0.182574	0.0981237
1.01576	0.156979	0.0841674	0.181138	0.0970202
1.01676	0.157804	0.0808069	0.179578	0.0962466
1.01776	0.158288	0.0776491	0.17784	0.0962248
1.01876	0.158407	0.0746845	0.177699	0.0950908
1.01976	0.158141	0.0718981	0.176681	0.0943758
1.02076	0.157468	0.0692697	0.175227	0.0943434
1.02176	0.156622	0.0670406	0.174045	0.0948007
1.02276	0.155347	0.0649222	0.172821	0.0941607
1.02376	0.153628	0.0628778	0.1717	0.0934129
1.02476	0.151456	0.0608682	0.170203	0.0940844
1.02576	0.148828	0.0588523	0.169412	0.0928645
1.02676	0.145743	0.0567889	0.168222	0.0925214
1.02776	0.142208	0.054637	0.167011	0.0908049
1.02876	0.138233	0.0523575	0.166579	0.0905842
1.02976	0.133837	0.049914	0.165475	0.0898009
1.03077	0.129042	0.047274	0.16463	0.0898842
1.03177	0.123877	0.0444097	0.163063	0.089686
1.03277	0.118378	0.041299	0.161299	0.0895491
1.03377	0.112586	0.0379268	0.16058	0.0891479
1.03477	0.106545	0.0342848	0.160025	0.0892624
1.03577	0.100309	0.0303731	0.159259	0.0893676
1.03677	0.0939324	0.0261999	0.158633	0.088955
1.03777	0.0874756	0.021782	0.157853	0.0880633
1.03877	0.0810023	0.0171451	0.157049	0.0878651
1.03977	0.0745787	0.0123233	0.156273	0.0882677
1.04077	0.0682733	0.0073594	0.155097	0.0876693
1.04177	0.0624175	0.00261996	0.154403	0.0873948
1.04277	0.0568245	-0.00215059	0.153607	0.0872989
1.04377	0.051558	-0.00689433	0.15256	0.087074
1.04477	0.0466793	-0.0115483	0.152524	0.0868445
1.04577	0.0422468	-0.0160458	0.151348	0.0855877
1.04677	0.0383145	-0.020317	0.150611	0.085715
1.04777	0.0349316	-0.0242911	0.149799	0.084816
1.04877	0.0321414	-0.0278968	0.14885	0.0845304
1.04977	0.0299804	-0.0310646	0.148569	0.0849498
1.05078	0.0284778	-0.0337272	0.147745	0.0854485
1.05178	0.0276552	-0.0358217	0.146767	0.0853188
1.05278	0.0275254	-0.0372903	0.145865	0.0849651
1.05378	0.0280928	-0.038082	0.14487	0.0838435
1.05478	0.0293525	-0.0381534	0.143823	0.0833666
1.05578	0.031291	-0.0374701	0.142327	0.0832404
1.05678	0.0338855	-0.0360071	0.141548	0.0822915
1.05778	0.0371046	-0.0337499	0.141854	0.0825303
1.05878	0.0409086	-0.0306949	0.141878	0.0820512
1.05978	0.0452495	-0.0268496	0.141342	0.0824013
1.06078	0.0500723	-0.0222333	0.141231	0.0825581
1.06178	0.055588	-0.0165749	0.141096	0.0817219
1.06278	0.0614577	-0.0102175	0.14045	0.0816262
1.06378	0.0676037	-0.00321932	0.139576	0.0802171
1.06478	0.0739442	0.0043507	0.138973	0.0793856
1.06578	0.0803942	0.0124141	0.138156	0.0786491
1.06678	0.0868667	0.0208836	0.137481	0.0784426
1.06778	0.0932742	0.0296646	0.137263	0.0776824
1.06878	0.0995294	0.0386558	0.136447	0.077944
1.06978	0.105547	0.0477515	0.136017	0.0776113
1.07079	0.111244	0.0568423	0.135351	0.0771577
1.07179	0.116543	0.0658173	0.134844	0.0768938
1.07279	0.121371	0.0745656	0.134409	0.0766623
1.07379	0.12566	0.0829778	0.134078	0.0766996
1.07479	0.129352	0.0909479	0.133733	0.0769328
1.07579	0.132396	0.098375	0.133291	0.0768288
1.07679	0.13475	0.105165	0.132648	0.0758119
1.07779	0.136382	0.111231	0.132449	0.0759655
1.07879	0.13727	0.116496	0.131262	0.0753622
1.07979	0.137402	0.120896	0.130631	0.0759586
1.08079	0.136778	0.124375	0.129639	0.0756587
1.08179	0.135699	0.127163	0.128184	0.0753284
1.08279	0.133896	0.128963	0.127519	0.0750927
1.08379	0.131394	0.129755	0.12723	0.0756948
1.08479	0.128228	0.129534	0.12642	0.0753887
1.08579	0.12444	0.12831	0.126172	0.0752712
1.08679	0.120082	0.126106	0.125842	0.0748572
1.08779	0.115212	0.122957	0.125862	0.0747903
1.08879	0.109894	0.118914	0.124806	0.074478
1.08979	0.104197	0.114037	0.123926	0.0741593
1.0908	0.0981953	0.1084	0.123451	0.0737114
1.0918	0.0919641	0.102086	0.123321	0.0737202
1.0928	0.085581	0.0951855	0.12312	0.0729376
1.0938	0.0791242	0.0877983	0.122705	0.0734662
1.0948	0.0726707	0.0800292	0.122412	0.0737494
1.0958	0.0662958	0.0719873	0.12113	0.0731747
1.0968	0.0600719	0.0637845	0.121473	0.0731033
1.0978	0.0540673	0.0555337	0.122144	0.0729758
1.0988	0.0483455	0.0473469	0.121695	0.0724726
1.0998	0.0429641	0.0393339	0.120681	0.0719885
1.1008	0.0379744	0.0316001	0.120199	0.0725617
1.1018	0.0337376	0.0245324	0.11875	0.0718087
1.1028	0.0299726	0.0179348	0.117559	0.0724019
1.1038	0.0267021	0.0118864	0.11676	0.0722805
1.1048	0.0239403	0.00645606	0.116268	0.0727441
1.1058	0.0216929	0.00170194	0.115849	0.0720376
1.1068	0.0199573	-0.00232983	0.115024	0.0715296
1.1078	0.0187228	-0.00560569	0.11439	0.0713698
1.1088	0.0179705	-0.00810518	0.11377	0.0719085
1.1098	0.0176746	-0.00982123	0.113048	0.0706829
1.11081	0.0178021	-0.0107602	0.112312	0.0702736
1.11181	0.0183142	-0.0109417	0.11133	0.0700234
1.11281	0.0191669	-0.0103984	0.110142	0.069263
1.11381	0.0203118	-0.00917489	0.109359	0.0679925
1.11481	0.0216972	-0.00732759	0.10801	0.0674835
1.11581	0.0232689	-0.00492317	0.107198	0.0669228
1.11681	0.0249714	-0.00203763	0.105777	0.0670917
1.11781	0.0267492	0.00124515	0.104443	0.0664742
1.11881	0.0285472	0.00483481	0.104707	0.0663265
1.11981	0.0303124	0.00863617	0.103583	0.0653913
1.12081	0.031994	0.0125508	0.102688	0.0654303
1.12181	0.033837	0.0167774	0.101248	0.0647898
1.12281	0.0355035	0.0209138	0.100276	0.0640345
1.12381	0.0369509	0.024857	0.0998801	0.063751
1.12481	0.0381416	0.0285078	0.0992272	0.0630902
1.12581	0.0390443	0.0317725	0.0985782	0.0625785
1.12681	0.039634	0.0345642	0.0983993	0.0616763
1.12781	0.039892	0.0368043	0.098724	0.0611627
1.12881	0.0398066	0.038424	0.0980467	0.0615965
1.12981	0.0393724	0.0393656	0.0971654	0.0618507
1.13082	0.0385908	0.0395832	0.0957931	0.0618144
1.13182	0.0374692	0.0390435	0.095286	0.0613922
1.13282	0.0360211	0.0377269	0.0944265	0.0607873
1.13382	0.0342652	0.0356275	0.0937352	0.0601716
1.13482	0.0322255	0.0327533	0.0929943	0.0599704
1.13582	0.02993	0.0291264	0.0924151	0.0596772
1.13682	0.0274106	0.0247826	0.0927312	0.0586898
1.13782	0.0247019	0.0197707	0.0920268	0.0594992
1.13882	0.021841	0.0141524	0.0915638	0.0588873
1.13982	0.0188662	0.00800064	0.0917177	0.0587226
1.14082	0.0158165	0.00139882	0.0921078	0.0589636
1.14182	0.0129955	-0.00524161	0.0913835	0.0584395
1.14282	0.0101749	-0.0121426	0.0903682	0.0578653
1.14382	0.00738604	-0.0192037	0.0900939	0.05707
1.14482	0.0046578	-0.0263204	0.0896639	0.0568567
1.14582	0.00201586	-0.0333861	0.0883531	0.0570279
1.14682	-0.00051774	-0.0402934	0.0878357	0.0571062
1.14782	-0.00292517	-0.0469365	0.0879849	0.0567823
1.14882	-0.00519313	-0.0532127	0.0878407	0.0570635
1.14982	-0.00731313	-0.0590245	0.0873696	0.0568675
1.15083	-0.00928167	-0.0642811	0.0864024	0.0565732
1.15183	-0.0111003	-0.0689001	0.0857107	0.0558964
1.15283	-0.0127755	-0.0728086	0.0847013	0.0567358
1.15383	-0.0143186	-0.0759452	0.0839103	0.0567265
1.15483	-0.0157455	-0.07826	0.0827894	0.0556569
1.15583	-0.0170761	-0.0797164	0.0825775	0.0549073
1.15683	-0.0183341	-0.0802912	0.0816437	0.0549819
1.15783	-0.0195464	-0.0799749	0.0806721	0.054593
1.15883	-0.0207423	-0.0787721	0.0807362	0.0542605
1.15983	-0.021953	-0.0767011	0.0800258	0.0538831
1.16083	-0.0232106	-0.0737937	0.079496	0.0539331
1.16183	-0.024266	-0.0697635	0.0784171	0.0547037
1.16283	-0.025435	-0.0650026	0.0771287	0.05368
1.16383	-0.0267539	-0.0595845	0.076382	0.0535689
1.16483	-0.0282571	-0.053592	0.0766777	0.0538642
1.16583	-0.0299768	-0.0471163	0.0759098	0.0533456
1.16683	-0.0319419	-0.0402554	0.0757427	0.0533151
1.16783	-0.0341775	-0.033112	0.0747717	0.0532022
1.16883	-0.0367043	-0.0257922	0.0728423	0.0523643
1.16983	-0.0395381	-0.0184033	0.0726751	0.0511104
1.17084	-0.0426892	-0.0110521	0.0716814	0.049859
1.17184	-0.0461623	-0.00384308	0.0706416	0.0502982
1.17284	-0.049956	0.0031236	0.0703673	0.0500869
1.17384	-0.0540627	0.00975361	0.0694035	0.0496286
1.17484	-0.0584688	0.0159602	0.0689521	0.0488209
1.17584	-0.0631543	0.0216657	0.0693318	0.0479486
1.17684	-0.0680929	0.0268026	0.0690514	0.0477642
1.17784	-0.073253	0.0313151	0.0685745	0.0472792
1.17884	-0.0785972	0.0351594	0.0685186	0.0473353
1.17984	-0.0840832	0.038305	0.067823	0.0471229
1.18084	-0.0896645	0.0407344	0.0665893	0.0474558
1.18184	-0.0950044	0.0427573	0.0659037	0.0474228
1.18284	-0.100337	0.0440664	0.0661676	0.0482264
1.18384	-0.105612	0.0446783	0.065908	0.0473121
1.18484	-0.110778	0.0446215	0.0656303	0.0474214
1.18584	-0.115783	0.0439361	0.0650682	0.0465224
1.18684	-0.120578	0.0426721	0.0642943	0.0466019
1.18784	-0.125112	0.0408883	0.0637486	0.0461264
1.18884	-0.12934	0.0386511	0.0636372	0.0457015
1.18984	-0.133217	0.0360324	0.0634407	0.0451917
1.19085	-0.136706	0.0331086	0.0630786	0.0457497
1.19185	-0.139772	0.0299582	0.0629737	0.0458138
1.19285	-0.142386	0.0266606	0.062326	0.0462509
1.19385	-0.144528	0.023294	0.0618942	0.0458511
1.19485	-0.14618	0.0199338	0.061219	0.0465598
1.19585	-0.147335	0.0166514	0.0602844	0.0464714
1.19685	-0.147992	0.0135122	0.0601048	0.0459839
1.19785	-0.148156	0.0105744	0.0589194	0.046395
1.19885	-0.14784	0.00788826	0.0586072	0.0457748
1.19985	-0.147066	0.00549461	0.0581885	0.0447294
1.20085	-0.145859	0.00342446	0.0575566	0.0447101
1.20185	-0.143969	0.00201426	0.0576242	0.0445773
1.20285	-0.141718	0.000956175	0.0565548	0.0450802
1.20385	-0.139156	0.000243452	0.0560757	0.0455153
1.20485	-0.136337	-0.000141344	0.055836	0.0454779
1.20585	-0.13332	-0.0002259	0.0560352	0.0448354
1.20685	-0.130167	-4.74587e-05	0.0556844	0.04504
1.20785	-0.12694	0.000348091	0.0556422	0.0449465
1.20885	-0.123704	0.000907322	0.0559711	0.0447057
1.20985	-0.120523	0.00157056	0.0551431	0.0448723
1.21086	-0.117461	0.00227331	0.0545117	0.0444962
1.21186	-0.114577	0.00294783	0.0540083	0.0448555
1.21286	-0.11193	0.00352477	0.0532849	0.0454105
1.21386	-0.109571	0.00393488	0.0526325	0.0446604
1.21486	-0.107549	0.00411069	0.0525494	0.0447796
1.21586	-0.105905	0.00398824	0.0528431	0.0450997
1.21686	-0.104672	0.00350869	0.0520135	0.0451359
1.21786	-0.103877	0.00261984	0.0516157	0.0450763
1.21886	-0.103539	0.00127756	0.0510054	0.0454871
1.21986	-0.103666	-0.00055301	0.0501528	0.0466017
1.22086	-0.10426	-0.00289639	0.049982	0.0461253
1.22186	-0.105046	-0.00541254	0.0489077	0.0464628
1.22286	-0.106272	-0.00845786	0.048512	0.045554
1.22386	-0.107918	-0.0120285	0.0485379	0.0448609
1.22486	-0.109955	-0.0161085	0.0468831	0.0444178
1.22586	-0.112347	-0.0206702	0.0473367	0.0443758
1.22686	-0.115052	-0.0256745	0.0474856	0.0445493
1.22786	-0.118022	-0.0310714	0.0470921	0.0448038
1.22886	-0.121204	-0.0368008	0.0468511	0.0445657
1.22986	-0.124539	-0.0427938	0.0457783	0.0437501
1.23087	-0.127969	-0.0489734	0.0454395	0.0435517
1.23187	-0.131432	-0.0552565	0.0449856	0.0429732
1.23287	-0.134865	-0.0615548	0.0461558	0.0433231
1.23387	-0.138207	-0.0677764	0.0454457	0.0426309
1.23487	-0.141397	-0.0738279	0.0457684	0.0427328
1.23587	-0.144377	-0.0796155	0.0457161	0.0427059
1.23687	-0.147095	-0.0850469	0.0451971	0.0425814
1.23787	-0.149501	-0.0900328	0.0448338	0.042733
1.23887	-0.151552	-0.0944886	0.0447472	0.0426376
1.23987	-0.153211	-0.0983355	0.0440423	0.0428215
1.24087	-0.154448	-0.101502	0.0440717	0.0429086
1.24187	-0.154962	-0.103596	0.0447483	0.0430755
1.24287	-0.155019	-0.1049	0.0446572	0.0430334
1.24387	-0.154618	-0.105378	0.0448699	0.042248
1.24487	-0.153767	-0.105004	0.0448675	0.0433008
1.24587	-0.152481	-0.103766	0.044373	0.0426874
1.24687	-0.150785	-0.10166	0.0437939	0.0427198
1.24787	-0.148711	-0.0986963	0.0428012	0.0418224
1.24887	-0.146298	-0.0948972	0.0418761	0.0415679
1.24987	-0.143591	-0.0902957	0.0415955	0.041114
1.25088	-0.140644	-0.0849357	0.0424186	0.0402846
1.25188	-0.137513	-0.0788715	0.0418537	0.0405373
1.25288	-0.134258	-0.0721664	0.0419071	0.0408445
1.25388	-0.130944	-0.0648918	0.0410535	0.0409475
1.25488	-0.127637	-0.0571262	0.0400358	0.0409216
1.25588	-0.124403	-0.0489533	0.0391127	0.0406014
1.25688	-0.121308	-0.0404612	0.0387238	0.0403936
1.25788	-0.118416	-0.0317404	0.0396112	0.0394921
1.25888	-0.115788	-0.0228828	0.0388732	0.0398705
1.25988	-0.113484	-0.0139797	0.03863	0.0396843
1.26088	-0.111554	-0.00512096	0.0381964	0.0397021
1.26188	-0.109762	0.00394496	0.0375223	0.0392331
1.26288	-0.108434	0.0127911	0.03782	0.0392633
1.26388	-0.107609	0.0213353	0.0380608	0.0389231
1.26488	-0.107318	0.0295024	0.0374072	0.0386124
1.26588	-0.107584	0.037225	0.0368433	0.0387456
1.26688	-0.10842	0.0444445	0.0370266	0.0380653
1.26788	-0.109834	0.0511115	0.0365628	0.0378836
1.26888	-0.111822	0.0571863	0.0373324	0.0382701
1.26988	-0.114372	0.0626395	0.0375495	0.0382435
1.27089	-0.117467	0.0674519	0.0381637	0.0378375
1.27189	-0.121078	0.0716143	0.03819	0.0370344
1.27289	-0.125172	0.0751279	0.0383531	0.0370672
1.27389	-0.129706	0.0780033	0.0379512	0.037011
1.27489	-0.134633	0.0802606	0.0375361	0.036763
1.27589	-0.139901	0.0819284	0.0374221	0.0367534
1.27689	-0.145451	0.0830434	0.0370352	0.0370587
1.27789	-0.151221	0.0836493	0.0371693	0.0373003
1.27889	-0.157148	0.083796	0.0374567	0.0366763
1.27989	-0.163164	0.0835385	0.037215	0.0364901
1.28089	-0.1692	0.0829362	0.0374691	0.0362741
1.28189	-0.174937	0.082385	0.0384259	0.0364303
1.28289	-0.180558	0.0816145	0.0378358	0.0362918
1.28389	-0.186003	0.0806832	0.0380519	0.0360284
1.28489	-0.191209	0.0796494	0.0382714	0.0366398
1.28589	-0.19612	0.0785695	0.0377583	0.0369735
1.28689	-0.200681	0.0774974	0.0373023	0.0368755
1.28789	-0.204843	0.0764832	0.0370867	0.0363109
1.28889	-0.20856	0.0755727	0.0375478	0.036215
1.28989	-0.21179	0.0748066	0.0372273	0.0358242
1.2909	-0.2145	0.0742194	0.0375229	0.0354735
1.2919	-0.216658	0.0738397	0.0371947	0.0356042
1.2929	-0.218241	0.0736891	0.0374989	0.0357231
1.2939	-0.21923	0.0737824	0.0370732	0.0356942
1.2949	-0.219613	0.0741274	0.0377972	0.0351306
1.2959	-0.219381	0.0747247	0.037404	0.0354683
1.2969	-0.218534	0.0755682	0.0370672	0.0353336
1.2979	-0.217074	0.0766454	0.0377821	0.0353724
1.2989	-0.21501	0.0779375	0.0377017	0.0352934
1.2999	-0.212356	0.07942	0.0376763	0.0351371
1.3009	-0.209129	0.0810637	0.0367324	0.0347137
1.3019	-0.205228	0.0829876	0.0362834	0.0354561
1.3029	-0.200821	0.0849773	0.0367326	0.0350325
1.3039	-0.195938	0.0869912	0.0364995	0.0355234
1.3049	-0.190611	0.0889871	0.0371101	0.035489
1.3059	-0.184875	0.0909224	0.0367503	0.0358852
1.3069	-0.178764	0.0927552	0.0370461	0.0357725
1.3079	-0.172318	0.0944447	0.03658	0.036078
1.3089	-0.165573	0.0959522	0.035915	0.0344702
1.3099	-0.158571	0.0972411	0.0360545	0.0339255
1.31091	-0.151352	0.0982782	0.0364388	0.0351715
1.31191	-0.143959	0.0990336	0.0367902	0.0355202
1.31291	-0.136433	0.0994812	0.0369968	0.0356039
1.31391	-0.128819	0.0995993	0.0363197	0.0354478
1.31491	-0.12116	0.0993703	0.036857	0.0368537
1.31591	-0.113501	0.0987815	0.0370335	0.0369993
1.31691	-0.105887	0.0978247	0.0367833	0.0370726
1.31791	-0.0983619	0.0964964	0.0367825	0.0365361
1.31891	-0.0909714	0.0947979	0.0368457	0.037026
1.31991	-0.0837595	0.092735	0.0369601	0.0367346
1.32091	-0.0767699	0.0903178	0.0369361	0.0373791
1.32191	-0.069922	0.0877167	0.0368694	0.0367287
1.32291	-0.0634003	0.0847689	0.0363866	0.0363313
1.32391	-0.0572457	0.081495	0.0373604	0.0363634
1.32491	-0.0514959	0.0779196	0.0372733	0.0355251
1.32591	-0.0461852	0.0740716	0.0373259	0.0355617
1.32691	-0.0413442	0.0699827	0.0378679	0.0349778
1.32791	-0.0369996	0.065688	0.0385294	0.0343481
1.32891	-0.0331733	0.0612244	0.0388192	0.0340143
1.32991	-0.0298827	0.0566307	0.0394569	0.0333239
1.33092	-0.0271398	0.0519469	0.0394964	0.0335267
1.33192	-0.0249516	0.0472134	0.0389176	0.0341315
1.33292	-0.0233196	0.0424706	0.0386482	0.034297
1.33392	-0.0222393	0.0377585	0.0376653	0.0341196
1.33492	-0.0217008	0.0331159	0.0381074	0.0342234
1.33592	-0.0216885	0.0285802	0.0380926	0.0333467
1.33692	-0.0221812	0.0241869	0.0381687	0.0328676
1.33792	-0.0231521	0.0199692	0.0375495	0.0336481
1.33892	-0.0245694	0.0159575	0.0372174	0.0338278
1.33992	-0.0263965	0.0121795	0.0369989	0.0342063
1.34092	-0.0285925	0.00865961	0.0370938	0.0336625
1.34192	-0.0309865	0.0055771	0.0369443	0.0338528
1.34292	-0.0336769	0.0027664	0.0370136	0.0341279
1.34392	-0.0366145	0.000240332	0.0374333	0.0345853
1.34492	-0.0397475	-0.00199078	0.0375274	0.0347155
1.34592	-0.0430225	-0.00391924	0.0375053	0.0357165
1.34692	-0.0463854	-0.00553999	0.0370761	0.0364021
1.34792	-0.0497824	-0.00685072	0.0372444	0.0366093
1.34892	-0.053161	-0.00785184	0.0370993	0.0365363
1.34992	-0.0564713	-0.00854655	0.037279	0.0363801
1.35093	-0.0596664	-0.00894079	0.037208	0.0356227
1.35193	-0.062704	-0.00904322	0.0358874	0.0355837
1.35293	-0.0655468	-0.00886516	0.0363545	0.036468
1.35393	-0.0681635	-0.00842052	0.036263	0.0364859
1.35493	-0.0705296	-0.00772562	0.0367698	0.0363329
1.35593	-0.0726276	-0.00679908	0.0374025	0.0360547
1.35693	-0.0744475	-0.00566161	0.0375906	0.036197
1.35793	-0.0759871	-0.00433577	0.0375527	0.0364876
1.35893	-0.0772522	-0.00284573	0.0373401	0.0364949
1.35993	-0.078256	-0.00121697	0.0377608	0.036695
1.36093	-0.0790192	0.000524063	0.038022	0.0367432
1.36193	-0.0794365	0.00252108	0.038034	0.0369435
1.36293	-0.0796958	0.00454855	0.0384221	0.0362012
1.36393	-0.0798373	0.00657772	0.0386025	0.0372237
1.36493	-0.0799048	0.00858145	0.0386204	0.0371071
1.36593	-0.0799447	0.0105345	0.0387008	0.0372401
1.36693	-0.0800048	0.0124138	0.0382922	0.0370076
1.36793	-0.0801332	0.0141987	0.03831	0.0374164
1.36893	-0.0803769	0.0158709	0.0383453	0.037521
1.36993	-0.0807811	0.0174151	0.038769	0.0375051
1.37094	-0.0813876	0.0188184	0.0382652	0.0370425
1.37194	-0.0822337	0.0200709	0.0378181	0.0371014
1.37294	-0.0833514	0.0211652	0.0377768	0.0375887
1.37394	-0.0847664	0.0220968	0.0371676	0.0380119
1.37494	-0.0864971	0.0228635	0.0369665	0.0384835
1.37594	-0.0885542	0.0234653	0.0370912	0.0387589
1.37694	-0.0909396	0.0239045	0.0371279	0.038552
1.37794	-0.0936472	0.0241849	0.0377381	0.0387789
1.37894	-0.0966614	0.0243119	0.0378044	0.0386147
1.37994	-0.0999585	0.0242917	0.0375796	0.0389154
1.38094	-0.103506	0.0241314	0.037316	0.0381093
1.38194	-0.107119	0.0239892	0.0366502	0.0375914
1.38294	-0.110918	0.0236966	0.0363374	0.0373916
1.38394	-0.11485	0.0232583	0.03516	0.0371295
1.38494	-0.118856	0.0226789	0.0350632	0.0373572
1.38594	-0.122872	0.0219624	0.0357531	0.0367885
1.38694	-0.126831	0.0211113	0.0355225	0.0366581
1.38794	-0.130664	0.020127	0.0355972	0.0361967
1.38894	-0.134301	0.0190082	0.0350962	0.0368139
1.38994	-0.137675	0.0177516	0.0351345	0.0361853
1.39095	-0.140719	0.0163511	0.0355632	0.0365764
1.39195	-0.143373	0.0147975	0.0352579	0.0361266
1.39295	-0.145584	0.0130789	0.0348556	0.0357014
1.39395	-0.147304	0.0111802	0.0349859	0.035741
1.39495	-0.148496	0.00908392	0.0351288	0.0353899
1.39595	-0.149132	0.00676993	0.0348462	0.0351671
1.39695	-0.149194	0.00421628	0.0345167	0.0355456
1.39795	-0.148677	0.00139972	0.034537	0.0355911
1.39895	-0.147587	-0.00170355	0.0338818	0.0353468
1.39995	-0.145941	-0.00511699	0.0338097	0.0350262
1.40095	-0.143767	-0.00886276	0.0335158	0.0344752
1.40195	-0.140952	-0.012803	0.0328555	0.0339592
1.40295	-0.137723	-0.0171369	0.0330907	0.0345465
1.40395	-0.134141	-0.0218774	0.0334312	0.0357925
1.40495	-0.130271	-0.0270304	0.0340214	0.0357027
1.40595	-0.126186	-0.0325942	0.0335286	0.0352832
1.40695	-0.121959	-0.0385578	0.0338663	0.0349656
1.40795	-0.117668	-0.0449005	0.0335925	0.0349311
1.40895	-0.113389	-0.0515911	0.0335205	0.0350672
1.40995	-0.109198	-0.0585872	0.033717	0.0353943
1.41096	-0.105166	-0.0658352	0.0341979	0.0345646
1.41196	-0.101358	-0.0732696	0.0341113	0.0340657
1.41296	-0.0978354	-0.080814	0.0337243	0.034272
1.41396	-0.0946475	-0.0883808	0.033187	0.0342915
1.41496	-0.0918361	-0.0958722	0.0335627	0.0349316
1.41596	-0.0894319	-0.103181	0.0331777	0.0353256
1.41696	-0.0874541	-0.110193	0.0333718	0.0348179
1.41796	-0.0859098	-0.116786	0.0335941	0.0345729
1.41896	-0.0847941	-0.122834	0.0336719	0.0345097
1.41996	-0.0840899	-0.12821	0.0329332	0.0346437
1.42096	-0.0837686	-0.132784	0.0332419	0.0352554
1.42196	-0.083644	-0.136272	0.0327339	0.0360461
1.42296	-0.0838367	-0.138737	0.0327658	0.0370756
1.42396	-0.0842901	-0.140067	0.0326888	0.0371365
1.42496	-0.0849396	-0.14016	0.0327156	0.0370194
1.42596	-0.0857146	-0.138925	0.0328251	0.0376105
1.42696	-0.0865406	-0.136287	0.0332726	0.0377845
1.42796	-0.0873413	-0.132191	0.0333173	0.0378377
1.42896	-0.0880412	-0.126598	0.0332027	0.0383328
1.42996	-0.0885675	-0.119496	0.033866	0.0379336
1.43097	-0.0888531	-0.110895	0.0336936	0.0379808
1.43197	-0.0888383	-0.100833	0.0336524	0.0383322
1.43297	-0.088473	-0.0893726	0.0337269	0.0367979
1.43397	-0.0877188	-0.0766075	0.0330673	0.0361734
1.43497	-0.0865504	-0.0626575	0.0338048	0.0360527
1.43597	-0.0849568	-0.0476706	0.033882	0.035154
1.43697	-0.0829423	-0.031821	0.0339296	0.0349502
1.43797	-0.0805272	-0.0153078	0.0335564	0.0345203
1.43897	-0.0777475	0.00164747	0.0343759	0.0350295
1.43997	-0.0746547	0.0188037	0.034367	0.0352591
1.44097	-0.071315	0.0359036	0.0337523	0.0360069
1.44197	-0.0676528	0.0528534	0.0335016	0.035804
1.44297	-0.0639393	0.0691722	0.0330608	0.0353874
1.44397	-0.0602767	0.0845784	0.0323158	0.0348831
1.44497	-0.0567732	0.0987936	0.0326371	0.0348525
1.44597	-0.0535405	0.111548	0.0325917	0.0347409
1.44697	-0.0506906	0.122586	0.0325319	0.033829
1.44797	-0.0483329	0.13167	0.0324718	0.033816
1.44897	-0.0465709	0.138589	0.0321223	0.0339157
1.44997	-0.0454993	0.143159	0.0322095	0.033962
1.45098	-0.0452005	0.145233	0.0325458	0.0336547
1.45198	-0.0457415	0.144699	0.0324555	0.0334059
1.45298	-0.0471714	0.141489	0.0323161	0.0332853
1.45398	-0.0495187	0.135582	0.0322946	0.033906
1.45498	-0.0527891	0.127	0.0325333	0.034836
1.45598	-0.0569637	0.115819	0.0323514	0.0347535
1.45698	-0.0619975	0.102162	0.0319931	0.0350102
1.45798	-0.067819	0.0862023	0.0315953	0.0348848
1.45898	-0.0743297	0.0681637	0.0315913	0.0342127
1.45998	-0.0814042	0.0483156	0.0315946	0.0336853
1.46098	-0.0888918	0.0269722	0.0315737	0.0335433
1.46198	-0.0964693	0.00464693	0.0314922	0.0331274
1.46298	-0.104111	-0.0184543	0.0308252	0.0337235
1.46398	-0.111602	-0.0419119	0.0312564	0.0331977
1.46498	-0.11871	-0.0652808	0.0307338	0.0328703
1.46598	-0.125189	-0.0880973	0.0306923	0.0324159
1.46698	-0.130783	-0.109886	0.0306983	0.0317929
1.46798	-0.135234	-0.130168	0.0301213	0.032197
1.46898	-0.138281	-0.148469	0.029305	0.0307911
1.46998	-0.139669	-0.164327	0.0290532	0.0309334
1.47099	-0.139155	-0.177299	0.0294999	0.0309229
1.47199	-0.136508	-0.186973	0.029595	0.0310452
1.47299	-0.13152	-0.19297	0.0295262	0.0305432
1.47399	-0.124005	-0.194957	0.029024	0.0308202
1.47499	-0.113809	-0.192649	0.0289851	0.0315696
1.47599	-0.100807	-0.185816	0.0287006	0.0318353
1.47699	-0.0849143	-0.174289	0.0288678	0.0314793
1.47799	-0.0660816	-0.157962	0.0278804	0.0320792
1.47899	-0.0443024	-0.136797	0.0280667	0.0322342
1.47999	-0.0196118	-0.110823	0.0280088	0.0318333
1.48099	0.00791204	-0.0801393	0.0281867	0.0311766
1.48199	0.0383062	-0.0447682	0.0277001	0.0304341
1.48299	0.0712253	-0.00511027	0.0276136	0.0301655
1.48399	0.106466	0.0385366	0.0278081	0.0298433
1.48499	0.143788	0.0858165	0.0274587	0.0294863
1.48599	0.182919	0.13632	0.028245	0.0291576
1.48699	0.223557	0.189592	0.0282362	0.0291058
1.48799	0.265374	0.245137	0.0290656	0.0288887
1.48899	0.308023	0.302425	0.0289824	0.0287326
1.48999	0.351144	0.360905	0.0293307	0.0291704
1.491	0.394363	0.420009	0.0289919	0.0291552
1.492	0.437307	0.479162	0.0290426	0.0291783
1.493	0.479604	0.537793	0.0286974	0.0290383
1.494	0.52089	0.595342	0.028568	0.0291394
1.495	0.560814	0.651266	0.0277609	0.0292367
1.496	0.599046	0.705055	0.0271861	0.0290611
1.497	0.63528	0.756233	0.0276144	0.0287014
1.498	0.66924	0.804368	0.0274286	0.0282214
1.499	0.700681	0.849075	0.0272765	0.0289588
[truncated: 1 more rows]
