# Supplementary material for: Evidence accumulation relates to perceptual consciousness and monitoring
Source: Nat Commun. 2021 May 31;12:3261. doi: 10.1038/s41467-021-23540-y (PMC8166835; doi:10.1038/s41467-021-23540-y)
Supplement: Supplementary file 4 — Source Data [file 41467_2021_23540_MOESM4_ESM.zip › Supplementary Data/SFig.5_11.xls]

## Sheet: Sheet1
t	erphit	erpmiss	simhit	simmiss
-0.5	0.0257566	0.0033016	-0.0548078	-0.0328275
-0.498999	0.0224155	0.000623963	-0.0548095	-0.0326341
-0.497999	0.0184659	-0.00236976	-0.0544769	-0.0322656
-0.496998	0.0139724	-0.00565027	-0.0539976	-0.0321159
-0.495998	0.00900698	-0.00918357	-0.05391	-0.0318484
-0.494997	0.00364765	-0.0129313	-0.0534845	-0.0319028
-0.493997	-0.002023	-0.0168513	-0.053391	-0.0314825
-0.492996	-0.00791931	-0.020898	-0.0531696	-0.031419
-0.491996	-0.0139541	-0.0250231	-0.0528795	-0.0312759
-0.490995	-0.0200402	-0.029176	-0.0526107	-0.0311512
-0.489995	-0.0260921	-0.0333046	-0.0526704	-0.0312887
-0.488994	-0.0320271	-0.0373557	-0.0527643	-0.0311218
-0.487994	-0.0377671	-0.0412758	-0.052408	-0.0311493
-0.486993	-0.0432397	-0.0450118	-0.052694	-0.0309874
-0.485993	-0.0483792	-0.0485117	-0.0530588	-0.0307352
-0.484992	-0.0531279	-0.0517249	-0.0533759	-0.0307094
-0.483992	-0.0574368	-0.0546031	-0.0535499	-0.030521
-0.482991	-0.0612661	-0.0571012	-0.0535729	-0.0304231
-0.481991	-0.064586	-0.0591771	-0.0533065	-0.0304324
-0.48099	-0.0673767	-0.0607932	-0.0534575	-0.0301098
-0.47999	-0.0696284	-0.0619163	-0.0535716	-0.0302694
-0.478989	-0.0710826	-0.0623354	-0.0535162	-0.0303841
-0.477989	-0.0720105	-0.0622131	-0.0538048	-0.0301893
-0.476988	-0.0724365	-0.0615362	-0.0536132	-0.0299272
-0.475988	-0.0723933	-0.0602974	-0.0532721	-0.0301186
-0.474987	-0.0719219	-0.0584962	-0.0533605	-0.0298476
-0.473987	-0.07107	-0.0561386	-0.053288	-0.0295805
-0.472986	-0.0698911	-0.0532376	-0.0532558	-0.0297106
-0.471986	-0.0684435	-0.0498129	-0.0532165	-0.0298782
-0.470985	-0.0667888	-0.0458912	-0.0533131	-0.0296844
-0.469985	-0.0649907	-0.0415055	-0.0531527	-0.0294729
-0.468984	-0.0631133	-0.0366956	-0.0533061	-0.0296811
-0.467984	-0.0612205	-0.0315071	-0.0532434	-0.0297591
-0.466983	-0.0593739	-0.0259914	-0.0528521	-0.0295176
-0.465983	-0.0576318	-0.020205	-0.0528122	-0.0292774
-0.464982	-0.0560482	-0.0142091	-0.0527696	-0.0294165
-0.463982	-0.0546713	-0.0080687	-0.052605	-0.0290697
-0.462981	-0.0535429	-0.00185213	-0.0525346	-0.0289835
-0.461981	-0.0526972	0.00436987	-0.052228	-0.0289497
-0.46098	-0.0521607	0.010525	-0.052063	-0.0285942
-0.45998	-0.0519509	0.01654	-0.0518372	-0.0282416
-0.458979	-0.0518511	0.0225357	-0.0517222	-0.0283677
-0.457979	-0.0520901	0.028245	-0.0515435	-0.0281916
-0.456978	-0.0526629	0.0335943	-0.0516113	-0.0280321
-0.455978	-0.053556	0.0385128	-0.0511783	-0.0277741
-0.454977	-0.0547479	0.0429335	-0.0510397	-0.0276606
-0.453977	-0.0562094	0.0467937	-0.0510957	-0.0278554
-0.452976	-0.0579047	0.0500362	-0.0509034	-0.0276717
-0.451976	-0.0597923	0.0526099	-0.0510225	-0.0272563
-0.450975	-0.0618256	0.0544706	-0.0509224	-0.0273688
-0.449975	-0.0639549	0.0555817	-0.050842	-0.0275916
-0.448974	-0.0661276	0.0559144	-0.0508264	-0.0271799
-0.447974	-0.0682902	0.055449	-0.0505208	-0.0271598
-0.446973	-0.0703894	0.0541743	-0.0504854	-0.0267218
-0.445973	-0.0723728	0.0520889	-0.0501643	-0.0268794
-0.444972	-0.0741911	0.0492004	-0.0500314	-0.0266312
-0.443972	-0.0757983	0.0455263	-0.049534	-0.026694
-0.442971	-0.0771534	0.0410936	-0.0490578	-0.02677
-0.441971	-0.0782214	0.0359386	-0.0489749	-0.0265594
-0.44097	-0.0789734	0.0301067	-0.0486483	-0.0263654
-0.43997	-0.0793884	0.023652	-0.0484137	-0.0262012
-0.438969	-0.0792154	0.0168306	-0.0483525	-0.0260941
-0.437969	-0.0786919	0.0095128	-0.0483307	-0.0261487
-0.436968	-0.0778257	0.00177196	-0.0483589	-0.025963
-0.435968	-0.076633	-0.00631267	-0.047957	-0.0258627
-0.434967	-0.0751384	-0.0146567	-0.0478363	-0.0258609
-0.433967	-0.0733746	-0.0231718	-0.047627	-0.0257763
-0.432966	-0.0713818	-0.0317664	-0.0476129	-0.0257421
-0.431966	-0.069207	-0.0403474	-0.04715	-0.0258047
-0.430965	-0.0669031	-0.0488206	-0.0470147	-0.0255948
-0.429965	-0.0645281	-0.0570925	-0.0469594	-0.0252815
-0.428964	-0.0621437	-0.0650714	-0.0467326	-0.0250282
-0.427964	-0.0598141	-0.072668	-0.0462896	-0.0247667
-0.426963	-0.0576048	-0.0797974	-0.0462357	-0.0244996
-0.425963	-0.0555811	-0.0863793	-0.046365	-0.0241159
-0.424962	-0.0538062	-0.0923397	-0.0462204	-0.0238957
-0.423962	-0.0523406	-0.0976114	-0.0463674	-0.0236539
-0.422961	-0.0512398	-0.102135	-0.0458679	-0.0236817
-0.421961	-0.0505534	-0.10586	-0.0456605	-0.0235275
-0.42096	-0.0503236	-0.108744	-0.045262	-0.0234664
-0.41996	-0.0505838	-0.110757	-0.0448833	-0.0230948
-0.418959	-0.0511302	-0.111715	-0.0446363	-0.0231427
-0.417959	-0.0522131	-0.111772	-0.0444567	-0.023326
-0.416958	-0.0538377	-0.110929	-0.0444202	-0.022912
-0.415958	-0.0559974	-0.1092	-0.0441227	-0.0225163
-0.414957	-0.0586726	-0.106607	-0.0437398	-0.0223676
-0.413957	-0.0618312	-0.103183	-0.0437731	-0.0221029
-0.412956	-0.0654288	-0.0989708	-0.0439155	-0.0220293
-0.411956	-0.0694087	-0.0940235	-0.0434876	-0.0218243
-0.410955	-0.0737025	-0.0884016	-0.0433386	-0.0219237
-0.409955	-0.0782317	-0.0821743	-0.0431535	-0.021675
-0.408954	-0.0829077	-0.0754178	-0.0431538	-0.0215647
-0.407954	-0.0876339	-0.0682146	-0.0427977	-0.0213757
-0.406953	-0.092307	-0.0606525	-0.0424554	-0.0210978
-0.405953	-0.0968182	-0.0528236	-0.0422003	-0.0207595
-0.404952	-0.101056	-0.0448231	-0.0424042	-0.020791
-0.403952	-0.104906	-0.0367485	-0.0423356	-0.0207052
-0.402951	-0.108257	-0.0286977	-0.0419941	-0.020622
-0.401951	-0.110998	-0.0207688	-0.0417958	-0.0204589
-0.40095	-0.113023	-0.0130581	-0.0413741	-0.0206964
-0.39995	-0.114235	-0.00565957	-0.0413662	-0.020878
-0.398949	-0.114288	0.00151874	-0.0412088	-0.020999
-0.397949	-0.113359	0.00820848	-0.0411004	-0.0210773
-0.396948	-0.111388	0.0143263	-0.0410902	-0.0206855
-0.395948	-0.108327	0.0197951	-0.0412018	-0.0206606
-0.394947	-0.104145	0.0245453	-0.0411372	-0.0207412
-0.393947	-0.0988303	0.0285149	-0.0407445	-0.0204063
-0.392946	-0.092386	0.0316506	-0.0403443	-0.0204521
-0.391946	-0.0848364	0.0339083	-0.0403925	-0.020544
-0.390945	-0.0762251	0.0352531	-0.0402266	-0.0207328
-0.389945	-0.0666148	0.0356603	-0.0398948	-0.0206459
-0.388944	-0.0560879	0.0351148	-0.0394863	-0.0206133
-0.387944	-0.0447455	0.0336119	-0.0392997	-0.0204852
-0.386943	-0.0327065	0.0311568	-0.0390777	-0.0207407
-0.385943	-0.0201066	0.0277645	-0.0388233	-0.0204073
-0.384942	-0.00709645	0.0234598	-0.0385964	-0.0202317
-0.383942	0.00616007	0.0182768	-0.0384095	-0.0198606
-0.382941	0.019488	0.0122583	-0.0380163	-0.0198007
-0.381941	0.0327038	0.00545546	-0.0380737	-0.0195376
-0.38094	0.0456178	-0.00207298	-0.0378867	-0.0194677
-0.37994	0.0580372	-0.0102614	-0.0374395	-0.0194185
-0.378939	0.0700254	-0.01883	-0.0373133	-0.019494
-0.377939	0.0811322	-0.0279145	-0.0374719	-0.0196192
-0.376938	0.0911684	-0.0374374	-0.0372802	-0.0199444
-0.375938	0.0999534	-0.0473181	-0.0371928	-0.0198023
-0.374937	0.107319	-0.0574733	-0.0366146	-0.0198087
-0.373937	0.11311	-0.0678187	-0.0364463	-0.0197258
-0.372936	0.117192	-0.0782695	-0.0360948	-0.0196073
-0.371936	0.119447	-0.0887418	-0.0357248	-0.0193246
-0.370935	0.119781	-0.0991531	-0.035686	-0.0196645
-0.369935	0.118125	-0.109424	-0.0355348	-0.0194921
-0.368934	0.114436	-0.119477	-0.0357632	-0.0192321
-0.367934	0.108696	-0.129241	-0.0356439	-0.0192668
-0.366933	0.100919	-0.138648	-0.0352657	-0.0188744
-0.365933	0.0911448	-0.147637	-0.0350518	-0.0188561
-0.364932	0.0794446	-0.156152	-0.0346142	-0.0190623
-0.363932	0.0659171	-0.164143	-0.0345339	-0.0192976
-0.362931	0.0506891	-0.17157	-0.0343921	-0.019241
-0.361931	0.0339142	-0.178395	-0.0339329	-0.0190777
-0.36093	0.0157711	-0.184593	-0.0336716	-0.0189806
-0.35993	-0.00353892	-0.19014	-0.0331667	-0.0187325
-0.358929	-0.0235675	-0.194845	-0.0330739	-0.0186194
-0.357929	-0.0443062	-0.198884	-0.0331893	-0.0186568
-0.356928	-0.0655053	-0.20226	-0.0330104	-0.0184232
-0.355928	-0.0869037	-0.204982	-0.0328517	-0.0185233
-0.354927	-0.108233	-0.207067	-0.0322481	-0.0184573
-0.353927	-0.129223	-0.208534	-0.0318016	-0.01794
-0.352926	-0.149601	-0.209409	-0.0318441	-0.0175914
-0.351926	-0.169102	-0.209722	-0.0316018	-0.0177963
-0.350925	-0.187467	-0.209507	-0.0315244	-0.0177076
-0.349925	-0.204452	-0.2088	-0.0315846	-0.0171005
-0.348924	-0.219827	-0.207639	-0.0313647	-0.0173555
-0.347924	-0.233383	-0.206064	-0.0310087	-0.0172579
-0.346923	-0.244935	-0.204116	-0.0308681	-0.0171944
-0.345923	-0.254322	-0.201837	-0.030772	-0.0168227
-0.344922	-0.261414	-0.199266	-0.0308534	-0.0167452
-0.343922	-0.26611	-0.196443	-0.0309436	-0.0170168
-0.342921	-0.268342	-0.193406	-0.0310179	-0.0170361
-0.341921	-0.268076	-0.190189	-0.0310822	-0.0170357
-0.34092	-0.265313	-0.186826	-0.0311914	-0.0171068
-0.33992	-0.260087	-0.183347	-0.0309358	-0.0168916
-0.338919	-0.252239	-0.179594	-0.0309675	-0.0167692
-0.337919	-0.242106	-0.175776	-0.0305269	-0.0167046
-0.336918	-0.229828	-0.171916	-0.0307716	-0.0163481
-0.335918	-0.215573	-0.168031	-0.0304496	-0.0160909
-0.334917	-0.199535	-0.164137	-0.0303493	-0.0162279
-0.333917	-0.181937	-0.160244	-0.0304201	-0.0157954
-0.332916	-0.163019	-0.156361	-0.0304627	-0.0156973
-0.331916	-0.143042	-0.152492	-0.0307707	-0.0157906
-0.330915	-0.12228	-0.148638	-0.0305341	-0.0161313
-0.329915	-0.101017	-0.144799	-0.0301535	-0.0163437
-0.328914	-0.0795438	-0.140971	-0.0300496	-0.0163621
-0.327914	-0.0581521	-0.137149	-0.0296849	-0.0162492
-0.326913	-0.0371311	-0.133326	-0.0297122	-0.0161453
-0.325913	-0.0167632	-0.129496	-0.0294369	-0.0159602
-0.324912	0.00268026	-0.125649	-0.0294669	-0.0159067
-0.323912	0.0209434	-0.121777	-0.0289709	-0.0158271
-0.322911	0.0377889	-0.117873	-0.0290922	-0.0156718
-0.321911	0.0530019	-0.113929	-0.0287557	-0.0156813
-0.32091	0.066393	-0.109938	-0.0283239	-0.0152437
-0.31991	0.0778008	-0.105895	-0.0281907	-0.014916
-0.318909	0.0873175	-0.101602	-0.0282546	-0.0147983
-0.317909	0.0946139	-0.0972529	-0.0283708	-0.0147267
-0.316908	0.0996204	-0.0928517	-0.0283162	-0.0147665
-0.315908	0.102302	-0.0884037	-0.0279843	-0.0150038
-0.314907	0.102657	-0.083917	-0.0281513	-0.014754
-0.313907	0.100719	-0.0794015	-0.0282405	-0.01392
-0.312906	0.0965545	-0.0748698	-0.0281606	-0.0139196
-0.311906	0.0902601	-0.0703362	-0.0283271	-0.0138197
-0.310905	0.0819635	-0.0658174	-0.0280148	-0.0136978
-0.309905	0.0718197	-0.0613316	-0.0279491	-0.0134645
-0.308904	0.0600079	-0.0568988	-0.0279763	-0.0135667
-0.307904	0.0467294	-0.0525401	-0.0277954	-0.0139516
-0.306903	0.0322035	-0.0482778	-0.0276999	-0.0137906
-0.305903	0.0166644	-0.0441347	-0.0276832	-0.0135816
-0.304902	0.000356881	-0.040134	-0.0277424	-0.0131069
-0.303902	-0.016467	-0.0362986	-0.0272044	-0.0130863
-0.302901	-0.0335524	-0.0326514	-0.0266981	-0.0129147
-0.301901	-0.0506451	-0.0292141	-0.026042	-0.0128837
-0.3009	-0.0674958	-0.0260075	-0.0258486	-0.0129343
-0.2999	-0.0838635	-0.0230507	-0.0260114	-0.012748
-0.298899	-0.0992966	-0.0201721	-0.0262066	-0.0129813
-0.297899	-0.113808	-0.0175782	-0.0259605	-0.012811
-0.296898	-0.127208	-0.0152857	-0.0257087	-0.0131064
-0.295898	-0.139324	-0.0133089	-0.0256803	-0.0128733
-0.294897	-0.15001	-0.0116595	-0.025707	-0.0126122
-0.293897	-0.159144	-0.0103466	-0.0255292	-0.0128157
-0.292896	-0.16663	-0.00937671	-0.0251864	-0.0123692
-0.291896	-0.1724	-0.00875328	-0.0252023	-0.0125301
-0.290895	-0.176415	-0.00847718	-0.0251359	-0.0124764
-0.289895	-0.178661	-0.00854649	-0.0247056	-0.0122152
-0.288894	-0.179155	-0.00895658	-0.0245249	-0.0123445
-0.287894	-0.17794	-0.00970016	-0.0244336	-0.0124862
-0.286893	-0.175082	-0.0107674	-0.0241402	-0.0123095
-0.285893	-0.170674	-0.0121461	-0.0239788	-0.0125151
-0.284892	-0.164828	-0.0138215	-0.0240625	-0.0126232
-0.283892	-0.157679	-0.0157768	-0.0241166	-0.0124886
-0.282891	-0.149374	-0.0179933	-0.0237345	-0.0122511
-0.281891	-0.140078	-0.0204499	-0.0231152	-0.0120007
-0.28089	-0.129964	-0.023124	-0.0230847	-0.0121428
-0.27989	-0.119213	-0.0259914	-0.0225307	-0.0116989
-0.278889	-0.107756	-0.0288349	-0.0222099	-0.0120434
-0.277889	-0.0960404	-0.0318232	-0.0221511	-0.0120197
-0.276888	-0.0842546	-0.0349311	-0.0221515	-0.0118847
-0.275888	-0.0725826	-0.0381322	-0.0221865	-0.011971
-0.274887	-0.0611997	-0.041399	-0.0221738	-0.0121687
-0.273887	-0.0502701	-0.0447032	-0.0217755	-0.0117502
-0.272886	-0.0399444	-0.0480157	-0.0214095	-0.0113125
-0.271886	-0.0303572	-0.0513068	-0.0214139	-0.0112167
-0.270885	-0.0216251	-0.0545462	-0.0211426	-0.0107823
-0.269885	-0.0138451	-0.0577034	-0.0209981	-0.0111043
-0.268884	-0.00709324	-0.0607474	-0.0205099	-0.0104967
-0.267884	-0.00142389	-0.0636473	-0.0201656	-0.0104919
-0.266883	0.00313106	-0.0663724	-0.0196525	-0.0107172
-0.265883	0.00656224	-0.0688919	-0.0195062	-0.0108256
-0.264882	0.00888257	-0.0711757	-0.0192474	-0.0106853
-0.263882	0.0101267	-0.073194	-0.0195243	-0.0105495
-0.262881	0.0103498	-0.074918	-0.0193994	-0.0104051
-0.261881	0.00962684	-0.0763199	-0.0190798	-0.0102721
-0.26088	0.00805014	-0.077373	-0.0188344	-0.00987376
-0.25988	0.00572802	-0.0780522	-0.01894	-0.0100045
-0.258879	0.00304907	-0.0781647	-0.0189182	-0.00972017
-0.257879	-0.000123261	-0.077862	-0.0190681	-0.00952329
-0.256878	-0.00365218	-0.0771283	-0.0187976	-0.00964092
-0.255878	-0.00739513	-0.0759503	-0.0188869	-0.00991766
-0.254877	-0.0112066	-0.0743179	-0.0188821	-0.009836
-0.253877	-0.0149411	-0.072224	-0.018579	-0.0095442
-0.252876	-0.0184556	-0.0696656	-0.0184366	-0.00905787
-0.251876	-0.021613	-0.0666431	-0.0177985	-0.00894957
-0.250875	-0.0242841	-0.0631614	-0.0177305	-0.00876284
-0.249875	-0.0263503	-0.0592298	-0.0173478	-0.00895264
-0.248874	-0.0277062	-0.0548623	-0.0171131	-0.00902415
-0.247874	-0.0282612	-0.0500773	-0.0169	-0.00910364
-0.246873	-0.0279414	-0.0448984	-0.0166172	-0.00899759
-0.245873	-0.0266912	-0.0393539	-0.0164889	-0.00934721
-0.244872	-0.0244743	-0.0334769	-0.0162324	-0.00928861
-0.243872	-0.0212745	-0.0273053	-0.0158387	-0.00925161
-0.242871	-0.0170959	-0.0208812	-0.0158427	-0.00888263
-0.241871	-0.0119633	-0.0142514	-0.0155481	-0.00876296
-0.24087	-0.00592168	-0.00746607	-0.0153975	-0.00871087
-0.23987	0.000964607	-0.000579237	-0.0150759	-0.00878384
-0.238869	0.00884904	0.00650946	-0.0145604	-0.00882301
-0.237869	0.0173878	0.0135791	-0.0141414	-0.0086781
-0.236868	0.0264614	0.0205658	-0.0139243	-0.00877044
-0.235868	0.035937	0.0274046	-0.0136979	-0.00846343
-0.234867	0.0456706	0.0340301	-0.0136977	-0.00843415
-0.233867	0.0555095	0.0403774	-0.0135482	-0.00873054
-0.232866	0.0652944	0.0463823	-0.0131241	-0.00832205
-0.231866	0.0748627	0.0519828	-0.0127457	-0.0084179
-0.230865	0.0840507	0.0571194	-0.0126642	-0.00812784
-0.229865	0.0926965	0.0617359	-0.0125425	-0.00792873
-0.228864	0.100643	0.0657805	-0.0122317	-0.00769672
-0.227864	0.10774	0.069206	-0.0125583	-0.00747452
-0.226863	0.113848	0.071971	-0.012497	-0.00735359
-0.225863	0.118839	0.0740401	-0.0124577	-0.00727918
-0.224862	0.122599	0.0753847	-0.0123907	-0.00732803
-0.223862	0.125033	0.0759835	-0.0118943	-0.00720084
-0.222861	0.126061	0.0758228	-0.0121214	-0.0069937
-0.221861	0.125625	0.0748969	-0.0121275	-0.00704103
-0.22086	0.123687	0.0732081	-0.0122302	-0.00697602
-0.21986	0.12023	0.0707671	-0.0121493	-0.00714625
-0.218859	0.115477	0.067766	-0.0121296	-0.00728123
-0.217859	0.109232	0.0640495	-0.0120418	-0.00727365
-0.216858	0.10154	0.0596499	-0.0119579	-0.00712033
-0.215858	0.0924691	0.0546068	-0.0122867	-0.0067833
-0.214857	0.0821077	0.0489675	-0.0123177	-0.00649948
-0.213857	0.0705627	0.0427856	-0.0123198	-0.00622966
-0.212856	0.0579583	0.036121	-0.0122489	-0.00633424
-0.211856	0.0444345	0.0290386	-0.0120312	-0.00660142
-0.210855	0.0301443	0.0216077	-0.0115392	-0.00685251
-0.209855	0.0152516	0.0139014	-0.0112945	-0.00664526
-0.208854	-7.13161e-05	0.00599498	-0.0109151	-0.00647651
-0.207854	-0.0156464	-0.00203446	-0.0108016	-0.00581425
-0.206853	-0.0312926	-0.0101092	-0.0106406	-0.0057591
-0.205853	-0.0468286	-0.018152	-0.0103968	-0.00586273
-0.204852	-0.0620755	-0.0260867	-0.0107979	-0.00574593
-0.203852	-0.0768595	-0.0338395	-0.0104755	-0.00554751
-0.202851	-0.0910142	-0.0413395	-0.0103885	-0.00544243
-0.201851	-0.104383	-0.0485198	-0.0101303	-0.00524591
-0.20085	-0.116823	-0.055318	-0.0100262	-0.00501528
-0.19985	-0.128202	-0.061677	-0.00966655	-0.00463132
-0.198849	-0.138178	-0.0673898	-0.0092597	-0.00469879
-0.197849	-0.146892	-0.0725732	-0.00949285	-0.00480338
-0.196848	-0.154268	-0.0771912	-0.00939565	-0.00457021
-0.195848	-0.160251	-0.0812152	-0.00922209	-0.00447051
-0.194847	-0.164802	-0.0846231	-0.00944258	-0.00466601
-0.193847	-0.167906	-0.0874003	-0.009374	-0.00448287
-0.192846	-0.169562	-0.0895389	-0.00918814	-0.00402464
-0.191846	-0.169793	-0.0910384	-0.00892138	-0.00348808
-0.190845	-0.168636	-0.0919047	-0.00870246	-0.003589
-0.189845	-0.166148	-0.0921504	-0.0083073	-0.00352454
-0.188844	-0.162401	-0.0917941	-0.00818896	-0.00326854
-0.187844	-0.15748	-0.0908603	-0.00778317	-0.00322548
-0.186843	-0.151485	-0.0893784	-0.00762125	-0.00310681
-0.185843	-0.144525	-0.0873825	-0.00744813	-0.00305889
-0.184842	-0.136719	-0.0849108	-0.00730418	-0.00305292
-0.183842	-0.12819	-0.0820049	-0.00698743	-0.0027425
-0.182841	-0.119068	-0.0787088	-0.00690236	-0.00254528
-0.181841	-0.109485	-0.075069	-0.00684883	-0.00242256
-0.18084	-0.0995703	-0.0711331	-0.00687698	-0.00214777
-0.17984	-0.0894545	-0.0669495	-0.00643499	-0.00193365
-0.178839	-0.0790604	-0.0623994	-0.00608905	-0.00200525
-0.177839	-0.0687137	-0.0577033	-0.00563778	-0.00182967
-0.176838	-0.058529	-0.0529112	-0.00543707	-0.00173272
-0.175838	-0.0486119	-0.0480717	-0.00517336	-0.00154907
-0.174837	-0.0390573	-0.0432311	-0.00514051	-0.00136648
-0.173837	-0.0299486	-0.0384337	-0.00529216	-0.00138011
-0.172836	-0.0213568	-0.0337208	-0.00465228	-0.00127569
-0.171836	-0.0133396	-0.0291307	-0.00453584	-0.00132372
-0.170835	-0.00594158	-0.0246987	-0.00407376	-0.00117219
-0.169835	0.000806236	-0.0204565	-0.00396734	-0.000551351
-0.168834	0.00688609	-0.0164327	-0.00381716	-0.000711385
-0.167834	0.0122931	-0.012652	-0.00381909	-0.000502307
-0.166833	0.0170349	-0.00913586	-0.00324221	-0.000468855
-0.165833	0.0211304	-0.00590213	-0.00308317	-0.000514418
-0.164832	0.0246094	-0.00296527	-0.00313919	-0.000618719
-0.163832	0.0275108	-0.000336436	-0.0031005	-0.000708084
-0.162831	0.029882	0.00197641	-0.0028998	-0.00065773
-0.161831	0.0317774	0.00396834	-0.00312584	-0.000760607
-0.16083	0.0332566	0.00563726	-0.00331081	-0.000654315
-0.15983	0.0343835	0.00698374	-0.0028282	-0.000652185
-0.158829	0.0354714	0.00819512	-0.00263656	-0.000208778
-0.157829	0.0363381	0.00908112	-0.00227799	-0.000422307
-0.156828	0.0370465	0.00964624	-0.00199662	-1.97885e-05
-0.155828	0.0376576	0.0098972	-0.00187692	0.000128497
-0.154827	0.0382297	0.00984262	-0.00116837	0.000212842
-0.153827	0.0388168	0.00949281	-0.0011341	0.000556768
-0.152826	0.0394681	0.00885956	-0.00101185	0.000933864
-0.151826	0.0402267	0.00795584	-0.000762078	0.000693221
-0.150825	0.0411291	0.00679564	-0.00030441	0.000740774
-0.149825	0.0422048	0.00539371	0.000196741	0.000538335
-0.148824	0.0434755	0.00376543	0.000294997	0.00100332
-0.147824	0.0449557	0.00192661	0.000287535	0.00126327
-0.146823	0.0466519	-0.000106673	0.000289132	0.00136609
-0.145823	0.0485633	-0.00231814	0.000581287	0.00203538
-0.144822	0.050682	-0.00469144	0.000815605	0.00202892
-0.143822	0.0529934	-0.00721025	0.000718211	0.00200233
-0.142821	0.0554768	-0.00985825	0.00106265	0.00153244
-0.141821	0.0581063	-0.0126193	0.00169332	0.00171936
-0.14082	0.0608513	-0.0154772	0.00121549	0.00165176
-0.13982	0.0636775	-0.018416	0.0012116	0.00163588
-0.138819	0.0668272	-0.0212293	0.00154134	0.00171166
-0.137819	0.0699713	-0.0241021	0.00168752	0.00164996
-0.136818	0.0730653	-0.0270217	0.00189286	0.00185498
-0.135818	0.0760653	-0.0299749	0.00188911	0.00190683
-0.134817	0.0789284	-0.0329486	0.00209422	0.00211741
-0.133817	0.0816137	-0.0359291	0.00224552	0.00219858
-0.132816	0.0840832	-0.0389028	0.00264062	0.00258168
-0.131816	0.086302	-0.0418555	0.00314495	0.00243516
-0.130815	0.0882393	-0.0447731	0.00338275	0.00248601
-0.129815	0.0898688	-0.0476415	0.00341751	0.00272985
-0.128814	0.0911689	-0.0504462	0.0038169	0.00286568
-0.127814	0.0921231	-0.053173	0.00361391	0.00257583
-0.126813	0.0927203	-0.0558076	0.00391563	0.00276753
-0.125813	0.0929545	-0.0583358	0.00433116	0.00312717
-0.124812	0.0928251	-0.0607438	0.00457252	0.00298719
-0.123812	0.0923365	-0.0630178	0.00488602	0.00288631
-0.122811	0.0914982	-0.0651446	0.0053186	0.00307357
-0.121811	0.0903241	-0.0671115	0.0055304	0.00331927
-0.12081	0.0888324	-0.0689061	0.00570045	0.00354061
-0.11981	0.0870449	-0.070517	0.00588627	0.0036452
-0.118809	0.0851859	-0.0717535	0.00626715	0.00370806
-0.117809	0.0830796	-0.0727933	0.00636854	0.00378116
-0.116808	0.0807521	-0.0736306	0.00647263	0.00436897
-0.115808	0.0782309	-0.07426	0.00675655	0.00463525
-0.114807	0.0755443	-0.0746774	0.00678738	0.00494832
-0.113807	0.0727207	-0.0748798	0.00689636	0.00495575
-0.112806	0.0697877	-0.0748653	0.00693472	0.00524245
-0.111806	0.0667719	-0.0746335	0.0069573	0.00561709
-0.110805	0.0636982	-0.0741852	0.00720817	0.00545024
-0.109805	0.0605891	-0.073523	0.00760459	0.00565705
-0.108804	0.0574646	-0.0726508	0.00759679	0.00579139
-0.107804	0.0543414	-0.0715743	0.00748754	0.00580896
-0.106803	0.0512329	-0.0703005	0.00776906	0.00592084
-0.105803	0.0481488	-0.0688382	0.00797116	0.00600308
-0.104802	0.0450952	-0.0671976	0.00815331	0.00617755
-0.103802	0.0420744	-0.0653904	0.00844968	0.00665776
-0.102801	0.0390846	-0.0634296	0.00851936	0.00658476
-0.101801	0.0361208	-0.0613291	0.0089092	0.00613789
-0.1008	0.0331743	-0.0591041	0.00885613	0.00660047
-0.0997999	0.0302333	-0.0567705	0.0091197	0.00657239
-0.0987994	0.0275177	-0.0541656	0.0092718	0.0066877
-0.0977989	0.0247681	-0.0514895	0.009631	0.00703028
-0.0967984	0.0219619	-0.0487622	0.0098696	0.00705588
-0.0957979	0.019075	-0.0460034	0.0102025	0.00700461
-0.0947974	0.0160827	-0.0432324	0.0105096	0.00730791
-0.0937969	0.0129605	-0.0404679	0.0108137	0.00700816
-0.0927964	0.00968404	-0.0377272	0.0111411	0.00728529
-0.0917959	0.00623056	-0.0350268	0.0110587	0.00764879
-0.0907954	0.00257891	-0.0323814	0.0110406	0.00734362
-0.0897949	-0.00128959	-0.029804	0.0111212	0.00723388
-0.0887944	-0.00539056	-0.0273058	0.0114748	0.00699597
-0.0877939	-0.00973602	-0.0248957	0.0117672	0.00777868
-0.0867934	-0.0143338	-0.0225804	0.0115917	0.00791812
-0.0857929	-0.0191871	-0.020364	0.0117496	0.00809902
-0.0847924	-0.024294	-0.0182484	0.0115334	0.00841915
-0.0837919	-0.0296472	-0.0162326	0.0121493	0.00840887
-0.0827914	-0.0352336	-0.0143133	0.0124678	0.0082476
-0.0817909	-0.041034	-0.0124844	0.0126672	0.00855137
-0.0807904	-0.0470235	-0.0107377	0.0130144	0.00814278
-0.0797899	-0.0531708	-0.00906242	0.0133488	0.0081288
-0.0787894	-0.0591941	-0.00724158	0.0137543	0.00859867
-0.0777889	-0.0653036	-0.00546648	0.0137684	0.00872853
-0.0767884	-0.0714551	-0.00372469	0.0138417	0.00884885
-0.0757879	-0.0775994	-0.00200264	0.0139954	0.00914874
-0.0747874	-0.0836822	-0.000285899	0.0138292	0.0086647
-0.0737869	-0.0896456	0.00144039	0.0141399	0.0086449
-0.0727864	-0.0954282	0.00319117	0.0143692	0.00855395
-0.0717859	-0.100966	0.00498111	0.0149237	0.00873395
-0.0707854	-0.106194	0.0068242	0.0148825	0.00855055
-0.0697849	-0.111046	0.00873342	0.0153623	0.00854501
-0.0687844	-0.115455	0.0107204	0.0157628	0.00881261
-0.0677839	-0.119358	0.0127952	0.0165192	0.00854544
-0.0667834	-0.122691	0.0149658	0.0163865	0.00861239
-0.0657829	-0.125396	0.0172383	0.0166839	0.00841632
-0.0647824	-0.127417	0.0196165	0.0168807	0.00857507
-0.0637819	-0.128706	0.0221017	0.0166805	0.00870083
-0.0627814	-0.129217	0.024693	0.0166353	0.00839935
-0.0617809	-0.128913	0.027387	0.0167344	0.00822519
-0.0607804	-0.127765	0.030178	0.0170728	0.00812825
-0.0597799	-0.12575	0.0330582	0.0173412	0.00808038
-0.0587794	-0.122631	0.036204	0.0174261	0.00784542
-0.0577789	-0.118632	0.0394117	0.0173057	0.00744526
-0.0567784	-0.113764	0.0426649	0.0174401	0.00724012
-0.0557779	-0.108044	0.0459466	0.0173127	0.0074618
-0.0547774	-0.101499	0.0492388	0.0174237	0.00767351
-0.0537769	-0.094168	0.0525233	0.0175814	0.00781957
-0.0527764	-0.0860953	0.0557818	0.0178193	0.00751018
-0.0517759	-0.0773357	0.0589965	0.0181468	0.00731798
-0.0507754	-0.0679516	0.0621505	0.0181014	0.00745408
-0.0497749	-0.0580127	0.0652279	0.0184845	0.00748192
-0.0487744	-0.0475952	0.0682145	0.0183224	0.00773531
-0.0477739	-0.0367813	0.0710978	0.0184963	0.00779982
-0.0467734	-0.0256573	0.0738676	0.0184711	0.00798317
-0.0457729	-0.0143135	0.0765159	0.0182201	0.00807167
-0.0447724	-0.00284215	0.0790375	0.0182072	0.00789616
-0.0437719	0.00866293	0.0814298	0.0179168	0.00796299
-0.0427714	0.0201082	0.0836929	0.0182237	0.00803055
-0.0417709	0.0314016	0.08583	0.0185904	0.00799105
-0.0407704	0.0424532	0.0878469	0.0184701	0.00782161
-0.0397699	0.0531773	0.0897519	0.0185282	0.00779938
-0.0387694	0.063709	0.0917361	0.0182467	0.00771468
-0.0377689	0.0737514	0.0936293	0.0184111	0.00783495
-0.0367684	0.0832329	0.0954429	0.0189424	0.00795622
-0.0357679	0.0920901	0.0971902	0.0193133	0.00822254
-0.0347674	0.100268	0.098885	0.0193671	0.00819429
-0.0337669	0.107722	0.100542	0.0193643	0.00838701
-0.0327664	0.114416	0.102176	0.0197235	0.00846326
-0.0317659	0.120325	0.103801	0.0198202	0.008484
-0.0307654	0.125435	0.105429	0.0198027	0.00870503
-0.0297649	0.129743	0.107074	0.0203611	0.00891554
-0.0287644	0.133254	0.108745	0.0206709	0.0089558
-0.0277639	0.135985	0.110449	0.0205512	0.00886941
-0.0267634	0.137963	0.112192	0.0209494	0.00893809
-0.0257629	0.139223	0.113974	0.0212361	0.00879231
-0.0247624	0.139811	0.115796	0.0214682	0.00932518
-0.0237619	0.139779	0.117652	0.0214711	0.00928174
-0.0227614	0.139185	0.119535	0.0219972	0.0095201
-0.0217609	0.138096	0.121433	0.0224275	0.0093103
-0.0207604	0.13658	0.12333	0.0227474	0.00954408
-0.0197599	0.134711	0.125211	0.0229599	0.00937415
-0.0187594	0.13276	0.127236	0.0230742	0.00963517
-0.0177589	0.130607	0.129201	0.0230585	0.00973983
-0.0167584	0.128326	0.131076	0.0234941	0.0097907
-0.0157579	0.125989	0.13283	0.023478	0.0101541
-0.0147574	0.123667	0.134433	0.0235408	0.0104296
-0.0137569	0.121425	0.135852	0.0238094	0.0106401
-0.0127564	0.119326	0.137055	0.0244609	0.0108066
-0.0117559	0.117426	0.13801	0.0251035	0.0105132
-0.0107554	0.115774	0.138689	0.0256972	0.0108006
-0.00975488	0.114411	0.139064	0.0259907	0.0105209
-0.00875438	0.113373	0.13911	0.0264399	0.0108659
-0.00775388	0.112683	0.138808	0.0264616	0.0111466
-0.00675338	0.112357	0.13814	0.0262982	0.0112446
-0.00575288	0.112404	0.137096	0.0261588	0.011263
-0.00475238	0.11282	0.13567	0.026471	0.0112294
-0.00375188	0.113593	0.133862	0.0262133	0.0111445
-0.00275138	0.114703	0.131679	0.0264235	0.0110424
-0.00175088	0.116121	0.129131	0.0268357	0.0106974
-0.000750375	0.117809	0.12624	0.0273983	0.0105608
0.000250125	0.119722	0.12303	0.0275193	0.0108483
0.00125063	0.122056	0.119748	0.0278704	0.0111366
0.00225113	0.124498	0.116215	0.0278251	0.0112551
0.00325163	0.126981	0.11247	0.0282693	0.0109341
0.00425213	0.129437	0.108558	0.0283189	0.011167
0.00525263	0.131792	0.104527	0.028296	0.0112125
0.00625313	0.133974	0.100429	0.0288081	0.0112434
0.00725363	0.135909	0.0963204	0.0286462	0.0113667
0.00825413	0.137523	0.0922569	0.028704	0.0112722
0.00925463	0.138747	0.0882965	0.0288328	0.0115335
0.0102551	0.139514	0.0844971	0.0285253	0.0110721
0.0112556	0.139761	0.0809152	0.0287181	0.0109015
0.0122561	0.13943	0.0776056	0.0291911	0.0110289
0.0132566	0.138473	0.07462	0.0293948	0.0113548
0.0142571	0.136844	0.0720062	0.0298878	0.0112919
0.0152576	0.134511	0.0698072	0.0305039	0.0111094
0.0162581	0.131446	0.0680606	0.0311909	0.0114355
0.0172586	0.127635	0.0667977	0.0314201	0.0118315
0.0182591	0.12307	0.0660431	0.0316391	0.0119948
0.0192596	0.117757	0.0658139	0.0316959	0.0118051
0.0202601	0.11171	0.0661198	0.0318154	0.0118242
0.0212606	0.105211	0.067179	0.0320128	0.0115535
0.0222611	0.0980331	0.0687665	0.0326973	0.0113937
0.0232616	0.090218	0.0708639	0.0329424	0.0114629
0.0242621	0.0818164	0.0734452	0.033445	0.0116245
0.0252626	0.0728884	0.0764765	0.0335925	0.011441
0.0262631	0.0635024	0.0799172	0.0339594	0.0112676
0.0272636	0.0537343	0.0837197	0.0342755	0.0111373
0.0282641	0.0436664	0.0878307	0.0346331	0.0106123
0.0292646	0.0333869	0.0921918	0.0350803	0.0106524
0.0302651	0.0229879	0.0967403	0.0352736	0.0107218
0.0312656	0.0125651	0.10141	0.0356597	0.0108793
0.0322661	0.00221579	0.106134	0.0358255	0.0108952
0.0332666	-0.00796174	0.110842	0.036163	0.0107533
0.0342671	-0.0178699	0.115464	0.0363539	0.0107481
0.0352676	-0.0274127	0.119934	0.0365296	0.0105825
0.0362681	-0.0364974	0.124185	0.0365446	0.0110894
0.0372686	-0.0450352	0.128154	0.0368117	0.0111301
0.0382691	-0.0529427	0.131784	0.0369906	0.0113357
0.0392696	-0.0601427	0.135021	0.0371827	0.0111911
0.0402701	-0.0665653	0.13782	0.0371934	0.0115412
0.0412706	-0.0718986	0.140309	0.0373881	0.0117396
0.0422711	-0.0763406	0.142285	0.0377628	0.011684
0.0432716	-0.0798523	0.14372	0.0382959	0.0119741
0.0442721	-0.0824052	0.144598	0.0385316	0.0119553
0.0452726	-0.0839808	0.144908	0.0385638	0.0119302
0.0462731	-0.0845716	0.144651	0.0386236	0.011932
0.0472736	-0.0841806	0.143836	0.0393642	0.0117645
0.0482741	-0.0828215	0.142481	0.0395852	0.0119763
0.0492746	-0.0805183	0.140612	0.0402413	0.0122347
0.0502751	-0.077305	0.138264	0.0404188	0.0123571
0.0512756	-0.073225	0.135478	0.0401414	0.0129286
0.0522761	-0.0683303	0.132302	0.0401985	0.0132038
0.0532766	-0.0626812	0.128789	0.0403841	0.012849
0.0542771	-0.0563448	0.124999	0.0402669	0.0130663
0.0552776	-0.0493946	0.120994	0.0402221	0.0132335
0.0562781	-0.0419089	0.116838	0.0400816	0.0130367
0.0572786	-0.0339704	0.112599	0.0398048	0.0129179
0.0582791	-0.0256643	0.108342	0.0403054	0.0132762
0.0592796	-0.0170776	0.104136	0.04059	0.013414
0.0602801	-0.00829787	0.100043	0.0409199	0.0130975
0.0612806	0.000809379	0.0963074	0.0410498	0.0134828
0.0622811	0.00993479	0.0928006	0.0410584	0.0131257
0.0632816	0.0189917	0.0895709	0.0411495	0.0133151
0.0642821	0.0278972	0.0866609	0.04145	0.0135176
0.0652826	0.0365729	0.0841066	0.0419917	0.0138262
0.0662831	0.0449456	0.081936	0.0422522	0.0135752
0.0672836	0.0529484	0.0801692	0.0428155	0.0138223
0.0682841	0.0605211	0.0788174	0.0431843	0.013794
0.0692846	0.0676107	0.0778833	0.0433281	0.0138834
0.0702851	0.074172	0.07736	0.0436554	0.0139256
0.0712856	0.0801674	0.077232	0.0439222	0.0140149
0.0722861	0.0855678	0.0774746	0.0438491	0.0139357
0.0732866	0.090352	0.0780549	0.0437268	0.0140541
0.0742871	0.0945071	0.0789316	0.0439212	0.0143879
0.0752876	0.0980282	0.0800562	0.0439731	0.01431
0.0762881	0.100918	0.0813736	0.0442976	0.0144866
0.0772886	0.103186	0.082823	0.0442788	0.014514
0.0782891	0.104851	0.0843388	0.0443286	0.0143093
0.0792896	0.105934	0.0858519	0.0443417	0.0140385
0.0802901	0.106467	0.0872909	0.0449134	0.0140658
0.0812906	0.106681	0.0888036	0.0449747	0.0143059
0.0822911	0.106413	0.0900949	0.0449393	0.0138437
0.0832916	0.105702	0.0910896	0.0449989	0.0137569
0.0842921	0.10459	0.091715	0.0457574	0.0138497
0.0852926	0.103122	0.0919023	0.0473497	0.0148606
0.0862931	0.101342	0.0915876	0.048823	0.0153368
0.0872936	0.0992976	0.0907135	0.0505551	0.016028
0.0882941	0.0970345	0.0892296	0.0519764	0.016398
0.0892946	0.0945979	0.0870938	0.053732	0.0169594
0.0902951	0.0920318	0.0842733	0.0557088	0.0176935
0.0912956	0.089378	0.0807451	0.0572777	0.0180944
0.0922961	0.0866757	0.0764965	0.059034	0.0189491
0.0932966	0.0839611	0.0715261	0.0607756	0.0194204
0.0942971	0.0812671	0.0658434	0.0625974	0.019826
0.0952976	0.078623	0.0594694	0.0642477	0.0206219
0.0962981	0.076054	0.0524366	0.0658802	0.0211292
0.0972986	0.0735814	0.0447882	0.0672404	0.0217945
0.0982991	0.0712224	0.0365784	0.0687682	0.0221544
0.0992996	0.0689903	0.0278715	0.0706324	0.0228518
0.1003	0.0668945	0.0187412	0.0720032	0.0235639
0.101301	0.0651529	0.00946975	0.0738402	0.0239149
0.102301	0.06355	-5.67057e-05	0.075007	0.0247073
0.103302	0.062081	-0.00974574	0.0764655	0.0251837
0.104302	0.0607379	-0.0194999	0.078234	0.026095
0.105303	0.0595104	-0.029218	0.079643	0.0264958
0.106303	0.0583861	-0.0387968	0.0812034	0.0272651
0.107304	0.0573507	-0.0481322	0.0826842	0.0279615
0.108304	0.056389	-0.0571211	0.0840471	0.0283897
0.109305	0.0554846	-0.0656628	0.0852132	0.0290591
0.110305	0.054621	-0.0736603	0.0866918	0.0295549
0.111306	0.0537817	-0.081022	0.0885207	0.0301193
0.112306	0.0529507	-0.0876632	0.0896453	0.030605
0.113307	0.0521131	-0.0935071	0.0909364	0.0308946
0.114307	0.0512552	-0.0984862	0.0922274	0.0316824
0.115308	0.0503652	-0.102543	0.0935951	0.0323166
0.116308	0.0494332	-0.105632	0.095388	0.0330587
0.117309	0.0484518	-0.107718	0.0966803	0.0337063
0.118309	0.0474161	-0.10878	0.0982574	0.0344073
0.11931	0.0463239	-0.108809	0.09993	0.0349866
0.12031	0.0451762	-0.107808	0.101247	0.0351317
0.121311	0.0441911	-0.10561	0.102963	0.0356076
0.122311	0.0431524	-0.102433	0.104783	0.0363191
0.123312	0.0420661	-0.0983217	0.106345	0.0371161
0.124312	0.0409415	-0.0933335	0.107974	0.0377335
0.125313	0.0397904	-0.0875367	0.109596	0.0384885
0.126313	0.0386275	-0.0810098	0.110941	0.0388689
0.127314	0.0374694	-0.0738403	0.112498	0.039448
0.128314	0.036335	-0.0661235	0.114202	0.0400688
0.129315	0.0352446	-0.0579612	0.115931	0.0406515
0.130315	0.0342193	-0.0494602	0.117163	0.0410913
0.131316	0.0332815	-0.0407309	0.118403	0.0416293
0.132316	0.0324534	-0.0318857	0.119437	0.0425857
0.133317	0.0317572	-0.0230375	0.121067	0.0429161
0.134317	0.0312144	-0.0142977	0.122412	0.0435904
0.135318	0.0308456	-0.0057753	0.123809	0.0440311
0.136318	0.0306697	0.00242516	0.125412	0.0449159
0.137319	0.030704	0.0102049	0.127376	0.044992
0.138319	0.0309637	0.017472	0.129084	0.0454402
0.13932	0.0314612	0.0241431	0.130436	0.0460435
0.14032	0.0322066	0.030144	0.131789	0.0463716
0.141321	0.0334057	0.0355989	0.133306	0.0468065
0.142321	0.0348498	0.0402665	0.135309	0.0477245
0.143322	0.0365366	0.0441021	0.136875	0.048663
0.144322	0.0384611	0.0470729	0.138023	0.0492028
0.145323	0.0406152	0.0491585	0.139385	0.0503016
0.146323	0.0429879	0.0503503	0.14072	0.0507535
0.147324	0.0455656	0.050652	0.142289	0.0511671
0.148324	0.0483317	0.0500785	0.143702	0.0517259
0.149325	0.0512672	0.0486562	0.144795	0.0521688
0.150325	0.0543503	0.0464218	0.146414	0.0523869
0.151326	0.0575573	0.0434214	0.147853	0.0527887
0.152326	0.0608623	0.0397101	0.149164	0.0534539
0.153327	0.0642379	0.0353505	0.150503	0.0537633
0.154327	0.0676553	0.0304115	0.152199	0.0538317
0.155328	0.0710846	0.0249673	0.153518	0.0540278
0.156328	0.0744956	0.0190962	0.154887	0.0541985
0.157329	0.0778576	0.0128791	0.156494	0.0548307
0.158329	0.0811403	0.00639824	0.157937	0.0553683
0.15933	0.0843142	-0.000264152	0.15884	0.0557337
0.16033	0.0873506	-0.00702697	0.160569	0.0563746
0.161331	0.0903599	-0.0136533	0.161784	0.0569801
0.162331	0.0931674	-0.0202277	0.163282	0.0573276
0.163332	0.0957482	-0.0266825	0.164638	0.0576222
0.164332	0.0980804	-0.032956	0.165747	0.0583694
0.165333	0.100145	-0.0389926	0.167431	0.0589711
0.166333	0.101927	-0.0447444	0.168797	0.0594056
0.167334	0.103414	-0.0501708	0.169992	0.0593997
0.168334	0.104599	-0.0552398	0.171139	0.0599022
0.169335	0.105475	-0.0599275	0.172812	0.0604835
0.170335	0.106043	-0.0642188	0.173538	0.061091
0.171336	0.106304	-0.0681069	0.175234	0.0617997
0.172336	0.106264	-0.0715935	0.176871	0.0622597
0.173337	0.105931	-0.074688	0.178258	0.0628424
0.174337	0.105317	-0.0774077	0.179324	0.0634436
0.175338	0.104436	-0.0797763	0.180932	0.063738
0.176338	0.103304	-0.0818239	0.182695	0.0638938
0.177339	0.101939	-0.0835859	0.184247	0.0641007
0.178339	0.100361	-0.0851022	0.185668	0.0648198
0.17934	0.0985898	-0.0864161	0.187397	0.065537
0.18034	0.0966468	-0.0875734	0.188754	0.0655579
0.181341	0.0946689	-0.0884727	0.190414	0.0663496
0.182341	0.0925515	-0.089311	0.191763	0.0670188
0.183342	0.0903142	-0.0901382	0.192868	0.0670194
0.184342	0.0879756	-0.0910026	0.193879	0.0674562
0.185343	0.085554	-0.09195	0.195421	0.0678835
0.186343	0.0830659	-0.0930227	0.196696	0.0681981
0.187344	0.0805268	-0.0942589	0.197893	0.0689667
0.188344	0.0779499	-0.0956916	0.199116	0.0692112
0.189345	0.0753466	-0.0973483	0.200255	0.0699261
0.190345	0.0727258	-0.09925	0.201224	0.0705525
0.191346	0.0700941	-0.101411	0.2025	0.0711711
0.192346	0.0674554	-0.103839	0.203615	0.0717588
0.193347	0.0648109	-0.106533	0.205071	0.0718073
0.194347	0.0621595	-0.109485	0.206725	0.0720028
0.195348	0.0594972	-0.112681	0.207887	0.0725968
0.196348	0.0568179	-0.116099	0.209248	0.0729157
0.197349	0.0541131	-0.119708	0.210633	0.0729531
0.198349	0.0513722	-0.123472	0.211898	0.0733425
0.19935	0.0485831	-0.127348	0.213332	0.0742288
0.20035	0.0457321	-0.131289	0.214638	0.0744435
0.201351	0.0428968	-0.135086	0.216247	0.075151
0.202351	0.0399559	-0.138837	0.217471	0.0753283
0.203352	0.0368927	-0.142484	0.218966	0.0758724
0.204352	0.0336915	-0.145966	0.220783	0.0763008
0.205353	0.0303374	-0.149222	0.222206	0.0764152
0.206353	0.0268171	-0.15219	0.224009	0.076645
0.207354	0.0231191	-0.154807	0.225647	0.0769789
0.208354	0.0192337	-0.157014	0.227131	0.0774831
0.209355	0.015154	-0.158754	0.228547	0.077582
0.210355	0.0108755	-0.159971	0.23021	0.0780573
0.211356	0.00639642	-0.160615	0.231541	0.0785497
0.212356	0.00171828	-0.160643	0.2327	0.0786398
0.213357	-0.00315438	-0.160015	0.23418	0.0793519
0.214357	-0.00821371	-0.158699	0.235631	0.0800685
0.215358	-0.0134485	-0.156669	0.236338	0.0805157
0.216358	-0.0188443	-0.153908	0.23764	0.0809547
0.217359	-0.0243831	-0.150407	0.23923	0.0815858
0.218359	-0.030044	-0.146164	0.240843	0.0818788
0.21936	-0.0358025	-0.141188	0.241989	0.0824582
0.22036	-0.0416313	-0.135493	0.243403	0.0824213
0.221361	-0.0474209	-0.128943	0.244797	0.0827058
0.222361	-0.0532334	-0.121735	0.246088	0.0829695
0.223362	-0.0590345	-0.113912	0.247362	0.0831296
0.224362	-0.0647869	-0.105526	0.248331	0.0834451
0.225363	-0.0704511	-0.096637	0.249897	0.0839269
0.226363	-0.0759857	-0.08731	0.251196	0.0842039
0.227364	-0.0813478	-0.0776173	0.2525	0.0844537
0.228364	-0.0864936	-0.0676361	0.254121	0.084611
0.229365	-0.0913787	-0.0574483	0.255272	0.0847184
0.230365	-0.095959	-0.0471394	0.256386	0.0853161
0.231366	-0.100191	-0.0367977	0.257601	0.0855951
0.232366	-0.104032	-0.026513	0.25907	0.0862319
0.233367	-0.107442	-0.0163762	0.260499	0.0867811
0.234367	-0.110381	-0.00647768	0.261744	0.0870922
0.235368	-0.112815	0.00309357	0.263234	0.0879176
0.236368	-0.11471	0.0122507	0.264859	0.0885841
0.237369	-0.116038	0.0209104	0.26575	0.0886866
0.238369	-0.116774	0.0289933	0.267334	0.0889621
0.23937	-0.116897	0.0364256	0.268897	0.0891988
0.24037	-0.116392	0.0431392	0.270257	0.0892242
0.241371	-0.115148	0.0492279	0.271623	0.0898911
0.242371	-0.11328	0.0544835	0.27313	0.0903283
0.243372	-0.110791	0.0588576	0.274445	0.0908568
0.244372	-0.107684	0.0623097	0.276128	0.091559
0.245373	-0.10397	0.0648085	0.277322	0.0919699
0.246373	-0.099663	0.0663317	0.278382	0.0923988
0.247374	-0.0947826	0.0668663	0.279692	0.0928919
0.248374	-0.0893531	0.0664086	0.281027	0.0931133
0.249375	-0.0834032	0.0649644	0.282335	0.093346
0.250375	-0.0769663	0.0625488	0.284018	0.093719
0.251376	-0.0700805	0.0591859	0.285047	0.0942451
0.252376	-0.0627876	0.0549088	0.286107	0.0946607
0.253377	-0.0551336	0.0497589	0.28681	0.0952615
0.254377	-0.047168	0.0437854	0.288283	0.0956595
0.255378	-0.0389433	0.0370453	0.288981	0.0965412
0.256378	-0.0305148	0.0296019	0.289877	0.0967317
0.257379	-0.0219398	0.0215251	0.291231	0.0968445
0.258379	-0.0132773	0.01289	0.292352	0.0970827
0.25938	-0.0045874	0.00377613	0.293419	0.0975438
0.26038	0.00406958	-0.00573282	0.294698	0.0977713
0.261381	0.0127147	-0.015398	0.296091	0.0979035
0.262381	0.0211869	-0.0252847	0.296832	0.0986224
0.263382	0.0294284	-0.0353059	0.298033	0.0989999
0.264382	0.0373848	-0.0453741	0.298852	0.0994863
0.265383	0.0450053	-0.0554027	0.300038	0.0999538
0.266383	0.0522434	-0.0653062	0.30115	0.100321
0.267384	0.0590575	-0.0750016	0.302779	0.10067
0.268384	0.0654113	-0.0844086	0.303581	0.101033
0.269385	0.071274	-0.0934508	0.304885	0.101527
0.270385	0.0766206	-0.102056	0.305967	0.101602
0.271386	0.0814325	-0.110157	0.306829	0.101914
0.272386	0.085697	-0.117693	0.308207	0.102119
0.273387	0.0894079	-0.124608	0.309663	0.102923
0.274387	0.0925652	-0.130853	0.310632	0.103321
0.275388	0.0951751	-0.136385	0.312081	0.10368
0.276388	0.0972497	-0.14117	0.313343	0.103906
0.277389	0.0988069	-0.145179	0.31413	0.104692
0.278389	0.0998701	-0.148391	0.315609	0.105352
0.27939	0.100467	-0.150794	0.316947	0.10555
0.28039	0.100632	-0.152382	0.318126	0.10575
0.281391	0.100471	-0.152994	0.319032	0.106482
0.282391	0.0999368	-0.152802	0.320381	0.106435
0.283392	0.099074	-0.151825	0.321258	0.106972
0.284392	0.0979282	-0.150088	0.322665	0.106689
0.285393	0.096548	-0.147622	0.323922	0.106979
0.286393	0.0949832	-0.144468	0.325177	0.107137
0.287394	0.0932848	-0.140667	0.325941	0.106952
0.288394	0.0915037	-0.13627	0.327134	0.107457
0.289395	0.0896902	-0.13133	0.328319	0.107791
0.290395	0.0878935	-0.125906	0.32955	0.108359
0.291396	0.0861603	-0.120059	0.330798	0.108584
0.292396	0.0845351	-0.113854	0.332248	0.109072
0.293397	0.083059	-0.107359	0.333144	0.109229
0.294397	0.0817695	-0.100641	0.334389	0.109574
0.295398	0.0806999	-0.0937718	0.335979	0.109958
0.296398	0.0798792	-0.0868204	0.337209	0.110069
0.297399	0.0793317	-0.0798566	0.338492	0.110119
0.298399	0.079077	-0.0729493	0.339664	0.110474
0.2994	0.0791298	-0.0661651	0.341458	0.110861
0.3004	0.0795001	-0.0595685	0.342242	0.111394
0.301401	0.0802505	-0.0530486	0.343803	0.111965
0.302401	0.081305	-0.0468383	0.345102	0.112376
0.303402	0.0826611	-0.040994	0.346072	0.113073
0.304402	0.0843132	-0.0355674	0.347324	0.113485
0.305403	0.0862535	-0.030605	0.348072	0.113644
0.306403	0.0884724	-0.0261476	0.349357	0.114084
0.307404	0.0909587	-0.0222297	0.350061	0.114561
0.308404	0.0937001	-0.0188797	0.351012	0.11443
0.309405	0.0966839	-0.0161194	0.352486	0.114877
0.310405	0.0998971	-0.0139634	0.35346	0.115642
0.311406	0.103327	-0.0124199	0.354481	0.116073
0.312406	0.106962	-0.0114895	0.355563	0.116591
0.313407	0.11079	-0.0111663	0.35686	0.116945
0.314407	0.114803	-0.0114372	0.358043	0.117299
0.315408	0.118991	-0.0122823	0.358923	0.11789
0.316408	0.123349	-0.0136752	0.359807	0.118128
0.317409	0.127872	-0.0155831	0.361006	0.11869
0.318409	0.132558	-0.0179675	0.362326	0.118589
0.31941	0.137406	-0.0207841	0.363462	0.118462
0.32041	0.142418	-0.0239836	0.3649	0.118427
0.321411	0.147661	-0.0273395	0.365919	0.118362
0.322411	0.153056	-0.0309757	0.367283	0.118173
0.323412	0.158609	-0.034834	0.368607	0.118605
0.324412	0.16433	-0.0388532	0.369565	0.118977
0.325413	0.170226	-0.0429703	0.371056	0.119246
0.326413	0.176311	-0.0471208	0.372096	0.119419
0.327414	0.182595	-0.0512397	0.373432	0.119606
0.328414	0.18909	-0.0552624	0.374753	0.120103
0.329415	0.195808	-0.0591252	0.37613	0.120466
0.330415	0.202757	-0.0627664	0.377339	0.120823
0.331416	0.209947	-0.0661271	0.378249	0.121226
0.332416	0.217383	-0.0691517	0.379853	0.121162
0.333417	0.225068	-0.0717886	0.380796	0.120929
0.334417	0.233001	-0.0739913	0.382182	0.121307
0.335418	0.24118	-0.0757181	0.383234	0.121724
0.336418	0.249596	-0.0769337	0.384258	0.121712
0.337419	0.258236	-0.0776086	0.385445	0.121855
0.338419	0.267085	-0.0777202	0.386377	0.121925
0.33942	0.27612	-0.0772528	0.387785	0.121895
0.34042	0.285317	-0.0761976	0.38877	0.122426
0.341421	0.294702	-0.0743832	0.38949	0.122326
0.342421	0.304163	-0.0719876	0.390637	0.122762
0.343422	0.313664	-0.0690265	0.391574	0.122714
0.344422	0.323166	-0.0655223	0.393043	0.12302
0.345423	0.332626	-0.0615038	0.394514	0.123339
0.346423	0.342005	-0.0570064	0.395368	0.123739
0.347424	0.351258	-0.0520709	0.396562	0.123902
0.348424	0.360344	-0.0467434	0.397538	0.124247
0.349425	0.36922	-0.0410745	0.3986	0.12464
0.350425	0.377846	-0.0351191	0.399326	0.12502
0.351426	0.386183	-0.0289348	0.400736	0.125573
0.352426	0.394195	-0.0225821	0.401616	0.125615
0.353427	0.401848	-0.016123	0.402545	0.125484
0.354427	0.409114	-0.00962027	0.403883	0.126167
0.355428	0.415966	-0.00313673	0.404103	0.126641
0.356428	0.422386	0.0032656	0.405196	0.126836
0.357429	0.428357	0.00952635	0.40605	0.127281
0.358429	0.433869	0.0155876	0.406848	0.127527
0.35943	0.438919	0.0213946	0.407919	0.127737
0.36043	0.443509	0.0268965	0.408628	0.127892
0.361431	0.447677	0.0322162	0.409508	0.128201
0.362431	0.451384	0.0371388	0.410393	0.128713
0.363432	0.454652	0.0416257	0.411736	0.128705
0.364432	0.457507	0.0456444	0.412666	0.129167
0.365433	0.459985	0.0491689	0.413659	0.129807
0.366433	0.462124	0.0521797	0.414744	0.13021
0.367434	0.46397	0.0546642	0.416368	0.130696
0.368434	0.465572	0.0566163	0.417292	0.130682
0.369435	0.466983	0.058037	0.418468	0.130808
0.370435	0.468261	0.0589336	0.419642	0.130884
0.371436	0.469462	0.0593199	0.420605	0.130962
0.372436	0.470647	0.0592155	0.421741	0.130693
0.373437	0.471874	0.058646	0.422716	0.130799
0.374437	0.473203	0.057642	0.423493	0.131123
0.375438	0.474689	0.0562386	0.424349	0.131356
0.376438	0.476387	0.0544753	0.425272	0.131383
0.377439	0.478346	0.052395	0.426117	0.131593
0.378439	0.480611	0.0500434	0.427136	0.131378
0.37944	0.483222	0.0474684	0.428064	0.131671
0.38044	0.486213	0.0447193	0.428824	0.131843
0.381441	0.489655	0.0419967	0.42966	0.131419
0.382441	0.493505	0.0391901	0.431151	0.131261
0.383442	0.497775	0.0363467	0.432144	0.131679
0.384442	0.502472	0.033513	0.433	0.132022
0.385443	0.507595	0.0307336	0.434099	0.132045
0.386443	0.513137	0.028051	0.43504	0.132313
0.387444	0.519085	0.0255047	0.436404	0.132612
0.388444	0.525417	0.0231307	0.437624	0.133195
0.389445	0.532106	0.0209613	0.438668	0.133205
0.390445	0.539119	0.0190241	0.439654	0.133602
0.391446	0.546418	0.0173424	0.440614	0.133826
0.392446	0.553959	0.0159341	0.441721	0.133723
0.393447	0.561694	0.0148122	0.442332	0.134011
0.394447	0.569573	0.0139842	0.443292	0.134169
0.395448	0.577541	0.0134523	0.444011	0.134854
0.396448	0.585543	0.0132137	0.444898	0.134774
0.397449	0.593521	0.0132601	0.445701	0.134479
0.398449	0.601421	0.0135787	0.446708	0.134745
0.39945	0.609184	0.0141519	0.447678	0.135135
0.40045	0.616758	0.0149579	0.448668	0.134805
0.401451	0.624114	0.0161684	0.44956	0.13499
0.402451	0.631156	0.0175503	0.450141	0.135207
0.403452	0.637841	0.0190689	0.450866	0.135116
0.404452	0.644134	0.0206876	0.452137	0.135623
0.405453	0.650003	0.0223685	0.452981	0.1358
0.406453	0.655426	0.0240728	0.453641	0.13644
0.407454	0.660388	0.0257618	0.454252	0.136797
0.408454	0.66488	0.0273975	0.454581	0.137102
0.409455	0.668902	0.0289428	0.455837	0.137256
0.410455	0.672462	0.0303628	0.456812	0.137636
0.411456	0.675572	0.0316248	0.457688	0.137846
0.412456	0.678256	0.0326991	0.458674	0.137776
0.413457	0.68054	0.0335598	0.459559	0.137911
0.414457	0.682457	0.0341846	0.460187	0.137838
0.415458	0.684047	0.034556	0.461495	0.138167
0.416458	0.685352	0.0346609	0.462633	0.138196
0.417459	0.686419	0.0344916	0.463735	0.138255
0.418459	0.687297	0.0340453	0.464413	0.138319
0.41946	0.688039	0.0333247	0.465521	0.138682
0.42046	0.688694	0.0323377	0.466353	0.139027
0.421461	0.689338	0.0312987	0.467192	0.139684
0.422461	0.68997	0.030018	0.467833	0.140128
0.423462	0.690642	0.0285155	0.468727	0.140188
0.424462	0.691403	0.0268156	0.469437	0.140615
0.425463	0.692298	0.0249472	0.47	0.140808
0.426463	0.693372	0.0229427	0.470874	0.141006
0.427464	0.694663	0.0208377	0.471604	0.140949
0.428464	0.696207	0.0186702	0.471929	0.141182
0.429465	0.698031	0.0164801	0.4731	0.141325
0.430465	0.700159	0.0143084	0.474156	0.140986
0.431466	0.702607	0.0121964	0.474528	0.141159
0.432466	0.705383	0.0101851	0.47506	0.141104
0.433467	0.708489	0.00831433	0.475984	0.141572
0.434467	0.711918	0.00662198	0.476275	0.141581
0.435468	0.715659	0.00514351	0.477085	0.141565
0.436468	0.719689	0.00391117	0.47778	0.141919
0.437469	0.723982	0.00295344	0.478554	0.142086
0.438469	0.728502	0.00229451	0.479304	0.142009
0.43947	0.733209	0.0019538	0.480042	0.141836
0.44047	0.738058	0.00194564	0.480485	0.141965
0.441471	0.743059	0.00241784	0.481573	0.142359
0.442471	0.748068	0.00322928	0.481843	0.142237
0.443472	0.753029	0.00437522	0.482031	0.142054
0.444472	0.757885	0.00584534	0.482856	0.142047
0.445473	0.762578	0.0076238	0.483434	0.141904
0.446473	0.767053	0.00968941	0.484141	0.142424
0.447474	0.771256	0.0120159	0.484905	0.142548
0.448474	0.775138	0.0145722	0.485435	0.142537
0.449475	0.778653	0.017323	0.486198	0.142626
0.450475	0.781758	0.0202291	0.486571	0.142485
0.451476	0.784418	0.0232482	0.487254	0.142387
0.452476	0.786605	0.0263354	0.487841	0.142516
0.453477	0.788295	0.0294438	0.488675	0.142613
0.454477	0.789472	0.0325254	0.489049	0.142773
0.455478	0.79013	0.0355318	0.490299	0.142918
0.456478	0.790267	0.0384149	0.490672	0.143127
0.457479	0.789893	0.0411279	0.491528	0.143236
0.458479	0.789023	0.0436259	0.492175	0.143307
0.45948	0.78768	0.0458666	0.49273	0.14344
0.46048	0.785895	0.047811	0.493149	0.143655
0.461481	0.783758	0.049598	0.494231	0.143742
0.462481	0.78124	0.0510197	0.494519	0.144167
0.463482	0.778391	0.0520481	0.495024	0.14411
0.464482	0.77527	0.0526608	0.495803	0.144071
0.465483	0.771938	0.0528415	0.4965	0.143738
0.466483	0.768464	0.0525802	0.497313	0.143481
0.467484	0.764918	0.0518738	0.498018	0.143748
0.468484	0.761374	0.0507253	0.498601	0.143833
0.469485	0.757906	0.049145	0.499364	0.143603
0.470485	0.754587	0.0471494	0.499918	0.144008
0.471486	0.75149	0.0447616	0.500407	0.143879
0.472486	0.748685	0.0420109	0.501151	0.143962
0.473487	0.746237	0.0389326	0.502095	0.144258
0.474487	0.744206	0.0355674	0.502719	0.144318
0.475488	0.742647	0.0319608	0.503379	0.144301
0.476488	0.741607	0.028163	0.504191	0.144135
0.477489	0.741127	0.0242279	0.505004	0.143901
0.478489	0.741235	0.0202125	0.505791	0.144184
0.47949	0.741954	0.0161763	0.506622	0.14405
0.48049	0.743294	0.0121806	0.507012	0.143595
0.481491	0.745299	0.00848209	0.507865	0.143874
0.482491	0.747899	0.00493982	0.508638	0.143971
0.483492	0.751076	0.00161208	0.509183	0.143806
0.484492	0.754804	-0.00144413	0.510052	0.144077
0.485493	0.759046	-0.00417395	0.510328	0.144024
0.486493	0.76376	-0.00652541	0.510572	0.143894
0.487494	0.768896	-0.00845027	0.511083	0.144081
0.488494	0.774395	-0.00990472	0.511718	0.144499
0.489495	0.780195	-0.01085	0.512262	0.144479
0.490495	0.786228	-0.0112533	0.512932	0.144678
0.491496	0.792421	-0.0110878	0.513856	0.144793
0.492496	0.798702	-0.0103336	0.51396	0.14475
0.493497	0.804992	-0.00897802	0.514778	0.144997
0.494497	0.811217	-0.00701567	0.515667	0.144887
0.495498	0.817299	-0.00444887	0.516135	0.145098
0.496498	0.823166	-0.00128763	0.516017	0.145475
0.497499	0.828747	0.00245029	0.516179	0.14553
0.498499	0.833975	0.00673953	0.516776	0.145333
0.4995	0.83879	0.0115473	0.51734	0.145187
0.5005	0.843137	0.0168339	0.517577	0.145186
0.501501	0.847015	0.0227249	0.517969	0.145735
0.502501	0.850317	0.0289887	0.518395	0.14625
0.503502	0.853015	0.035564	0.519181	0.146038
0.504502	0.855088	0.0423848	0.519459	0.146245
0.505503	0.856526	0.0493808	0.519997	0.146279
0.506503	0.857331	0.0564785	0.520448	0.14592
0.507504	0.857514	0.0636018	0.521284	0.146312
0.508504	0.857099	0.070673	0.52148	0.146378
0.509505	0.856116	0.0776134	0.522924	0.146703
0.510505	0.854608	0.0843448	0.52353	0.146939
0.511506	0.852626	0.09079	0.524526	0.146726
0.512506	0.850227	0.0968737	0.525265	0.147043
0.513507	0.847478	0.102524	0.525654	0.147198
0.514507	0.84445	0.107672	0.526077	0.148109
0.515508	0.841219	0.112255	0.526211	0.148133
0.516508	0.837865	0.116214	0.526631	0.148043
0.517509	0.834469	0.1195	0.527334	0.148097
0.518509	0.831116	0.122067	0.527908	0.147959
0.51951	0.827886	0.12388	0.528515	0.148094
0.52051	0.824863	0.124912	0.528847	0.148193
0.521511	0.822182	0.125314	0.52902	0.148265
0.522511	0.819843	0.124902	0.529415	0.148325
0.523512	0.817913	0.123673	0.529565	0.148144
0.524512	0.816455	0.121635	0.529776	0.148191
0.525513	0.815525	0.118805	0.530323	0.147923
0.526513	0.815171	0.115212	0.530671	0.148506
0.527514	0.815433	0.110892	0.531047	0.148531
0.528514	0.816343	0.105892	0.531704	0.14868
0.529515	0.81792	0.100268	0.532243	0.148959
0.530515	0.820178	0.0940847	0.532648	0.148888
0.531516	0.823116	0.0874134	0.532918	0.148695
0.532516	0.826726	0.0803336	0.532938	0.148836
0.533517	0.830989	0.0729306	0.533025	0.148925
0.534517	0.835874	0.0652952	0.533609	0.149052
0.535518	0.841344	0.0575223	0.534467	0.149238
0.536518	0.847349	0.0497103	0.534865	0.149281
0.537519	0.853834	0.0419598	0.535474	0.149595
0.538519	0.860735	0.0343723	0.535988	0.149357
0.53952	0.867982	0.0270492	0.536781	0.149335
0.54052	0.875496	0.0200907	0.536695	0.14931
0.541521	0.883232	0.0137544	0.537102	0.149339
0.542521	0.891059	0.0079655	0.53736	0.149387
0.543522	0.898891	0.00281057	0.537702	0.149448
0.544522	0.906641	-0.0016295	0.538204	0.149728
0.545523	0.914222	-0.00528061	0.538512	0.150019
0.546523	0.921552	-0.00807645	0.538562	0.149999
0.547524	0.92855	-0.00995945	0.538817	0.149707
0.548524	0.935138	-0.0108816	0.539165	0.149862
0.549525	0.941245	-0.0108054	0.53979	0.149984
0.550525	0.946808	-0.00970417	0.540247	0.150288
0.551526	0.951768	-0.00756277	0.540745	0.150084
0.552526	0.956075	-0.00437802	0.541219	0.150094
0.553527	0.959689	-0.000158825	0.541618	0.150204
0.554527	0.962576	0.00507366	0.542247	0.150156
0.555528	0.964716	0.0112861	0.542696	0.150214
0.556528	0.966094	0.0184332	0.543384	0.150375
0.557529	0.96671	0.026458	0.543974	0.150423
0.558529	0.966569	0.0352926	0.544467	0.150507
0.55953	0.965691	0.0448583	0.544804	0.150499
0.56053	0.964102	0.0550669	0.544924	0.150691
0.561531	0.961845	0.0659734	0.54524	0.150491
0.562531	0.958952	0.077316	0.545559	0.150414
0.563532	0.955478	0.0889809	0.54637	0.150612
0.564532	0.951486	0.100848	0.546807	0.150729
0.565533	0.947048	0.112795	0.547656	0.150571
0.566533	0.942239	0.124695	0.548099	0.150494
0.567534	0.937144	0.136421	0.548561	0.150407
0.568534	0.93185	0.147844	0.54919	0.150217
0.569535	0.926446	0.15884	0.549487	0.149866
0.570535	0.921028	0.169285	0.549786	0.15008
0.571536	0.915689	0.179062	0.550135	0.149848
0.572536	0.910523	0.188057	0.550112	0.149784
0.573537	0.905625	0.196166	0.550475	0.149627
0.574537	0.901084	0.203291	0.551034	0.1497
0.575538	0.896989	0.209346	0.551537	0.149592
0.576538	0.893422	0.214254	0.551792	0.149267
0.577539	0.89046	0.217952	0.552	0.149163
0.578539	0.888174	0.220387	0.551877	0.149088
0.57954	0.886627	0.221522	0.552909	0.149159
0.58054	0.885873	0.221331	0.553447	0.1491
0.581541	0.88595	0.219976	0.553863	0.149147
0.582541	0.886893	0.217288	0.553968	0.149408
0.583542	0.888729	0.213285	0.554009	0.149553
0.584542	0.891473	0.207997	0.55442	0.149314
0.585543	0.89513	0.201471	0.554768	0.1494
0.586543	0.899695	0.193766	0.555077	0.148858
0.587544	0.905151	0.184955	0.55511	0.148901
0.588544	0.911472	0.175122	0.554938	0.148899
0.589545	0.918622	0.164366	0.555277	0.14893
0.590545	0.926551	0.152793	0.555943	0.148681
0.591546	0.935204	0.140521	0.556386	0.148406
0.592546	0.944515	0.127675	0.556664	0.148306
0.593547	0.95441	0.114387	0.55665	0.148375
0.594547	0.964807	0.100795	0.557221	0.148083
0.595548	0.975619	0.0870402	0.557845	0.148052
0.596548	0.98675	0.0732656	0.558447	0.148324
0.597549	0.998104	0.0596155	0.55932	0.148525
0.598549	1.00958	0.0462328	0.559115	0.1484
0.59955	1.02107	0.033258	0.558997	0.1485
0.60055	1.03247	0.0208272	0.559027	0.148441
0.601551	1.04366	0.00922376	0.559731	0.148428
0.602551	1.05454	-0.00158766	0.5605	0.148454
0.603552	1.06503	-0.0114954	0.560717	0.148327
0.604552	1.07502	-0.020398	0.561377	0.148165
0.605553	1.08443	-0.0282047	0.56178	0.148192
0.606553	1.09317	-0.0348377	0.561777	0.148029
0.607554	1.10117	-0.0402321	0.562186	0.148178
0.608554	1.10836	-0.0443371	0.562577	0.147994
0.609555	1.11469	-0.0471167	0.5626	0.147921
0.610555	1.12009	-0.0485503	0.562847	0.147605
0.611556	1.12455	-0.0486324	0.563035	0.147878
0.612556	1.12802	-0.0473734	0.563251	0.14797
0.613557	1.1305	-0.044799	0.563632	0.147748
0.614557	1.13197	-0.04095	0.56367	0.14787
0.615558	1.13245	-0.035882	0.563512	0.147995
0.616558	1.13195	-0.0296644	0.563857	0.147651
0.617559	1.13049	-0.02238	0.564158	0.147639
0.618559	1.12812	-0.0141232	0.564197	0.147636
0.61956	1.12488	-0.00499974	0.564258	0.147776
0.62056	1.12082	0.00487536	0.564188	0.147639
0.621561	1.116	0.0155162	0.563799	0.147665
0.622561	1.11049	0.0266495	0.564128	0.147484
0.623562	1.10437	0.0381386	0.564669	0.147837
0.624562	1.09772	0.0498435	0.565065	0.147858
0.625563	1.09063	0.0616231	0.565398	0.147785
0.626563	1.08316	0.0733366	0.566025	0.147879
0.627564	1.07541	0.0848455	0.566152	0.148058
0.628564	1.06747	0.0960151	0.566202	0.147817
0.629565	1.0594	0.106716	0.56584	0.147867
0.630565	1.0513	0.116827	0.565978	0.148064
0.631566	1.04323	0.126234	0.566497	0.147987
0.632566	1.03526	0.134834	0.566682	0.147909
0.633567	1.02746	0.142535	0.566713	0.147798
0.634567	1.01989	0.149256	0.56667	0.147686
0.635568	1.01259	0.154932	0.566669	0.147572
0.636568	1.00561	0.159508	0.566848	0.147987
0.637569	0.998974	0.162948	0.567018	0.147691
0.638569	0.992717	0.165228	0.566749	0.147937
0.63957	0.986854	0.16634	0.567022	0.147531
0.64057	0.981395	0.16629	0.566883	0.147248
0.641571	0.976318	0.165266	0.567245	0.146847
0.642571	0.971642	0.163133	0.567632	0.147031
0.643572	0.967357	0.159938	0.567652	0.146562
0.644572	0.963443	0.155741	0.567927	0.146558
0.645573	0.959878	0.150613	0.567892	0.146552
0.646573	0.956633	0.144636	0.567799	0.146657
0.647574	0.953676	0.137903	0.568156	0.146513
0.648574	0.950973	0.130513	0.567907	0.146541
0.649575	0.948486	0.122574	0.567953	0.14667
0.650575	0.94618	0.114196	0.568369	0.146445
0.651576	0.944015	0.105494	0.568454	0.146595
0.652576	0.941958	0.0965872	0.568694	0.146675
0.653577	0.939974	0.0875912	0.568699	0.146895
0.654577	0.938033	0.0786224	0.568579	0.14701
0.655578	0.936105	0.0697938	0.56847	0.146736
0.656578	0.93417	0.0612139	0.568786	0.147062
0.657579	0.932207	0.0529858	0.568775	0.147073
0.658579	0.930203	0.0452052	0.568886	0.14732
0.65958	0.92815	0.0379598	0.569085	0.14728
0.66058	0.926044	0.0313279	0.569086	0.147266
0.661581	0.923874	0.0255275	0.569538	0.147215
0.662581	0.921665	0.0204622	0.569631	0.1469
0.663582	0.919429	0.0161759	0.569726	0.14653
0.664582	0.917181	0.0127003	0.569839	0.146724
0.665583	0.914941	0.0100555	0.569909	0.146459
0.666583	0.91273	0.00824972	0.569919	0.146306
0.667584	0.910573	0.00727927	0.569403	0.146418
0.668584	0.908493	0.00712908	0.569287	0.146675
0.669585	0.906518	0.00777306	0.569068	0.146633
0.670585	0.904672	0.00917472	0.568714	0.146449
0.671586	0.902979	0.011288	0.568683	0.146505
0.672586	0.901461	0.0140579	0.568373	0.146094
0.673587	0.900139	0.0174219	0.568182	0.145839
0.674587	0.899027	0.0213107	0.568017	0.145838
0.675588	0.898137	0.0256495	0.567736	0.145817
0.676588	0.897477	0.0303592	0.56814	0.146309
0.677589	0.897048	0.0353578	0.567958	0.146629
0.678589	0.896846	0.0405613	0.567844	0.146793
0.67959	0.896862	0.0458856	0.567726	0.146853
0.68059	0.897081	0.0512472	0.56794	0.146482
0.681591	0.897459	0.05671	0.568325	0.146598
0.682591	0.897995	0.0620443	0.568472	0.146683
0.683592	0.898656	0.0671739	0.56811	0.146827
0.684592	0.899405	0.072028	0.568039	0.14636
0.685593	0.900201	0.0765422	0.568121	0.146433
0.686593	0.901	0.0806593	0.568047	0.146231
0.687594	0.901752	0.08433	0.568177	0.145954
0.688594	0.902407	0.0875133	0.568236	0.145873
0.689595	0.902916	0.0901769	0.568247	0.145835
0.690595	0.903225	0.0922977	0.568651	0.145892
0.691596	0.903285	0.0938616	0.56837	0.145752
0.692596	0.903046	0.094864	0.568368	0.146341
0.693597	0.902464	0.0953092	0.568178	0.146292
0.694597	0.901494	0.0952103	0.568249	0.14601
0.695598	0.900102	0.0945889	0.568307	0.145987
0.696598	0.898253	0.0934749	0.568145	0.145952
0.697599	0.895924	0.0919052	0.568341	0.14543
0.698599	0.893095	0.0899239	0.568735	0.1452
0.6996	0.889756	0.0875809	0.568971	0.145342
0.7006	0.885904	0.0849316	0.569169	0.144839
0.701601	0.881517	0.0821947	0.569252	0.144503
0.702601	0.876641	0.0792697	0.569086	0.144202
0.703602	0.8713	0.0762193	0.56873	0.144043
0.704602	0.865522	0.073108	0.568026	0.143803
0.705603	0.859344	0.070001	0.568081	0.143568
0.706603	0.852812	0.0669631	0.567906	0.143692
0.707604	0.845975	0.064058	0.567668	0.143979
0.708604	0.838891	0.0613469	0.567609	0.143799
0.709605	0.83162	0.0588883	0.567647	0.143527
0.710605	0.824228	0.0567367	0.567734	0.143498
0.711606	0.816783	0.0549422	0.567795	0.143221
0.712606	0.809357	0.0535495	0.567664	0.143359
0.713607	0.802019	0.0525975	0.567527	0.1433
0.714607	0.794843	0.0521191	0.567413	0.143261
0.715608	0.787898	0.0521403	0.567717	0.143024
0.716608	0.78125	0.0526803	0.567809	0.142824
0.717609	0.774966	0.053751	0.567744	0.142664
0.718609	0.769104	0.0553574	0.567343	0.142327
0.71961	0.763718	0.057497	0.567254	0.142512
0.72061	0.758857	0.0601604	0.56743	0.142627
0.721611	0.75456	0.0634818	0.567565	0.142572
0.722611	0.750869	0.0672871	0.567533	0.142457
0.723612	0.74781	0.0715441	0.567586	0.14205
0.724612	0.745396	0.0762147	0.567535	0.141725
0.725613	0.743634	0.0812553	0.567306	0.141893
0.726613	0.742521	0.0866175	0.567322	0.141916
0.727614	0.742043	0.0922484	0.566741	0.141686
0.728614	0.742179	0.0980915	0.566945	0.141591
0.729615	0.742899	0.104087	0.566974	0.141319
0.730615	0.744164	0.110174	0.566939	0.141598
0.731616	0.745929	0.116289	0.566806	0.141422
0.732616	0.74814	0.122368	0.566617	0.141435
0.733617	0.750741	0.128347	0.566812	0.141365
0.734617	0.753669	0.134163	0.566844	0.141174
0.735618	0.756858	0.139755	0.567082	0.140899
0.736618	0.76024	0.145061	0.567523	0.140622
0.737619	0.763744	0.150027	0.567459	0.140635
0.738619	0.767302	0.154599	0.567154	0.140702
0.73962	0.770846	0.158727	0.567228	0.140639
0.74062	0.774308	0.162368	0.567352	0.140435
0.741621	0.777593	0.165641	0.567207	0.140474
0.742621	0.780683	0.168348	0.566953	0.140526
0.743622	0.783527	0.170458	0.566914	0.14093
0.744622	0.786079	0.171946	0.567096	0.141096
0.745623	0.7883	0.172792	0.567305	0.14092
0.746623	0.790159	0.172983	0.567302	0.140805
0.747624	0.791631	0.172514	0.56693	0.140724
0.748624	0.792702	0.171385	0.566628	0.140666
0.749625	0.793365	0.1696	0.56629	0.140516
0.750625	0.793623	0.167173	0.566029	0.139785
0.751626	0.793487	0.164122	0.56576	0.140055
0.752626	0.792976	0.16047	0.565651	0.139902
0.753627	0.792118	0.156246	0.56566	0.139576
0.754627	0.790948	0.151484	0.566064	0.139394
0.755628	0.789508	0.146223	0.565819	0.139259
0.756628	0.787846	0.140506	0.565793	0.139574
0.757629	0.786014	0.134379	0.565637	0.139792
0.758629	0.78407	0.127893	0.565959	0.139604
0.75963	0.782073	0.121101	0.565881	0.139687
0.76063	0.780085	0.114059	0.565467	0.139474
0.761631	0.778116	0.106972	0.565395	0.139558
0.762631	0.776288	0.0997489	0.565203	0.139731
0.763632	0.774662	0.0924469	0.565177	0.139523
0.764632	0.773293	0.0851249	0.565108	0.139587
0.765633	0.772232	0.077842	0.565234	0.139782
0.766633	0.771526	0.0706573	0.565066	0.139935
0.767634	0.771213	0.063629	0.565107	0.140119
0.768634	0.771323	0.0568144	0.56443	0.140125
0.769635	0.771879	0.0502692	0.56462	0.140103
0.770635	0.772894	0.0440475	0.564951	0.139844
0.771636	0.774373	0.0382006	0.564976	0.139887
0.772636	0.776309	0.0327777	0.564931	0.139861
0.773637	0.778687	0.0278247	0.564454	0.139508
0.774637	0.781481	0.023384	0.564169	0.139152
0.775638	0.784656	0.0194949	0.564194	0.139179
0.776638	0.788169	0.0161921	0.56414	0.139211
0.777639	0.791966	0.0135067	0.564167	0.139023
0.778639	0.795988	0.0114651	0.56416	0.139195
0.77964	0.800168	0.010089	0.564088	0.138955
0.78064	0.804431	0.0093954	0.564163	0.13881
0.781641	0.808698	0.00951965	0.563875	0.138741
0.782641	0.812901	0.0103461	0.563549	0.13859
0.783642	0.816958	0.0118738	0.563225	0.138614
0.784642	0.820784	0.0140963	0.562811	0.138479
0.785643	0.824295	0.0170016	0.562707	0.138551
0.786643	0.827408	0.0205721	0.562655	0.138622
0.787644	0.830045	0.0247846	0.56221	0.138843
0.788644	0.832133	0.0296106	0.561634	0.138616
0.789645	0.833602	0.035016	0.561241	0.138581
0.790645	0.834394	0.0409618	0.560535	0.138335
0.791646	0.834459	0.0474038	0.560273	0.138131
0.792646	0.833754	0.0542932	0.560236	0.138037
0.793647	0.83225	0.0615769	0.55964	0.138229
0.794647	0.829928	0.0691979	0.559356	0.138121
0.795648	0.826784	0.0770956	0.559051	0.138136
0.796648	0.822822	0.0852061	0.558203	0.138032
0.797649	0.818063	0.0934634	0.557833	0.137921
0.798649	0.812537	0.101799	0.557438	0.137942
0.79965	0.80629	0.110144	0.556845	0.137981
0.80065	0.799377	0.118428	0.556699	0.138018
0.801651	0.791825	0.126743	0.55661	0.137768
0.802651	0.783763	0.134852	0.556379	0.137337
0.803652	0.775277	0.142686	0.555982	0.137148
0.804652	0.766458	0.150173	0.555831	0.13673
0.805653	0.757404	0.157248	0.555243	0.136659
0.806653	0.748214	0.163848	0.555016	0.136611
0.807654	0.738992	0.169913	0.554866	0.136446
0.808654	0.729839	0.17539	0.554723	0.136085
0.809655	0.720858	0.180229	0.554696	0.135704
0.810655	0.712147	0.184388	0.554539	0.135604
0.811656	0.703799	0.187829	0.554539	0.13501
0.812656	0.6959	0.190524	0.554116	0.134576
0.813657	0.68853	0.19245	0.55378	0.134295
0.814657	0.681758	0.193593	0.553168	0.134162
0.815658	0.675642	0.193945	0.552717	0.134742
0.816658	0.67023	0.193508	0.552617	0.134667
0.817659	0.665556	0.192292	0.552527	0.134644
0.818659	0.661642	0.190314	0.552329	0.134268
0.81966	0.658496	0.1876	0.552401	0.133833
0.82066	0.656112	0.184184	0.552201	0.133301
0.821661	0.654401	0.180297	0.551871	0.133033
0.822661	0.653416	0.175796	0.55159	0.132551
0.823662	0.653112	0.170732	0.551232	0.132599
0.824662	0.653433	0.165163	0.551091	0.132543
0.825663	0.65431	0.159152	0.550956	0.132478
0.826663	0.655667	0.152766	0.550538	0.132287
0.827664	0.657419	0.146077	0.550034	0.132076
0.828664	0.659472	0.139158	0.54981	0.131489
0.829665	0.66173	0.132087	0.549793	0.131062
0.830665	0.664093	0.12494	0.549227	0.130775
0.831666	0.666461	0.117795	0.54872	0.130611
0.832666	0.668735	0.110729	0.548844	0.130738
0.833667	0.670819	0.103818	0.548324	0.130843
0.834667	0.672622	0.0971343	0.548121	0.131027
0.835668	0.674059	0.0907483	0.547412	0.130708
0.836668	0.675056	0.0847255	0.546921	0.130481
0.837669	0.675548	0.0791269	0.547401	0.130411
0.838669	0.675481	0.0740078	0.547219	0.130217
0.83967	0.674813	0.0694178	0.546777	0.130061
0.84067	0.673517	0.0653999	0.546403	0.129691
0.841671	0.671552	0.0621541	0.54602	0.129624
0.842671	0.668957	0.059548	0.546144	0.129374
0.843672	0.665748	0.0575999	0.54561	0.129237
0.844672	0.661952	0.0563199	0.545233	0.129134
0.845673	0.657608	0.0557105	0.544848	0.128586
0.846673	0.65277	0.0557663	0.544518	0.128563
0.847674	0.647502	0.0564744	0.544191	0.128284
0.848674	0.641877	0.0578146	0.544049	0.127905
0.849675	0.635977	0.0597598	0.543336	0.127656
0.850675	0.629892	0.0622766	0.54286	0.127438
0.851676	0.623715	0.0653258	0.54228	0.127577
0.852676	0.617546	0.0688628	0.541608	0.127338
0.853677	0.611484	0.0728385	0.541465	0.127341
0.854677	0.605627	0.0772003	0.541096	0.1272
0.855678	0.600075	0.0818923	0.540654	0.12697
0.856678	0.594919	0.0868563	0.540321	0.127149
0.857679	0.590248	0.0920327	0.540317	0.127169
0.858679	0.586141	0.0973613	0.539613	0.127297
0.85968	0.58267	0.102782	0.539159	0.12754
0.86068	0.579896	0.108235	0.538778	0.127755
0.861681	0.577855	0.113831	0.53823	0.127139
0.862681	0.576609	0.119342	0.537756	0.126806
0.863682	0.576181	0.124713	0.537363	0.126622
0.864682	0.57658	0.129892	0.537063	0.126458
0.865683	0.5778	0.13483	0.537001	0.126317
0.866683	0.579822	0.139481	0.536867	0.125944
0.867684	0.582612	0.143806	0.536517	0.125714
0.868684	0.586123	0.147769	0.536093	0.12561
0.869685	0.590295	0.151339	0.535745	0.125224
0.870685	0.595056	0.154489	0.5354	0.124753
0.871686	0.600325	0.157201	0.534463	0.124754
0.872686	0.606011	0.159456	0.534438	0.124455
0.873687	0.612015	0.161246	0.534013	0.124488
0.874687	0.618235	0.162563	0.533686	0.123866
0.875688	0.624561	0.163406	0.533438	0.124211
0.876688	0.630885	0.163778	0.532966	0.124471
0.877689	0.637095	0.163686	0.532307	0.124287
0.878689	0.643084	0.163141	0.532085	0.124095
0.87969	0.648744	0.162157	0.531508	0.124032
0.88069	0.653975	0.160751	0.530744	0.123767
0.881691	0.658689	0.1591	0.530027	0.123724
0.882691	0.662806	0.157068	0.529585	0.123783
0.883692	0.666245	0.154677	0.5294	0.12335
0.884692	0.66894	0.151951	0.528782	0.123076
0.885693	0.670829	0.148916	0.528576	0.122549
0.886693	0.671867	0.145599	0.527926	0.122106
0.887694	0.672018	0.142027	0.527374	0.121999
0.888694	0.671259	0.138228	0.527077	0.122195
0.889695	0.669579	0.134231	0.526954	0.122335
0.890695	0.666979	0.130062	0.526396	0.122475
0.891696	0.663474	0.125752	0.526195	0.122545
0.892696	0.65909	0.121326	0.525911	0.121984
0.893697	0.653865	0.116811	0.5253	0.122041
0.894697	0.647846	0.112235	0.524811	0.121748
0.895698	0.641093	0.107621	0.524263	0.121675
0.896698	0.633671	0.102995	0.523939	0.121895
0.897699	0.625658	0.0983794	0.523388	0.121583
0.898699	0.617135	0.0937972	0.522944	0.121552
0.8997	0.608189	0.0892698	0.522831	0.121678
0.9007	0.598915	0.0848177	0.522396	0.121387
0.901701	0.589398	0.080605	0.522081	0.12126
0.902701	0.579755	0.076503	0.52169	0.121232
0.903702	0.570086	0.0725271	0.521096	0.120811
0.904702	0.560486	0.0686916	0.520707	0.120529
0.905703	0.551053	0.0650104	0.520376	0.120415
0.906703	0.541878	0.0614963	0.519911	0.120322
0.907704	0.533049	0.0581616	0.519379	0.120267
0.908704	0.52465	0.0550179	0.5188	0.119766
0.909705	0.516759	0.0520759	0.518501	0.119584
0.910705	0.509448	0.0493457	0.517337	0.119409
0.911706	0.50278	0.0468367	0.517115	0.119518
0.912706	0.496814	0.0445576	0.517108	0.119523
0.913707	0.491598	0.0425165	0.516686	0.119609
0.914707	0.487175	0.0407203	0.516575	0.119646
0.915708	0.483577	0.0391757	0.516109	0.119949
0.916708	0.480829	0.0378881	0.515559	0.119926
0.917709	0.478949	0.0368622	0.515494	0.120161
0.918709	0.477945	0.0361016	0.514977	0.119519
0.91971	0.477818	0.0356093	0.514246	0.119476
0.92071	0.47856	0.0353866	0.513762	0.119337
0.921711	0.48017	0.0355974	0.513202	0.119373
0.922711	0.482619	0.0360754	0.512535	0.118944
0.923712	0.485878	0.0368158	0.512163	0.118873
0.924712	0.489907	0.0378119	0.511662	0.118653
0.925713	0.494666	0.0390558	0.51101	0.118581
0.926713	0.500103	0.040538	0.510698	0.118369
0.927714	0.506164	0.0422475	0.510016	0.118477
0.928714	0.51279	0.0441717	0.509576	0.118552
0.929715	0.519915	0.0462961	0.509068	0.118939
0.930715	0.527472	0.0486052	0.508505	0.11848
0.931716	0.535389	0.0510817	0.508306	0.118344
0.932716	0.543592	0.0537068	0.507742	0.118047
0.933717	0.552006	0.0564607	0.507762	0.117766
0.934717	0.560553	0.0593222	0.507323	0.117814
0.935718	0.569154	0.0622693	0.507246	0.117706
0.936718	0.577732	0.0652792	0.50666	0.117544
0.937719	0.586209	0.0683284	0.505773	0.11773
0.938719	0.594507	0.0713934	0.505728	0.118027
0.93972	0.602551	0.0744503	0.505217	0.117676
0.94072	0.610269	0.0774757	0.504816	0.11741
0.941721	0.617602	0.08061	0.504848	0.116959
0.942721	0.624478	0.08367	0.504333	0.116741
0.943722	0.630833	0.0866311	0.504454	0.116239
0.944722	0.636607	0.0894697	0.504488	0.116162
0.945723	0.641745	0.0921636	0.503997	0.116009
0.946723	0.646196	0.0946923	0.503396	0.115475
0.947724	0.649914	0.0970369	0.503253	0.115301
0.948724	0.652859	0.0991809	0.502603	0.11521
0.949725	0.654998	0.10111	0.50241	0.115434
0.950725	0.656303	0.102812	0.502346	0.115816
0.951726	0.656752	0.104278	0.501971	0.115471
0.952726	0.656333	0.105501	0.501333	0.115867
0.953727	0.655039	0.10648	0.500875	0.11602
0.954727	0.65287	0.107213	0.500216	0.115503
0.955728	0.649834	0.107702	0.49974	0.115367
0.956728	0.645946	0.107956	0.499703	0.115375
0.957729	0.641229	0.107981	0.499096	0.114991
0.958729	0.635712	0.10779	0.498655	0.114586
0.95973	0.629433	0.107399	0.498043	0.114473
0.96073	0.622435	0.106823	0.49757	0.114639
0.961731	0.614787	0.106245	0.497015	0.114731
0.962731	0.606535	0.105525	0.496806	0.114417
0.963732	0.597741	0.104682	0.496606	0.114312
0.964732	0.58847	0.103737	0.49609	0.11425
0.965733	0.578794	0.102712	0.495888	0.114056
0.966733	0.568787	0.10163	0.495247	0.114452
0.967734	0.558527	0.100511	0.494626	0.114657
0.968734	0.548094	0.0993781	0.493809	0.114449
0.969735	0.53757	0.0982508	0.493323	0.114588
0.970735	0.527041	0.097148	0.492929	0.114878
0.971736	0.516589	0.0960869	0.492387	0.114889
0.972736	0.5063	0.0950825	0.491524	0.115213
0.973737	0.496259	0.0941469	0.4911	0.114829
0.974737	0.486546	0.09329	0.490401	0.114566
0.975738	0.477242	0.0925182	0.489541	0.11444
0.976738	0.468425	0.0918349	0.489226	0.11461
0.977739	0.460168	0.0912401	0.488666	0.114342
0.978739	0.452541	0.0907306	0.487896	0.11435
0.97974	0.445607	0.0902995	0.487569	0.113966
0.98074	0.439424	0.0899368	0.48714	0.113569
0.981741	0.434068	0.0897888	0.486488	0.113184
0.982741	0.429571	0.0896746	0.486364	0.112836
0.983742	0.425968	0.0895723	0.486054	0.112827
0.984742	0.423287	0.0894574	0.485732	0.112509
0.985743	0.421547	0.0893034	0.48534	0.112135
0.986743	0.420755	0.089082	0.484987	0.1119
0.987744	0.420913	0.0887634	0.484283	0.111768
0.988744	0.42201	0.0883171	0.484058	0.111832
0.989745	0.424026	0.0877121	0.483403	0.111642
0.990745	0.426932	0.0869174	0.482932	0.11164
0.991746	0.430689	0.0859027	0.482482	0.111652
0.992746	0.43525	0.0846389	0.482074	0.111952
0.993747	0.440559	0.0830983	0.481447	0.112003
0.994747	0.44655	0.0812555	0.480898	0.111878
0.995748	0.453153	0.0790879	0.480744	0.111604
0.996748	0.460288	0.0765758	0.48026	0.11161
0.997749	0.467872	0.0737033	0.479693	0.111421
0.998749	0.475816	0.0704584	0.479145	0.111115
0.99975	0.484026	0.0668335	0.478354	0.110994
1.00075	0.492407	0.0628255	0.477975	0.110679
1.00175	0.500881	0.0585847	0.477412	0.110389
1.00275	0.509341	0.0539686	0.476776	0.110031
1.00375	0.517689	0.0489864	0.475978	0.109976
1.00475	0.525828	0.0436524	0.475487	0.109858
1.00575	0.533664	0.0379859	0.475394	0.109376
1.00675	0.541109	0.0320111	0.474985	0.109258
1.00775	0.548078	0.0257569	0.474643	0.10954
1.00875	0.554492	0.0192564	0.473661	0.109129
1.00975	0.560283	0.0125469	0.473241	0.108648
1.01076	0.565388	0.00566957	0.472858	0.108648
1.01176	0.569754	-0.00133145	0.472413	0.108823
1.01276	0.573339	-0.00840907	0.471886	0.108943
1.01376	0.576112	-0.015514	0.471518	0.108685
1.01476	0.578051	-0.0225952	0.471469	0.108949
1.01576	0.579149	-0.0296005	0.471088	0.109276
1.01676	0.579407	-0.0364772	0.470634	0.109056
1.01776	0.578839	-0.0431728	0.470088	0.108783
1.01876	0.577472	-0.0496353	0.469874	0.10854
1.01976	0.57534	-0.0558139	0.469327	0.10864
1.02076	0.57249	-0.06166	0.468846	0.10808
1.02176	0.569059	-0.066973	0.46863	0.108322
1.02276	0.565038	-0.0718611	0.468253	0.108519
1.02376	0.560497	-0.0762874	0.468183	0.108399
1.02476	0.55551	-0.0802192	0.467507	0.108274
1.02576	0.550156	-0.0836283	0.466897	0.107907
1.02676	0.544516	-0.0864914	0.466542	0.107994
1.02776	0.538672	-0.0887906	0.465994	0.107842
1.02876	0.532707	-0.090513	0.465564	0.107436
1.02976	0.526702	-0.0916513	0.464959	0.10724
1.03077	0.520736	-0.0922035	0.464514	0.107341
1.03177	0.514883	-0.0921734	0.46431	0.10716
1.03277	0.50921	-0.0915696	0.463761	0.106822
1.03377	0.503781	-0.0904063	0.463229	0.106827
1.03477	0.498649	-0.0887021	0.462519	0.106777
1.03577	0.49386	-0.0864804	0.462115	0.106549
1.03677	0.489451	-0.0837688	0.461627	0.106188
1.03777	0.485449	-0.0805983	0.461112	0.105817
1.03877	0.481872	-0.0770035	0.460982	0.105599
1.03977	0.478726	-0.0730214	0.460483	0.105195
1.04077	0.476008	-0.0686913	0.459615	0.104999
1.04177	0.473755	-0.0638949	0.459485	0.104773
1.04277	0.471903	-0.0588359	0.459035	0.104022
1.04377	0.47042	-0.0535599	0.458904	0.103866
1.04477	0.469266	-0.0481124	0.458419	0.103308
1.04577	0.468394	-0.0425383	0.45746	0.10341
1.04677	0.467751	-0.0368819	0.457085	0.103028
1.04777	0.467279	-0.0311856	0.456811	0.103008
1.04877	0.466917	-0.02549	0.456299	0.102781
1.04977	0.466602	-0.0198335	0.45587	0.102868
1.05078	0.46627	-0.0142517	0.454966	0.102486
1.05178	0.465859	-0.008777	0.453988	0.102322
1.05278	0.465309	-0.00343872	0.453672	0.102313
1.05378	0.464564	0.00173747	0.453036	0.102369
1.05478	0.463572	0.00672959	0.45253	0.102579
1.05578	0.46229	0.0115195	0.451781	0.102679
1.05678	0.460681	0.016093	0.451167	0.102038
1.05778	0.458715	0.0204399	0.451413	0.101931
1.05878	0.456373	0.0245536	0.450796	0.101653
1.05978	0.453646	0.0284315	0.450567	0.101166
1.06078	0.450534	0.0320748	0.449919	0.100967
1.06178	0.447072	0.0356472	0.449338	0.100569
1.06278	0.443256	0.0389968	0.449079	0.100193
1.06378	0.439117	0.0421311	0.448557	0.100127
1.06478	0.434693	0.0450605	0.448307	0.10013
1.06578	0.430034	0.047797	0.447736	0.0996544
1.06678	0.425194	0.050355	0.44695	0.0994973
1.06778	0.420236	0.0527498	0.446227	0.0994303
1.06878	0.415228	0.0549982	0.445809	0.0993952
1.06978	0.410242	0.0571175	0.44562	0.0989264
1.07079	0.405354	0.0591251	0.444797	0.0987912
1.07179	0.400638	0.0610387	0.444333	0.0988849
1.07279	0.396172	0.0628754	0.44388	0.0988241
1.07379	0.392029	0.0646516	0.443493	0.0988476
1.07479	0.38828	0.0663827	0.442832	0.0986758
1.07579	0.384992	0.0680828	0.442513	0.0985086
1.07679	0.382226	0.0697644	0.44223	0.0986858
1.07779	0.380033	0.0714383	0.441908	0.0985341
1.07879	0.37846	0.0731135	0.441111	0.0980591
1.07979	0.377542	0.0747966	0.440447	0.0980897
1.08079	0.377303	0.0764923	0.43982	0.0979637
1.08179	0.377802	0.0783518	0.439204	0.0978971
1.08279	0.379005	0.0802272	0.438566	0.0978299
1.08379	0.380903	0.0821134	0.438124	0.0975222
1.08479	0.383478	0.0840029	0.437505	0.0973838
1.08579	0.386698	0.0858855	0.437204	0.0972137
1.08679	0.390521	0.0877492	0.436654	0.0969222
1.08779	0.394896	0.0895795	0.436138	0.0965168
1.08879	0.399763	0.09136	0.435603	0.0961968
1.08979	0.405054	0.0930728	0.434942	0.0959135
1.0908	0.410692	0.0946984	0.434182	0.0954848
1.0918	0.416599	0.0962158	0.433526	0.0952868
1.0928	0.422689	0.0976036	0.433282	0.0954882
1.0938	0.428876	0.0988393	0.432848	0.0953716
1.0948	0.435072	0.0999004	0.432614	0.0951653
1.0958	0.441189	0.100764	0.432186	0.0950303
1.0968	0.447143	0.101409	0.432002	0.0951219
1.0978	0.452854	0.101813	0.43153	0.0952131
1.0988	0.458244	0.101956	0.430888	0.0949627
1.0998	0.463245	0.10182	0.430247	0.095071
1.1008	0.467795	0.101386	0.429666	0.0949584
1.1018	0.471909	0.100775	0.429262	0.0944573
1.1028	0.475482	0.0998357	0.428279	0.0945728
1.1038	0.478476	0.0985547	0.427508	0.0943832
1.1048	0.480868	0.0969224	0.42673	0.0945647
1.1058	0.482643	0.0949319	0.425738	0.0946175
1.1068	0.483798	0.0925795	0.425228	0.0944964
1.1078	0.48434	0.0898647	0.424807	0.0945294
1.1088	0.484286	0.0867901	0.424478	0.0942977
1.1098	0.483664	0.0833618	0.423786	0.094122
1.11081	0.482511	0.0795888	0.423447	0.0939154
1.11181	0.480871	0.0754838	0.422994	0.0941389
1.11281	0.478797	0.071062	0.422868	0.0943441
1.11381	0.476349	0.0663421	0.422487	0.0942315
1.11481	0.473589	0.0613453	0.422169	0.0942108
1.11581	0.470586	0.0560956	0.421565	0.0941121
1.11681	0.467411	0.0506193	0.420882	0.0944035
1.11781	0.464136	0.0449452	0.419928	0.0939992
1.11881	0.460833	0.0391036	0.419365	0.0939637
1.11981	0.457572	0.033127	0.419068	0.0937729
1.12081	0.454421	0.027049	0.418335	0.0934012
1.12181	0.451533	0.0210794	0.417544	0.0929697
1.12281	0.44888	0.0150769	0.417247	0.0926008
1.12381	0.446513	0.00907408	0.416783	0.0928676
1.12481	0.444473	0.00310411	0.416428	0.0929676
1.12581	0.442798	-0.00280024	0.416109	0.0928674
1.12681	0.441513	-0.00860663	0.415519	0.0928685
1.12781	0.440636	-0.0142835	0.414969	0.0928342
1.12881	0.440174	-0.0198001	0.41472	0.0928986
1.12981	0.440126	-0.0251272	0.41431	0.0927329
1.13082	0.440482	-0.0302368	0.41387	0.0924876
1.13182	0.441221	-0.0351024	0.413544	0.092144
1.13282	0.442314	-0.0396995	0.412722	0.0922468
1.13382	0.443724	-0.0440053	0.412093	0.0923223
1.13482	0.445407	-0.0479989	0.411828	0.092596
1.13582	0.447313	-0.0516614	0.411268	0.0925911
1.13682	0.449385	-0.0549759	0.410557	0.0922993
1.13782	0.451562	-0.0579275	0.410203	0.0920647
1.13882	0.453782	-0.0605032	0.409349	0.0920703
1.13982	0.455978	-0.0626921	0.408566	0.092276
1.14082	0.458084	-0.0644849	0.407909	0.092078
1.14182	0.460094	-0.0656958	0.407135	0.0916099
1.14282	0.461891	-0.0664975	0.406588	0.0910752
1.14382	0.463412	-0.0668894	0.406142	0.0909079
1.14482	0.464599	-0.0668727	0.405528	0.0910397
1.14582	0.4654	-0.0664503	0.40536	0.0910731
1.14682	0.465767	-0.0656268	0.404873	0.0905455
1.14782	0.465663	-0.0644082	0.404904	0.0907006
1.14882	0.465054	-0.062802	0.404357	0.0905435
1.14982	0.463919	-0.060817	0.403945	0.0905006
1.15083	0.462244	-0.0584634	0.403652	0.0904855
1.15183	0.460025	-0.0557527	0.403491	0.0903895
1.15283	0.457268	-0.0526974	0.402699	0.0904899
1.15383	0.453988	-0.0493113	0.402055	0.0902009
1.15483	0.450209	-0.0456092	0.401836	0.0904835
1.15583	0.445967	-0.041607	0.401202	0.0901674
1.15683	0.441305	-0.0373216	0.400245	0.0897044
1.15783	0.436274	-0.032771	0.399997	0.0901224
1.15883	0.430932	-0.0279742	0.399858	0.0898603
1.15983	0.425345	-0.0229511	0.399456	0.0897432
1.16083	0.419583	-0.0177226	0.398843	0.0894602
1.16183	0.41377	-0.0121634	0.398671	0.0896271
1.16283	0.407939	-0.00644546	0.397973	0.0893785
1.16383	0.402169	-0.000595329	0.397857	0.0891432
1.16483	0.396537	0.00535926	0.397544	0.089305
1.16583	0.391121	0.0113896	0.397297	0.0889235
1.16683	0.385994	0.0174659	0.396663	0.0888376
1.16783	0.381228	0.0235574	0.396121	0.0888436
1.16883	0.376887	0.0296326	0.395936	0.0888652
1.16983	0.373029	0.0356589	0.395529	0.0886604
1.17084	0.369706	0.0416031	0.395147	0.0883828
1.17184	0.366958	0.0474315	0.394573	0.0881226
1.17284	0.36482	0.0531098	0.393838	0.0876559
1.17384	0.363314	0.0586035	0.393276	0.0873959
1.17484	0.362451	0.0638782	0.393016	0.0871983
1.17584	0.362233	0.0688997	0.392594	0.0872455
1.17684	0.362647	0.0736342	0.392279	0.0878122
1.17784	0.363673	0.0780489	0.391751	0.0880329
1.17884	0.365277	0.0821119	0.390852	0.0878278
1.17984	0.367415	0.0857929	0.390553	0.0880533
1.18084	0.370032	0.0890633	0.39003	0.0878775
1.18184	0.373161	0.0920756	0.389898	0.0877546
1.18284	0.376633	0.0946278	0.389296	0.0878439
1.18384	0.380366	0.0966954	0.388746	0.0880578
1.18484	0.384271	0.0982568	0.388462	0.0879755
1.18584	0.388252	0.0992935	0.388123	0.0879489
1.18684	0.392212	0.0997908	0.387493	0.0878197
1.18784	0.396048	0.0997379	0.386842	0.0877443
1.18884	0.399659	0.0991281	0.386146	0.0878497
1.18984	0.402944	0.0979592	0.385538	0.0878328
1.19085	0.405803	0.0962336	0.38484	0.0878094
1.19185	0.408141	0.0939585	0.384647	0.0874225
1.19285	0.409869	0.0911462	0.38364	0.0874334
1.19385	0.410905	0.0878141	0.383528	0.0874138
1.19485	0.411176	0.0839847	0.383221	0.0868798
1.19585	0.410616	0.0796854	0.382712	0.0867043
1.19685	0.409176	0.074949	0.38187	0.0868831
1.19785	0.406813	0.0698129	0.381294	0.0871458
1.19885	0.403503	0.0643194	0.380598	0.086527
1.19985	0.399231	0.0585151	0.380387	0.0864696
1.20085	0.394	0.0524506	0.379875	0.0864617
1.20185	0.38791	0.0463491	0.379295	0.0865365
1.20285	0.380911	0.040098	0.378561	0.0863275
1.20385	0.373048	0.0337545	0.377911	0.0862604
1.20485	0.36438	0.0273775	0.377388	0.0863506
1.20585	0.354978	0.0210276	0.377141	0.0858399
1.20685	0.344929	0.0147656	0.376702	0.0860498
1.20785	0.33433	0.00865275	0.376577	0.0860335
1.20885	0.323289	0.00274904	0.376038	0.0855591
1.20985	0.311922	-0.00288689	0.375514	0.0856305
1.21086	0.300356	-0.00819872	0.374712	0.0851346
1.21186	0.288721	-0.0131331	0.374159	0.0854193
1.21286	0.277155	-0.0176406	0.373571	0.0857834
1.21386	0.265795	-0.0216759	0.373195	0.0855282
1.21486	0.254783	-0.025199	0.372746	0.0853824
1.21586	0.244257	-0.0281754	0.372705	0.0851664
1.21686	0.234353	-0.0305765	0.372589	0.0847963
1.21786	0.225203	-0.0323805	0.372071	0.0847111
1.21886	0.216932	-0.0335725	0.371482	0.0845085
1.21986	0.209657	-0.0341446	0.370644	0.0844777
1.22086	0.203486	-0.0340963	0.370376	0.0843432
1.22186	0.198581	-0.0332657	0.369796	0.0842106
1.22286	0.194964	-0.0318431	0.369121	0.0841178
1.22386	0.192703	-0.0298528	0.368934	0.0839116
1.22486	0.191853	-0.0273261	0.368802	0.0838245
1.22586	0.192452	-0.024301	0.368668	0.0837996
1.22686	0.194522	-0.0208214	0.368153	0.0840628
1.22786	0.198068	-0.0169371	0.367719	0.084045
1.22886	0.203082	-0.012703	0.367147	0.0840404
1.22986	0.209535	-0.00817865	0.366712	0.0839514
1.23087	0.217385	-0.0034271	0.365802	0.084277
1.23187	0.226574	0.00148547	0.365099	0.0841579
1.23287	0.23703	0.00649077	0.364895	0.0840076
1.23387	0.248666	0.0115193	0.36426	0.0839449
1.23487	0.261383	0.0165011	0.363867	0.0841392
1.23587	0.275072	0.0213672	0.362997	0.0841084
1.23687	0.289614	0.0260497	0.362855	0.0841477
1.23787	0.304879	0.0304837	0.362278	0.0841447
1.23887	0.320735	0.0346076	0.362118	0.084204
1.23987	0.337041	0.0383639	0.362063	0.0839542
1.24087	0.353654	0.0417006	0.361856	0.0841237
1.24187	0.37051	0.0447473	0.360909	0.0838155
1.24287	0.387387	0.0472819	0.36036	0.0838525
1.24387	0.404138	0.0492693	0.360208	0.0837714
1.24487	0.420623	0.050682	0.359766	0.0837387
1.24587	0.436706	0.0515009	0.359251	0.0838142
1.24687	0.452255	0.0517157	0.359026	0.0838165
1.24787	0.467147	0.0513245	0.358111	0.0834511
1.24887	0.481268	0.0503345	0.357661	0.0834448
1.24987	0.494512	0.0487614	0.356853	0.083393
1.25088	0.506784	0.0466297	0.356494	0.0837018
1.25188	0.518001	0.0439718	0.356128	0.0834454
1.25288	0.528092	0.0408283	0.35551	0.0829997
1.25388	0.536996	0.0372469	0.354756	0.0826331
1.25488	0.544667	0.0332823	0.354094	0.0824574
1.25588	0.551072	0.0289949	0.354054	0.082202
1.25688	0.556187	0.0244507	0.353606	0.0820685
1.25788	0.560006	0.0197202	0.353668	0.0816877
1.25888	0.56253	0.0148773	0.353597	0.0810973
1.25988	0.563776	0.00999856	0.352853	0.0811137
1.26088	0.56377	0.00516242	0.352273	0.0809202
1.26188	0.562632	0.000597305	0.352171	0.0810055
1.26288	0.560327	-0.00377239	0.352034	0.0807362
1.26388	0.556909	-0.0078718	0.351561	0.0806196
1.26488	0.552443	-0.0116283	0.350875	0.0807045
1.26588	0.546999	-0.0149725	0.349951	0.0802122
1.26688	0.540652	-0.017839	0.349482	0.0798597
1.26788	0.533486	-0.0201675	0.3488	0.0797921
1.26888	0.525585	-0.0219037	0.348645	0.07978
1.26988	0.517041	-0.0229998	0.348241	0.0800787
1.27089	0.507943	-0.0234153	0.347694	0.07982
1.27189	0.498385	-0.0231178	0.34742	0.0795269
1.27289	0.488459	-0.0220831	0.347315	0.0793118
1.27389	0.478259	-0.020296	0.346916	0.0792008
1.27489	0.467875	-0.0177505	0.346406	0.0791212
1.27589	0.457395	-0.0144497	0.345702	0.0791442
1.27689	0.446905	-0.0104063	0.345404	0.0796511
1.27789	0.436486	-0.00564238	0.34525	0.0797076
1.27889	0.426215	-0.000189261	0.34486	0.0798386
1.27989	0.416163	0.00591275	0.344318	0.0797228
1.28089	0.406396	0.0126147	0.343845	0.0798147
1.28189	0.397081	0.0200162	0.343229	0.0795554
1.28289	0.388164	0.0278936	0.342505	0.0793261
1.28389	0.379691	0.0361721	0.342172	0.0792507
1.28489	0.3717	0.0447705	0.341989	0.0796419
1.28589	0.364222	0.0536023	0.341679	0.0794792
1.28689	0.357281	0.0625761	0.341265	0.0793563
1.28789	0.350894	0.071597	0.341129	0.0794139
1.28889	0.345071	0.0805671	0.340754	0.0788069
1.28989	0.339815	0.0893871	0.340499	0.0789004
1.2909	0.335122	0.097957	0.339557	0.0785857
1.2919	0.330983	0.106177	0.338949	0.0785787
1.2929	0.327383	0.11395	0.338325	0.078523
1.2939	0.3243	0.12118	0.337855	0.0781538
1.2949	0.321709	0.127778	0.337477	0.0782778
1.2959	0.319581	0.133655	0.337102	0.0783423
1.2969	0.317881	0.138734	0.337116	0.0784878
1.2979	0.316574	0.142941	0.337106	0.0783105
1.2989	0.31562	0.146212	0.336594	0.0778929
1.2999	0.314979	0.148491	0.336287	0.0782636
1.3009	0.31461	0.149734	0.335906	0.0781751
1.3019	0.314501	0.149971	0.335621	0.0780315
1.3029	0.314576	0.149103	0.335021	0.0781918
1.3039	0.314795	0.147116	0.334861	0.0778196
1.3049	0.315121	0.144012	0.334583	0.0776574
1.3059	0.315517	0.139802	0.33469	0.0781704
1.3069	0.315951	0.134513	0.334004	0.0780097
1.3079	0.316394	0.128182	0.333523	0.077883
1.3089	0.316822	0.12086	0.333391	0.0779038
1.3099	0.317212	0.112609	0.333274	0.0781145
1.31091	0.317549	0.103503	0.332499	0.0780057
1.31191	0.317822	0.0936247	0.331991	0.0777376
1.31291	0.318022	0.0830689	0.331508	0.0778313
1.31391	0.318149	0.071937	0.330808	0.0779535
1.31491	0.318203	0.0603386	0.330525	0.0779206
1.31591	0.318192	0.0483891	0.330053	0.0777858
1.31691	0.318127	0.0362088	0.329434	0.0779158
1.31791	0.318023	0.0239214	0.328945	0.0778618
1.31891	0.317896	0.0116525	0.328244	0.0772842
1.31991	0.317769	-0.000471926	0.327427	0.0771318
1.32091	0.317664	-0.0123271	0.326927	0.0771503
1.32191	0.317639	-0.0237121	0.326571	0.0770688
1.32291	0.317682	-0.0346003	0.325728	0.0769194
1.32391	0.317822	-0.0448799	0.324915	0.076898
1.32491	0.318084	-0.0544459	0.324515	0.0768587
1.32591	0.318496	-0.0632007	0.324135	0.0769767
1.32691	0.319083	-0.0710562	0.323735	0.0768575
1.32791	0.319867	-0.0779343	0.323363	0.0767634
1.32891	0.320872	-0.0837684	0.323144	0.077098
1.32991	0.322114	-0.0885038	0.322267	0.0764889
1.33092	0.323609	-0.0920991	0.322234	0.0765886
1.33192	0.325368	-0.0945261	0.321728	0.0766503
1.33292	0.327398	-0.0957709	0.321549	0.0765564
1.33392	0.329701	-0.0958333	0.321281	0.0765565
1.33492	0.332275	-0.0947278	0.321047	0.0760725
1.33592	0.335112	-0.0924826	0.320424	0.076125
1.33692	0.3382	-0.0891399	0.319988	0.0756183
1.33792	0.341523	-0.084755	0.3191	0.0755357
1.33892	0.345058	-0.0793958	0.318837	0.0758916
1.33992	0.348778	-0.0731421	0.318586	0.0757314
1.34092	0.352654	-0.0660842	0.317937	0.075574
1.34192	0.356681	-0.0582277	0.31743	0.0758835
1.34292	0.360785	-0.0497905	0.317076	0.0754159
1.34392	0.364926	-0.0408889	0.317019	0.0750597
1.34492	0.36906	-0.0316439	0.316484	0.0750168
1.34592	0.373142	-0.0221801	0.316191	0.0752005
1.34692	0.377126	-0.012624	0.315941	0.0748915
1.34792	0.380966	-0.00310254	0.315263	0.0744826
1.34892	0.384616	0.00625836	0.315348	0.0744695
1.34992	0.388031	0.0153355	0.314673	0.0742613
1.35093	0.391168	0.0240097	0.314235	0.074428
1.35193	0.393986	0.0321672	0.313764	0.0745262
1.35293	0.396447	0.0397011	0.313627	0.0745936
1.35393	0.398516	0.0465126	0.313234	0.0744494
1.35493	0.400163	0.0525122	0.312725	0.0747323
1.35593	0.40136	0.0576208	0.312099	0.0750335
1.35693	0.402088	0.0617704	0.311402	0.0748297
1.35793	0.402328	0.0649053	0.310712	0.0747838
1.35893	0.402071	0.0669827	0.310069	0.0751898
1.35993	0.401312	0.0679728	0.309912	0.075023
1.36093	0.400051	0.0678599	0.309707	0.0750382
1.36193	0.398333	0.0667287	0.309696	0.0749519
1.36293	0.396128	0.0644912	0.309188	0.0748342
1.36393	0.393452	0.0611729	0.308464	0.0750451
1.36493	0.390332	0.0568138	0.308377	0.0751094
1.36593	0.386797	0.0514677	0.307747	0.0749132
1.36693	0.382882	0.0452016	0.307677	0.0748702
1.36793	0.378629	0.0380953	0.307048	0.0746486
1.36893	0.374082	0.0302398	0.306534	0.0750211
1.36993	0.369289	0.0217368	0.30598	0.0753859
1.37094	0.364305	0.0126972	0.305088	0.0752782
1.37194	0.359183	0.00323981	0.304535	0.0749683
1.37294	0.353982	-0.0065102	0.303956	0.0750884
1.37394	0.34876	-0.0164227	0.303917	0.0751307
1.37494	0.343577	-0.0263644	0.303331	0.074969
1.37594	0.338492	-0.0362003	0.302822	0.0747714
1.37694	0.333562	-0.0457957	0.302256	0.0747843
1.37794	0.328846	-0.0550177	0.302455	0.0746274
1.37894	0.324397	-0.0637373	0.302333	0.0743117
1.37994	0.320267	-0.0718306	0.301556	0.0739122
1.38094	0.316502	-0.0791809	0.300705	0.0740604
1.38194	0.313192	-0.085612	0.300594	0.0741578
1.38294	0.310321	-0.0911052	0.300189	0.0743428
1.38394	0.30792	-0.0955748	0.299899	0.0748949
1.38494	0.306015	-0.0989477	0.299665	0.0751135
1.38594	0.304625	-0.101164	0.299133	0.0752044
1.38694	0.303763	-0.10218	0.29864	0.0753314
1.38794	0.303434	-0.101964	0.298454	0.0754543
1.38894	0.303637	-0.100505	0.297807	0.0755656
1.38994	0.304362	-0.0978037	0.29718	0.0756812
1.39095	0.305594	-0.0938815	0.296899	0.0757785
1.39195	0.307308	-0.0887742	0.296762	0.0760093
1.39295	0.309475	-0.0825344	0.296398	0.0759237
1.39395	0.312057	-0.0752307	0.296047	0.0758866
1.39495	0.315013	-0.0669465	0.295095	0.0754871
1.39595	0.318292	-0.0577791	0.294812	0.0756788
1.39695	0.321842	-0.0478386	0.294297	0.0754848
1.39795	0.325605	-0.0372462	0.294017	0.0754698
1.39895	0.329522	-0.0261327	0.293509	0.0754411
1.39995	0.333527	-0.0146361	0.293265	0.0752658
1.40095	0.337559	-0.00290035	0.293041	0.0754438
1.40195	0.341593	0.00900207	0.292559	0.0754835
1.40295	0.345519	0.0208367	0.292418	0.0753447
1.40395	0.349273	0.0324562	0.29217	0.0755412
1.40495	0.352799	0.0437172	0.291629	0.0757155
1.40595	0.356041	0.0544832	0.291065	0.0755151
1.40695	0.358952	0.064626	0.290813	0.0751285
1.40795	0.361488	0.0740286	0.29022	0.0755158
1.40895	0.363615	0.0825867	0.289787	0.0750937
1.40995	0.365306	0.0902106	0.289575	0.0755684
1.41096	0.366542	0.0968271	0.289599	0.0752583
1.41196	0.367313	0.10238	0.289454	0.0748629
1.41296	0.367618	0.106832	0.289363	0.07488
1.41396	0.367468	0.110166	0.289022	0.0747217
1.41496	0.36688	0.112382	0.288566	0.0745222
1.41596	0.365883	0.113502	0.288088	0.0741985
1.41696	0.364511	0.113566	0.287946	0.0741217
1.41796	0.362811	0.112635	0.287727	0.073879
1.41896	0.360834	0.110783	0.287526	0.0736482
1.41996	0.358638	0.108105	0.286954	0.0735736
1.42096	0.356288	0.104708	0.286722	0.0732994
1.42196	0.353926	0.100801	0.286515	0.0732848
1.42296	0.351538	0.0964117	0.286078	0.0731458
1.42396	0.349195	0.0916762	0.285605	0.0732535
1.42496	0.34697	0.0867379	0.28543	0.0734177
1.42596	0.344936	0.0817424	0.285206	0.0736947
1.42696	0.34316	0.0768351	0.284629	0.0738588
1.42796	0.341708	0.0721581	0.284008	0.0738787
1.42896	0.340639	0.0678475	0.283121	0.0740066
1.42996	0.340003	0.0640302	0.282906	0.0737447
1.43097	0.339846	0.0608212	0.282367	0.073685
1.43197	0.340199	0.058321	0.282051	0.0737202
1.43297	0.341085	0.0566136	0.281398	0.0738619
1.43397	0.342515	0.0557641	0.280846	0.0736419
1.43497	0.344488	0.0558174	0.28063	0.0735383
1.43597	0.346989	0.0567968	0.280015	0.0739413
1.43697	0.349991	0.0587034	0.279892	0.0729469
1.43797	0.353456	0.0615157	0.279801	0.0727967
1.43897	0.357331	0.0651897	0.279466	0.0727892
1.43997	0.361554	0.0696598	0.279301	0.0728964
1.44097	0.366051	0.0748396	0.27906	0.0732267
1.44197	0.370788	0.0807	0.278477	0.0734319
1.44297	0.375619	0.0870304	0.278287	0.0732277
1.44397	0.380447	0.0936931	0.277815	0.073329
1.44497	0.385172	0.10054	0.277478	0.0730724
1.44597	0.389691	0.107413	0.277243	0.0731467
1.44697	0.393902	0.114152	0.276356	0.0728647
1.44797	0.397707	0.120593	0.275788	0.0731093
1.44897	0.40101	0.126577	0.275534	0.073195
1.44997	0.403723	0.131947	0.275337	0.072402
1.45098	0.405767	0.13656	0.274852	0.0724443
1.45198	0.407073	0.140283	0.274528	0.0722701
1.45298	0.407587	0.143	0.274424	0.0718993
1.45398	0.407266	0.144615	0.27366	0.0717502
1.45498	0.406085	0.145052	0.273423	0.0715171
1.45598	0.404034	0.144262	0.273319	0.0714354
1.45698	0.401121	0.142221	0.272648	0.0716448
1.45798	0.397374	0.13893	0.272293	0.0716841
1.45898	0.392837	0.134422	0.271682	0.071729
1.45998	0.387571	0.128756	0.271226	0.0717985
1.46098	0.381658	0.12202	0.271604	0.0715327
1.46198	0.375205	0.114411	0.271305	0.071516
1.46298	0.368309	0.105974	0.270679	0.0716643
1.46398	0.361095	0.0968717	0.270146	0.0714705
1.46498	0.353699	0.0872902	0.269602	0.0715661
1.46598	0.346268	0.0774327	0.26919	0.071552
1.46698	0.338956	0.0675178	0.26883	0.071297
1.46798	0.331919	0.0577754	0.268778	0.0711718
1.46898	0.325319	0.0484422	0.26851	0.0709645
1.46998	0.319313	0.0397576	0.268158	0.0712218
1.47099	0.314057	0.031959	0.26767	0.0712933
1.47199	0.309699	0.0252775	0.26749	0.0712641
1.47299	0.306378	0.0199331	0.26728	0.0715895
1.47399	0.304222	0.0161305	0.267124	0.0714505
1.47499	0.303341	0.0140552	0.26633	0.071278
1.47599	0.303833	0.0138692	0.266044	0.0717262
1.47699	0.305774	0.0157081	0.265795	0.0719721
1.47799	0.309219	0.019678	0.265607	0.0720193
1.47899	0.314204	0.025853	0.264872	0.0719193
1.47999	0.320741	0.0342737	0.264735	0.0722652
1.48099	0.328818	0.0449456	0.264652	0.0722047
1.48199	0.33844	0.0579202	0.263957	0.0722505
1.48299	0.349505	0.0730381	0.263388	0.0722412
1.48399	0.361933	0.0901992	0.262768	0.0722752
1.48499	0.375622	0.109271	0.26217	0.0720526
1.48599	0.390453	0.130089	0.261814	0.0719068
1.48699	0.406289	0.152464	0.261384	0.0718733
1.48799	0.422977	0.176178	0.261309	0.0721399
1.48899	0.440352	0.200996	0.26107	0.0723584
1.48999	0.458238	0.226662	0.260663	0.0723622
1.491	0.476452	0.25291	0.260772	0.0722149
1.492	0.494808	0.279463	0.260467	0.0726493
1.493	0.513117	0.306041	0.260353	0.072531
1.494	0.531192	0.332368	0.259823	0.0725332
1.495	0.548853	0.358169	0.259465	0.0726593
1.496	0.565925	0.383181	0.258975	0.0724355
1.497	0.582245	0.407156	0.258782	0.0722088
1.498	0.597664	0.429864	0.259016	0.0725508
1.499	0.612047	0.451098	0.258612	0.0727061
[truncated: 1 more rows]
