# Supplementary material for: Evidence accumulation relates to perceptual consciousness and monitoring
Source: Nat Commun. 2021 May 31;12:3261. doi: 10.1038/s41467-021-23540-y (PMC8166835; doi:10.1038/s41467-021-23540-y)
Supplement: Supplementary file 4 — Source Data [file 41467_2021_23540_MOESM4_ESM.zip › Supplementary Data/SFig.5_13.xls]

## Sheet: Sheet1
t	erphit	erpmiss	simhit	simmiss
-0.5	0.00536131	-0.0513283	-0.0491751	-0.0215817
-0.498999	0.0041893	-0.0506638	-0.0490039	-0.0217343
-0.497999	0.00330558	-0.0495118	-0.0490363	-0.0217394
-0.496998	0.00273823	-0.0478825	-0.0488081	-0.0218488
-0.495998	0.00251001	-0.0457916	-0.0487485	-0.0217633
-0.494997	0.00263797	-0.0432597	-0.0486985	-0.021813
-0.493997	0.00313329	-0.0403129	-0.0486955	-0.0218173
-0.492996	0.0040011	-0.0369818	-0.0484017	-0.0217793
-0.491996	0.0052405	-0.0333017	-0.048159	-0.0216928
-0.490995	0.00684462	-0.029312	-0.0480627	-0.0219275
-0.489995	0.00880076	-0.0250558	-0.0480843	-0.0217988
-0.488994	0.0110907	-0.0205793	-0.0478393	-0.0219937
-0.487994	0.013691	-0.0159317	-0.0476692	-0.0219862
-0.486993	0.0165735	-0.011164	-0.0475116	-0.0217744
-0.485993	0.0197058	-0.00632903	-0.0475426	-0.0217271
-0.484992	0.0230517	-0.00148042	-0.0470996	-0.0215238
-0.483992	0.026572	0.00332787	-0.047059	-0.0215051
-0.482991	0.030225	0.00804226	-0.0469509	-0.0214882
-0.481991	0.0339673	0.0126101	-0.046975	-0.0212044
-0.48099	0.0377542	0.0169805	-0.0469895	-0.0210725
-0.47999	0.041541	0.0211047	-0.0468988	-0.0208307
-0.478989	0.0454038	0.02503	-0.0467858	-0.0206491
-0.477989	0.0491764	0.0286206	-0.0466365	-0.0204035
-0.476988	0.0528144	0.0318361	-0.0463547	-0.020344
-0.475988	0.0562754	0.0346405	-0.0459844	-0.0203128
-0.474987	0.0595197	0.0370026	-0.0459558	-0.0203242
-0.473987	0.0625108	0.0388963	-0.0458352	-0.0202358
-0.472986	0.0652155	0.0403009	-0.0456991	-0.0201664
-0.471986	0.0676045	0.0412012	-0.0456445	-0.0200451
-0.470985	0.0696526	0.041588	-0.045517	-0.0199805
-0.469985	0.0713391	0.041458	-0.0454656	-0.0198015
-0.468984	0.0726474	0.0408135	-0.0457362	-0.019737
-0.467984	0.0735658	0.0396629	-0.0459995	-0.019714
-0.466983	0.0740869	0.0380204	-0.0458073	-0.0198676
-0.465983	0.0742079	0.0359054	-0.0455813	-0.019628
-0.464982	0.0739301	0.0333427	-0.0453448	-0.0196699
-0.463982	0.0732591	0.030362	-0.0450836	-0.0195138
-0.462981	0.0722045	0.0269974	-0.0448225	-0.01939
-0.461981	0.0707792	0.0232869	-0.0446315	-0.0193562
-0.46098	0.0689997	0.0192721	-0.0443263	-0.0190017
-0.45998	0.0668852	0.0149974	-0.0443591	-0.0190878
-0.458979	0.0645786	0.0106084	-0.0445404	-0.0189376
-0.457979	0.0619801	0.00605546	-0.04456	-0.0188095
-0.456978	0.0591132	0.00138571	-0.0442176	-0.018811
-0.455978	0.0560024	-0.00335338	-0.0442055	-0.0188399
-0.454977	0.0526729	-0.00811491	-0.0440221	-0.0184642
-0.453977	0.0491504	-0.0128532	-0.044085	-0.0181815
-0.452976	0.0454605	-0.0175242	-0.0441126	-0.0182914
-0.451976	0.0416281	-0.0220866	-0.0441086	-0.0180404
-0.450975	0.0376777	-0.0265018	-0.0439221	-0.0180736
-0.449975	0.0336322	-0.0307348	-0.043736	-0.0181405
-0.448974	0.0295134	-0.0347544	-0.0434549	-0.0182125
-0.447974	0.0253414	-0.0385336	-0.0433363	-0.0180673
-0.446973	0.0211344	-0.0420502	-0.0429957	-0.0180807
-0.445973	0.0169086	-0.0452864	-0.0427426	-0.017923
-0.444972	0.0126782	-0.0482296	-0.042849	-0.0178568
-0.443972	0.00845525	-0.0508719	-0.0428552	-0.0176998
-0.442971	0.00424977	-0.0532103	-0.0428193	-0.0177531
-0.441971	6.9713e-05	-0.0552464	-0.0425691	-0.0176341
-0.44097	-0.00407889	-0.0569865	-0.042623	-0.0175451
-0.43997	-0.0081918	-0.058441	-0.0425498	-0.0171649
-0.438969	-0.0121514	-0.0595199	-0.0428896	-0.0172806
-0.437969	-0.0160734	-0.060346	-0.0428038	-0.0173151
-0.436968	-0.0199598	-0.0609416	-0.0427382	-0.0174769
-0.435968	-0.0238139	-0.0613317	-0.0426573	-0.0174665
-0.434967	-0.0276393	-0.0615432	-0.0426584	-0.0172637
-0.433967	-0.0314406	-0.061604	-0.0421224	-0.0172993
-0.432966	-0.035222	-0.0615429	-0.0419108	-0.0175912
-0.431966	-0.0389882	-0.0613887	-0.0418688	-0.0176445
-0.430965	-0.0427431	-0.0611693	-0.0420374	-0.0177491
-0.429965	-0.0464903	-0.0609119	-0.0416015	-0.0177392
-0.428964	-0.0502324	-0.0606414	-0.0416278	-0.0174473
-0.427964	-0.0539712	-0.0603806	-0.0413066	-0.0172197
-0.426963	-0.0577068	-0.0601495	-0.0411043	-0.0170148
-0.425963	-0.0614381	-0.0599647	-0.0410416	-0.016783
-0.424962	-0.0651625	-0.0598394	-0.0408513	-0.0168819
-0.423962	-0.0688755	-0.0597825	-0.0407763	-0.0171717
-0.422961	-0.0725707	-0.0597991	-0.0405673	-0.0170931
-0.421961	-0.0762402	-0.0598898	-0.040535	-0.0169869
-0.42096	-0.0798737	-0.0600512	-0.0405716	-0.0168441
-0.41996	-0.0834595	-0.0602752	-0.0406368	-0.016865
-0.418959	-0.0868656	-0.0604641	-0.0404348	-0.0169358
-0.417959	-0.090197	-0.0606908	-0.0404382	-0.0168238
-0.416958	-0.0934389	-0.0609376	-0.0406508	-0.0166826
-0.415958	-0.0965754	-0.0611835	-0.0405343	-0.0167021
-0.414957	-0.099589	-0.0614049	-0.0404071	-0.016551
-0.413957	-0.102462	-0.0615759	-0.0400069	-0.0163895
-0.412956	-0.105175	-0.0616694	-0.0402579	-0.0164817
-0.411956	-0.107709	-0.0616572	-0.040093	-0.0161462
-0.410955	-0.110045	-0.0615109	-0.040054	-0.0158921
-0.409955	-0.112164	-0.0612027	-0.039962	-0.0159364
-0.408954	-0.114048	-0.0607059	-0.039737	-0.0162173
-0.407954	-0.115679	-0.0599956	-0.0395987	-0.0162776
-0.406953	-0.117041	-0.0590494	-0.0391834	-0.0160451
-0.405953	-0.118119	-0.0578481	-0.0393657	-0.0158972
-0.404952	-0.1189	-0.0563758	-0.0396648	-0.0159624
-0.403952	-0.119373	-0.054621	-0.0397089	-0.0158667
-0.402951	-0.119529	-0.0525765	-0.039724	-0.0158452
-0.401951	-0.119362	-0.0502399	-0.039517	-0.0158855
-0.40095	-0.118868	-0.0476138	-0.0393811	-0.0158172
-0.39995	-0.118045	-0.044706	-0.0392194	-0.0155869
-0.398949	-0.116758	-0.0414519	-0.0389004	-0.0156238
-0.397949	-0.115152	-0.0379475	-0.038943	-0.0158663
-0.396948	-0.113237	-0.0342172	-0.0390386	-0.0158281
-0.395948	-0.111026	-0.0302897	-0.0389066	-0.0157114
-0.394947	-0.108536	-0.0261982	-0.0389643	-0.0155909
-0.393947	-0.105784	-0.0219797	-0.0387862	-0.0157214
-0.392946	-0.102792	-0.0176743	-0.0388684	-0.0154573
-0.391946	-0.0995843	-0.0133249	-0.0387398	-0.0152814
-0.390945	-0.0961859	-0.00897614	-0.0384661	-0.0150704
-0.389945	-0.0926251	-0.00467422	-0.0379893	-0.0150113
-0.388944	-0.0889315	-0.000465644	-0.0378624	-0.0147088
-0.387944	-0.0851359	0.0036033	-0.0379978	-0.0145334
-0.386943	-0.0812702	0.00748735	-0.0379093	-0.0147368
-0.385943	-0.0773668	0.0111431	-0.0377089	-0.0144059
-0.384942	-0.0734584	0.0145295	-0.0374183	-0.014346
-0.383942	-0.0695772	0.017609	-0.0376321	-0.0141598
-0.382941	-0.0657548	0.0203476	-0.0375165	-0.0142247
-0.381941	-0.0620217	0.022716	-0.0371959	-0.0141544
-0.38094	-0.0584067	0.0246896	-0.0370863	-0.0139818
-0.37994	-0.0549365	0.0262493	-0.0368384	-0.0137895
-0.378939	-0.0515078	0.0274602	-0.0368588	-0.0136128
-0.377939	-0.0482722	0.0282337	-0.0364375	-0.0137208
-0.376938	-0.0452508	0.0285666	-0.0363362	-0.0138295
-0.375938	-0.0424611	0.0284617	-0.0361278	-0.013795
-0.374937	-0.0399172	0.0279276	-0.0361498	-0.0136348
-0.373937	-0.0376291	0.0269783	-0.0362434	-0.0136619
-0.372936	-0.0356032	0.0256332	-0.0363761	-0.0137334
-0.371936	-0.0338417	0.0239166	-0.0360561	-0.0136221
-0.370935	-0.0323428	0.0218571	-0.0357306	-0.013589
-0.369935	-0.0311008	0.0194871	-0.0356702	-0.0135976
-0.368934	-0.0301061	0.0168421	-0.0356806	-0.013552
-0.367934	-0.029345	0.0139602	-0.0355959	-0.0137187
-0.366933	-0.0288007	0.0108814	-0.0356647	-0.0141832
-0.365933	-0.0284527	0.00764672	-0.0354459	-0.0143134
-0.364932	-0.0282778	0.00429759	-0.0355665	-0.0140407
-0.363932	-0.0282498	0.000875191	-0.0356545	-0.0139736
-0.362931	-0.0283405	-0.00258029	-0.0355095	-0.0137996
-0.361931	-0.0285197	-0.00603023	-0.035128	-0.0139338
-0.36093	-0.0287559	-0.00943821	-0.0347385	-0.0137932
-0.35993	-0.0290167	-0.0127705	-0.0346893	-0.013575
-0.358929	-0.0291524	-0.0159148	-0.0345733	-0.0136946
-0.357929	-0.0292493	-0.0189298	-0.0345166	-0.0134769
-0.356928	-0.0292774	-0.0217938	-0.0344862	-0.0132081
-0.355928	-0.029208	-0.0244888	-0.0343098	-0.0129271
-0.354927	-0.0290143	-0.0270009	-0.034166	-0.0128837
-0.353927	-0.0286714	-0.0293205	-0.0336345	-0.0131485
-0.352926	-0.0281572	-0.0314419	-0.0335374	-0.0132176
-0.351926	-0.0274527	-0.0333637	-0.0334437	-0.0130315
-0.350925	-0.0265423	-0.0350879	-0.0329262	-0.0128648
-0.349925	-0.0254141	-0.0366202	-0.0333139	-0.0129056
-0.348924	-0.0240603	-0.0379697	-0.0332188	-0.012966
-0.347924	-0.0224775	-0.039148	-0.0332071	-0.0129125
-0.346923	-0.0206662	-0.0401693	-0.0333221	-0.0126886
-0.345923	-0.0186318	-0.0410496	-0.0333689	-0.0125125
-0.344922	-0.0163838	-0.0418063	-0.0333448	-0.0123968
-0.343922	-0.013936	-0.0424579	-0.0332834	-0.0124375
-0.342921	-0.0113066	-0.0430231	-0.0327177	-0.0125924
-0.341921	-0.00851726	-0.0435207	-0.0325761	-0.0125472
-0.34092	-0.00559371	-0.0439689	-0.0325677	-0.0124257
-0.33992	-0.00256473	-0.0443848	-0.0323826	-0.0124212
-0.338919	0.000635086	-0.0446928	-0.0322515	-0.0122226
-0.337919	0.00386994	-0.0449991	-0.0323763	-0.0120485
-0.336918	0.00710227	-0.0453175	-0.0319315	-0.012016
-0.335918	0.0102932	-0.0456592	-0.0319004	-0.0119707
-0.334917	0.0134033	-0.0460334	-0.0314578	-0.0118472
-0.333917	0.0163927	-0.0464466	-0.0312732	-0.0117972
-0.332916	0.0192222	-0.0469026	-0.0311243	-0.0114738
-0.331916	0.0218534	-0.0474028	-0.031025	-0.0112862
-0.330915	0.0242494	-0.047946	-0.0308934	-0.0111266
-0.329915	0.0263753	-0.0485286	-0.03082	-0.0109913
-0.328914	0.0281989	-0.0491449	-0.0308011	-0.0109256
-0.327914	0.0296907	-0.049787	-0.0302773	-0.0105801
-0.326913	0.0308251	-0.0504454	-0.0301515	-0.0103383
-0.325913	0.0315798	-0.051109	-0.0302199	-0.0101802
-0.324912	0.031937	-0.0517656	-0.029937	-0.0100868
-0.323912	0.0318832	-0.0524021	-0.0299248	-0.0101046
-0.322911	0.0314095	-0.0530049	-0.0298975	-0.010084
-0.321911	0.030512	-0.0535602	-0.0295721	-0.0100281
-0.32091	0.0291914	-0.0540543	-0.0292397	-0.00976155
-0.31991	0.0274536	-0.0544739	-0.0288389	-0.0097432
-0.318909	0.0253893	-0.054726	-0.0285808	-0.00974863
-0.317909	0.0229307	-0.0548821	-0.0285073	-0.00964313
-0.316908	0.0200966	-0.0549331	-0.028347	-0.00964899
-0.315908	0.0169097	-0.0548716	-0.0285968	-0.00959662
-0.314907	0.013397	-0.0546914	-0.0283636	-0.0095979
-0.313907	0.00958906	-0.0543882	-0.0278648	-0.00948851
-0.312906	0.00551985	-0.0539596	-0.0280044	-0.00929261
-0.311906	0.00122597	-0.0534049	-0.0279826	-0.00938907
-0.310905	-0.00325364	-0.0527254	-0.0276485	-0.00918182
-0.309905	-0.00787824	-0.0519242	-0.0274866	-0.00912774
-0.308904	-0.0126059	-0.0510065	-0.0275112	-0.00911046
-0.307904	-0.0173939	-0.049979	-0.0271766	-0.00885281
-0.306903	-0.0221996	-0.0488501	-0.0267961	-0.00891793
-0.305903	-0.0269806	-0.0476297	-0.0264011	-0.00875135
-0.304902	-0.0316955	-0.0463293	-0.0260923	-0.00868442
-0.303902	-0.0363044	-0.0449613	-0.0258986	-0.00872805
-0.302901	-0.0407693	-0.0435391	-0.0254369	-0.00880369
-0.301901	-0.0450548	-0.042077	-0.0251447	-0.00899022
-0.3009	-0.049128	-0.04059	-0.0250382	-0.00909165
-0.2999	-0.0529595	-0.0390931	-0.0245059	-0.00892287
-0.298899	-0.0564394	-0.0375019	-0.0244894	-0.00889024
-0.297899	-0.0596324	-0.035935	-0.0242485	-0.00888514
-0.296898	-0.0625216	-0.0344093	-0.024082	-0.00880022
-0.295898	-0.0650941	-0.0329412	-0.0240246	-0.00871996
-0.294897	-0.0673411	-0.0315466	-0.0240839	-0.00845388
-0.293897	-0.0692578	-0.0302407	-0.0241341	-0.00828663
-0.292896	-0.0708439	-0.0290378	-0.0241591	-0.00812883
-0.291896	-0.0721028	-0.0279514	-0.0238406	-0.00802942
-0.290895	-0.0730419	-0.0269937	-0.0236966	-0.00808699
-0.289895	-0.0736723	-0.0261761	-0.0238721	-0.00825415
-0.288894	-0.0740086	-0.0255087	-0.0236539	-0.00819607
-0.287894	-0.0740685	-0.0250003	-0.0231625	-0.00796305
-0.286893	-0.0738724	-0.0246586	-0.0230414	-0.00783326
-0.285893	-0.0734434	-0.0244898	-0.0226945	-0.0077301
-0.284892	-0.0728064	-0.0244987	-0.0226999	-0.00742364
-0.283892	-0.0719878	-0.024689	-0.0225521	-0.00730544
-0.282891	-0.0710153	-0.0250627	-0.0224254	-0.00725098
-0.281891	-0.0699172	-0.0256203	-0.0223855	-0.0073149
-0.28089	-0.0687219	-0.0263609	-0.0226331	-0.00727605
-0.27989	-0.0674575	-0.0272821	-0.0223341	-0.00729347
-0.278889	-0.0660668	-0.0282745	-0.0223183	-0.00732033
-0.277889	-0.0646622	-0.0294374	-0.0221617	-0.00719151
-0.276888	-0.0632701	-0.0307658	-0.0220279	-0.00723552
-0.275888	-0.0619146	-0.0322532	-0.0218648	-0.00716986
-0.274887	-0.0606177	-0.0338916	-0.0216635	-0.0072694
-0.273887	-0.0593989	-0.0356717	-0.0213801	-0.00719024
-0.272886	-0.0582748	-0.0375824	-0.0212837	-0.00681436
-0.271886	-0.0572589	-0.0396115	-0.0211296	-0.00687183
-0.270885	-0.0563619	-0.0417452	-0.0207657	-0.00661072
-0.269885	-0.0555909	-0.0439682	-0.0206886	-0.00664658
-0.268884	-0.0549499	-0.0462638	-0.0206765	-0.0068496
-0.267884	-0.0544397	-0.0486141	-0.0204129	-0.00686846
-0.266883	-0.0540579	-0.0509999	-0.0202049	-0.00686941
-0.265883	-0.0537992	-0.0534005	-0.0198038	-0.00688162
-0.264882	-0.0536552	-0.0557943	-0.0198934	-0.00667201
-0.263882	-0.0536151	-0.0581587	-0.0195726	-0.0064964
-0.262881	-0.0536657	-0.06047	-0.0195227	-0.0063062
-0.261881	-0.0537918	-0.062704	-0.0193223	-0.00617346
-0.26088	-0.0539766	-0.0648356	-0.0194836	-0.00618034
-0.25988	-0.0542018	-0.0668396	-0.0193601	-0.00595699
-0.258879	-0.0543648	-0.0685853	-0.0195193	-0.00567196
-0.257879	-0.0545302	-0.0701522	-0.0190758	-0.00557656
-0.256878	-0.0546801	-0.0715173	-0.0189451	-0.0056867
-0.255878	-0.054797	-0.0726581	-0.0190595	-0.00563722
-0.254877	-0.0548644	-0.0735534	-0.0190602	-0.00581146
-0.253877	-0.0548668	-0.0741828	-0.0188816	-0.00574102
-0.252876	-0.0547906	-0.0745277	-0.0186743	-0.00568345
-0.251876	-0.0546243	-0.0745712	-0.0185913	-0.00547735
-0.250875	-0.0543584	-0.0742984	-0.018044	-0.00545145
-0.249875	-0.0539863	-0.0736967	-0.0175399	-0.00566471
-0.248874	-0.0535042	-0.0727558	-0.0173494	-0.00549816
-0.247874	-0.0529109	-0.0714685	-0.0170618	-0.0054378
-0.246873	-0.0522087	-0.0698302	-0.016955	-0.00520964
-0.245873	-0.0514027	-0.0678394	-0.0167302	-0.00506944
-0.244872	-0.0505011	-0.0654977	-0.0166912	-0.00476518
-0.243872	-0.0495152	-0.0628101	-0.0165834	-0.00489071
-0.242871	-0.0484589	-0.0597847	-0.016395	-0.00517844
-0.241871	-0.0473488	-0.0564329	-0.016221	-0.00528169
-0.24087	-0.0462036	-0.0527697	-0.0160127	-0.00504612
-0.23987	-0.0450442	-0.0488128	-0.0156146	-0.00511287
-0.238869	-0.0438051	-0.044479	-0.0152838	-0.0051896
-0.237869	-0.0426012	-0.0399	-0.0149443	-0.00511529
-0.236868	-0.0414581	-0.0351043	-0.0147934	-0.00527506
-0.235868	-0.0404017	-0.0301231	-0.0146096	-0.00489958
-0.234867	-0.0394575	-0.0249898	-0.0144623	-0.00475139
-0.233867	-0.0386504	-0.01974	-0.0144981	-0.00486079
-0.232866	-0.0380037	-0.0144109	-0.0145056	-0.00453665
-0.231866	-0.0375392	-0.0090409	-0.0141544	-0.00417434
-0.230865	-0.0372766	-0.00366969	-0.0139815	-0.00405066
-0.229865	-0.0372326	0.00166258	-0.013779	-0.00411029
-0.228864	-0.0374214	0.00691551	-0.0135963	-0.00420323
-0.227864	-0.0378537	0.0120489	-0.0133596	-0.00413714
-0.226863	-0.0385366	0.0170233	-0.0133133	-0.004237
-0.225863	-0.0394735	0.0218004	-0.0129546	-0.00443691
-0.224862	-0.0406639	0.0263432	-0.012832	-0.00417471
-0.223862	-0.0421033	0.0306171	-0.0125782	-0.00426278
-0.222861	-0.0437831	0.0345899	-0.0121587	-0.00410867
-0.221861	-0.0456909	0.0382322	-0.0118687	-0.00387259
-0.22086	-0.0478103	0.0415181	-0.0116986	-0.00382304
-0.21986	-0.0501215	0.0444253	-0.0114458	-0.00358515
-0.218859	-0.0524964	0.0470317	-0.0111341	-0.00363253
-0.217859	-0.055019	0.0492236	-0.0106403	-0.00338204
-0.216858	-0.0576623	0.0509904	-0.0106152	-0.00338072
-0.215858	-0.0603971	0.0523267	-0.0103158	-0.00331944
-0.214857	-0.0631926	0.0532321	-0.0102409	-0.00337533
-0.213857	-0.0660167	0.0537117	-0.010274	-0.00330076
-0.212856	-0.068837	0.0537759	-0.0102655	-0.00317379
-0.211856	-0.0716209	0.0534403	-0.0103348	-0.00306048
-0.210855	-0.0743365	0.0527257	-0.0103004	-0.00284091
-0.209855	-0.0769532	0.051658	-0.0100167	-0.00279315
-0.208854	-0.0794421	0.0502678	-0.0101477	-0.0025626
-0.207854	-0.0817766	0.0485903	-0.00985051	-0.00250774
-0.206853	-0.0839331	0.0466647	-0.00957303	-0.00224432
-0.205853	-0.0858908	0.0445337	-0.0094957	-0.00233634
-0.204852	-0.0876328	0.0422432	-0.00952933	-0.00265053
-0.203852	-0.089146	0.0398419	-0.00943905	-0.002679
-0.202851	-0.090421	0.0373801	-0.00924341	-0.00245493
-0.201851	-0.0914529	0.0349095	-0.00923211	-0.00240977
-0.20085	-0.0922407	0.0324824	-0.00906722	-0.00237303
-0.19985	-0.0927876	0.0301508	-0.00903539	-0.00224783
-0.198849	-0.0930051	0.0280589	-0.0087665	-0.00216048
-0.197849	-0.0930073	0.0261596	-0.00893502	-0.00196082
-0.196848	-0.0928095	0.0244983	-0.00861497	-0.00179602
-0.195848	-0.0924301	0.0231178	-0.00854421	-0.00184402
-0.194847	-0.0918893	0.0220565	-0.00854602	-0.0018533
-0.193847	-0.0912095	0.0213486	-0.00858873	-0.00183158
-0.192846	-0.0904141	0.0210231	-0.00813125	-0.00192699
-0.191846	-0.0895274	0.0211033	-0.00790738	-0.00203865
-0.190845	-0.0885737	0.0216062	-0.00764086	-0.00194493
-0.189845	-0.0875769	0.0225419	-0.00753589	-0.0016815
-0.188844	-0.0865599	0.0239138	-0.00720333	-0.00169139
-0.187844	-0.0855443	0.025718	-0.00709843	-0.00146825
-0.186843	-0.0845491	0.027943	-0.00692254	-0.00138241
-0.185843	-0.0835912	0.0305702	-0.00671244	-0.00141362
-0.184842	-0.0826843	0.0335735	-0.00672187	-0.00140454
-0.183842	-0.0818388	0.03692	-0.00641051	-0.0014428
-0.182841	-0.0810613	0.0405701	-0.00628236	-0.00118015
-0.181841	-0.0803545	0.044478	-0.00611263	-0.00144407
-0.18084	-0.0797173	0.0485923	-0.00609431	-0.00120931
-0.17984	-0.0791441	0.0528569	-0.00621683	-0.00120632
-0.178839	-0.0785306	0.0572852	-0.00586728	-0.00108904
-0.177839	-0.0779629	0.0617374	-0.00572856	-0.00112695
-0.176838	-0.0774255	0.0661468	-0.00530614	-0.00130736
-0.175838	-0.0768989	0.0704454	-0.00499166	-0.0010981
-0.174837	-0.0763605	0.074565	-0.00496573	-0.00103512
-0.173837	-0.075785	0.0784386	-0.00531576	-0.000877061
-0.172836	-0.0751449	0.0820012	-0.00518061	-0.000558796
-0.171836	-0.0744109	0.0851911	-0.00512206	-0.000444906
-0.170835	-0.0735527	0.0879506	-0.00482171	-0.000367001
-0.169835	-0.0725397	0.0902274	-0.00480935	-0.000290123
-0.168834	-0.0713417	0.0919754	-0.00458992	-0.000218794
-0.167834	-0.0699292	0.0931554	-0.00433378	-0.000195996
-0.166833	-0.0682746	0.0937361	-0.00424206	-2.98689e-05
-0.165833	-0.0663525	0.0936947	-0.0040485	-0.000132803
-0.164832	-0.0641405	0.0930172	-0.00420003	-6.5362e-05
-0.163832	-0.0616194	0.091699	-0.00393902	-0.000349584
-0.162831	-0.0587742	0.089745	-0.00356558	-0.00037865
-0.161831	-0.0555942	0.08717	-0.00353505	-0.000447524
-0.16083	-0.0520732	0.0839981	-0.00376325	-0.00036383
-0.15983	-0.0482102	0.0802629	-0.0037391	-0.000280881
-0.158829	-0.0439223	0.076085	-0.00358399	-0.000181509
-0.157829	-0.0393102	0.0714333	-0.00364705	-3.20716e-05
-0.156828	-0.0343897	0.066365	-0.00337571	6.22931e-05
-0.155828	-0.0291814	0.0609444	-0.00302502	0.000348798
-0.154827	-0.0237105	0.0552417	-0.00244199	0.000248237
-0.153827	-0.018007	0.0493321	-0.00241846	0.000212549
-0.152826	-0.0121046	0.0432945	-0.00224739	0.000138099
-0.151826	-0.0060407	0.0372104	-0.00239397	0.000125404
-0.150825	0.00014436	0.0311623	-0.00234708	0.000251886
-0.149825	0.00640765	0.0252327	-0.00196433	0.000650762
-0.148824	0.0127044	0.0195029	-0.00165163	0.000944892
-0.147824	0.0189888	0.014051	-0.00134282	0.00121433
-0.146823	0.0252144	0.0089515	-0.00101114	0.00147077
-0.145823	0.0313351	0.00427353	-0.000953722	0.00153038
-0.144822	0.0373058	7.99007e-05	-0.000622786	0.00142729
-0.143822	0.0430828	-0.00357386	-0.000348375	0.0015496
-0.142821	0.048625	-0.00664047	-8.54958e-05	0.00141907
-0.141821	0.0538942	-0.00908159	-8.21383e-05	0.00131409
-0.14082	0.0588557	-0.0108685	9.41231e-05	0.00120976
-0.13982	0.063479	-0.0119823	8.13932e-05	0.00131065
-0.138819	0.0678156	-0.0123278	0.000320639	0.00113735
-0.137819	0.0717626	-0.0119981	0.000761198	0.00123527
-0.136818	0.0753028	-0.0110069	0.00104844	0.0013164
-0.135818	0.0784249	-0.00937775	0.00126157	0.0013901
-0.134817	0.0811231	-0.00714387	0.00127016	0.00151844
-0.133817	0.0833973	-0.00434747	0.00167091	0.00134391
-0.132816	0.0852531	-0.00103906	0.00210125	0.0013549
-0.131816	0.0867014	0.00272327	0.00260162	0.00150302
-0.130815	0.0877582	0.0068749	0.00286009	0.00171539
-0.129815	0.0884446	0.0113457	0.00279995	0.00167839
-0.128814	0.0887857	0.0160609	0.00300243	0.00174749
-0.127814	0.0888107	0.0209429	0.00310393	0.00154718
-0.126813	0.0885519	0.0259118	0.00342172	0.00170591
-0.125813	0.0880444	0.030887	0.00390096	0.00149328
-0.124812	0.0873253	0.0357883	0.00434282	0.00166483
-0.123812	0.0864331	0.0405374	0.00445664	0.00196624
-0.122811	0.0854069	0.0450588	0.00450858	0.00184953
-0.121811	0.0842857	0.0492808	0.00477355	0.00198043
-0.12081	0.0831079	0.053137	0.00471953	0.00200089
-0.11981	0.0819104	0.0565667	0.00496102	0.0020581
-0.118809	0.0808141	0.0596176	0.00502784	0.00226891
-0.117809	0.0797632	0.0621385	0.00539106	0.00240911
-0.116808	0.0787856	0.0640892	0.00553235	0.00252644
-0.115808	0.077905	0.0654379	0.00560647	0.00250966
-0.114807	0.0771417	0.0661616	0.00578814	0.00227896
-0.113807	0.076511	0.0662461	0.00564142	0.00220797
-0.112806	0.0760242	0.0656858	0.00565544	0.00249212
-0.111806	0.0756873	0.0644841	0.00598591	0.00263764
-0.110805	0.0755018	0.0626521	0.00641417	0.0026225
-0.109805	0.0754642	0.0602092	0.00652871	0.00265215
-0.108804	0.0755662	0.0571821	0.00663113	0.00280307
-0.107804	0.0757953	0.0536038	0.00666396	0.00274276
-0.106803	0.0761344	0.0495136	0.0069561	0.00278459
-0.105803	0.076563	0.0449559	0.00713053	0.00252416
-0.104802	0.0770567	0.0399792	0.0073661	0.00274636
-0.103802	0.0775888	0.0346358	0.00743987	0.00278821
-0.102801	0.0781299	0.0289803	0.00751977	0.0028746
-0.101801	0.0786491	0.0230691	0.00773461	0.00299211
-0.1008	0.0791147	0.0169593	0.00797497	0.00320402
-0.0997999	0.0794944	0.010708	0.00805343	0.0035736
-0.0987994	0.0798515	0.00446687	0.00817778	0.0034412
-0.0977989	0.0800558	-0.00180804	0.00843144	0.00328242
-0.0967984	0.080077	-0.0080659	0.00893578	0.00296756
-0.0957979	0.0798874	-0.0142587	0.00911208	0.00305968
-0.0947974	0.0794628	-0.0203419	0.00910427	0.00276438
-0.0937969	0.0787825	-0.0262746	0.00922552	0.00278997
-0.0927964	0.0778302	-0.0320201	0.00934261	0.00288253
-0.0917959	0.0765945	-0.0375461	0.00969279	0.00289005
-0.0907954	0.0750687	-0.0428249	0.0101175	0.00301784
-0.0897949	0.0732517	-0.0478333	0.010658	0.00297659
-0.0887944	0.071148	-0.0525528	0.0111722	0.00308351
-0.0877939	0.0687672	-0.0569695	0.0109278	0.00326119
-0.0867934	0.066125	-0.0610736	0.01113	0.00328389
-0.0857929	0.063242	-0.0648594	0.0110838	0.00333127
-0.0847924	0.0601443	-0.0683251	0.0116768	0.00364833
-0.0837919	0.0568626	-0.0714721	0.0121904	0.00354219
-0.0827914	0.0534323	-0.0743048	0.0122421	0.00356465
-0.0817909	0.0498925	-0.0768302	0.0126685	0.00343507
-0.0807904	0.0462857	-0.0790571	0.0131741	0.00371448
-0.0797899	0.0426571	-0.0809963	0.0132646	0.00381822
-0.0787894	0.0391493	-0.0825646	0.0134536	0.0040017
-0.0777889	0.0357098	-0.0838719	0.0132771	0.00421457
-0.0767884	0.0323857	-0.0849325	0.0132412	0.00437748
-0.0757879	0.0292238	-0.0857605	0.0136643	0.00427229
-0.0747874	0.0262699	-0.0863696	0.0140007	0.00434033
-0.0737869	0.0235678	-0.0867723	0.0140031	0.00415328
-0.0727864	0.0211584	-0.0869805	0.0142538	0.00417425
-0.0717859	0.0190787	-0.0870044	0.0144638	0.00424793
-0.0707854	0.0173618	-0.086853	0.0144758	0.00426904
-0.0697849	0.0160355	-0.0865337	0.0145035	0.00455538
-0.0687844	0.0151217	-0.0860523	0.0148487	0.0044873
-0.0677839	0.0146366	-0.0854131	0.0151515	0.00458508
-0.0667834	0.0145894	-0.0846188	0.0154187	0.00456358
-0.0657829	0.0149829	-0.0836707	0.0157185	0.00446205
-0.0647824	0.0158124	-0.0825689	0.0160994	0.00447871
-0.0637819	0.0170665	-0.0813123	0.0160486	0.00466573
-0.0627814	0.0187268	-0.0798989	0.0161645	0.00473909
-0.0617809	0.0207681	-0.0783262	0.0162681	0.00456763
-0.0607804	0.023159	-0.0765911	0.0165593	0.00446795
-0.0597799	0.0258621	-0.0746905	0.0164839	0.00435988
-0.0587794	0.0289153	-0.0725315	0.0168795	0.00484749
-0.0577789	0.0321845	-0.0702064	0.0171356	0.00493476
-0.0567784	0.0356177	-0.0677146	0.0176222	0.00507454
-0.0557779	0.0391601	-0.0650562	0.0178306	0.00532106
-0.0547774	0.0427553	-0.0622325	0.0177955	0.00526743
-0.0537769	0.046346	-0.0592458	0.0178835	0.00516936
-0.0527764	0.0498755	-0.0561001	0.0182121	0.00497983
-0.0517759	0.053288	-0.0528007	0.0181056	0.00484382
-0.0507754	0.05653	-0.0493549	0.0180487	0.00517023
-0.0497749	0.0595516	-0.0457719	0.0183971	0.0052293
-0.0487744	0.0623066	-0.0420625	0.0181328	0.00547226
-0.0477739	0.0647543	-0.0382397	0.0182224	0.00555133
-0.0467734	0.0668594	-0.0343183	0.01824	0.00549132
-0.0457729	0.0685934	-0.0303149	0.0186386	0.00558256
-0.0447724	0.0699348	-0.0262478	0.0188189	0.0058099
-0.0437719	0.0708697	-0.0221368	0.0189268	0.00570795
-0.0427714	0.0713922	-0.018003	0.0191812	0.00553549
-0.0417709	0.0715042	-0.0138687	0.0193424	0.00561271
-0.0407704	0.0712158	-0.00975674	0.0196687	0.00562196
-0.0397699	0.0705452	-0.00569073	0.0199488	0.00558078
-0.0387694	0.069598	-0.00161492	0.0203895	0.00590774
-0.0377689	0.0683215	0.00236249	0.0205141	0.0058283
-0.0367684	0.0667548	0.00621741	0.0210155	0.00570732
-0.0357679	0.0649427	0.00992678	0.021151	0.00544925
-0.0347674	0.0629361	0.013469	0.0213123	0.00537382
-0.0337669	0.0607899	0.0168241	0.021282	0.00519195
-0.0327664	0.058563	0.0199741	0.0211991	0.00524687
-0.0317659	0.0563163	0.0229036	0.0215258	0.00559928
-0.0307654	0.0541121	0.0255995	0.021959	0.00589778
-0.0297649	0.052013	0.0280514	0.0223618	0.0061333
-0.0287644	0.0500801	0.0302522	0.0227074	0.00619614
-0.0277639	0.0483724	0.0321975	0.0233121	0.00611714
-0.0267634	0.0469454	0.0338863	0.0232864	0.00618658
-0.0257629	0.04585	0.0353209	0.0235483	0.00609216
-0.0247624	0.0451314	0.0365067	0.0239874	0.00594421
-0.0237619	0.0448285	0.0374523	0.0244495	0.00598552
-0.0227614	0.0449727	0.0381693	0.0243494	0.00583322
-0.0217609	0.0455878	0.0386724	0.02435	0.0057975
-0.0207604	0.0466886	0.038979	0.0245065	0.00552558
-0.0197599	0.0482815	0.0391089	0.0243337	0.0058269
-0.0187594	0.0504496	0.0391564	0.0242385	0.00618329
-0.0177589	0.0530894	0.0390712	0.0242183	0.00599109
-0.0167584	0.0561786	0.0388777	0.0244675	0.00601508
-0.0157579	0.0596865	0.0386012	0.02469	0.006147
-0.0147574	0.0635745	0.0382677	0.0248917	0.00623201
-0.0137569	0.0677965	0.0379036	0.0250901	0.00635348
-0.0127564	0.0722994	0.0375354	0.0252162	0.00648639
-0.0117559	0.0770248	0.0371887	0.025119	0.00654264
-0.0107554	0.0819089	0.0368883	0.0252855	0.00660345
-0.00975488	0.0868845	0.0366576	0.0254967	0.00673607
-0.00875438	0.0918816	0.0365182	0.0257408	0.0068634
-0.00775388	0.0968288	0.0364897	0.0259789	0.00679283
-0.00675338	0.101654	0.036589	0.0260323	0.00675051
-0.00575288	0.106288	0.0368307	0.0261094	0.00682847
-0.00475238	0.110661	0.0372261	0.0261132	0.00669562
-0.00375188	0.114709	0.0377838	0.0262047	0.00667884
-0.00275138	0.118371	0.0385088	0.0264219	0.00679738
-0.00175088	0.121593	0.0394034	0.0268989	0.00672602
-0.000750375	0.124328	0.0404662	0.0271085	0.00671329
0.000250125	0.126535	0.0416931	0.0270945	0.00657437
0.00125063	0.128276	0.0431487	0.0268719	0.00654695
0.00225113	0.129428	0.0447486	0.0270615	0.00643176
0.00325163	0.129974	0.046479	0.0273489	0.00626914
0.00425213	0.129911	0.048324	0.0276359	0.0062024
0.00525263	0.129243	0.0502657	0.027885	0.00625963
0.00625313	0.127984	0.0522851	0.0279161	0.00657865
0.00725363	0.126159	0.0543616	0.0281811	0.00659754
0.00825413	0.1238	0.0564745	0.0281437	0.00648151
0.00925463	0.120949	0.0586024	0.028385	0.00641396
0.0102551	0.117656	0.0607243	0.0287274	0.00638151
0.0112556	0.113978	0.0628198	0.0287856	0.00642837
0.0122561	0.109976	0.0648694	0.0289617	0.00651444
0.0132566	0.105719	0.0668551	0.0289599	0.00638748
0.0142571	0.101278	0.0687606	0.0289576	0.00621398
0.0152576	0.0967265	0.0705717	0.0287594	0.00631216
0.0162581	0.0921407	0.0722765	0.0290419	0.00651381
0.0172586	0.087596	0.0738655	0.0291021	0.00662933
0.0182591	0.083167	0.0753319	0.0292334	0.00672401
0.0192596	0.078926	0.0766718	0.0295766	0.00677451
0.0202601	0.0749418	0.0778839	0.0295251	0.00675422
0.0212606	0.0713746	0.0790561	0.0296634	0.00666599
0.0222611	0.0681817	0.080106	0.0300096	0.00686273
0.0232616	0.0654139	0.0810384	0.0302098	0.00679075
0.0242621	0.0631153	0.0818603	0.0303938	0.00694915
0.0252626	0.0613219	0.0825804	0.0304831	0.00680103
0.0262631	0.0600617	0.0832089	0.0308778	0.00678447
0.0272636	0.0593539	0.0837572	0.030979	0.00674148
0.0282641	0.0592088	0.0842373	0.031028	0.00676632
0.0292646	0.0596275	0.0846616	0.0315461	0.00660724
0.0302651	0.0606022	0.0850423	0.0320392	0.00673274
0.0312656	0.0621161	0.0853912	0.032084	0.00671561
0.0322661	0.0641441	0.0857189	0.0323225	0.00672538
0.0332666	0.0666526	0.086035	0.0325369	0.00643484
0.0342671	0.0696009	0.0863473	0.0330645	0.00655992
0.0352676	0.0729414	0.0866616	0.0335837	0.00654408
0.0362681	0.0766206	0.0869816	0.0338692	0.00680543
0.0372686	0.0805797	0.0873085	0.0341767	0.00683274
0.0382691	0.0847562	0.0876409	0.0343097	0.00673351
0.0392696	0.0890841	0.087975	0.034657	0.00641179
0.0402701	0.0934959	0.0883042	0.0345209	0.00655974
0.0412706	0.0980181	0.0887042	0.0344899	0.00635945
0.0422711	0.102483	0.0890798	0.0347466	0.00602759
0.0432716	0.106821	0.0894159	0.0352654	0.00597773
0.0442721	0.110966	0.0896949	0.0355506	0.00610213
0.0452726	0.114855	0.0898979	0.0358899	0.00592796
0.0462731	0.118431	0.0900046	0.0358653	0.00597811
0.0472736	0.121639	0.0899937	0.0360172	0.00608088
0.0482741	0.124433	0.0898435	0.0364191	0.00584634
0.0492746	0.126771	0.0895328	0.0364848	0.00587965
0.0502751	0.12862	0.0890406	0.036785	0.00571704
0.0512756	0.129954	0.0883473	0.0370615	0.00576836
0.0522761	0.130754	0.0874353	0.0371236	0.00589573
0.0532766	0.131009	0.0862888	0.0373438	0.00591753
0.0542771	0.130718	0.0848951	0.0373623	0.00589074
0.0552776	0.129887	0.0832444	0.0375451	0.00592765
0.0562781	0.128528	0.0813309	0.0375993	0.00592117
0.0572786	0.126662	0.0791522	0.0379897	0.00617253
0.0582791	0.124318	0.0767104	0.038346	0.00612784
0.0592796	0.121529	0.0740119	0.0387857	0.00615057
0.0602801	0.118337	0.0710674	0.0387087	0.00607371
0.0612806	0.114851	0.0679782	0.0389183	0.00644726
0.0622811	0.111055	0.0646749	0.0393194	0.00657479
0.0632816	0.107001	0.0611798	0.03983	0.00643471
0.0642821	0.102743	0.0575192	0.0399853	0.00628526
0.0652826	0.0983395	0.0537229	0.039996	0.00606392
0.0662831	0.0938483	0.049824	0.0402427	0.00612504
0.0672836	0.0893278	0.0458581	0.0404764	0.0062885
0.0682841	0.0848352	0.0418629	0.0406608	0.00579064
0.0692846	0.0804264	0.0378776	0.041067	0.00569661
0.0702851	0.0761543	0.0339419	0.0410901	0.00557839
0.0712856	0.0720688	0.0300959	0.0411226	0.00538326
0.0722861	0.0682153	0.0263789	0.0415545	0.00534844
0.0732866	0.064635	0.0228288	0.0420416	0.00507698
0.0742871	0.0613633	0.0194816	0.042243	0.00521021
0.0752876	0.0584304	0.0163706	0.0427723	0.00515925
0.0762881	0.0558602	0.0135259	0.0430606	0.00522261
0.0772886	0.0536703	0.0109738	0.0433737	0.00513116
0.0782891	0.0518719	0.00873614	0.0433173	0.00492385
0.0792896	0.0504699	0.00683035	0.0433081	0.00499633
0.0802901	0.0494628	0.00526872	0.0433854	0.00511455
0.0812906	0.0488783	0.00412092	0.0437647	0.00495147
0.0822911	0.0486628	0.0033238	0.0435621	0.00473647
0.0832916	0.0487971	0.00287275	0.0439832	0.00481495
0.0842921	0.0492574	0.0027579	0.0442716	0.00459525
0.0852926	0.0500156	0.00296436	0.0443664	0.00436151
0.0862931	0.0510404	0.00347241	0.0440934	0.00414459
0.0872936	0.0522972	0.00425792	0.04431	0.00402729
0.0882941	0.0537495	0.00529272	0.0459137	0.00536575
0.0892946	0.0553593	0.00654518	0.0477026	0.00671931
0.0902951	0.0570881	0.00798074	0.0496119	0.00836668
0.0912956	0.0588971	0.00956259	0.0511265	0.0101379
0.0922961	0.0607486	0.0112523	0.0528534	0.0117605
0.0932966	0.0626063	0.0130106	0.0547243	0.0131348
0.0942971	0.0644359	0.0147982	0.0564185	0.0147466
0.0952976	0.0662062	0.0165761	0.0584227	0.0165196
0.0962981	0.0678891	0.0183068	0.0603184	0.0179421
0.0972986	0.0694603	0.0199551	0.0621382	0.0195216
0.0982991	0.0708998	0.021488	0.0639776	0.0208662
0.0992996	0.0721923	0.0228763	0.0657084	0.022269
0.1003	0.0733271	0.0240944	0.0675629	0.0233415
0.101301	0.0743173	0.0251863	0.0694219	0.0247548
0.102301	0.0751364	0.0260664	0.0709301	0.0260856
0.103302	0.0757886	0.0267224	0.0728009	0.0276022
0.104302	0.0762832	0.0271477	0.0749652	0.0288688
0.105303	0.0766341	0.0273412	0.0768941	0.0301273
0.106303	0.0768598	0.0273073	0.0785566	0.0311996
0.107304	0.0769827	0.0270561	0.0803253	0.0323725
0.108304	0.0770285	0.026603	0.0820662	0.0336835
0.109305	0.077026	0.0259684	0.0841649	0.0349874
0.110305	0.0770058	0.0251775	0.0861734	0.0363995
0.111306	0.0770004	0.0242595	0.0878573	0.0373873
0.112306	0.0770427	0.0232477	0.0898597	0.0385709
0.113307	0.0771658	0.022178	0.0916218	0.0399889
0.114307	0.077402	0.0210892	0.0932146	0.0412684
0.115308	0.0777824	0.0200216	0.0949978	0.0426242
0.116308	0.0783356	0.0190166	0.0967224	0.044262
0.117309	0.0790878	0.0181158	0.0980354	0.0456688
0.118309	0.0800616	0.0173604	0.0997793	0.0471077
0.11931	0.0812761	0.0167904	0.101498	0.0483044
0.12031	0.0827456	0.0164438	0.103148	0.0496656
0.121311	0.0845008	0.016425	0.104855	0.0508104
0.122311	0.0865178	0.0166891	0.106564	0.0521606
0.123312	0.0887966	0.0172634	0.108295	0.0533393
0.124312	0.0913327	0.018171	0.110228	0.0546028
0.125313	0.0941167	0.0194305	0.112182	0.0560664
0.126313	0.0971344	0.0210553	0.113854	0.0572209
0.127314	0.100367	0.0230536	0.115338	0.0583024
0.128314	0.103793	0.0254277	0.117294	0.0591467
0.129315	0.107384	0.0281742	0.118921	0.0604948
0.130315	0.111112	0.0312838	0.12057	0.0614252
0.131316	0.114942	0.0347412	0.122189	0.0629024
0.132316	0.118839	0.0385255	0.123757	0.0644765
0.133317	0.122767	0.0426103	0.125375	0.0659355
0.134317	0.126686	0.0469637	0.127203	0.0671697
0.135318	0.130558	0.0515493	0.128629	0.0682897
0.136318	0.134342	0.0563262	0.130547	0.0696827
0.137319	0.138002	0.0612497	0.132117	0.0708864
0.138319	0.141499	0.0662721	0.133853	0.0723576
0.13932	0.144798	0.0713433	0.135664	0.0738026
0.14032	0.147866	0.0764114	0.137147	0.0750816
0.141321	0.150673	0.0814695	0.138667	0.0763125
0.142321	0.153182	0.0864087	0.140372	0.0776111
0.143322	0.15537	0.0911766	0.142007	0.0790174
0.144322	0.157221	0.0957228	0.143734	0.0801526
0.145323	0.158721	0.0999995	0.145447	0.0811973
0.146323	0.159865	0.103962	0.146707	0.0823772
0.147324	0.160648	0.107571	0.148436	0.0836734
0.148324	0.161074	0.11079	0.150471	0.0849774
0.149325	0.161151	0.113589	0.152135	0.0862095
0.150325	0.160889	0.115943	0.153847	0.0874302
0.151326	0.160306	0.117833	0.155569	0.0885242
0.152326	0.159421	0.119247	0.157219	0.0898396
0.153327	0.158258	0.12018	0.158985	0.0910566
0.154327	0.156842	0.120631	0.16057	0.0924059
0.155328	0.155202	0.120608	0.162329	0.0935356
0.156328	0.153369	0.120125	0.164071	0.0947215
0.157329	0.151374	0.119201	0.166163	0.0961541
0.158329	0.14925	0.117861	0.167924	0.0975358
0.15933	0.147028	0.116138	0.169785	0.0987218
0.16033	0.14474	0.114066	0.171548	0.0999653
0.161331	0.142399	0.111715	0.173339	0.101251
0.162331	0.140041	0.109092	0.175153	0.102198
0.163332	0.137695	0.106244	0.176598	0.103243
0.164332	0.135388	0.10322	0.178139	0.104458
0.165333	0.133144	0.100072	0.179827	0.105757
0.166333	0.130987	0.0968522	0.181508	0.106989
0.167334	0.128936	0.0936142	0.183422	0.10797
0.168334	0.127008	0.0904096	0.185077	0.109028
0.169335	0.125219	0.0872888	0.186622	0.110237
0.170335	0.123579	0.0842998	0.188375	0.111551
0.171336	0.122096	0.0814872	0.189752	0.112707
0.172336	0.120777	0.0788917	0.19123	0.113799
0.173337	0.119623	0.0765492	0.193138	0.115085
0.174337	0.118635	0.0744902	0.19477	0.116091
0.175338	0.117809	0.0727395	0.196794	0.1172
0.176338	0.11714	0.0713156	0.198713	0.118365
0.177339	0.116621	0.0702303	0.200549	0.11963
0.178339	0.116242	0.0694887	0.202289	0.12067
0.17934	0.115991	0.0690889	0.203854	0.121836
0.18034	0.115857	0.0690223	0.20544	0.123341
0.181341	0.115818	0.0693001	0.207061	0.124467
0.182341	0.115856	0.0698668	0.208296	0.125298
0.183342	0.115956	0.0706946	0.210256	0.126444
0.184342	0.116104	0.07175	0.211534	0.127744
0.185343	0.116287	0.0729951	0.213138	0.128752
0.186343	0.11649	0.0743878	0.215013	0.130177
0.187344	0.116701	0.0758826	0.216296	0.131138
0.188344	0.11691	0.0774312	0.218055	0.132147
0.189345	0.117104	0.0789837	0.219837	0.133009
0.190345	0.117276	0.0804891	0.221641	0.134012
0.191346	0.117415	0.0818961	0.2234	0.13502
0.192346	0.117515	0.0831544	0.225106	0.136202
0.193347	0.117568	0.0842148	0.226653	0.137266
0.194347	0.117569	0.085031	0.227757	0.138609
0.195348	0.117512	0.0855594	0.229268	0.139651
0.196348	0.117394	0.0857605	0.231097	0.140613
0.197349	0.117211	0.0855994	0.232865	0.141632
0.198349	0.116958	0.0850462	0.234905	0.142826
0.19935	0.116635	0.0840768	0.236572	0.144016
0.20035	0.116238	0.0826731	0.238367	0.145119
0.201351	0.115736	0.0808472	0.23997	0.146238
0.202351	0.115147	0.078563	0.241227	0.14757
0.203352	0.11447	0.0758221	0.242985	0.1486
0.204352	0.113706	0.0726332	0.244798	0.149783
0.205353	0.112854	0.0690117	0.246528	0.151036
0.206353	0.111917	0.0649798	0.247945	0.152246
0.207354	0.110897	0.0605659	0.249643	0.153502
0.208354	0.109795	0.0558042	0.251201	0.154332
0.209355	0.108615	0.0507342	0.252608	0.155455
0.210355	0.107359	0.0453999	0.254002	0.156224
0.211356	0.106032	0.0398494	0.255146	0.157859
0.212356	0.104638	0.0341338	0.256734	0.159122
0.213357	0.10318	0.0283066	0.258509	0.160131
0.214357	0.101665	0.0224231	0.260032	0.161476
0.215358	0.100097	0.0165389	0.261509	0.162529
0.216358	0.0984821	0.0107097	0.262845	0.163528
0.217359	0.0968261	0.00499048	0.264381	0.164897
0.218359	0.0951356	-0.000565802	0.266035	0.166
0.21936	0.0934174	-0.00590844	0.267341	0.167118
0.22036	0.0916789	-0.0109899	0.268992	0.167947
0.221361	0.0898968	-0.0157502	0.270515	0.16904
0.222361	0.0880976	-0.0201721	0.272067	0.170254
0.223362	0.0862912	-0.0242205	0.273323	0.171647
0.224362	0.0844883	-0.0278651	0.274914	0.172708
0.225363	0.0827005	-0.0310805	0.276179	0.173938
0.226363	0.0809403	-0.0338467	0.277507	0.175001
0.227364	0.079221	-0.0361489	0.27884	0.175898
0.228364	0.0775565	-0.0379778	0.280082	0.177095
0.229365	0.0759611	-0.0393291	0.281796	0.178349
0.230365	0.0744494	-0.0402039	0.283188	0.179396
0.231366	0.0730363	-0.0406083	0.284605	0.180457
0.232366	0.0717367	-0.0405526	0.28596	0.181442
0.233367	0.0705653	-0.0400519	0.287626	0.182421
0.234367	0.0695367	-0.0391247	0.289186	0.183171
0.235368	0.0686648	-0.0377932	0.290963	0.184333
0.236368	0.0679632	-0.0360825	0.29282	0.185175
0.237369	0.0674446	-0.0340198	0.294052	0.186281
0.238369	0.067121	-0.0316345	0.295382	0.187273
0.23937	0.0670035	-0.0289572	0.296995	0.187934
0.24037	0.0671022	-0.0260193	0.298627	0.188944
0.241371	0.0673978	-0.0228326	0.300118	0.189925
0.242371	0.0679156	-0.0194541	0.301979	0.19072
0.243372	0.0686637	-0.0159145	0.303369	0.191589
0.244372	0.0696499	-0.0122436	0.304599	0.192588
0.245373	0.0708813	-0.00846919	0.305909	0.19379
0.246373	0.0723647	-0.00461736	0.307409	0.194855
0.247374	0.0741061	-0.00071189	0.308867	0.195834
0.248374	0.0761108	0.00322576	0.310295	0.196807
0.249375	0.0783837	0.00717662	0.311917	0.197916
0.250375	0.0809289	0.0111242	0.313657	0.198842
0.251376	0.0837497	0.0150546	0.31519	0.199442
0.252376	0.0868488	0.0189563	0.316869	0.200351
0.253377	0.0902278	0.0228201	0.318364	0.201562
0.254377	0.0938876	0.0266392	0.319738	0.202237
0.255378	0.0978281	0.0304086	0.320999	0.203311
0.256378	0.102048	0.0341252	0.322913	0.204193
0.257379	0.106545	0.0377873	0.324422	0.205149
0.258379	0.111316	0.0413948	0.325721	0.206272
0.25938	0.116356	0.0449481	0.326939	0.207632
0.26038	0.121659	0.048449	0.32819	0.20864
0.261381	0.127192	0.0519206	0.329561	0.209631
0.262381	0.132962	0.0553377	0.330998	0.210846
0.263382	0.138959	0.0587022	0.332579	0.211843
0.264382	0.145173	0.0620164	0.334034	0.212868
0.265383	0.151593	0.0652822	0.335555	0.213734
0.266383	0.158206	0.0685012	0.337234	0.214754
0.267384	0.164997	0.0716742	0.338962	0.215874
0.268384	0.171952	0.0748018	0.340435	0.216949
0.269385	0.179053	0.0778835	0.342094	0.217867
0.270385	0.186283	0.080918	0.343442	0.218793
0.271386	0.193622	0.0839032	0.344887	0.219607
0.272386	0.201049	0.0868361	0.346338	0.2207
0.273387	0.208542	0.0897129	0.347778	0.221556
0.274387	0.216076	0.0925291	0.349496	0.22258
0.275388	0.223627	0.0952795	0.350889	0.223071
0.276388	0.23117	0.0979584	0.352269	0.224006
0.277389	0.238676	0.10056	0.353562	0.225143
0.278389	0.246118	0.103077	0.354999	0.225896
0.27939	0.253469	0.105505	0.356459	0.226708
0.28039	0.260699	0.107837	0.357985	0.227618
0.281391	0.267762	0.110102	0.359553	0.228741
0.282391	0.274636	0.112253	0.361087	0.229645
0.283392	0.281294	0.114286	0.362484	0.230579
0.284392	0.28771	0.116197	0.3637	0.231213
0.285393	0.293861	0.117986	0.365234	0.232114
0.286393	0.299726	0.119653	0.366589	0.232839
0.287394	0.305287	0.1212	0.368024	0.233539
0.288394	0.310526	0.122632	0.36916	0.234014
0.289395	0.315431	0.123953	0.370714	0.234917
0.290395	0.319991	0.125172	0.372163	0.235691
0.291396	0.324199	0.126299	0.373541	0.236373
0.292396	0.328052	0.127344	0.374778	0.236975
0.293397	0.33155	0.128323	0.376148	0.238008
0.294397	0.334697	0.129249	0.377741	0.238868
0.295398	0.337498	0.130139	0.378663	0.239873
0.296398	0.339966	0.131012	0.380028	0.240825
0.297399	0.342114	0.131885	0.38131	0.241463
0.298399	0.343961	0.13278	0.382664	0.242134
0.2994	0.345526	0.133716	0.384188	0.242906
0.3004	0.346835	0.134716	0.385153	0.24361
0.301401	0.347907	0.135836	0.386394	0.244164
0.302401	0.348769	0.137056	0.387629	0.244969
0.303402	0.349453	0.138395	0.388702	0.245668
0.304402	0.349995	0.139875	0.390219	0.246651
0.305403	0.350432	0.141516	0.391613	0.247541
0.306403	0.350802	0.143336	0.393071	0.248154
0.307404	0.351146	0.145353	0.394369	0.248983
0.308404	0.351503	0.147585	0.395469	0.249508
0.309405	0.351916	0.150044	0.396633	0.250456
0.310405	0.352424	0.152745	0.397637	0.251322
0.311406	0.353068	0.155697	0.398647	0.252141
0.312406	0.353885	0.158909	0.399897	0.253002
0.313407	0.354911	0.162386	0.401334	0.253647
0.314407	0.356182	0.166131	0.402445	0.254436
0.315408	0.357727	0.170143	0.403734	0.254948
0.316408	0.359576	0.174421	0.404434	0.255866
0.317409	0.361752	0.178957	0.405921	0.25647
0.318409	0.364275	0.183744	0.406948	0.256996
0.31941	0.367162	0.188768	0.407741	0.257759
0.32041	0.370423	0.194017	0.409085	0.258526
0.321411	0.374065	0.199501	0.410304	0.259135
0.322411	0.378081	0.205165	0.411522	0.260188
0.323412	0.382469	0.210985	0.412602	0.260843
0.324412	0.387223	0.216939	0.413651	0.261515
0.325413	0.39233	0.223	0.414838	0.262377
0.326413	0.397775	0.229141	0.415939	0.262985
0.327414	0.403538	0.235335	0.417386	0.263817
0.328414	0.409595	0.241553	0.418618	0.264695
0.329415	0.415919	0.247767	0.420186	0.265302
0.330415	0.422478	0.253946	0.421542	0.265808
0.331416	0.429236	0.260061	0.422517	0.266657
0.332416	0.436159	0.266084	0.423618	0.267305
0.333417	0.443204	0.271986	0.424779	0.267875
0.334417	0.45033	0.277739	0.425699	0.268742
0.335418	0.457495	0.283319	0.426859	0.269402
0.336418	0.464653	0.288699	0.427918	0.270047
0.337419	0.471759	0.293856	0.429055	0.270679
0.338419	0.478767	0.298769	0.429905	0.27133
0.33942	0.485634	0.303419	0.430966	0.272067
0.34042	0.492314	0.307789	0.432114	0.272643
0.341421	0.498752	0.311881	0.433278	0.273027
0.342421	0.504913	0.31566	0.43471	0.273524
0.343422	0.510758	0.319114	0.43578	0.274319
0.344422	0.516254	0.322239	0.436708	0.27482
0.345423	0.521369	0.325029	0.437617	0.275657
0.346423	0.526076	0.327484	0.438545	0.276431
0.347424	0.530351	0.329605	0.439356	0.276955
0.348424	0.534175	0.331397	0.440426	0.277417
0.349425	0.537533	0.332866	0.441509	0.277906
0.350425	0.540416	0.334021	0.442561	0.278225
0.351426	0.542818	0.334875	0.443639	0.278848
0.352426	0.54474	0.33544	0.444361	0.279657
0.353427	0.546184	0.335731	0.445153	0.280173
0.354427	0.547161	0.335766	0.446009	0.280791
0.355428	0.547682	0.335562	0.447348	0.281607
0.356428	0.547766	0.335138	0.448454	0.282266
0.357429	0.547433	0.334515	0.449516	0.282455
0.358429	0.54671	0.333711	0.450503	0.282966
0.35943	0.545623	0.332749	0.451274	0.283353
0.36043	0.544204	0.331648	0.452168	0.283871
0.361431	0.542478	0.330466	0.453113	0.28411
0.362431	0.540483	0.329184	0.454185	0.284425
0.363432	0.538258	0.327822	0.455097	0.284797
0.364432	0.535843	0.326397	0.4561	0.285507
0.365433	0.533279	0.324929	0.457129	0.285805
0.366433	0.530608	0.323435	0.458	0.286239
0.367434	0.527873	0.32193	0.45893	0.286639
0.368434	0.525115	0.320431	0.460133	0.28689
0.369435	0.522375	0.318951	0.460874	0.287392
0.370435	0.519693	0.317504	0.461626	0.287841
0.371436	0.517108	0.316104	0.462948	0.288386
0.372436	0.514656	0.31476	0.463418	0.288588
0.373437	0.51237	0.313483	0.464184	0.28874
0.374437	0.510281	0.312283	0.464879	0.28914
0.375438	0.508418	0.311169	0.465959	0.289942
0.376438	0.506806	0.310146	0.466707	0.290182
0.377439	0.505465	0.309223	0.467397	0.290493
0.378439	0.504413	0.308405	0.468275	0.290949
0.37944	0.503664	0.307696	0.469365	0.291167
0.38044	0.50323	0.307102	0.470125	0.291322
0.381441	0.503115	0.306663	0.470598	0.291932
0.382441	0.503317	0.306341	0.471311	0.292407
0.383442	0.503834	0.306137	0.472305	0.292709
0.384442	0.504664	0.306051	0.473198	0.292956
0.385443	0.505801	0.306085	0.473803	0.293394
0.386443	0.507235	0.306238	0.474871	0.293699
0.387444	0.508957	0.30651	0.475517	0.293862
0.388444	0.510952	0.306899	0.476192	0.294561
0.389445	0.513205	0.307403	0.477186	0.294942
0.390445	0.515699	0.308019	0.478054	0.295174
0.391446	0.518416	0.308742	0.478719	0.295548
0.392446	0.521336	0.309569	0.479352	0.295791
0.393447	0.524438	0.310492	0.480159	0.296173
0.394447	0.527701	0.311505	0.480969	0.296522
0.395448	0.531103	0.312599	0.481706	0.297025
0.396448	0.534623	0.313765	0.482534	0.297596
0.397449	0.538237	0.314991	0.483571	0.297651
0.398449	0.541925	0.316267	0.48406	0.297864
0.39945	0.545665	0.317578	0.484722	0.298374
0.40045	0.549435	0.318911	0.485041	0.29849
0.401451	0.553214	0.320273	0.485729	0.298888
0.402451	0.556975	0.321622	0.486598	0.299109
0.403452	0.5607	0.322941	0.487494	0.299723
0.404452	0.564371	0.324213	0.488317	0.299988
0.405453	0.567972	0.325422	0.488732	0.300536
0.406453	0.571487	0.326553	0.489325	0.300867
0.407454	0.574903	0.327589	0.489928	0.301175
0.408454	0.578205	0.328516	0.490628	0.301393
0.409455	0.581381	0.32932	0.491519	0.301612
0.410455	0.58442	0.329989	0.492296	0.301725
0.411456	0.587309	0.33051	0.493237	0.301753
0.412456	0.59004	0.330875	0.494212	0.301846
0.413457	0.592601	0.331074	0.494938	0.30208
0.414457	0.594983	0.331103	0.495727	0.302505
0.415458	0.597177	0.330956	0.496159	0.302627
0.416458	0.599174	0.330633	0.497144	0.302998
0.417459	0.600966	0.330133	0.49766	0.303188
0.418459	0.602542	0.329459	0.498322	0.303541
0.41946	0.603897	0.328617	0.499031	0.303906
0.42046	0.605021	0.327614	0.499575	0.303975
0.421461	0.605901	0.326516	0.50022	0.30406
0.422461	0.606528	0.325272	0.500731	0.304144
0.423462	0.606895	0.323896	0.501393	0.304467
0.424462	0.607	0.322402	0.501896	0.304471
0.425463	0.606839	0.320809	0.502352	0.304968
0.426463	0.606412	0.319133	0.502951	0.305152
0.427464	0.605718	0.317395	0.50337	0.305578
0.428464	0.60476	0.315616	0.504015	0.305725
0.429465	0.603543	0.313816	0.504634	0.305975
0.430465	0.602072	0.312018	0.505337	0.306021
0.431466	0.600358	0.310243	0.505783	0.306168
0.432466	0.598409	0.308511	0.506692	0.30643
0.433467	0.596241	0.306843	0.507368	0.306232
0.434467	0.593867	0.305257	0.508019	0.306361
0.435468	0.591306	0.303771	0.508504	0.306246
0.436468	0.588577	0.302401	0.508988	0.306497
0.437469	0.585702	0.301159	0.509724	0.306642
0.438469	0.582706	0.300057	0.510229	0.306985
0.43947	0.579612	0.299105	0.51084	0.307292
0.44047	0.576449	0.298308	0.511296	0.307461
0.441471	0.573249	0.297725	0.511859	0.307554
0.442471	0.570028	0.297297	0.512322	0.307926
0.443472	0.566815	0.29702	0.512768	0.307737
0.444472	0.563642	0.296892	0.513353	0.307752
0.445473	0.56054	0.296907	0.514116	0.3078
0.446473	0.557539	0.297055	0.51462	0.30764
0.447474	0.554669	0.297327	0.515051	0.307758
0.448474	0.55196	0.297711	0.515455	0.308035
0.449475	0.549438	0.298195	0.515766	0.308439
0.450475	0.54713	0.298764	0.516431	0.308356
0.451476	0.545056	0.299403	0.517046	0.308514
0.452476	0.543238	0.300096	0.517903	0.308668
0.453477	0.541691	0.300826	0.518025	0.308929
0.454477	0.540428	0.301577	0.518638	0.308981
0.455478	0.539457	0.302333	0.519213	0.309187
0.456478	0.538781	0.303076	0.51961	0.309314
0.457479	0.538401	0.303791	0.519874	0.30938
0.458479	0.538312	0.304463	0.520094	0.309221
0.45948	0.538503	0.305079	0.520511	0.309125
0.46048	0.538961	0.305624	0.52067	0.3094
0.461481	0.539661	0.306137	0.521	0.309498
0.462481	0.540579	0.306554	0.52112	0.309432
0.463482	0.541687	0.306865	0.52147	0.309223
0.464482	0.542957	0.307063	0.521685	0.30952
0.465483	0.544355	0.307143	0.522275	0.309276
0.466483	0.545848	0.307098	0.522332	0.309364
0.467484	0.547397	0.306929	0.522679	0.309407
0.468484	0.548965	0.306632	0.523036	0.309537
0.469485	0.550514	0.306209	0.523358	0.309614
0.470485	0.552002	0.305663	0.524003	0.309835
0.471486	0.553392	0.304996	0.524301	0.309829
0.472486	0.554644	0.304214	0.524542	0.309893
0.473487	0.555723	0.303322	0.524925	0.309798
0.474487	0.556594	0.302327	0.525538	0.309928
0.475488	0.557223	0.301237	0.526086	0.31009
0.476488	0.557582	0.30006	0.526554	0.30987
0.477489	0.557646	0.298806	0.526924	0.309898
0.478489	0.557391	0.297483	0.527504	0.310359
0.47949	0.5568	0.296102	0.527938	0.310301
0.48049	0.55586	0.294673	0.52819	0.310266
0.481491	0.554541	0.293244	0.528594	0.310306
0.482491	0.552858	0.291786	0.528713	0.310248
0.483492	0.550811	0.290308	0.528994	0.310181
0.484492	0.548407	0.288822	0.529157	0.310376
0.485493	0.545656	0.287337	0.529256	0.310594
0.486493	0.542574	0.285865	0.529484	0.310472
0.487494	0.539182	0.284417	0.529779	0.310322
0.488494	0.535503	0.283004	0.529795	0.310474
0.489495	0.531566	0.281636	0.53008	0.310247
0.490495	0.527402	0.280326	0.530184	0.310127
0.491496	0.523044	0.279085	0.530404	0.310212
0.492496	0.518528	0.277925	0.530571	0.31002
0.493497	0.513894	0.276856	0.530806	0.309899
0.494497	0.509179	0.275892	0.530961	0.309873
0.495498	0.504423	0.275043	0.530855	0.309461
0.496498	0.499667	0.274322	0.531144	0.309685
0.497499	0.494948	0.273738	0.531585	0.309648
0.498499	0.490305	0.273305	0.53166	0.309561
0.4995	0.485774	0.273032	0.531546	0.30948
0.5005	0.481389	0.272929	0.531395	0.30921
0.501501	0.477157	0.273023	0.531169	0.309018
0.502501	0.473132	0.273302	0.531388	0.309166
0.503502	0.469338	0.273774	0.531569	0.30931
0.504502	0.465798	0.274445	0.531981	0.309297
0.505503	0.462531	0.275321	0.532022	0.309204
0.506503	0.459549	0.276406	0.531875	0.308936
0.507504	0.456863	0.277701	0.532038	0.30903
0.508504	0.45448	0.279208	0.532207	0.308897
0.509505	0.452401	0.280924	0.532214	0.308883
0.510505	0.450624	0.282846	0.53216	0.30859
0.511506	0.449143	0.284967	0.532013	0.308696
0.512506	0.44795	0.287278	0.532062	0.308538
0.513507	0.447032	0.289768	0.532277	0.308423
0.514507	0.446374	0.292421	0.532292	0.308473
0.515508	0.445958	0.295221	0.532503	0.308179
0.516508	0.445764	0.298146	0.532964	0.30802
0.517509	0.445769	0.301173	0.533291	0.307825
0.518509	0.445951	0.304276	0.533175	0.307739
0.51951	0.446286	0.307427	0.533279	0.307743
0.52051	0.446748	0.310593	0.53349	0.30781
0.521511	0.447279	0.313742	0.533746	0.307693
0.522511	0.447888	0.316835	0.533731	0.307417
0.523512	0.448552	0.319834	0.533702	0.306831
0.524512	0.449249	0.322701	0.533424	0.306824
0.525513	0.449956	0.325396	0.533647	0.306931
0.526513	0.450655	0.327878	0.533904	0.306913
0.527514	0.451327	0.33011	0.533655	0.306715
0.528514	0.451956	0.33205	0.533298	0.306343
0.529515	0.452528	0.333661	0.533501	0.306343
0.530515	0.453032	0.334907	0.533407	0.305923
0.531516	0.453456	0.335752	0.533256	0.30578
0.532516	0.453795	0.336166	0.533554	0.305389
0.533517	0.454044	0.336118	0.533798	0.305208
0.534517	0.454198	0.335584	0.533666	0.305068
0.535518	0.454257	0.334543	0.533546	0.304926
0.536518	0.454223	0.332977	0.533535	0.304704
0.537519	0.454097	0.330876	0.533156	0.304741
0.538519	0.453884	0.328232	0.533058	0.304668
0.53952	0.453588	0.325045	0.533338	0.304379
0.54052	0.453217	0.32132	0.533309	0.303955
0.541521	0.452728	0.317059	0.533334	0.30389
0.542521	0.452181	0.312289	0.533249	0.303391
0.543522	0.451586	0.307033	0.533241	0.30323
0.544522	0.450951	0.301319	0.533478	0.30275
0.545523	0.450284	0.295181	0.53307	0.302801
0.546523	0.449591	0.288661	0.5335	0.302449
0.547524	0.448879	0.281804	0.533388	0.302398
0.548524	0.448153	0.27466	0.533415	0.302312
0.549525	0.447417	0.267285	0.533493	0.30221
0.550525	0.446675	0.259738	0.533342	0.302264
0.551526	0.445929	0.252082	0.533272	0.301883
0.552526	0.445178	0.244383	0.533108	0.301365
0.553527	0.444423	0.23671	0.533343	0.301186
0.554527	0.443662	0.22913	0.533583	0.301077
0.555528	0.442891	0.221716	0.533416	0.300965
0.556528	0.442108	0.214536	0.53327	0.300534
0.557529	0.441307	0.207661	0.532967	0.300461
0.558529	0.440483	0.201157	0.532854	0.300271
0.55953	0.43963	0.19509	0.533059	0.29996
0.56053	0.438743	0.189522	0.533081	0.299726
0.561531	0.437751	0.184508	0.533429	0.299537
0.562531	0.436718	0.180106	0.533527	0.299453
0.563532	0.435639	0.176362	0.533326	0.299265
0.564532	0.434509	0.173314	0.533213	0.299169
0.565533	0.433325	0.170995	0.533148	0.299265
0.566533	0.432085	0.16943	0.532459	0.299199
0.567534	0.430785	0.168635	0.532352	0.299145
0.568534	0.429427	0.168618	0.532509	0.299216
0.569535	0.428011	0.169378	0.532233	0.298941
0.570535	0.426539	0.170905	0.531562	0.298688
0.571536	0.425017	0.17318	0.531583	0.298211
0.572536	0.423451	0.176177	0.531237	0.297705
0.573537	0.421849	0.179859	0.530849	0.297565
0.574537	0.420222	0.184182	0.530664	0.29749
0.575538	0.418581	0.189093	0.530506	0.297013
0.576538	0.416941	0.194534	0.530666	0.296845
0.577539	0.415317	0.200439	0.530553	0.296383
0.578539	0.413727	0.206737	0.530346	0.296463
0.57954	0.412187	0.213351	0.530482	0.296239
0.58054	0.410719	0.220201	0.530273	0.295982
0.581541	0.409286	0.2272	0.530034	0.295794
0.582541	0.407969	0.234269	0.529773	0.295639
0.583542	0.406789	0.241321	0.529725	0.295439
0.584542	0.405767	0.248272	0.52948	0.295272
0.585543	0.404923	0.255036	0.529148	0.294736
0.586543	0.404276	0.261532	0.528907	0.294657
0.587544	0.403842	0.267681	0.528968	0.294499
0.588544	0.403637	0.273409	0.52878	0.294138
0.589545	0.403675	0.278648	0.528451	0.293935
0.590545	0.403965	0.283336	0.528419	0.29397
0.591546	0.404516	0.287419	0.528409	0.293667
0.592546	0.405333	0.290851	0.528149	0.293426
0.593547	0.406418	0.293593	0.527938	0.293097
0.594547	0.407767	0.295618	0.527614	0.292962
0.595548	0.409378	0.296906	0.527346	0.292861
0.596548	0.41124	0.29745	0.527057	0.292491
0.597549	0.413341	0.297249	0.526678	0.292576
0.598549	0.415666	0.296315	0.526243	0.292143
0.59955	0.418196	0.294668	0.526039	0.291736
0.60055	0.420909	0.292338	0.526198	0.29164
0.601551	0.423717	0.289365	0.525963	0.291362
0.602551	0.426662	0.285798	0.525667	0.290891
0.603552	0.429713	0.281691	0.52548	0.290554
0.604552	0.432838	0.277104	0.525071	0.290295
0.605553	0.436005	0.272105	0.525022	0.289941
0.606553	0.439178	0.266763	0.524732	0.289574
0.607554	0.442323	0.261153	0.524578	0.288709
0.608554	0.445403	0.255352	0.524411	0.288339
0.609555	0.448384	0.249437	0.524111	0.288203
0.610555	0.45123	0.243487	0.5239	0.288249
0.611556	0.453908	0.237579	0.523727	0.287704
0.612556	0.456388	0.231787	0.523433	0.287313
0.613557	0.458639	0.226181	0.522868	0.287037
0.614557	0.460636	0.22083	0.522786	0.286953
0.615558	0.462356	0.215795	0.522635	0.286858
0.616558	0.463779	0.211131	0.522725	0.286514
0.617559	0.46489	0.206886	0.522549	0.286198
0.618559	0.465679	0.203103	0.52251	0.285942
0.61956	0.466138	0.199812	0.522424	0.285454
0.62056	0.466265	0.197039	0.522309	0.285141
0.621561	0.465993	0.194807	0.522063	0.284742
0.622561	0.465407	0.193118	0.521652	0.284583
0.623562	0.464518	0.191972	0.521359	0.284186
0.624562	0.463342	0.191357	0.521165	0.28398
0.625563	0.461901	0.191253	0.520991	0.283619
0.626563	0.460216	0.191633	0.520435	0.283234
0.627564	0.458315	0.192463	0.520057	0.283182
0.628564	0.456227	0.1937	0.520249	0.282751
0.629565	0.453983	0.195297	0.519995	0.2823
0.630565	0.451618	0.197201	0.519909	0.282065
0.631566	0.449165	0.199357	0.519852	0.281907
0.632566	0.446662	0.201704	0.51933	0.28147
0.633567	0.444143	0.204181	0.518813	0.281044
0.634567	0.441645	0.206726	0.518663	0.280783
0.635568	0.439202	0.209277	0.518235	0.280623
0.636568	0.436848	0.211772	0.517878	0.280218
0.637569	0.434614	0.214154	0.517696	0.279996
0.638569	0.432529	0.216367	0.517559	0.279676
0.63957	0.430619	0.218359	0.517217	0.279207
0.64057	0.428907	0.220084	0.517088	0.278677
0.641571	0.427372	0.22151	0.516957	0.278562
0.642571	0.426077	0.222597	0.516626	0.278183
0.643572	0.425035	0.223317	0.516359	0.277988
0.644572	0.424249	0.223647	0.516107	0.277708
0.645573	0.423721	0.223576	0.515974	0.277247
0.646573	0.423447	0.223095	0.515676	0.276904
0.647574	0.423416	0.222205	0.515248	0.276672
0.648574	0.423615	0.220915	0.515238	0.276416
0.649575	0.424024	0.219239	0.514796	0.276325
0.650575	0.42462	0.2172	0.514567	0.275932
0.651576	0.425376	0.214825	0.514657	0.275643
0.652576	0.426262	0.212148	0.514063	0.275399
0.653577	0.427244	0.209208	0.513793	0.275018
0.654577	0.428286	0.206047	0.513477	0.274766
0.655578	0.429351	0.202714	0.512881	0.274157
0.656578	0.4304	0.199257	0.513169	0.273627
0.657579	0.431394	0.195729	0.512546	0.273439
0.658579	0.432294	0.192182	0.511755	0.273019
0.65958	0.433062	0.188672	0.511342	0.272482
0.66058	0.433661	0.18525	0.511136	0.27222
0.661581	0.434014	0.181971	0.51059	0.271667
0.662581	0.434138	0.178886	0.510394	0.271333
0.663582	0.434007	0.176042	0.510147	0.270933
0.664582	0.433595	0.173481	0.509726	0.270716
0.665583	0.432881	0.171244	0.509125	0.27033
0.666583	0.431847	0.169366	0.508904	0.269878
0.667584	0.430482	0.167877	0.508756	0.269728
0.668584	0.428779	0.166801	0.508644	0.269496
0.669585	0.426733	0.166158	0.508257	0.269212
0.670585	0.424349	0.165962	0.507719	0.268917
0.671586	0.421632	0.16622	0.507574	0.268465
0.672586	0.418597	0.166936	0.507464	0.268296
0.673587	0.41526	0.168105	0.507269	0.267718
0.674587	0.411643	0.169719	0.507176	0.267358
0.675588	0.407773	0.171765	0.507126	0.266958
0.676588	0.403681	0.174224	0.506908	0.26676
0.677589	0.3994	0.177074	0.506634	0.266315
0.678589	0.394967	0.180289	0.506489	0.265828
0.67959	0.390422	0.183839	0.506362	0.265541
0.68059	0.385807	0.187693	0.50615	0.265308
0.681591	0.381097	0.19182	0.506018	0.265062
0.682591	0.37641	0.196181	0.505495	0.26453
0.683592	0.371789	0.20074	0.505169	0.264167
0.684592	0.367278	0.205457	0.504858	0.263742
0.685593	0.36292	0.210296	0.504438	0.26347
0.686593	0.358756	0.215217	0.504058	0.263087
0.687594	0.354824	0.220185	0.503769	0.262396
0.688594	0.351157	0.225164	0.503558	0.262142
0.689595	0.347789	0.230119	0.502754	0.261447
0.690595	0.344745	0.235019	0.502341	0.261155
0.691596	0.342049	0.239836	0.502184	0.261051
0.692596	0.33972	0.244543	0.501892	0.260829
0.693597	0.33777	0.249115	0.501414	0.260503
0.694597	0.336209	0.253533	0.501125	0.260085
0.695598	0.335039	0.257778	0.500705	0.259788
0.696598	0.334259	0.261837	0.500378	0.259396
0.697599	0.333862	0.265698	0.500209	0.259182
0.698599	0.333835	0.269351	0.500043	0.258839
0.6996	0.334163	0.272792	0.499577	0.258508
0.7006	0.334825	0.276016	0.49918	0.258331
0.701601	0.335741	0.279036	0.499072	0.257894
0.702601	0.33694	0.281842	0.498599	0.257493
0.703602	0.33839	0.284436	0.498309	0.25716
0.704602	0.340058	0.286822	0.497608	0.256624
0.705603	0.341905	0.289003	0.497293	0.256441
0.706603	0.343895	0.290986	0.49716	0.256235
0.707604	0.345987	0.292775	0.496704	0.256158
0.708604	0.34814	0.294376	0.496189	0.255388
0.709605	0.350314	0.295794	0.495604	0.255039
0.710605	0.35247	0.297034	0.495169	0.254901
0.711606	0.354568	0.2981	0.494854	0.254372
0.712606	0.356573	0.298994	0.494508	0.254029
0.713607	0.35845	0.299719	0.494163	0.253609
0.714607	0.360167	0.300276	0.493602	0.252988
0.715608	0.361695	0.300663	0.493149	0.252699
0.716608	0.363012	0.30088	0.492471	0.252185
0.717609	0.364095	0.300923	0.491746	0.251874
0.718609	0.364929	0.300789	0.491064	0.251199
0.71961	0.365502	0.300472	0.490879	0.25075
0.72061	0.365808	0.299967	0.490571	0.25049
0.721611	0.365805	0.299274	0.489826	0.249884
0.722611	0.365538	0.298382	0.489809	0.249528
0.723612	0.365015	0.297285	0.489381	0.2491
0.724612	0.364247	0.295976	0.488943	0.248783
0.725613	0.363249	0.294447	0.488656	0.248682
0.726613	0.362042	0.292692	0.488119	0.24852
0.727614	0.360648	0.290706	0.487698	0.248028
0.728614	0.359092	0.288485	0.487534	0.247621
0.729615	0.357405	0.286027	0.486916	0.247296
0.730615	0.355616	0.283332	0.48674	0.24667
0.731616	0.353758	0.280401	0.486322	0.246235
0.732616	0.351864	0.27724	0.486035	0.245709
0.733617	0.349968	0.273855	0.485515	0.245418
0.734617	0.348105	0.270257	0.485131	0.244929
0.735618	0.346307	0.266459	0.485175	0.24476
0.736618	0.344608	0.262476	0.484837	0.244306
0.737619	0.343037	0.258328	0.484278	0.244015
0.738619	0.341623	0.254038	0.483966	0.243816
0.73962	0.340392	0.24963	0.483662	0.243695
0.74062	0.339368	0.245132	0.483653	0.243486
0.741621	0.338517	0.240597	0.483419	0.24318
0.742621	0.33791	0.236039	0.483015	0.242935
0.743622	0.337558	0.231493	0.482729	0.242555
0.744622	0.337471	0.226993	0.482123	0.242486
0.745623	0.337651	0.222573	0.481861	0.242029
0.746623	0.338097	0.218271	0.481469	0.241637
0.747624	0.338805	0.21412	0.480876	0.241264
0.748624	0.339763	0.210155	0.480588	0.240934
0.749625	0.340958	0.206409	0.480132	0.240516
0.750625	0.342372	0.202914	0.479466	0.240271
0.751626	0.343982	0.199699	0.47882	0.24005
0.752626	0.345763	0.196791	0.478356	0.239865
0.753627	0.347687	0.194213	0.477974	0.239471
0.754627	0.349723	0.191987	0.477442	0.239282
0.755628	0.351836	0.190127	0.476766	0.238944
0.756628	0.353994	0.188647	0.476364	0.238772
0.757629	0.35616	0.187554	0.47629	0.238382
0.758629	0.358298	0.186852	0.476207	0.238106
0.75963	0.360373	0.18654	0.47566	0.237846
0.76063	0.362349	0.186612	0.475047	0.237477
0.761631	0.364133	0.187101	0.474823	0.237127
0.762631	0.365755	0.18795	0.473965	0.236823
0.763632	0.367185	0.189139	0.473761	0.236311
0.764632	0.3684	0.190643	0.473459	0.236036
0.765633	0.369377	0.192435	0.473155	0.235656
0.766633	0.370099	0.19448	0.472834	0.23536
0.767634	0.370551	0.196744	0.472544	0.235003
0.768634	0.370726	0.199189	0.472164	0.234601
0.769635	0.370618	0.201774	0.471725	0.234398
0.770635	0.370227	0.204457	0.471012	0.234399
0.771636	0.369559	0.207194	0.470429	0.233741
0.772636	0.368625	0.209941	0.470004	0.233172
0.773637	0.367438	0.212655	0.469605	0.232823
0.774637	0.366018	0.215292	0.469171	0.232449
0.775638	0.364389	0.217811	0.468726	0.232141
0.776638	0.362577	0.220172	0.468176	0.231739
0.777639	0.360614	0.222336	0.467878	0.231657
0.778639	0.358532	0.224271	0.467608	0.23132
0.77964	0.356369	0.225944	0.46714	0.230784
0.78064	0.35416	0.227329	0.466772	0.230106
0.781641	0.351897	0.228427	0.466217	0.229606
0.782641	0.349668	0.229196	0.46562	0.229414
0.783642	0.347512	0.229622	0.465303	0.229074
0.784642	0.345468	0.229695	0.465037	0.228834
0.785643	0.343572	0.22941	0.464602	0.228786
0.786643	0.341858	0.228768	0.464102	0.228644
0.787644	0.340358	0.227774	0.463526	0.228481
0.788644	0.339097	0.226437	0.4631	0.228407
0.789645	0.3381	0.224772	0.462762	0.228244
0.790645	0.337384	0.222796	0.462294	0.227939
0.791646	0.336962	0.220532	0.462124	0.227422
0.792646	0.336841	0.218005	0.461713	0.227022
0.793647	0.337023	0.215243	0.461113	0.226821
0.794647	0.337502	0.212278	0.460654	0.22665
0.795648	0.338268	0.209142	0.459939	0.226404
0.796648	0.339304	0.205869	0.459747	0.225886
0.797649	0.340587	0.202496	0.459408	0.225343
0.798649	0.342089	0.199058	0.458969	0.224826
0.79965	0.343776	0.19559	0.458502	0.224566
0.80065	0.345608	0.192128	0.458393	0.224325
0.801651	0.347483	0.188713	0.458271	0.224127
0.802651	0.349414	0.185372	0.457834	0.223951
0.803652	0.351352	0.182137	0.457604	0.223761
0.804652	0.353247	0.179034	0.457103	0.223428
0.805653	0.355046	0.176088	0.456594	0.222984
0.806653	0.356695	0.173321	0.456225	0.222708
0.807654	0.358143	0.170752	0.455635	0.222586
0.808654	0.359337	0.168396	0.455156	0.222185
0.809655	0.360227	0.166264	0.454452	0.221918
0.810655	0.360768	0.164365	0.453762	0.221341
0.811656	0.360916	0.162703	0.453131	0.221221
0.812656	0.360632	0.161279	0.452544	0.220853
0.813657	0.359883	0.160091	0.452004	0.220571
0.814657	0.358642	0.159134	0.451543	0.220313
0.815658	0.356887	0.158401	0.451265	0.220115
0.816658	0.354604	0.157881	0.450778	0.21984
0.817659	0.351785	0.157562	0.450124	0.219693
0.818659	0.348431	0.15743	0.449699	0.219389
0.81966	0.34455	0.157468	0.448988	0.219072
0.82066	0.340155	0.15766	0.448426	0.218734
0.821661	0.335215	0.158019	0.44793	0.218328
0.822661	0.329816	0.158498	0.447407	0.218153
0.823662	0.323997	0.159077	0.447066	0.217775
0.824662	0.317801	0.15974	0.446767	0.217378
0.825663	0.311278	0.160468	0.446184	0.217317
0.826663	0.304483	0.161246	0.445803	0.216837
0.827664	0.297474	0.162058	0.445447	0.216384
0.828664	0.290314	0.16289	0.444778	0.216148
0.829665	0.28307	0.163731	0.444146	0.215781
0.830665	0.275808	0.164571	0.44376	0.215514
0.831666	0.268598	0.165401	0.443263	0.215364
0.832666	0.261508	0.166215	0.442763	0.215091
0.833667	0.254608	0.167009	0.442514	0.215042
0.834667	0.247963	0.167781	0.441843	0.214505
0.835668	0.241638	0.168531	0.44145	0.214141
0.836668	0.235695	0.16926	0.440889	0.214089
0.837669	0.23019	0.169972	0.4403	0.213758
0.838669	0.225175	0.170671	0.440056	0.21349
0.83967	0.220698	0.171364	0.43922	0.213103
0.84067	0.2168	0.172058	0.439016	0.212562
0.841671	0.213473	0.172808	0.438313	0.212093
0.842671	0.21079	0.173579	0.43776	0.211856
0.843672	0.208772	0.174379	0.437321	0.211473
0.844672	0.207434	0.175215	0.436906	0.211004
0.845673	0.206784	0.176092	0.436328	0.210663
0.846673	0.206821	0.177018	0.43593	0.21054
0.847674	0.207537	0.177996	0.435537	0.210438
0.848674	0.208921	0.17903	0.435086	0.21026
0.849675	0.210951	0.180122	0.434542	0.209987
0.850675	0.213601	0.181272	0.434036	0.209546
0.851676	0.21684	0.182479	0.433605	0.209021
0.852676	0.220631	0.183738	0.43331	0.208696
0.853677	0.224935	0.185045	0.432859	0.208506
0.854677	0.229705	0.186392	0.432517	0.208632
0.855678	0.234896	0.18777	0.431992	0.208126
0.856678	0.240458	0.189168	0.431339	0.208036
0.857679	0.246339	0.190575	0.430925	0.207784
0.858679	0.252487	0.191976	0.430664	0.207531
0.85968	0.25885	0.193356	0.430377	0.206912
0.86068	0.265376	0.194699	0.429969	0.206606
0.861681	0.271973	0.19604	0.429408	0.206055
0.862681	0.278634	0.197312	0.428938	0.205569
0.863682	0.285314	0.198499	0.428635	0.205022
0.864682	0.291967	0.199583	0.428049	0.204547
0.865683	0.298552	0.200546	0.42755	0.204335
0.866683	0.305029	0.201373	0.427157	0.203948
0.867684	0.311363	0.202048	0.426851	0.203896
0.868684	0.317522	0.202558	0.426389	0.203768
0.869685	0.323476	0.20289	0.425797	0.203621
0.870685	0.329201	0.203037	0.425343	0.203167
0.871686	0.334674	0.202991	0.42456	0.202641
0.872686	0.339877	0.202746	0.423936	0.202375
0.873687	0.344795	0.202303	0.423313	0.201986
0.874687	0.349417	0.201661	0.422908	0.201784
0.875688	0.353734	0.200826	0.422403	0.201422
0.876688	0.357739	0.199806	0.422056	0.201259
0.877689	0.361429	0.19861	0.421666	0.20094
0.878689	0.364802	0.197252	0.42108	0.200715
0.87969	0.367859	0.195748	0.420634	0.200469
0.88069	0.370601	0.194118	0.420062	0.200274
0.881691	0.373005	0.19243	0.419524	0.19961
0.882691	0.375103	0.190662	0.418715	0.199322
0.883692	0.376902	0.188837	0.418397	0.198992
0.884692	0.378406	0.186981	0.418182	0.198504
0.885693	0.379622	0.185119	0.41741	0.198181
0.886693	0.380557	0.183277	0.416731	0.197857
0.887694	0.381215	0.181481	0.416249	0.197797
0.888694	0.381603	0.179756	0.415815	0.197677
0.889695	0.381728	0.178126	0.415169	0.197261
0.890695	0.381594	0.176613	0.414908	0.196763
0.891696	0.381208	0.175236	0.414203	0.19665
0.892696	0.380574	0.174014	0.413618	0.195994
0.893697	0.3797	0.172962	0.41307	0.19552
0.894697	0.378591	0.17209	0.412725	0.195372
0.895698	0.377254	0.171408	0.412187	0.195071
0.896698	0.375696	0.170919	0.411724	0.194802
0.897699	0.373924	0.170625	0.411062	0.19458
0.898699	0.371949	0.170521	0.410597	0.194384
0.8997	0.369779	0.1706	0.410045	0.194048
0.9007	0.367427	0.170851	0.409452	0.193758
0.901701	0.364884	0.171287	0.408896	0.193238
0.902701	0.362186	0.171864	0.408173	0.192754
0.903702	0.359352	0.17256	0.407835	0.192438
0.904702	0.356399	0.173349	0.407602	0.192032
0.905703	0.353348	0.1742	0.406962	0.191835
0.906703	0.350223	0.175081	0.406412	0.191619
0.907704	0.347048	0.17596	0.4059	0.19136
0.908704	0.34385	0.176801	0.405492	0.191142
0.909705	0.340658	0.177566	0.404921	0.190884
0.910705	0.337501	0.178221	0.404764	0.190397
0.911706	0.334411	0.178728	0.404334	0.190244
0.912706	0.331422	0.179052	0.403932	0.189829
0.913707	0.328565	0.17916	0.403203	0.189132
0.914707	0.325876	0.179021	0.402781	0.188633
0.915708	0.323389	0.178605	0.40225	0.188253
0.916708	0.321136	0.177887	0.4017	0.187994
0.917709	0.319152	0.176846	0.400901	0.187679
0.918709	0.317467	0.175465	0.400819	0.1871
0.91971	0.316113	0.173731	0.400241	0.186486
0.92071	0.315117	0.171636	0.399924	0.186106
0.921711	0.314482	0.169188	0.399208	0.185865
0.922711	0.314255	0.166383	0.398929	0.185351
0.923712	0.314454	0.163228	0.39859	0.185334
0.924712	0.315095	0.159737	0.398085	0.185175
0.925713	0.316189	0.155929	0.397696	0.184444
0.926713	0.317742	0.151825	0.397349	0.183981
0.927714	0.319755	0.147454	0.397182	0.183661
0.928714	0.322224	0.142848	0.396604	0.183664
0.929715	0.325141	0.138043	0.396236	0.183322
0.930715	0.328491	0.133079	0.395558	0.18292
0.931716	0.332255	0.127998	0.395231	0.182845
0.932716	0.336409	0.122845	0.394791	0.182693
0.933717	0.340922	0.117667	0.394154	0.182369
0.934717	0.345762	0.112511	0.393983	0.182352
0.935718	0.350888	0.107427	0.393786	0.18202
0.936718	0.356259	0.102463	0.393218	0.181681
0.937719	0.361828	0.0976652	0.39264	0.181582
0.938719	0.367546	0.0930809	0.392192	0.181291
0.93972	0.373362	0.0887537	0.391885	0.181095
0.94072	0.379222	0.0847251	0.391486	0.180566
0.941721	0.385064	0.081057	0.391203	0.180443
0.942721	0.390843	0.0777623	0.390796	0.18029
0.943722	0.396504	0.0748704	0.390308	0.180101
0.944722	0.401993	0.0724066	0.389896	0.180075
0.945723	0.407259	0.0703908	0.389183	0.179851
0.946723	0.412251	0.0688379	0.388497	0.179587
0.947724	0.416924	0.0677574	0.388116	0.179269
0.948724	0.421234	0.0671536	0.387537	0.179022
0.949725	0.425144	0.067025	0.387393	0.178861
0.950725	0.428621	0.0673653	0.386735	0.178757
0.951726	0.431638	0.0681627	0.386239	0.178551
0.952726	0.434173	0.0694007	0.385683	0.178186
0.953727	0.436211	0.0710585	0.385364	0.17781
0.954727	0.437746	0.0731108	0.385432	0.177668
0.955728	0.438774	0.075529	0.385064	0.177511
0.956728	0.439303	0.0782809	0.385136	0.177067
0.957729	0.439345	0.0813321	0.385007	0.17677
0.958729	0.43892	0.0846458	0.384426	0.176678
0.95973	0.438053	0.088184	0.384259	0.1764
0.96073	0.436778	0.0919075	0.383744	0.176202
0.961731	0.43512	0.0958027	0.383236	0.175813
0.962731	0.433137	0.0998045	0.382813	0.175479
0.963732	0.430878	0.103874	0.382399	0.175163
0.964732	0.428393	0.107975	0.381713	0.175062
0.965733	0.425737	0.112072	0.381564	0.174724
0.966733	0.422968	0.116131	0.381241	0.174672
0.967734	0.420142	0.120122	0.380818	0.174468
0.968734	0.417317	0.124019	0.380105	0.173815
0.969735	0.414552	0.127798	0.379592	0.173312
0.970735	0.411903	0.131438	0.378892	0.173032
0.971736	0.409423	0.134924	0.3782	0.172941
0.972736	0.407162	0.138243	0.378089	0.172607
0.973737	0.405167	0.141386	0.377255	0.17262
0.974737	0.403481	0.144348	0.376882	0.172452
0.975738	0.402137	0.147128	0.376604	0.172
0.976738	0.401168	0.149728	0.376358	0.171777
0.977739	0.400597	0.152154	0.375852	0.171341
0.978739	0.400439	0.154413	0.37554	0.171208
0.97974	0.400704	0.156516	0.374705	0.170943
0.98074	0.401395	0.158476	0.374343	0.170725
0.981741	0.402482	0.160324	0.373777	0.170333
0.982741	0.403977	0.16206	0.373539	0.170041
0.983742	0.405859	0.163698	0.373038	0.169653
0.984742	0.408103	0.165255	0.372571	0.169341
0.985743	0.410674	0.166748	0.372067	0.169341
0.986743	0.413535	0.16819	0.371799	0.169181
0.987744	0.41664	0.169596	0.371326	0.168796
0.988744	0.41994	0.170977	0.371047	0.168668
0.989745	0.423383	0.172344	0.370677	0.168407
0.990745	0.426913	0.173705	0.370313	0.168297
0.991746	0.430473	0.175063	0.369738	0.16807
0.992746	0.434003	0.176423	0.368947	0.16785
0.993747	0.437444	0.177782	0.368849	0.167611
0.994747	0.44074	0.179137	0.368384	0.167449
0.995748	0.443832	0.18048	0.367933	0.167131
0.996748	0.446669	0.181801	0.367651	0.166751
0.997749	0.449198	0.183086	0.367183	0.166331
0.998749	0.451376	0.18432	0.366841	0.166252
0.99975	0.45316	0.185482	0.36624	0.165887
1.00075	0.454515	0.186552	0.365893	0.165498
1.00175	0.455379	0.187534	0.365694	0.165062
1.00275	0.455761	0.188375	0.365424	0.164808
1.00375	0.455648	0.189048	0.364909	0.164876
1.00475	0.455031	0.189524	0.364487	0.164708
1.00575	0.45391	0.189777	0.3639	0.164692
1.00675	0.45229	0.189778	0.363355	0.164406
1.00775	0.450186	0.1895	0.363269	0.164489
1.00875	0.447616	0.188917	0.362636	0.1643
1.00975	0.444609	0.188006	0.362125	0.16414
1.01076	0.441194	0.186745	0.361777	0.164015
1.01176	0.437411	0.185115	0.361425	0.16385
1.01276	0.4333	0.183101	0.360841	0.163426
1.01376	0.428908	0.180692	0.360289	0.163416
1.01476	0.424283	0.17788	0.359695	0.16325
1.01576	0.419477	0.174662	0.359183	0.163176
1.01676	0.414543	0.171041	0.358859	0.163165
1.01776	0.409532	0.167022	0.358647	0.162909
1.01876	0.404499	0.162618	0.358415	0.162637
1.01976	0.399495	0.157844	0.357834	0.162494
1.02076	0.394569	0.152723	0.357394	0.162288
1.02176	0.389735	0.147303	0.356904	0.16213
1.02276	0.385071	0.14159	0.356707	0.161751
1.02376	0.380617	0.135621	0.356424	0.161784
1.02476	0.37641	0.129434	0.35569	0.161522
1.02576	0.372481	0.123072	0.355701	0.16116
1.02676	0.368858	0.116582	0.355341	0.161014
1.02776	0.365561	0.110012	0.354744	0.160604
1.02876	0.362605	0.103412	0.354361	0.160595
1.02976	0.360001	0.0968346	0.353779	0.160449
1.03077	0.357753	0.0903322	0.353672	0.160147
1.03177	0.355858	0.0839571	0.353383	0.159823
1.03277	0.354311	0.077761	0.353159	0.15973
1.03377	0.353098	0.0717941	0.352762	0.159497
1.03477	0.352205	0.0661044	0.352371	0.159499
1.03577	0.351608	0.0607371	0.352059	0.159123
1.03677	0.351284	0.0557338	0.3517	0.159147
1.03777	0.351204	0.051132	0.351304	0.159003
1.03877	0.351338	0.0469648	0.350842	0.159049
1.03977	0.351652	0.0432599	0.350703	0.158897
1.04077	0.352112	0.0400399	0.350181	0.158408
1.04177	0.352683	0.0373551	0.34979	0.158507
1.04277	0.353326	0.0351821	0.349577	0.158216
1.04377	0.354005	0.0335249	0.348867	0.158048
1.04477	0.354686	0.0323808	0.348233	0.158002
1.04577	0.355335	0.0317414	0.348094	0.157958
1.04677	0.355921	0.031592	0.34768	0.157778
1.04777	0.356415	0.0319122	0.347371	0.157803
1.04877	0.356792	0.0326759	0.346516	0.157783
1.04977	0.357029	0.0338522	0.346398	0.157752
1.05078	0.357106	0.0354054	0.345941	0.157506
1.05178	0.357007	0.0372959	0.345641	0.157264
1.05278	0.356722	0.0394806	0.345103	0.157102
1.05378	0.356241	0.0419136	0.344649	0.156997
1.05478	0.35556	0.0445471	0.343953	0.156608
1.05578	0.354679	0.0473318	0.343631	0.156233
1.05678	0.353602	0.0502181	0.343294	0.15616
1.05778	0.352335	0.0531565	0.342819	0.155761
1.05878	0.350888	0.0560983	0.342037	0.155421
1.05978	0.349275	0.0589967	0.341666	0.155155
1.06078	0.347513	0.0618074	0.341319	0.155125
1.06178	0.345622	0.0645252	0.3409	0.155006
1.06278	0.343621	0.0670774	0.340166	0.154689
1.06378	0.341532	0.0694297	0.339893	0.154689
1.06478	0.339378	0.0715526	0.339226	0.154451
1.06578	0.337185	0.0734216	0.338739	0.154376
1.06678	0.334978	0.0750175	0.337977	0.15407
1.06778	0.332782	0.0763266	0.3374	0.153701
1.06878	0.330622	0.0773411	0.337139	0.153391
1.06978	0.328522	0.0780587	0.33678	0.153277
1.07079	0.326507	0.0784832	0.336597	0.152957
1.07179	0.324599	0.0786237	0.335888	0.152678
1.07279	0.322817	0.0784948	0.335793	0.152461
1.07379	0.321181	0.0781164	0.335033	0.152368
1.07479	0.319706	0.0775128	0.334597	0.152057
1.07579	0.318408	0.0767127	0.33426	0.151889
1.07679	0.317296	0.0757488	0.333798	0.151701
1.07779	0.316381	0.0746567	0.33353	0.151214
1.07879	0.315667	0.0734749	0.333069	0.151094
1.07979	0.315159	0.0722436	0.332682	0.15087
1.08079	0.314855	0.0710044	0.33235	0.150403
1.08179	0.314742	0.0698267	0.331655	0.150297
1.08279	0.314829	0.0687257	0.331234	0.150192
1.08379	0.315109	0.0677422	0.330828	0.150032
1.08479	0.31557	0.0669158	0.330551	0.149903
1.08579	0.3162	0.0662837	0.330563	0.149843
1.08679	0.316984	0.0658808	0.330199	0.14971
1.08779	0.317903	0.0657383	0.329735	0.149356
1.08879	0.318939	0.065884	0.329367	0.1494
1.08979	0.320072	0.0663414	0.328761	0.149475
1.0908	0.321278	0.0671295	0.328339	0.14916
1.0918	0.322537	0.0682624	0.327858	0.148899
1.0928	0.323824	0.0697492	0.327425	0.148568
1.0938	0.325116	0.0715938	0.327328	0.148575
1.0948	0.326389	0.0737949	0.326882	0.148284
1.0958	0.327621	0.0763457	0.326655	0.14801
1.0968	0.328789	0.0792346	0.326246	0.147702
1.0978	0.329871	0.0824447	0.325965	0.147687
1.0988	0.330847	0.0859546	0.325842	0.147445
1.0998	0.331698	0.0897385	0.325398	0.147155
1.1008	0.332406	0.0937663	0.325382	0.146965
1.1018	0.332948	0.0980433	0.325352	0.146888
1.1028	0.333322	0.102494	0.32506	0.146816
1.1038	0.333516	0.10708	0.324718	0.146297
1.1048	0.333519	0.111757	0.324636	0.146152
1.1058	0.333324	0.116483	0.324366	0.145912
1.1068	0.332924	0.121213	0.324274	0.145739
1.1078	0.332317	0.125903	0.324163	0.145602
1.1088	0.3315	0.130508	0.324033	0.145636
1.1098	0.330474	0.134984	0.323307	0.145336
1.11081	0.329241	0.139291	0.322818	0.145143
1.11181	0.327805	0.143388	0.322298	0.144832
1.11281	0.326171	0.147239	0.322063	0.144705
1.11381	0.324349	0.15081	0.321532	0.144431
1.11481	0.322346	0.154071	0.32118	0.144541
1.11581	0.320174	0.156996	0.320639	0.144231
1.11681	0.317844	0.159565	0.32057	0.144167
1.11781	0.315369	0.16176	0.320203	0.1441
1.11881	0.312763	0.163571	0.319746	0.144028
1.11981	0.31004	0.16499	0.31945	0.143978
1.12081	0.307217	0.166018	0.319478	0.144087
1.12181	0.304302	0.166694	0.318624	0.143866
1.12281	0.301318	0.166991	0.318214	0.143382
1.12381	0.298282	0.166925	0.317786	0.143091
1.12481	0.295211	0.166513	0.317611	0.142883
1.12581	0.292121	0.16578	0.317322	0.142563
1.12681	0.289027	0.164753	0.317046	0.142439
1.12781	0.285945	0.163465	0.316738	0.142407
1.12881	0.282891	0.161949	0.316039	0.142111
1.12981	0.279878	0.160245	0.315511	0.14201
1.13082	0.276922	0.158393	0.315299	0.141706
1.13182	0.274034	0.156436	0.31476	0.141368
1.13282	0.271229	0.154417	0.3145	0.14073
1.13382	0.268518	0.152382	0.314103	0.140129
1.13482	0.265912	0.150374	0.313557	0.139896
1.13582	0.263422	0.148438	0.312896	0.139792
1.13682	0.261058	0.146616	0.312869	0.139819
1.13782	0.25883	0.144949	0.31245	0.139908
1.13882	0.256746	0.143477	0.31227	0.139767
1.13982	0.254814	0.142234	0.311858	0.139578
1.14082	0.25304	0.141252	0.311415	0.139488
1.14182	0.251421	0.140611	0.311174	0.139095
1.14282	0.249977	0.140282	0.31128	0.138939
1.14382	0.248714	0.140282	0.310855	0.138682
1.14482	0.247636	0.140625	0.310592	0.138349
1.14582	0.246747	0.141319	0.310369	0.138291
1.14682	0.246051	0.142367	0.309837	0.137996
1.14782	0.24555	0.143766	0.309347	0.137686
1.14882	0.245245	0.145508	0.309139	0.137421
1.14982	0.245138	0.14758	0.308957	0.13709
1.15083	0.24523	0.149963	0.308911	0.13704
1.15183	0.245521	0.152633	0.308741	0.136789
1.15283	0.246009	0.155562	0.308579	0.13678
1.15383	0.246693	0.158717	0.308185	0.136627
1.15483	0.247573	0.162063	0.30777	0.136613
1.15583	0.248644	0.165559	0.307458	0.136397
1.15683	0.249905	0.169163	0.30705	0.136057
1.15783	0.251351	0.172831	0.306675	0.1359
1.15883	0.25298	0.176516	0.30626	0.135897
1.15983	0.254786	0.180171	0.306076	0.135998
1.16083	0.256764	0.18375	0.305777	0.136085
1.16183	0.258887	0.187246	0.305442	0.135889
1.16283	0.261176	0.190572	0.304823	0.135933
1.16383	0.263625	0.193684	0.304404	0.13539
1.16483	0.266226	0.196542	0.30364	0.135416
1.16583	0.268973	0.199107	0.303187	0.135398
1.16683	0.271855	0.201348	0.302698	0.135609
1.16783	0.274866	0.203235	0.302272	0.135351
1.16883	0.277996	0.204745	0.30204	0.135025
1.16983	0.281235	0.20586	0.301971	0.134462
1.17084	0.284574	0.206568	0.301457	0.134426
1.17184	0.288001	0.206861	0.300952	0.134343
1.17284	0.291509	0.20674	0.300675	0.134219
1.17384	0.295085	0.206211	0.300437	0.134225
1.17484	0.29872	0.205284	0.299963	0.134198
1.17584	0.302404	0.203979	0.299671	0.13413
1.17684	0.306126	0.202318	0.299111	0.134024
1.17784	0.309877	0.20033	0.298708	0.133846
1.17884	0.313647	0.198049	0.298368	0.133658
1.17984	0.317428	0.195514	0.297547	0.133367
1.18084	0.32121	0.192767	0.297358	0.133071
1.18184	0.324949	0.189885	0.296957	0.132993
1.18284	0.328676	0.186884	0.296408	0.133125
1.18384	0.332382	0.183814	0.295984	0.132951
1.18484	0.336061	0.180728	0.295357	0.133145
1.18584	0.339707	0.177678	0.2949	0.132787
1.18684	0.343312	0.174715	0.294444	0.132808
1.18784	0.346873	0.171891	0.294554	0.13255
1.18884	0.350382	0.169255	0.294453	0.132386
1.18984	0.353834	0.166853	0.29393	0.132426
1.19085	0.357223	0.16473	0.293714	0.132183
1.19185	0.360546	0.162925	0.293555	0.13177
1.19285	0.363795	0.161472	0.293158	0.131557
1.19385	0.366965	0.160403	0.292504	0.131424
1.19485	0.370052	0.159743	0.292146	0.131063
1.19585	0.373048	0.159509	0.291885	0.13083
1.19685	0.375949	0.159714	0.291652	0.130687
1.19785	0.378747	0.160365	0.291145	0.130262
1.19885	0.381437	0.16146	0.290846	0.130119
1.19985	0.38401	0.162993	0.290509	0.13002
1.20085	0.386459	0.16495	0.290667	0.129973
1.20185	0.38874	0.167338	0.290405	0.129924
1.20285	0.390885	0.170103	0.290264	0.129774
1.20385	0.392884	0.173212	0.289704	0.129671
1.20485	0.39473	0.176626	0.289656	0.129324
1.20585	0.396413	0.180303	0.289033	0.128853
1.20685	0.397921	0.184193	0.288462	0.12863
1.20785	0.399245	0.188247	0.287916	0.128635
1.20885	0.400374	0.192408	0.287584	0.128648
1.20985	0.401297	0.19662	0.287288	0.128605
1.21086	0.402003	0.200824	0.286966	0.128451
1.21186	0.402482	0.20496	0.286504	0.128276
1.21286	0.402724	0.208969	0.286251	0.128061
1.21386	0.402718	0.212792	0.2857	0.127673
1.21486	0.402456	0.216372	0.285192	0.127285
1.21586	0.40193	0.219654	0.285255	0.12716
1.21686	0.401133	0.222586	0.284723	0.127057
1.21786	0.400061	0.225121	0.284274	0.127007
1.21886	0.398708	0.227215	0.284038	0.12709
1.21986	0.397073	0.228832	0.283431	0.127014
1.22086	0.395155	0.229938	0.283124	0.126904
1.22186	0.39292	0.230538	0.282466	0.126697
1.22286	0.390409	0.230582	0.282097	0.126554
1.22386	0.387628	0.230056	0.281692	0.126404
1.22486	0.384585	0.228954	0.281542	0.126335
1.22586	0.38129	0.227277	0.280901	0.12614
1.22686	0.377755	0.225034	0.280612	0.125861
1.22786	0.373996	0.222242	0.280264	0.125603
1.22886	0.370027	0.218922	0.280037	0.125616
1.22986	0.365869	0.215105	0.279451	0.12559
1.23087	0.361541	0.210826	0.278991	0.125674
1.23187	0.357064	0.206127	0.278527	0.12549
1.23287	0.352463	0.201056	0.278429	0.125529
1.23387	0.347762	0.195665	0.27796	0.125306
1.23487	0.342987	0.190008	0.278001	0.125236
1.23587	0.338164	0.184147	0.277751	0.125167
1.23687	0.33332	0.178143	0.277131	0.124924
1.23787	0.328483	0.17206	0.276731	0.124892
1.23887	0.32368	0.165962	0.276408	0.124896
1.23987	0.318937	0.159915	0.276236	0.124578
1.24087	0.31428	0.153982	0.275776	0.124239
1.24187	0.309707	0.148291	0.2753	0.124143
1.24287	0.30527	0.142834	0.275034	0.124025
1.24387	0.300992	0.137666	0.27482	0.123858
1.24487	0.296894	0.132842	0.27457	0.123506
1.24587	0.292994	0.128407	0.274448	0.123294
1.24687	0.289308	0.124404	0.274057	0.122977
1.24787	0.285852	0.120869	0.274033	0.122816
1.24887	0.282636	0.117833	0.273516	0.122875
1.24987	0.279668	0.11532	0.273218	0.122631
1.25088	0.276955	0.113345	0.272416	0.122345
1.25188	0.274498	0.111919	0.271956	0.122256
1.25288	0.272297	0.111043	0.271611	0.122045
1.25388	0.270349	0.110714	0.271426	0.121825
1.25488	0.268647	0.110918	0.270932	0.121694
1.25588	0.267183	0.111636	0.270731	0.121393
1.25688	0.265944	0.112844	0.270476	0.120941
1.25788	0.264916	0.11451	0.269972	0.120872
1.25888	0.264082	0.116595	0.270024	0.120981
1.25988	0.263424	0.119058	0.269648	0.120959
1.26088	0.262922	0.121853	0.269167	0.120869
1.26188	0.262544	0.124983	0.268676	0.120803
1.26288	0.26228	0.128338	0.268047	0.121258
1.26388	0.262104	0.131862	0.267917	0.120929
1.26488	0.261994	0.135496	0.26766	0.120606
1.26588	0.261924	0.139184	0.267627	0.120252
1.26688	0.26187	0.142868	0.267278	0.12014
1.26788	0.261809	0.146493	0.267266	0.120097
1.26888	0.261718	0.150005	0.266911	0.12011
1.26988	0.261575	0.153354	0.26642	0.119902
1.27089	0.261362	0.156492	0.266497	0.119946
1.27189	0.261059	0.159377	0.266319	0.11971
1.27289	0.260652	0.161971	0.265994	0.119852
1.27389	0.260127	0.164242	0.265719	0.119782
1.27489	0.259475	0.166162	0.265675	0.11968
1.27589	0.258689	0.167712	0.265425	0.119618
1.27689	0.257764	0.168876	0.264687	0.119477
1.27789	0.256699	0.169646	0.264565	0.119003
1.27889	0.255498	0.170022	0.26432	0.118943
1.27989	0.254165	0.170006	0.263753	0.118906
1.28089	0.252709	0.16961	0.263168	0.119069
1.28189	0.251138	0.168911	0.263071	0.118951
1.28289	0.249472	0.167867	0.262635	0.118686
1.28389	0.24773	0.166505	0.262266	0.118604
1.28489	0.245931	0.164855	0.261849	0.118473
1.28589	0.244096	0.16295	0.261193	0.11855
1.28689	0.242251	0.160828	0.260743	0.118441
1.28789	0.24042	0.158528	0.260374	0.118489
1.28889	0.23863	0.156091	0.259857	0.118696
1.28989	0.236907	0.153561	0.259917	0.118398
1.2909	0.23528	0.150978	0.25957	0.118456
1.2919	0.233775	0.148386	0.25944	0.118258
1.2929	0.232418	0.145824	0.259089	0.118195
1.2939	0.231235	0.143333	0.258822	0.117953
1.2949	0.23025	0.140949	0.258735	0.117912
1.2959	0.229483	0.138705	0.258434	0.117468
1.2969	0.228955	0.136631	0.258547	0.117207
1.2979	0.228682	0.134754	0.258183	0.117034
1.2989	0.228678	0.133094	0.257901	0.11718
1.2999	0.228952	0.131669	0.257884	0.117078
1.3009	0.229511	0.130492	0.257704	0.117082
1.3019	0.230347	0.129597	0.257657	0.11686
1.3029	0.23147	0.128956	0.25746	0.11687
1.3039	0.232875	0.128566	0.257134	0.11671
1.3049	0.234551	0.128422	0.256775	0.11642
1.3059	0.236485	0.128511	0.2565	0.116437
1.3069	0.238658	0.128821	0.256158	0.116517
1.3079	0.241047	0.129334	0.255695	0.116344
1.3089	0.243627	0.130028	0.25557	0.116168
1.3099	0.246367	0.130881	0.255368	0.116035
1.31091	0.249236	0.131868	0.254853	0.115812
1.31191	0.252196	0.132962	0.254748	0.115628
1.31291	0.255211	0.134136	0.254634	0.115528
1.31391	0.258239	0.135361	0.254258	0.11529
1.31491	0.261242	0.136611	0.253952	0.115039
1.31591	0.264175	0.137859	0.253548	0.114808
1.31691	0.266999	0.139079	0.253385	0.114694
1.31791	0.26967	0.140248	0.2529	0.114645
1.31891	0.272149	0.141344	0.252592	0.114651
1.31991	0.274397	0.142348	0.252503	0.114396
1.32091	0.276377	0.143244	0.252266	0.114048
1.32191	0.278051	0.144036	0.251704	0.113634
1.32291	0.279396	0.144697	0.251682	0.113595
1.32391	0.280384	0.14522	0.251395	0.113681
1.32491	0.280996	0.145604	0.25066	0.113813
1.32591	0.281215	0.145853	0.250544	0.113585
1.32691	0.281029	0.14597	0.250565	0.11336
1.32791	0.280434	0.145967	0.250152	0.113078
1.32891	0.279428	0.145856	0.249799	0.113124
1.32991	0.278019	0.145653	0.249631	0.113212
1.33092	0.276219	0.145378	0.24934	0.113211
1.33192	0.274047	0.145052	0.249101	0.113014
1.33292	0.271525	0.144699	0.248979	0.112866
1.33392	0.268685	0.144344	0.248558	0.112705
1.33492	0.265562	0.144013	0.248447	0.11276
1.33592	0.262196	0.143733	0.248136	0.112776
1.33692	0.258632	0.143531	0.248001	0.112979
1.33792	0.25492	0.143433	0.247598	0.112917
1.33892	0.251112	0.143464	0.247383	0.112821
1.33992	0.247263	0.143649	0.247368	0.112523
1.34092	0.243431	0.144008	0.247292	0.112621
1.34192	0.239678	0.144579	0.246686	0.112246
1.34292	0.236059	0.145357	0.246551	0.112227
1.34392	0.232633	0.146353	0.246074	0.111901
1.34492	0.229457	0.147577	0.24571	0.111719
1.34592	0.226587	0.149033	0.24528	0.111603
1.34692	0.224075	0.150722	0.244572	0.111443
1.34792	0.22197	0.152641	0.24461	0.111329
1.34892	0.220315	0.154782	0.244303	0.111301
1.34992	0.219152	0.157133	0.244161	0.111122
1.35093	0.218511	0.159677	0.244028	0.110993
1.35193	0.218421	0.162395	0.243806	0.110812
1.35293	0.218902	0.165263	0.243642	0.110711
1.35393	0.219965	0.168251	0.243329	0.110955
1.35493	0.221615	0.171331	0.243127	0.110948
1.35593	0.223851	0.174468	0.243223	0.110844
1.35693	0.22666	0.177625	0.242891	0.110871
1.35793	0.230025	0.180767	0.242158	0.110696
1.35893	0.23392	0.183853	0.241365	0.11058
1.35993	0.238311	0.186845	0.240876	0.110376
1.36093	0.243157	0.189704	0.240576	0.110083
1.36193	0.248416	0.192404	0.240579	0.110029
1.36293	0.25403	0.194895	0.240275	0.109742
1.36393	0.259942	0.197142	0.239987	0.109627
1.36493	0.26609	0.199114	0.239709	0.109595
1.36593	0.272409	0.200783	0.239558	0.109122
1.36693	0.278831	0.202126	0.239098	0.109064
1.36793	0.285286	0.203123	0.238617	0.109059
1.36893	0.291704	0.203761	0.238563	0.108833
1.36993	0.298017	0.204031	0.238181	0.108802
1.37094	0.304155	0.203931	0.237882	0.108509
1.37194	0.310053	0.203463	0.237544	0.108546
1.37294	0.31565	0.202638	0.237061	0.108728
1.37394	0.320887	0.20147	0.236719	0.108755
1.37494	0.325713	0.199979	0.236402	0.108651
1.37594	0.33008	0.198193	0.236245	0.108658
1.37694	0.333949	0.196143	0.236047	0.10877
1.37794	0.337288	0.193866	0.235746	0.108666
1.37894	0.340071	0.191403	0.235045	0.108579
1.37994	0.342282	0.188797	0.234927	0.108248
1.38094	0.343912	0.186096	0.23472	0.108324
1.38194	0.344954	0.183359	0.234652	0.108118
1.38294	0.345424	0.180624	0.234502	0.108215
1.38394	0.34534	0.177943	0.233808	0.108046
1.38494	0.344725	0.175365	0.233523	0.107814
1.38594	0.343613	0.172938	0.233026	0.107601
1.38694	0.342041	0.170708	0.232828	0.107546
1.38794	0.340055	0.168718	0.232686	0.107595
1.38894	0.337705	0.167006	0.232288	0.107541
1.38994	0.335049	0.165606	0.232121	0.107528
1.39095	0.332144	0.164545	0.231827	0.107597
1.39195	0.329053	0.163844	0.231657	0.107471
1.39295	0.325842	0.163517	0.231037	0.107223
1.39395	0.322575	0.163572	0.230828	0.107248
1.39495	0.319319	0.164007	0.230334	0.10705
1.39595	0.316137	0.164813	0.22991	0.106823
1.39695	0.313093	0.165974	0.230063	0.106834
1.39795	0.310247	0.167466	0.229557	0.10638
1.39895	0.307654	0.169257	0.229105	0.10613
1.39995	0.305365	0.17131	0.229073	0.106289
1.40095	0.303426	0.173579	0.228885	0.106626
1.40195	0.301859	0.176032	0.228616	0.106384
1.40295	0.300717	0.178594	0.2282	0.106154
1.40395	0.300028	0.181209	0.228045	0.106283
1.40495	0.299811	0.183815	0.227626	0.106025
1.40595	0.300075	0.186351	0.227419	0.105786
1.40695	0.300824	0.188755	0.22708	0.105806
1.40795	0.302053	0.190966	0.226984	0.105745
1.40895	0.30375	0.192926	0.226866	0.105541
1.40995	0.305894	0.19458	0.226294	0.105349
1.41096	0.308458	0.195878	0.226178	0.105475
1.41196	0.311409	0.196776	0.225983	0.105308
1.41296	0.314706	0.197235	0.225768	0.105258
1.41396	0.318306	0.197226	0.225621	0.10507
1.41496	0.322158	0.196727	0.225406	0.105153
1.41596	0.326208	0.195725	0.224917	0.105099
1.41696	0.3304	0.194216	0.224596	0.104658
1.41796	0.334675	0.192207	0.224282	0.104208
1.41896	0.338973	0.189713	0.224314	0.104446
1.41996	0.343233	0.186757	0.22404	0.10455
1.42096	0.347396	0.183375	0.223945	0.104513
1.42196	0.351382	0.179613	0.22361	0.104596
1.42296	0.355158	0.175514	0.223241	0.104548
1.42396	0.35867	0.171137	0.22278	0.104339
1.42496	0.361869	0.166542	0.22267	0.104576
1.42596	0.364709	0.161798	0.222576	0.104379
1.42696	0.367147	0.156974	0.222311	0.10428
1.42796	0.369148	0.152143	0.222236	0.104053
1.42896	0.370682	0.147376	0.222107	0.103921
1.42996	0.371723	0.142746	0.221844	0.103833
1.43097	0.372253	0.138322	0.2217	0.103655
1.43197	0.372261	0.134169	0.22125	0.103705
1.43297	0.37174	0.130346	0.220667	0.10368
1.43397	0.370692	0.126908	0.220295	0.103601
1.43497	0.369123	0.1239	0.219873	0.103423
1.43597	0.367046	0.121358	0.219348	0.10329
1.43697	0.36448	0.119312	0.219094	0.10296
1.43797	0.361449	0.117778	0.218977	0.10294
1.43897	0.357983	0.116762	0.218636	0.103128
1.43997	0.354115	0.116262	0.218488	0.103047
1.44097	0.349882	0.116263	0.218595	0.103111
1.44197	0.345319	0.116757	0.218293	0.102905
1.44297	0.340477	0.11769	0.217907	0.102811
1.44397	0.335403	0.119017	0.217646	0.102746
1.44497	0.330144	0.120685	0.217594	0.102559
1.44597	0.324748	0.122637	0.217181	0.103001
1.44697	0.319265	0.124805	0.216702	0.102992
1.44797	0.313741	0.127121	0.21636	0.102923
1.44897	0.308225	0.129512	0.215644	0.102727
1.44997	0.302763	0.131905	0.215548	0.102531
1.45098	0.297398	0.134225	0.215274	0.102684
1.45198	0.292171	0.136402	0.215018	0.102545
1.45298	0.287122	0.138367	0.215035	0.102383
1.45398	0.282285	0.140059	0.214878	0.102347
1.45498	0.277693	0.141422	0.214752	0.102226
1.45598	0.273372	0.142407	0.214587	0.102262
1.45698	0.269347	0.142977	0.214543	0.102147
1.45798	0.265639	0.143103	0.214169	0.10239
1.45898	0.262261	0.142768	0.214254	0.102077
1.45998	0.259227	0.141966	0.213937	0.10204
1.46098	0.256543	0.140704	0.213849	0.102016
1.46198	0.254214	0.139024	0.213665	0.101964
1.46298	0.252237	0.136928	0.213607	0.101786
1.46398	0.250608	0.134459	0.213226	0.101509
1.46498	0.249319	0.131669	0.213216	0.101351
1.46598	0.248359	0.12862	0.212603	0.101153
1.46698	0.247713	0.125383	0.212048	0.100887
1.46798	0.247364	0.122036	0.211539	0.100598
1.46898	0.247295	0.118664	0.21109	0.100576
1.46998	0.247482	0.115354	0.210753	0.100531
1.47099	0.247905	0.112197	0.210539	0.100244
1.47199	0.248539	0.109285	0.210088	0.100083
1.47299	0.24936	0.106708	0.209474	0.100204
1.47399	0.250342	0.104551	0.20891	0.0999039
1.47499	0.25146	0.102896	0.208434	0.100002
1.47599	0.25269	0.101819	0.208304	0.0997135
1.47699	0.254006	0.101385	0.20785	0.0998826
1.47799	0.255385	0.101651	0.207578	0.0998186
1.47899	0.256804	0.102663	0.207119	0.0995782
1.47999	0.258242	0.104453	0.206984	0.0992668
1.48099	0.259678	0.107043	0.206655	0.0994422
1.48199	0.261099	0.110453	0.206524	0.099197
1.48299	0.262483	0.114661	0.206435	0.0993549
1.48399	0.263816	0.119645	0.205764	0.0992233
1.48499	0.265086	0.125371	0.205863	0.0991316
1.48599	0.266281	0.131794	0.205485	0.0991828
1.48699	0.267395	0.138853	0.205312	0.0991741
1.48799	0.268419	0.14648	0.204973	0.0992868
1.48899	0.26935	0.154594	0.204929	0.0990397
1.48999	0.270185	0.163109	0.204612	0.098967
1.491	0.270923	0.171929	0.204364	0.0987114
1.492	0.271566	0.180954	0.204	0.0984439
1.493	0.272115	0.190083	0.203651	0.0984608
1.494	0.272575	0.19921	0.203498	0.098209
1.495	0.27295	0.208233	0.203012	0.0982558
1.496	0.273247	0.217049	0.202666	0.0982951
1.497	0.273472	0.225562	0.202375	0.0982391
1.498	0.273632	0.233681	0.202338	0.0982204
1.499	0.273736	0.241322	0.201916	0.0978854
[truncated: 1 more rows]
