# Supplementary material for: Evidence accumulation relates to perceptual consciousness and monitoring
Source: Nat Commun. 2021 May 31;12:3261. doi: 10.1038/s41467-021-23540-y (PMC8166835; doi:10.1038/s41467-021-23540-y)
Supplement: Supplementary file 4 — Source Data [file 41467_2021_23540_MOESM4_ESM.zip › Supplementary Data/SFig.2b.xls]

## Sheet: Sheet1
time	slow	mid	fast	miss
-0.5	1.09319	1.02664	1.15877	1.06995
-0.499	1.09345	1.0262	1.1589	1.06976
-0.498	1.09371	1.02577	1.15901	1.06958
-0.497	1.09397	1.02534	1.15912	1.06939
-0.496	1.09423	1.0249	1.15923	1.06921
-0.495	1.0945	1.02446	1.15933	1.06903
-0.494	1.09476	1.02403	1.15942	1.06885
-0.493	1.09502	1.02359	1.15951	1.06867
-0.492	1.09529	1.02315	1.15959	1.06849
-0.491	1.09555	1.0227	1.15966	1.06831
-0.49	1.09582	1.02226	1.15973	1.06814
-0.489	1.09609	1.02182	1.15979	1.06797
-0.488	1.09635	1.02138	1.15985	1.06779
-0.487	1.09662	1.02093	1.1599	1.06762
-0.486	1.09689	1.02048	1.15994	1.06745
-0.485	1.09716	1.02004	1.15998	1.06728
-0.484	1.09743	1.01959	1.16001	1.06712
-0.483	1.0977	1.01914	1.16004	1.06695
-0.482	1.09797	1.01869	1.16005	1.06679
-0.481	1.09824	1.01824	1.16007	1.06663
-0.48	1.09851	1.01778	1.16007	1.06647
-0.479	1.09878	1.01733	1.16007	1.06631
-0.478	1.09905	1.01688	1.16007	1.06615
-0.477	1.09932	1.01642	1.16006	1.06599
-0.476	1.0996	1.01596	1.16004	1.06584
-0.475	1.09987	1.01551	1.16001	1.06568
-0.474	1.10014	1.01505	1.15998	1.06553
-0.473	1.10041	1.01459	1.15994	1.06538
-0.472	1.10068	1.01413	1.1599	1.06523
-0.471	1.10095	1.01367	1.15985	1.06509
-0.47	1.10122	1.0132	1.15979	1.06494
-0.469	1.10149	1.01274	1.15973	1.0648
-0.468	1.10176	1.01228	1.15966	1.06465
-0.467	1.10203	1.01181	1.15959	1.06451
-0.466	1.1023	1.01135	1.15951	1.06437
-0.465	1.10257	1.01088	1.15942	1.06424
-0.464	1.10283	1.01041	1.15932	1.0641
-0.463	1.1031	1.00994	1.15922	1.06397
-0.462	1.10337	1.00948	1.15912	1.06383
-0.461	1.10363	1.00901	1.159	1.0637
-0.46	1.1039	1.00853	1.15888	1.06357
-0.459	1.10416	1.00806	1.15876	1.06345
-0.458	1.10442	1.00759	1.15863	1.06332
-0.457	1.10468	1.00712	1.15849	1.0632
-0.456	1.10494	1.00664	1.15834	1.06307
-0.455	1.1052	1.00617	1.15819	1.06295
-0.454	1.10546	1.00569	1.15804	1.06283
-0.453	1.10571	1.00522	1.15787	1.06271
-0.452	1.10597	1.00474	1.1577	1.0626
-0.451	1.10622	1.00426	1.15753	1.06248
-0.45	1.10647	1.00379	1.15734	1.06237
-0.449	1.10672	1.00331	1.15716	1.06226
-0.448	1.10697	1.00283	1.15696	1.06215
-0.447	1.10722	1.00235	1.15676	1.06205
-0.446	1.10746	1.00187	1.15655	1.06194
-0.445	1.1077	1.00139	1.15634	1.06184
-0.444	1.10794	1.00091	1.15612	1.06173
-0.443	1.10818	1.00042	1.1559	1.06163
-0.442	1.10842	0.999943	1.15566	1.06153
-0.441	1.10865	0.99946	1.15543	1.06144
-0.44	1.10888	0.998976	1.15518	1.06134
-0.439	1.10911	0.998493	1.15493	1.06125
-0.438	1.10934	0.998009	1.15468	1.06116
-0.437	1.10957	0.997524	1.15442	1.06107
-0.436	1.10979	0.997039	1.15415	1.06098
-0.435	1.11001	0.996554	1.15388	1.06089
-0.434	1.11023	0.996068	1.1536	1.06081
-0.433	1.11044	0.995582	1.15331	1.06073
-0.432	1.11065	0.995095	1.15302	1.06064
-0.431	1.11086	0.994608	1.15272	1.06057
-0.43	1.11107	0.994121	1.15242	1.06049
-0.429	1.11127	0.993634	1.15211	1.06041
-0.428	1.11148	0.993146	1.1518	1.06034
-0.427	1.11167	0.992658	1.15148	1.06026
-0.426	1.11187	0.99217	1.15115	1.06019
-0.425	1.11206	0.991682	1.15082	1.06013
-0.424	1.11225	0.991193	1.15048	1.06006
-0.423	1.11244	0.990704	1.15014	1.05999
-0.422	1.11262	0.990215	1.14979	1.05993
-0.421	1.1128	0.989726	1.14944	1.05987
-0.42	1.11297	0.989236	1.14908	1.05981
-0.419	1.11315	0.988747	1.14872	1.05975
-0.418	1.11332	0.988257	1.14835	1.05969
-0.417	1.11348	0.987767	1.14797	1.05964
-0.416	1.11364	0.987277	1.14759	1.05958
-0.415	1.1138	0.986786	1.14721	1.05953
-0.414	1.11396	0.986296	1.14682	1.05948
-0.413	1.11411	0.985805	1.14642	1.05944
-0.412	1.11426	0.985315	1.14602	1.05939
-0.411	1.1144	0.984824	1.14561	1.05934
-0.41	1.11454	0.984333	1.1452	1.0593
-0.409	1.11468	0.983843	1.14479	1.05926
-0.408	1.11481	0.983352	1.14437	1.05922
-0.407	1.11494	0.982861	1.14394	1.05918
-0.406	1.11507	0.98237	1.14351	1.05915
-0.405	1.11519	0.981878	1.14308	1.05911
-0.404	1.11531	0.981387	1.14264	1.05908
-0.403	1.11542	0.980896	1.14219	1.05905
-0.402	1.11553	0.980405	1.14175	1.05902
-0.401	1.11564	0.979913	1.14129	1.05899
-0.4	1.11574	0.979422	1.14084	1.05897
-0.399	1.11584	0.978931	1.14038	1.05894
-0.398	1.11593	0.978439	1.13991	1.05892
-0.397	1.11602	0.977948	1.13944	1.0589
-0.396	1.11611	0.977456	1.13897	1.05888
-0.395	1.11619	0.976965	1.13849	1.05886
-0.394	1.11627	0.976474	1.13801	1.05885
-0.393	1.11634	0.975982	1.13752	1.05883
-0.392	1.11641	0.97549	1.13703	1.05882
-0.391	1.11648	0.974999	1.13654	1.05881
-0.39	1.11654	0.974507	1.13604	1.0588
-0.389	1.11659	0.974016	1.13554	1.05879
-0.388	1.11665	0.973524	1.13503	1.05879
-0.387	1.1167	0.973033	1.13453	1.05878
-0.386	1.11674	0.972541	1.13402	1.05878
-0.385	1.11678	0.972049	1.1335	1.05878
-0.384	1.11682	0.971558	1.13298	1.05878
-0.383	1.11685	0.971066	1.13246	1.05878
-0.382	1.11688	0.970574	1.13194	1.05878
-0.381	1.1169	0.970083	1.13141	1.05879
-0.38	1.11692	0.969591	1.13088	1.0588
-0.379	1.11694	0.969099	1.13035	1.0588
-0.378	1.11695	0.968608	1.12981	1.05881
-0.377	1.11696	0.968116	1.12927	1.05883
-0.376	1.11696	0.967624	1.12873	1.05884
-0.375	1.11696	0.967132	1.12819	1.05885
-0.374	1.11695	0.966641	1.12764	1.05887
-0.373	1.11695	0.966149	1.12709	1.05889
-0.372	1.11693	0.965657	1.12654	1.0589
-0.371	1.11691	0.965165	1.12599	1.05893
-0.37	1.11689	0.964673	1.12544	1.05895
-0.369	1.11687	0.964182	1.12488	1.05897
-0.368	1.11684	0.96369	1.12432	1.059
-0.367	1.1168	0.963198	1.12376	1.05902
-0.366	1.11677	0.962706	1.1232	1.05905
-0.365	1.11672	0.962214	1.12263	1.05908
-0.364	1.11668	0.961722	1.12207	1.05911
-0.363	1.11663	0.96123	1.1215	1.05914
-0.362	1.11657	0.960739	1.12093	1.05917
-0.361	1.11652	0.960247	1.12036	1.05921
-0.36	1.11645	0.959755	1.11979	1.05925
-0.359	1.11639	0.959263	1.11922	1.05928
-0.358	1.11632	0.958771	1.11864	1.05932
-0.357	1.11625	0.958279	1.11807	1.05936
-0.356	1.11617	0.957788	1.11749	1.0594
-0.355	1.11609	0.957296	1.11692	1.05945
-0.354	1.116	0.956804	1.11634	1.05949
-0.353	1.11591	0.956313	1.11576	1.05954
-0.352	1.11582	0.955821	1.11519	1.05958
-0.351	1.11572	0.955329	1.11461	1.05963
-0.35	1.11562	0.954838	1.11403	1.05968
-0.349	1.11552	0.954347	1.11345	1.05973
-0.348	1.11541	0.953856	1.11287	1.05979
-0.347	1.1153	0.953365	1.11229	1.05984
-0.346	1.11518	0.952874	1.11172	1.05989
-0.345	1.11506	0.952383	1.11114	1.05995
-0.344	1.11494	0.951892	1.11056	1.06001
-0.343	1.11482	0.951402	1.10998	1.06006
-0.342	1.11469	0.950911	1.10941	1.06012
-0.341	1.11455	0.950421	1.10883	1.06019
-0.34	1.11442	0.949932	1.10825	1.06025
-0.339	1.11427	0.949442	1.10768	1.06031
-0.338	1.11413	0.948953	1.1071	1.06037
-0.337	1.11398	0.948464	1.10653	1.06044
-0.336	1.11383	0.947975	1.10596	1.06051
-0.335	1.11368	0.947487	1.10539	1.06057
-0.334	1.11352	0.946999	1.10482	1.06064
-0.333	1.11336	0.946512	1.10425	1.06071
-0.332	1.11319	0.946025	1.10368	1.06078
-0.331	1.11302	0.945538	1.10312	1.06086
-0.33	1.11285	0.945052	1.10255	1.06093
-0.329	1.11268	0.944566	1.10199	1.061
-0.328	1.1125	0.944081	1.10143	1.06108
-0.327	1.11232	0.943597	1.10087	1.06115
-0.326	1.11213	0.943113	1.10031	1.06123
-0.325	1.11194	0.94263	1.09976	1.06131
-0.324	1.11175	0.942147	1.09921	1.06139
-0.323	1.11156	0.941665	1.09866	1.06147
-0.322	1.11136	0.941184	1.09811	1.06155
-0.321	1.11116	0.940704	1.09756	1.06163
-0.32	1.11095	0.940225	1.09702	1.06171
-0.319	1.11075	0.939746	1.09648	1.0618
-0.318	1.11054	0.939269	1.09594	1.06188
-0.317	1.11032	0.938792	1.09541	1.06197
-0.316	1.1101	0.938317	1.09487	1.06205
-0.315	1.10988	0.937842	1.09435	1.06214
-0.314	1.10966	0.937369	1.09382	1.06223
-0.313	1.10943	0.936897	1.0933	1.06232
-0.312	1.1092	0.936426	1.09278	1.06241
-0.311	1.10897	0.935956	1.09226	1.0625
-0.31	1.10873	0.935488	1.09175	1.06259
-0.309	1.1085	0.935021	1.09124	1.06268
-0.308	1.10825	0.934556	1.09073	1.06277
-0.307	1.10801	0.934092	1.09023	1.06287
-0.306	1.10776	0.93363	1.08973	1.06296
-0.305	1.10751	0.933169	1.08923	1.06305
-0.304	1.10725	0.93271	1.08874	1.06315
-0.303	1.10699	0.932253	1.08826	1.06324
-0.302	1.10673	0.931797	1.08777	1.06334
-0.301	1.10647	0.931344	1.08729	1.06344
-0.3	1.1062	0.930892	1.08682	1.06354
-0.299	1.10593	0.930443	1.08635	1.06363
-0.298	1.10566	0.929995	1.08588	1.06373
-0.297	1.10538	0.92955	1.08542	1.06383
-0.296	1.1051	0.929107	1.08496	1.06393
-0.295	1.10482	0.928666	1.08451	1.06403
-0.294	1.10454	0.928228	1.08406	1.06413
-0.293	1.10425	0.927792	1.08361	1.06423
-0.292	1.10395	0.927359	1.08317	1.06434
-0.291	1.10366	0.926928	1.08274	1.06444
-0.29	1.10336	0.9265	1.08231	1.06454
-0.289	1.10306	0.926075	1.08188	1.06464
-0.288	1.10276	0.925652	1.08146	1.06475
-0.287	1.10245	0.925232	1.08105	1.06485
-0.286	1.10214	0.924816	1.08064	1.06495
-0.285	1.10182	0.924402	1.08023	1.06506
-0.284	1.10151	0.923992	1.07983	1.06516
-0.283	1.10119	0.923585	1.07944	1.06527
-0.282	1.10086	0.923181	1.07905	1.06537
-0.281	1.10054	0.92278	1.07866	1.06548
-0.28	1.10021	0.922383	1.07828	1.06558
-0.279	1.09987	0.92199	1.07791	1.06569
-0.278	1.09954	0.9216	1.07754	1.06579
-0.277	1.0992	0.921214	1.07718	1.0659
-0.276	1.09886	0.920832	1.07682	1.06601
-0.275	1.09851	0.920454	1.07647	1.06611
-0.274	1.09816	0.92008	1.07612	1.06622
-0.273	1.09781	0.91971	1.07578	1.06633
-0.272	1.09745	0.919344	1.07544	1.06643
-0.271	1.0971	0.918982	1.07511	1.06654
-0.27	1.09673	0.918625	1.07479	1.06664
-0.269	1.09637	0.918272	1.07447	1.06675
-0.268	1.096	0.917924	1.07416	1.06686
-0.267	1.09563	0.91758	1.07385	1.06696
-0.266	1.09525	0.917241	1.07355	1.06707
-0.265	1.09487	0.916907	1.07325	1.06718
-0.264	1.09449	0.916577	1.07296	1.06728
-0.263	1.0941	0.916253	1.07268	1.06739
-0.262	1.09371	0.915934	1.0724	1.06749
-0.261	1.09332	0.915619	1.07213	1.0676
-0.26	1.09293	0.915311	1.07186	1.06771
-0.259	1.09253	0.915007	1.0716	1.06781
-0.258	1.09212	0.914709	1.07135	1.06792
-0.257	1.09172	0.914416	1.0711	1.06802
-0.256	1.09131	0.914129	1.07085	1.06813
-0.255	1.0909	0.913848	1.07062	1.06823
-0.254	1.09048	0.913572	1.07038	1.06834
-0.253	1.09006	0.913302	1.07016	1.06844
-0.252	1.08963	0.913038	1.06994	1.06854
-0.251	1.08921	0.91278	1.06973	1.06865
-0.25	1.08878	0.912528	1.06952	1.06875
-0.249	1.08834	0.912283	1.06931	1.06885
-0.248	1.08791	0.912043	1.06912	1.06895
-0.247	1.08746	0.91181	1.06893	1.06906
-0.246	1.08702	0.911584	1.06874	1.06916
-0.245	1.08657	0.911364	1.06856	1.06926
-0.244	1.08612	0.91115	1.06839	1.06936
-0.243	1.08566	0.910943	1.06822	1.06946
-0.242	1.08521	0.910743	1.06806	1.06956
-0.241	1.08474	0.91055	1.0679	1.06966
-0.24	1.08428	0.910363	1.06775	1.06975
-0.239	1.08381	0.910184	1.06761	1.06985
-0.238	1.08334	0.910011	1.06747	1.06995
-0.237	1.08286	0.909846	1.06733	1.07005
-0.236	1.08238	0.909687	1.0672	1.07014
-0.235	1.0819	0.909536	1.06708	1.07024
-0.234	1.08141	0.909392	1.06696	1.07033
-0.233	1.08092	0.909256	1.06685	1.07043
-0.232	1.08042	0.909127	1.06674	1.07052
-0.231	1.07993	0.909006	1.06664	1.07061
-0.23	1.07943	0.908892	1.06654	1.07071
-0.229	1.07892	0.908785	1.06645	1.0708
-0.228	1.07842	0.908687	1.06636	1.07089
-0.227	1.0779	0.908596	1.06628	1.07098
-0.226	1.07739	0.908512	1.0662	1.07107
-0.225	1.07687	0.908437	1.06613	1.07115
-0.224	1.07635	0.908369	1.06606	1.07124
-0.223	1.07583	0.90831	1.066	1.07133
-0.222	1.0753	0.908258	1.06594	1.07142
-0.221	1.07477	0.908214	1.06588	1.0715
-0.22	1.07423	0.908179	1.06583	1.07159
-0.219	1.0737	0.908151	1.06579	1.07167
-0.218	1.07316	0.908132	1.06575	1.07175
-0.217	1.07261	0.90812	1.06571	1.07183
-0.216	1.07207	0.908117	1.06568	1.07191
-0.215	1.07152	0.908122	1.06565	1.07199
-0.214	1.07096	0.908136	1.06563	1.07207
-0.213	1.07041	0.908158	1.06561	1.07215
-0.212	1.06985	0.908188	1.06559	1.07223
-0.211	1.06929	0.908226	1.06558	1.07231
-0.21	1.06872	0.908273	1.06557	1.07238
-0.209	1.06816	0.908328	1.06557	1.07245
-0.208	1.06759	0.908391	1.06556	1.07253
-0.207	1.06701	0.908463	1.06557	1.0726
-0.206	1.06644	0.908543	1.06557	1.07267
-0.205	1.06586	0.908632	1.06558	1.07274
-0.204	1.06528	0.908729	1.06559	1.07281
-0.203	1.06469	0.908835	1.0656	1.07288
-0.202	1.06411	0.908949	1.06562	1.07295
-0.201	1.06352	0.909072	1.06564	1.07301
-0.2	1.06293	0.909203	1.06566	1.07308
-0.199	1.06233	0.909342	1.06569	1.07314
-0.198	1.06174	0.90949	1.06572	1.07321
-0.197	1.06114	0.909646	1.06575	1.07327
-0.196	1.06054	0.909811	1.06578	1.07333
-0.195	1.05994	0.909984	1.06581	1.07339
-0.194	1.05934	0.910166	1.06585	1.07345
-0.193	1.05873	0.910356	1.06589	1.0735
-0.192	1.05812	0.910554	1.06593	1.07356
-0.191	1.05751	0.910761	1.06597	1.07362
-0.19	1.0569	0.910976	1.06601	1.07367
-0.189	1.05629	0.9112	1.06606	1.07372
-0.188	1.05567	0.911431	1.0661	1.07378
-0.187	1.05506	0.911671	1.06615	1.07383
-0.186	1.05444	0.911919	1.0662	1.07388
-0.185	1.05382	0.912175	1.06625	1.07392
-0.184	1.0532	0.91244	1.0663	1.07397
-0.183	1.05258	0.912712	1.06635	1.07402
-0.182	1.05196	0.912993	1.0664	1.07406
-0.181	1.05133	0.913281	1.06645	1.0741
-0.18	1.05071	0.913578	1.0665	1.07415
-0.179	1.05008	0.913882	1.06655	1.07419
-0.178	1.04946	0.914194	1.0666	1.07423
-0.177	1.04883	0.914515	1.06666	1.07427
-0.176	1.0482	0.914842	1.06671	1.0743
-0.175	1.04757	0.915178	1.06676	1.07434
-0.174	1.04695	0.915521	1.06681	1.07437
-0.173	1.04632	0.915872	1.06686	1.07441
-0.172	1.04569	0.916231	1.06691	1.07444
-0.171	1.04506	0.916596	1.06696	1.07447
-0.17	1.04443	0.91697	1.06701	1.0745
-0.169	1.0438	0.91735	1.06706	1.07453
-0.168	1.04317	0.917738	1.0671	1.07456
-0.167	1.04254	0.918133	1.06715	1.07458
-0.166	1.04191	0.918535	1.06719	1.07461
-0.165	1.04128	0.918944	1.06723	1.07463
-0.164	1.04066	0.91936	1.06727	1.07465
-0.163	1.04003	0.919783	1.06731	1.07467
-0.162	1.0394	0.920213	1.06735	1.07469
-0.161	1.03878	0.920649	1.06738	1.07471
-0.16	1.03815	0.921092	1.06741	1.07473
-0.159	1.03753	0.921542	1.06744	1.07474
-0.158	1.03691	0.921998	1.06747	1.07476
-0.157	1.03629	0.922461	1.0675	1.07477
-0.156	1.03567	0.922929	1.06752	1.07478
-0.155	1.03505	0.923404	1.06754	1.07479
-0.154	1.03443	0.923885	1.06756	1.0748
-0.153	1.03382	0.924372	1.06757	1.07481
-0.152	1.0332	0.924865	1.06758	1.07482
-0.151	1.03259	0.925364	1.06759	1.07482
-0.15	1.03198	0.925869	1.0676	1.07482
-0.149	1.03137	0.926379	1.0676	1.07483
-0.148	1.03077	0.926894	1.06759	1.07483
-0.147	1.03016	0.927415	1.06759	1.07483
-0.146	1.02956	0.927942	1.06758	1.07482
-0.145	1.02897	0.928473	1.06757	1.07482
-0.144	1.02837	0.92901	1.06755	1.07482
-0.143	1.02778	0.929552	1.06753	1.07481
-0.142	1.02719	0.930098	1.0675	1.0748
-0.141	1.0266	0.93065	1.06747	1.07479
-0.14	1.02601	0.931206	1.06744	1.07478
-0.139	1.02543	0.931766	1.0674	1.07477
-0.138	1.02485	0.932331	1.06736	1.07476
-0.137	1.02428	0.932901	1.06731	1.07475
-0.136	1.02371	0.933475	1.06726	1.07473
-0.135	1.02314	0.934052	1.06721	1.07471
-0.134	1.02257	0.934634	1.06715	1.07469
-0.133	1.02201	0.93522	1.06708	1.07467
-0.132	1.02145	0.93581	1.06701	1.07465
-0.131	1.0209	0.936403	1.06693	1.07463
-0.13	1.02035	0.937	1.06685	1.07461
-0.129	1.0198	0.9376	1.06677	1.07458
-0.128	1.01926	0.938204	1.06668	1.07455
-0.127	1.01872	0.938811	1.06658	1.07452
-0.126	1.01819	0.939421	1.06648	1.07449
-0.125	1.01766	0.940034	1.06637	1.07446
-0.124	1.01714	0.94065	1.06626	1.07443
-0.123	1.01662	0.941269	1.06614	1.0744
-0.122	1.0161	0.94189	1.06602	1.07436
-0.121	1.01559	0.942515	1.06589	1.07432
-0.12	1.01509	0.943141	1.06575	1.07428
-0.119	1.01459	0.94377	1.06561	1.07424
-0.118	1.01409	0.944401	1.06547	1.0742
-0.117	1.0136	0.945035	1.06532	1.07416
-0.116	1.01311	0.94567	1.06516	1.07412
-0.115	1.01263	0.946307	1.065	1.07407
-0.114	1.01216	0.946946	1.06483	1.07402
-0.113	1.01169	0.947587	1.06465	1.07397
-0.112	1.01123	0.948229	1.06447	1.07392
-0.111	1.01077	0.948873	1.06428	1.07387
-0.11	1.01031	0.949519	1.06409	1.07382
-0.109	1.00987	0.950165	1.06389	1.07377
-0.108	1.00943	0.950813	1.06369	1.07371
-0.107	1.00899	0.951462	1.06348	1.07365
-0.106	1.00856	0.952111	1.06326	1.07359
-0.105	1.00814	0.952762	1.06304	1.07353
-0.104	1.00772	0.953413	1.06281	1.07347
-0.103	1.00731	0.954065	1.06258	1.07341
-0.102	1.0069	0.954717	1.06234	1.07334
-0.101	1.0065	0.95537	1.06209	1.07328
-0.1	1.00611	0.956024	1.06184	1.07321
-0.099	1.00572	0.956677	1.06158	1.07314
-0.098	1.00534	0.957331	1.06132	1.07307
-0.097	1.00497	0.957985	1.06105	1.073
-0.096	1.0046	0.958638	1.06077	1.07293
-0.095	1.00424	0.959292	1.06049	1.07285
-0.094	1.00388	0.959945	1.0602	1.07278
-0.093	1.00354	0.960598	1.05991	1.0727
-0.092	1.00319	0.961251	1.05961	1.07262
-0.091	1.00286	0.961903	1.05931	1.07254
-0.09	1.00253	0.962555	1.059	1.07246
-0.089	1.00221	0.963206	1.05868	1.07238
-0.088	1.0019	0.963856	1.05836	1.07229
-0.087	1.00159	0.964505	1.05803	1.07221
-0.086	1.00129	0.965153	1.0577	1.07212
-0.085	1.00099	0.965801	1.05736	1.07203
-0.084	1.00071	0.966447	1.05702	1.07194
-0.083	1.00043	0.967092	1.05667	1.07185
-0.082	1.00015	0.967736	1.05631	1.07176
-0.081	0.999889	0.968378	1.05596	1.07166
-0.08	0.99963	0.969019	1.05559	1.07157
-0.079	0.999378	0.969659	1.05522	1.07147
-0.078	0.999134	0.970297	1.05485	1.07137
-0.077	0.998896	0.970933	1.05447	1.07127
-0.076	0.998666	0.971568	1.05408	1.07117
-0.075	0.998443	0.972201	1.05369	1.07107
-0.074	0.998227	0.972832	1.0533	1.07097
-0.073	0.998018	0.973461	1.0529	1.07087
-0.072	0.997817	0.974088	1.0525	1.07076
-0.071	0.997623	0.974713	1.05209	1.07065
-0.07	0.997436	0.975337	1.05168	1.07055
-0.069	0.997256	0.975957	1.05126	1.07044
-0.068	0.997083	0.976576	1.05084	1.07033
-0.067	0.996918	0.977193	1.05042	1.07022
-0.066	0.99676	0.977807	1.04999	1.07011
-0.065	0.996609	0.978418	1.04956	1.06999
-0.064	0.996465	0.979027	1.04912	1.06988
-0.063	0.996329	0.979634	1.04868	1.06976
-0.062	0.9962	0.980238	1.04824	1.06965
-0.061	0.996078	0.98084	1.04779	1.06953
-0.06	0.995963	0.981439	1.04734	1.06941
-0.059	0.995856	0.982035	1.04689	1.06929
-0.058	0.995756	0.982628	1.04643	1.06917
-0.057	0.995663	0.983219	1.04597	1.06905
-0.056	0.995577	0.983806	1.04551	1.06893
-0.055	0.995498	0.984391	1.04504	1.06881
-0.054	0.995427	0.984973	1.04458	1.06868
-0.053	0.995363	0.985551	1.0441	1.06856
-0.052	0.995306	0.986127	1.04363	1.06843
-0.051	0.995256	0.9867	1.04315	1.06831
-0.05	0.995213	0.987269	1.04268	1.06818
-0.049	0.995177	0.987836	1.04219	1.06805
-0.048	0.995148	0.988399	1.04171	1.06792
-0.047	0.995127	0.988959	1.04123	1.06779
-0.046	0.995112	0.989515	1.04074	1.06767
-0.045	0.995105	0.990069	1.04025	1.06754
-0.044	0.995104	0.990619	1.03976	1.06741
-0.043	0.995111	0.991165	1.03927	1.06727
-0.042	0.995124	0.991708	1.03878	1.06714
-0.041	0.995144	0.992248	1.03828	1.06701
-0.04	0.995172	0.992784	1.03779	1.06688
-0.039	0.995206	0.993317	1.03729	1.06675
-0.038	0.995247	0.993846	1.03679	1.06661
-0.037	0.995294	0.994372	1.03629	1.06648
-0.036	0.995349	0.994894	1.03579	1.06635
-0.035	0.99541	0.995412	1.03529	1.06621
-0.034	0.995478	0.995927	1.03479	1.06608
-0.033	0.995552	0.996438	1.03429	1.06595
-0.032	0.995633	0.996945	1.03379	1.06581
-0.031	0.995721	0.997449	1.03329	1.06568
-0.03	0.995815	0.997949	1.03279	1.06554
-0.029	0.995916	0.998445	1.03229	1.06541
-0.028	0.996024	0.998937	1.03179	1.06528
-0.027	0.996137	0.999425	1.03129	1.06514
-0.026	0.996258	0.99991	1.03079	1.06501
-0.025	0.996384	1.00039	1.03029	1.06488
-0.024	0.996517	1.00087	1.02979	1.06474
-0.023	0.996656	1.00134	1.02929	1.06461
-0.022	0.996802	1.00181	1.0288	1.06448
-0.021	0.996954	1.00227	1.0283	1.06435
-0.02	0.997112	1.00273	1.02781	1.06421
-0.019	0.997276	1.00319	1.02731	1.06408
-0.018	0.997446	1.00364	1.02682	1.06395
-0.017	0.997622	1.00409	1.02633	1.06382
-0.016	0.997804	1.00454	1.02584	1.06369
-0.015	0.997992	1.00498	1.02535	1.06357
-0.014	0.998186	1.00542	1.02487	1.06344
-0.013	0.998386	1.00585	1.02438	1.06331
-0.012	0.998592	1.00628	1.0239	1.06319
-0.011	0.998804	1.0067	1.02342	1.06306
-0.01	0.999021	1.00712	1.02294	1.06294
-0.009	0.999244	1.00754	1.02246	1.06281
-0.008	0.999473	1.00795	1.02199	1.06269
-0.007	0.999707	1.00836	1.02152	1.06257
-0.006	0.999947	1.00876	1.02105	1.06245
-0.005	1.00019	1.00916	1.02058	1.06233
-0.004	1.00044	1.00955	1.02012	1.06221
-0.003	1.0007	1.00994	1.01966	1.0621
-0.002	1.00096	1.01033	1.0192	1.06198
-0.001	1.00123	1.01071	1.01874	1.06187
0	1.0015	1.01109	1.01829	1.06176
0.001	1.00178	1.01146	1.01784	1.06164
0.002	1.00206	1.01183	1.01739	1.06154
0.003	1.00235	1.01219	1.01695	1.06143
0.004	1.00264	1.01255	1.01651	1.06132
0.005	1.00294	1.01291	1.01607	1.06122
0.006	1.00325	1.01326	1.01564	1.06111
0.007	1.00355	1.01361	1.0152	1.06101
0.008	1.00387	1.01395	1.01478	1.06092
0.009	1.00419	1.01429	1.01435	1.06082
0.01	1.00451	1.01462	1.01393	1.06072
0.011	1.00484	1.01495	1.01352	1.06063
0.012	1.00517	1.01527	1.0131	1.06054
0.013	1.00551	1.01559	1.01269	1.06045
0.014	1.00585	1.01591	1.01229	1.06036
0.015	1.0062	1.01622	1.01189	1.06028
0.016	1.00655	1.01652	1.01149	1.06019
0.017	1.00691	1.01682	1.01109	1.06011
0.018	1.00727	1.01712	1.0107	1.06004
0.019	1.00763	1.01741	1.01031	1.05996
0.02	1.008	1.0177	1.00993	1.05989
0.021	1.00838	1.01798	1.00955	1.05981
0.022	1.00876	1.01826	1.00918	1.05975
0.023	1.00914	1.01853	1.00881	1.05968
0.024	1.00953	1.0188	1.00844	1.05961
0.025	1.00992	1.01907	1.00808	1.05955
0.026	1.01032	1.01932	1.00772	1.05949
0.027	1.01072	1.01958	1.00736	1.05944
0.028	1.01112	1.01983	1.00701	1.05938
0.029	1.01153	1.02007	1.00666	1.05933
0.03	1.01195	1.02031	1.00632	1.05929
0.031	1.01236	1.02055	1.00598	1.05924
0.032	1.01278	1.02078	1.00565	1.0592
0.033	1.01321	1.021	1.00532	1.05916
0.034	1.01364	1.02122	1.00499	1.05912
0.035	1.01407	1.02144	1.00467	1.05908
0.036	1.01451	1.02165	1.00435	1.05905
0.037	1.01495	1.02185	1.00403	1.05902
0.038	1.0154	1.02205	1.00372	1.059
0.039	1.01585	1.02225	1.00342	1.05898
0.04	1.0163	1.02244	1.00311	1.05896
0.041	1.01676	1.02263	1.00281	1.05894
0.042	1.01722	1.02281	1.00252	1.05892
0.043	1.01768	1.02298	1.00223	1.05891
0.044	1.01815	1.02316	1.00194	1.0589
0.045	1.01862	1.02332	1.00166	1.0589
0.046	1.0191	1.02348	1.00138	1.0589
0.047	1.01958	1.02364	1.00111	1.0589
0.048	1.02006	1.02379	1.00083	1.0589
0.049	1.02055	1.02393	1.00057	1.05891
0.05	1.02104	1.02408	1.0003	1.05892
0.051	1.02153	1.02421	1.00004	1.05893
0.052	1.02203	1.02434	0.999785	1.05895
0.053	1.02253	1.02447	0.999532	1.05897
0.054	1.02304	1.02459	0.999282	1.05899
0.055	1.02355	1.0247	0.999036	1.05901
0.056	1.02406	1.02481	0.998794	1.05904
0.057	1.02458	1.02492	0.998555	1.05907
0.058	1.0251	1.02502	0.998319	1.0591
0.059	1.02562	1.02511	0.998087	1.05914
0.06	1.02615	1.0252	0.997858	1.05918
0.061	1.02668	1.02529	0.997633	1.05922
0.062	1.02721	1.02537	0.99741	1.05927
0.063	1.02775	1.02544	0.997191	1.05932
0.064	1.02829	1.02551	0.996975	1.05937
0.065	1.02883	1.02558	0.996762	1.05942
0.066	1.02938	1.02564	0.996552	1.05948
0.067	1.02993	1.02569	0.996344	1.05954
0.068	1.03049	1.02574	0.99614	1.0596
0.069	1.03105	1.02578	0.995939	1.05967
0.07	1.03161	1.02582	0.99574	1.05973
0.071	1.03218	1.02586	0.995544	1.0598
0.072	1.03275	1.02589	0.995351	1.05988
0.073	1.03332	1.02591	0.99516	1.05995
0.074	1.0339	1.02593	0.994972	1.06003
0.075	1.03448	1.02594	0.994787	1.06011
0.076	1.03506	1.02595	0.994604	1.0602
0.077	1.03565	1.02595	0.994423	1.06028
0.078	1.03624	1.02595	0.994244	1.06037
0.079	1.03683	1.02595	0.994068	1.06046
0.08	1.03743	1.02594	0.993894	1.06055
0.081	1.03804	1.02592	0.993722	1.06065
0.082	1.03864	1.0259	0.993553	1.06075
0.083	1.03925	1.02587	0.993385	1.06085
0.084	1.03987	1.02584	0.993219	1.06095
0.085	1.04048	1.0258	0.993055	1.06105
0.086	1.0411	1.02576	0.992893	1.06116
0.087	1.04173	1.02572	0.992733	1.06126
0.088	1.04236	1.02567	0.992575	1.06137
0.089	1.04299	1.02561	0.992418	1.06148
0.09	1.04363	1.02555	0.992263	1.0616
0.091	1.04427	1.02549	0.99211	1.06171
0.092	1.04491	1.02542	0.991958	1.06183
0.093	1.04556	1.02534	0.991807	1.06195
0.094	1.04621	1.02526	0.991658	1.06206
0.095	1.04687	1.02518	0.99151	1.06219
0.096	1.04753	1.02509	0.991364	1.06231
0.097	1.0482	1.025	0.991218	1.06243
0.098	1.04887	1.0249	0.991075	1.06255
0.099	1.04954	1.0248	0.990932	1.06268
0.1	1.05022	1.02469	0.99079	1.06281
0.101	1.0509	1.02458	0.990649	1.06293
0.102	1.05159	1.02446	0.99051	1.06306
0.103	1.05228	1.02434	0.990371	1.06319
0.104	1.05297	1.02422	0.990233	1.06332
0.105	1.05367	1.02409	0.990097	1.06345
0.106	1.05438	1.02396	0.989961	1.06358
0.107	1.05508	1.02382	0.989825	1.06371
0.108	1.0558	1.02368	0.989691	1.06385
0.109	1.05652	1.02353	0.989557	1.06398
0.11	1.05724	1.02338	0.989424	1.06411
0.111	1.05797	1.02323	0.989292	1.06424
0.112	1.0587	1.02307	0.98916	1.06438
0.113	1.05944	1.02291	0.989029	1.06451
0.114	1.06018	1.02274	0.988899	1.06464
0.115	1.06093	1.02258	0.988769	1.06477
0.116	1.06168	1.0224	0.98864	1.06491
0.117	1.06244	1.02223	0.988511	1.06504
0.118	1.0632	1.02204	0.988382	1.06517
0.119	1.06397	1.02186	0.988254	1.0653
0.12	1.06474	1.02167	0.988127	1.06543
0.121	1.06552	1.02148	0.988	1.06556
0.122	1.06631	1.02129	0.987873	1.06569
0.123	1.0671	1.02109	0.987747	1.06582
0.124	1.06789	1.02089	0.987621	1.06594
0.125	1.0687	1.02068	0.987495	1.06607
0.126	1.0695	1.02047	0.98737	1.0662
0.127	1.07032	1.02026	0.987246	1.06632
0.128	1.07114	1.02005	0.987121	1.06644
0.129	1.07196	1.01983	0.986997	1.06656
0.13	1.07279	1.01961	0.986873	1.06668
0.131	1.07363	1.01938	0.98675	1.0668
0.132	1.07447	1.01916	0.986627	1.06692
0.133	1.07532	1.01893	0.986504	1.06703
0.134	1.07618	1.01869	0.986382	1.06714
0.135	1.07704	1.01846	0.98626	1.06726
0.136	1.07791	1.01822	0.986138	1.06736
0.137	1.07879	1.01798	0.986017	1.06747
0.138	1.07967	1.01774	0.985897	1.06758
0.139	1.08056	1.01749	0.985776	1.06768
0.14	1.08146	1.01724	0.985657	1.06778
0.141	1.08236	1.01699	0.985537	1.06788
0.142	1.08327	1.01674	0.985418	1.06797
0.143	1.08419	1.01649	0.9853	1.06807
0.144	1.08512	1.01623	0.985182	1.06816
0.145	1.08605	1.01597	0.985065	1.06825
0.146	1.08699	1.01571	0.984949	1.06833
0.147	1.08794	1.01545	0.984833	1.06841
0.148	1.08889	1.01518	0.984717	1.06849
0.149	1.08986	1.01492	0.984603	1.06857
0.15	1.09083	1.01465	0.984489	1.06864
0.151	1.09181	1.01438	0.984376	1.06871
0.152	1.09279	1.01411	0.984264	1.06878
0.153	1.09379	1.01384	0.984152	1.06885
0.154	1.09479	1.01356	0.984042	1.06891
0.155	1.0958	1.01329	0.983932	1.06897
0.156	1.09682	1.01301	0.983824	1.06902
0.157	1.09785	1.01273	0.983716	1.06907
0.158	1.09889	1.01245	0.98361	1.06912
0.159	1.09994	1.01217	0.983505	1.06917
0.16	1.10099	1.01189	0.983401	1.06921
0.161	1.10206	1.01161	0.983298	1.06924
0.162	1.10313	1.01132	0.983197	1.06928
0.163	1.10421	1.01104	0.983097	1.06931
0.164	1.1053	1.01076	0.982998	1.06933
0.165	1.10641	1.01047	0.982901	1.06936
0.166	1.10752	1.01019	0.982805	1.06938
0.167	1.10864	1.0099	0.982711	1.06939
0.168	1.10977	1.00961	0.982619	1.0694
0.169	1.11091	1.00933	0.982528	1.06941
0.17	1.11206	1.00904	0.98244	1.06941
0.171	1.11322	1.00875	0.982353	1.06941
0.172	1.11439	1.00846	0.982268	1.06941
0.173	1.11557	1.00818	0.982185	1.0694
0.174	1.11676	1.00789	0.982104	1.06939
0.175	1.11796	1.0076	0.982026	1.06937
0.176	1.11917	1.00731	0.981949	1.06935
0.177	1.12039	1.00703	0.981875	1.06932
0.178	1.12163	1.00674	0.981803	1.06929
0.179	1.12287	1.00645	0.981734	1.06926
0.18	1.12413	1.00617	0.981667	1.06922
0.181	1.12539	1.00588	0.981603	1.06918
0.182	1.12667	1.00559	0.981542	1.06914
0.183	1.12796	1.00531	0.981483	1.06909
0.184	1.12926	1.00503	0.981427	1.06904
0.185	1.13057	1.00474	0.981374	1.06898
0.186	1.1319	1.00446	0.981324	1.06892
0.187	1.13323	1.00418	0.981277	1.06885
0.188	1.13458	1.0039	0.981233	1.06878
0.189	1.13594	1.00362	0.981193	1.06871
0.19	1.13731	1.00334	0.981155	1.06863
0.191	1.1387	1.00307	0.981121	1.06855
0.192	1.14009	1.00279	0.981091	1.06846
0.193	1.1415	1.00252	0.981064	1.06837
0.194	1.14293	1.00224	0.98104	1.06828
0.195	1.14436	1.00197	0.981021	1.06818
0.196	1.14581	1.0017	0.981005	1.06808
0.197	1.14727	1.00143	0.980993	1.06797
0.198	1.14874	1.00117	0.980985	1.06786
0.199	1.15023	1.0009	0.98098	1.06775
0.2	1.15173	1.00064	0.98098	1.06763
0.201	1.15324	1.00038	0.980984	1.06751
0.202	1.15477	1.00012	0.980993	1.06739
0.203	1.15631	0.999863	0.981005	1.06726
0.204	1.15786	0.999608	0.981022	1.06713
0.205	1.15943	0.999355	0.981044	1.06699
0.206	1.16101	0.999105	0.981069	1.06685
0.207	1.1626	0.998856	0.9811	1.06671
0.208	1.16421	0.998611	0.981135	1.06657
0.209	1.16584	0.998367	0.981175	1.06642
0.21	1.16748	0.998126	0.98122	1.06627
0.211	1.16913	0.997888	0.981269	1.06611
0.212	1.17079	0.997652	0.981324	1.06595
0.213	1.17248	0.997419	0.981384	1.06579
0.214	1.17417	0.997189	0.981448	1.06563
0.215	1.17588	0.996962	0.981518	1.06546
0.216	1.17761	0.996737	0.981593	1.06529
0.217	1.17935	0.996516	0.981673	1.06511
0.218	1.1811	0.996297	0.981759	1.06494
0.219	1.18288	0.996082	0.98185	1.06476
0.22	1.18466	0.99587	0.981946	1.06458
0.221	1.18646	0.995661	0.982048	1.06439
0.222	1.18828	0.995455	0.982156	1.0642
0.223	1.19011	0.995253	0.982269	1.06401
0.224	1.19196	0.995054	0.982388	1.06382
0.225	1.19382	0.994859	0.982512	1.06363
0.226	1.1957	0.994668	0.982643	1.06343
0.227	1.1976	0.99448	0.982779	1.06324
0.228	1.19951	0.994296	0.982921	1.06304
0.229	1.20144	0.994115	0.983068	1.06283
0.23	1.20338	0.993939	0.983222	1.06263
0.231	1.20534	0.993766	0.983382	1.06242
0.232	1.20732	0.993598	0.983548	1.06222
0.233	1.20931	0.993433	0.98372	1.06201
0.234	1.21132	0.993273	0.983898	1.0618
0.235	1.21334	0.993117	0.984082	1.06159
0.236	1.21538	0.992965	0.984273	1.06137
0.237	1.21744	0.992818	0.984469	1.06116
0.238	1.21952	0.992675	0.984672	1.06094
0.239	1.22161	0.992537	0.984881	1.06073
0.24	1.22372	0.992403	0.985097	1.06051
0.241	1.22584	0.992274	0.985318	1.06029
0.242	1.22799	0.99215	0.985546	1.06007
0.243	1.23014	0.992031	0.985781	1.05985
0.244	1.23232	0.991916	0.986022	1.05963
0.245	1.23452	0.991807	0.986269	1.05941
0.246	1.23673	0.991703	0.986522	1.05919
0.247	1.23895	0.991603	0.986782	1.05897
0.248	1.2412	0.991509	0.987049	1.05875
0.249	1.24346	0.991421	0.987322	1.05852
0.25	1.24574	0.991337	0.987601	1.0583
0.251	1.24804	0.99126	0.987887	1.05808
0.252	1.25036	0.991187	0.988179	1.05786
0.253	1.25269	0.991121	0.988477	1.05764
0.254	1.25504	0.99106	0.988782	1.05742
0.255	1.25741	0.991005	0.989094	1.0572
0.256	1.2598	0.990956	0.989412	1.05698
0.257	1.2622	0.990913	0.989736	1.05676
0.258	1.26462	0.990875	0.990067	1.05654
0.259	1.26706	0.990845	0.990404	1.05632
0.26	1.26952	0.99082	0.990748	1.05611
0.261	1.27199	0.990801	0.991098	1.05589
0.262	1.27449	0.99079	0.991454	1.05568
0.263	1.277	0.990784	0.991816	1.05546
0.264	1.27953	0.990785	0.992185	1.05525
0.265	1.28208	0.990793	0.992561	1.05504
0.266	1.28464	0.990808	0.992942	1.05483
0.267	1.28722	0.99083	0.99333	1.05463
0.268	1.28983	0.990858	0.993723	1.05442
0.269	1.29245	0.990894	0.994124	1.05422
0.27	1.29508	0.990937	0.99453	1.05402
0.271	1.29774	0.990987	0.994942	1.05382
0.272	1.30042	0.991044	0.99536	1.05362
0.273	1.30311	0.99111	0.995785	1.05342
0.274	1.30582	0.991182	0.996215	1.05323
0.275	1.30855	0.991262	0.996651	1.05304
0.276	1.3113	0.99135	0.997093	1.05285
0.277	1.31406	0.991446	0.997542	1.05266
0.278	1.31685	0.99155	0.997995	1.05248
0.279	1.31965	0.991662	0.998455	1.0523
0.28	1.32247	0.991783	0.99892	1.05212
0.281	1.32531	0.991911	0.999391	1.05194
0.282	1.32817	0.992048	0.999868	1.05177
0.283	1.33104	0.992193	1.00035	1.0516
0.284	1.33394	0.992347	1.00084	1.05143
0.285	1.33685	0.99251	1.00133	1.05126
0.286	1.33978	0.992682	1.00183	1.0511
0.287	1.34273	0.992863	1.00233	1.05094
0.288	1.34569	0.993052	1.00284	1.05079
0.289	1.34868	0.993251	1.00336	1.05064
0.29	1.35168	0.993459	1.00388	1.05049
0.291	1.35471	0.993677	1.0044	1.05034
0.292	1.35775	0.993904	1.00493	1.0502
0.293	1.36081	0.994141	1.00546	1.05006
0.294	1.36388	0.994388	1.006	1.04993
0.295	1.36698	0.994644	1.00655	1.0498
0.296	1.37009	0.99491	1.0071	1.04967
0.297	1.37322	0.995187	1.00765	1.04955
0.298	1.37637	0.995474	1.00821	1.04943
0.299	1.37954	0.995771	1.00877	1.04931
0.3	1.38273	0.996079	1.00934	1.0492
0.301	1.38593	0.996397	1.00991	1.04909
0.302	1.38915	0.996726	1.01049	1.04899
0.303	1.39239	0.997066	1.01107	1.04889
0.304	1.39565	0.997417	1.01165	1.04879
0.305	1.39893	0.997779	1.01224	1.0487
0.306	1.40222	0.998153	1.01283	1.04861
0.307	1.40553	0.998537	1.01343	1.04852
0.308	1.40886	0.998933	1.01403	1.04844
0.309	1.41221	0.999341	1.01463	1.04837
0.31	1.41558	0.999761	1.01524	1.0483
0.311	1.41896	1.00019	1.01585	1.04823
0.312	1.42236	1.00064	1.01647	1.04817
0.313	1.42578	1.00109	1.01709	1.04811
0.314	1.42922	1.00156	1.01771	1.04805
0.315	1.43267	1.00204	1.01833	1.048
0.316	1.43614	1.00253	1.01896	1.04796
0.317	1.43963	1.00304	1.0196	1.04791
0.318	1.44314	1.00355	1.02023	1.04788
0.319	1.44666	1.00409	1.02087	1.04784
0.32	1.45021	1.00463	1.02151	1.04782
0.321	1.45376	1.00519	1.02215	1.04779
0.322	1.45734	1.00576	1.0228	1.04777
0.323	1.46093	1.00634	1.02345	1.04776
0.324	1.46454	1.00694	1.0241	1.04775
0.325	1.46817	1.00755	1.02476	1.04774
0.326	1.47182	1.00818	1.02542	1.04774
0.327	1.47548	1.00881	1.02608	1.04774
0.328	1.47916	1.00947	1.02674	1.04774
0.329	1.48285	1.01014	1.02741	1.04776
0.33	1.48656	1.01082	1.02808	1.04777
0.331	1.49029	1.01151	1.02875	1.04779
0.332	1.49404	1.01222	1.02942	1.04781
0.333	1.4978	1.01295	1.03009	1.04784
0.334	1.50158	1.01369	1.03077	1.04787
0.335	1.50537	1.01445	1.03145	1.04791
0.336	1.50918	1.01522	1.03213	1.04795
0.337	1.51301	1.016	1.03281	1.048
0.338	1.51685	1.0168	1.0335	1.04805
0.339	1.52071	1.01762	1.03419	1.0481
0.34	1.52459	1.01845	1.03487	1.04816
0.341	1.52848	1.0193	1.03556	1.04822
0.342	1.53239	1.02017	1.03626	1.04829
0.343	1.53632	1.02105	1.03695	1.04836
0.344	1.54025	1.02194	1.03765	1.04843
0.345	1.54421	1.02285	1.03834	1.04851
0.346	1.54818	1.02378	1.03904	1.04859
0.347	1.55217	1.02473	1.03974	1.04868
0.348	1.55617	1.02569	1.04044	1.04877
0.349	1.56019	1.02667	1.04115	1.04886
0.35	1.56422	1.02767	1.04185	1.04896
0.351	1.56827	1.02868	1.04256	1.04906
0.352	1.57233	1.02971	1.04327	1.04917
0.353	1.57641	1.03076	1.04398	1.04928
0.354	1.5805	1.03182	1.04469	1.04939
0.355	1.58461	1.03291	1.0454	1.04951
0.356	1.58873	1.03401	1.04611	1.04963
0.357	1.59287	1.03512	1.04683	1.04975
0.358	1.59702	1.03626	1.04754	1.04988
0.359	1.60119	1.03741	1.04826	1.05001
0.36	1.60537	1.03858	1.04898	1.05015
0.361	1.60956	1.03977	1.0497	1.05029
0.362	1.61377	1.04098	1.05042	1.05043
0.363	1.61799	1.04221	1.05114	1.05057
0.364	1.62223	1.04345	1.05187	1.05072
0.365	1.62648	1.04472	1.05259	1.05087
0.366	1.63075	1.046	1.05332	1.05103
0.367	1.63502	1.0473	1.05404	1.05118
0.368	1.63932	1.04862	1.05477	1.05134
0.369	1.64362	1.04996	1.0555	1.05151
0.37	1.64794	1.05132	1.05624	1.05167
0.371	1.65227	1.0527	1.05697	1.05184
0.372	1.65661	1.05409	1.05771	1.05202
0.373	1.66097	1.05551	1.05844	1.05219
0.374	1.66534	1.05694	1.05918	1.05237
0.375	1.66972	1.0584	1.05992	1.05255
0.376	1.67412	1.05987	1.06066	1.05273
0.377	1.67853	1.06137	1.0614	1.05292
0.378	1.68295	1.06288	1.06215	1.0531
0.379	1.68738	1.06442	1.06289	1.05329
0.38	1.69182	1.06597	1.06364	1.05349
0.381	1.69628	1.06755	1.06439	1.05368
0.382	1.70075	1.06914	1.06514	1.05388
0.383	1.70523	1.07076	1.0659	1.05408
0.384	1.70972	1.07239	1.06665	1.05428
0.385	1.71422	1.07405	1.06741	1.05448
0.386	1.71874	1.07572	1.06817	1.05469
0.387	1.72326	1.07742	1.06893	1.05489
0.388	1.7278	1.07914	1.0697	1.0551
0.389	1.73234	1.08088	1.07046	1.05531
0.39	1.7369	1.08263	1.07123	1.05553
0.391	1.74147	1.08441	1.072	1.05574
0.392	1.74605	1.08621	1.07278	1.05596
0.393	1.75064	1.08803	1.07355	1.05617
0.394	1.75523	1.08988	1.07433	1.05639
0.395	1.75984	1.09174	1.07511	1.05661
0.396	1.76446	1.09362	1.0759	1.05683
0.397	1.76909	1.09553	1.07669	1.05706
0.398	1.77373	1.09745	1.07748	1.05728
0.399	1.77837	1.0994	1.07827	1.05751
0.4	1.78303	1.10137	1.07907	1.05773
0.401	1.78769	1.10336	1.07987	1.05796
0.402	1.79237	1.10537	1.08068	1.05819
0.403	1.79705	1.1074	1.08148	1.05842
0.404	1.80174	1.10946	1.0823	1.05865
0.405	1.80644	1.11153	1.08311	1.05888
0.406	1.81114	1.11363	1.08393	1.05911
0.407	1.81586	1.11575	1.08475	1.05934
0.408	1.82058	1.11789	1.08558	1.05957
0.409	1.82531	1.12005	1.08641	1.05981
0.41	1.83005	1.12223	1.08725	1.06004
0.411	1.83479	1.12443	1.08809	1.06028
0.412	1.83954	1.12666	1.08894	1.06051
0.413	1.8443	1.1289	1.08979	1.06075
0.414	1.84906	1.13117	1.09064	1.06098
0.415		1.13346	1.0915	1.06122
0.416		1.13577	1.09237	1.06145
0.417		1.13811	1.09324	1.06169
0.418		1.14046	1.09411	1.06192
0.419		1.14284	1.09499	1.06216
0.42		1.14523	1.09588	1.06239
0.421		1.14765	1.09677	1.06263
0.422		1.15009	1.09767	1.06287
0.423		1.15255	1.09858	1.0631
0.424		1.15504	1.09949	1.06333
0.425		1.15754	1.10041	1.06357
0.426		1.16007	1.10133	1.0638
0.427		1.16262	1.10226	1.06404
0.428		1.16518	1.1032	1.06427
0.429		1.16777	1.10414	1.0645
0.43		1.17038	1.10509	1.06474
0.431		1.17302	1.10605	1.06497
0.432		1.17567	1.10702	1.0652
0.433		1.17835	1.10799	1.06543
0.434		1.18104	1.10897	1.06566
0.435		1.18376	1.10996	1.06589
0.436		1.1865	1.11096	1.06611
0.437		1.18926	1.11196	1.06634
0.438		1.19203	1.11297	1.06657
0.439		1.19484	1.11399	1.06679
0.44		1.19766	1.11502	1.06701
0.441		1.2005	1.11606	1.06724
0.442		1.20336	1.11711	1.06746
0.443		1.20625	1.11816	1.06768
0.444		1.20915	1.11923	1.0679
0.445		1.21207	1.1203	1.06812
0.446		1.21502	1.12139	1.06833
0.447		1.21798	1.12248	1.06855
0.448		1.22097	1.12358	1.06876
0.449		1.22398	1.1247	1.06898
0.45		1.227	1.12582	1.06919
0.451		1.23005	1.12695	1.0694
0.452		1.23311	1.12809	1.06961
0.453		1.2362	1.12925	1.06982
0.454		1.23931	1.13041	1.07002
0.455		1.24243	1.13158	1.07023
0.456		1.24558	1.13277	1.07043
0.457		1.24874	1.13396	1.07063
0.458		1.25192	1.13517	1.07083
0.459		1.25513	1.13639	1.07103
0.46		1.25835	1.13762	1.07123
0.461		1.26159	1.13886	1.07142
0.462		1.26485	1.14011	1.07161
0.463		1.26813	1.14137	1.07181
0.464		1.27143	1.14265	1.072
0.465		1.27474	1.14394	1.07219
0.466		1.27808	1.14523	1.07237
0.467		1.28143	1.14655	1.07256
0.468		1.28481	1.14787	1.07274
0.469		1.2882	1.1492	1.07292
0.47		1.2916	1.15055	1.0731
0.471		1.29503	1.15191	1.07328
0.472		1.29847	1.15329	1.07346
0.473		1.30194	1.15467	1.07363
0.474		1.30542	1.15607	1.0738
0.475		1.30891	1.15748	1.07397
0.476		1.31243	1.15891	1.07414
0.477		1.31596	1.16034	1.07431
0.478		1.31951	1.16179	1.07447
0.479		1.32307	1.16326	1.07464
0.48		1.32666	1.16473	1.0748
0.481		1.33026	1.16622	1.07496
0.482		1.33387	1.16773	1.07512
0.483		1.33751	1.16925	1.07527
0.484		1.34115	1.17078	1.07543
0.485		1.34482	1.17232	1.07558
0.486		1.3485	1.17388	1.07573
0.487		1.3522	1.17545	1.07588
0.488		1.35591	1.17704	1.07603
0.489		1.35964	1.17864	1.07617
0.49		1.36338	1.18025	1.07631
0.491		1.36714	1.18188	1.07646
0.492		1.37092	1.18352	1.0766
0.493		1.37471	1.18518	1.07673
0.494		1.37851	1.18685	1.07687
0.495		1.38233	1.18853	1.077
0.496		1.38616	1.19023	1.07714
0.497		1.39001	1.19194	1.07727
0.498		1.39387	1.19367	1.0774
0.499		1.39775	1.19541	1.07753
0.5		1.40164	1.19716	1.07765
0.501		1.40555	1.19893	1.07778
0.502		1.40947	1.20071	1.0779
0.503		1.4134	1.20251	1.07802
0.504		1.41734	1.20432	1.07814
0.505		1.4213	1.20615	1.07826
0.506		1.42527	1.20799	1.07837
0.507		1.42926	1.20984	1.07849
0.508		1.43325	1.21171	1.0786
0.509		1.43726	1.2136	1.07871
0.51		1.44129	1.21549	1.07882
0.511		1.44532	1.2174	1.07893
0.512		1.44937	1.21933	1.07904
0.513		1.45343	1.22127	1.07915
0.514		1.4575	1.22322	1.07925
0.515		1.46158	1.22519	1.07936
0.516		1.46568	1.22717	1.07946
0.517		1.46978	1.22917	1.07956
0.518		1.4739	1.23118	1.07966
0.519		1.47803	1.2332	1.07976
0.52		1.48217	1.23524	1.07986
0.521		1.48632	1.23729	1.07995
0.522		1.49048	1.23935	1.08005
0.523		1.49465	1.24143	1.08014
0.524		1.49883	1.24352	1.08023
0.525		1.50302	1.24562	1.08033
0.526		1.50722	1.24774	1.08042
0.527		1.51143	1.24987	1.08051
0.528		1.51565	1.25202	1.0806
0.529		1.51989	1.25417	1.08068
0.53		1.52413	1.25634	1.08077
0.531		1.52837	1.25853	1.08086
0.532		1.53263	1.26072	1.08094
0.533		1.5369	1.26293	1.08103
0.534		1.54118	1.26516	1.08111
0.535		1.54546	1.26739	1.0812
0.536		1.54976	1.26964	1.08128
0.537		1.55406	1.27189	1.08136
0.538		1.55837	1.27417	1.08145
0.539		1.56268	1.27645	1.08153
0.54		1.56701	1.27874	1.08161
0.541		1.57134	1.28105	1.08169
0.542		1.57569	1.28337	1.08177
0.543		1.58003	1.2857	1.08185
0.544		1.58439	1.28804	1.08193
0.545		1.58875	1.2904	1.08201
0.546		1.59312	1.29276	1.08209
0.547		1.5975	1.29513	1.08217
0.548		1.60188	1.29752	1.08225
0.549		1.60627	1.29992	1.08233
0.55		1.61067	1.30233	1.08241
0.551		1.61507	1.30474	1.08249
0.552		1.61948	1.30717	1.08257
0.553		1.6239	1.30961	1.08265
0.554		1.62832	1.31206	1.08273
0.555		1.63275	1.31452	1.08281
0.556		1.63718	1.31699	1.08289
0.557		1.64162	1.31947	1.08297
0.558		1.64606	1.32196	1.08305
0.559		1.65051	1.32445	1.08313
0.56		1.65496	1.32696	1.08322
0.561		1.65942	1.32948	1.0833
0.562		1.66388	1.332	1.08338
0.563		1.66835	1.33453	1.08347
0.564		1.67282	1.33708	1.08355
0.565		1.6773	1.33963	1.08364
0.566		1.68178	1.34219	1.08372
0.567		1.68626	1.34475	1.08381
0.568		1.69075	1.34733	1.0839
0.569		1.69524	1.34991	1.08398
0.57		1.69974	1.3525	1.08407
0.571		1.70424	1.3551	1.08416
0.572		1.70874	1.3577	1.08425
0.573		1.71324	1.36031	1.08435
0.574		1.71775	1.36293	1.08444
0.575		1.72226	1.36556	1.08453
0.576		1.72678	1.36819	1.08463
0.577		1.7313	1.37083	1.08473
0.578		1.73581	1.37347	1.08482
0.579		1.74034	1.37612	1.08492
0.58		1.74486	1.37878	1.08502
0.581		1.74939	1.38144	1.08513
0.582		1.75391	1.38411	1.08523
0.583		1.75844	1.38679	1.08533
0.584		1.76298	1.38947	1.08544
0.585		1.76751	1.39215	1.08555
0.586		1.77204	1.39484	1.08566
0.587		1.77658	1.39754	1.08577
0.588		1.78112	1.40023	1.08588
0.589		1.78566	1.40294	1.086
0.59		1.79019	1.40565	1.08611
0.591		1.79473	1.40836	1.08623
0.592		1.79927	1.41108	1.08635
0.593		1.80382	1.4138	1.08647
0.594		1.80836	1.41652	1.08659
0.595		1.8129	1.41925	1.08672
0.596		1.81744	1.42198	1.08684
0.597		1.82198	1.42471	1.08697
0.598		1.82652	1.42745	1.0871
0.599		1.83106	1.43019	1.08724
0.6		1.8356	1.43294	1.08737
0.601		1.84014	1.43568	1.08751
0.602		1.84468	1.43843	1.08765
0.603		1.84922	1.44119	1.08779
0.604		1.85375	1.44394	1.08793
0.605		1.85829	1.4467	1.08808
0.606		1.86282	1.44946	1.08822
0.607		1.86736	1.45222	1.08837
0.608		1.87189	1.45498	1.08852
0.609		1.87641	1.45775	1.08868
0.61		1.88094	1.46051	1.08883
0.611		1.88547	1.46328	1.08899
0.612		1.88999	1.46605	1.08915
0.613		1.89451	1.46882	1.08931
0.614		1.89903	1.47159	1.08948
0.615		1.90354	1.47436	1.08965
0.616		1.90805	1.47714	1.08982
0.617		1.91256	1.47991	1.08999
0.618		1.91707	1.48269	1.09016
0.619		1.92157	1.48546	1.09034
0.62		1.92607	1.48824	1.09052
0.621		1.93056	1.49102	1.0907
0.622		1.93505	1.49379	1.09088
0.623		1.93954	1.49657	1.09107
0.624		1.94402	1.49935	1.09125
0.625		1.9485	1.50213	1.09145
0.626		1.95297	1.50491	1.09164
0.627		1.95744	1.50769	1.09183
0.628		1.96191	1.51046	1.09203
0.629		1.96637	1.51324	1.09223
0.63		1.97082	1.51602	1.09243
0.631		1.97527	1.5188	1.09264
0.632		1.97971	1.52157	1.09284
0.633		1.98415	1.52435	1.09305
0.634		1.98858	1.52713	1.09326
0.635		1.993	1.5299	1.09348
0.636		1.99742	1.53268	1.09369
0.637		2.00183	1.53545	1.09391
0.638		2.00624	1.53823	1.09413
0.639		2.01064	1.541	1.09435
0.64			1.54377	1.09457
0.641			1.54655	1.0948
0.642			1.54932	1.09503
0.643			1.55209	1.09526
0.644			1.55486	1.09549
0.645			1.55762	1.09573
0.646			1.56039	1.09596
0.647			1.56316	1.0962
0.648			1.56592	1.09644
0.649			1.56869	1.09668
0.65			1.57145	1.09693
0.651			1.57421	1.09717
0.652			1.57697	1.09742
0.653			1.57973	1.09767
0.654			1.58249	1.09792
0.655			1.58525	1.09817
0.656			1.58801	1.09843
0.657			1.59076	1.09868
0.658			1.59352	1.09894
0.659			1.59627	1.0992
0.66			1.59903	1.09946
0.661			1.60178	1.09972
0.662			1.60453	1.09998
0.663			1.60728	1.10025
0.664			1.61003	1.10051
0.665			1.61277	1.10078
0.666			1.61552	1.10105
0.667			1.61827	1.10131
0.668			1.62101	1.10158
0.669			1.62375	1.10185
0.67			1.6265	1.10212
0.671			1.62924	1.1024
0.672			1.63198	1.10267
0.673			1.63472	1.10294
0.674			1.63746	1.10321
0.675			1.6402	1.10349
0.676			1.64294	1.10376
0.677			1.64568	1.10404
0.678			1.64841	1.10431
0.679			1.65115	1.10459
0.68			1.65388	1.10486
0.681			1.65662	1.10514
0.682			1.65935	1.10541
0.683			1.66209	1.10569
0.684			1.66482	1.10596
0.685			1.66755	1.10624
0.686			1.67029	1.10651
0.687			1.67302	1.10679
0.688			1.67575	1.10706
0.689			1.67849	1.10733
0.69			1.68122	1.1076
0.691			1.68395	1.10787
0.692			1.68668	1.10814
0.693			1.68941	1.10841
0.694			1.69214	1.10868
0.695			1.69488	1.10895
0.696			1.69761	1.10921
0.697			1.70034	1.10948
0.698			1.70307	1.10974
0.699			1.7058	1.11
0.7			1.70854	1.11026
0.701			1.71127	1.11052
0.702			1.714	1.11078
0.703			1.71673	1.11103
0.704			1.71947	1.11129
0.705			1.7222	1.11154
0.706			1.72494	1.11179
0.707			1.72767	1.11203
0.708			1.73041	1.11228
0.709			1.73314	1.11252
0.71			1.73588	1.11276
0.711			1.73862	1.113
0.712			1.74135	1.11323
0.713			1.74409	1.11346
0.714			1.74683	1.11369
0.715			1.74957	1.11392
0.716			1.75231	1.11414
0.717			1.75505	1.11436
0.718			1.75779	1.11458
0.719			1.76053	1.11479
0.72			1.76328	1.115
0.721			1.76602	1.1152
0.722			1.76877	1.11541
0.723			1.77151	1.11561
0.724			1.77426	1.1158
0.725			1.777	1.11599
0.726			1.77975	1.11618
0.727			1.7825	1.11636
0.728			1.78525	1.11654
0.729			1.788	1.11672
0.73			1.79075	1.11689
0.731			1.7935	1.11706
0.732			1.79626	1.11722
0.733			1.79901	1.11738
0.734			1.80176	1.11753
0.735			1.80452	1.11768
0.736			1.80727	1.11782
0.737			1.81003	1.11796
0.738			1.81279	1.1181
0.739			1.81555	1.11823
0.74			1.8183	1.11835
0.741			1.82106	1.11847
0.742			1.82382	1.11858
0.743			1.82658	1.11869
0.744			1.82934	1.1188
0.745			1.8321	1.1189
0.746			1.83486	1.11899
0.747			1.83763	1.11908
0.748			1.84039	1.11916
0.749			1.84315	1.11923
0.75			1.84591	1.1193
0.751			1.84868	1.11937
0.752			1.85144	1.11943
0.753			1.8542	1.11948
0.754			1.85696	1.11953
0.755			1.85973	1.11957
0.756			1.86249	1.11961
0.757			1.86525	1.11964
0.758			1.86801	1.11966
0.759			1.87078	1.11968
0.76			1.87354	1.11969
0.761			1.8763	1.1197
0.762			1.87906	1.1197
0.763			1.88182	1.11969
0.764			1.88458	1.11968
0.765			1.88733	1.11966
0.766			1.89009	1.11963
0.767			1.89285	1.1196
0.768			1.8956	1.11956
0.769			1.89835	1.11952
0.77			1.90111	1.11947
0.771			1.90386	1.11941
0.772			1.90661	1.11934
0.773			1.90936	1.11927
0.774			1.9121	1.1192
0.775			1.91485	1.11911
0.776			1.91759	1.11903
0.777			1.92033	1.11893
0.778			1.92307	1.11883
0.779			1.9258	1.11872
0.78			1.92853	1.1186
0.781			1.93127	1.11848
0.782			1.93399	1.11835
0.783			1.93672	1.11822
0.784			1.93944	1.11808
0.785			1.94216	1.11793
0.786			1.94488	1.11778
0.787			1.94759	1.11762
0.788			1.9503	1.11745
0.789			1.95301	1.11728
0.79			1.95571	1.1171
0.791			1.95841	1.11691
0.792			1.96111	1.11672
0.793			1.9638	1.11652
0.794			1.96648	1.11632
0.795			1.96917	1.11611
0.796			1.97185	1.11589
0.797			1.97452	1.11567
0.798			1.97719	1.11544
0.799			1.97985	1.11521
0.8			1.98251	1.11497
0.801			1.98517	1.11472
0.802			1.98782	1.11447
0.803			1.99046	1.11421
0.804			1.9931	1.11395
0.805			1.99574	1.11368
0.806			1.99836	1.11341
0.807			2.00099	1.11313
0.808			2.0036	1.11284
0.809			2.00621	1.11255
0.81			2.00881	1.11226
0.811			2.01141	1.11195
0.812			2.014	1.11165
0.813			2.01659	1.11134
0.814			2.01916	1.11102
0.815			2.02173	1.1107
0.816			2.0243	1.11037
0.817			2.02685	1.11004
0.818			2.0294	1.10971
0.819			2.03194	1.10937
0.82			2.03448	1.10902
0.821			2.037	1.10867
0.822			2.03952	1.10832
0.823			2.04203	1.10796
0.824			2.04454	1.1076
0.825			2.04703	1.10723
0.826			2.04952	1.10686
0.827			2.052	1.10649
0.828			2.05447	1.10611
0.829			2.05693	1.10573
0.83			2.05938	1.10534
0.831			2.06182	1.10495
0.832			2.06426	1.10456
0.833			2.06668	1.10416
0.834			2.0691	1.10377
0.835			2.07151	1.10336
0.836			2.0739	1.10296
0.837			2.07629	1.10255
0.838			2.07867	1.10214
0.839			2.08104	1.10173
0.84			2.0834	1.10131
0.841			2.08575	1.10089
0.842			2.08809	1.10047
0.843			2.09042	1.10005
0.844			2.09274	1.09962
0.845			2.09504	1.09919
0.846			2.09734	1.09876
0.847			2.09963	1.09833
0.848			2.10191	1.0979
0.849			2.10418	1.09746
0.85			2.10643	1.09703
0.851			2.10868	1.09659
0.852			2.11092	1.09615
0.853			2.11314	1.09571
0.854			2.11535	1.09527
0.855			2.11756	1.09483
0.856			2.11975	1.09438
0.857			2.12193	1.09394
0.858			2.1241	1.09349
0.859			2.12626	1.09305
0.86			2.12841	1.0926
0.861			2.13054	1.09216
0.862			2.13267	1.09171
0.863			2.13478	1.09126
0.864			2.13688	1.09082
0.865			2.13897	1.09037
0.866			2.14105	1.08992
0.867			2.14312	1.08948
0.868				1.08903
0.869				1.08859
0.87				1.08814
0.871				1.0877
0.872				1.08726
0.873				1.08682
0.874				1.08637
0.875				1.08593
0.876				1.0855
0.877				1.08506
0.878				1.08462
0.879				1.08419
0.88				1.08376
0.881				1.08333
0.882				1.0829
0.883				1.08247
0.884				1.08204
0.885				1.08162
0.886				1.0812
0.887				1.08078
0.888				1.08036
0.889				1.07995
0.89				1.07954
0.891				1.07913
0.892				1.07872
0.893				1.07832
0.894				1.07792
0.895				1.07752
0.896				1.07712
0.897				1.07673
0.898				1.07634
0.899				1.07595
0.9				1.07557
0.901				1.07519
0.902				1.07481
0.903				1.07444
0.904				1.07407
0.905				1.07371
0.906				1.07334
0.907				1.07298
0.908				1.07263
0.909				1.07228
0.91				1.07193
0.911				1.07159
0.912				1.07125
0.913				1.07091
0.914				1.07058
0.915				1.07025
0.916				1.06993
0.917				1.06961
0.918				1.06929
0.919				1.06898
0.92				1.06867
0.921				1.06837
0.922				1.06807
0.923				1.06777
0.924				1.06748
0.925				1.0672
0.926				1.06691
0.927				1.06664
0.928				1.06636
0.929				1.06609
0.93				1.06583
0.931				1.06557
0.932				1.06531
0.933				1.06506
0.934				1.06482
0.935				1.06458
0.936				1.06434
0.937				1.0641
0.938				1.06388
0.939				1.06365
0.94				1.06343
0.941				1.06322
0.942				1.06301
0.943				1.0628
0.944				1.0626
0.945				1.0624
0.946				1.06221
0.947				1.06202
0.948				1.06184
0.949				1.06166
0.95				1.06149
0.951				1.06132
0.952				1.06115
0.953				1.06099
0.954				1.06083
0.955				1.06068
0.956				1.06053
0.957				1.06039
0.958				1.06025
0.959				1.06012
0.96				1.05999
0.961				1.05986
0.962				1.05974
0.963				1.05962
0.964				1.05951
0.965				1.0594
0.966				1.05929
0.967				1.05919
0.968				1.05909
0.969				1.059
0.97				1.05891
0.971				1.05883
0.972				1.05875
0.973				1.05867
0.974				1.0586
0.975				1.05853
0.976				1.05846
0.977				1.0584
0.978				1.05835
0.979				1.05829
0.98				1.05824
0.981				1.0582
0.982				1.05815
0.983				1.05812
0.984				1.05808
0.985				1.05805
0.986				1.05802
0.987				1.058
0.988				1.05798
0.989				1.05796
0.99				1.05794
0.991				1.05793
0.992				1.05793
0.993				1.05792
0.994				1.05792
0.995				1.05792
0.996				1.05793
0.997				1.05794
0.998				1.05795
0.999				1.05796
1				1.05798
1.001				1.058
1.002				1.05802
1.003				1.05805
1.004				1.05808
1.005				1.05811
1.006				1.05815
1.007				1.05819
1.008				1.05823
1.009				1.05827
1.01				1.05832
1.011				1.05836
1.012				1.05842
1.013				1.05847
1.014				1.05853
1.015				1.05859
1.016				1.05865
1.017				1.05871
1.018				1.05878
1.019				1.05884
1.02				1.05892
1.021				1.05899
1.022				1.05906
1.023				1.05914
1.024				1.05922
1.025				1.0593
1.026				1.05939
1.027				1.05947
1.028				1.05956
1.029				1.05965
1.03				1.05974
1.031				1.05984
1.032				1.05993
1.033				1.06003
1.034				1.06013
1.035				1.06024
1.036				1.06034
1.037				1.06044
1.038				1.06055
1.039				1.06066
1.04				1.06077
1.041				1.06089
1.042				1.061
1.043				1.06112
1.044				1.06123
1.045				1.06135
1.046				1.06147
1.047				1.0616
1.048				1.06172
1.049				1.06185
1.05				1.06197
1.051				1.0621
1.052				1.06223
1.053				1.06237
1.054				1.0625
1.055				1.06263
1.056				1.06277
1.057				1.06291
1.058				1.06305
1.059				1.06319
1.06				1.06333
1.061				1.06347
1.062				1.06361
1.063				1.06376
1.064				1.06391
1.065				1.06406
1.066				1.0642
1.067				1.06436
1.068				1.06451
1.069				1.06466
1.07				1.06481
1.071				1.06497
1.072				1.06513
1.073				1.06528
1.074				1.06544
1.075				1.0656
1.076				1.06576
1.077				1.06593
1.078				1.06609
1.079				1.06625
1.08				1.06642
1.081				1.06659
1.082				1.06676
1.083				1.06692
1.084				1.06709
1.085				1.06726
1.086				1.06744
1.087				1.06761
1.088				1.06778
1.089				1.06796
1.09				1.06813
1.091				1.06831
1.092				1.06849
1.093				1.06867
1.094				1.06885
1.095				1.06903
1.096				1.06921
1.097				1.06939
1.098				1.06958
1.099				1.06976
1.1				1.06995
1.101				1.07013
1.102				1.07032
1.103				1.07051
1.104				1.0707
1.105				1.07089
1.106				1.07108
1.107				1.07127
1.108				1.07146
1.109				1.07165
1.11				1.07185
1.111				1.07204
1.112				1.07224
1.113				1.07243
1.114				1.07263
1.115				1.07283
1.116				1.07303
1.117				1.07323
1.118				1.07343
1.119				1.07363
1.12				1.07383
1.121				1.07403
1.122				1.07424
1.123				1.07444
1.124				1.07465
1.125				1.07485
1.126				1.07506
1.127				1.07526
1.128				1.07547
1.129				1.07568
1.13				1.07589
1.131				1.0761
1.132				1.07631
1.133				1.07652
1.134				1.07673
1.135				1.07694
1.136				1.07715
1.137				1.07737
1.138				1.07758
1.139				1.0778
1.14				1.07801
1.141				1.07823
1.142				1.07844
1.143				1.07866
1.144				1.07888
1.145				1.07909
1.146				1.07931
1.147				1.07953
1.148				1.07975
1.149				1.07997
1.15				1.08019
1.151				1.08041
1.152				1.08063
1.153				1.08085
1.154				1.08107
1.155				1.08129
1.156				1.08151
1.157				1.08173
1.158				1.08196
1.159				1.08218
1.16				1.0824
1.161				1.08263
1.162				1.08285
1.163				1.08307
1.164				1.0833
1.165				1.08352
1.166				1.08375
1.167				1.08397
1.168				1.0842
1.169				1.08442
1.17				1.08465
1.171				1.08487
1.172				1.0851
1.173				1.08532
1.174				1.08555
1.175				1.08577
1.176				1.086
1.177				1.08622
1.178				1.08645
1.179				1.08667
1.18				1.0869
1.181				1.08713
1.182				1.08735
1.183				1.08758
1.184				1.0878
1.185				1.08802
1.186				1.08825
1.187				1.08847
1.188				1.0887
1.189				1.08892
1.19				1.08915
1.191				1.08937
1.192				1.08959
1.193				1.08981
1.194				1.09004
1.195				1.09026
1.196				1.09048
1.197				1.0907
1.198				1.09092
1.199				1.09114
1.2				1.09136
1.201				1.09158
1.202				1.0918
1.203				1.09202
1.204				1.09224
1.205				1.09246
1.206				1.09267
1.207				1.09289
1.208				1.09311
1.209				1.09332
1.21				1.09353
1.211				1.09375
1.212				1.09396
1.213				1.09417
1.214				1.09439
1.215				1.0946
1.216				1.09481
1.217				1.09502
1.218				1.09523
1.219				1.09543
1.22				1.09564
1.221				1.09585
1.222				1.09605
1.223				1.09626
1.224				1.09646
1.225				1.09666
1.226				1.09687
1.227				1.09707
1.228				1.09727
1.229				1.09747
1.23				1.09766
1.231				1.09786
1.232				1.09806
1.233				1.09825
1.234				1.09845
1.235				1.09864
1.236				1.09883
1.237				1.09902
1.238				1.09921
1.239				1.0994
1.24				1.09959
1.241				1.09978
1.242				1.09996
1.243				1.10015
1.244				1.10033
1.245				1.10051
1.246				1.10069
1.247				1.10088
1.248				1.10105
1.249				1.10123
1.25				1.10141
1.251				1.10158
1.252				1.10176
1.253				1.10193
1.254				1.1021
1.255				1.10227
1.256				1.10244
1.257				1.10261
1.258				1.10278
1.259				1.10295
1.26				1.10311
1.261				1.10327
1.262				1.10344
1.263				1.1036
1.264				1.10376
1.265				1.10392
1.266				1.10408
1.267				1.10423
1.268				1.10439
1.269				1.10454
1.27				1.1047
1.271				1.10485
1.272				1.105
1.273				1.10515
1.274				1.1053
1.275				1.10545
1.276				1.10559
1.277				1.10574
1.278				1.10588
1.279				1.10603
1.28				1.10617
1.281				1.10631
1.282				1.10645
1.283				1.10659
1.284				1.10673
1.285				1.10687
1.286				1.107
1.287				1.10714
1.288				1.10727
1.289				1.10741
1.29				1.10754
1.291				1.10767
1.292				1.1078
1.293				1.10793
1.294				1.10806
1.295				1.10819
1.296				1.10832
1.297				1.10844
1.298				1.10857
1.299				1.1087
1.3				1.10882
1.301				1.10894
1.302				1.10907
1.303				1.10919
1.304				1.10931
1.305				1.10943
1.306				1.10955
1.307				1.10967
1.308				1.10979
1.309				1.10991
1.31				1.11003
1.311				1.11015
1.312				1.11027
1.313				1.11038
1.314				1.1105
1.315				1.11062
1.316				1.11073
1.317				1.11085
1.318				1.11096
1.319				1.11108
1.32				1.11119
1.321				1.11131
1.322				1.11142
1.323				1.11154
1.324				1.11165
1.325				1.11176
1.326				1.11188
1.327				1.11199
1.328				1.11211
1.329				1.11222
1.33				1.11233
1.331				1.11245
1.332				1.11256
1.333				1.11267
1.334				1.11279
1.335				1.1129
1.336				1.11302
1.337				1.11313
1.338				1.11324
1.339				1.11336
1.34				1.11347
1.341				1.11359
1.342				1.1137
1.343				1.11382
1.344				1.11393
1.345				1.11405
1.346				1.11417
1.347				1.11428
1.348				1.1144
1.349				1.11452
1.35				1.11464
1.351				1.11476
1.352				1.11487
1.353				1.11499
1.354				1.11511
1.355				1.11524
1.356				1.11536
1.357				1.11548
1.358				1.1156
1.359				1.11572
1.36				1.11585
1.361				1.11597
1.362				1.11609
1.363				1.11622
1.364				1.11635
1.365				1.11647
1.366				1.1166
1.367				1.11673
1.368				1.11686
1.369				1.11699
1.37				1.11712
1.371				1.11725
1.372				1.11738
1.373				1.11751
1.374				1.11764
1.375				1.11778
1.376				1.11791
1.377				1.11805
1.378				1.11818
1.379				1.11832
1.38				1.11846
1.381				1.11859
1.382				1.11873
1.383				1.11887
1.384				1.11901
1.385				1.11916
1.386				1.1193
1.387				1.11944
1.388				1.11958
1.389				1.11973
1.39				1.11987
1.391				1.12002
1.392				1.12017
1.393				1.12031
1.394				1.12046
1.395				1.12061
1.396				1.12076
1.397				1.12091
1.398				1.12106
1.399				1.12122
1.4				1.12137
1.401				1.12152
1.402				1.12168
1.403				1.12183
1.404				1.12199
1.405				1.12214
1.406				1.1223
1.407				1.12246
1.408				1.12261
1.409				1.12277
1.41				1.12293
1.411				1.12309
1.412				1.12325
1.413				1.12341
1.414				1.12357
1.415				1.12374
1.416				1.1239
1.417				1.12406
1.418				1.12423
1.419				1.12439
1.42				1.12456
1.421				1.12472
1.422				1.12489
1.423				1.12505
1.424				1.12522
1.425				1.12539
1.426				1.12555
1.427				1.12572
1.428				1.12589
1.429				1.12606
1.43				1.12623
1.431				1.1264
1.432				1.12657
1.433				1.12674
1.434				1.12691
1.435				1.12708
1.436				1.12725
1.437				1.12742
1.438				1.12759
1.439				1.12776
1.44				1.12793
1.441				1.1281
1.442				1.12828
1.443				1.12845
1.444				1.12862
1.445				1.1288
1.446				1.12897
1.447				1.12914
1.448				1.12932
1.449				1.12949
1.45				1.12966
1.451				1.12984
1.452				1.13001
1.453				1.13019
1.454				1.13036
1.455				1.13053
1.456				1.13071
1.457				1.13088
1.458				1.13106
1.459				1.13123
1.46				1.13141
1.461				1.13159
1.462				1.13176
1.463				1.13194
1.464				1.13211
1.465				1.13229
1.466				1.13247
1.467				1.13264
1.468				1.13282
1.469				1.133
1.47				1.13317
1.471				1.13335
1.472				1.13353
1.473				1.13371
1.474				1.13388
1.475				1.13406
1.476				1.13424
1.477				1.13442
1.478				1.1346
1.479				1.13478
1.48				1.13496
1.481				1.13514
1.482				1.13532
1.483				1.1355
1.484				1.13568
1.485				1.13586
1.486				1.13605
1.487				1.13623
1.488				1.13641
1.489				1.1366
1.49				1.13678
1.491				1.13697
1.492				1.13715
1.493				1.13734
1.494				1.13752
1.495				1.13771
1.496				1.1379
1.497				1.13809
1.498				1.13828
[truncated: 1 more rows]
