# Supplementary material for: Evidence accumulation relates to perceptual consciousness and monitoring
Source: Nat Commun. 2021 May 31;12:3261. doi: 10.1038/s41467-021-23540-y (PMC8166835; doi:10.1038/s41467-021-23540-y)
Supplement: Supplementary file 4 — Source Data [file 41467_2021_23540_MOESM4_ESM.zip › Supplementary Data/SFig.2c.xls]

## Sheet: Sheet1
time	slow	mid	fast	miss
-0.5	1.15508	1.17548	1.26519	1.21501
-0.499	1.15632	1.17331	1.2665	1.21491
-0.498	1.15757	1.17112	1.2678	1.21482
-0.497	1.15882	1.16893	1.2691	1.21471
-0.496	1.16008	1.16673	1.27039	1.2146
-0.495	1.16134	1.16451	1.27167	1.21449
-0.494	1.1626	1.16229	1.27295	1.21438
-0.493	1.16386	1.16006	1.27422	1.21426
-0.492	1.16512	1.15782	1.27548	1.21413
-0.491	1.16639	1.15557	1.27673	1.214
-0.49	1.16766	1.15331	1.27798	1.21387
-0.489	1.16893	1.15104	1.27921	1.21373
-0.488	1.1702	1.14877	1.28044	1.21359
-0.487	1.17148	1.14648	1.28166	1.21345
-0.486	1.17276	1.14419	1.28287	1.2133
-0.485	1.17403	1.1419	1.28407	1.21314
-0.484	1.17531	1.13959	1.28526	1.21299
-0.483	1.17659	1.13728	1.28644	1.21282
-0.482	1.17787	1.13496	1.28761	1.21266
-0.481	1.17916	1.13263	1.28877	1.21249
-0.48	1.18044	1.1303	1.28992	1.21231
-0.479	1.18172	1.12797	1.29106	1.21214
-0.478	1.18301	1.12562	1.29219	1.21195
-0.477	1.18429	1.12327	1.29331	1.21177
-0.476	1.18558	1.12092	1.29442	1.21158
-0.475	1.18686	1.11856	1.29551	1.21138
-0.474	1.18815	1.1162	1.29659	1.21118
-0.473	1.18943	1.11383	1.29767	1.21098
-0.472	1.19072	1.11146	1.29872	1.21077
-0.471	1.192	1.10908	1.29977	1.21056
-0.47	1.19329	1.1067	1.30081	1.21035
-0.469	1.19457	1.10432	1.30183	1.21013
-0.468	1.19585	1.10193	1.30284	1.20991
-0.467	1.19713	1.09954	1.30383	1.20968
-0.466	1.19841	1.09715	1.30481	1.20945
-0.465	1.19968	1.09476	1.30578	1.20921
-0.464	1.20096	1.09236	1.30674	1.20897
-0.463	1.20223	1.08996	1.30768	1.20873
-0.462	1.2035	1.08756	1.30861	1.20848
-0.461	1.20477	1.08516	1.30952	1.20823
-0.46	1.20603	1.08276	1.31042	1.20797
-0.459	1.20729	1.08036	1.31131	1.20771
-0.458	1.20855	1.07795	1.31218	1.20745
-0.457	1.20981	1.07555	1.31303	1.20718
-0.456	1.21106	1.07315	1.31387	1.20691
-0.455	1.21231	1.07074	1.3147	1.20664
-0.454	1.21356	1.06834	1.31551	1.20636
-0.453	1.2148	1.06593	1.31631	1.20607
-0.452	1.21604	1.06353	1.31709	1.20578
-0.451	1.21727	1.06113	1.31785	1.20549
-0.45	1.2185	1.05873	1.3186	1.2052
-0.449	1.21972	1.05633	1.31933	1.2049
-0.448	1.22094	1.05394	1.32005	1.20459
-0.447	1.22215	1.05154	1.32075	1.20429
-0.446	1.22336	1.04915	1.32144	1.20397
-0.445	1.22456	1.04676	1.32211	1.20366
-0.444	1.22576	1.04437	1.32276	1.20334
-0.443	1.22695	1.04199	1.3234	1.20301
-0.442	1.22813	1.03961	1.32401	1.20269
-0.441	1.22931	1.03723	1.32462	1.20235
-0.44	1.23048	1.03486	1.3252	1.20202
-0.439	1.23165	1.03249	1.32577	1.20168
-0.438	1.2328	1.03012	1.32633	1.20134
-0.437	1.23395	1.02776	1.32686	1.20099
-0.436	1.2351	1.02541	1.32738	1.20064
-0.435	1.23623	1.02306	1.32788	1.20028
-0.434	1.23736	1.02071	1.32837	1.19992
-0.433	1.23848	1.01837	1.32883	1.19956
-0.432	1.23959	1.01603	1.32928	1.19919
-0.431	1.24069	1.0137	1.32972	1.19882
-0.43	1.24178	1.01138	1.33013	1.19844
-0.429	1.24287	1.00906	1.33053	1.19807
-0.428	1.24394	1.00674	1.33091	1.19768
-0.427	1.24501	1.00444	1.33127	1.1973
-0.426	1.24607	1.00214	1.33162	1.1969
-0.425	1.24711	0.999846	1.33195	1.19651
-0.424	1.24815	0.99756	1.33226	1.19611
-0.423	1.24918	0.995281	1.33255	1.19571
-0.422	1.25019	0.993009	1.33283	1.1953
-0.421	1.2512	0.990745	1.33309	1.19489
-0.42	1.25219	0.988488	1.33333	1.19448
-0.419	1.25318	0.986239	1.33355	1.19406
-0.418	1.25415	0.983998	1.33376	1.19364
-0.417	1.25511	0.981765	1.33394	1.19321
-0.416	1.25606	0.97954	1.33411	1.19278
-0.415	1.257	0.977324	1.33427	1.19235
-0.414	1.25792	0.975116	1.3344	1.19191
-0.413	1.25884	0.972916	1.33452	1.19147
-0.412	1.25974	0.970726	1.33462	1.19102
-0.411	1.26063	0.968544	1.33471	1.19057
-0.41	1.2615	0.966372	1.33477	1.19012
-0.409	1.26237	0.964209	1.33482	1.18966
-0.408	1.26322	0.962055	1.33485	1.1892
-0.407	1.26406	0.95991	1.33487	1.18873
-0.406	1.26488	0.957775	1.33487	1.18826
-0.405	1.26569	0.95565	1.33485	1.18779
-0.404	1.26649	0.953534	1.33481	1.18731
-0.403	1.26727	0.951429	1.33476	1.18683
-0.402	1.26804	0.949333	1.33469	1.18634
-0.401	1.2688	0.947248	1.3346	1.18586
-0.4	1.26954	0.945172	1.3345	1.18536
-0.399	1.27026	0.943107	1.33438	1.18487
-0.398	1.27097	0.941053	1.33424	1.18436
-0.397	1.27167	0.939009	1.33409	1.18386
-0.396	1.27235	0.936975	1.33392	1.18335
-0.395	1.27302	0.934952	1.33373	1.18284
-0.394	1.27367	0.93294	1.33353	1.18232
-0.393	1.2743	0.930938	1.33332	1.1818
-0.392	1.27492	0.928948	1.33308	1.18128
-0.391	1.27553	0.926968	1.33283	1.18075
-0.39	1.27612	0.925	1.33257	1.18021
-0.389	1.27669	0.923042	1.33229	1.17968
-0.388	1.27724	0.921096	1.332	1.17914
-0.387	1.27778	0.91916	1.33169	1.17859
-0.386	1.27831	0.917236	1.33136	1.17804
-0.385	1.27881	0.915324	1.33102	1.17749
-0.384	1.27931	0.913422	1.33067	1.17694
-0.383	1.27978	0.911532	1.3303	1.17638
-0.382	1.28024	0.909654	1.32991	1.17581
-0.381	1.28068	0.907786	1.32952	1.17524
-0.38	1.2811	0.905931	1.3291	1.17467
-0.379	1.28151	0.904087	1.32868	1.17409
-0.378	1.28189	0.902254	1.32824	1.17351
-0.377	1.28227	0.900433	1.32778	1.17293
-0.376	1.28262	0.898624	1.32732	1.17234
-0.375	1.28296	0.896826	1.32684	1.17175
-0.374	1.28327	0.895041	1.32635	1.17115
-0.373	1.28357	0.893266	1.32584	1.17055
-0.372	1.28386	0.891504	1.32532	1.16995
-0.371	1.28412	0.889753	1.32479	1.16934
-0.37	1.28437	0.888014	1.32425	1.16873
-0.369	1.2846	0.886287	1.32369	1.16811
-0.368	1.28481	0.884572	1.32312	1.16749
-0.367	1.28501	0.882868	1.32254	1.16687
-0.366	1.28518	0.881176	1.32195	1.16624
-0.365	1.28534	0.879497	1.32135	1.1656
-0.364	1.28548	0.877828	1.32074	1.16497
-0.363	1.2856	0.876172	1.32011	1.16433
-0.362	1.2857	0.874528	1.31948	1.16368
-0.361	1.28578	0.872895	1.31883	1.16303
-0.36	1.28585	0.871275	1.31818	1.16238
-0.359	1.28589	0.869666	1.31751	1.16172
-0.358	1.28592	0.868069	1.31684	1.16106
-0.357	1.28593	0.866484	1.31615	1.16039
-0.356	1.28592	0.86491	1.31546	1.15972
-0.355	1.28589	0.863349	1.31475	1.15905
-0.354	1.28584	0.861799	1.31404	1.15837
-0.353	1.28578	0.860262	1.31332	1.15769
-0.352	1.28569	0.858736	1.31259	1.15701
-0.351	1.28559	0.857222	1.31185	1.15632
-0.35	1.28547	0.855719	1.3111	1.15562
-0.349	1.28533	0.854229	1.31035	1.15492
-0.348	1.28517	0.852751	1.30959	1.15422
-0.347	1.28499	0.851284	1.30882	1.15351
-0.346	1.28479	0.849829	1.30804	1.1528
-0.345	1.28458	0.848386	1.30726	1.15209
-0.344	1.28434	0.846954	1.30647	1.15137
-0.343	1.28409	0.845535	1.30568	1.15065
-0.342	1.28382	0.844127	1.30488	1.14992
-0.341	1.28353	0.842731	1.30407	1.14919
-0.34	1.28322	0.841347	1.30325	1.14845
-0.339	1.28289	0.839975	1.30244	1.14771
-0.338	1.28255	0.838614	1.30161	1.14697
-0.337	1.28218	0.837265	1.30078	1.14622
-0.336	1.2818	0.835928	1.29995	1.14547
-0.335	1.28139	0.834603	1.29911	1.14471
-0.334	1.28097	0.833289	1.29827	1.14395
-0.333	1.28053	0.831988	1.29743	1.14319
-0.332	1.28008	0.830698	1.29658	1.14242
-0.331	1.2796	0.82942	1.29572	1.14165
-0.33	1.27911	0.828153	1.29487	1.14087
-0.329	1.27859	0.826899	1.29401	1.14009
-0.328	1.27806	0.825656	1.29315	1.1393
-0.327	1.27751	0.824425	1.29229	1.13851
-0.326	1.27695	0.823206	1.29142	1.13772
-0.325	1.27636	0.821998	1.29055	1.13692
-0.324	1.27576	0.820803	1.28968	1.13612
-0.323	1.27514	0.819619	1.28881	1.13532
-0.322	1.2745	0.818447	1.28794	1.13451
-0.321	1.27384	0.817287	1.28707	1.13369
-0.32	1.27317	0.816139	1.28619	1.13288
-0.319	1.27247	0.815003	1.28532	1.13206
-0.318	1.27176	0.813879	1.28444	1.13123
-0.317	1.27104	0.812767	1.28357	1.1304
-0.316	1.27029	0.811667	1.28269	1.12957
-0.315	1.26953	0.810578	1.28182	1.12873
-0.314	1.26875	0.809502	1.28095	1.12789
-0.313	1.26795	0.808438	1.28007	1.12704
-0.312	1.26714	0.807386	1.2792	1.12619
-0.311	1.26631	0.806346	1.27833	1.12534
-0.31	1.26546	0.805318	1.27746	1.12448
-0.309	1.2646	0.804302	1.2766	1.12362
-0.308	1.26372	0.803299	1.27573	1.12276
-0.307	1.26282	0.802307	1.27487	1.12189
-0.306	1.26191	0.801328	1.27401	1.12102
-0.305	1.26098	0.800362	1.27316	1.12014
-0.304	1.26003	0.799407	1.2723	1.11926
-0.303	1.25907	0.798465	1.27145	1.11838
-0.302	1.25809	0.797536	1.2706	1.11749
-0.301	1.2571	0.796619	1.26976	1.1166
-0.3	1.25609	0.795715	1.26892	1.11571
-0.299	1.25506	0.794823	1.26808	1.11481
-0.298	1.25402	0.793944	1.26725	1.11391
-0.297	1.25297	0.793077	1.26642	1.11301
-0.296	1.25189	0.792224	1.2656	1.1121
-0.295	1.25081	0.791383	1.26478	1.11119
-0.294	1.24971	0.790555	1.26397	1.11027
-0.293	1.24859	0.78974	1.26316	1.10935
-0.292	1.24746	0.788938	1.26236	1.10843
-0.291	1.24631	0.78815	1.26156	1.10751
-0.29	1.24515	0.787374	1.26077	1.10658
-0.289	1.24398	0.786611	1.25999	1.10565
-0.288	1.24279	0.785862	1.25921	1.10471
-0.287	1.24159	0.785126	1.25843	1.10377
-0.286	1.24037	0.784404	1.25767	1.10283
-0.285	1.23914	0.783695	1.25691	1.10189
-0.284	1.2379	0.783	1.25615	1.10094
-0.283	1.23664	0.782318	1.25541	1.09999
-0.282	1.23537	0.781651	1.25467	1.09904
-0.281	1.23409	0.780996	1.25394	1.09809
-0.28	1.23279	0.780356	1.25321	1.09713
-0.279	1.23148	0.77973	1.25249	1.09617
-0.278	1.23016	0.779118	1.25178	1.09521
-0.277	1.22883	0.77852	1.25108	1.09424
-0.276	1.22748	0.777936	1.25039	1.09327
-0.275	1.22612	0.777367	1.2497	1.0923
-0.274	1.22475	0.776812	1.24903	1.09133
-0.273	1.22337	0.776271	1.24836	1.09036
-0.272	1.22198	0.775745	1.24769	1.08938
-0.271	1.22057	0.775234	1.24704	1.0884
-0.27	1.21915	0.774737	1.2464	1.08742
-0.269	1.21773	0.774256	1.24576	1.08644
-0.268	1.21629	0.773789	1.24514	1.08545
-0.267	1.21484	0.773337	1.24452	1.08446
-0.266	1.21338	0.772901	1.24391	1.08348
-0.265	1.21191	0.77248	1.24331	1.08249
-0.264	1.21043	0.772073	1.24273	1.08149
-0.263	1.20894	0.771683	1.24215	1.0805
-0.262	1.20744	0.771308	1.24157	1.07951
-0.261	1.20593	0.770948	1.24101	1.07851
-0.26	1.20441	0.770604	1.24046	1.07751
-0.259	1.20288	0.770276	1.23992	1.07651
-0.258	1.20135	0.769964	1.23939	1.07552
-0.257	1.1998	0.769668	1.23887	1.07451
-0.256	1.19825	0.769388	1.23836	1.07351
-0.255	1.19668	0.769124	1.23785	1.07251
-0.254	1.19511	0.768876	1.23736	1.07151
-0.253	1.19353	0.768644	1.23688	1.07051
-0.252	1.19195	0.768429	1.23641	1.0695
-0.251	1.19035	0.768231	1.23594	1.0685
-0.25	1.18875	0.768049	1.23549	1.0675
-0.249	1.18714	0.767883	1.23505	1.06649
-0.248	1.18552	0.767735	1.23462	1.06549
-0.247	1.1839	0.767603	1.2342	1.06448
-0.246	1.18227	0.767489	1.23379	1.06348
-0.245	1.18064	0.767391	1.23339	1.06247
-0.244	1.17899	0.767311	1.233	1.06147
-0.243	1.17735	0.767247	1.23262	1.06047
-0.242	1.17569	0.767201	1.23225	1.05947
-0.241	1.17403	0.767173	1.23189	1.05847
-0.24	1.17237	0.767162	1.23154	1.05746
-0.239	1.1707	0.767168	1.23121	1.05647
-0.238	1.16903	0.767192	1.23088	1.05547
-0.237	1.16735	0.767234	1.23056	1.05447
-0.236	1.16566	0.767293	1.23025	1.05347
-0.235	1.16398	0.76737	1.22996	1.05248
-0.234	1.16228	0.767465	1.22967	1.05149
-0.233	1.16059	0.767578	1.2294	1.0505
-0.232	1.15889	0.767709	1.22913	1.04951
-0.231	1.15719	0.767859	1.22887	1.04852
-0.23	1.15548	0.768026	1.22863	1.04754
-0.229	1.15377	0.768211	1.2284	1.04655
-0.228	1.15206	0.768415	1.22817	1.04557
-0.227	1.15035	0.768637	1.22796	1.0446
-0.226	1.14864	0.768878	1.22775	1.04362
-0.225	1.14692	0.769137	1.22756	1.04265
-0.224	1.1452	0.769414	1.22737	1.04168
-0.223	1.14348	0.76971	1.2272	1.04071
-0.222	1.14176	0.770024	1.22703	1.03975
-0.221	1.14004	0.770357	1.22688	1.03879
-0.22	1.13831	0.770708	1.22673	1.03783
-0.219	1.13659	0.771079	1.2266	1.03688
-0.218	1.13487	0.771467	1.22647	1.03593
-0.217	1.13314	0.771875	1.22636	1.03499
-0.216	1.13142	0.772301	1.22625	1.03405
-0.215	1.1297	0.772746	1.22615	1.03311
-0.214	1.12797	0.77321	1.22607	1.03218
-0.213	1.12625	0.773693	1.22599	1.03125
-0.212	1.12453	0.774194	1.22592	1.03033
-0.211	1.12281	0.774715	1.22586	1.02941
-0.21	1.1211	0.775254	1.22581	1.0285
-0.209	1.11938	0.775811	1.22576	1.02759
-0.208	1.11767	0.776388	1.22573	1.02669
-0.207	1.11596	0.776984	1.2257	1.02579
-0.206	1.11425	0.777598	1.22569	1.0249
-0.205	1.11254	0.778231	1.22568	1.02401
-0.204	1.11084	0.778883	1.22568	1.02313
-0.203	1.10914	0.779554	1.22569	1.02226
-0.202	1.10744	0.780243	1.22571	1.02139
-0.201	1.10575	0.780951	1.22573	1.02052
-0.2	1.10406	0.781678	1.22577	1.01967
-0.199	1.10238	0.782424	1.22581	1.01882
-0.198	1.1007	0.783188	1.22586	1.01798
-0.197	1.09902	0.78397	1.22591	1.01714
-0.196	1.09735	0.784772	1.22598	1.01631
-0.195	1.09569	0.785591	1.22605	1.01549
-0.194	1.09403	0.78643	1.22613	1.01468
-0.193	1.09238	0.787286	1.22621	1.01387
-0.192	1.09073	0.788161	1.22631	1.01307
-0.191	1.08909	0.789054	1.22641	1.01228
-0.19	1.08745	0.789966	1.22652	1.0115
-0.189	1.08582	0.790895	1.22663	1.01072
-0.188	1.0842	0.791843	1.22675	1.00995
-0.187	1.08259	0.792809	1.22688	1.00919
-0.186	1.08098	0.793792	1.22701	1.00844
-0.185	1.07938	0.794794	1.22715	1.0077
-0.184	1.07779	0.795813	1.2273	1.00697
-0.183	1.0762	0.79685	1.22745	1.00624
-0.182	1.07462	0.797904	1.22761	1.00553
-0.181	1.07306	0.798976	1.22777	1.00482
-0.18	1.0715	0.800066	1.22794	1.00412
-0.179	1.06995	0.801172	1.22812	1.00344
-0.178	1.0684	0.802296	1.2283	1.00276
-0.177	1.06687	0.803437	1.22848	1.00209
-0.176	1.06535	0.804595	1.22867	1.00143
-0.175	1.06384	0.80577	1.22887	1.00078
-0.174	1.06233	0.806961	1.22907	1.00014
-0.173	1.06084	0.808169	1.22927	0.999515
-0.172	1.05936	0.809394	1.22948	0.998897
-0.171	1.05788	0.810634	1.2297	0.99829
-0.17	1.05642	0.811891	1.22991	0.997693
-0.169	1.05497	0.813165	1.23014	0.997107
-0.168	1.05353	0.814453	1.23036	0.996532
-0.167	1.0521	0.815758	1.23059	0.995967
-0.166	1.05069	0.817079	1.23083	0.995414
-0.165	1.04928	0.818414	1.23107	0.994872
-0.164	1.04789	0.819766	1.23131	0.994342
-0.163	1.04651	0.821132	1.23155	0.993822
-0.162	1.04514	0.822513	1.2318	0.993315
-0.161	1.04378	0.823909	1.23205	0.992819
-0.16	1.04244	0.82532	1.23231	0.992335
-0.159	1.04111	0.826746	1.23257	0.991862
-0.158	1.03979	0.828186	1.23283	0.991402
-0.157	1.03848	0.829639	1.23309	0.990954
-0.156	1.03719	0.831107	1.23336	0.990518
-0.155	1.03592	0.832589	1.23362	0.990094
-0.154	1.03465	0.834084	1.23389	0.989683
-0.153	1.0334	0.835593	1.23417	0.989284
-0.152	1.03217	0.837115	1.23444	0.988898
-0.151	1.03094	0.83865	1.23472	0.988524
-0.15	1.02974	0.840198	1.235	0.988164
-0.149	1.02854	0.841759	1.23528	0.987816
-0.148	1.02737	0.843332	1.23556	0.987481
-0.147	1.0262	0.844917	1.23584	0.987159
-0.146	1.02505	0.846515	1.23613	0.98685
-0.145	1.02392	0.848124	1.23641	0.986554
-0.144	1.0228	0.849745	1.2367	0.986272
-0.143	1.0217	0.851378	1.23699	0.986003
-0.142	1.02062	0.853022	1.23728	0.985747
-0.141	1.01955	0.854676	1.23757	0.985505
-0.14	1.01849	0.856342	1.23786	0.985277
-0.139	1.01745	0.858018	1.23815	0.985061
-0.138	1.01643	0.859705	1.23844	0.98486
-0.137	1.01542	0.861401	1.23873	0.984672
-0.136	1.01443	0.863108	1.23902	0.984498
-0.135	1.01346	0.864825	1.23931	0.984338
-0.134	1.0125	0.86655	1.23961	0.984192
-0.133	1.01156	0.868286	1.2399	0.98406
-0.132	1.01064	0.87003	1.24019	0.983941
-0.131	1.00973	0.871783	1.24048	0.983837
-0.13	1.00884	0.873545	1.24077	0.983747
-0.129	1.00797	0.875315	1.24106	0.983671
-0.128	1.00712	0.877093	1.24135	0.983608
-0.127	1.00628	0.878879	1.24164	0.983561
-0.126	1.00546	0.880673	1.24193	0.983527
-0.125	1.00466	0.882474	1.24222	0.983507
-0.124	1.00387	0.884282	1.2425	0.983502
-0.123	1.0031	0.886097	1.24279	0.983511
-0.122	1.00235	0.887919	1.24307	0.983534
-0.121	1.00162	0.889747	1.24336	0.983571
-0.12	1.00091	0.891582	1.24364	0.983623
-0.119	1.00021	0.893423	1.24392	0.983689
-0.118	0.999536	0.895269	1.2442	0.983769
-0.117	0.998876	0.897121	1.24448	0.983864
-0.116	0.998235	0.898978	1.24475	0.983973
-0.115	0.997612	0.90084	1.24503	0.984096
-0.114	0.997008	0.902707	1.2453	0.984233
-0.113	0.996422	0.904578	1.24557	0.984385
-0.112	0.995854	0.906454	1.24584	0.984551
-0.111	0.995305	0.908334	1.2461	0.984731
-0.11	0.994774	0.910217	1.24637	0.984925
-0.109	0.994262	0.912105	1.24663	0.985134
-0.108	0.993768	0.913995	1.24689	0.985357
-0.107	0.993294	0.915888	1.24714	0.985594
-0.106	0.992837	0.917785	1.2474	0.985845
-0.105	0.9924	0.919683	1.24765	0.98611
-0.104	0.991981	0.921585	1.2479	0.986389
-0.103	0.991581	0.923488	1.24815	0.986683
-0.102	0.991199	0.925393	1.24839	0.98699
-0.101	0.990837	0.927299	1.24863	0.987311
-0.1	0.990493	0.929207	1.24887	0.987646
-0.099	0.990168	0.931116	1.2491	0.987995
-0.098	0.989862	0.933026	1.24933	0.988358
-0.097	0.989574	0.934937	1.24956	0.988734
-0.096	0.989306	0.936848	1.24979	0.989124
-0.095	0.989056	0.938759	1.25001	0.989528
-0.094	0.988825	0.940669	1.25023	0.989945
-0.093	0.988613	0.94258	1.25044	0.990376
-0.092	0.988419	0.94449	1.25065	0.99082
-0.091	0.988244	0.946399	1.25086	0.991278
-0.09	0.988088	0.948307	1.25106	0.991748
-0.089	0.987951	0.950213	1.25126	0.992232
-0.088	0.987833	0.952119	1.25146	0.992729
-0.087	0.987733	0.954022	1.25165	0.993239
-0.086	0.987651	0.955923	1.25184	0.993762
-0.085	0.987589	0.957822	1.25202	0.994298
-0.084	0.987545	0.959718	1.2522	0.994847
-0.083	0.987519	0.961612	1.25238	0.995408
-0.082	0.987512	0.963503	1.25255	0.995982
-0.081	0.987523	0.96539	1.25272	0.996568
-0.08	0.987553	0.967275	1.25288	0.997166
-0.079	0.987601	0.969155	1.25304	0.997777
-0.078	0.987668	0.971031	1.25319	0.9984
-0.077	0.987752	0.972904	1.25334	0.999035
-0.076	0.987855	0.974772	1.25349	0.999682
-0.075	0.987976	0.976635	1.25363	1.00034
-0.074	0.988116	0.978494	1.25376	1.00101
-0.073	0.988273	0.980348	1.25389	1.00169
-0.072	0.988448	0.982196	1.25402	1.00239
-0.071	0.988641	0.984039	1.25414	1.00309
-0.07	0.988852	0.985876	1.25425	1.00381
-0.069	0.989081	0.987707	1.25436	1.00454
-0.068	0.989327	0.989532	1.25447	1.00527
-0.067	0.989591	0.991351	1.25456	1.00602
-0.066	0.989873	0.993163	1.25466	1.00678
-0.065	0.990172	0.994969	1.25475	1.00755
-0.064	0.990488	0.996767	1.25483	1.00833
-0.063	0.990822	0.998559	1.25491	1.00913
-0.062	0.991173	1.00034	1.25498	1.00993
-0.061	0.991541	1.00212	1.25504	1.01074
-0.06	0.991926	1.00389	1.2551	1.01156
-0.059	0.992328	1.00565	1.25516	1.01239
-0.058	0.992747	1.0074	1.25521	1.01323
-0.057	0.993183	1.00914	1.25525	1.01408
-0.056	0.993635	1.01088	1.25529	1.01494
-0.055	0.994104	1.01261	1.25532	1.01581
-0.054	0.99459	1.01432	1.25534	1.01669
-0.053	0.995092	1.01603	1.25536	1.01757
-0.052	0.99561	1.01773	1.25537	1.01847
-0.051	0.996144	1.01942	1.25537	1.01937
-0.05	0.996694	1.0211	1.25537	1.02028
-0.049	0.99726	1.02277	1.25536	1.0212
-0.048	0.997842	1.02443	1.25535	1.02213
-0.047	0.99844	1.02607	1.25533	1.02307
-0.046	0.999053	1.02771	1.2553	1.02401
-0.045	0.999682	1.02934	1.25526	1.02496
-0.044	1.00033	1.03096	1.25522	1.02592
-0.043	1.00099	1.03256	1.25517	1.02689
-0.042	1.00166	1.03416	1.25512	1.02786
-0.041	1.00235	1.03574	1.25505	1.02884
-0.04	1.00305	1.03731	1.25498	1.02983
-0.039	1.00377	1.03887	1.2549	1.03082
-0.038	1.00451	1.04042	1.25482	1.03182
-0.037	1.00526	1.04195	1.25473	1.03283
-0.036	1.00602	1.04348	1.25463	1.03384
-0.035	1.0068	1.04499	1.25452	1.03485
-0.034	1.00759	1.04649	1.2544	1.03588
-0.033	1.00839	1.04797	1.25428	1.03691
-0.032	1.00921	1.04944	1.25415	1.03794
-0.031	1.01005	1.0509	1.25401	1.03898
-0.03	1.01089	1.05235	1.25386	1.04002
-0.029	1.01175	1.05378	1.25371	1.04107
-0.028	1.01262	1.0552	1.25355	1.04213
-0.027	1.01351	1.05661	1.25338	1.04319
-0.026	1.01441	1.058	1.2532	1.04425
-0.025	1.01532	1.05938	1.25301	1.04532
-0.024	1.01625	1.06074	1.25281	1.04639
-0.023	1.01719	1.06209	1.25261	1.04746
-0.022	1.01814	1.06343	1.2524	1.04854
-0.021	1.0191	1.06475	1.25218	1.04962
-0.02	1.02007	1.06606	1.25195	1.0507
-0.019	1.02106	1.06735	1.25171	1.05179
-0.018	1.02206	1.06862	1.25146	1.05288
-0.017	1.02307	1.06989	1.25121	1.05398
-0.016	1.02409	1.07113	1.25094	1.05507
-0.015	1.02513	1.07237	1.25067	1.05617
-0.014	1.02617	1.07358	1.25039	1.05727
-0.013	1.02723	1.07478	1.2501	1.05837
-0.012	1.0283	1.07597	1.24979	1.05948
-0.011	1.02938	1.07714	1.24949	1.06058
-0.01	1.03046	1.07829	1.24917	1.06169
-0.009	1.03156	1.07943	1.24884	1.0628
-0.008	1.03267	1.08056	1.2485	1.06391
-0.007	1.03379	1.08166	1.24815	1.06502
-0.006	1.03492	1.08275	1.2478	1.06613
-0.005	1.03606	1.08383	1.24743	1.06724
-0.004	1.03721	1.08489	1.24706	1.06835
-0.003	1.03837	1.08593	1.24667	1.06946
-0.002	1.03954	1.08695	1.24628	1.07058
-0.001	1.04072	1.08796	1.24588	1.07169
0	1.04191	1.08896	1.24546	1.0728
0.001	1.04311	1.08993	1.24504	1.07391
0.002	1.04431	1.09089	1.24461	1.07502
0.003	1.04553	1.09183	1.24416	1.07614
0.004	1.04675	1.09276	1.24371	1.07724
0.005	1.04798	1.09367	1.24325	1.07835
0.006	1.04922	1.09456	1.24278	1.07946
0.007	1.05047	1.09544	1.24229	1.08057
0.008	1.05172	1.09629	1.2418	1.08167
0.009	1.05298	1.09714	1.2413	1.08277
0.01	1.05425	1.09796	1.24079	1.08387
0.011	1.05553	1.09877	1.24026	1.08497
0.012	1.05682	1.09956	1.23973	1.08607
0.013	1.05811	1.10033	1.23919	1.08716
0.014	1.05941	1.10109	1.23864	1.08825
0.015	1.06071	1.10182	1.23807	1.08934
0.016	1.06202	1.10254	1.2375	1.09043
0.017	1.06334	1.10325	1.23692	1.09151
0.018	1.06467	1.10394	1.23632	1.09259
0.019	1.066	1.10461	1.23572	1.09367
0.02	1.06733	1.10526	1.23511	1.09474
0.021	1.06867	1.10589	1.23448	1.09581
0.022	1.07002	1.10651	1.23385	1.09688
0.023	1.07137	1.10711	1.2332	1.09794
0.024	1.07273	1.10769	1.23255	1.099
0.025	1.0741	1.10826	1.23189	1.10005
0.026	1.07546	1.10881	1.23121	1.1011
0.027	1.07683	1.10934	1.23053	1.10215
0.028	1.07821	1.10986	1.22983	1.10319
0.029	1.07959	1.11035	1.22912	1.10422
0.03	1.08098	1.11084	1.22841	1.10525
0.031	1.08237	1.1113	1.22768	1.10628
0.032	1.08376	1.11175	1.22695	1.1073
0.033	1.08515	1.11218	1.2262	1.10832
0.034	1.08655	1.11259	1.22545	1.10933
0.035	1.08796	1.11299	1.22468	1.11033
0.036	1.08936	1.11337	1.2239	1.11133
0.037	1.09077	1.11373	1.22312	1.11233
0.038	1.09218	1.11407	1.22232	1.11332
0.039	1.09359	1.1144	1.22152	1.1143
0.04	1.09501	1.11472	1.2207	1.11528
0.041	1.09643	1.11502	1.21988	1.11625
0.042	1.09785	1.1153	1.21904	1.11721
0.043	1.09927	1.11556	1.2182	1.11817
0.044	1.10069	1.11581	1.21734	1.11912
0.045	1.10212	1.11604	1.21648	1.12006
0.046	1.10354	1.11626	1.21561	1.121
0.047	1.10497	1.11646	1.21472	1.12193
0.048	1.1064	1.11665	1.21383	1.12286
0.049	1.10783	1.11682	1.21293	1.12377
0.05	1.10925	1.11697	1.21202	1.12469
0.051	1.11068	1.11711	1.2111	1.12559
0.052	1.11211	1.11723	1.21017	1.12648
0.053	1.11354	1.11734	1.20923	1.12737
0.054	1.11497	1.11744	1.20828	1.12825
0.055	1.1164	1.11752	1.20733	1.12913
0.056	1.11783	1.11758	1.20636	1.12999
0.057	1.11925	1.11763	1.20539	1.13085
0.058	1.12068	1.11767	1.20441	1.1317
0.059	1.12211	1.11769	1.20341	1.13254
0.06	1.12353	1.1177	1.20241	1.13338
0.061	1.12495	1.11769	1.20141	1.1342
0.062	1.12637	1.11767	1.20039	1.13502
0.063	1.12779	1.11764	1.19937	1.13583
0.064	1.12921	1.1176	1.19833	1.13664
0.065	1.13062	1.11754	1.19729	1.13743
0.066	1.13203	1.11746	1.19624	1.13821
0.067	1.13344	1.11738	1.19519	1.13899
0.068	1.13485	1.11728	1.19412	1.13976
0.069	1.13625	1.11717	1.19305	1.14052
0.07	1.13765	1.11705	1.19197	1.14127
0.071	1.13905	1.11691	1.19089	1.14201
0.072	1.14045	1.11677	1.18979	1.14275
0.073	1.14184	1.11661	1.18869	1.14347
0.074	1.14322	1.11644	1.18759	1.14419
0.075	1.1446	1.11626	1.18647	1.14489
0.076	1.14598	1.11607	1.18535	1.14559
0.077	1.14736	1.11586	1.18422	1.14628
0.078	1.14873	1.11565	1.18309	1.14696
0.079	1.15009	1.11543	1.18195	1.14763
0.08	1.15145	1.11519	1.1808	1.14829
0.081	1.15281	1.11495	1.17965	1.14894
0.082	1.15416	1.1147	1.17849	1.14959
0.083	1.1555	1.11444	1.17733	1.15022
0.084	1.15684	1.11416	1.17616	1.15085
0.085	1.15818	1.11388	1.17499	1.15146
0.086	1.1595	1.11359	1.17381	1.15207
0.087	1.16083	1.1133	1.17262	1.15266
0.088	1.16214	1.11299	1.17143	1.15325
0.089	1.16345	1.11267	1.17023	1.15383
0.09	1.16475	1.11235	1.16903	1.1544
0.091	1.16605	1.11202	1.16783	1.15495
0.092	1.16734	1.11169	1.16662	1.1555
0.093	1.16862	1.11134	1.16541	1.15604
0.094	1.1699	1.11099	1.16419	1.15657
0.095	1.17117	1.11063	1.16297	1.15709
0.096	1.17243	1.11027	1.16175	1.1576
0.097	1.17369	1.1099	1.16052	1.1581
0.098	1.17493	1.10952	1.15929	1.15859
0.099	1.17617	1.10914	1.15805	1.15908
0.1	1.17741	1.10876	1.15681	1.15955
0.101	1.17863	1.10837	1.15557	1.16001
0.102	1.17984	1.10797	1.15433	1.16046
0.103	1.18105	1.10757	1.15308	1.16091
0.104	1.18225	1.10716	1.15183	1.16134
0.105	1.18344	1.10676	1.15058	1.16176
0.106	1.18462	1.10634	1.14933	1.16218
0.107	1.1858	1.10593	1.14808	1.16258
0.108	1.18696	1.10551	1.14682	1.16297
0.109	1.18812	1.10509	1.14556	1.16336
0.11	1.18927	1.10466	1.1443	1.16373
0.111	1.19041	1.10423	1.14304	1.1641
0.112	1.19153	1.1038	1.14178	1.16445
0.113	1.19265	1.10337	1.14052	1.1648
0.114	1.19377	1.10294	1.13926	1.16514
0.115	1.19487	1.10251	1.13799	1.16546
0.116	1.19596	1.10207	1.13673	1.16578
0.117	1.19704	1.10163	1.13547	1.16609
0.118	1.19811	1.1012	1.1342	1.16639
0.119	1.19918	1.10076	1.13294	1.16668
0.12	1.20023	1.10032	1.13168	1.16695
0.121	1.20127	1.09988	1.13042	1.16722
0.122	1.20231	1.09945	1.12915	1.16748
0.123	1.20333	1.09901	1.12789	1.16773
0.124	1.20434	1.09858	1.12664	1.16798
0.125	1.20535	1.09814	1.12538	1.16821
0.126	1.20634	1.09771	1.12412	1.16843
0.127	1.20732	1.09728	1.12287	1.16864
0.128	1.2083	1.09685	1.12162	1.16885
0.129	1.20926	1.09642	1.12037	1.16904
0.13	1.21021	1.096	1.11912	1.16923
0.131	1.21116	1.09557	1.11787	1.1694
0.132	1.21209	1.09516	1.11663	1.16957
0.133	1.21301	1.09474	1.11539	1.16973
0.134	1.21392	1.09433	1.11416	1.16988
0.135	1.21482	1.09392	1.11292	1.17002
0.136	1.21571	1.09351	1.11169	1.17015
0.137	1.21659	1.09311	1.11047	1.17027
0.138	1.21747	1.09271	1.10924	1.17038
0.139	1.21833	1.09232	1.10802	1.17048
0.14	1.21918	1.09193	1.10681	1.17058
0.141	1.22002	1.09154	1.1056	1.17067
0.142	1.22085	1.09116	1.1044	1.17074
0.143	1.22167	1.09079	1.10319	1.17081
0.144	1.22248	1.09042	1.102	1.17087
0.145	1.22328	1.09006	1.10081	1.17092
0.146	1.22406	1.0897	1.09962	1.17097
0.147	1.22484	1.08935	1.09844	1.171
0.148	1.22561	1.089	1.09727	1.17103
0.149	1.22637	1.08866	1.0961	1.17105
0.15	1.22712	1.08833	1.09493	1.17106
0.151	1.22786	1.088	1.09378	1.17106
0.152	1.2286	1.08768	1.09263	1.17105
0.153	1.22932	1.08737	1.09148	1.17104
0.154	1.23003	1.08706	1.09035	1.17102
0.155	1.23073	1.08677	1.08921	1.17099
0.156	1.23142	1.08648	1.08809	1.17095
0.157	1.23211	1.08619	1.08697	1.1709
0.158	1.23278	1.08592	1.08586	1.17085
0.159	1.23345	1.08565	1.08476	1.17079
0.16	1.23411	1.08539	1.08367	1.17072
0.161	1.23476	1.08514	1.08258	1.17064
0.162	1.2354	1.08489	1.0815	1.17056
0.163	1.23603	1.08466	1.08043	1.17047
0.164	1.23665	1.08443	1.07937	1.17037
0.165	1.23727	1.08421	1.07832	1.17026
0.166	1.23787	1.084	1.07727	1.17015
0.167	1.23847	1.0838	1.07624	1.17003
0.168	1.23906	1.08361	1.07521	1.16991
0.169	1.23965	1.08343	1.07419	1.16977
0.17	1.24023	1.08325	1.07318	1.16963
0.171	1.24079	1.08309	1.07218	1.16948
0.172	1.24136	1.08293	1.07119	1.16933
0.173	1.24191	1.08279	1.07021	1.16917
0.174	1.24246	1.08265	1.06924	1.169
0.175	1.24301	1.08252	1.06828	1.16883
0.176	1.24354	1.0824	1.06733	1.16865
0.177	1.24407	1.08229	1.06639	1.16847
0.178	1.2446	1.08219	1.06546	1.16827
0.179	1.24512	1.0821	1.06454	1.16808
0.18	1.24563	1.08202	1.06363	1.16787
0.181	1.24614	1.08195	1.06273	1.16766
0.182	1.24664	1.08189	1.06184	1.16745
0.183	1.24714	1.08184	1.06097	1.16723
0.184	1.24763	1.0818	1.0601	1.167
0.185	1.24812	1.08177	1.05925	1.16677
0.186	1.24861	1.08175	1.05841	1.16653
0.187	1.24909	1.08173	1.05758	1.16629
0.188	1.24957	1.08173	1.05676	1.16604
0.189	1.25005	1.08174	1.05595	1.16579
0.19	1.25052	1.08175	1.05516	1.16553
0.191	1.25099	1.08178	1.05437	1.16527
0.192	1.25145	1.08182	1.0536	1.165
0.193	1.25192	1.08186	1.05284	1.16473
0.194	1.25238	1.08192	1.0521	1.16446
0.195	1.25284	1.08198	1.05137	1.16418
0.196	1.2533	1.08206	1.05065	1.16389
0.197	1.25376	1.08214	1.04994	1.1636
0.198	1.25421	1.08224	1.04924	1.16331
0.199	1.25467	1.08234	1.04856	1.16301
0.2	1.25513	1.08245	1.04789	1.16271
0.201	1.25558	1.08258	1.04724	1.16241
0.202	1.25604	1.08271	1.0466	1.1621
0.203	1.25649	1.08285	1.04597	1.16178
0.204	1.25695	1.083	1.04535	1.16147
0.205	1.25741	1.08316	1.04475	1.16115
0.206	1.25787	1.08333	1.04416	1.16083
0.207	1.25833	1.0835	1.04359	1.1605
0.208	1.25879	1.08369	1.04303	1.16017
0.209	1.25926	1.08388	1.04249	1.15984
0.21	1.25973	1.08409	1.04195	1.15951
0.211	1.2602	1.0843	1.04144	1.15917
0.212	1.26067	1.08452	1.04093	1.15883
0.213	1.26115	1.08475	1.04044	1.15849
0.214	1.26163	1.08498	1.03997	1.15815
0.215	1.26212	1.08523	1.03951	1.1578
0.216	1.26261	1.08548	1.03906	1.15746
0.217	1.2631	1.08574	1.03863	1.15711
0.218	1.2636	1.08601	1.03822	1.15675
0.219	1.2641	1.08629	1.03782	1.1564
0.22	1.26461	1.08657	1.03743	1.15605
0.221	1.26513	1.08687	1.03706	1.15569
0.222	1.26565	1.08716	1.0367	1.15533
0.223	1.26618	1.08747	1.03636	1.15497
0.224	1.26672	1.08778	1.03603	1.15461
0.225	1.26726	1.0881	1.03572	1.15425
0.226	1.26781	1.08843	1.03543	1.15389
0.227	1.26837	1.08877	1.03515	1.15353
0.228	1.26893	1.08911	1.03488	1.15316
0.229	1.26951	1.08945	1.03463	1.1528
0.23	1.27009	1.08981	1.0344	1.15244
0.231	1.27068	1.09017	1.03418	1.15207
0.232	1.27128	1.09053	1.03397	1.15171
0.233	1.27189	1.0909	1.03379	1.15134
0.234	1.27251	1.09128	1.03361	1.15098
0.235	1.27314	1.09166	1.03346	1.15062
0.236	1.27378	1.09205	1.03332	1.15025
0.237	1.27444	1.09244	1.03319	1.14989
0.238	1.2751	1.09284	1.03308	1.14953
0.239	1.27577	1.09324	1.03299	1.14917
0.24	1.27646	1.09365	1.03291	1.14881
0.241	1.27716	1.09406	1.03284	1.14845
0.242	1.27786	1.09448	1.0328	1.14809
0.243	1.27859	1.0949	1.03277	1.14773
0.244	1.27932	1.09533	1.03275	1.14738
0.245	1.28007	1.09576	1.03275	1.14702
0.246	1.28083	1.09619	1.03277	1.14667
0.247	1.2816	1.09663	1.0328	1.14632
0.248	1.28239	1.09707	1.03285	1.14597
0.249	1.28319	1.09751	1.03291	1.14563
0.25	1.28401	1.09796	1.03299	1.14528
0.251	1.28484	1.09841	1.03308	1.14494
0.252	1.28568	1.09886	1.03319	1.1446
0.253	1.28654	1.09931	1.03332	1.14427
0.254	1.28742	1.09977	1.03346	1.14393
0.255	1.28831	1.10023	1.03362	1.1436
0.256	1.28921	1.10069	1.03379	1.14327
0.257	1.29013	1.10116	1.03398	1.14295
0.258	1.29107	1.10162	1.03419	1.14263
0.259	1.29202	1.10209	1.03441	1.14231
0.26	1.29299	1.10256	1.03465	1.14199
0.261	1.29398	1.10303	1.0349	1.14168
0.262	1.29498	1.10351	1.03517	1.14138
0.263	1.29601	1.10398	1.03545	1.14107
0.264	1.29704	1.10445	1.03575	1.14077
0.265	1.2981	1.10493	1.03606	1.14048
0.266	1.29917	1.10541	1.03639	1.14019
0.267	1.30026	1.10588	1.03674	1.1399
0.268	1.30137	1.10636	1.0371	1.13962
0.269	1.3025	1.10684	1.03747	1.13934
0.27	1.30364	1.10732	1.03786	1.13907
0.271	1.30481	1.10779	1.03827	1.1388
0.272	1.30599	1.10827	1.03869	1.13854
0.273	1.30719	1.10875	1.03913	1.13828
0.274	1.30841	1.10923	1.03958	1.13803
0.275	1.30964	1.1097	1.04004	1.13778
0.276	1.3109	1.11018	1.04052	1.13754
0.277	1.31218	1.11065	1.04102	1.13731
0.278	1.31347	1.11113	1.04153	1.13708
0.279	1.31479	1.1116	1.04206	1.13685
0.28	1.31612	1.11207	1.0426	1.13663
0.281	1.31748	1.11254	1.04315	1.13642
0.282	1.31885	1.11301	1.04372	1.13622
0.283	1.32024	1.11348	1.0443	1.13602
0.284	1.32166	1.11395	1.0449	1.13582
0.285	1.32309	1.11442	1.04551	1.13564
0.286	1.32454	1.11488	1.04613	1.13546
0.287	1.32601	1.11534	1.04677	1.13529
0.288	1.32751	1.1158	1.04742	1.13512
0.289	1.32902	1.11626	1.04809	1.13496
0.29	1.33055	1.11671	1.04877	1.13481
0.291	1.3321	1.11717	1.04946	1.13467
0.292	1.33368	1.11762	1.05017	1.13453
0.293	1.33527	1.11807	1.05089	1.1344
0.294	1.33688	1.11852	1.05162	1.13428
0.295	1.33852	1.11896	1.05237	1.13417
0.296	1.34017	1.1194	1.05313	1.13406
0.297	1.34185	1.11984	1.0539	1.13396
0.298	1.34354	1.12028	1.05469	1.13387
0.299	1.34525	1.12071	1.05549	1.13379
0.3	1.34699	1.12114	1.0563	1.13372
0.301	1.34874	1.12157	1.05712	1.13365
0.302	1.35052	1.122	1.05795	1.1336
0.303	1.35231	1.12242	1.0588	1.13355
0.304	1.35413	1.12284	1.05966	1.13351
0.305	1.35596	1.12326	1.06053	1.13348
0.306	1.35782	1.12367	1.06141	1.13346
0.307	1.35969	1.12408	1.06231	1.13344
0.308	1.36159	1.12449	1.06321	1.13344
0.309	1.3635	1.1249	1.06413	1.13345
0.31	1.36543	1.1253	1.06506	1.13346
0.311	1.36739	1.1257	1.066	1.13348
0.312	1.36936	1.12609	1.06695	1.13352
0.313	1.37135	1.12649	1.06791	1.13356
0.314	1.37336	1.12688	1.06888	1.13361
0.315	1.37539	1.12726	1.06986	1.13367
0.316	1.37744	1.12765	1.07085	1.13375
0.317	1.37951	1.12803	1.07185	1.13383
0.318	1.3816	1.12841	1.07286	1.13392
0.319	1.38371	1.12878	1.07389	1.13402
0.32	1.38583	1.12916	1.07492	1.13413
0.321	1.38797	1.12953	1.07596	1.13425
0.322	1.39013	1.12989	1.07701	1.13438
0.323	1.39231	1.13026	1.07807	1.13452
0.324	1.39451	1.13062	1.07913	1.13467
0.325	1.39673	1.13098	1.08021	1.13484
0.326	1.39896	1.13133	1.0813	1.13501
0.327	1.40121	1.13168	1.08239	1.13519
0.328	1.40348	1.13204	1.08349	1.13538
0.329	1.40576	1.13238	1.08461	1.13559
0.33	1.40806	1.13273	1.08572	1.1358
0.331	1.41038	1.13307	1.08685	1.13603
0.332	1.41272	1.13341	1.08799	1.13626
0.333	1.41507	1.13375	1.08913	1.13651
0.334	1.41744	1.13409	1.09028	1.13677
0.335	1.41982	1.13443	1.09143	1.13703
0.336	1.42222	1.13476	1.0926	1.13731
0.337	1.42464	1.13509	1.09377	1.1376
0.338	1.42707	1.13542	1.09494	1.1379
0.339	1.42952	1.13575	1.09613	1.13821
0.34	1.43198	1.13607	1.09732	1.13854
0.341	1.43446	1.1364	1.09851	1.13887
0.342	1.43695	1.13672	1.09972	1.13921
0.343	1.43946	1.13704	1.10093	1.13957
0.344	1.44198	1.13736	1.10214	1.13993
0.345	1.44452	1.13768	1.10336	1.14031
0.346	1.44706	1.138	1.10458	1.1407
0.347	1.44963	1.13832	1.10581	1.1411
0.348	1.4522	1.13864	1.10705	1.14151
0.349	1.45479	1.13896	1.10829	1.14193
0.35	1.45739	1.13927	1.10953	1.14236
0.351	1.46001	1.13959	1.11078	1.1428
0.352	1.46264	1.13991	1.11204	1.14326
0.353	1.46528	1.14022	1.11329	1.14372
0.354	1.46793	1.14054	1.11456	1.1442
0.355	1.47059	1.14086	1.11582	1.14469
0.356	1.47327	1.14118	1.11709	1.14519
0.357	1.47596	1.1415	1.11836	1.1457
0.358	1.47865	1.14182	1.11964	1.14622
0.359	1.48136	1.14214	1.12092	1.14675
0.36	1.48408	1.14246	1.1222	1.14729
0.361	1.48681	1.14278	1.12349	1.14784
0.362	1.48955	1.14311	1.12478	1.1484
0.363	1.4923	1.14343	1.12607	1.14898
0.364	1.49506	1.14376	1.12736	1.14956
0.365	1.49783	1.14409	1.12866	1.15016
0.366	1.50061	1.14442	1.12996	1.15076
0.367	1.5034	1.14476	1.13126	1.15138
0.368	1.5062	1.1451	1.13256	1.15201
0.369	1.509	1.14544	1.13387	1.15265
0.37	1.51182	1.14578	1.13517	1.15329
0.371	1.51464	1.14612	1.13648	1.15395
0.372	1.51747	1.14647	1.13779	1.15462
0.373	1.5203	1.14683	1.1391	1.1553
0.374	1.52315	1.14718	1.14041	1.15599
0.375	1.526	1.14754	1.14172	1.15668
0.376	1.52886	1.14791	1.14304	1.15739
0.377	1.53172	1.14828	1.14435	1.15811
0.378	1.5346	1.14865	1.14567	1.15884
0.379	1.53747	1.14903	1.14698	1.15958
0.38	1.54036	1.14941	1.1483	1.16032
0.381	1.54325	1.1498	1.14962	1.16108
0.382	1.54614	1.15019	1.15093	1.16185
0.383	1.54904	1.15059	1.15225	1.16262
0.384	1.55195	1.15099	1.15357	1.1634
0.385	1.55486	1.1514	1.15489	1.1642
0.386	1.55777	1.15181	1.1562	1.165
0.387	1.56069	1.15223	1.15752	1.16581
0.388	1.56362	1.15266	1.15884	1.16663
0.389	1.56654	1.1531	1.16015	1.16746
0.39	1.56948	1.15354	1.16147	1.16829
0.391	1.57241	1.15398	1.16278	1.16914
0.392	1.57535	1.15444	1.1641	1.16999
0.393	1.57829	1.1549	1.16541	1.17085
0.394	1.58123	1.15537	1.16672	1.17172
0.395	1.58418	1.15585	1.16804	1.1726
0.396	1.58713	1.15633	1.16935	1.17348
0.397	1.59008	1.15683	1.17066	1.17437
0.398	1.59304	1.15733	1.17197	1.17527
0.399	1.59599	1.15784	1.17328	1.17618
0.4	1.59895	1.15836	1.17458	1.17709
0.401	1.60191	1.15889	1.17589	1.17801
0.402	1.60487	1.15942	1.17719	1.17894
0.403	1.60783	1.15997	1.1785	1.17987
0.404	1.6108	1.16053	1.1798	1.18081
0.405	1.61376	1.16109	1.1811	1.18175
0.406	1.61673	1.16167	1.1824	1.18271
0.407	1.61969	1.16225	1.1837	1.18366
0.408	1.62266	1.16285	1.18499	1.18463
0.409	1.62562	1.16345	1.18629	1.1856
0.41	1.62859	1.16407	1.18758	1.18657
0.411	1.63155	1.16469	1.18888	1.18755
0.412	1.63452	1.16533	1.19017	1.18853
0.413	1.63748	1.16598	1.19146	1.18952
0.414	1.64045	1.16664	1.19274	1.19052
0.415		1.16731	1.19403	1.19151
0.416		1.16799	1.19532	1.19252
0.417		1.16869	1.1966	1.19352
0.418		1.16939	1.19788	1.19453
0.419		1.17011	1.19916	1.19554
0.42		1.17084	1.20044	1.19656
0.421		1.17159	1.20172	1.19758
0.422		1.17234	1.203	1.19861
0.423		1.17311	1.20427	1.19963
0.424		1.17389	1.20555	1.20066
0.425		1.17468	1.20682	1.20169
0.426		1.17549	1.20809	1.20273
0.427		1.17631	1.20936	1.20376
0.428		1.17714	1.21063	1.2048
0.429		1.17799	1.2119	1.20584
0.43		1.17885	1.21317	1.20688
0.431		1.17972	1.21443	1.20792
0.432		1.18061	1.2157	1.20896
0.433		1.18151	1.21696	1.21001
0.434		1.18243	1.21823	1.21105
0.435		1.18335	1.21949	1.21209
0.436		1.1843	1.22075	1.21314
0.437		1.18526	1.22201	1.21418
0.438		1.18623	1.22327	1.21523
0.439		1.18722	1.22453	1.21627
0.44		1.18822	1.22579	1.21731
0.441		1.18923	1.22705	1.21836
0.442		1.19026	1.22831	1.2194
0.443		1.19131	1.22957	1.22044
0.444		1.19237	1.23083	1.22148
0.445		1.19345	1.23209	1.22251
0.446		1.19454	1.23335	1.22355
0.447		1.19564	1.23461	1.22458
0.448		1.19676	1.23587	1.22561
0.449		1.1979	1.23713	1.22664
0.45		1.19905	1.23839	1.22766
0.451		1.20022	1.23965	1.22868
0.452		1.2014	1.24091	1.2297
0.453		1.2026	1.24218	1.23072
0.454		1.20381	1.24344	1.23173
0.455		1.20504	1.24471	1.23274
0.456		1.20628	1.24597	1.23374
0.457		1.20754	1.24724	1.23474
0.458		1.20882	1.24851	1.23574
0.459		1.21011	1.24978	1.23673
0.46		1.21142	1.25105	1.23771
0.461		1.21274	1.25232	1.23869
0.462		1.21408	1.2536	1.23967
0.463		1.21543	1.25488	1.24064
0.464		1.2168	1.25616	1.2416
0.465		1.21818	1.25744	1.24256
0.466		1.21958	1.25872	1.24352
0.467		1.221	1.26001	1.24446
0.468		1.22243	1.2613	1.2454
0.469		1.22387	1.26259	1.24634
0.47		1.22533	1.26388	1.24727
0.471		1.22681	1.26518	1.24819
0.472		1.2283	1.26648	1.2491
0.473		1.22981	1.26778	1.25001
0.474		1.23133	1.26909	1.25091
0.475		1.23287	1.2704	1.2518
0.476		1.23442	1.27172	1.25268
0.477		1.23599	1.27303	1.25356
0.478		1.23757	1.27435	1.25443
0.479		1.23917	1.27568	1.25529
0.48		1.24078	1.27701	1.25614
0.481		1.24241	1.27834	1.25699
0.482		1.24405	1.27968	1.25782
0.483		1.24571	1.28102	1.25865
0.484		1.24738	1.28237	1.25947
0.485		1.24907	1.28372	1.26028
0.486		1.25077	1.28508	1.26108
0.487		1.25248	1.28644	1.26187
0.488		1.25421	1.2878	1.26265
0.489		1.25595	1.28917	1.26343
0.49		1.25771	1.29055	1.26419
0.491		1.25948	1.29193	1.26494
0.492		1.26126	1.29332	1.26569
0.493		1.26306	1.29471	1.26642
0.494		1.26487	1.29611	1.26715
0.495		1.2667	1.29751	1.26786
0.496		1.26854	1.29892	1.26857
0.497		1.27039	1.30034	1.26926
0.498		1.27225	1.30176	1.26995
0.499		1.27413	1.30319	1.27062
0.5		1.27601	1.30463	1.27128
0.501		1.27792	1.30607	1.27194
0.502		1.27983	1.30752	1.27258
0.503		1.28176	1.30897	1.27321
0.504		1.28369	1.31043	1.27384
0.505		1.28564	1.3119	1.27445
0.506		1.2876	1.31338	1.27505
0.507		1.28958	1.31486	1.27564
0.508		1.29156	1.31635	1.27622
0.509		1.29356	1.31784	1.27678
0.51		1.29556	1.31935	1.27734
0.511		1.29758	1.32086	1.27789
0.512		1.29961	1.32238	1.27842
0.513		1.30165	1.3239	1.27895
0.514		1.3037	1.32544	1.27946
0.515		1.30576	1.32698	1.27996
0.516		1.30783	1.32852	1.28046
0.517		1.30991	1.33008	1.28094
0.518		1.312	1.33165	1.28141
0.519		1.3141	1.33322	1.28187
0.52		1.3162	1.3348	1.28231
0.521		1.31832	1.33639	1.28275
0.522		1.32045	1.33798	1.28318
0.523		1.32258	1.33959	1.28359
0.524		1.32472	1.3412	1.284
0.525		1.32688	1.34282	1.28439
0.526		1.32904	1.34445	1.28477
0.527		1.3312	1.34609	1.28515
0.528		1.33338	1.34774	1.28551
0.529		1.33556	1.34939	1.28586
0.53		1.33775	1.35106	1.2862
0.531		1.33995	1.35273	1.28653
0.532		1.34215	1.35441	1.28685
0.533		1.34436	1.3561	1.28716
0.534		1.34658	1.35779	1.28745
0.535		1.34881	1.3595	1.28774
0.536		1.35104	1.36122	1.28802
0.537		1.35327	1.36294	1.28829
0.538		1.35551	1.36467	1.28855
0.539		1.35776	1.36641	1.28879
0.54		1.36001	1.36816	1.28903
0.541		1.36227	1.36992	1.28926
0.542		1.36454	1.37169	1.28948
0.543		1.3668	1.37346	1.28969
0.544		1.36907	1.37525	1.28989
0.545		1.37135	1.37704	1.29008
0.546		1.37363	1.37884	1.29026
0.547		1.37592	1.38065	1.29043
0.548		1.3782	1.38247	1.29059
0.549		1.3805	1.3843	1.29075
0.55		1.38279	1.38614	1.29089
0.551		1.38509	1.38798	1.29103
0.552		1.38739	1.38983	1.29115
0.553		1.3897	1.3917	1.29127
0.554		1.392	1.39357	1.29138
0.555		1.39431	1.39545	1.29149
0.556		1.39662	1.39734	1.29158
0.557		1.39893	1.39923	1.29167
0.558		1.40125	1.40114	1.29175
0.559		1.40357	1.40305	1.29182
0.56		1.40588	1.40497	1.29188
0.561		1.4082	1.4069	1.29194
0.562		1.41052	1.40884	1.29199
0.563		1.41284	1.41079	1.29203
0.564		1.41517	1.41274	1.29206
0.565		1.41749	1.41471	1.29209
0.566		1.41981	1.41668	1.29211
0.567		1.42213	1.41866	1.29213
0.568		1.42445	1.42065	1.29214
0.569		1.42678	1.42264	1.29214
0.57		1.4291	1.42465	1.29214
0.571		1.43142	1.42666	1.29213
0.572		1.43374	1.42868	1.29211
0.573		1.43606	1.4307	1.29209
0.574		1.43838	1.43274	1.29207
0.575		1.44069	1.43478	1.29204
0.576		1.44301	1.43683	1.292
0.577		1.44532	1.43888	1.29196
0.578		1.44763	1.44095	1.29192
0.579		1.44994	1.44302	1.29187
0.58		1.45225	1.4451	1.29181
0.581		1.45456	1.44718	1.29176
0.582		1.45686	1.44928	1.29169
0.583		1.45916	1.45138	1.29163
0.584		1.46146	1.45348	1.29156
0.585		1.46375	1.4556	1.29149
0.586		1.46605	1.45772	1.29141
0.587		1.46834	1.45984	1.29133
0.588		1.47062	1.46198	1.29125
0.589		1.4729	1.46412	1.29117
0.59		1.47518	1.46626	1.29108
0.591		1.47746	1.46841	1.29099
0.592		1.47973	1.47057	1.2909
0.593		1.48199	1.47273	1.2908
0.594		1.48426	1.4749	1.29071
0.595		1.48652	1.47708	1.29061
0.596		1.48877	1.47926	1.29051
0.597		1.49102	1.48145	1.29041
0.598		1.49327	1.48364	1.29031
0.599		1.49551	1.48584	1.29021
0.6		1.49774	1.48804	1.2901
0.601		1.49997	1.49025	1.29
0.602		1.5022	1.49246	1.28989
0.603		1.50442	1.49468	1.28979
0.604		1.50664	1.4969	1.28968
0.605		1.50885	1.49913	1.28958
0.606		1.51105	1.50136	1.28947
0.607		1.51325	1.5036	1.28937
0.608		1.51545	1.50584	1.28926
0.609		1.51763	1.50809	1.28916
0.61		1.51982	1.51034	1.28905
0.611		1.52199	1.51259	1.28895
0.612		1.52416	1.51485	1.28885
0.613		1.52633	1.51711	1.28875
0.614		1.52848	1.51937	1.28865
0.615		1.53064	1.52164	1.28855
0.616		1.53278	1.52391	1.28845
0.617		1.53492	1.52619	1.28836
0.618		1.53705	1.52846	1.28827
0.619		1.53918	1.53074	1.28818
0.62		1.5413	1.53303	1.28809
0.621		1.54341	1.53531	1.288
0.622		1.54552	1.5376	1.28792
0.623		1.54762	1.53989	1.28784
0.624		1.54971	1.54218	1.28776
0.625		1.5518	1.54448	1.28768
0.626		1.55388	1.54678	1.28761
0.627		1.55595	1.54907	1.28754
0.628		1.55801	1.55137	1.28747
0.629		1.56007	1.55368	1.2874
0.63		1.56212	1.55598	1.28734
0.631		1.56417	1.55828	1.28729
0.632		1.5662	1.56059	1.28723
0.633		1.56823	1.5629	1.28718
0.634		1.57025	1.5652	1.28713
0.635		1.57227	1.56751	1.28709
0.636		1.57428	1.56982	1.28705
0.637		1.57628	1.57213	1.28702
0.638		1.57827	1.57444	1.28698
0.639		1.58026	1.57675	1.28696
0.64			1.57906	1.28693
0.641			1.58137	1.28692
0.642			1.58367	1.2869
0.643			1.58598	1.28689
0.644			1.58829	1.28689
0.645			1.59059	1.28689
0.646			1.5929	1.28689
0.647			1.5952	1.2869
0.648			1.5975	1.28691
0.649			1.59981	1.28693
0.65			1.6021	1.28695
0.651			1.6044	1.28698
0.652			1.6067	1.28701
0.653			1.60899	1.28705
0.654			1.61128	1.28709
0.655			1.61357	1.28714
0.656			1.61585	1.28719
0.657			1.61813	1.28724
0.658			1.62041	1.28731
0.659			1.62269	1.28737
0.66			1.62496	1.28745
0.661			1.62723	1.28752
0.662			1.62949	1.2876
0.663			1.63175	1.28769
0.664			1.63401	1.28778
0.665			1.63626	1.28788
0.666			1.63851	1.28798
0.667			1.64075	1.28809
0.668			1.64299	1.2882
0.669			1.64522	1.28832
0.67			1.64745	1.28844
0.671			1.64967	1.28857
0.672			1.65189	1.2887
0.673			1.6541	1.28884
0.674			1.6563	1.28898
0.675			1.6585	1.28913
0.676			1.6607	1.28928
0.677			1.66288	1.28944
0.678			1.66506	1.2896
0.679			1.66723	1.28977
0.68			1.66939	1.28994
0.681			1.67155	1.29011
0.682			1.6737	1.29029
0.683			1.67584	1.29047
0.684			1.67798	1.29066
0.685			1.6801	1.29086
0.686			1.68222	1.29105
0.687			1.68433	1.29125
0.688			1.68643	1.29146
0.689			1.68852	1.29167
0.69			1.6906	1.29188
0.691			1.69267	1.2921
0.692			1.69474	1.29232
0.693			1.69679	1.29254
0.694			1.69883	1.29277
0.695			1.70086	1.293
0.696			1.70289	1.29324
0.697			1.7049	1.29347
0.698			1.7069	1.29372
0.699			1.70889	1.29396
0.7			1.71087	1.29421
0.701			1.71284	1.29446
0.702			1.71479	1.29471
0.703			1.71674	1.29497
0.704			1.71867	1.29522
0.705			1.72059	1.29548
0.706			1.72249	1.29575
0.707			1.72439	1.29601
0.708			1.72627	1.29628
0.709			1.72814	1.29655
0.71			1.72999	1.29682
0.711			1.73184	1.29709
0.712			1.73367	1.29736
0.713			1.73548	1.29764
0.714			1.73728	1.29792
0.715			1.73907	1.29819
0.716			1.74084	1.29847
0.717			1.74259	1.29875
0.718			1.74434	1.29903
0.719			1.74606	1.29931
0.72			1.74777	1.2996
0.721			1.74947	1.29988
0.722			1.75115	1.30016
0.723			1.75282	1.30044
0.724			1.75446	1.30072
0.725			1.7561	1.30101
0.726			1.75771	1.30129
0.727			1.75931	1.30157
0.728			1.76089	1.30185
0.729			1.76246	1.30213
0.73			1.764	1.30241
0.731			1.76553	1.30269
0.732			1.76705	1.30296
0.733			1.76854	1.30324
0.734			1.77002	1.30351
0.735			1.77148	1.30378
0.736			1.77292	1.30405
0.737			1.77434	1.30432
0.738			1.77574	1.30459
0.739			1.77713	1.30485
0.74			1.77849	1.30511
0.741			1.77984	1.30537
0.742			1.78116	1.30562
0.743			1.78247	1.30588
0.744			1.78376	1.30613
0.745			1.78502	1.30637
0.746			1.78627	1.30662
0.747			1.7875	1.30686
0.748			1.7887	1.3071
0.749			1.78989	1.30733
0.75			1.79105	1.30756
0.751			1.7922	1.30778
0.752			1.79332	1.308
0.753			1.79442	1.30822
0.754			1.7955	1.30843
0.755			1.79656	1.30864
0.756			1.7976	1.30884
0.757			1.79861	1.30904
0.758			1.79961	1.30924
0.759			1.80058	1.30942
0.76			1.80153	1.30961
0.761			1.80246	1.30979
0.762			1.80336	1.30996
0.763			1.80425	1.31013
0.764			1.80511	1.31029
0.765			1.80595	1.31044
0.766			1.80676	1.31059
0.767			1.80755	1.31074
0.768			1.80832	1.31087
0.769			1.80907	1.31101
0.77			1.80979	1.31113
0.771			1.81049	1.31125
0.772			1.81117	1.31136
0.773			1.81182	1.31147
0.774			1.81245	1.31157
0.775			1.81306	1.31166
0.776			1.81364	1.31174
0.777			1.8142	1.31182
0.778			1.81474	1.31189
0.779			1.81525	1.31196
0.78			1.81574	1.31201
0.781			1.8162	1.31206
0.782			1.81664	1.31211
0.783			1.81706	1.31214
0.784			1.81745	1.31217
0.785			1.81782	1.31219
0.786			1.81817	1.3122
0.787			1.81849	1.3122
0.788			1.81879	1.3122
0.789			1.81906	1.31219
0.79			1.81931	1.31217
0.791			1.81954	1.31214
0.792			1.81974	1.3121
0.793			1.81991	1.31206
0.794			1.82007	1.31201
0.795			1.8202	1.31195
0.796			1.8203	1.31188
0.797			1.82039	1.3118
0.798			1.82044	1.31172
0.799			1.82048	1.31162
0.8			1.82049	1.31152
0.801			1.82048	1.31141
0.802			1.82044	1.3113
0.803			1.82038	1.31117
0.804			1.8203	1.31103
0.805			1.82019	1.31089
0.806			1.82006	1.31074
0.807			1.81991	1.31058
0.808			1.81973	1.31041
0.809			1.81953	1.31024
0.81			1.81931	1.31005
0.811			1.81907	1.30986
0.812			1.8188	1.30966
0.813			1.81851	1.30945
0.814			1.8182	1.30923
0.815			1.81786	1.309
0.816			1.8175	1.30877
0.817			1.81712	1.30853
0.818			1.81672	1.30827
0.819			1.8163	1.30802
0.82			1.81586	1.30775
0.821			1.81539	1.30747
0.822			1.8149	1.30719
0.823			1.81439	1.3069
0.824			1.81386	1.3066
0.825			1.81331	1.30629
0.826			1.81274	1.30598
0.827			1.81215	1.30566
0.828			1.81154	1.30533
0.829			1.81091	1.30499
0.83			1.81026	1.30464
0.831			1.80959	1.30429
0.832			1.80889	1.30393
0.833			1.80818	1.30357
0.834			1.80746	1.30319
0.835			1.80671	1.30281
0.836			1.80594	1.30242
0.837			1.80516	1.30203
0.838			1.80435	1.30162
0.839			1.80353	1.30122
0.84			1.8027	1.3008
0.841			1.80184	1.30038
0.842			1.80097	1.29995
0.843			1.80008	1.29951
0.844			1.79917	1.29907
0.845			1.79825	1.29863
0.846			1.79731	1.29817
0.847			1.79636	1.29771
0.848			1.79539	1.29725
0.849			1.7944	1.29678
0.85			1.7934	1.2963
0.851			1.79239	1.29582
0.852			1.79136	1.29533
0.853			1.79031	1.29484
0.854			1.78926	1.29434
0.855			1.78819	1.29384
0.856			1.7871	1.29333
0.857			1.78601	1.29282
0.858			1.7849	1.29231
0.859			1.78378	1.29178
0.86			1.78264	1.29126
0.861			1.7815	1.29073
0.862			1.78034	1.2902
0.863			1.77917	1.28966
0.864			1.778	1.28912
0.865			1.77681	1.28857
0.866			1.77561	1.28803
0.867			1.7744	1.28747
0.868				1.28692
0.869				1.28636
0.87				1.2858
0.871				1.28524
0.872				1.28467
0.873				1.2841
0.874				1.28353
0.875				1.28296
0.876				1.28239
0.877				1.28181
0.878				1.28123
0.879				1.28065
0.88				1.28007
0.881				1.27949
0.882				1.2789
0.883				1.27832
0.884				1.27773
0.885				1.27714
0.886				1.27656
0.887				1.27597
0.888				1.27538
0.889				1.27479
0.89				1.27421
0.891				1.27362
0.892				1.27303
0.893				1.27244
0.894				1.27186
0.895				1.27127
0.896				1.27069
0.897				1.2701
0.898				1.26952
0.899				1.26894
0.9				1.26836
0.901				1.26778
0.902				1.26721
0.903				1.26663
0.904				1.26606
0.905				1.26549
0.906				1.26492
0.907				1.26436
0.908				1.26379
0.909				1.26323
0.91				1.26267
0.911				1.26212
0.912				1.26157
0.913				1.26102
0.914				1.26048
0.915				1.25993
0.916				1.2594
0.917				1.25886
0.918				1.25833
0.919				1.2578
0.92				1.25728
0.921				1.25676
0.922				1.25625
0.923				1.25574
0.924				1.25523
0.925				1.25473
0.926				1.25424
0.927				1.25375
0.928				1.25326
0.929				1.25278
0.93				1.2523
0.931				1.25183
0.932				1.25136
0.933				1.2509
0.934				1.25045
0.935				1.25
0.936				1.24956
0.937				1.24912
0.938				1.24869
0.939				1.24826
0.94				1.24784
0.941				1.24742
0.942				1.24702
0.943				1.24661
0.944				1.24622
0.945				1.24583
0.946				1.24544
0.947				1.24507
0.948				1.2447
0.949				1.24433
0.95				1.24398
0.951				1.24363
0.952				1.24328
0.953				1.24295
0.954				1.24262
0.955				1.2423
0.956				1.24198
0.957				1.24167
0.958				1.24137
0.959				1.24108
0.96				1.24079
0.961				1.24051
0.962				1.24024
0.963				1.23997
0.964				1.23971
0.965				1.23946
0.966				1.23922
0.967				1.23899
0.968				1.23876
0.969				1.23854
0.97				1.23832
0.971				1.23812
0.972				1.23792
0.973				1.23773
0.974				1.23755
0.975				1.23737
0.976				1.23721
0.977				1.23705
0.978				1.23689
0.979				1.23675
0.98				1.23661
0.981				1.23648
0.982				1.23636
0.983				1.23625
0.984				1.23614
0.985				1.23605
0.986				1.23596
0.987				1.23587
0.988				1.2358
0.989				1.23573
0.99				1.23567
0.991				1.23562
0.992				1.23558
0.993				1.23554
0.994				1.23551
0.995				1.23549
0.996				1.23548
0.997				1.23547
0.998				1.23548
0.999				1.23549
1				1.2355
1.001				1.23553
1.002				1.23556
1.003				1.2356
1.004				1.23565
1.005				1.2357
1.006				1.23577
1.007				1.23584
1.008				1.23591
1.009				1.236
1.01				1.23609
1.011				1.23619
1.012				1.2363
1.013				1.23641
1.014				1.23653
1.015				1.23666
1.016				1.23679
1.017				1.23694
1.018				1.23708
1.019				1.23724
1.02				1.2374
1.021				1.23757
1.022				1.23775
1.023				1.23793
1.024				1.23813
1.025				1.23832
1.026				1.23853
1.027				1.23874
1.028				1.23895
1.029				1.23918
1.03				1.23941
1.031				1.23964
1.032				1.23989
1.033				1.24013
1.034				1.24039
1.035				1.24065
1.036				1.24092
1.037				1.24119
1.038				1.24147
1.039				1.24175
1.04				1.24205
1.041				1.24234
1.042				1.24264
1.043				1.24295
1.044				1.24327
1.045				1.24358
1.046				1.24391
1.047				1.24424
1.048				1.24457
1.049				1.24491
1.05				1.24526
1.051				1.24561
1.052				1.24596
1.053				1.24632
1.054				1.24669
1.055				1.24706
1.056				1.24743
1.057				1.24781
1.058				1.24819
1.059				1.24858
1.06				1.24897
1.061				1.24937
1.062				1.24977
1.063				1.25017
1.064				1.25058
1.065				1.25099
1.066				1.25141
1.067				1.25183
1.068				1.25225
1.069				1.25268
1.07				1.25311
1.071				1.25354
1.072				1.25398
1.073				1.25442
1.074				1.25486
1.075				1.25531
1.076				1.25576
1.077				1.25621
1.078				1.25666
1.079				1.25712
1.08				1.25758
1.081				1.25804
1.082				1.25851
1.083				1.25897
1.084				1.25944
1.085				1.25991
1.086				1.26038
1.087				1.26086
1.088				1.26133
1.089				1.26181
1.09				1.26229
1.091				1.26277
1.092				1.26325
1.093				1.26374
1.094				1.26422
1.095				1.2647
1.096				1.26519
1.097				1.26568
1.098				1.26616
1.099				1.26665
1.1				1.26714
1.101				1.26763
1.102				1.26812
1.103				1.26861
1.104				1.2691
1.105				1.26959
1.106				1.27008
1.107				1.27057
1.108				1.27106
1.109				1.27155
1.11				1.27204
1.111				1.27252
1.112				1.27301
1.113				1.2735
1.114				1.27398
1.115				1.27447
1.116				1.27495
1.117				1.27543
1.118				1.27592
1.119				1.2764
1.12				1.27687
1.121				1.27735
1.122				1.27783
1.123				1.2783
1.124				1.27877
1.125				1.27924
1.126				1.27971
1.127				1.28017
1.128				1.28064
1.129				1.2811
1.13				1.28156
1.131				1.28201
1.132				1.28247
1.133				1.28292
1.134				1.28337
1.135				1.28381
1.136				1.28425
1.137				1.28469
1.138				1.28513
1.139				1.28556
1.14				1.28599
1.141				1.28642
1.142				1.28684
1.143				1.28727
1.144				1.28768
1.145				1.28809
1.146				1.2885
1.147				1.28891
1.148				1.28931
1.149				1.28971
1.15				1.2901
1.151				1.29049
1.152				1.29088
1.153				1.29126
1.154				1.29164
1.155				1.29201
1.156				1.29238
1.157				1.29274
1.158				1.2931
1.159				1.29346
1.16				1.29381
1.161				1.29416
1.162				1.2945
1.163				1.29483
1.164				1.29517
1.165				1.29549
1.166				1.29582
1.167				1.29613
1.168				1.29645
1.169				1.29675
1.17				1.29705
1.171				1.29735
1.172				1.29764
1.173				1.29793
1.174				1.29821
1.175				1.29849
1.176				1.29876
1.177				1.29903
1.178				1.29929
1.179				1.29954
1.18				1.29979
1.181				1.30003
1.182				1.30027
1.183				1.30051
1.184				1.30073
1.185				1.30096
1.186				1.30117
1.187				1.30139
1.188				1.30159
1.189				1.30179
1.19				1.30199
1.191				1.30218
1.192				1.30236
1.193				1.30254
1.194				1.30271
1.195				1.30288
1.196				1.30304
1.197				1.30319
1.198				1.30334
1.199				1.30349
1.2				1.30363
1.201				1.30376
1.202				1.30389
1.203				1.30401
1.204				1.30413
1.205				1.30424
1.206				1.30435
1.207				1.30445
1.208				1.30454
1.209				1.30463
1.21				1.30472
1.211				1.3048
1.212				1.30487
1.213				1.30494
1.214				1.305
1.215				1.30506
1.216				1.30511
1.217				1.30516
1.218				1.3052
1.219				1.30524
1.22				1.30527
1.221				1.3053
1.222				1.30532
1.223				1.30534
1.224				1.30535
1.225				1.30536
1.226				1.30536
1.227				1.30536
1.228				1.30535
1.229				1.30534
1.23				1.30533
1.231				1.30531
1.232				1.30528
1.233				1.30525
1.234				1.30522
1.235				1.30518
1.236				1.30514
1.237				1.30509
1.238				1.30504
1.239				1.30499
1.24				1.30493
1.241				1.30487
1.242				1.3048
1.243				1.30473
1.244				1.30466
1.245				1.30458
1.246				1.3045
1.247				1.30441
1.248				1.30433
1.249				1.30423
1.25				1.30414
1.251				1.30404
1.252				1.30394
1.253				1.30384
1.254				1.30373
1.255				1.30362
1.256				1.30351
1.257				1.30339
1.258				1.30327
1.259				1.30315
1.26				1.30303
1.261				1.3029
1.262				1.30277
1.263				1.30264
1.264				1.30251
1.265				1.30237
1.266				1.30223
1.267				1.3021
1.268				1.30195
1.269				1.30181
1.27				1.30167
1.271				1.30152
1.272				1.30137
1.273				1.30122
1.274				1.30107
1.275				1.30092
1.276				1.30077
1.277				1.30061
1.278				1.30045
1.279				1.3003
1.28				1.30014
1.281				1.29998
1.282				1.29982
1.283				1.29966
1.284				1.2995
1.285				1.29934
1.286				1.29918
1.287				1.29902
1.288				1.29885
1.289				1.29869
1.29				1.29853
1.291				1.29837
1.292				1.2982
1.293				1.29804
1.294				1.29788
1.295				1.29772
1.296				1.29756
1.297				1.29739
1.298				1.29723
1.299				1.29707
1.3				1.29691
1.301				1.29675
1.302				1.29659
1.303				1.29644
1.304				1.29628
1.305				1.29612
1.306				1.29597
1.307				1.29582
1.308				1.29566
1.309				1.29551
1.31				1.29536
1.311				1.29521
1.312				1.29506
1.313				1.29492
1.314				1.29477
1.315				1.29463
1.316				1.29449
1.317				1.29435
1.318				1.29421
1.319				1.29407
1.32				1.29394
1.321				1.29381
1.322				1.29367
1.323				1.29354
1.324				1.29342
1.325				1.29329
1.326				1.29317
1.327				1.29305
1.328				1.29293
1.329				1.29281
1.33				1.29269
1.331				1.29258
1.332				1.29247
1.333				1.29236
1.334				1.29226
1.335				1.29215
1.336				1.29205
1.337				1.29195
1.338				1.29185
1.339				1.29176
1.34				1.29166
1.341				1.29157
1.342				1.29149
1.343				1.2914
1.344				1.29132
1.345				1.29124
1.346				1.29116
1.347				1.29108
1.348				1.29101
1.349				1.29094
1.35				1.29087
1.351				1.2908
1.352				1.29074
1.353				1.29068
1.354				1.29062
1.355				1.29056
1.356				1.29051
1.357				1.29045
1.358				1.2904
1.359				1.29036
1.36				1.29031
1.361				1.29027
1.362				1.29023
1.363				1.29019
1.364				1.29015
1.365				1.29012
1.366				1.29008
1.367				1.29005
1.368				1.29002
1.369				1.29
1.37				1.28997
1.371				1.28995
1.372				1.28993
1.373				1.28991
1.374				1.2899
1.375				1.28988
1.376				1.28987
1.377				1.28986
1.378				1.28985
1.379				1.28984
1.38				1.28984
1.381				1.28983
1.382				1.28983
1.383				1.28983
1.384				1.28983
1.385				1.28983
1.386				1.28983
1.387				1.28983
1.388				1.28984
1.389				1.28984
1.39				1.28985
1.391				1.28986
1.392				1.28987
1.393				1.28988
1.394				1.28989
1.395				1.2899
1.396				1.28992
1.397				1.28993
1.398				1.28995
1.399				1.28996
1.4				1.28998
1.401				1.28999
1.402				1.29001
1.403				1.29003
1.404				1.29005
1.405				1.29007
1.406				1.29009
1.407				1.2901
1.408				1.29012
1.409				1.29014
1.41				1.29016
1.411				1.29018
1.412				1.2902
1.413				1.29022
1.414				1.29024
1.415				1.29026
1.416				1.29028
1.417				1.2903
1.418				1.29032
1.419				1.29034
1.42				1.29036
1.421				1.29037
1.422				1.29039
1.423				1.29041
1.424				1.29042
1.425				1.29044
1.426				1.29046
1.427				1.29047
1.428				1.29049
1.429				1.2905
1.43				1.29051
1.431				1.29053
1.432				1.29054
1.433				1.29055
1.434				1.29056
1.435				1.29057
1.436				1.29058
1.437				1.29059
1.438				1.29059
1.439				1.2906
1.44				1.2906
1.441				1.29061
1.442				1.29061
1.443				1.29062
1.444				1.29062
1.445				1.29062
1.446				1.29062
1.447				1.29062
1.448				1.29062
1.449				1.29061
1.45				1.29061
1.451				1.29061
1.452				1.2906
1.453				1.2906
1.454				1.29059
1.455				1.29058
1.456				1.29057
1.457				1.29057
1.458				1.29056
1.459				1.29055
1.46				1.29054
1.461				1.29052
1.462				1.29051
1.463				1.2905
1.464				1.29049
1.465				1.29047
1.466				1.29046
1.467				1.29045
1.468				1.29043
1.469				1.29042
1.47				1.2904
1.471				1.29039
1.472				1.29037
1.473				1.29035
1.474				1.29034
1.475				1.29032
1.476				1.29031
1.477				1.29029
1.478				1.29028
1.479				1.29026
1.48				1.29025
1.481				1.29024
1.482				1.29022
1.483				1.29021
1.484				1.2902
1.485				1.29019
1.486				1.29017
1.487				1.29016
1.488				1.29016
1.489				1.29015
1.49				1.29014
1.491				1.29014
1.492				1.29013
1.493				1.29013
1.494				1.29013
1.495				1.29013
1.496				1.29013
1.497				1.29014
1.498				1.29014
[truncated: 1 more rows]
