# Supplementary material for: Evidence accumulation relates to perceptual consciousness and monitoring
Source: Nat Commun. 2021 May 31;12:3261. doi: 10.1038/s41467-021-23540-y (PMC8166835; doi:10.1038/s41467-021-23540-y)
Supplement: Supplementary file 4 — Source Data [file 41467_2021_23540_MOESM4_ESM.zip › Supplementary Data/SFig.5_1.xls]

## Sheet: Sheet1
t	erphit	erpmiss	simhit	simmiss
-0.5	-0.187022	-0.0845571	-0.0814968	-0.0604667
-0.498999	-0.175775	-0.0852459	-0.0824436	-0.0591246
-0.497999	-0.164597	-0.086985	-0.0820245	-0.059503
-0.496998	-0.153611	-0.0897386	-0.0816172	-0.0596919
-0.495998	-0.142931	-0.0934564	-0.0817783	-0.0593612
-0.494997	-0.132665	-0.0980748	-0.0817687	-0.0587081
-0.493997	-0.122911	-0.103518	-0.0815471	-0.0589008
-0.492996	-0.113758	-0.109698	-0.0820849	-0.0590656
-0.491996	-0.105284	-0.116519	-0.082826	-0.058709
-0.490995	-0.0975557	-0.123874	-0.0828178	-0.0589469
-0.489995	-0.0906289	-0.13165	-0.0823928	-0.059251
-0.488994	-0.0845463	-0.13973	-0.0821859	-0.0595288
-0.487994	-0.0793386	-0.147992	-0.0825213	-0.0589902
-0.486993	-0.075024	-0.156313	-0.0830036	-0.058338
-0.485993	-0.0716092	-0.164568	-0.0830862	-0.0589686
-0.484992	-0.0690888	-0.172638	-0.0822696	-0.0584002
-0.483992	-0.0674465	-0.180402	-0.0818819	-0.0585153
-0.482991	-0.0666551	-0.187748	-0.0820581	-0.058773
-0.481991	-0.066678	-0.194569	-0.081517	-0.0579825
-0.48099	-0.0674695	-0.200766	-0.0810741	-0.0571834
-0.47999	-0.0689759	-0.206249	-0.080664	-0.0567763
-0.478989	-0.0707652	-0.210575	-0.0802042	-0.05639
-0.477989	-0.0731506	-0.214059	-0.0804178	-0.0567996
-0.476988	-0.0760672	-0.216653	-0.0804054	-0.0559983
-0.475988	-0.0794462	-0.218319	-0.0795262	-0.0563336
-0.474987	-0.0832161	-0.219035	-0.0794076	-0.0562767
-0.473987	-0.0873038	-0.21879	-0.077819	-0.0568561
-0.472986	-0.0916357	-0.217588	-0.0772114	-0.0572848
-0.471986	-0.0961384	-0.215447	-0.0780035	-0.0565928
-0.470985	-0.10074	-0.212397	-0.0776119	-0.0558928
-0.469985	-0.105372	-0.208483	-0.0772441	-0.056312
-0.468984	-0.109966	-0.203759	-0.0771281	-0.0556433
-0.467984	-0.114461	-0.198294	-0.0781717	-0.0548555
-0.466983	-0.118798	-0.192164	-0.0780961	-0.0551959
-0.465983	-0.122922	-0.185457	-0.0770437	-0.0554961
-0.464982	-0.126787	-0.178267	-0.0760126	-0.0551025
-0.463982	-0.130347	-0.170695	-0.0763761	-0.0542842
-0.462981	-0.133566	-0.162848	-0.0765845	-0.054019
-0.461981	-0.136411	-0.154834	-0.0758623	-0.0530372
-0.46098	-0.138856	-0.146764	-0.0754706	-0.0533801
-0.45998	-0.14088	-0.138748	-0.0760016	-0.0536794
-0.458979	-0.142077	-0.130539	-0.0757102	-0.0534609
-0.457979	-0.14284	-0.122608	-0.0752324	-0.0529114
-0.456978	-0.14317	-0.115062	-0.0749849	-0.0527742
-0.455978	-0.143072	-0.108	-0.0750807	-0.0530339
-0.454977	-0.142555	-0.101513	-0.0749702	-0.0523226
-0.453977	-0.141629	-0.0956811	-0.0741735	-0.0519086
-0.452976	-0.140311	-0.0905747	-0.0740877	-0.0511742
-0.451976	-0.138618	-0.0862522	-0.0734302	-0.0500308
-0.450975	-0.136571	-0.0827593	-0.0736089	-0.0493161
-0.449975	-0.134193	-0.0801287	-0.073561	-0.0487075
-0.448974	-0.131506	-0.0783794	-0.0729654	-0.047234
-0.447974	-0.128538	-0.0775169	-0.0731522	-0.0464102
-0.446973	-0.125315	-0.0775325	-0.0726549	-0.0466004
-0.445973	-0.121864	-0.0784044	-0.0716943	-0.0457099
-0.444972	-0.118214	-0.0800976	-0.0710695	-0.0467841
-0.443972	-0.114393	-0.0825644	-0.0695427	-0.0459887
-0.442971	-0.110429	-0.0857457	-0.068977	-0.046237
-0.441971	-0.106352	-0.0895716	-0.0683964	-0.046319
-0.44097	-0.102189	-0.0939627	-0.0684977	-0.0462504
-0.43997	-0.0979683	-0.0988318	-0.0691474	-0.0460955
-0.438969	-0.0933478	-0.103734	-0.06942	-0.0450953
-0.437969	-0.0887396	-0.108925	-0.0691363	-0.0445273
-0.436968	-0.0841765	-0.114307	-0.0690676	-0.0442785
-0.435968	-0.0796906	-0.119782	-0.0680527	-0.0444905
-0.434967	-0.0753136	-0.125253	-0.068035	-0.0443155
-0.433967	-0.0710762	-0.130624	-0.067973	-0.0447036
-0.432966	-0.0670088	-0.135803	-0.0671309	-0.0451986
-0.431966	-0.0631415	-0.140702	-0.0671551	-0.0456387
-0.430965	-0.0595041	-0.14524	-0.0671025	-0.0457127
-0.429965	-0.056126	-0.149346	-0.0673748	-0.0454165
-0.428964	-0.0530366	-0.152956	-0.0664076	-0.0451273
-0.427964	-0.050265	-0.156017	-0.0675434	-0.0442266
-0.426963	-0.0478403	-0.158487	-0.0675393	-0.0440999
-0.425963	-0.045791	-0.160338	-0.0671817	-0.0442784
-0.424962	-0.0441454	-0.161551	-0.0677373	-0.0455103
-0.423962	-0.042931	-0.162123	-0.0678272	-0.0454418
-0.422961	-0.0421744	-0.16206	-0.0679755	-0.0450024
-0.421961	-0.041901	-0.161383	-0.0687421	-0.0454848
-0.42096	-0.0421344	-0.160123	-0.0679683	-0.0459767
-0.41996	-0.0428962	-0.158324	-0.0681494	-0.0449959
-0.418959	-0.0438529	-0.155674	-0.0693749	-0.0453528
-0.417959	-0.0453886	-0.15261	-0.0682099	-0.0450997
-0.416958	-0.0475217	-0.14921	-0.0677581	-0.0448221
-0.415958	-0.0502664	-0.145556	-0.0675769	-0.043595
-0.414957	-0.0536316	-0.141737	-0.068097	-0.0437732
-0.413957	-0.0576211	-0.137843	-0.0682142	-0.0438149
-0.412956	-0.0622331	-0.133969	-0.0679331	-0.0438097
-0.411956	-0.0674591	-0.130208	-0.0677157	-0.0443951
-0.410955	-0.0732846	-0.12665	-0.0669069	-0.0447122
-0.409955	-0.0796879	-0.123384	-0.0675031	-0.0441857
-0.408954	-0.0866404	-0.120493	-0.0676496	-0.0443391
-0.407954	-0.0941065	-0.118053	-0.0668584	-0.0448677
-0.406953	-0.102043	-0.116134	-0.0660647	-0.0443166
-0.405953	-0.1104	-0.114793	-0.066764	-0.0432851
-0.404952	-0.11912	-0.114079	-0.0669544	-0.0433701
-0.403952	-0.128139	-0.11403	-0.0663209	-0.043029
-0.402951	-0.137388	-0.114669	-0.0662275	-0.0425639
-0.401951	-0.146789	-0.116007	-0.0661614	-0.0424579
-0.40095	-0.156262	-0.118043	-0.0662597	-0.0417514
-0.39995	-0.16572	-0.12076	-0.066862	-0.0421643
-0.398949	-0.174685	-0.12375	-0.0669127	-0.0417432
-0.397949	-0.183466	-0.127358	-0.0660093	-0.0408282
-0.396948	-0.191976	-0.131537	-0.0650316	-0.0398858
-0.395948	-0.200127	-0.136226	-0.0654694	-0.0400087
-0.394947	-0.207831	-0.141354	-0.0653819	-0.0393648
-0.393947	-0.215005	-0.146841	-0.0652785	-0.0398723
-0.392946	-0.221565	-0.152597	-0.0651634	-0.0398822
-0.391946	-0.227433	-0.158526	-0.0643812	-0.03873
-0.390945	-0.232538	-0.164529	-0.0639685	-0.038646
-0.389945	-0.236814	-0.1705	-0.0634908	-0.0382958
-0.388944	-0.240205	-0.176336	-0.0631044	-0.038771
-0.387944	-0.242661	-0.181929	-0.0621997	-0.039452
-0.386943	-0.244145	-0.187178	-0.0615878	-0.0383965
-0.385943	-0.24463	-0.191983	-0.0604991	-0.0389075
-0.384942	-0.244099	-0.196252	-0.0592782	-0.0386853
-0.383942	-0.242548	-0.199897	-0.0582918	-0.0389644
-0.382941	-0.239986	-0.202841	-0.0577331	-0.038722
-0.381941	-0.236432	-0.205017	-0.0581995	-0.0383932
-0.38094	-0.231919	-0.206368	-0.058232	-0.0381686
-0.37994	-0.226489	-0.206849	-0.0574201	-0.0386927
-0.378939	-0.219836	-0.206087	-0.0577434	-0.038288
-0.377939	-0.212401	-0.204409	-0.0575814	-0.0383611
-0.376938	-0.204265	-0.201815	-0.0568772	-0.0392852
-0.375938	-0.195517	-0.198322	-0.0564579	-0.0390826
-0.374937	-0.186251	-0.193957	-0.0557206	-0.0385643
-0.373937	-0.176569	-0.188763	-0.0550465	-0.0374638
-0.372936	-0.166576	-0.182794	-0.0544192	-0.0373723
-0.371936	-0.15638	-0.176117	-0.0531708	-0.0377094
-0.370935	-0.146091	-0.168809	-0.0534121	-0.0373056
-0.369935	-0.135816	-0.160956	-0.0536696	-0.0373153
-0.368934	-0.125663	-0.152655	-0.052738	-0.0369901
-0.367934	-0.115734	-0.144005	-0.0525937	-0.0368232
-0.366933	-0.106129	-0.135115	-0.0518534	-0.0364479
-0.365933	-0.096938	-0.126093	-0.0510789	-0.0363284
-0.364932	-0.0882457	-0.117052	-0.0505393	-0.0357996
-0.363932	-0.0801267	-0.108102	-0.050076	-0.0347443
-0.362931	-0.0726454	-0.0993538	-0.0508624	-0.0346776
-0.361931	-0.0658554	-0.0909117	-0.0506383	-0.0336823
-0.36093	-0.0597983	-0.0828764	-0.0511654	-0.0331382
-0.35993	-0.0545034	-0.0753411	-0.051839	-0.032871
-0.358929	-0.0496256	-0.0680944	-0.0508959	-0.032969
-0.357929	-0.0455456	-0.0615119	-0.0498314	-0.0322223
-0.356928	-0.0422605	-0.0556635	-0.0489104	-0.0328662
-0.355928	-0.0397549	-0.0506074	-0.0487635	-0.0327983
-0.354927	-0.0380012	-0.0463894	-0.0492184	-0.0328754
-0.353927	-0.0369605	-0.0430425	-0.0490089	-0.0335886
-0.352926	-0.0365836	-0.0405863	-0.0488602	-0.0330739
-0.351926	-0.0368121	-0.0390273	-0.0479707	-0.0314915
-0.350925	-0.0375796	-0.0383585	-0.0482705	-0.031157
-0.349925	-0.0388131	-0.0385602	-0.0469505	-0.0308914
-0.348924	-0.0404347	-0.0396	-0.0466644	-0.0307824
-0.347924	-0.042363	-0.0414339	-0.0466196	-0.0303447
-0.346923	-0.0445147	-0.0440066	-0.0462008	-0.029788
-0.345923	-0.046806	-0.047253	-0.0454688	-0.0292816
-0.344922	-0.0491545	-0.051099	-0.0447898	-0.0292003
-0.343922	-0.0514803	-0.0554626	-0.0451137	-0.0283991
-0.342921	-0.0537078	-0.0602555	-0.045538	-0.0286519
-0.341921	-0.0557666	-0.0653842	-0.0459642	-0.0285549
-0.34092	-0.057593	-0.0707517	-0.0454071	-0.0283894
-0.33992	-0.0591309	-0.0762584	-0.0451862	-0.0282191
-0.338919	-0.059973	-0.0814597	-0.0448659	-0.0277206
-0.337919	-0.0604481	-0.0866107	-0.0450772	-0.0272872
-0.336918	-0.0605336	-0.0916196	-0.0450868	-0.0255593
-0.335918	-0.0602171	-0.0963976	-0.0453418	-0.0247554
-0.334917	-0.0594962	-0.10086	-0.0448762	-0.0252004
-0.333917	-0.0583785	-0.104929	-0.0446423	-0.0254388
-0.332916	-0.0568815	-0.108532	-0.0436108	-0.0249694
-0.331916	-0.0550319	-0.111603	-0.0432973	-0.0249492
-0.330915	-0.0528651	-0.114087	-0.0433628	-0.025749
-0.329915	-0.0504245	-0.115935	-0.0437675	-0.0254286
-0.328914	-0.0477604	-0.11711	-0.0435496	-0.025011
-0.327914	-0.0449289	-0.117582	-0.0436795	-0.0249549
-0.326913	-0.041991	-0.117331	-0.0437094	-0.0254816
-0.325913	-0.0390109	-0.11635	-0.043562	-0.0252931
-0.324912	-0.0360549	-0.114637	-0.0443243	-0.024619
-0.323912	-0.0331901	-0.112201	-0.0448265	-0.0252982
-0.322911	-0.0304828	-0.109061	-0.0449961	-0.0253642
-0.321911	-0.0279971	-0.105241	-0.0455362	-0.0257711
-0.32091	-0.025794	-0.100776	-0.0450885	-0.0262879
-0.31991	-0.0239295	-0.0957036	-0.0452008	-0.0259424
-0.318909	-0.0220938	-0.0896995	-0.0453614	-0.0266652
-0.317909	-0.0207045	-0.0831945	-0.0457141	-0.0261861
-0.316908	-0.0198034	-0.0762487	-0.0451142	-0.0259444
-0.315908	-0.0194236	-0.0689248	-0.0453096	-0.0252472
-0.314907	-0.0195887	-0.0612871	-0.0457972	-0.0244914
-0.313907	-0.0203125	-0.0534011	-0.046093	-0.0257895
-0.312906	-0.0215991	-0.0453316	-0.0454837	-0.0262706
-0.311906	-0.0234425	-0.0371429	-0.045638	-0.0266433
-0.310905	-0.0258271	-0.0288972	-0.0453681	-0.0259571
-0.309905	-0.0287277	-0.0206544	-0.045484	-0.0256383
-0.308904	-0.0321101	-0.0124711	-0.0453317	-0.0254158
-0.307904	-0.0359321	-0.00440037	-0.0447638	-0.0254705
-0.306903	-0.0401436	0.0035092	-0.044891	-0.0251721
-0.305903	-0.0446882	0.0112135	-0.0444906	-0.0245422
-0.304902	-0.0495037	0.0186733	-0.0431625	-0.0247844
-0.303902	-0.0545233	0.0258546	-0.0428824	-0.0248417
-0.302901	-0.0596768	0.0327285	-0.0426384	-0.0246081
-0.301901	-0.0648918	0.0392715	-0.0410274	-0.0234133
-0.3009	-0.0700947	0.0454651	-0.0402081	-0.0220064
-0.2999	-0.0752124	0.0512958	-0.0406279	-0.0220371
-0.298899	-0.0798207	0.0570961	-0.0396955	-0.0215111
-0.297899	-0.0842137	0.0625129	-0.0390882	-0.0217335
-0.296898	-0.0883315	0.0675394	-0.038655	-0.0210033
-0.295898	-0.0921187	0.0721725	-0.0373945	-0.0211031
-0.294897	-0.0955252	0.0764119	-0.0372935	-0.0198811
-0.293897	-0.0985073	0.0802599	-0.0373366	-0.0197069
-0.292896	-0.101028	0.0837204	-0.0376793	-0.0200328
-0.291896	-0.103059	0.0867986	-0.0374463	-0.0191575
-0.290895	-0.104578	0.0895004	-0.037152	-0.01828
-0.289895	-0.105573	0.0918317	-0.0371642	-0.0176327
-0.288894	-0.106039	0.0937984	-0.0364872	-0.0184846
-0.287894	-0.10598	0.0954053	-0.0351227	-0.0183059
-0.286893	-0.105409	0.0966562	-0.0357056	-0.0180408
-0.285893	-0.104346	0.0975536	-0.0345627	-0.0182776
-0.284892	-0.102819	0.098098	-0.0349806	-0.0181529
-0.283892	-0.100861	0.0982887	-0.0344826	-0.0185427
-0.282891	-0.0985135	0.098123	-0.0349457	-0.0187694
-0.281891	-0.0958209	0.0975963	-0.034302	-0.0188529
-0.28089	-0.0928327	0.0967028	-0.0343609	-0.0190384
-0.27989	-0.0896013	0.0954353	-0.0347643	-0.0186571
-0.278889	-0.0858258	0.0941484	-0.0340618	-0.0177576
-0.277889	-0.0819216	0.0924596	-0.0334095	-0.0162372
-0.276888	-0.0779497	0.0903535	-0.0322637	-0.0152073
-0.275888	-0.0739691	0.0878151	-0.0313983	-0.0147087
-0.274887	-0.0700366	0.0848304	-0.0313924	-0.0131078
-0.273887	-0.0662048	0.0813869	-0.0309426	-0.0121791
-0.272886	-0.0625219	0.0774739	-0.0309731	-0.0108829
-0.271886	-0.0590304	0.0730837	-0.0306539	-0.0114276
-0.270885	-0.055766	0.0682114	-0.0307983	-0.012116
-0.269885	-0.0527576	0.062856	-0.0313723	-0.0122621
-0.268884	-0.0500262	0.0570205	-0.0310697	-0.0117186
-0.267884	-0.0475846	0.0507128	-0.0311459	-0.0115749
-0.266883	-0.0454371	0.0439458	-0.0313371	-0.01163
-0.265883	-0.0435794	0.0367379	-0.0308001	-0.0108037
-0.264882	-0.0419987	0.0291132	-0.0305113	-0.0108239
-0.263882	-0.0406736	0.0211018	-0.03045	-0.0110483
-0.262881	-0.039575	0.01274	-0.0302831	-0.00956763
-0.261881	-0.0386662	0.00406994	-0.0301542	-0.00981619
-0.26088	-0.0379037	-0.00486029	-0.0295446	-0.0104297
-0.25988	-0.037238	-0.0139968	-0.0299529	-0.0115076
-0.258879	-0.0362542	-0.0229519	-0.0295043	-0.0114991
-0.257879	-0.0352629	-0.0320013	-0.0282521	-0.0114809
-0.256878	-0.0342095	-0.0410825	-0.0283756	-0.0104373
-0.255878	-0.0330381	-0.0501288	-0.0276006	-0.0107041
-0.254877	-0.0316923	-0.0590709	-0.026736	-0.0100765
-0.253877	-0.0301174	-0.0678376	-0.0263648	-0.0109748
-0.252876	-0.0282614	-0.0763563	-0.0263206	-0.0120088
-0.251876	-0.026076	-0.0845547	-0.0262446	-0.0111965
-0.250875	-0.0235186	-0.0923618	-0.0259348	-0.0114381
-0.249875	-0.0205531	-0.0997086	-0.0251861	-0.0114646
-0.248874	-0.0171512	-0.10653	-0.0243511	-0.0110293
-0.247874	-0.0132932	-0.112764	-0.0238668	-0.0100533
-0.246873	-0.00896908	-0.118357	-0.0241082	-0.0107668
-0.245873	-0.00417895	-0.123258	-0.0235175	-0.0113036
-0.244872	0.00106643	-0.127428	-0.0240044	-0.0120962
-0.243872	0.00674539	-0.130832	-0.022857	-0.0119464
-0.242871	0.0128253	-0.133446	-0.0221046	-0.0130233
-0.241871	0.0192628	-0.135255	-0.0207522	-0.0130203
-0.24087	0.0260042	-0.136255	-0.020328	-0.0128848
-0.23987	0.032986	-0.136449	-0.0195133	-0.0130069
-0.238869	0.0404617	-0.135546	-0.0188538	-0.0128972
-0.237869	0.048015	-0.133889	-0.0180998	-0.0128804
-0.236868	0.0555535	-0.131519	-0.0186521	-0.0125254
-0.235868	0.0629796	-0.128487	-0.0188835	-0.0128096
-0.234867	0.0701918	-0.12485	-0.0195338	-0.0122912
-0.233867	0.0770868	-0.120674	-0.0201807	-0.0114654
-0.232866	0.0835608	-0.116032	-0.021417	-0.0114614
-0.231866	0.0895114	-0.111004	-0.0208257	-0.0116657
-0.230865	0.0948392	-0.105674	-0.0203355	-0.0114843
-0.229865	0.0994499	-0.100131	-0.0205346	-0.0116615
-0.228864	0.103256	-0.0944656	-0.0215414	-0.0115488
-0.227864	0.106177	-0.0887711	-0.0215338	-0.0114483
-0.226863	0.108145	-0.0831396	-0.0210574	-0.0112252
-0.225863	0.109102	-0.0776626	-0.0201427	-0.0109527
-0.224862	0.109001	-0.0724286	-0.0205347	-0.0107247
-0.223862	0.107812	-0.067522	-0.019957	-0.0108429
-0.222861	0.105519	-0.0630219	-0.0198486	-0.0106095
-0.221861	0.102121	-0.059001	-0.0199029	-0.00975733
-0.22086	0.0976323	-0.055524	-0.0200531	-0.010021
-0.21986	0.0920851	-0.0526472	-0.0199335	-0.00955484
-0.218859	0.0858436	-0.0500857	-0.0198851	-0.00966371
-0.217859	0.0786464	-0.048219	-0.0195915	-0.00938415
-0.216858	0.0705669	-0.0470783	-0.0193867	-0.00858329
-0.215858	0.0616932	-0.046683	-0.0206101	-0.00779937
-0.214857	0.0521268	-0.0470413	-0.0214201	-0.00779428
-0.213857	0.0419813	-0.0481494	-0.0206297	-0.00754627
-0.212856	0.0313809	-0.0499922	-0.0193888	-0.00868168
-0.211856	0.0204582	-0.0525434	-0.0192414	-0.00985807
-0.210855	0.0093531	-0.0557663	-0.020143	-0.0099865
-0.209855	-0.00179013	-0.0596139	-0.0203055	-0.0095681
-0.208854	-0.0128245	-0.0640306	-0.0202667	-0.00910421
-0.207854	-0.0236025	-0.068952	-0.0203142	-0.00787185
-0.206853	-0.0339787	-0.0743069	-0.0199041	-0.00850592
-0.205853	-0.0438115	-0.0800179	-0.0194857	-0.00737168
-0.204852	-0.0529655	-0.0860024	-0.020228	-0.00716584
-0.203852	-0.0613137	-0.0921745	-0.0180265	-0.00755331
-0.202851	-0.0687391	-0.0984454	-0.0172961	-0.00671855
-0.201851	-0.0751367	-0.104725	-0.016596	-0.00752306
-0.20085	-0.0804152	-0.110924	-0.015838	-0.0068429
-0.19985	-0.084498	-0.116952	-0.0166607	-0.00700599
-0.198849	-0.0869836	-0.122407	-0.0164269	-0.0064987
-0.197849	-0.0881816	-0.127534	-0.0172148	-0.00609931
-0.196848	-0.0880721	-0.132259	-0.0161183	-0.0059431
-0.195848	-0.0866532	-0.136513	-0.0163835	-0.00637552
-0.194847	-0.0839411	-0.140232	-0.0170032	-0.00706785
-0.193847	-0.0799695	-0.143361	-0.0164398	-0.00824763
-0.192846	-0.0747899	-0.14585	-0.0161914	-0.00850303
-0.191846	-0.0684703	-0.147658	-0.0160219	-0.00833627
-0.190845	-0.0610948	-0.148751	-0.0149104	-0.00785168
-0.189845	-0.0527616	-0.149105	-0.0141725	-0.00849731
-0.188844	-0.0435827	-0.148703	-0.014548	-0.00756912
-0.187844	-0.0336812	-0.147538	-0.0144577	-0.00709395
-0.186843	-0.0231902	-0.145609	-0.0144865	-0.007721
-0.185843	-0.0122505	-0.142925	-0.0141107	-0.00702806
-0.184842	-0.00100867	-0.139504	-0.0151053	-0.00613509
-0.183842	0.0103851	-0.135369	-0.0137898	-0.00640979
-0.182841	0.0217793	-0.130552	-0.0141486	-0.00707081
-0.181841	0.0330232	-0.125089	-0.0132555	-0.00594926
-0.18084	0.043969	-0.119026	-0.0126277	-0.00572973
-0.17984	0.0544741	-0.11241	-0.0123078	-0.00622412
-0.178839	0.0647547	-0.10493	-0.0112887	-0.00665406
-0.177839	0.0743196	-0.0970186	-0.0108307	-0.0054034
-0.176838	0.0830472	-0.0887412	-0.0105825	-0.00483112
-0.175838	0.0908286	-0.0801666	-0.0112042	-0.00514048
-0.174837	0.097569	-0.0713648	-0.0113829	-0.00467258
-0.173837	0.103189	-0.0624066	-0.0108964	-0.00450925
-0.172836	0.107624	-0.0533631	-0.0112863	-0.00507299
-0.171836	0.110827	-0.0443048	-0.0112801	-0.00529294
-0.170835	0.112768	-0.0353012	-0.011358	-0.00657174
-0.169835	0.113434	-0.0264203	-0.00990152	-0.00642712
-0.168834	0.112828	-0.0177279	-0.00956762	-0.00595658
-0.167834	0.110973	-0.00928707	-0.00941652	-0.00601373
-0.166833	0.107903	-0.00115775	-0.00784691	-0.00559369
-0.165833	0.103671	0.00660365	-0.00823845	-0.00623801
-0.164832	0.0983446	0.0139448	-0.00802952	-0.00624731
-0.163832	0.0920027	0.0208176	-0.00696266	-0.00534961
-0.162831	0.0847374	0.0271789	-0.00676	-0.00545616
-0.161831	0.0766514	0.0329905	-0.00652215	-0.00380391
-0.16083	0.0678561	0.0382194	-0.00575115	-0.00308632
-0.15983	0.0584706	0.0428383	-0.00537069	-0.0034345
-0.158829	0.0489729	0.0471634	-0.00536037	-0.00313233
-0.157829	0.0391334	0.0508335	-0.00409833	-0.00319539
-0.156828	0.0290769	0.0538327	-0.00407791	-0.0041993
-0.155828	0.0189286	0.056151	-0.00498793	-0.00402274
-0.154827	0.00881273	0.0577843	-0.00396451	-0.00371193
-0.153827	-0.00114964	0.0587344	-0.00320036	-0.00364715
-0.152826	-0.0108416	0.0590088	-0.0028331	-0.0029358
-0.151826	-0.0201521	0.0586208	-0.00336153	-0.0029877
-0.150825	-0.0289773	0.0575888	-0.00314307	-0.00252509
-0.149825	-0.0372217	0.0559365	-0.00142884	-0.00292321
-0.148824	-0.0447989	0.0536924	0.000270562	-0.0018723
-0.147824	-0.051633	0.0508899	0.000797501	-0.00143143
-0.146823	-0.0576588	0.0475662	0.00144041	-0.00120712
-0.145823	-0.0628226	0.0437628	0.00165055	-0.00182671
-0.144822	-0.0670823	0.0395243	0.00281755	-0.00236001
-0.143822	-0.0704079	0.0348989	0.00319112	-0.0023078
-0.142821	-0.0727812	0.029937	0.0036044	-0.00182967
-0.141821	-0.0741957	0.0246915	0.00421051	-0.00169391
-0.14082	-0.0746564	0.0192169	0.00397582	-0.000790601
-0.13982	-0.0741792	0.0135689	0.00336745	-7.74354e-05
-0.138819	-0.0724309	0.00811583	0.00371797	0.000202548
-0.137819	-0.069812	0.00259233	0.00372442	0.000235743
-0.136818	-0.0663743	-0.00295056	0.00443867	0.000816614
-0.135818	-0.0621777	-0.00846255	0.00613034	0.00115325
-0.134817	-0.0572894	-0.0138946	0.00660901	0.00203296
-0.133817	-0.0517832	-0.0191993	0.00637487	0.00248108
-0.132816	-0.0457378	-0.0243317	0.00647422	0.00203374
-0.131816	-0.0392364	-0.0292497	0.00767487	0.00199251
-0.130815	-0.0323653	-0.0339143	0.00666682	0.00272922
-0.129815	-0.025213	-0.0382902	0.00673319	0.00301248
-0.128814	-0.0178688	-0.0423462	0.00676421	0.00255745
-0.127814	-0.0104221	-0.0460556	0.00708315	0.00236145
-0.126813	-0.00296115	-0.0493961	0.00762549	0.00209076
-0.125813	0.00442789	-0.0523504	0.00720797	0.00280752
-0.124812	0.0116619	-0.0549061	0.00744142	0.00180403
-0.123812	0.0186615	-0.0570556	0.00800998	0.00317816
-0.122811	0.0253524	-0.0587967	0.00842652	0.00452363
-0.121811	0.0316654	-0.0601316	0.0082665	0.00485837
-0.12081	0.0375375	-0.0610678	0.00902616	0.00452824
-0.11981	0.0429124	-0.0616168	0.00962617	0.00473857
-0.118809	0.0480674	-0.0614419	0.009796	0.00436054
-0.117809	0.0526272	-0.0609226	0.00973838	0.00557665
-0.116808	0.0565517	-0.0600886	0.0105018	0.00462032
-0.115808	0.0598086	-0.058973	0.0101491	0.00478268
-0.114807	0.0623733	-0.0576115	0.0113237	0.00572015
-0.113807	0.064229	-0.056042	0.0116695	0.00532743
-0.112806	0.0653664	-0.0543041	0.0115066	0.00509143
-0.111806	0.0657837	-0.0524386	0.0114846	0.00494815
-0.110805	0.0654858	-0.0504866	0.0118919	0.00455905
-0.109805	0.0644846	-0.0484894	0.013133	0.00457906
-0.108804	0.0627981	-0.0464875	0.0131202	0.00464307
-0.107804	0.0604498	-0.0445202	0.0136485	0.00533673
-0.106803	0.057469	-0.0426246	0.0143052	0.00509457
-0.105803	0.0538893	-0.0408357	0.0141068	0.00596316
-0.104802	0.0497488	-0.0391851	0.0142742	0.00704123
-0.103802	0.0450892	-0.0377008	0.0148553	0.00668534
-0.102801	0.0399552	-0.0364066	0.0146499	0.00578623
-0.101801	0.0343944	-0.0353219	0.0144387	0.00666641
-0.1008	0.0284564	-0.0344607	0.0148664	0.00637036
-0.0997999	0.0221921	-0.0338321	0.0142457	0.00684075
-0.0987994	0.0159811	-0.0331217	0.0155885	0.0078708
-0.0977989	0.00953996	-0.0326482	0.0158487	0.00873716
-0.0967984	0.00291611	-0.032409	0.0163199	0.00933916
-0.0957979	-0.00384324	-0.0323958	0.0177964	0.00967043
-0.0947974	-0.0106913	-0.0325947	0.0181502	0.00919167
-0.0937969	-0.0175821	-0.032986	0.0175166	0.0103579
-0.0927964	-0.0244707	-0.0335453	0.0181243	0.00947525
-0.0917959	-0.0313138	-0.0342428	0.0173498	0.0095753
-0.0907954	-0.0380694	-0.0350446	0.0181839	0.00982344
-0.0897949	-0.0446973	-0.0359126	0.0181942	0.00973212
-0.0887944	-0.0511594	-0.0368053	0.0181663	0.00996174
-0.0877939	-0.0574194	-0.0376785	0.0183085	0.0102996
-0.0867934	-0.063443	-0.0384856	0.0194442	0.0110238
-0.0857929	-0.0691979	-0.0391785	0.0200643	0.0105442
-0.0847924	-0.074654	-0.0397085	0.0197043	0.00941533
-0.0837919	-0.0797828	-0.0400266	0.0199535	0.0109023
-0.0827914	-0.0845579	-0.0400846	0.0208039	0.0106963
-0.0817909	-0.0889546	-0.0398356	0.0217315	0.010995
-0.0807904	-0.09295	-0.0392351	0.0227702	0.0116987
-0.0797899	-0.0965227	-0.0382413	0.0223188	0.0116973
-0.0787894	-0.0993547	-0.036562	0.0226763	0.0115293
-0.0777889	-0.101739	-0.034426	0.0238292	0.010873
-0.0767884	-0.103663	-0.0318089	0.0232261	0.0118512
-0.0757879	-0.105117	-0.0286916	0.0224141	0.0121634
-0.0747874	-0.106091	-0.025061	0.0229796	0.0131722
-0.0737869	-0.106576	-0.02091	0.0226732	0.0128561
-0.0727864	-0.106567	-0.0162387	0.0227377	0.012869
-0.0717859	-0.106058	-0.0110539	0.0231246	0.0114384
-0.0707854	-0.105046	-0.00536977	0.0231035	0.0120351
-0.0697849	-0.103528	0.000792297	0.0245639	0.0124404
-0.0687844	-0.101506	0.00740361	0.0240013	0.0131207
-0.0677839	-0.0989831	0.0144284	0.0242875	0.0141514
-0.0667834	-0.0959637	0.021824	0.024887	0.0149053
-0.0657829	-0.0924562	0.0295415	0.0243602	0.0148383
-0.0647824	-0.0884713	0.0375257	0.0239668	0.0147267
-0.0637819	-0.084023	0.0457164	0.0245049	0.014424
-0.0627814	-0.0791281	0.0540487	0.0246501	0.0148521
-0.0617809	-0.0738066	0.062454	0.0249204	0.0144844
-0.0607804	-0.0680817	0.0708606	0.0251104	0.0145553
-0.0597799	-0.0619797	0.0791951	0.0252989	0.0153193
-0.0587794	-0.0552601	0.0876639	0.0249874	0.0161321
-0.0577789	-0.0482387	0.0959015	0.0242793	0.0164336
-0.0567784	-0.0409552	0.10383	0.0244233	0.0162458
-0.0557779	-0.0334516	0.111375	0.0250878	0.0153262
-0.0547774	-0.025772	0.118466	0.0269259	0.0152892
-0.0537769	-0.0179622	0.125034	0.0271635	0.0140427
-0.0527764	-0.0100696	0.131021	0.0269274	0.0149596
-0.0517759	-0.00214304	0.136371	0.0275026	0.0154363
-0.0507754	0.00576819	0.141038	0.0263442	0.014955
-0.0497749	0.0136142	0.144984	0.0268813	0.014945
-0.0487744	0.0213452	0.148179	0.026666	0.0153152
-0.0477739	0.028912	0.150604	0.0274698	0.014694
-0.0467734	0.0362663	0.152249	0.0279596	0.0150622
-0.0457729	0.0433615	0.153114	0.0293047	0.015405
-0.0447724	0.0501532	0.153209	0.0287151	0.0156633
-0.0437719	0.0565992	0.152557	0.0282556	0.0165944
-0.0427714	0.062661	0.151188	0.0291141	0.0176604
-0.0417709	0.0683033	0.149143	0.0294481	0.0164706
-0.0407704	0.073495	0.146474	0.0301966	0.0173116
-0.0397699	0.0782097	0.14324	0.0293033	0.0180294
-0.0387694	0.0826956	0.139856	0.0292043	0.0179411
-0.0377689	0.0866563	0.136041	0.0296125	0.0178219
-0.0367684	0.0900762	0.131868	0.0302778	0.0177181
-0.0357679	0.0929457	0.127417	0.0299659	0.0161898
-0.0347674	0.0952612	0.122772	0.030616	0.0159118
-0.0337669	0.0970248	0.118018	0.0311196	0.0156886
-0.0327664	0.0982448	0.113241	0.0312187	0.0156832
-0.0317659	0.0989349	0.108528	0.0302225	0.0160774
-0.0307654	0.0991146	0.103963	0.0307233	0.0150084
-0.0297649	0.0988083	0.0996261	0.0319814	0.0155405
-0.0287644	0.0980454	0.0955931	0.0337898	0.0145932
-0.0277639	0.0968598	0.0919341	0.0341315	0.0139378
-0.0267634	0.0952891	0.0887115	0.0342052	0.0157698
-0.0257629	0.0933746	0.0859795	0.034035	0.0159929
-0.0247624	0.0911603	0.0837829	0.0337255	0.0157085
-0.0237619	0.0886927	0.0821566	0.0334601	0.0161955
-0.0227614	0.0860199	0.0811243	0.0342215	0.0158416
-0.0217609	0.0831911	0.0806989	0.0341015	0.0157887
-0.0207604	0.0802561	0.0808815	0.0338569	0.0160698
-0.0197599	0.0772644	0.0816619	0.03471	0.0148267
-0.0187594	0.074562	0.0833376	0.0354613	0.0141118
-0.0177589	0.0718949	0.0855479	0.036479	0.0144567
-0.0167584	0.0693034	0.0882434	0.0362547	0.0147277
-0.0157579	0.0668252	0.0913647	0.0372591	0.0149456
-0.0147574	0.0644952	0.0948433	0.0373482	0.0153727
-0.0137569	0.0623446	0.0986026	0.0370221	0.0154375
-0.0127564	0.0604012	0.102559	0.0373749	0.0155648
-0.0117559	0.0586882	0.106623	0.0377676	0.0163248
-0.0107554	0.0572245	0.110699	0.037509	0.0158157
-0.00975488	0.0560245	0.114693	0.0382099	0.0159774
-0.00875438	0.0550975	0.118504	0.0377059	0.0159174
-0.00775388	0.0544484	0.122034	0.038868	0.0161108
-0.00675338	0.0540768	0.125187	0.0388313	0.017251
-0.00575288	0.0539779	0.127869	0.0400757	0.0175543
-0.00475238	0.0541419	0.129992	0.0399442	0.0178941
-0.00375188	0.0545549	0.131473	0.0405852	0.0175756
-0.00275138	0.0551987	0.132238	0.0409799	0.0172322
-0.00175088	0.056051	0.132222	0.0424963	0.0176075
-0.000750375	0.0570862	0.131371	0.0423638	0.0176607
0.000250125	0.0582754	0.12964	0.0422473	0.0189648
0.00125063	0.0598902	0.127293	0.0426206	0.0184569
0.00225113	0.0615812	0.124004	0.0439388	0.0186144
0.00325163	0.0633069	0.119764	0.0454778	0.0183748
0.00425213	0.065025	0.114579	0.0456576	0.018518
0.00525263	0.0666918	0.108468	0.0453304	0.0184923
0.00625313	0.0682635	0.101466	0.0458442	0.0178614
0.00725363	0.0696958	0.0936201	0.0464308	0.0183266
0.00825413	0.0709452	0.0849923	0.0462109	0.0183169
0.00925463	0.0719683	0.0756561	0.0466777	0.0184918
0.0102551	0.0727231	0.065697	0.0476139	0.0188631
0.0112556	0.073169	0.055211	0.0476885	0.0192087
0.0122561	0.0732672	0.0443032	0.0481406	0.0195893
0.0132566	0.072981	0.0330866	0.0475893	0.0198698
0.0142571	0.0722764	0.0216803	0.0471739	0.0203922
0.0152576	0.0711225	0.0102084	0.0481263	0.020919
0.0162581	0.0694914	-0.00120233	0.0478974	0.0216104
0.0172586	0.0673593	-0.0124235	0.0484834	0.0210287
0.0182591	0.0647064	-0.0233274	0.0489692	0.0213545
0.0192596	0.0615171	-0.0337882	0.0497731	0.0219024
0.0202601	0.0577808	-0.0436842	0.0489785	0.0218246
0.0212606	0.0536782	-0.0526127	0.050109	0.0213977
0.0222611	0.0490048	-0.0607652	0.050101	0.021644
0.0232616	0.0437634	-0.0680454	0.0505661	0.0226839
0.0242621	0.0379634	-0.0743666	0.0511156	0.0235055
0.0252626	0.0316208	-0.0796526	0.0506421	0.0235242
0.0262631	0.0247579	-0.0838393	0.0519011	0.0242734
0.0272636	0.0174037	-0.0868751	0.0519248	0.0245343
0.0282641	0.00959354	-0.0887223	0.0517888	0.0244453
0.0292646	0.00136878	-0.0893573	0.0522153	0.0241201
0.0302651	-0.00722322	-0.0887709	0.053533	0.0241634
0.0312656	-0.0161296	-0.0869691	0.0542118	0.0239439
0.0322661	-0.0252926	-0.0839723	0.0551538	0.0243828
0.0332666	-0.0346496	-0.0798159	0.0560998	0.0247205
0.0342671	-0.0441342	-0.0745494	0.0559968	0.0251701
0.0352676	-0.0536765	-0.0682358	0.0565575	0.0250284
0.0362681	-0.063204	-0.0609513	0.0568133	0.0245248
0.0372686	-0.0726424	-0.0527837	0.0557911	0.0247743
0.0382691	-0.0819159	-0.0438317	0.0567251	0.0254207
0.0392696	-0.0909487	-0.0342036	0.0563614	0.0251354
0.0402701	-0.0996653	-0.0240159	0.0564362	0.0257607
0.0412706	-0.107862	-0.0131345	0.0566278	0.026312
0.0422711	-0.11562	-0.0019556	0.0567547	0.0254575
0.0432716	-0.122872	0.00938476	0.0565453	0.0254535
0.0442721	-0.129553	0.0207488	0.056238	0.0253871
0.0452726	-0.135604	0.0319987	0.0564458	0.0251396
0.0462731	-0.140967	0.0429984	0.0574108	0.0253607
0.0472736	-0.145592	0.0536151	0.0580564	0.0257953
0.0482741	-0.149435	0.0637207	0.05843	0.0262848
0.0492746	-0.152459	0.0731934	0.0579815	0.0262019
0.0502751	-0.154635	0.0819191	0.059085	0.0262178
0.0512756	-0.155944	0.0897928	0.0588918	0.026187
0.0522761	-0.156372	0.0967196	0.059159	0.0261192
0.0532766	-0.155918	0.102616	0.0591426	0.0248309
0.0542771	-0.154588	0.10741	0.0594703	0.0232208
0.0552776	-0.152398	0.111044	0.0602748	0.0232285
0.0562781	-0.149376	0.113473	0.0604537	0.0233108
0.0572786	-0.145555	0.114666	0.0622003	0.0231158
0.0582791	-0.140979	0.114607	0.0616715	0.0238789
0.0592796	-0.1357	0.113294	0.0619815	0.022618
0.0602801	-0.129778	0.110739	0.0625858	0.0232242
0.0612806	-0.123215	0.10722	0.0621264	0.0235213
0.0622811	-0.116184	0.102514	0.0622241	0.0229441
0.0632816	-0.108761	0.0966718	0.0625152	0.0227701
0.0642821	-0.101024	0.0897564	0.0624721	0.0225935
0.0652826	-0.0930532	0.0818432	0.0631104	0.0230757
0.0662831	-0.0849265	0.0730185	0.0634714	0.0224431
0.0672836	-0.0767224	0.0633791	0.0642014	0.0217583
0.0682841	-0.0685168	0.0530303	0.0645727	0.021425
0.0692846	-0.0603829	0.0420852	0.0642168	0.0224398
0.0702851	-0.0523897	0.0306631	0.0633162	0.0222416
0.0712856	-0.0446013	0.0188881	0.0624961	0.0215736
0.0722861	-0.0370765	0.0068877	0.0637402	0.0229375
0.0732866	-0.0298676	-0.0052086	0.0636278	0.0227908
0.0742871	-0.0230199	-0.0172707	0.0639743	0.0228037
0.0752876	-0.0165717	-0.0291693	0.0628179	0.0235298
0.0762881	-0.0105531	-0.0407774	0.0635182	0.0241712
0.0772886	-0.00498629	-0.0519712	0.063439	0.025149
0.0782891	0.000114747	-0.0626316	0.0642519	0.0254187
0.0792896	0.00474436	-0.0726453	0.0644141	0.0260319
0.0802901	0.00890509	-0.0819059	0.0635182	0.0244323
0.0812906	0.0125809	-0.0900496	0.0648559	0.0247993
0.0822911	0.0157755	-0.0972654	0.0650168	0.0247339
0.0832916	0.0185178	-0.103476	0.0644688	0.0236667
0.0842921	0.0208451	-0.108615	0.0651274	0.0233143
0.0852926	0.0228032	-0.112624	0.0651394	0.0218652
0.0862931	0.0244447	-0.115455	0.0647213	0.0216114
0.0872936	0.0258284	-0.117072	0.0644373	0.0215538
0.0882941	0.027018	-0.117448	0.0647529	0.0215603
0.0892946	0.0280811	-0.116569	0.0651306	0.021316
0.0902951	0.0290877	-0.114429	0.0653344	0.0210967
0.0912956	0.0301092	-0.111035	0.0664865	0.0215393
0.0922961	0.0312167	-0.106402	0.0655301	0.0216495
0.0932966	0.0324799	-0.100556	0.0672966	0.0213621
0.0942971	0.0339661	-0.0935342	0.066692	0.0210618
0.0952976	0.0357384	-0.0853796	0.0666271	0.0204106
0.0962981	0.0378551	-0.0761455	0.0663556	0.0210155
0.0972986	0.0403685	-0.0658923	0.0666392	0.0206912
0.0982991	0.043324	-0.0546876	0.0677877	0.0211641
0.0992996	0.0467593	-0.042605	0.0680076	0.0218012
0.1003	0.0507039	-0.029724	0.0672992	0.0218227
0.101301	0.0551797	-0.0158521	0.0672613	0.0209512
0.102301	0.0601583	-0.00136575	0.0682915	0.0207869
0.103302	0.0656449	0.0136394	0.0681439	0.0195551
0.104302	0.0716376	0.0290654	0.0695696	0.018859
0.105303	0.0781273	0.0448131	0.0698895	0.0188092
0.106303	0.085098	0.0607824	0.069652	0.0177126
0.107304	0.0925271	0.0768731	0.070153	0.0174375
0.108304	0.100386	0.0929856	0.0702692	0.0172147
0.109305	0.108639	0.109021	0.0709611	0.0174611
0.110305	0.117246	0.124883	0.0714544	0.016771
0.111306	0.126163	0.140477	0.0710177	0.0169431
0.112306	0.135342	0.155709	0.0714716	0.0159949
0.113307	0.144729	0.170492	0.0715446	0.0154347
0.114307	0.15427	0.18474	0.0711555	0.0144762
0.115308	0.16391	0.198371	0.0713268	0.0139415
0.116308	0.17359	0.211307	0.0705306	0.0133806
0.117309	0.183253	0.223477	0.0795041	0.0160368
0.118309	0.192841	0.234813	0.0929524	0.021075
0.11931	0.2023	0.245253	0.105626	0.0259072
0.12031	0.211575	0.25474	0.11915	0.0292606
0.121311	0.220656	0.263494	0.132256	0.0338228
0.122311	0.229414	0.271187	0.144344	0.037259
0.123312	0.237806	0.277778	0.15701	0.0412736
0.124312	0.245797	0.283232	0.170454	0.0443257
0.125313	0.253355	0.287519	0.182919	0.0482182
0.126313	0.260457	0.29062	0.195125	0.0530344
0.127314	0.267086	0.292522	0.207662	0.0578717
0.128314	0.273228	0.293217	0.220953	0.0614137
0.129315	0.278879	0.292709	0.232936	0.064753
0.130315	0.284038	0.291005	0.245723	0.0684887
0.131316	0.288707	0.288124	0.258764	0.0725869
0.132316	0.292895	0.284088	0.271745	0.0760512
0.133317	0.296613	0.27893	0.282635	0.0789208
0.134317	0.299875	0.272687	0.295473	0.0816003
0.135318	0.302695	0.265406	0.30686	0.0848396
0.136318	0.305091	0.257139	0.31824	0.0878222
0.137319	0.30708	0.247945	0.329384	0.090848
0.138319	0.308678	0.237889	0.341302	0.0932151
0.13932	0.3099	0.227043	0.352283	0.0974457
0.14032	0.310761	0.215484	0.363307	0.0999543
0.141321	0.31128	0.203561	0.375567	0.101523
0.142321	0.311415	0.191085	0.388597	0.104833
0.143322	0.311176	0.178142	0.400123	0.107482
0.144322	0.310569	0.164824	0.411267	0.110454
0.145323	0.3096	0.151222	0.422608	0.114882
0.146323	0.308273	0.137432	0.434067	0.117849
0.147324	0.30659	0.12355	0.446033	0.12212
0.148324	0.30455	0.109674	0.458633	0.125487
0.149325	0.302152	0.0959024	0.469962	0.129433
0.150325	0.299391	0.0823311	0.481051	0.132606
0.151326	0.296261	0.0690558	0.492746	0.136099
0.152326	0.292754	0.0561698	0.50333	0.138433
0.153327	0.288861	0.0437633	0.515522	0.142404
0.154327	0.284571	0.0319227	0.527175	0.146037
0.155328	0.279874	0.02073	0.538777	0.149675
0.156328	0.274759	0.0102622	0.549365	0.152728
0.157329	0.269216	0.000590422	0.559307	0.155845
0.158329	0.263236	-0.00822023	0.570577	0.157737
0.15933	0.256811	-0.0161116	0.580143	0.160624
0.16033	0.249937	-0.0230326	0.590875	0.163875
0.161331	0.242601	-0.0286642	0.602262	0.166865
0.162331	0.23478	-0.0332504	0.614008	0.169386
0.163332	0.226482	-0.0367687	0.624724	0.173192
0.164332	0.217726	-0.0392049	0.635069	0.176409
0.165333	0.208536	-0.0405531	0.644921	0.180021
0.166333	0.198943	-0.0408161	0.656384	0.183794
0.167334	0.18899	-0.0400045	0.667521	0.186755
0.168334	0.178724	-0.0381376	0.678834	0.188987
0.169335	0.168204	-0.035242	0.689127	0.191566
0.170335	0.157493	-0.0313521	0.700159	0.193622
0.171336	0.146665	-0.0265094	0.711875	0.196805
0.172336	0.135799	-0.0207619	0.722835	0.198771
0.173337	0.124983	-0.0141635	0.732778	0.200691
0.174337	0.114309	-0.00677364	0.742982	0.20255
0.175338	0.103875	0.00134353	0.752366	0.205382
0.176338	0.0937824	0.01012	0.761051	0.208806
0.177339	0.0841365	0.0194844	0.771493	0.21129
0.178339	0.0750445	0.0293631	0.781249	0.214514
0.17934	0.0666142	0.0396806	0.791435	0.217485
0.18034	0.0589532	0.0503608	0.80231	0.221071
0.181341	0.0521726	0.0615942	0.812563	0.223449
0.182341	0.0463338	0.0730306	0.823416	0.22498
0.183342	0.0415379	0.0845911	0.833068	0.22927
0.184342	0.0378822	0.0961991	0.843457	0.230864
0.185343	0.0354587	0.107781	0.854007	0.233163
0.186343	0.034353	0.119266	0.864475	0.235541
0.187344	0.0346429	0.130588	0.875344	0.238636
0.188344	0.0363972	0.141685	0.884408	0.241535
0.189345	0.0396743	0.152499	0.894479	0.244351
0.190345	0.0445213	0.162979	0.904934	0.247001
0.191346	0.0509732	0.173077	0.915984	0.250808
0.192346	0.0590516	0.182753	0.926923	0.25325
0.193347	0.0687643	0.191971	0.936606	0.254114
0.194347	0.0801051	0.200701	0.947159	0.256446
0.195348	0.093053	0.20892	0.958003	0.259114
0.196348	0.107572	0.216609	0.968003	0.261022
0.197349	0.123613	0.223757	0.978811	0.26347
0.198349	0.14111	0.230357	0.988883	0.266741
0.19935	0.159986	0.236407	0.99913	0.270038
0.20035	0.180149	0.241911	1.00886	0.272862
0.201351	0.201534	0.247143	1.01913	0.275576
0.202351	0.223956	0.251845	1.02873	0.27905
0.203352	0.247293	0.256031	1.039	0.2823
0.204352	0.271417	0.259716	1.04798	0.28299
0.205353	0.296193	0.262922	1.05845	0.285842
0.206353	0.321486	0.26567	1.06953	0.287359
0.207354	0.347156	0.267987	1.07875	0.290059
0.208354	0.373066	0.269901	1.08894	0.292452
0.209355	0.399077	0.27144	1.09846	0.293289
0.210355	0.425057	0.272635	1.10808	0.295897
0.211356	0.450875	0.273519	1.11646	0.298576
0.212356	0.47641	0.274124	1.12614	0.3012
0.213357	0.501547	0.274481	1.13636	0.303668
0.214357	0.52618	0.274624	1.14599	0.30561
0.215358	0.550215	0.274584	1.15574	0.307653
0.216358	0.573567	0.274394	1.16493	0.310615
0.217359	0.596168	0.274083	1.17463	0.312894
0.218359	0.617958	0.273683	1.18361	0.314599
0.21936	0.638896	0.273221	1.19344	0.316328
0.22036	0.658952	0.272727	1.20248	0.318901
0.221361	0.678191	0.272531	1.21157	0.321963
0.222361	0.696505	0.272344	1.22093	0.323441
0.223362	0.713911	0.272185	1.22958	0.326263
0.224362	0.730438	0.272071	1.23874	0.328289
0.225363	0.746133	0.272018	1.24895	0.329761
0.226363	0.761055	0.272042	1.25832	0.332237
0.227364	0.775277	0.272156	1.26718	0.334514
0.228364	0.788881	0.272373	1.27672	0.33665
0.229365	0.801962	0.272703	1.2862	0.339715
0.230365	0.814621	0.273157	1.29515	0.341904
0.231366	0.826967	0.273743	1.30308	0.342606
0.232366	0.839112	0.274469	1.31184	0.344943
0.233367	0.851174	0.275342	1.3217	0.346687
0.234367	0.863269	0.276366	1.33007	0.349205
0.235368	0.875514	0.277547	1.33839	0.350846
0.236368	0.888022	0.278886	1.34742	0.353008
0.237369	0.900903	0.280386	1.35644	0.35561
0.238369	0.914261	0.28205	1.36494	0.358185
0.23937	0.92819	0.283876	1.37291	0.360338
0.24037	0.942777	0.285864	1.38062	0.361569
0.241371	0.958233	0.288319	1.38824	0.364228
0.242371	0.974457	0.290923	1.39577	0.365845
0.243372	0.991502	0.293668	1.4039	0.367052
0.244372	1.00941	0.296544	1.41037	0.368289
0.245373	1.0282	0.29954	1.41834	0.370082
0.246373	1.04789	0.302644	1.42573	0.371637
0.247374	1.06849	0.305842	1.43287	0.374671
0.248374	1.08998	0.309122	1.43954	0.376658
0.249375	1.11233	0.312467	1.44614	0.378029
0.250375	1.13552	0.315861	1.45262	0.380254
0.251376	1.15948	0.319286	1.46006	0.381358
0.252376	1.18417	0.322723	1.46727	0.382487
0.253377	1.2095	0.32615	1.47436	0.384342
0.254377	1.23539	0.329548	1.4818	0.386261
0.255378	1.26176	0.332893	1.48907	0.389172
0.256378	1.28849	0.336161	1.49584	0.3906
0.257379	1.3155	0.339329	1.50304	0.390854
0.258379	1.34265	0.342371	1.50914	0.392562
0.25938	1.36984	0.345263	1.51573	0.392522
0.26038	1.39695	0.34798	1.52141	0.394089
0.261381	1.42401	0.350802	1.52696	0.394433
0.262381	1.45071	0.353398	1.53402	0.394903
0.263382	1.47693	0.355737	1.54051	0.395782
0.264382	1.50255	0.357791	1.54602	0.396986
0.265383	1.52746	0.359535	1.5504	0.397979
0.266383	1.55155	0.360941	1.55569	0.3989
0.267384	1.57471	0.361988	1.56199	0.40085
0.268384	1.59684	0.362654	1.56684	0.401719
0.269385	1.61787	0.362922	1.57176	0.402009
0.270385	1.6377	0.362776	1.57644	0.402873
0.271386	1.65627	0.362205	1.58201	0.404007
0.272386	1.67351	0.361202	1.58727	0.404016
0.273387	1.68937	0.359763	1.59193	0.405455
0.274387	1.70381	0.357889	1.59582	0.405993
0.275388	1.71679	0.355585	1.60019	0.406296
0.276388	1.72828	0.352862	1.60454	0.407218
0.277389	1.73827	0.349734	1.60879	0.406781
0.278389	1.74675	0.346221	1.61307	0.408092
0.27939	1.75372	0.342349	1.61615	0.408069
0.28039	1.7592	0.338146	1.61952	0.408239
0.281391	1.76333	0.333987	1.62382	0.410108
0.282391	1.76599	0.329563	1.62702	0.411111
0.283392	1.76721	0.32491	1.63165	0.412179
0.284392	1.76703	0.32007	1.63582	0.413295
0.285393	1.7655	0.315084	1.63944	0.412808
0.286393	1.76269	0.31	1.64139	0.411741
0.287394	1.75865	0.304865	1.64462	0.411063
0.288394	1.75347	0.299729	1.64753	0.41165
0.289395	1.74723	0.294642	1.6513	0.412269
0.290395	1.74	0.289655	1.65488	0.413038
0.291396	1.73188	0.284818	1.65695	0.412429
0.292396	1.72297	0.280177	1.65877	0.412338
0.293397	1.71337	0.275781	1.6604	0.412976
0.294397	1.70317	0.271671	1.66296	0.412595
0.295398	1.69249	0.267889	1.6645	0.41287
0.296398	1.68143	0.264471	1.66823	0.412877
0.297399	1.67009	0.261447	1.67006	0.412981
0.298399	1.65859	0.258845	1.6716	0.413576
0.2994	1.64703	0.256686	1.6735	0.413022
0.3004	1.63552	0.254985	1.6758	0.412358
0.301401	1.62433	0.254069	1.67635	0.413094
0.302401	1.61337	0.253617	1.67751	0.411975
0.303402	1.60274	0.25362	1.67888	0.411785
0.304402	1.59252	0.254061	1.67965	0.411024
0.305403	1.58282	0.254919	1.68083	0.410863
0.306403	1.57371	0.256167	1.68237	0.410326
0.307404	1.56526	0.257771	1.68264	0.410224
0.308404	1.55755	0.259692	1.68374	0.410845
0.309405	1.55065	0.261886	1.68405	0.410353
0.310405	1.54459	0.264302	1.68527	0.410925
0.311406	1.53944	0.266889	1.68594	0.408852
0.312406	1.53523	0.269589	1.68603	0.407842
0.313407	1.53199	0.272342	1.68558	0.406925
0.314407	1.52973	0.275088	1.68501	0.407658
0.315408	1.52846	0.277764	1.68306	0.406423
0.316408	1.52818	0.280307	1.68362	0.406155
0.317409	1.52887	0.282654	1.6832	0.406187
0.318409	1.53052	0.284745	1.68127	0.406966
0.31941	1.53308	0.286521	1.68008	0.405898
0.32041	1.53653	0.287926	1.67873	0.406158
0.321411	1.54094	0.289181	1.6788	0.405102
0.322411	1.5461	0.289967	1.67881	0.404769
0.323412	1.55194	0.29024	1.67775	0.403908
0.324412	1.5584	0.289958	1.67586	0.402757
0.325413	1.56539	0.289089	1.67423	0.402246
0.326413	1.57282	0.287604	1.67231	0.402992
0.327414	1.58062	0.285484	1.67005	0.40231
0.328414	1.58869	0.282718	1.6692	0.401704
0.329415	1.59695	0.279301	1.66718	0.401475
0.330415	1.60529	0.275239	1.66553	0.400378
0.331416	1.61365	0.270542	1.66387	0.398599
0.332416	1.62192	0.265233	1.66303	0.396295
0.333417	1.63002	0.25934	1.66018	0.396475
0.334417	1.63787	0.252898	1.6578	0.395341
0.335418	1.6454	0.245952	1.65505	0.393437
0.336418	1.65254	0.238553	1.65319	0.393282
0.337419	1.65922	0.230757	1.65039	0.391201
0.338419	1.66538	0.222629	1.64768	0.389899
0.33942	1.67098	0.214235	1.64521	0.389859
0.34042	1.67598	0.205648	1.64295	0.389469
0.341421	1.68045	0.197219	1.64026	0.388801
0.342421	1.68424	0.18875	1.63699	0.387137
0.343422	1.68733	0.180319	1.63225	0.387171
0.344422	1.68972	0.172	1.62957	0.385776
0.345423	1.6914	0.163869	1.62723	0.384528
0.346423	1.69238	0.156	1.62425	0.383546
0.347424	1.69267	0.148465	1.62108	0.382177
0.348424	1.69231	0.141333	1.61812	0.381047
0.349425	1.69131	0.134669	1.61548	0.379722
0.350425	1.68972	0.128531	1.61331	0.377423
0.351426	1.68757	0.122975	1.61039	0.378183
0.352426	1.68492	0.118047	1.60677	0.376822
0.353427	1.68181	0.113789	1.60377	0.375957
0.354427	1.67829	0.110235	1.60051	0.375711
0.355428	1.67441	0.107409	1.5982	0.375102
0.356428	1.67024	0.10533	1.59571	0.374076
0.357429	1.66581	0.104008	1.59241	0.372513
0.358429	1.6612	0.103444	1.58801	0.370502
0.35943	1.65644	0.10363	1.58573	0.368238
0.36043	1.65159	0.104553	1.58087	0.366436
0.361431	1.64684	0.10651	1.57741	0.364648
0.362431	1.64206	0.109144	1.57445	0.362935
0.363432	1.6373	0.112412	1.57085	0.36198
0.364432	1.63258	0.116263	1.5665	0.360641
0.365433	1.62793	0.120644	1.56275	0.358349
0.366433	1.62336	0.125492	1.55952	0.356922
0.367434	1.6189	0.130742	1.55685	0.354291
0.368434	1.61454	0.136326	1.55182	0.351978
0.369435	1.61029	0.142171	1.54766	0.351638
0.370435	1.60615	0.148203	1.54303	0.34972
0.371436	1.60212	0.154346	1.5392	0.34782
0.372436	1.59817	0.160525	1.53529	0.346042
0.373437	1.59429	0.166664	1.53118	0.344871
0.374437	1.59046	0.17269	1.52631	0.343482
0.375438	1.58665	0.178531	1.52119	0.342291
0.376438	1.58284	0.184119	1.5176	0.340415
0.377439	1.57898	0.189391	1.51321	0.339012
0.378439	1.57506	0.194288	1.50879	0.33867
0.37944	1.57103	0.198755	1.5046	0.338823
0.38044	1.56687	0.202747	1.49905	0.337403
0.381441	1.5627	0.206508	1.49486	0.337426
0.382441	1.55831	0.209712	1.49093	0.334844
0.383442	1.55366	0.212329	1.48661	0.332282
0.384442	1.54871	0.214336	1.48147	0.329276
0.385443	1.54343	0.215718	1.47586	0.327538
0.386443	1.5378	0.21647	1.47252	0.326028
0.387444	1.5318	0.216592	1.4685	0.325175
0.388444	1.52541	0.216092	1.46381	0.322437
0.389445	1.51862	0.214988	1.45944	0.320737
0.390445	1.51141	0.213303	1.45499	0.318969
0.391446	1.5038	0.211066	1.44986	0.317091
0.392446	1.49577	0.208313	1.44556	0.315612
0.393447	1.48734	0.205085	1.4416	0.313292
0.394447	1.47853	0.201428	1.43671	0.311943
0.395448	1.46934	0.197392	1.43262	0.310159
0.396448	1.4598	0.19303	1.42814	0.30856
0.397449	1.44993	0.188397	1.42282	0.308075
0.398449	1.43977	0.183549	1.41904	0.306153
0.39945	1.42934	0.178546	1.41359	0.30554
0.40045	1.41867	0.173444	1.40878	0.304871
0.401451	1.408	0.168539	1.40462	0.302547
0.402451	1.39715	0.163646	1.40022	0.301544
0.403452	1.38616	0.158813	1.39614	0.300487
0.404452	1.37508	0.154088	1.39109	0.298409
0.405453	1.36393	0.149513	1.3868	0.297221
0.406453	1.35275	0.145127	1.38166	0.2957
0.407454	1.34159	0.140965	1.37788	0.295124
0.408454	1.33047	0.137057	1.37325	0.294176
0.409455	1.31942	0.133427	1.36823	0.29347
0.410455	1.30848	0.130095	1.36366	0.292573
0.411456	1.29766	0.127073	1.35932	0.290931
0.412456	1.28701	0.12437	1.35413	0.288311
0.413457	1.27652	0.121989	1.34869	0.286883
0.414457	1.26623	0.119926	1.34457	0.285661
0.415458	1.25614	0.118174	1.3416	0.283702
0.416458	1.24625	0.116719	1.33752	0.281902
0.417459	1.23659	0.115543	1.33318	0.279681
0.418459	1.22714	0.114624	1.3287	0.277869
0.41946	1.2179	0.113937	1.32317	0.276904
0.42046	1.20888	0.113452	1.31966	0.275504
0.421461	1.20019	0.113388	1.31381	0.275144
0.422461	1.1917	0.11346	1.30933	0.273345
0.423462	1.18339	0.113625	1.30457	0.27185
0.424462	1.17524	0.113843	1.30008	0.270353
0.425463	1.16723	0.114069	1.29465	0.268855
0.426463	1.15935	0.11426	1.29085	0.267987
0.427464	1.15158	0.114373	1.28682	0.266
0.428464	1.1439	0.114366	1.28228	0.264473
0.429465	1.13628	0.114198	1.27801	0.263573
0.430465	1.12873	0.11383	1.27329	0.262605
0.431466	1.12121	0.113225	1.26774	0.260951
0.432466	1.11373	0.11235	1.26254	0.259307
0.433467	1.10627	0.111175	1.2586	0.258973
0.434467	1.09883	0.109672	1.25295	0.258124
0.435468	1.09141	0.107819	1.24902	0.256772
0.436468	1.08402	0.105599	1.24388	0.255838
0.437469	1.07666	0.102997	1.23854	0.254759
0.438469	1.06934	0.100005	1.23341	0.254236
0.43947	1.06209	0.0966202	1.22856	0.251987
0.44047	1.05491	0.0928435	1.223	0.250419
0.441471	1.04794	0.0889176	1.21818	0.249323
0.442471	1.04111	0.0846172	1.21293	0.248393
0.443472	1.03444	0.0799554	1.20884	0.247542
0.444472	1.02798	0.0749497	1.20419	0.246696
0.445473	1.02174	0.0696227	1.19929	0.245615
0.446473	1.01575	0.0640012	1.19486	0.244775
0.447474	1.01003	0.0581161	1.19111	0.244093
0.448474	1.00463	0.0520023	1.18757	0.243116
0.449475	0.999552	0.045698	1.18182	0.241178
0.450475	0.994827	0.0392444	1.17817	0.238619
0.451476	0.990472	0.0326854	1.17339	0.237942
0.452476	0.986502	0.0260671	1.16901	0.23768
0.453477	0.982926	0.0194371	1.16505	0.235492
0.454477	0.979752	0.0128442	1.16009	0.234127
0.455478	0.976978	0.00633778	1.15534	0.232454
0.456478	0.974601	-3.25173e-05	1.15112	0.231397
0.457479	0.97261	-0.00621759	1.14787	0.228999
0.458479	0.970989	-0.0121693	1.14376	0.228137
0.45948	0.969715	-0.0178408	1.13942	0.226689
0.46048	0.968761	-0.0231876	1.1345	0.224744
0.461481	0.968138	-0.0279264	1.12904	0.222658
0.462481	0.96779	-0.0322573	1.12526	0.221791
0.463482	0.967673	-0.0361492	1.12075	0.221694
0.464482	0.967735	-0.039575	1.11637	0.22069
0.465483	0.967919	-0.0425122	1.11116	0.220348
0.466483	0.968165	-0.0449433	1.10595	0.220614
0.467484	0.968409	-0.0468556	1.10214	0.220113
0.468484	0.968586	-0.0482417	1.09718	0.218931
0.469485	0.968628	-0.0490997	1.09497	0.216984
0.470485	0.96847	-0.049433	1.09156	0.214595
0.471486	0.968045	-0.0492504	1.08836	0.214124
0.472486	0.967291	-0.0485658	1.08392	0.212444
0.473487	0.966148	-0.0473984	1.08011	0.211039
0.474487	0.964563	-0.0457719	1.07575	0.210004
0.475488	0.962486	-0.0437146	1.07088	0.209895
0.476488	0.959875	-0.0412589	1.06639	0.209026
0.477489	0.956697	-0.0384406	1.06125	0.208357
0.478489	0.952926	-0.0352987	1.05594	0.206866
0.47949	0.948545	-0.0318747	1.0516	0.205961
0.48049	0.943547	-0.0282119	1.04853	0.205009
0.481491	0.937935	-0.0240892	1.04525	0.204245
0.482491	0.931763	-0.0198139	1.04164	0.203622
0.483492	0.925049	-0.0154368	1.03824	0.201975
0.484492	0.917823	-0.0110083	1.03405	0.200369
0.485493	0.910121	-0.00657815	1.02988	0.199618
0.486493	0.901985	-0.0021946	1.02544	0.197948
0.487494	0.893466	0.0020962	1.02232	0.195867
0.488494	0.88462	0.00625076	1.01802	0.194847
0.489495	0.875511	0.0102289	1.01419	0.193863
0.490495	0.866205	0.013994	1.01146	0.191612
0.491496	0.856773	0.017514	1.00708	0.190636
0.492496	0.84729	0.0207613	1.00324	0.189518
0.493497	0.837833	0.0237134	1.00029	0.188241
0.494497	0.828481	0.0263529	0.996418	0.188059
0.495498	0.819311	0.0286682	0.991232	0.187074
0.496498	0.810402	0.0306531	0.987202	0.185911
0.497499	0.80183	0.032307	0.983706	0.184669
0.498499	0.793666	0.0336353	0.980047	0.184732
0.4995	0.785981	0.0346483	0.974849	0.183589
0.5005	0.778837	0.0353619	0.97162	0.18287
0.501501	0.772295	0.036063	0.967587	0.18262
0.502501	0.766439	0.0365106	0.963867	0.182527
0.503502	0.761311	0.0367288	0.960517	0.18227
0.504502	0.756942	0.0367448	0.955735	0.180701
0.505503	0.753355	0.0365886	0.952513	0.179686
0.506503	0.750561	0.036292	0.948649	0.179712
0.507504	0.748561	0.0358882	0.944454	0.179613
0.508504	0.747346	0.0354109	0.941169	0.179716
0.509505	0.746894	0.0348938	0.937587	0.179667
0.510505	0.747177	0.03437	0.933814	0.178735
0.511506	0.748154	0.0338709	0.929764	0.179466
0.512506	0.749779	0.0334263	0.925435	0.178795
0.513507	0.751994	0.0330632	0.921824	0.178102
0.514507	0.754737	0.0328055	0.917457	0.176725
0.515508	0.757939	0.0326739	0.913419	0.175285
0.516508	0.761524	0.032685	0.909535	0.174437
0.517509	0.765415	0.0328514	0.905518	0.17472
0.518509	0.769531	0.0331811	0.901009	0.174338
0.51951	0.773789	0.033678	0.896605	0.173502
0.52051	0.778105	0.0343412	0.893699	0.172472
0.521511	0.782408	0.0354419	0.890095	0.171323
0.522511	0.786636	0.0366968	0.885709	0.171536
0.523512	0.79071	0.0380871	0.882768	0.170255
0.524512	0.794552	0.0395895	0.87952	0.169754
0.525513	0.798088	0.0411771	0.875221	0.168702
0.526513	0.801247	0.0428198	0.872249	0.168575
0.527514	0.803965	0.0444848	0.868086	0.167824
0.528514	0.806183	0.0461371	0.865136	0.167446
0.529515	0.807851	0.0477405	0.861447	0.165522
0.530515	0.808923	0.049258	0.857555	0.164363
0.531516	0.809365	0.0506529	0.854734	0.163088
0.532516	0.809149	0.0518894	0.851655	0.164406
0.533517	0.808258	0.0529332	0.849058	0.162881
0.534517	0.806682	0.0537528	0.845021	0.162997
0.535518	0.804421	0.0543197	0.841353	0.161681
0.536518	0.801486	0.0546097	0.837209	0.162959
0.537519	0.797894	0.0546029	0.83299	0.161259
0.538519	0.793674	0.0542851	0.830307	0.160389
0.53952	0.78886	0.0536474	0.827149	0.159501
0.54052	0.783497	0.0526875	0.82442	0.158451
0.541521	0.777626	0.0517146	0.820679	0.158533
0.542521	0.771347	0.0504364	0.818746	0.158849
0.543522	0.764721	0.0488647	0.81526	0.157479
0.544522	0.757812	0.0470176	0.812358	0.157459
0.545523	0.750683	0.0449197	0.80782	0.156367
0.546523	0.743403	0.0426015	0.803668	0.15659
0.547524	0.736038	0.0400994	0.800867	0.155427
0.548524	0.728656	0.037455	0.797635	0.155072
0.549525	0.721322	0.0347148	0.794316	0.153946
0.550525	0.714099	0.0319295	0.791924	0.154092
0.551526	0.707051	0.0291532	0.78868	0.152246
0.552526	0.700233	0.0264429	0.785919	0.152093
0.553527	0.693702	0.0238574	0.782075	0.150087
0.554527	0.687506	0.0214569	0.779351	0.149196
0.555528	0.68169	0.0193016	0.777031	0.148177
0.556528	0.676295	0.0174515	0.773331	0.148189
0.557529	0.671354	0.0159646	0.76958	0.148547
0.558529	0.666895	0.014897	0.766747	0.147945
0.55953	0.662938	0.0143014	0.763909	0.146967
0.56053	0.6595	0.0142264	0.761208	0.146399
0.561531	0.656583	0.0149938	0.758432	0.145294
0.562531	0.654229	0.0163583	0.755537	0.145427
0.563532	0.652428	0.0183469	0.752494	0.144953
0.564532	0.651167	0.0209797	0.750299	0.144548
0.565533	0.650421	0.0242694	0.747039	0.142225
0.566533	0.650158	0.028221	0.745368	0.14081
0.567534	0.650341	0.032831	0.742571	0.140165
0.568534	0.650924	0.038088	0.739414	0.138849
0.569535	0.651857	0.0439718	0.735757	0.138296
0.570535	0.653083	0.0504538	0.731912	0.138552
0.571536	0.654543	0.0574972	0.729413	0.138741
0.572536	0.656173	0.0650572	0.725648	0.137084
0.573537	0.657906	0.0730815	0.722611	0.136
0.574537	0.659676	0.0815104	0.719974	0.135117
0.575538	0.661412	0.0902783	0.7173	0.135137
0.576538	0.663047	0.0993135	0.714843	0.134875
0.577539	0.664514	0.10854	0.711526	0.134931
0.578539	0.665747	0.117877	0.708594	0.134059
0.57954	0.666684	0.127243	0.705307	0.133631
0.58054	0.667266	0.136551	0.702675	0.133199
0.581541	0.667469	0.145991	0.699436	0.133156
0.582541	0.667248	0.155201	0.695383	0.133349
0.583542	0.666556	0.164095	0.691131	0.132323
0.584542	0.66535	0.172586	0.689205	0.130953
0.585543	0.663594	0.180592	0.686355	0.130393
0.586543	0.661254	0.188037	0.683702	0.131035
0.587544	0.658306	0.194848	0.680874	0.129302
0.588544	0.654729	0.200962	0.677785	0.129161
0.589545	0.650509	0.206322	0.674421	0.129137
0.590545	0.645639	0.21088	0.669672	0.128948
0.591546	0.64012	0.214597	0.6676	0.12833
0.592546	0.633957	0.217444	0.665113	0.127481
0.593547	0.627166	0.219404	0.662921	0.126849
0.594547	0.619766	0.22047	0.660335	0.125823
0.595548	0.611784	0.220644	0.658381	0.124238
0.596548	0.603254	0.219941	0.655604	0.124583
0.597549	0.594217	0.218388	0.65213	0.12361
0.598549	0.584716	0.216021	0.650558	0.123658
0.59955	0.574803	0.212887	0.647582	0.122153
0.60055	0.564532	0.209043	0.644546	0.121607
0.601551	0.55402	0.204842	0.641889	0.120888
0.602551	0.543302	0.200069	0.638625	0.120549
0.603552	0.53244	0.194801	0.634705	0.121086
0.604552	0.521495	0.189121	0.631739	0.120528
0.605553	0.510529	0.183115	0.629135	0.118884
0.606553	0.499602	0.176875	0.627212	0.117194
0.607554	0.488774	0.170493	0.624611	0.116772
0.608554	0.4781	0.164065	0.622045	0.116985
0.609555	0.467633	0.157684	0.619316	0.116387
0.610555	0.457425	0.151441	0.616476	0.11508
0.611556	0.44752	0.145427	0.613251	0.113868
0.612556	0.437962	0.139726	0.611805	0.11324
0.613557	0.428787	0.134418	0.608623	0.112976
0.614557	0.420027	0.129574	0.605758	0.112641
0.615558	0.411712	0.12526	0.603651	0.112622
0.616558	0.403862	0.121532	0.60026	0.112082
0.617559	0.396495	0.118438	0.597467	0.112577
0.618559	0.389622	0.116015	0.595983	0.112069
0.61956	0.383249	0.11429	0.592577	0.111798
0.62056	0.377378	0.113278	0.59059	0.111822
0.621561	0.37208	0.113263	0.587671	0.111224
0.622561	0.367293	0.113957	0.584869	0.111052
0.623562	0.362998	0.115337	0.582404	0.110409
0.624562	0.359172	0.117374	0.579944	0.109618
0.625563	0.355788	0.120024	0.578204	0.108744
0.626563	0.352811	0.123238	0.575258	0.108153
0.627564	0.350203	0.126956	0.572216	0.10786
0.628564	0.347921	0.131111	0.569331	0.107443
0.629565	0.345921	0.135629	0.566862	0.108111
0.630565	0.344153	0.140431	0.564891	0.108235
0.631566	0.342568	0.145434	0.56236	0.108317
0.632566	0.341113	0.150551	0.560104	0.10807
0.633567	0.339735	0.155693	0.557025	0.108367
0.634567	0.338382	0.16077	0.554499	0.108011
0.635568	0.337002	0.165694	0.552174	0.10747
0.636568	0.335545	0.170379	0.549991	0.10736
0.637569	0.333961	0.17474	0.547765	0.106719
0.638569	0.332206	0.1787	0.545115	0.108351
0.63957	0.330235	0.182183	0.542446	0.108431
0.64057	0.328011	0.185124	0.539936	0.108666
0.641571	0.325594	0.187749	0.538856	0.107904
0.642571	0.322877	0.189715	0.537055	0.108439
0.643572	0.319832	0.190975	0.534922	0.108941
0.644572	0.316435	0.191489	0.532331	0.107779
0.645573	0.312668	0.191229	0.530656	0.109423
0.646573	0.308516	0.190177	0.529253	0.108511
0.647574	0.30397	0.188322	0.527347	0.10855
0.648574	0.299028	0.185667	0.525012	0.10802
0.649575	0.293691	0.182221	0.524734	0.10708
0.650575	0.287965	0.178004	0.522392	0.106746
0.651576	0.281864	0.173046	0.519483	0.105962
0.652576	0.275405	0.167383	0.517375	0.105347
0.653577	0.268611	0.161061	0.515469	0.104956
0.654577	0.26151	0.154131	0.513136	0.10484
0.655578	0.254135	0.146653	0.510951	0.105091
0.656578	0.246524	0.138689	0.510069	0.104274
0.657579	0.238717	0.13031	0.50792	0.104954
0.658579	0.23076	0.121586	0.505743	0.104972
0.65958	0.222702	0.112595	0.503623	0.104371
0.66058	0.214594	0.103413	0.501054	0.104463
0.661581	0.206609	0.0943987	0.499334	0.103548
0.662581	0.198701	0.0853405	0.496628	0.103249
0.663582	0.190922	0.0763127	0.494648	0.102774
0.664582	0.183328	0.0673884	0.492625	0.10263
0.665583	0.17597	0.0586388	0.490977	0.103017
0.666583	0.168901	0.0501329	0.488913	0.102796
0.667584	0.162169	0.0419363	0.486677	0.101688
0.668584	0.155823	0.0341108	0.484223	0.10187
0.669585	0.149907	0.0267138	0.48106	0.100895
0.670585	0.144462	0.0197981	0.479467	0.0999008
0.671586	0.139527	0.0134108	0.476519	0.0989323
0.672586	0.135135	0.00759354	0.474336	0.09823
0.673587	0.131316	0.00238192	0.471914	0.0977557
0.674587	0.128096	-0.00219466	0.469241	0.0973407
0.675588	0.125495	-0.00611316	0.46821	0.0975898
0.676588	0.123529	-0.00935706	0.466343	0.0966502
0.677589	0.12221	-0.0119164	0.463986	0.0962614
0.678589	0.121543	-0.0137876	0.463271	0.0958251
0.67959	0.12153	-0.0149739	0.462089	0.0957182
0.68059	0.122166	-0.0154845	0.458547	0.0948854
0.681591	0.123567	-0.0150248	0.45631	0.0944568
0.682591	0.12561	-0.013935	0.454378	0.0948603
0.683592	0.128273	-0.0122482	0.453788	0.0942917
0.684592	0.131528	-0.0100033	0.452471	0.0941088
0.685593	0.135343	-0.0072439	0.44968	0.0943456
0.686593	0.13968	-0.00401906	0.447052	0.093979
0.687594	0.144496	-0.000382278	0.445742	0.0943198
0.688594	0.149746	0.00360866	0.44459	0.0935446
0.689595	0.15538	0.00789212	0.441723	0.0931098
0.690595	0.161344	0.0124031	0.440158	0.092669
0.691596	0.167585	0.0170737	0.439042	0.0931731
0.692596	0.174044	0.0218339	0.437683	0.0936717
0.693597	0.180664	0.0266116	0.435955	0.0942398
0.694597	0.187385	0.0313341	0.433907	0.093931
0.695598	0.19415	0.0359281	0.432127	0.0942623
0.696598	0.2009	0.0403208	0.429522	0.0940878
0.697599	0.207578	0.0444405	0.426564	0.0943881
0.698599	0.21413	0.0482174	0.424684	0.0936087
0.6996	0.220504	0.0515845	0.423159	0.093784
0.7006	0.226652	0.0544785	0.421183	0.0937575
0.701601	0.232675	0.0571493	0.419199	0.0942038
0.702601	0.238397	0.0592285	0.4178	0.0936606
0.703602	0.243776	0.0606628	0.415585	0.0932448
0.704602	0.248778	0.0614053	0.414481	0.0926655
0.705603	0.25337	0.0614165	0.413664	0.0923353
0.706603	0.257528	0.060665	0.411908	0.092025
0.707604	0.261229	0.0591276	0.410241	0.0934807
0.708604	0.264458	0.0567907	0.408759	0.0931449
0.709605	0.267204	0.0536496	0.40636	0.0923361
0.710605	0.269463	0.0497099	0.403635	0.0920396
0.711606	0.271236	0.044987	0.401333	0.0912747
0.712606	0.272528	0.0395064	0.399366	0.0915049
0.713607	0.273351	0.033304	0.397632	0.0911559
0.714607	0.273722	0.0264256	0.396392	0.0918007
0.715608	0.273663	0.018927	0.394845	0.092626
0.716608	0.2732	0.0108735	0.393312	0.093297
0.717609	0.272364	0.00233922	0.390589	0.093743
0.718609	0.271189	-0.00659305	0.389271	0.0929864
0.71961	0.269715	-0.015833	0.387929	0.0934422
0.72061	0.26798	-0.0252835	0.386388	0.0925459
0.721611	0.266186	-0.0345771	0.384085	0.0929821
0.722611	0.264233	-0.0438808	0.38244	0.0922138
0.723612	0.262163	-0.0530878	0.380914	0.0916538
0.724612	0.260018	-0.0620888	0.378252	0.0911101
0.725613	0.257839	-0.0707734	0.375538	0.09237
0.726613	0.255667	-0.0790316	0.374018	0.0907164
0.727614	0.253538	-0.0867552	0.373584	0.0915406
0.728614	0.251489	-0.0938391	0.371914	0.0917155
0.729615	0.24955	-0.100183	0.369533	0.091789
0.730615	0.247751	-0.105693	0.368014	0.0929441
0.731616	0.246117	-0.110283	0.36703	0.0924721
0.732616	0.244667	-0.113874	0.365435	0.0920469
0.733617	0.243418	-0.1164	0.364267	0.0921308
0.734617	0.24238	-0.117804	0.363424	0.0912703
0.735618	0.241561	-0.118042	0.361613	0.0919406
0.736618	0.240962	-0.117082	0.360453	0.0918001
0.737619	0.24058	-0.114907	0.358682	0.0921137
0.738619	0.240408	-0.111512	0.355968	0.0918115
0.73962	0.240432	-0.106909	0.35532	0.0916201
0.74062	0.240638	-0.101121	0.353481	0.0908387
0.741621	0.241147	-0.0939085	0.351682	0.0913678
0.742621	0.241804	-0.0856115	0.35055	0.0919789
0.743622	0.242578	-0.0763013	0.349853	0.0929182
0.744622	0.243435	-0.0660616	0.348402	0.0929946
0.745623	0.244338	-0.054988	0.346703	0.0925198
0.746623	0.245249	-0.0431866	0.345421	0.0919056
0.747624	0.246128	-0.0307731	0.34362	0.0920733
0.748624	0.246933	-0.0178714	0.3422	0.0910303
0.749625	0.247624	-0.00461194	0.340879	0.0904457
0.750625	0.248158	0.00886976	0.339905	0.090174
0.751626	0.248497	0.0224347	0.339303	0.0904663
0.752626	0.248602	0.0359424	0.336702	0.0897283
0.753627	0.248439	0.0492523	0.335446	0.0898313
0.754627	0.247975	0.0622262	0.333791	0.0891753
0.755628	0.247182	0.0747293	0.332611	0.0889233
0.756628	0.246036	0.0866327	0.331172	0.0889638
0.757629	0.244517	0.0978148	0.330096	0.0881331
0.758629	0.242611	0.108163	0.328923	0.0877874
0.75963	0.240309	0.117574	0.326493	0.0877351
0.76063	0.237607	0.125959	0.324622	0.0865199
0.761631	0.234674	0.133528	0.323373	0.0875193
0.762631	0.23136	0.13992	0.322963	0.0880624
0.763632	0.227674	0.145084	0.320902	0.0884046
0.764632	0.223633	0.148982	0.320026	0.0882171
0.765633	0.219256	0.151594	0.318083	0.0888135
0.766633	0.214568	0.152913	0.316972	0.0891114
0.767634	0.209599	0.152953	0.31562	0.0885762
0.768634	0.204381	0.151742	0.315328	0.088541
0.769635	0.198951	0.149322	0.315427	0.0894375
0.770635	0.193348	0.145754	0.314422	0.0892942
0.771636	0.187615	0.141109	0.313317	0.0890241
0.772636	0.181795	0.135474	0.312801	0.0887304
0.773637	0.175934	0.128945	0.31074	0.0881677
0.774637	0.170079	0.121633	0.310142	0.0876501
0.775638	0.164276	0.113652	0.307795	0.0872891
0.776638	0.158571	0.105128	0.307229	0.0874655
0.777639	0.153012	0.0961908	0.305213	0.0876068
0.778639	0.147641	0.086973	0.303805	0.0878001
0.77964	0.142503	0.0776106	0.303093	0.0875103
0.78064	0.137638	0.0682388	0.301999	0.0876185
0.781641	0.133265	0.0592595	0.300277	0.087901
0.782641	0.129248	0.0505295	0.299416	0.0874019
0.783642	0.125616	0.0421688	0.298064	0.0879217
0.784642	0.12239	0.0342901	0.298428	0.087297
0.785643	0.119592	0.0269979	0.296003	0.0873545
0.786643	0.117235	0.0203865	0.295313	0.0870608
0.787644	0.115331	0.014539	0.29404	0.0875777
0.788644	0.113885	0.00952615	0.292648	0.0879088
0.789645	0.112898	0.00540552	0.291874	0.0873179
0.790645	0.112368	0.00222071	0.29105	0.0856233
0.791646	0.112289	9.06511e-07	0.288851	0.0843423
0.792646	0.112648	-0.0012393	0.28799	0.0848708
0.793647	0.113433	-0.00150002	0.287566	0.0850893
0.794647	0.114626	-0.000795769	0.28563	0.0846782
0.795648	0.116208	0.000844876	0.284257	0.0849404
0.796648	0.118156	0.00337999	0.28371	0.0850217
0.797649	0.120446	0.00675512	0.281899	0.0854834
0.798649	0.123054	0.0109043	0.28151	0.0850973
0.79965	0.125952	0.0157514	0.28006	0.0844328
0.80065	0.129114	0.0212113	0.278937	0.0839623
0.801651	0.13268	0.0274683	0.278296	0.0848253
0.802651	0.136459	0.0341464	0.277229	0.0848012
0.803652	0.140422	0.0411377	0.275223	0.0846237
0.804652	0.144538	0.0483319	0.273084	0.085593
0.805653	0.148781	0.0556176	0.270928	0.0854853
0.806653	0.153122	0.0628845	0.269262	0.0855949
0.807654	0.157535	0.070025	0.267856	0.083707
0.808654	0.161997	0.0769357	0.267124	0.0829791
0.809655	0.166482	0.0835192	0.266101	0.0822631
0.810655	0.17097	0.0896859	0.264775	0.0821044
0.811656	0.17544	0.0953549	0.263249	0.0821357
0.812656	0.179875	0.100456	0.262304	0.0809167
0.813657	0.184258	0.104929	0.261402	0.080454
0.814657	0.188573	0.108729	0.259857	0.079176
0.815658	0.192807	0.111821	0.258321	0.0795377
0.816658	0.196948	0.114186	0.256057	0.0804696
0.817659	0.200985	0.115817	0.254047	0.0822789
0.818659	0.204909	0.116723	0.25232	0.0804896
0.81966	0.208712	0.116926	0.250713	0.0799637
0.82066	0.212386	0.116461	0.249755	0.079933
0.821661	0.216127	0.115642	0.248539	0.0806678
0.822661	0.219725	0.114257	0.24825	0.0804296
0.823662	0.223172	0.112375	0.246416	0.0790853
0.824662	0.22646	0.110073	0.246192	0.0797259
0.825663	0.229579	0.107435	0.245494	0.0805545
0.826663	0.232522	0.104556	0.244056	0.0807763
0.827664	0.235281	0.101532	0.243751	0.0804905
0.828664	0.237848	0.098466	0.241784	0.0794965
0.829665	0.240215	0.0954607	0.24035	0.0790601
0.830665	0.242374	0.0926194	0.239167	0.0779937
0.831666	0.244318	0.0900431	0.237986	0.0770783
0.832666	0.246039	0.087829	0.238361	0.0768892
0.833667	0.247529	0.0860685	0.23739	0.0769171
0.834667	0.248783	0.0848457	0.237428	0.0758818
0.835668	0.249794	0.0842358	0.237568	0.0759507
0.836668	0.250556	0.0843034	0.236799	0.0756477
0.837669	0.251066	0.0851016	0.2344	0.0751003
0.838669	0.25132	0.0866708	0.233385	0.0749346
0.83967	0.251317	0.0890375	0.231864	0.0744614
0.84067	0.251057	0.0922144	0.229421	0.0742728
0.841671	0.25078	0.09644	0.227733	0.0753247
0.842671	0.250252	0.101451	0.226398	0.076001
0.843672	0.249472	0.10721	0.225571	0.0752281
0.844672	0.248445	0.113668	0.225403	0.0747543
0.845673	0.247175	0.120761	0.22416	0.0738251
0.846673	0.245669	0.12841	0.222635	0.0732263
0.847674	0.243938	0.136526	0.22069	0.0738457
0.848674	0.241991	0.145009	0.219442	0.073765
0.849675	0.239845	0.153749	0.217354	0.0738763
0.850675	0.237513	0.162629	0.216511	0.0749512
0.851676	0.235014	0.171524	0.215325	0.0742781
0.852676	0.232368	0.180307	0.215562	0.0747037
0.853677	0.229596	0.188847	0.214869	0.074999
0.854677	0.226722	0.197013	0.213545	0.0763878
0.855678	0.223771	0.204677	0.213606	0.0774585
0.856678	0.220769	0.211712	0.212749	0.077523
0.857679	0.217743	0.218	0.211454	0.0775373
0.858679	0.214721	0.223429	0.210618	0.0780861
0.85968	0.211732	0.227896	0.20817	0.0779999
0.86068	0.208805	0.231311	0.207329	0.0777497
0.861681	0.206234	0.233871	0.206617	0.0766395
0.862681	0.20378	0.235231	0.206259	0.0762237
0.863682	0.201466	0.235339	0.205752	0.0758179
0.864682	0.199313	0.234156	0.204319	0.0759292
0.865683	0.197342	0.231665	0.203348	0.0752085
0.866683	0.19557	0.227862	0.202759	0.0748691
0.867684	0.194015	0.222763	0.201176	0.0737811
0.868684	0.19269	0.216402	0.200457	0.0745553
0.869685	0.191606	0.208831	0.199157	0.075322
0.870685	0.190772	0.200116	0.199528	0.0761702
0.871686	0.190193	0.190342	0.198474	0.0768726
0.872686	0.189873	0.179609	0.197923	0.0762726
0.873687	0.18981	0.168029	0.197774	0.0747915
0.874687	0.19	0.155728	0.196716	0.0748853
0.875688	0.190438	0.142842	0.195742	0.0746483
0.876688	0.191111	0.129517	0.195772	0.0751412
0.877689	0.192009	0.115907	0.195257	0.0755619
0.878689	0.193115	0.102169	0.194505	0.0754434
0.87969	0.194411	0.0884662	0.193206	0.0758119
0.88069	0.195876	0.0749603	0.192031	0.0747279
0.881691	0.197796	0.0621401	0.19095	0.0754116
0.882691	0.199837	0.0498324	0.19055	0.0750981
0.883692	0.201966	0.0381855	0.18947	0.0739511
0.884692	0.204151	0.0273405	0.188804	0.0738265
0.885693	0.206357	0.0174294	0.187684	0.0735042
0.886693	0.20855	0.00857369	0.187643	0.07266
0.887694	0.210696	0.00088241	0.185181	0.0733004
0.888694	0.21276	-0.00554919	0.184267	0.0727948
0.889695	0.214709	-0.0106409	0.184595	0.0713932
0.890695	0.21651	-0.0143287	0.182006	0.07176
0.891696	0.218132	-0.0165652	0.180276	0.0707881
0.892696	0.219547	-0.0173207	0.179982	0.0701097
0.893697	0.220729	-0.0165832	0.179134	0.0720233
0.894697	0.221655	-0.0143585	0.17955	0.0716564
0.895698	0.222305	-0.0106701	0.178242	0.0711766
0.896698	0.222662	-0.00555878	0.176962	0.0701275
0.897699	0.222717	0.00091817	0.176848	0.0701453
0.898699	0.22246	0.00868766	0.176508	0.0698581
0.8997	0.221889	0.017662	0.174994	0.0696927
0.9007	0.221007	0.0277399	0.174057	0.0683974
0.901701	0.220103	0.0391256	0.174721	0.06764
0.902701	0.218907	0.0513747	0.174288	0.0675394
0.903702	0.217432	0.064349	0.174334	0.0675774
0.904702	0.215693	0.0779033	0.17351	0.0679329
0.905703	0.213712	0.0918871	0.172287	0.0686743
0.906703	0.211515	0.106147	0.170899	0.0685354
0.907704	0.209131	0.120527	0.170663	0.0684985
0.908704	0.206594	0.134872	0.170638	0.0680248
0.909705	0.203941	0.149032	0.16911	0.0684379
0.910705	0.20121	0.162856	0.168624	0.0678474
0.911706	0.198444	0.176204	0.167573	0.0680349
0.912706	0.195687	0.18894	0.167198	0.0682872
0.913707	0.192984	0.200941	0.165879	0.0679325
0.914707	0.190381	0.212092	0.166062	0.0679748
0.915708	0.187923	0.22229	0.165999	0.0678362
0.916708	0.185657	0.231448	0.164947	0.0674347
0.917709	0.183625	0.239491	0.163756	0.0678565
0.918709	0.18187	0.246359	0.162806	0.0671976
0.91971	0.180431	0.252009	0.161841	0.0673878
0.92071	0.179346	0.256412	0.159984	0.0685752
0.921711	0.178914	0.259874	0.159825	0.0691947
0.922711	0.178897	0.262075	0.159784	0.0692355
0.923712	0.179313	0.26303	0.158735	0.0688643
0.924712	0.180175	0.262767	0.158703	0.06852
0.925713	0.18149	0.261331	0.159238	0.0679496
0.926713	0.183258	0.258782	0.158819	0.0684827
0.927714	0.185475	0.255189	0.157981	0.0683117
0.928714	0.188128	0.250635	0.156714	0.0690329
0.929715	0.191196	0.245213	0.155738	0.0685278
0.930715	0.194656	0.239026	0.15447	0.0683475
0.931716	0.198475	0.232181	0.15413	0.0690419
0.932716	0.202614	0.224794	0.153981	0.069139
0.933717	0.20703	0.216983	0.153586	0.0686286
0.934717	0.211674	0.208871	0.153047	0.0686295
0.935718	0.216491	0.200579	0.152237	0.0692672
0.936718	0.221424	0.192228	0.151436	0.068775
0.937719	0.226412	0.183937	0.151202	0.0686304
0.938719	0.231391	0.175821	0.149626	0.0691103
0.93972	0.236296	0.16799	0.150075	0.0681696
0.94072	0.241061	0.160546	0.149938	0.0685336
0.941721	0.2459	0.153907	0.148901	0.0692916
0.942721	0.25047	0.147826	0.147847	0.0692321
0.943722	0.254704	0.14237	0.147171	0.0695697
0.944722	0.258536	0.137599	0.148008	0.0688088
0.945723	0.261907	0.133558	0.147346	0.0681981
0.946723	0.26476	0.130283	0.14688	0.067454
0.947724	0.267044	0.127796	0.145356	0.066879
0.948724	0.268716	0.126104	0.145108	0.0663172
0.949725	0.269739	0.125205	0.144943	0.0669412
0.950725	0.270083	0.125083	0.144654	0.0665657
0.951726	0.269728	0.125707	0.143772	0.0655765
0.952726	0.268662	0.127039	0.142391	0.0664337
0.953727	0.266881	0.129027	0.141283	0.0658945
0.954727	0.264393	0.131608	0.140698	0.0659071
0.955728	0.261214	0.134712	0.139318	0.0658672
0.956728	0.25737	0.138262	0.139023	0.0646984
0.957729	0.252896	0.14217	0.139099	0.0656184
0.958729	0.247838	0.146348	0.138342	0.0666074
0.95973	0.24225	0.150699	0.138393	0.065599
0.96073	0.236192	0.155128	0.138253	0.0648941
0.961731	0.230018	0.159824	0.137113	0.0648031
0.962731	0.223524	0.164399	0.136499	0.064089
0.963732	0.216786	0.168754	0.134779	0.0629861
0.964732	0.209889	0.172792	0.133882	0.0622884
0.965733	0.20292	0.176423	0.133888	0.0625667
0.966733	0.195968	0.179561	0.133377	0.0609654
0.967734	0.189126	0.182131	0.132414	0.0608069
0.968734	0.182485	0.184063	0.131189	0.0621594
0.969735	0.176137	0.185301	0.13029	0.061717
0.970735	0.170171	0.185795	0.129291	0.0619655
0.971736	0.164676	0.185511	0.128961	0.0620206
0.972736	0.159732	0.184423	0.128439	0.062371
0.973737	0.155418	0.182522	0.127587	0.0634437
0.974737	0.151804	0.179807	0.127362	0.0624633
0.975738	0.148955	0.176293	0.127653	0.0621082
0.976738	0.146925	0.172005	0.12786	0.0617948
0.977739	0.145762	0.166983	0.128803	0.0626523
0.978739	0.145503	0.161276	0.128784	0.0616952
0.97974	0.146174	0.154945	0.127687	0.0614675
0.98074	0.147793	0.148062	0.126495	0.0609976
0.981741	0.150664	0.141039	0.126093	0.0608015
0.982741	0.154481	0.133632	0.126115	0.0603713
0.983742	0.15922	0.125929	0.1262	0.0605436
0.984742	0.16485	0.118025	0.12509	0.060733
0.985743	0.171325	0.110017	0.124314	0.0609762
0.986743	0.178591	0.102006	0.124249	0.0615066
0.987744	0.186583	0.0940939	0.123763	0.0615863
0.988744	0.195227	0.0863806	0.122892	0.0620224
0.989745	0.204441	0.0789652	0.123665	0.0627631
0.990745	0.214135	0.0719432	0.123242	0.0621985
0.991746	0.224211	0.0654053	0.122498	0.0625278
0.992746	0.234569	0.0594365	0.12145	0.0618679
0.993747	0.245101	0.0541145	0.121467	0.0613594
0.994747	0.255698	0.0495092	0.12062	0.0607873
0.995748	0.266249	0.0456817	0.119213	0.0611651
0.996748	0.276644	0.0426836	0.118528	0.0606217
0.997749	0.286772	0.0405563	0.117163	0.0605488
0.998749	0.296527	0.0393308	0.11611	0.0605573
0.99975	0.305804	0.0390275	0.115713	0.0600939
1.00075	0.314506	0.039656	0.11534	0.0602939
1.00175	0.322856	0.0415469	0.114999	0.0603741
1.00275	0.330454	0.0443535	0.114873	0.0607675
1.00375	0.33722	0.0480482	0.114567	0.0612334
1.00475	0.34308	0.0525935	0.113549	0.060947
1.00575	0.347975	0.0579431	0.112514	0.0621257
1.00675	0.351854	0.0640422	0.112539	0.0620823
1.00775	0.354678	0.0708287	0.112709	0.061847
1.00875	0.356421	0.0782336	0.112094	0.0622538
1.00975	0.357068	0.0861827	0.111917	0.0610895
1.01076	0.356617	0.094597	0.111835	0.0623298
1.01176	0.355079	0.103394	0.112774	0.0632201
1.01276	0.352476	0.11249	0.111948	0.0627613
1.01376	0.348843	0.121799	0.109932	0.0619283
1.01476	0.344226	0.131234	0.109559	0.0622489
1.01576	0.338682	0.140712	0.108259	0.0623806
1.01676	0.332276	0.150151	0.107772	0.0615439
1.01776	0.325085	0.159469	0.107829	0.0620939
1.01876	0.317192	0.168593	0.108062	0.0628548
1.01976	0.308688	0.177452	0.107671	0.0618725
1.02076	0.299668	0.18598	0.10622	0.0617271
1.02176	0.290541	0.194412	0.105794	0.0623354
1.02276	0.281103	0.202399	0.106533	0.0620296
1.02376	0.271455	0.209891	0.105152	0.0613047
1.02476	0.261695	0.216845	0.105299	0.062255
1.02576	0.251918	0.223223	0.103941	0.0619472
1.02676	0.242219	0.228998	0.102809	0.0620213
1.02776	0.232687	0.234147	0.103471	0.0625734
1.02876	0.223405	0.238655	0.102529	0.0620549
1.02976	0.214449	0.242516	0.100847	0.0616108
1.03077	0.205889	0.245725	0.100638	0.0612149
1.03177	0.197784	0.248289	0.0998122	0.0608837
1.03277	0.190185	0.250215	0.099857	0.059969
1.03377	0.183131	0.251518	0.0988874	0.0604114
1.03477	0.176652	0.252216	0.0992164	0.0598086
1.03577	0.170768	0.252331	0.0991512	0.0605036
1.03677	0.165486	0.251888	0.097906	0.0606219
1.03777	0.160803	0.250913	0.0964792	0.0601926
1.03877	0.156707	0.249436	0.0959881	0.0602477
1.03977	0.153174	0.247486	0.0949989	0.0605903
1.04077	0.150171	0.245094	0.0940072	0.0605487
1.04177	0.147953	0.242606	0.0952184	0.0602839
1.04277	0.146176	0.239734	0.0941962	0.0597823
1.04377	0.144781	0.236501	0.0933187	0.0604639
1.04477	0.143699	0.232929	0.0940415	0.0605258
1.04577	0.142858	0.229038	0.0933383	0.061567
1.04677	0.142182	0.224847	0.0928892	0.0612331
1.04777	0.141593	0.22037	0.0925585	0.0602786
1.04877	0.141012	0.215622	0.0925667	0.0606222
1.04977	0.140361	0.210615	0.0923107	0.0608826
1.05078	0.139562	0.205357	0.0920449	0.0612931
1.05178	0.138544	0.199857	0.0918688	0.0601287
1.05278	0.137238	0.194121	0.0906203	0.0601517
1.05378	0.135582	0.188153	0.0897562	0.0598013
1.05478	0.133521	0.181956	0.0896594	0.0600944
1.05578	0.131007	0.175535	0.0897571	0.0608523
1.05678	0.128002	0.168892	0.0903117	0.0619427
1.05778	0.124478	0.162031	0.0904712	0.0626305
1.05878	0.120417	0.154956	0.0900553	0.061845
1.05978	0.115811	0.147672	0.0904815	0.0614631
1.06078	0.110664	0.140186	0.0897183	0.0615279
1.06178	0.105276	0.132793	0.0905174	0.0610329
1.06278	0.0993854	0.12522	0.0894376	0.06088
1.06378	0.0930226	0.117477	0.0888295	0.0616908
1.06478	0.0862268	0.109577	0.0891686	0.0611098
1.06578	0.0790466	0.101535	0.0882284	0.0617305
1.06678	0.0715382	0.0933687	0.0876503	0.0622704
1.06778	0.0637652	0.0850999	0.0864699	0.0616607
1.06878	0.055797	0.0767536	0.0860436	0.0623172
1.06978	0.0477079	0.0683577	0.0852895	0.0621715
1.07079	0.0395757	0.0599434	0.0847556	0.0627123
1.07179	0.0314802	0.0515447	0.0848973	0.0630431
1.07279	0.0235026	0.0431981	0.083844	0.0635187
1.07379	0.0157232	0.0349427	0.0837722	0.0632805
1.07479	0.00822117	0.0268192	0.0837893	0.0634033
1.07579	0.00107237	0.01887	0.0844225	0.064108
1.07679	-0.00565123	0.0111384	0.08389	0.0632416
1.07779	-0.0118828	0.00366831	0.084401	0.0624895
1.07879	-0.0175618	-0.00349648	0.0837564	0.06171
1.07979	-0.0226346	-0.0103127	0.0836116	0.0606141
1.08079	-0.0270553	-0.0167384	0.0841199	0.0603656
1.08179	-0.0305046	-0.0224256	0.0848395	0.0611654
1.08279	-0.0332371	-0.0276477	0.085295	0.0617436
1.08379	-0.0352384	-0.0323754	0.0862725	0.0623998
1.08479	-0.0365039	-0.0365829	0.0858428	0.0626219
1.08579	-0.037038	-0.0402485	0.0852885	0.063166
1.08679	-0.0368548	-0.043355	0.0850848	0.0633405
1.08779	-0.0359772	-0.0458901	0.0844375	0.0626583
1.08879	-0.0344366	-0.0478467	0.0830015	0.0628498
1.08979	-0.0322722	-0.0492231	0.0831069	0.0621658
1.0908	-0.0295305	-0.0500232	0.082033	0.0624126
1.0918	-0.0262642	-0.0502566	0.0817955	0.0615187
1.0928	-0.0225314	-0.0499382	0.082863	0.0617101
1.0938	-0.0183946	-0.0490884	0.0815714	0.0621727
1.0948	-0.0139194	-0.0477327	0.0827028	0.0607108
1.0958	-0.00917394	-0.0459015	0.0822462	0.0597274
1.0968	-0.00422704	-0.0436293	0.0829048	0.0597778
1.0978	0.000852317	-0.0409547	0.0825618	0.0603765
1.0988	0.00599631	-0.0379193	0.0814639	0.0608298
1.0998	0.0111393	-0.0345673	0.0817184	0.0607777
1.1008	0.0162186	-0.0309452	0.0818604	0.0595866
1.1018	0.0214705	-0.0267993	0.0811377	0.0604774
1.1028	0.0265474	-0.022485	0.0817289	0.0602957
1.1038	0.0313952	-0.0180552	0.0817874	0.0598076
1.1048	0.0359651	-0.0135618	0.081136	0.0600682
1.1058	0.0402147	-0.00905486	0.0813081	0.0600905
1.1068	0.0441079	-0.00458204	0.0809788	0.0606674
1.1078	0.0476152	-0.000187949	0.0803588	0.061311
1.1088	0.0507137	0.00408645	0.0805938	0.0596714
1.1098	0.0533871	0.0082044	0.0806901	0.0605021
1.11081	0.0556258	0.0121338	0.0797777	0.0603036
1.11181	0.0574265	0.0158474	0.0799712	0.0594584
1.11281	0.0587918	0.0193237	0.080484	0.0596276
1.11381	0.0597301	0.0225462	0.0811444	0.058247
1.11481	0.0602549	0.0255046	0.0808522	0.0576338
1.11581	0.0603846	0.0281939	0.0804696	0.0582652
1.11681	0.0601416	0.0306152	0.0804961	0.0580569
1.11781	0.0595521	0.0327747	0.0800308	0.0587395
1.11881	0.0586452	0.0346843	0.0797587	0.0591148
1.11981	0.0574525	0.0363605	0.0790009	0.0596901
1.12081	0.0560074	0.0378245	0.0782993	0.0591205
1.12181	0.0546362	0.0393475	0.0779579	0.0591846
1.12281	0.0530816	0.0407103	0.0779916	0.0599087
1.12381	0.0513737	0.0419397	0.0780722	0.0599839
1.12481	0.0495418	0.0430648	0.0782251	0.0612856
1.12581	0.0476146	0.0441157	0.0764158	0.0607351
1.12681	0.0456189	0.0451231	0.0765198	0.060243
1.12781	0.0435802	0.0461176	0.0760868	0.0600008
1.12881	0.0415215	0.0471284	0.0756	0.0600831
1.12981	0.0394641	0.0481832	0.075467	0.059601
1.13082	0.0374266	0.0493073	0.0752093	0.058961
1.13182	0.0354253	0.0505225	0.0753769	0.0589437
1.13282	0.0334741	0.0518471	0.0741888	0.0579037
1.13382	0.0315845	0.053295	0.0734788	0.0571414
1.13482	0.029766	0.0548755	0.0733939	0.0573828
1.13582	0.0280257	0.0565925	0.0736029	0.0584108
1.13682	0.0263692	0.0584446	0.0732573	0.0590717
1.13782	0.0248003	0.060425	0.0740922	0.0586326
1.13882	0.0233213	0.0625209	0.0744661	0.057713
1.13982	0.0219337	0.0647141	0.0727816	0.0588803
1.14082	0.0206377	0.0669808	0.0729793	0.0582203
1.14182	0.0197053	0.0695416	0.0725903	0.0601731
1.14282	0.0188635	0.0721071	0.0717016	0.0603372
1.14382	0.0181064	0.0746344	0.0714857	0.0601239
1.14482	0.0174277	0.0770768	0.0707892	0.0605843
1.14582	0.0168214	0.0793843	0.0699406	0.0601537
1.14682	0.0162812	0.0815043	0.0692081	0.0601185
1.14782	0.0158011	0.0833822	0.0695674	0.060895
1.14882	0.0153754	0.0849625	0.0687897	0.0604864
1.14982	0.0149987	0.0861893	0.0686527	0.0594662
1.15083	0.0146658	0.0870076	0.0682765	0.0603016
1.15183	0.0143719	0.0873639	0.0673491	0.0612787
1.15283	0.0141126	0.0872072	0.0667826	0.06227
1.15383	0.0138838	0.08649	0.0677044	0.0621728
1.15483	0.0136816	0.0851693	0.0675881	0.0634617
1.15583	0.0135022	0.0832074	0.067132	0.0638286
1.15683	0.0133421	0.0805726	0.0677784	0.0637445
1.15783	0.013198	0.0772404	0.0684049	0.0631432
1.15883	0.0130664	0.0731936	0.0677039	0.0635915
1.15983	0.0129438	0.0684234	0.069104	0.0633089
1.16083	0.0128265	0.06293	0.068381	0.0629894
1.16183	0.0129726	0.0569731	0.0673887	0.0623743
1.16283	0.0131144	0.0503145	0.0676905	0.0622094
1.16383	0.0132427	0.042978	0.0684996	0.0620927
1.16483	0.0133478	0.034997	0.0670776	0.0625497
1.16583	0.0134193	0.0264145	0.0676708	0.0629609
1.16683	0.0134464	0.0172826	0.0672402	0.0630679
1.16783	0.0134177	0.00766221	0.0664957	0.0635048
1.16883	0.0133214	-0.00237742	0.0661483	0.063271
1.16983	0.0131454	-0.0127596	0.0654241	0.0630669
1.17084	0.0128773	-0.0234007	0.0658435	0.0642832
1.17184	0.0125043	-0.0342115	0.0656459	0.0635203
1.17284	0.0120141	-0.0450978	0.0654732	0.0627127
1.17384	0.0113941	-0.0559615	0.0647602	0.0625984
1.17484	0.0106325	-0.0667021	0.0648433	0.0619736
1.17584	0.00971784	-0.0772178	0.065376	0.0627812
1.17684	0.00863976	-0.0874063	0.0650659	0.0636282
1.17784	0.0073888	-0.0971667	0.0648732	0.0641517
1.17884	0.00595688	-0.106401	0.0644182	0.0639411
1.17984	0.00433742	-0.115013	0.0641735	0.0628735
1.18084	0.0025256	-0.122915	0.0636083	0.062421
1.18184	0.000792085	-0.129759	0.0632554	0.0619849
1.18284	-0.001142	-0.135737	0.0639754	0.0617084
1.18384	-0.00328016	-0.140785	0.0642334	0.0613927
1.18484	-0.00562363	-0.144851	0.0640707	0.061356
1.18584	-0.00817123	-0.14789	0.0630206	0.0607667
1.18684	-0.0109194	-0.149869	0.0631549	0.0620292
1.18784	-0.0138622	-0.150768	0.0624103	0.0604396
1.18884	-0.0169911	-0.150577	0.062169	0.0600625
1.18984	-0.0202954	-0.1493	0.0609924	0.0607957
1.19085	-0.0237622	-0.146952	0.06069	0.061238
1.19185	-0.0273761	-0.143562	0.0613971	0.0621005
1.19285	-0.03112	-0.13917	0.0614411	0.0630966
1.19385	-0.0349747	-0.133827	0.0596342	0.063567
1.19485	-0.0389194	-0.127598	0.0585798	0.0639178
1.19585	-0.0429317	-0.120555	0.0593247	0.0640518
1.19685	-0.0469879	-0.112782	0.0589694	0.0638517
1.19785	-0.0510633	-0.10437	0.0596404	0.0633814
1.19885	-0.0551322	-0.0954177	0.0602568	0.063696
1.19985	-0.0591685	-0.0860302	0.060331	0.0644246
1.20085	-0.0631456	-0.0763168	0.0611101	0.0644129
1.20185	-0.066766	-0.0661221	0.061	0.0646887
1.20285	-0.0702717	-0.0558374	0.0621935	0.0656165
1.20385	-0.0736425	-0.0455814	0.0625816	0.0656046
1.20485	-0.0768592	-0.0354711	0.0632844	0.0650256
1.20585	-0.0799043	-0.0256203	0.0627828	0.0651547
1.20685	-0.0827618	-0.0161381	0.0638931	0.0667781
1.20785	-0.0854177	-0.00712789	0.0617302	0.0658787
1.20885	-0.0878601	0.00131458	0.0611806	0.0653921
1.20985	-0.0900793	0.0091019	0.0616137	0.0648888
1.21086	-0.0920677	0.0161563	0.0624157	0.0648185
1.21186	-0.0938201	0.0224107	0.06244	0.0656149
1.21286	-0.0953337	0.0278093	0.0637711	0.0663803
1.21386	-0.0966078	0.0323083	0.0631451	0.0660733
1.21486	-0.0976441	0.0358766	0.0628303	0.0659397
1.21586	-0.0984459	0.0384958	0.0620784	0.0654642
1.21686	-0.0990186	0.0401607	0.0624028	0.0658217
1.21786	-0.0993693	0.0408787	0.0623237	0.0654667
1.21886	-0.0995062	0.0406702	0.062607	0.0655458
1.21986	-0.0994388	0.0395677	0.0623682	0.0660233
1.22086	-0.0991774	0.0376155	0.0622051	0.0648751
1.22186	-0.098449	0.0351253	0.0626002	0.0650296
1.22286	-0.0975448	0.0319018	0.0616607	0.0650552
1.22386	-0.0964815	0.0280143	0.0619256	0.0651554
1.22486	-0.0952757	0.02354	0.0624283	0.0659612
1.22586	-0.0939437	0.0185625	0.062386	0.0659508
1.22686	-0.0925013	0.0131706	0.0612931	0.0663369
1.22786	-0.0909634	0.00745653	0.0610919	0.0651222
1.22886	-0.0893436	0.00151473	0.060589	0.0646798
1.22986	-0.0876542	-0.00455967	0.0622387	0.0641713
1.23087	-0.0859057	-0.0106723	0.0621404	0.0647327
1.23187	-0.0841066	-0.016731	0.062208	0.0655453
1.23287	-0.0822635	-0.0226472	0.0618939	0.0656816
1.23387	-0.0803806	-0.028337	0.0613194	0.066139
1.23487	-0.0784595	-0.0337227	0.0618723	0.0655819
1.23587	-0.0764997	-0.0387334	0.0614102	0.0641882
1.23687	-0.0744981	-0.0433062	0.059638	0.0640843
1.23787	-0.0724492	-0.047387	0.0591647	0.0637808
1.23887	-0.0703452	-0.0509308	0.0587776	0.0632168
1.23987	-0.0681764	-0.0539024	0.0585157	0.0626928
1.24087	-0.0659309	-0.0562765	0.0584009	0.062341
1.24187	-0.0632742	-0.0577923	0.0578758	0.0617339
1.24287	-0.0605123	-0.0586926	0.0580896	0.0608238
1.24387	-0.0576361	-0.0589864	0.0581242	0.0610472
1.24487	-0.0546363	-0.0586921	0.0571332	0.0615588
1.24587	-0.0515041	-0.057837	0.0565747	0.0616736
1.24687	-0.0482315	-0.0564564	0.0563708	0.0617283
1.24787	-0.0448116	-0.0545932	0.0558598	0.0617418
1.24887	-0.0412396	-0.0522966	0.0559285	0.0618122
1.24987	-0.0375125	-0.049621	0.0551046	0.0605446
1.25088	-0.0336302	-0.0466252	0.0553474	0.0602342
1.25188	-0.0295952	-0.0433712	0.0557753	0.0603039
1.25288	-0.0254133	-0.0399227	0.0566816	0.0611852
1.25388	-0.0210939	-0.036344	0.0566147	0.0613137
1.25488	-0.0166496	-0.0326989	0.0562503	0.0605234
1.25588	-0.0120968	-0.0290493	0.0546326	0.060901
1.25688	-0.00745546	-0.0254544	0.0548084	0.0608071
1.25788	-0.00274918	-0.0219692	0.054179	0.0605032
1.25888	0.00199518	-0.0186438	0.0538738	0.0605907
1.25988	0.00674764	-0.0155225	0.0533552	0.0615151
1.26088	0.0114754	-0.0126428	0.0540514	0.0624451
1.26188	0.0164705	-0.00977631	0.0533297	0.0634585
1.26288	0.0213682	-0.00721058	0.0538342	0.0641376
1.26388	0.0261236	-0.00496499	0.0537084	0.0630832
1.26488	0.0306909	-0.00305071	0.05374	0.0626055
1.26588	0.0350236	-0.00147071	0.0530806	0.0626603
1.26688	0.0390756	-0.000219967	0.0529225	0.0627204
1.26788	0.0428016	0.000714273	0.0525059	0.0623681
1.26888	0.0461576	0.00135203	0.0526157	0.0622104
1.26988	0.0491024	0.00172003	0.0525807	0.0620155
1.27089	0.0515976	0.00185105	0.0528009	0.0618728
1.27189	0.0536085	0.00178313	0.0527847	0.061119
1.27289	0.0551051	0.00155875	0.0528163	0.0608585
1.27389	0.0560624	0.0012239	0.0534333	0.0613986
1.27489	0.0564612	0.000827188	0.0540882	0.0615202
1.27589	0.0562886	0.000418823	0.0527161	0.062449
1.27689	0.0555383	4.96747e-05	0.0532069	0.0634379
1.27789	0.0542112	-0.000229697	0.0537305	0.0645193
1.27889	0.0523154	-0.00036997	0.0533007	0.0644581
1.27989	0.0498665	-0.000323952	0.0529339	0.0656577
1.28089	0.0468877	-4.74077e-05	0.0538625	0.0658095
1.28189	0.0437398	0.00079172	0.0546008	0.0649646
1.28289	0.0401236	0.00192846	0.0539201	0.0653674
1.28389	0.0360777	0.00338903	0.0532494	0.065912
1.28489	0.0316471	0.0051944	0.0528272	0.0675007
1.28589	0.0268824	0.00735989	0.0526567	0.0679483
1.28689	0.0218393	0.0098949	0.0521887	0.0688792
1.28789	0.0165776	0.0128028	0.0518182	0.0697927
1.28889	0.0111609	0.0160807	0.0512661	0.0694144
1.28989	0.00565484	0.0197199	0.050349	0.0690086
1.2909	0.000126976	0.0237057	0.0504962	0.0683424
1.2919	-0.00535477	0.0280182	0.0508504	0.068088
1.2929	-0.0107229	0.0326321	0.0515901	0.0678864
1.2939	-0.0159111	0.0375177	0.0502162	0.0674355
1.2949	-0.0208558	0.0426415	0.0501489	0.0675425
1.2959	-0.0254963	0.0479666	0.050949	0.0680286
1.2969	-0.0297761	0.0534538	0.0513055	0.0678718
1.2979	-0.0336438	0.0590622	0.0506932	0.0677476
1.2989	-0.0370532	0.0647499	0.0508737	0.0666095
1.2999	-0.0399645	0.0704752	0.0513055	0.0666779
1.3009	-0.0423445	0.0761971	0.0498154	0.0665842
1.3019	-0.0440185	0.0820308	0.05003	0.066848
1.3029	-0.0451401	0.0877598	0.0506153	0.0684452
1.3039	-0.0456993	0.0933489	0.0508513	0.0682946
1.3049	-0.0456926	0.0987672	0.0517333	0.0691107
1.3059	-0.0451234	0.103989	0.0519295	0.0696188
1.3069	-0.0440013	0.108995	0.0516137	0.0706487
1.3079	-0.0423427	0.11377	0.0520687	0.0711666
1.3089	-0.0401699	0.118305	0.0527839	0.0708271
1.3099	-0.0375111	0.122597	0.0521877	0.0700442
1.31091	-0.0344	0.126649	0.0525342	0.0699973
1.31191	-0.0308755	0.130468	0.0530932	0.0697599
1.31291	-0.0269807	0.134066	0.0520013	0.0698625
1.31391	-0.0227628	0.13746	0.0522772	0.0704474
1.31491	-0.0182719	0.140671	0.0519064	0.0692099
1.31591	-0.0135611	0.143721	0.051136	0.0690793
1.31691	-0.00868476	0.146637	0.051251	0.0693629
1.31791	-0.00369849	0.149445	0.0519385	0.0694132
1.31891	0.001342	0.152174	0.0510499	0.0701565
1.31991	0.00638168	0.154853	0.0505704	0.0700841
1.32091	0.011367	0.157508	0.0501522	0.070334
1.32191	0.0163883	0.16031	0.0512894	0.0709552
1.32291	0.021233	0.163118	0.0516211	0.0698935
1.32391	0.0258556	0.16595	0.0502797	0.0692398
1.32491	0.0302157	0.168828	0.0511288	0.0693429
1.32591	0.0342793	0.171765	0.050473	0.0686035
1.32691	0.0380187	0.174775	0.0499621	0.0696852
1.32791	0.041413	0.177867	0.0504668	0.0711458
1.32891	0.0444488	0.181046	0.0498947	0.0709605
1.32991	0.0471197	0.184313	0.0502269	0.0715704
1.33092	0.0494267	0.187665	0.0500845	0.0715173
1.33192	0.0513782	0.191094	0.0496119	0.0714148
1.33292	0.0529897	0.19459	0.0489398	0.071686
1.33392	0.0542834	0.198136	0.0496247	0.0721602
1.33492	0.055288	0.201713	0.0506201	0.072049
1.33592	0.0560383	0.205298	0.0502622	0.071949
1.33692	0.0565739	0.208866	0.0505647	0.0721922
1.33792	0.0569396	0.212387	0.0507621	0.0723365
1.33892	0.0571835	0.215831	0.0502731	0.0729843
1.33992	0.0573567	0.219166	0.051122	0.0725621
1.34092	0.0575126	0.222359	0.0503358	0.0716742
1.34192	0.0578529	0.225515	0.0502754	0.072163
1.34292	0.0582603	0.22844	0.0507902	0.0719256
1.34392	0.0587864	0.231102	0.0504818	0.0710365
1.34492	0.0594816	0.23347	0.0506796	0.070509
1.34592	0.060394	0.235516	0.0505531	0.0704906
1.34692	0.0615683	0.237216	0.0507234	0.0709526
1.34792	0.0630442	0.23855	0.049906	0.0719186
1.34892	0.0648562	0.239501	0.0500306	0.0718807
1.34992	0.0670319	0.240058	0.0510915	0.0727692
1.35093	0.0695915	0.240213	0.0516289	0.0715455
1.35193	0.0725468	0.239963	0.0515038	0.0722286
1.35293	0.0759009	0.23931	0.0526864	0.0717557
1.35393	0.0796472	0.23826	0.0537007	0.0720375
1.35493	0.0837697	0.236823	0.0532018	0.0729282
1.35593	0.0882426	0.235016	0.0530437	0.0740716
1.35693	0.0930303	0.232856	0.0528456	0.0742479
1.35793	0.098088	0.230366	0.0533932	0.074258
1.35893	0.103362	0.227574	0.0536972	0.07312
1.35993	0.10879	0.224508	0.0538585	0.073572
1.36093	0.114304	0.221202	0.0533981	0.0744744
1.36193	0.119977	0.217828	0.0534709	0.0746168
1.36293	0.125556	0.214264	0.0522396	0.0747733
1.36393	0.130956	0.210548	0.0518727	0.0751586
1.36493	0.13609	0.206721	0.0511534	0.0749334
1.36593	0.140875	0.202824	0.0515183	0.0755856
1.36693	0.145225	0.198903	0.0520971	0.0735712
1.36793	0.149062	0.195002	0.0523905	0.0731807
1.36893	0.15231	0.191168	0.0536224	0.0731579
1.36993	0.154902	0.187446	0.0529347	0.0735739
1.37094	0.156778	0.183882	0.0516563	0.0730993
1.37194	0.157887	0.18052	0.0517026	0.0718966
1.37294	0.15819	0.177405	0.0513352	0.0710097
1.37394	0.157657	0.174576	0.0513502	0.0701741
1.37494	0.156273	0.172073	0.0511382	0.0697843
1.37594	0.154033	0.169933	0.050556	0.0685652
1.37694	0.150948	0.168186	0.050195	0.0674383
1.37794	0.147039	0.166863	0.0494667	0.0676006
1.37894	0.142342	0.165986	0.0493757	0.0673363
1.37994	0.136906	0.165576	0.0486487	0.0682603
1.38094	0.130789	0.165647	0.0491856	0.0679893
1.38194	0.124214	0.166377	0.048819	0.0679561
1.38294	0.117083	0.167572	0.0489994	0.067646
1.38394	0.109485	0.169226	0.0502868	0.0685647
1.38494	0.101513	0.171329	0.0492032	0.0686909
1.38594	0.0932659	0.173866	0.0498017	0.0680364
1.38694	0.0848473	0.176814	0.0506504	0.0677011
1.38794	0.0763612	0.180145	0.0517242	0.0681112
1.38894	0.067911	0.183826	0.0509549	0.0672352
1.38994	0.0595972	0.187816	0.0506223	0.0672307
1.39095	0.0515149	0.19207	0.0512071	0.0679899
1.39195	0.0437522	0.196535	0.0508592	0.0682375
1.39295	0.0363879	0.201155	0.0507909	0.0677572
1.39395	0.0294899	0.205866	0.0499241	0.0666328
1.39495	0.0231137	0.210602	0.0500821	0.0671422
1.39595	0.0173012	0.21529	0.0507807	0.0673075
1.39695	0.0120799	0.219858	0.0515603	0.06738
1.39795	0.00746203	0.22423	0.0511828	0.067582
1.39895	0.00344473	0.228327	0.0500735	0.0676436
1.39995	9.8883e-06	0.232074	0.0500715	0.0675698
1.40095	-0.00287521	0.235395	0.049942	0.0686818
1.40195	-0.00509498	0.238379	0.0508801	0.0688209
1.40295	-0.00689635	0.240771	0.0506332	0.0686377
1.40395	-0.00835062	0.242506	0.0509705	0.0696242
1.40495	-0.00953719	0.243529	0.0501545	0.0700153
1.40595	-0.0105415	0.243793	0.0494588	0.0701005
1.40695	-0.0114527	0.243263	0.0482864	0.0693242
1.40795	-0.0123619	0.241916	0.0492121	0.0700029
1.40895	-0.0133589	0.23974	0.0498044	0.0707614
1.40995	-0.0145308	0.236738	0.0494936	0.0709216
1.41096	-0.0159588	0.232927	0.0490823	0.0700888
1.41196	-0.0177164	0.228337	0.0493407	0.0686567
1.41296	-0.0198674	0.223015	0.0499306	0.0680136
1.41396	-0.0224637	0.21702	0.0497523	0.0678856
1.41496	-0.0255437	0.210426	0.0498721	0.0670981
1.41596	-0.0291313	0.20332	0.0505864	0.0671311
1.41696	-0.0332348	0.1958	0.0499689	0.0667398
1.41796	-0.0378461	0.187976	0.0507364	0.0676891
1.41896	-0.0429408	0.179966	0.0513787	0.0676935
1.41996	-0.0484784	0.171898	0.0501911	0.0678411
1.42096	-0.0544029	0.163902	0.0503178	0.0681509
1.42196	-0.0604759	0.156257	0.0496609	0.0676121
1.42296	-0.066809	0.148932	0.049185	0.0672615
1.42396	-0.0733097	0.14206	0.0474298	0.0681146
1.42496	-0.0798751	0.13577	0.0467953	0.067825
1.42596	-0.0863955	0.130185	0.0466867	0.0682437
1.42696	-0.0927561	0.125419	0.047497	0.0690519
1.42796	-0.0988413	0.121576	0.0474039	0.0699565
1.42896	-0.104537	0.118745	0.0468299	0.0698583
1.42996	-0.109733	0.116999	0.0466132	0.0685614
1.43097	-0.11433	0.116391	0.046611	0.0685668
1.43197	-0.118236	0.116957	0.0466197	0.067813
1.43297	-0.121376	0.118708	0.0459016	0.0677969
1.43397	-0.123691	0.121635	0.0456687	0.067938
1.43497	-0.125139	0.125703	0.0472295	0.0671258
1.43597	-0.125701	0.130856	0.0470913	0.0674139
1.43697	-0.125377	0.137013	0.0476919	0.0680404
1.43797	-0.12419	0.14407	0.0479576	0.0675055
1.43897	-0.122189	0.151902	0.0471805	0.0681603
1.43997	-0.11944	0.160366	0.0464424	0.0681148
1.44097	-0.116035	0.1693	0.0474121	0.0679579
1.44197	-0.111919	0.178688	0.047137	0.0682963
1.44297	-0.107407	0.188156	0.0474573	0.0683414
1.44397	-0.102644	0.197509	0.0466683	0.0668849
1.44497	-0.0977812	0.206545	0.0454119	0.0659565
1.44597	-0.0929793	0.215066	0.045504	0.0658946
1.44697	-0.0884015	0.222877	0.0446143	0.06606
1.44797	-0.0842096	0.229792	0.0436413	0.0665254
1.44897	-0.0805605	0.235638	0.0429947	0.0670589
1.44997	-0.077601	0.240258	0.0419346	0.0667773
1.45098	-0.0754643	0.243517	0.0424664	0.0675831
1.45198	-0.0742656	0.245304	0.0419387	0.0683205
1.45298	-0.0740978	0.245534	0.0422884	0.0693433
1.45398	-0.0750288	0.244152	0.0437044	0.06925
1.45498	-0.0770974	0.241138	0.0432312	0.0683963
1.45598	-0.0803116	0.236503	0.0443375	0.0683512
1.45698	-0.0846461	0.230294	0.0432561	0.0689824
1.45798	-0.0900408	0.222592	0.0436524	0.0691635
1.45898	-0.0964007	0.213517	0.0439863	0.0692648
1.45998	-0.103596	0.20322	0.0444556	0.0692972
1.46098	-0.111461	0.191886	0.043564	0.0698098
1.46198	-0.119651	0.179883	0.0438553	0.0701232
1.46298	-0.128111	0.167276	0.0444618	0.0706655
1.46398	-0.13659	0.154334	0.0449436	0.0708908
1.46498	-0.144809	0.141343	0.043754	0.0706801
1.46598	-0.152473	0.128606	0.0436143	0.0712002
1.46698	-0.159272	0.11644	0.0436177	0.0711592
1.46798	-0.164886	0.105166	0.0432319	0.0702241
1.46898	-0.168993	0.0951053	0.0446906	0.0695525
1.46998	-0.171274	0.0865749	0.0457922	0.0690729
1.47099	-0.171421	0.0798803	0.0450932	0.0682309
1.47199	-0.169141	0.0753097	0.0444487	0.0693935
1.47299	-0.164163	0.0731293	0.0438419	0.0691839
1.47399	-0.156247	0.0735774	0.0433253	0.0693592
1.47499	-0.145184	0.0768597	0.0430849	0.0696849
1.47599	-0.130806	0.0831451	0.0442659	0.0708474
1.47699	-0.112986	0.0925619	0.0443107	0.0709558
1.47799	-0.0916467	0.105195	0.0433999	0.0701692
1.47899	-0.0667593	0.121083	0.0439453	0.0698612
1.47999	-0.038347	0.140217	0.0438822	0.0705728
1.48099	-0.00648555	0.162542	0.0443323	0.0692945
1.48199	0.0288393	0.188101	0.0441453	0.0695517
1.48299	0.0672806	0.216571	0.044764	0.069763
1.48399	0.108607	0.247753	0.0458237	0.0696334
1.48499	0.152539	0.281411	0.0463368	0.0680914
1.48599	0.198758	0.317268	0.0462821	0.0688111
1.48699	0.246905	0.355013	0.0472772	0.068855
1.48799	0.29659	0.394309	0.0474272	0.0690854
1.48899	0.347395	0.434794	0.0465519	0.0687408
1.48999	0.398883	0.476088	0.0461864	0.0675924
1.491	0.450603	0.517799	0.0463684	0.0683043
1.492	0.502098	0.559529	0.0463518	0.0673674
1.493	0.552914	0.600881	0.047285	0.0670216
1.494	0.602602	0.641466	0.0478611	0.0683167
1.495	0.650731	0.680906	0.0477879	0.0682399
1.496	0.696891	0.718844	0.048042	0.0685089
1.497	0.740704	0.754946	0.0480362	0.0684927
1.498	0.781823	0.788909	0.0472725	0.0691947
1.499	0.819943	0.820463	0.0479136	0.0682802
[truncated: 1 more rows]
