# Supplementary material for: Evidence accumulation relates to perceptual consciousness and monitoring
Source: Nat Commun. 2021 May 31;12:3261. doi: 10.1038/s41467-021-23540-y (PMC8166835; doi:10.1038/s41467-021-23540-y)
Supplement: Supplementary file 4 — Source Data [file 41467_2021_23540_MOESM4_ESM.zip › Supplementary Data/SFig.5_12.xls]

## Sheet: Sheet1
t	erphit	erpmiss	simhit	simmiss
-0.5	-0.0982878	0.0162989	-0.0439698	-0.0293944
-0.498999	-0.101998	0.015306	-0.0435863	-0.0292884
-0.497999	-0.105786	0.0142834	-0.0438325	-0.0292799
-0.496998	-0.109619	0.013248	-0.0438054	-0.0291972
-0.495998	-0.113461	0.012218	-0.043575	-0.0291917
-0.494997	-0.117273	0.0112129	-0.0433888	-0.0290261
-0.493997	-0.121015	0.0102531	-0.0432048	-0.0290032
-0.492996	-0.124645	0.00935982	-0.0431604	-0.0289307
-0.491996	-0.128122	0.0085544	-0.0429721	-0.0288925
-0.490995	-0.131404	0.00785822	-0.0431151	-0.0289488
-0.489995	-0.134449	0.00729224	-0.0431139	-0.0290229
-0.488994	-0.137218	0.00687666	-0.0432071	-0.0288808
-0.487994	-0.139673	0.00663059	-0.0429798	-0.028756
-0.486993	-0.14178	0.0065717	-0.0431595	-0.0286909
-0.485993	-0.143506	0.00671589	-0.0430426	-0.028821
-0.484992	-0.144825	0.00707699	-0.0433773	-0.0287164
-0.483992	-0.145713	0.00766653	-0.0435628	-0.0285867
-0.482991	-0.146152	0.00849347	-0.0433576	-0.0283283
-0.481991	-0.14613	0.00956402	-0.0430237	-0.0282145
-0.48099	-0.145637	0.0108815	-0.0428624	-0.0282121
-0.47999	-0.144673	0.0124461	-0.0427418	-0.0282737
-0.478989	-0.143054	0.0144058	-0.0427709	-0.0284397
-0.477989	-0.140981	0.0166034	-0.0427038	-0.0280773
-0.476988	-0.138471	0.0190269	-0.0423933	-0.0281044
-0.475988	-0.135548	0.0216614	-0.0421635	-0.0280392
-0.474987	-0.132241	0.0244887	-0.042003	-0.0278182
-0.473987	-0.128585	0.0274879	-0.0418534	-0.0278212
-0.472986	-0.124618	0.0306357	-0.0417345	-0.0276655
-0.471986	-0.120382	0.0339059	-0.0414278	-0.027547
-0.470985	-0.115923	0.0372706	-0.0412169	-0.0275144
-0.469985	-0.11129	0.0407002	-0.0412469	-0.0274949
-0.468984	-0.106533	0.0441634	-0.0413224	-0.0274342
-0.467984	-0.101704	0.0476282	-0.0413776	-0.0272162
-0.466983	-0.0968559	0.051062	-0.0413994	-0.0269579
-0.465983	-0.0920398	0.0544321	-0.0412879	-0.0270204
-0.464982	-0.0873076	0.057706	-0.0412331	-0.026841
-0.463982	-0.0827089	0.0608522	-0.0411941	-0.0270925
-0.462981	-0.0782909	0.0638402	-0.0413595	-0.0270489
-0.461981	-0.0740979	0.0666414	-0.0413414	-0.0270079
-0.46098	-0.0701704	0.0692288	-0.0411596	-0.0269922
-0.45998	-0.0665448	0.0715784	-0.0410839	-0.026939
-0.458979	-0.0630791	0.0738127	-0.0406605	-0.0269988
-0.457979	-0.0599766	0.0757693	-0.0406016	-0.0269971
-0.456978	-0.0572616	0.0774303	-0.0404667	-0.0265511
-0.455978	-0.0549531	0.0787812	-0.0402482	-0.0263022
-0.454977	-0.0530642	0.079811	-0.0398997	-0.0262373
-0.453977	-0.0516026	0.0805124	-0.0399346	-0.0260334
-0.452976	-0.05057	0.0808818	-0.0399359	-0.02583
-0.451976	-0.049963	0.0809196	-0.0398976	-0.0257937
-0.450975	-0.0497728	0.0806295	-0.0396113	-0.0259268
-0.449975	-0.0499855	0.0800195	-0.0395923	-0.0258287
-0.448974	-0.0505829	0.0791006	-0.0394115	-0.0257342
-0.447974	-0.0515424	0.0778875	-0.0396753	-0.0253169
-0.446973	-0.0528378	0.0763983	-0.0393194	-0.0251246
-0.445973	-0.0544398	0.0746538	-0.0390805	-0.0252609
-0.444972	-0.0563162	0.0726775	-0.0390184	-0.0252148
-0.443972	-0.0584329	0.0704956	-0.0388511	-0.0251145
-0.442971	-0.0607542	0.0681362	-0.0386043	-0.0252655
-0.441971	-0.0632433	0.0656292	-0.0387155	-0.0254447
-0.44097	-0.0658631	0.0630058	-0.0387315	-0.0249999
-0.43997	-0.0685764	0.0602981	-0.0387606	-0.0249304
-0.438969	-0.0711885	0.057693	-0.038654	-0.0247234
-0.437969	-0.0738257	0.0550681	-0.0383858	-0.0245022
-0.436968	-0.0764567	0.0524531	-0.0383164	-0.024497
-0.435968	-0.079052	0.0498769	-0.0384041	-0.0240307
-0.434967	-0.081584	0.0473674	-0.0382172	-0.0242851
-0.433967	-0.0840277	0.0449508	-0.0379984	-0.0243592
-0.432966	-0.0863606	0.0426513	-0.0379823	-0.0243635
-0.431966	-0.0885629	0.040491	-0.0375935	-0.0240495
-0.430965	-0.0906176	0.0384894	-0.0375998	-0.0241598
-0.429965	-0.0925106	0.0366632	-0.0377816	-0.0242799
-0.428964	-0.0942306	0.0350262	-0.0375926	-0.0245615
-0.427964	-0.0957689	0.0335887	-0.0376698	-0.0246703
-0.426963	-0.0971196	0.0323581	-0.0372513	-0.0242864
-0.425963	-0.0982789	0.0313384	-0.037197	-0.0240789
-0.424962	-0.0992454	0.0305301	-0.0368491	-0.0240518
-0.423962	-0.10002	0.0299304	-0.0366782	-0.023744
-0.422961	-0.100604	0.0295335	-0.0364881	-0.0232306
-0.421961	-0.101001	0.0293303	-0.0359966	-0.0233531
-0.42096	-0.101216	0.0293089	-0.0358767	-0.0232798
-0.41996	-0.101253	0.0294548	-0.0356633	-0.0231186
-0.418959	-0.100943	0.0299019	-0.0354762	-0.0231537
-0.417959	-0.10047	0.0304789	-0.0355526	-0.0232732
-0.416958	-0.0998425	0.0311621	-0.0356312	-0.0231317
-0.415958	-0.09907	0.0319262	-0.0354111	-0.0231154
-0.414957	-0.0981607	0.0327446	-0.0353743	-0.0231168
-0.413957	-0.0971224	0.0335901	-0.0350772	-0.0228263
-0.412956	-0.0959623	0.0344348	-0.0350402	-0.0223858
-0.411956	-0.0946866	0.0352508	-0.0350024	-0.0223369
-0.410955	-0.0933009	0.0360106	-0.0348555	-0.022308
-0.409955	-0.0918096	0.0366873	-0.034552	-0.0221555
-0.408954	-0.0902165	0.0372552	-0.0344512	-0.0221437
-0.407954	-0.0885244	0.0376899	-0.0343204	-0.0221206
-0.406953	-0.0867356	0.0379689	-0.0341378	-0.0222321
-0.405953	-0.0848513	0.0380714	-0.0343021	-0.0221443
-0.404952	-0.0828727	0.0379795	-0.0343734	-0.0221357
-0.403952	-0.0808001	0.0376775	-0.0342554	-0.0219033
-0.402951	-0.078634	0.0371525	-0.0342578	-0.0217811
-0.401951	-0.0763744	0.0363947	-0.034036	-0.0219864
-0.40095	-0.0740218	0.0353972	-0.0336878	-0.0219993
-0.39995	-0.0715768	0.0341564	-0.0335721	-0.0221044
-0.398949	-0.0688653	0.0328068	-0.0332087	-0.0222283
-0.397949	-0.0660649	0.0312135	-0.0327449	-0.0220065
-0.396948	-0.0631818	0.0293796	-0.0326806	-0.0218519
-0.395948	-0.0602231	0.0273111	-0.0323192	-0.0216866
-0.394947	-0.0571974	0.0250166	-0.0322198	-0.02164
-0.393947	-0.0541146	0.0225076	-0.0319241	-0.0213557
-0.392946	-0.0509863	0.0197974	-0.0322881	-0.0211803
-0.391946	-0.0478256	0.0169016	-0.0324409	-0.021096
-0.390945	-0.0446473	0.0138376	-0.0323958	-0.0210353
-0.389945	-0.0414676	0.0106239	-0.0322674	-0.0215468
-0.388944	-0.0383046	0.0072806	-0.0322683	-0.0213503
-0.387944	-0.0351775	0.00382833	-0.0318853	-0.0212253
-0.386943	-0.0321068	0.000288409	-0.0319416	-0.0209902
-0.385943	-0.0291144	-0.00331756	-0.0319021	-0.0207631
-0.384942	-0.0262227	-0.00696798	-0.0318157	-0.0202485
-0.383942	-0.023455	-0.0106414	-0.0317603	-0.0201761
-0.382941	-0.0208347	-0.014317	-0.0316957	-0.0204557
-0.381941	-0.0183853	-0.0179742	-0.0316299	-0.0203402
-0.38094	-0.01613	-0.0215936	-0.031337	-0.0203716
-0.37994	-0.014091	-0.0251564	-0.0314741	-0.0203554
-0.378939	-0.0121045	-0.0285081	-0.0314141	-0.0204426
-0.377939	-0.0103799	-0.0317713	-0.0311557	-0.0206042
-0.376938	-0.00893864	-0.0349328	-0.0310105	-0.0206525
-0.375938	-0.00779979	-0.0379807	-0.0307745	-0.0203409
-0.374937	-0.00698007	-0.0409041	-0.0308947	-0.0202569
-0.373937	-0.00649334	-0.0436931	-0.0306578	-0.0201327
-0.372936	-0.00635035	-0.0463387	-0.0306021	-0.0198101
-0.371936	-0.00655849	-0.048833	-0.0307333	-0.0196584
-0.370935	-0.00712157	-0.0511686	-0.0305238	-0.0196522
-0.369935	-0.00803964	-0.0533387	-0.0302891	-0.0192833
-0.368934	-0.00930885	-0.0553373	-0.0297681	-0.0192488
-0.367934	-0.0109213	-0.0571585	-0.0294297	-0.0192502
-0.366933	-0.0128652	-0.0587967	-0.0294512	-0.0191463
-0.365933	-0.0151244	-0.0602465	-0.029214	-0.0190767
-0.364932	-0.017679	-0.0615024	-0.028978	-0.0188436
-0.363932	-0.0205051	-0.0625589	-0.0288901	-0.0188143
-0.362931	-0.0235751	-0.0634104	-0.0287167	-0.0189179
-0.361931	-0.0268579	-0.0640512	-0.0285305	-0.0188305
-0.36093	-0.0303191	-0.0644754	-0.0281538	-0.0187939
-0.35993	-0.0339214	-0.0646769	-0.0279838	-0.0187227
-0.358929	-0.037424	-0.0645006	-0.027644	-0.0183097
-0.357929	-0.040991	-0.0640919	-0.027445	-0.0182065
-0.356928	-0.0445822	-0.0634476	-0.0275817	-0.0183805
-0.355928	-0.0481561	-0.0625653	-0.0275631	-0.0182331
-0.354927	-0.0516708	-0.0614428	-0.0271661	-0.0184277
-0.353927	-0.0550839	-0.060079	-0.0272469	-0.0182243
-0.352926	-0.0583537	-0.0584738	-0.0269876	-0.0179454
-0.351926	-0.0614395	-0.0566284	-0.0269967	-0.0179524
-0.350925	-0.064302	-0.0545457	-0.0268367	-0.0175775
-0.349925	-0.0669042	-0.05223	-0.0267004	-0.0175566
-0.348924	-0.0692117	-0.049688	-0.02648	-0.0173592
-0.347924	-0.0711934	-0.0469285	-0.0261384	-0.0174333
-0.346923	-0.0728214	-0.0439624	-0.0260021	-0.0172137
-0.345923	-0.0740722	-0.0408032	-0.025679	-0.0172343
-0.344922	-0.0749263	-0.0374671	-0.0255236	-0.017145
-0.343922	-0.0753689	-0.0339726	-0.0255173	-0.0167734
-0.342921	-0.0753898	-0.0303409	-0.0252723	-0.0167362
-0.341921	-0.074984	-0.0265954	-0.0250524	-0.0167133
-0.34092	-0.0741509	-0.0227622	-0.0248443	-0.0165511
-0.33992	-0.0728954	-0.0188692	-0.0248573	-0.016727
-0.338919	-0.07103	-0.0148028	-0.0248751	-0.016472
-0.337919	-0.0687695	-0.0107412	-0.0246608	-0.0163654
-0.336918	-0.0661358	-0.00671978	-0.0244164	-0.016428
-0.335918	-0.0631551	-0.00277453	-0.0243252	-0.0163078
-0.334917	-0.0598576	0.00105804	-0.0240469	-0.0164349
-0.333917	-0.0562766	0.00474145	-0.0240502	-0.0162788
-0.332916	-0.0524484	0.00823978	-0.0241003	-0.0162287
-0.331916	-0.0484119	0.0115181	-0.0241666	-0.0159392
-0.330915	-0.0442079	0.014543	-0.0240575	-0.015754
-0.329915	-0.0398783	0.0172831	-0.023868	-0.0158862
-0.328914	-0.0354663	0.0197095	-0.0237414	-0.0156281
-0.327914	-0.0310149	0.0217964	-0.0239907	-0.0154358
-0.326913	-0.0265669	0.0235212	-0.0238948	-0.0151792
-0.325913	-0.0221644	0.0248654	-0.0236062	-0.0148326
-0.324912	-0.0178476	0.0258146	-0.0233516	-0.0144309
-0.323912	-0.0136549	0.026359	-0.0234103	-0.0144285
-0.322911	-0.00962243	0.0264933	-0.0232032	-0.0144018
-0.321911	-0.00578308	0.0262174	-0.0228257	-0.014312
-0.32091	-0.00216663	0.0255361	-0.0229635	-0.01413
-0.31991	0.00120078	0.0244593	-0.0229512	-0.0142694
-0.318909	0.00448709	0.0231491	-0.0228937	-0.0139428
-0.317909	0.00747946	0.0214754	-0.0228361	-0.0139224
-0.316908	0.0101605	0.0194595	-0.0226938	-0.0135081
-0.315908	0.0125169	0.0171273	-0.0228222	-0.0135023
-0.314907	0.0145398	0.0145083	-0.0225981	-0.0134559
-0.313907	0.0162243	0.0116354	-0.0224295	-0.0133914
-0.312906	0.0175693	0.00854442	-0.0221782	-0.0132157
-0.311906	0.0185775	0.00527352	-0.0220154	-0.0129835
-0.310905	0.0192552	0.0018625	-0.0219387	-0.0131
-0.309905	0.0196116	-0.0016477	-0.0217087	-0.0131375
-0.308904	0.0196589	-0.00521572	-0.0214428	-0.0131292
-0.307904	0.0194116	-0.00880034	-0.0215437	-0.0130596
-0.306903	0.0188864	-0.0123612	-0.0214828	-0.0129252
-0.305903	0.0181018	-0.0158591	-0.0213724	-0.0127988
-0.304902	0.0170775	-0.0192572	-0.0214264	-0.0127436
-0.303902	0.0158343	-0.0225208	-0.0216404	-0.0125715
-0.302901	0.0143938	-0.0256181	-0.0211868	-0.0126644
-0.301901	0.0127779	-0.028521	-0.02084	-0.0127208
-0.3009	0.0110086	-0.0312048	-0.020691	-0.0126473
-0.2999	0.00910776	-0.0336488	-0.020689	-0.0124133
-0.298899	0.00729611	-0.0356869	-0.0204224	-0.0121543
-0.297899	0.00539042	-0.0374589	-0.0200646	-0.0119058
-0.296898	0.00340774	-0.0389593	-0.0199878	-0.0118702
-0.295898	0.00136449	-0.0401874	-0.0198658	-0.0120196
-0.294897	-0.000723579	-0.0411462	-0.0195622	-0.0120174
-0.293897	-0.00284142	-0.0418431	-0.0192632	-0.012165
-0.292896	-0.00497464	-0.0422887	-0.0193558	-0.0120235
-0.291896	-0.00710948	-0.0424976	-0.0191176	-0.0120721
-0.290895	-0.0092327	-0.0424869	-0.019379	-0.0116554
-0.289895	-0.0113315	-0.0422767	-0.0194587	-0.0115041
-0.288894	-0.0133933	-0.041889	-0.019135	-0.0115588
-0.287894	-0.0154059	-0.0413473	-0.0191884	-0.0114358
-0.286893	-0.0173568	-0.0406766	-0.0189846	-0.0109962
-0.285893	-0.0192335	-0.0399022	-0.0189338	-0.0106248
-0.284892	-0.0210235	-0.0390496	-0.0189875	-0.0104939
-0.283892	-0.0227134	-0.0381436	-0.0189007	-0.0101859
-0.282891	-0.0242897	-0.0372084	-0.0188217	-0.00983814
-0.281891	-0.0257382	-0.0362667	-0.0189247	-0.00997389
-0.28089	-0.0270442	-0.0353394	-0.0188731	-0.0100492
-0.27989	-0.0281923	-0.0344451	-0.0184532	-0.00973472
-0.278889	-0.0289665	-0.0334387	-0.0184916	-0.00953003
-0.277889	-0.029558	-0.0324966	-0.0182895	-0.00933842
-0.276888	-0.0299535	-0.0316329	-0.018279	-0.00949332
-0.275888	-0.0301395	-0.0308586	-0.0180996	-0.00961559
-0.274887	-0.0301026	-0.0301819	-0.0180271	-0.00943293
-0.273887	-0.0298297	-0.0296082	-0.017452	-0.00924094
-0.272886	-0.0293082	-0.0291402	-0.0171857	-0.00910798
-0.271886	-0.0285266	-0.0287779	-0.0171526	-0.00886582
-0.270885	-0.0274746	-0.0285191	-0.0169453	-0.00882659
-0.269885	-0.0261439	-0.0283594	-0.0166998	-0.00850743
-0.268884	-0.024528	-0.0282925	-0.0167222	-0.00856903
-0.267884	-0.0226229	-0.0283104	-0.0167939	-0.00863615
-0.266883	-0.0204277	-0.028404	-0.0166524	-0.00827503
-0.265883	-0.0179441	-0.0285631	-0.0166768	-0.0079313
-0.264882	-0.0151776	-0.028777	-0.0166711	-0.00801696
-0.263882	-0.012137	-0.0290346	-0.0162716	-0.00770752
-0.262881	-0.0088348	-0.0293246	-0.0162926	-0.00797751
-0.261881	-0.00528749	-0.0296363	-0.0164426	-0.00808041
-0.26088	-0.00151525	-0.0299591	-0.0162167	-0.00782013
-0.25988	0.00245793	-0.0302835	-0.0160789	-0.00771514
-0.258879	0.00678761	-0.030453	-0.0162749	-0.00743689
-0.257879	0.011254	-0.0306075	-0.015981	-0.00735652
-0.256878	0.0158196	-0.0307435	-0.0160051	-0.00727876
-0.255878	0.0204442	-0.0308584	-0.0156956	-0.00703961
-0.254877	0.0250852	-0.0309514	-0.0152551	-0.00709104
-0.253877	0.0296981	-0.0310227	-0.0149312	-0.00691609
-0.252876	0.0342369	-0.0310741	-0.014759	-0.00706818
-0.251876	0.0386547	-0.0311084	-0.0145983	-0.00689858
-0.250875	0.0429044	-0.0311294	-0.0147203	-0.00677288
-0.249875	0.0469391	-0.0311417	-0.0145249	-0.00664525
-0.248874	0.0507131	-0.0311507	-0.0142066	-0.0065482
-0.247874	0.0541821	-0.0311618	-0.0141327	-0.00619433
-0.246873	0.0573041	-0.0311806	-0.0140839	-0.00586409
-0.245873	0.0600401	-0.0312127	-0.0137165	-0.00576781
-0.244872	0.0623546	-0.0312627	-0.0134342	-0.00568486
-0.243872	0.0642162	-0.031335	-0.0133087	-0.0055529
-0.242871	0.065598	-0.0314323	-0.0132443	-0.00548714
-0.241871	0.0664784	-0.0315566	-0.0131196	-0.0057289
-0.24087	0.0668412	-0.0317078	-0.0130263	-0.0055572
-0.23987	0.0666759	-0.0318844	-0.0129188	-0.00551978
-0.238869	0.0661638	-0.0319484	-0.0126534	-0.00540918
-0.237869	0.0651158	-0.0320307	-0.012787	-0.00534215
-0.236868	0.0635367	-0.0321264	-0.0129084	-0.00555727
-0.235868	0.0614376	-0.0322282	-0.0129806	-0.00518218
-0.234867	0.0588358	-0.0323271	-0.0124505	-0.00516106
-0.233867	0.0557543	-0.032412	-0.0123453	-0.00527134
-0.232866	0.0522218	-0.0324701	-0.0120171	-0.00535705
-0.231866	0.0482721	-0.032487	-0.0117812	-0.0050159
-0.230865	0.0439437	-0.0324469	-0.0116843	-0.00493374
-0.229865	0.039279	-0.032333	-0.0115731	-0.00482255
-0.228864	0.0343242	-0.0321276	-0.0117219	-0.00469308
-0.227864	0.0291282	-0.0318126	-0.011529	-0.00474767
-0.226863	0.0237421	-0.0313697	-0.0112925	-0.00464921
-0.225863	0.0182185	-0.0307808	-0.0113253	-0.0046325
-0.224862	0.0126111	-0.0300286	-0.0108373	-0.00444706
-0.223862	0.00697337	-0.0290964	-0.0108513	-0.00432996
-0.222861	0.00135845	-0.0279691	-0.0107339	-0.00439412
-0.221861	-0.00418176	-0.0266332	-0.0105759	-0.00440545
-0.22086	-0.00959713	-0.0250772	-0.0105312	-0.00408314
-0.21986	-0.0148399	-0.0232919	-0.0104137	-0.00448491
-0.218859	-0.0196848	-0.0211285	-0.0105534	-0.00443941
-0.217859	-0.0242781	-0.0187281	-0.0104637	-0.00422202
-0.216858	-0.0285851	-0.0160926	-0.0102744	-0.00387823
-0.215858	-0.032575	-0.013227	-0.010039	-0.0040739
-0.214857	-0.0362212	-0.01014	-0.010401	-0.00397033
-0.213857	-0.0395017	-0.00684345	-0.0100427	-0.00382983
-0.212856	-0.0423989	-0.00335278	-0.00999107	-0.00371521
-0.211856	-0.0449	0.000313232	-0.00976602	-0.00384812
-0.210855	-0.046997	0.00413248	-0.00969983	-0.00358626
-0.209855	-0.0486864	0.00807975	-0.00941041	-0.00346258
-0.208854	-0.0499693	0.0121269	-0.00920972	-0.00357451
-0.207854	-0.0508514	0.0162432	-0.00902397	-0.00339269
-0.206853	-0.0513423	0.0203957	-0.00859909	-0.00306917
-0.205853	-0.0514555	0.0245494	-0.00834652	-0.00290059
-0.204852	-0.0512082	0.028668	-0.00822747	-0.0026565
-0.203852	-0.0506207	0.0327143	-0.0077055	-0.00297159
-0.202851	-0.0497161	0.0366504	-0.00769075	-0.0028809
-0.201851	-0.0485198	0.0404387	-0.00736779	-0.0026677
-0.20085	-0.0470594	0.0440421	-0.00710696	-0.00264488
-0.19985	-0.0453638	0.0474247	-0.00725267	-0.0027032
-0.198849	-0.0432905	0.0506981	-0.00708402	-0.00252216
-0.197849	-0.04105	0.0536826	-0.00665634	-0.00252006
-0.196848	-0.0386765	0.0563463	-0.0064317	-0.00217862
-0.195848	-0.0362039	0.0586605	-0.00684354	-0.00203911
-0.194847	-0.0336656	0.0606004	-0.00692769	-0.00199884
-0.193847	-0.0310942	0.062145	-0.00689401	-0.00187684
-0.192846	-0.0285212	0.0632777	-0.00677361	-0.00180715
-0.191846	-0.0259769	0.0639869	-0.00665905	-0.00163974
-0.190845	-0.0234899	0.0642656	-0.00617147	-0.00170904
-0.189845	-0.0210872	0.0641123	-0.0060816	-0.0015409
-0.188844	-0.018794	0.0635304	-0.00593441	-0.00147647
-0.187844	-0.0166334	0.0625288	-0.00545977	-0.00158341
-0.186843	-0.0146265	0.0611216	-0.00523267	-0.00133028
-0.185843	-0.0127923	0.059328	-0.00493863	-0.00103214
-0.184842	-0.0111475	0.0571723	-0.00504223	-0.00111361
-0.183842	-0.00970653	0.0546832	-0.00502773	-0.00105968
-0.182841	-0.0084816	0.0518942	-0.00480564	-0.000653736
-0.181841	-0.00748256	0.0488425	-0.00442567	-0.000749243
-0.18084	-0.00671697	0.0455688	-0.0043871	-0.000644444
-0.17984	-0.00619005	0.042117	-0.0044342	-0.000509593
-0.178839	-0.00574141	0.038704	-0.00451764	-0.000540522
-0.177839	-0.00554022	0.035205	-0.00432936	-0.000242084
-0.176838	-0.00558763	0.0316662	-0.00441442	-0.000359735
-0.175838	-0.00588247	0.028134	-0.00413307	-0.00055888
-0.174837	-0.00642131	0.0246546	-0.0040019	-0.000637572
-0.173837	-0.00719851	0.0212733	-0.00350814	1.07739e-05
-0.172836	-0.00820631	0.0180337	-0.00320867	-0.000237423
-0.171836	-0.00943489	0.014977	-0.00316513	-0.000167584
-0.170835	-0.0108725	0.0121416	-0.00325621	-0.0001868
-0.169835	-0.0125054	0.00956237	-0.00311692	-0.000128091
-0.168834	-0.0143182	0.00727004	-0.00309488	-0.000144894
-0.167834	-0.0162939	0.00529093	-0.0029028	-0.000235529
-0.166833	-0.0184137	0.00364644	-0.00270611	2.5081e-05
-0.165833	-0.0206578	0.0023528	-0.00217498	0.000141269
-0.164832	-0.0230046	0.00142085	-0.00201779	0.000288021
-0.163832	-0.0254319	0.000855909	-0.00185942	0.000354176
-0.162831	-0.0279162	0.000657731	-0.00151951	0.000364997
-0.161831	-0.0304334	0.00082058	-0.00159641	0.000624653
-0.16083	-0.0329586	0.00133337	-0.00138305	0.000507295
-0.15983	-0.0354669	0.00217988	-0.00121055	0.000525581
-0.158829	-0.0377477	0.00352991	-0.000981016	0.000706447
-0.157829	-0.0399649	0.00516558	-0.00103251	0.00092894
-0.156828	-0.042097	0.00705404	-0.000832303	0.000857912
-0.155828	-0.0441228	0.00915893	-0.000512743	0.00119965
-0.154827	-0.0460224	0.011441	-0.000182583	0.00132199
-0.153827	-0.0477766	0.0138587	-2.39391e-05	0.00101659
-0.152826	-0.0493679	0.0163688	-1.74946e-05	0.000836056
-0.151826	-0.0507802	0.0189275	0.000357648	0.000862106
-0.150825	-0.0519992	0.0214905	0.000491705	0.00101335
-0.149825	-0.0530129	0.0240142	0.000394534	0.00121513
-0.148824	-0.0538113	0.0264562	0.000684111	0.00137615
-0.147824	-0.0543869	0.0287763	0.000874106	0.00131919
-0.146823	-0.0547346	0.0309367	0.00114162	0.00141954
-0.145823	-0.0548521	0.0329029	0.00121287	0.00144031
-0.144822	-0.0547395	0.0346446	0.00167501	0.00140762
-0.143822	-0.0543998	0.0361353	0.0015592	0.00132978
-0.142821	-0.0538384	0.0373538	0.00180982	0.00182692
-0.141821	-0.0530634	0.0382836	0.00214368	0.00209693
-0.14082	-0.0520853	0.0389138	0.00239528	0.00213081
-0.13982	-0.0509168	0.039239	0.00235639	0.00216034
-0.138819	-0.0493826	0.039434	0.00235828	0.00198471
-0.137819	-0.0476948	0.0393284	0.00239488	0.00199951
-0.136818	-0.0458752	0.0389299	0.00231141	0.00219913
-0.135818	-0.043947	0.038251	0.0025568	0.00225436
-0.134817	-0.0419343	0.0373093	0.00267281	0.00241997
-0.133817	-0.0398623	0.036126	0.00287126	0.00240197
-0.132816	-0.0377563	0.0347265	0.00311385	0.00257225
-0.131816	-0.0356421	0.033139	0.00305723	0.00271674
-0.130815	-0.0335451	0.0313944	0.00320843	0.0025913
-0.129815	-0.0314904	0.0295252	0.00347645	0.00242923
-0.128814	-0.0295021	0.0275652	0.00351661	0.00241246
-0.127814	-0.0276032	0.0255487	0.00348951	0.00235744
-0.126813	-0.0258154	0.0235097	0.00371213	0.00220521
-0.125813	-0.0241582	0.0214811	0.00405069	0.00243394
-0.124812	-0.0226496	0.0194945	0.00439019	0.0021837
-0.123812	-0.0213047	0.0175792	0.00451657	0.00208439
-0.122811	-0.0201364	0.0157616	0.00438325	0.00233147
-0.121811	-0.0191547	0.014065	0.00458672	0.00226915
-0.12081	-0.0183666	0.0125092	0.00441396	0.00223967
-0.11981	-0.0177759	0.0111095	0.00457355	0.00209926
-0.118809	-0.0172052	0.010044	0.00462925	0.00219009
-0.117809	-0.0168331	0.00915259	0.00466227	0.00253832
-0.116808	-0.0166571	0.00843447	0.00485168	0.00248197
-0.115808	-0.0166715	0.00788406	0.00499124	0.00247466
-0.114807	-0.0168675	0.0074912	0.0051767	0.00236195
-0.113807	-0.0172334	0.00724138	0.00556994	0.00252521
-0.112806	-0.0177545	0.007116	0.00561341	0.00241618
-0.111806	-0.0184138	0.00709277	0.0056567	0.00260997
-0.110805	-0.0191918	0.00714617	0.00568492	0.00240142
-0.109805	-0.0200671	0.00724799	0.00554096	0.00227397
-0.108804	-0.0210164	0.00736791	0.00593962	0.00245824
-0.107804	-0.022015	0.00747417	0.00614439	0.00225822
-0.106803	-0.0230372	0.00753424	0.00634534	0.00216258
-0.105803	-0.0240566	0.00751553	0.00650581	0.00199247
-0.104802	-0.0250461	0.0073861	0.00666027	0.00246502
-0.103802	-0.0259791	0.00711537	0.0067438	0.00255601
-0.102801	-0.026829	0.00667484	0.00668993	0.002634
-0.101801	-0.0275702	0.00603869	0.00663199	0.00268713
-0.1008	-0.0281779	0.00518443	0.00671628	0.0024631
-0.0997999	-0.0286291	0.00409342	0.0068021	0.00225018
-0.0987994	-0.0287194	0.00293166	0.00688078	0.00275547
-0.0977989	-0.0286147	0.00150789	0.00697591	0.00286302
-0.0967984	-0.0283015	-0.000185757	0.00700381	0.00284243
-0.0957979	-0.0277693	-0.00215204	0.0073183	0.00296685
-0.0947974	-0.0270103	-0.00438842	0.00767572	0.00301547
-0.0937969	-0.0260201	-0.0068871	0.00761252	0.00288782
-0.0927964	-0.0247977	-0.00963506	0.00803164	0.00280996
-0.0917959	-0.0233452	-0.0126142	0.00820022	0.00278275
-0.0907954	-0.0216687	-0.0158017	0.00819814	0.00255811
-0.0897949	-0.0197774	-0.0191702	0.00820376	0.00287714
-0.0887944	-0.0176842	-0.0226882	0.00881069	0.00308596
-0.0877939	-0.015405	-0.0263208	0.00906458	0.00318792
-0.0867934	-0.0129591	-0.0300297	0.00926506	0.00312742
-0.0857929	-0.0103685	-0.0337745	0.00942469	0.00311646
-0.0847924	-0.00765797	-0.0375126	0.00961406	0.00334742
-0.0837919	-0.00485431	-0.0412001	0.00995339	0.0033284
-0.0827914	-0.00198631	-0.0447927	0.0101913	0.00382864
-0.0817909	0.000915852	-0.0482459	0.00984843	0.00371919
-0.0807904	0.00382103	-0.0515161	0.00990932	0.00398785
-0.0797899	0.0066976	-0.0545607	0.00979533	0.00422722
-0.0787894	0.00969505	-0.0571729	0.0103649	0.00431285
-0.0777889	0.0125973	-0.059484	0.0104778	0.00457782
-0.0767884	0.0153711	-0.0614619	0.0107905	0.00486462
-0.0757879	0.0179849	-0.0630782	0.0106869	0.00505692
-0.0747874	0.0204092	-0.0643084	0.0105421	0.00521272
-0.0737869	0.0226171	-0.0651323	0.0105005	0.00514767
-0.0727864	0.0245845	-0.0655341	0.0109646	0.00511788
-0.0717859	0.0262908	-0.0655032	0.0110293	0.00529931
-0.0707854	0.0277193	-0.0650336	0.0110365	0.00542597
-0.0697849	0.028857	-0.0641246	0.0109604	0.00550779
-0.0687844	0.0296957	-0.0627804	0.0109311	0.00562539
-0.0677839	0.0302312	-0.0610101	0.0108604	0.00575739
-0.0667834	0.0304642	-0.0588276	0.0111237	0.00543688
-0.0657829	0.0304002	-0.0562511	0.0114905	0.00557035
-0.0647824	0.0300491	-0.0533032	0.011721	0.00579457
-0.0637819	0.0294257	-0.0500104	0.0116434	0.00578586
-0.0627814	0.028549	-0.0464025	0.0115934	0.00576847
-0.0617809	0.0274424	-0.0425122	0.0114309	0.00598257
-0.0607804	0.0261331	-0.0383749	0.011591	0.00621708
-0.0597799	0.0246521	-0.0340277	0.0118503	0.00610661
-0.0587794	0.0232226	-0.0293352	0.0123255	0.00609945
-0.0577789	0.02169	-0.0245131	0.0125326	0.00607781
-0.0567784	0.0200896	-0.0196046	0.0127495	0.00613184
-0.0557779	0.0184578	-0.0146529	0.0126721	0.00596031
-0.0547774	0.0168319	-0.00970069	0.0131842	0.00596988
-0.0537769	0.0152493	-0.00478936	0.0132702	0.00645031
-0.0527764	0.0137469	4.10255e-05	0.0134178	0.00637311
-0.0517759	0.0123604	0.00475239	0.013634	0.00636946
-0.0507754	0.011124	0.00930903	0.0139849	0.00637821
-0.0497749	0.0100691	0.0136779	0.0141515	0.00656574
-0.0487744	0.00922466	0.0178291	0.0145042	0.00656302
-0.0477739	0.00861595	0.0217359	0.0144568	0.00676853
-0.0467734	0.00826459	0.0253752	0.0149562	0.0068847
-0.0457729	0.00818803	0.0287276	0.0150397	0.00696342
-0.0447724	0.0083993	0.0317774	0.0153455	0.00702129
-0.0437719	0.00890682	0.0345132	0.0154264	0.00709846
-0.0427714	0.0097143	0.0369272	0.0157958	0.00733372
-0.0417709	0.0108207	0.0390157	0.0158812	0.0070853
-0.0407704	0.0122205	0.0407789	0.0161292	0.00737316
-0.0397699	0.0139034	0.0422207	0.0166555	0.00745507
-0.0387694	0.0160347	0.0435238	0.0167139	0.00743217
-0.0377689	0.0184168	0.0445221	0.016912	0.00760506
-0.0367684	0.0210241	0.0452264	0.0170547	0.00762087
-0.0357679	0.0238283	0.0456503	0.0172233	0.00770355
-0.0347674	0.0267981	0.0458097	0.0173011	0.00766251
-0.0337669	0.0298999	0.0457227	0.0176268	0.00778834
-0.0327664	0.033099	0.0454093	0.0178504	0.00804298
-0.0317659	0.0363595	0.0448905	0.0176992	0.00817075
-0.0307654	0.0396452	0.0441885	0.0177934	0.0081874
-0.0297649	0.0429205	0.043326	0.0177376	0.00822792
-0.0287644	0.046151	0.0423261	0.0180661	0.00826793
-0.0277639	0.0493038	0.0412114	0.0180017	0.00838036
-0.0267634	0.0523484	0.0400043	0.0182006	0.00838873
-0.0257629	0.0552573	0.0387264	0.0181757	0.00817513
-0.0247624	0.0580063	0.0373979	0.0185303	0.00799467
-0.0237619	0.0605751	0.0360379	0.0185476	0.00822237
-0.0227614	0.0629475	0.0346637	0.0187514	0.00828953
-0.0217609	0.0651119	0.0332909	0.0189203	0.0080508
-0.0207604	0.0670611	0.031933	0.0190567	0.00807618
-0.0197599	0.0687927	0.0306014	0.0192046	0.00812034
-0.0187594	0.0705131	0.0294637	0.0192278	0.00805578
-0.0177589	0.072024	0.0283649	0.0196367	0.00805069
-0.0167584	0.0733325	0.0273067	0.0197416	0.00812599
-0.0157579	0.0744498	0.0262885	0.0195719	0.00800967
-0.0147574	0.0753901	0.0253073	0.0196644	0.00796094
-0.0137569	0.0761709	0.0243578	0.0198507	0.00780768
-0.0127564	0.076812	0.0234328	0.0199765	0.00767148
-0.0117559	0.077335	0.0225229	0.0200448	0.00765495
-0.0107554	0.0777627	0.0216169	0.0201222	0.00755755
-0.00975488	0.0781184	0.0207022	0.0201867	0.00751863
-0.00875438	0.0784256	0.0197647	0.0200572	0.00778314
-0.00775388	0.078707	0.018789	0.0201828	0.00767305
-0.00675338	0.0789838	0.0177591	0.0202342	0.00741954
-0.00575288	0.0792755	0.0166583	0.0204833	0.00728834
-0.00475238	0.0795993	0.0154697	0.0207935	0.00739935
-0.00375188	0.0799694	0.0141763	0.0208922	0.00769739
-0.00275138	0.0803969	0.0127616	0.0211053	0.00780197
-0.00175088	0.080889	0.0112097	0.021304	0.00804886
-0.000750375	0.0814494	0.00950568	0.0213923	0.00818691
0.000250125	0.0820778	0.00763578	0.0220814	0.00832511
0.00125063	0.0829847	0.00572867	0.021981	0.00862996
0.00225113	0.0839456	0.00363112	0.0221641	0.00876615
0.00325163	0.0849442	0.00133205	0.0223927	0.00888774
0.00425213	0.0859604	-0.0011775	0.0225311	0.00861989
0.00525263	0.0869705	-0.00390424	0.0229011	0.00858923
0.00625313	0.0879477	-0.00685252	0.0230642	0.00854987
0.00725363	0.0888628	-0.0100242	0.0231611	0.00842369
0.00825413	0.089684	-0.0134185	0.023204	0.00842476
0.00925463	0.0903785	-0.0170322	0.0237774	0.00862133
0.0102551	0.0909121	-0.0208595	0.0238561	0.00862401
0.0112556	0.091251	-0.024892	0.0242223	0.00884307
0.0122561	0.0913614	-0.0291188	0.0243573	0.00856792
0.0132566	0.0912113	-0.0335265	0.0241544	0.00889428
0.0142571	0.0907703	-0.0380995	0.0242645	0.00891562
0.0152576	0.0900111	-0.0428201	0.0245442	0.00903717
0.0162581	0.0889094	-0.0476683	0.0247923	0.00922746
0.0172586	0.0874454	-0.0526224	0.0251374	0.00944991
0.0182591	0.0856037	-0.0576591	0.0254208	0.00965419
0.0192596	0.0833741	-0.0627533	0.0254107	0.00954021
0.0202601	0.0807517	-0.0678789	0.0257497	0.00952939
0.0212606	0.0779362	-0.0728603	0.0260029	0.00959754
0.0222611	0.0747353	-0.0778192	0.0262584	0.00984596
0.0232616	0.0711587	-0.0827295	0.0266215	0.0101327
0.0242621	0.0672222	-0.0875651	0.026819	0.00989668
0.0252626	0.0629476	-0.0922998	0.027215	0.00999594
0.0262631	0.0583622	-0.0969077	0.0274709	0.0100571
0.0272636	0.0534988	-0.101363	0.0274978	0.00992578
0.0282641	0.0483954	-0.105641	0.0274772	0.0100344
0.0292646	0.0430941	-0.109719	0.0279482	0.0103849
0.0302651	0.0376412	-0.113572	0.028117	0.0102274
0.0312656	0.0320859	-0.117181	0.0284179	0.00986865
0.0322661	0.0264802	-0.120524	0.028456	0.00993463
0.0332666	0.0208776	-0.123583	0.0286367	0.00993216
0.0342671	0.0153327	-0.126343	0.0289035	0.00985316
0.0352676	0.00990015	-0.128788	0.029185	0.00993885
0.0362681	0.00463388	-0.130907	0.0293422	0.0102382
0.0372686	-0.000413672	-0.132688	0.0290705	0.0104142
0.0382691	-0.00519242	-0.134124	0.0289994	0.0103272
0.0392696	-0.00965537	-0.13521	0.0289085	0.010253
0.0402701	-0.0137594	-0.135941	0.0291259	0.0104531
0.0412706	-0.0172695	-0.136167	0.029451	0.010511
0.0422711	-0.0203512	-0.136043	0.0296438	0.0105531
0.0432716	-0.02298	-0.135576	0.0299158	0.0106768
0.0442721	-0.0251377	-0.134776	0.030053	0.0106045
0.0452726	-0.0268126	-0.133655	0.0301663	0.0106309
0.0462731	-0.0279997	-0.132229	0.0302577	0.0105111
0.0472736	-0.0287008	-0.130514	0.0304495	0.0102895
0.0482741	-0.0289245	-0.128531	0.0304328	0.0101299
0.0492746	-0.0286866	-0.126302	0.0303117	0.0101009
0.0502751	-0.0280091	-0.123852	0.0304647	0.0101953
0.0512756	-0.0269205	-0.121209	0.030625	0.010109
0.0522761	-0.0254552	-0.1184	0.0308481	0.0101091
0.0532766	-0.0236527	-0.115458	0.0310475	0.0100784
0.0542771	-0.0215575	-0.112414	0.0311549	0.0102881
0.0552776	-0.0192181	-0.109302	0.0313495	0.0106594
0.0562781	-0.0166862	-0.106156	0.0313639	0.0108716
0.0572786	-0.0140159	-0.103012	0.0314182	0.0109088
0.0582791	-0.011263	-0.0999057	0.0311912	0.0108854
0.0592796	-0.00848383	-0.0968718	0.0313923	0.0108208
0.0602801	-0.00573458	-0.0939452	0.0315391	0.0108649
0.0612806	-0.002891	-0.0910197	0.031613	0.0109567
0.0622811	-0.000190411	-0.0882699	0.0318135	0.0108058
0.0632816	0.00231412	-0.0857289	0.032295	0.0110325
0.0642821	0.00457335	-0.0834273	0.032225	0.011116
0.0652826	0.00654262	-0.0813931	0.0325282	0.0113751
0.0662831	0.00818251	-0.0796511	0.0330952	0.0115104
0.0672836	0.00945944	-0.0782225	0.0331942	0.0116579
0.0682841	0.0103462	-0.0771247	0.0332853	0.0116737
0.0692846	0.0108223	-0.076371	0.0336296	0.0115926
0.0702851	0.0108742	-0.0759701	0.0339792	0.0113989
0.0712856	0.0104959	-0.075926	0.0340108	0.0113712
0.0722861	0.00968832	-0.0762376	0.0338545	0.0112227
0.0732866	0.00845992	-0.0768992	0.0336285	0.0111271
0.0742871	0.0068262	-0.0778997	0.0337903	0.0111751
0.0752876	0.00480955	-0.079223	0.0337725	0.0111988
0.0762881	0.00243889	-0.080848	0.0339957	0.0111381
0.0772886	-0.000250829	-0.082749	0.0342137	0.0108762
0.0782891	-0.00321916	-0.0848954	0.0341695	0.0105984
0.0792896	-0.0064208	-0.0872527	0.0343709	0.0104231
0.0802901	-0.00980635	-0.0897823	0.034248	0.0101877
0.0812906	-0.013166	-0.0922954	0.0343361	0.010366
0.0822911	-0.0166076	-0.0948971	0.0344602	0.0102894
0.0832916	-0.0200771	-0.0975429	0.0348515	0.010391
0.0842921	-0.0235194	-0.100187	0.0351881	0.0107395
0.0852926	-0.0268797	-0.102782	0.0353928	0.0107805
0.0862931	-0.0301043	-0.10528	0.0359436	0.010851
0.0872936	-0.0331414	-0.107636	0.0362091	0.0110426
0.0882941	-0.0359422	-0.109804	0.0363486	0.0106874
0.0892946	-0.0384618	-0.111741	0.0359829	0.0109422
0.0902951	-0.0406595	-0.113405	0.0362648	0.0107928
0.0912956	-0.0425004	-0.11476	0.0365236	0.010771
0.0922961	-0.0439551	-0.115773	0.036818	0.0106166
0.0932966	-0.0450008	-0.116415	0.0388451	0.011165
0.0942971	-0.0456215	-0.116663	0.0406488	0.0120801
0.0952976	-0.0458084	-0.1165	0.0424458	0.0133625
0.0962981	-0.0455598	-0.115913	0.0441237	0.0136777
0.0972986	-0.0448816	-0.114897	0.0457	0.0144877
0.0982991	-0.0437869	-0.113453	0.0472561	0.0147215
0.0992996	-0.0422957	-0.111589	0.0488029	0.0154798
0.1003	-0.0404351	-0.109317	0.0505757	0.0160462
0.101301	-0.0380936	-0.106522	0.0520111	0.016893
0.102301	-0.0354626	-0.103369	0.0537683	0.0175038
0.103302	-0.0325882	-0.0998928	0.0557447	0.018278
0.104302	-0.0295209	-0.0961313	0.057333	0.0188808
0.105303	-0.0263144	-0.0921279	0.0589082	0.0195185
0.106303	-0.0230248	-0.0879297	0.0607167	0.0202516
0.107304	-0.0197099	-0.083587	0.0621829	0.0205752
0.108304	-0.0164282	-0.0791524	0.0637134	0.0213349
0.109305	-0.013238	-0.0746807	0.0652998	0.0219393
0.110305	-0.0101962	-0.0702272	0.0669381	0.0227259
0.111306	-0.0073578	-0.0658473	0.0684787	0.0231914
0.112306	-0.00477474	-0.0615961	0.0701916	0.0238964
0.113307	-0.00249512	-0.0575266	0.0718154	0.0245787
0.114307	-0.000562473	-0.0536897	0.0732126	0.025229
0.115308	0.000985023	-0.0501331	0.0750635	0.0258426
0.116308	0.00211511	-0.0469007	0.0770488	0.0266028
0.117309	0.00280199	-0.0440317	0.0783099	0.0270687
0.118309	0.00302677	-0.0415605	0.0803603	0.0279208
0.11931	0.00277772	-0.0395154	0.0819643	0.0288079
0.12031	0.00205049	-0.0379191	0.0835145	0.0293962
0.121311	0.0009792	-0.0366336	0.0849745	0.0298314
0.122311	-0.000564444	-0.0358276	0.086315	0.030505
0.123312	-0.00256481	-0.0355068	0.0881881	0.0312474
0.124312	-0.00499916	-0.0356697	0.0896812	0.0317754
0.125313	-0.0078381	-0.0363084	0.09155	0.0323054
0.126313	-0.0110461	-0.0374083	0.0932624	0.0330732
0.127314	-0.0145824	-0.0389489	0.0951712	0.0342993
0.128314	-0.0184012	-0.0409038	0.0964353	0.035065
0.129315	-0.0224531	-0.0432411	0.09795	0.0357396
0.130315	-0.0266859	-0.0459243	0.0991169	0.0361069
0.131316	-0.0310451	-0.048913	0.100595	0.0368564
0.132316	-0.0354753	-0.0521629	0.102246	0.0374009
0.133317	-0.039921	-0.0556272	0.103538	0.0381629
0.134317	-0.0443275	-0.0592567	0.105062	0.038956
0.135318	-0.0486422	-0.063001	0.106952	0.0392911
0.136318	-0.052815	-0.0668091	0.108356	0.0401235
0.137319	-0.0567993	-0.0706297	0.110362	0.0404659
0.138319	-0.060553	-0.0744125	0.111745	0.040874
0.13932	-0.0640388	-0.0781084	0.113181	0.0413222
0.14032	-0.0672252	-0.0816703	0.114546	0.0416848
0.141321	-0.0699913	-0.084904	0.115983	0.0421261
0.142321	-0.0724239	-0.087922	0.117304	0.0429106
0.143322	-0.0745118	-0.0906885	0.118612	0.0434141
0.144322	-0.0762501	-0.0931715	0.120268	0.0438747
0.145323	-0.0776402	-0.095343	0.122118	0.0446978
0.146323	-0.07869	-0.097179	0.123847	0.0450964
0.147324	-0.0794136	-0.0986601	0.125561	0.0455575
0.148324	-0.0798309	-0.0997713	0.12715	0.0461761
0.149325	-0.0799675	-0.100502	0.128549	0.0462858
0.150325	-0.0798539	-0.100846	0.13029	0.0469268
0.151326	-0.0795251	-0.100803	0.13207	0.0473898
0.152326	-0.07902	-0.100373	0.133721	0.0477469
0.153327	-0.0783807	-0.0995636	0.135416	0.0484248
0.154327	-0.0776516	-0.0983847	0.137059	0.0485492
0.155328	-0.0768788	-0.0968493	0.138753	0.0487837
0.156328	-0.0761091	-0.0949737	0.140058	0.0492006
0.157329	-0.0753892	-0.0927765	0.141541	0.0498662
0.158329	-0.0747652	-0.0902787	0.143038	0.050435
0.15933	-0.0742812	-0.0875028	0.144563	0.0508458
0.16033	-0.073979	-0.0844728	0.146479	0.0512766
0.161331	-0.0738219	-0.0810821	0.148213	0.0517785
0.162331	-0.0739332	-0.077491	0.149939	0.0525516
0.163332	-0.0743435	-0.0737276	0.151417	0.053364
0.164332	-0.0750779	-0.0698197	0.153021	0.0538581
0.165333	-0.0761555	-0.065795	0.154218	0.0542516
0.166333	-0.0775894	-0.0616801	0.155964	0.0548562
0.167334	-0.0793857	-0.0575011	0.157405	0.0552784
0.168334	-0.0815444	-0.0532827	0.158784	0.0558617
0.169335	-0.0840588	-0.0490484	0.160171	0.0566689
0.170335	-0.0869159	-0.0448203	0.161809	0.0568306
0.171336	-0.0900968	-0.0406192	0.163192	0.0571221
0.172336	-0.0935765	-0.0364641	0.164622	0.0574726
0.173337	-0.097325	-0.0323727	0.166445	0.0578947
0.174337	-0.101307	-0.028361	0.168344	0.0586493
0.175338	-0.105485	-0.0244437	0.169673	0.0588894
0.176338	-0.109815	-0.0206336	0.171413	0.0597728
0.177339	-0.114252	-0.0169427	0.173196	0.0602249
0.178339	-0.11875	-0.0133813	0.174523	0.0608593
0.17934	-0.123259	-0.00995845	0.176163	0.0614525
0.18034	-0.12773	-0.00668229	0.177694	0.0619947
0.181341	-0.132059	-0.0034393	0.179089	0.0623317
0.182341	-0.136266	-0.000360933	0.18054	0.0630759
0.183342	-0.140306	0.00254555	0.181928	0.0635855
0.184342	-0.144136	0.0052737	0.183393	0.0643045
0.185343	-0.147712	0.00781782	0.184573	0.0649226
0.186343	-0.150998	0.0101729	0.185875	0.0656499
0.187344	-0.153959	0.0123344	0.187315	0.066454
0.188344	-0.156565	0.0142983	0.188826	0.0668836
0.189345	-0.158791	0.0160613	0.190448	0.0673779
0.190345	-0.160617	0.0176203	0.192236	0.0680982
0.191346	-0.162027	0.0189725	0.1939	0.0684069
0.192346	-0.163013	0.020116	0.195269	0.0690943
0.193347	-0.163572	0.021049	0.196768	0.0694811
0.194347	-0.163705	0.0217705	0.198154	0.0701718
0.195348	-0.163421	0.0222799	0.199985	0.0704743
0.196348	-0.162732	0.0225776	0.201649	0.0707197
0.197349	-0.161658	0.0226647	0.203241	0.0711929
0.198349	-0.160222	0.0225431	0.204589	0.0718931
0.19935	-0.15845	0.022216	0.206321	0.0724263
0.20035	-0.156374	0.0216876	0.208049	0.0726868
0.201351	-0.154005	0.0210871	0.209899	0.0732724
0.202351	-0.15142	0.0202925	0.211587	0.0739676
0.203352	-0.148656	0.0193101	0.213137	0.0744163
0.204352	-0.145754	0.0181484	0.214438	0.0748633
0.205353	-0.14275	0.0168175	0.215953	0.0754543
0.206353	-0.139685	0.0153293	0.217404	0.0758724
0.207354	-0.136594	0.0136976	0.219377	0.0763091
0.208354	-0.133511	0.011938	0.220723	0.0770045
0.209355	-0.13047	0.010068	0.221999	0.0773292
0.210355	-0.127499	0.00810674	0.223629	0.0779126
0.211356	-0.124624	0.00607482	0.225387	0.0780794
0.212356	-0.121866	0.00399439	0.227273	0.0787452
0.213357	-0.119245	0.00188885	0.22868	0.0791593
0.214357	-0.116772	-0.000217354	0.230391	0.0798649
0.215358	-0.114459	-0.00229895	0.231773	0.0803503
0.216358	-0.112309	-0.0043301	0.233603	0.0805867
0.217359	-0.110324	-0.00628468	0.235085	0.0810273
0.218359	-0.108499	-0.00813659	0.236498	0.0813321
0.21936	-0.106826	-0.00986006	0.238286	0.0821027
0.22036	-0.105294	-0.01143	0.239951	0.0824549
0.221361	-0.103858	-0.0126811	0.24129	0.0831459
0.222361	-0.102543	-0.013739	0.242923	0.083806
0.223362	-0.101329	-0.0145851	0.24443	0.0841652
0.224362	-0.100189	-0.0152025	0.245602	0.0847854
0.225363	-0.0990966	-0.0155768	0.246672	0.0850865
0.226363	-0.0980225	-0.0156959	0.248173	0.0854115
0.227364	-0.0969358	-0.0155507	0.249391	0.0860308
0.228364	-0.0958051	-0.0151352	0.251128	0.0864418
0.229365	-0.0945989	-0.0144468	0.252838	0.0866889
0.230365	-0.0932865	-0.0134865	0.254534	0.0870848
0.231366	-0.0918382	-0.012259	0.256216	0.0873867
0.232366	-0.0902261	-0.0107729	0.257529	0.0876992
0.233367	-0.0884248	-0.00904051	0.258692	0.0881079
0.234367	-0.0864116	-0.00707785	0.25998	0.0883285
0.235368	-0.084167	-0.00490466	0.261422	0.08862
0.236368	-0.0816754	-0.00254408	0.262999	0.0886985
0.237369	-0.0789248	-2.24112e-05	0.264639	0.0890939
0.238369	-0.0759075	0.00263122	0.266176	0.0890924
0.23937	-0.07262	0.00538525	0.267657	0.0894704
0.24037	-0.069063	0.00820614	0.269434	0.0898888
0.241371	-0.0652026	0.0112105	0.270758	0.0900565
0.242371	-0.0611051	0.0142016	0.272253	0.0902535
0.243372	-0.0567829	0.017141	0.273796	0.0904695
0.244372	-0.052251	0.0199907	0.275284	0.0908233
0.245373	-0.0475269	0.0227138	0.276191	0.0912686
0.246373	-0.0426302	0.0252752	0.277591	0.0918557
0.247374	-0.0375822	0.0276423	0.279245	0.0921654
0.248374	-0.0324053	0.0297852	0.280774	0.0925404
0.249375	-0.0271231	0.0316776	0.282068	0.0928969
0.250375	-0.0217594	0.0332971	0.283025	0.0932683
0.251376	-0.0163383	0.0346256	0.284444	0.0935682
0.252376	-0.0108835	0.0356498	0.285662	0.094039
0.253377	-0.00541773	0.0363615	0.28731	0.0945683
0.254377	3.70749e-05	0.0367579	0.288526	0.0949093
0.255378	0.00546061	0.0368414	0.290099	0.0954692
0.256378	0.0108343	0.0366201	0.291167	0.0956087
0.257379	0.0161416	0.0361076	0.292714	0.0959119
0.258379	0.0213684	0.0353227	0.293933	0.096297
0.25938	0.0265026	0.0342896	0.295649	0.0966355
0.26038	0.0315352	0.033037	0.29703	0.0973767
0.261381	0.0364969	0.0317486	0.298268	0.0977433
0.262381	0.0413281	0.0303038	0.299317	0.098097
0.263382	0.0460279	0.028741	0.300831	0.0984674
0.264382	0.0505986	0.027101	0.30214	0.0986409
0.265383	0.055046	0.0254271	0.303634	0.0988476
0.266383	0.0593782	0.0237638	0.305191	0.0992024
0.267384	0.0636062	0.0221562	0.306392	0.0993339
0.268384	0.0677429	0.0206493	0.307757	0.0996871
0.269385	0.0718028	0.0192867	0.308822	0.100116
0.270385	0.0758017	0.01811	0.310132	0.100543
0.271386	0.0797558	0.0171583	0.311765	0.10075
0.272386	0.0836816	0.0164668	0.312935	0.101216
0.273387	0.0875952	0.0160666	0.31425	0.101286
0.274387	0.0915116	0.0159839	0.315674	0.101737
0.275388	0.0954448	0.0162393	0.316969	0.102047
0.276388	0.0994066	0.0168476	0.318532	0.102621
0.277389	0.103407	0.0178175	0.31967	0.102907
0.278389	0.107453	0.0191509	0.321188	0.103213
0.27939	0.111548	0.0208434	0.322417	0.103688
0.28039	0.115696	0.022884	0.323826	0.104104
0.281391	0.119934	0.0253949	0.324971	0.104462
0.282391	0.124199	0.0282048	0.32637	0.104873
0.283392	0.128483	0.031282	0.32776	0.105206
0.284392	0.132777	0.0345903	0.328948	0.105364
0.285393	0.137069	0.0380889	0.33034	0.105282
0.286393	0.141346	0.0417332	0.331651	0.105699
0.287394	0.145592	0.0454757	0.333001	0.106059
0.288394	0.149791	0.0492667	0.334066	0.106418
0.289395	0.153925	0.053055	0.335321	0.106657
0.290395	0.157976	0.0567892	0.336588	0.106828
0.291396	0.161926	0.0604181	0.338162	0.107465
0.292396	0.165757	0.0638917	0.339408	0.108095
0.293397	0.169452	0.0671625	0.340929	0.108189
0.294397	0.172995	0.0701858	0.342375	0.108471
0.295398	0.17637	0.0729208	0.343599	0.108917
0.296398	0.179564	0.0753312	0.345138	0.109216
0.297399	0.182569	0.0773857	0.346435	0.109471
0.298399	0.185376	0.0790591	0.347588	0.109729
0.2994	0.18798	0.0803321	0.348849	0.110434
0.3004	0.190382	0.081192	0.350061	0.110735
0.301401	0.192625	0.0817801	0.351466	0.111097
0.302401	0.194655	0.0819415	0.352574	0.111675
0.303402	0.196485	0.0816814	0.353706	0.112013
0.304402	0.19813	0.081012	0.354854	0.112248
0.305403	0.199613	0.0799517	0.355905	0.112543
0.306403	0.200959	0.0785253	0.356961	0.112649
0.307404	0.2022	0.0767632	0.357909	0.112894
0.308404	0.20337	0.0747005	0.359168	0.113082
0.309405	0.204509	0.0723767	0.360587	0.113409
0.310405	0.205659	0.0698346	0.361966	0.113751
0.311406	0.206863	0.0671197	0.362888	0.113933
0.312406	0.208169	0.0642791	0.364093	0.114426
0.313407	0.209624	0.0613608	0.365468	0.114938
0.314407	0.211277	0.0584128	0.366819	0.115319
0.315408	0.213174	0.0554821	0.368071	0.115676
0.316408	0.215362	0.0526142	0.369438	0.116113
0.317409	0.217886	0.0498518	0.370744	0.116486
0.318409	0.220787	0.0472347	0.371934	0.116811
0.31941	0.224103	0.0447988	0.373149	0.117304
0.32041	0.227868	0.0425758	0.374273	0.11766
0.321411	0.232143	0.0407301	0.375639	0.118018
0.322411	0.236899	0.0391399	0.376572	0.118066
0.323412	0.242156	0.0378194	0.377896	0.118288
0.324412	0.247924	0.0367778	0.379564	0.118779
0.325413	0.25421	0.0360189	0.380439	0.119456
0.326413	0.261014	0.0355418	0.381913	0.119954
0.327414	0.268327	0.0353402	0.383084	0.120445
0.328414	0.276136	0.0354037	0.384242	0.120524
0.329415	0.284421	0.0357175	0.38574	0.120535
0.330415	0.293153	0.0362631	0.386823	0.120935
0.331416	0.302299	0.0370188	0.388195	0.121466
0.332416	0.311817	0.0379607	0.389423	0.122017
0.333417	0.321661	0.0390625	0.390649	0.122321
0.334417	0.33178	0.0402971	0.392188	0.122824
0.335418	0.342115	0.0416366	0.393303	0.122872
0.336418	0.352607	0.0430534	0.394617	0.123434
0.337419	0.363191	0.0445207	0.396198	0.123813
0.338419	0.3738	0.046013	0.397353	0.123813
0.33942	0.384365	0.0475072	0.39858	0.124335
0.34042	0.394816	0.0489825	0.39962	0.124555
0.341421	0.405115	0.0505675	0.400831	0.124714
0.342421	0.415142	0.0520945	0.402108	0.124822
0.343422	0.424833	0.0535507	0.403273	0.125177
0.344422	0.434128	0.0549275	0.404459	0.125595
0.345423	0.442973	0.0562205	0.405805	0.125923
0.346423	0.45132	0.0574295	0.406635	0.126312
0.347424	0.459126	0.0585585	0.407984	0.126692
0.348424	0.466359	0.0596155	0.409145	0.126717
0.349425	0.472992	0.0606122	0.410692	0.127211
0.350425	0.479008	0.0615634	0.411488	0.127585
0.351426	0.484399	0.062487	0.412784	0.127818
0.352426	0.489166	0.0634031	0.41415	0.128225
0.353427	0.493319	0.064334	0.415322	0.128344
0.354427	0.496876	0.0653028	0.416632	0.128888
0.355428	0.499864	0.0663338	0.417763	0.129399
0.356428	0.502319	0.0674509	0.418837	0.129869
0.357429	0.504285	0.0686778	0.419682	0.130372
0.358429	0.505813	0.0700371	0.420744	0.130507
0.35943	0.506958	0.0715495	0.422265	0.130841
0.36043	0.507783	0.0732337	0.423245	0.130912
0.361431	0.508398	0.0752598	0.424046	0.131118
0.362431	0.50881	0.07748	0.425316	0.131335
0.363432	0.509092	0.0799012	0.426691	0.13176
0.364432	0.509321	0.0825265	0.427521	0.13193
0.365433	0.509574	0.0853555	0.428746	0.132331
0.366433	0.509928	0.0883834	0.429948	0.132702
0.367434	0.510456	0.0916017	0.431008	0.132685
0.368434	0.511234	0.0949975	0.431813	0.133141
0.369435	0.512327	0.0985544	0.433347	0.133239
0.370435	0.5138	0.102252	0.434843	0.133423
0.371436	0.51571	0.106065	0.435942	0.133791
0.372436	0.518106	0.109968	0.436981	0.134051
0.373437	0.521029	0.11393	0.438321	0.134545
0.374437	0.524512	0.117919	0.439388	0.134938
0.375438	0.528576	0.1219	0.440586	0.135145
0.376438	0.533234	0.125837	0.441505	0.135398
0.377439	0.538488	0.129695	0.442486	0.135726
0.378439	0.544328	0.133438	0.443626	0.136102
0.37944	0.550737	0.137028	0.444885	0.136508
0.38044	0.557683	0.140432	0.445706	0.136583
0.381441	0.565179	0.143758	0.446547	0.137011
0.382441	0.573103	0.146829	0.447578	0.137033
0.383442	0.581397	0.149615	0.448632	0.137311
0.384442	0.589999	0.15209	0.44947	0.137577
0.385443	0.598838	0.154231	0.450349	0.137934
0.386443	0.607841	0.156019	0.451397	0.138051
0.387444	0.616932	0.157441	0.45244	0.138197
0.388444	0.62603	0.158487	0.453426	0.138388
0.389445	0.635055	0.159152	0.454323	0.13875
0.390445	0.643926	0.159438	0.4554	0.139236
0.391446	0.652565	0.159351	0.456489	0.13934
0.392446	0.660896	0.158901	0.457701	0.139542
0.393447	0.668846	0.158104	0.458969	0.13974
0.394447	0.676346	0.156979	0.460125	0.13986
0.395448	0.683337	0.155552	0.460949	0.140281
0.396448	0.689762	0.153851	0.461894	0.140625
0.397449	0.695576	0.151907	0.462862	0.140663
0.398449	0.700739	0.149756	0.464091	0.140999
0.39945	0.705222	0.147434	0.46502	0.141279
0.40045	0.709005	0.144981	0.466112	0.141645
0.401451	0.71213	0.142572	0.467042	0.141828
0.402451	0.714521	0.14011	0.467847	0.141821
0.403452	0.716188	0.137633	0.46871	0.142138
0.404452	0.71715	0.135179	0.4694	0.142454
0.405453	0.717439	0.132785	0.470435	0.142789
0.406453	0.717094	0.130487	0.471213	0.143159
0.407454	0.716164	0.128317	0.472304	0.143309
0.408454	0.714708	0.126305	0.473234	0.143592
0.409455	0.712787	0.124478	0.474059	0.14378
0.410455	0.710472	0.122857	0.47491	0.143731
0.411456	0.707836	0.121462	0.476084	0.144073
0.412456	0.704955	0.120306	0.476966	0.144247
0.413457	0.70191	0.119397	0.477829	0.144333
0.414457	0.698778	0.118742	0.478848	0.144713
0.415458	0.695636	0.118339	0.480117	0.145176
0.416458	0.692562	0.118182	0.48122	0.145491
0.417459	0.689626	0.118262	0.482063	0.145697
0.418459	0.686896	0.118564	0.48318	0.145936
0.41946	0.684432	0.11907	0.484349	0.146043
0.42046	0.68229	0.119757	0.484962	0.145839
0.421461	0.680552	0.120738	0.485797	0.146292
0.422461	0.679197	0.121842	0.486614	0.146403
0.423462	0.678257	0.123035	0.48759	0.146682
0.424462	0.677754	0.124283	0.488586	0.147252
0.425463	0.677701	0.12555	0.489383	0.147575
0.426463	0.678105	0.126801	0.490339	0.147634
0.427464	0.678963	0.127999	0.49113	0.147611
0.428464	0.680263	0.129111	0.491716	0.147819
0.429465	0.681986	0.130104	0.492773	0.148245
0.430465	0.684107	0.130947	0.493781	0.148473
0.431466	0.686591	0.131612	0.494368	0.148751
0.432466	0.689399	0.132074	0.495243	0.149179
0.433467	0.692484	0.132314	0.496021	0.149358
0.434467	0.695799	0.132315	0.497067	0.149926
0.435468	0.699287	0.132066	0.4979	0.150284
0.436468	0.702894	0.131559	0.498963	0.150648
0.437469	0.706559	0.130792	0.499756	0.150698
0.438469	0.710226	0.12977	0.500681	0.150874
0.43947	0.713834	0.128502	0.501485	0.151177
0.44047	0.717326	0.127	0.50226	0.15147
0.441471	0.720657	0.125437	0.503217	0.151465
0.442471	0.723742	0.123681	0.504289	0.151741
0.443472	0.726533	0.121757	0.505361	0.152008
0.444472	0.728991	0.119693	0.506273	0.151858
0.445473	0.731082	0.117523	0.50706	0.151875
0.446473	0.73278	0.115282	0.508157	0.151862
0.447474	0.734065	0.113006	0.509303	0.151915
0.448474	0.734927	0.110735	0.509822	0.151685
0.449475	0.735361	0.108507	0.51073	0.151906
0.450475	0.735373	0.106364	0.511388	0.152247
0.451476	0.734973	0.104343	0.512481	0.152826
0.452476	0.734179	0.102483	0.513043	0.152961
0.453477	0.733018	0.100819	0.513767	0.153393
0.454477	0.73152	0.0993845	0.514471	0.153371
0.455478	0.729721	0.0982094	0.515395	0.153493
0.456478	0.727662	0.0973197	0.516249	0.153583
0.457479	0.725388	0.0967372	0.517218	0.153784
0.458479	0.722945	0.096479	0.517953	0.15408
0.45948	0.720383	0.0965574	0.51885	0.154524
0.46048	0.717753	0.0969794	0.519651	0.154691
0.461481	0.715108	0.0978996	0.520676	0.155044
0.462481	0.712473	0.0991599	0.521605	0.155215
0.463482	0.709897	0.100748	0.522463	0.155583
0.464482	0.707427	0.102648	0.5231	0.155702
0.465483	0.705107	0.104836	0.523604	0.155701
0.466483	0.702979	0.107286	0.524169	0.15572
0.467484	0.70108	0.109966	0.525029	0.155862
0.468484	0.699443	0.112841	0.52585	0.155892
0.469485	0.698096	0.115872	0.526665	0.156174
0.470485	0.697061	0.119019	0.527501	0.156112
0.471486	0.696353	0.122237	0.528037	0.156183
0.472486	0.695983	0.125482	0.528419	0.156098
0.473487	0.695955	0.12871	0.529223	0.156024
0.474487	0.696266	0.131874	0.529948	0.156199
0.475488	0.696907	0.134932	0.530568	0.156211
0.476488	0.697863	0.137839	0.531497	0.156426
0.477489	0.699114	0.140557	0.532237	0.156708
0.478489	0.700634	0.143048	0.53298	0.156403
0.47949	0.702393	0.145279	0.534016	0.156547
0.48049	0.704357	0.147221	0.535091	0.156896
0.481491	0.706486	0.148996	0.53598	0.157337
0.482491	0.708724	0.150436	0.536593	0.157668
0.483492	0.711031	0.151523	0.537002	0.157695
0.484492	0.713365	0.152245	0.537521	0.157919
0.485493	0.715684	0.152598	0.537983	0.15791
0.486493	0.717951	0.152581	0.538339	0.157732
0.487494	0.720127	0.152199	0.539098	0.158003
0.488494	0.722178	0.151464	0.539389	0.158598
0.489495	0.724074	0.150392	0.540233	0.158876
0.490495	0.725786	0.149003	0.54095	0.15902
0.491496	0.727294	0.147324	0.541645	0.159059
0.492496	0.728579	0.145384	0.542339	0.159163
0.493497	0.729629	0.143215	0.543137	0.159194
0.494497	0.730437	0.140854	0.543923	0.159081
0.495498	0.731002	0.138337	0.544762	0.159037
0.496498	0.731328	0.135706	0.545783	0.159033
0.497499	0.731426	0.132999	0.546938	0.159073
0.498499	0.731309	0.130258	0.547639	0.158946
0.4995	0.730999	0.127522	0.548494	0.158898
0.5005	0.73052	0.124832	0.549058	0.159081
0.501501	0.729895	0.122372	0.549453	0.158962
0.502501	0.729149	0.12003	0.549973	0.15915
0.503502	0.728319	0.117837	0.550452	0.15935
0.504502	0.727444	0.115818	0.551376	0.159547
0.505503	0.726566	0.113996	0.551926	0.159817
0.506503	0.725729	0.112391	0.552643	0.15991
0.507504	0.724978	0.111014	0.553527	0.160147
0.508504	0.724357	0.109878	0.554017	0.160045
0.509505	0.723908	0.108985	0.55452	0.159999
0.510505	0.723672	0.108337	0.555231	0.159787
0.511506	0.723688	0.10793	0.556216	0.159642
0.512506	0.723991	0.107754	0.556948	0.159684
0.513507	0.72461	0.107797	0.557479	0.159983
0.514507	0.725571	0.108042	0.55809	0.159831
0.515508	0.726894	0.108468	0.558198	0.159853
0.516508	0.728591	0.109054	0.558668	0.159953
0.517509	0.730671	0.109772	0.559279	0.160153
0.518509	0.733133	0.110596	0.560124	0.16004
0.51951	0.735971	0.111495	0.560649	0.159861
0.52051	0.73917	0.112441	0.561169	0.15984
0.521511	0.742712	0.113545	0.561598	0.160149
0.522511	0.746557	0.114632	0.561889	0.16024
0.523512	0.750672	0.11567	0.56236	0.160355
0.524512	0.755019	0.116628	0.562687	0.160452
0.525513	0.759554	0.117477	0.563339	0.160782
0.526513	0.764231	0.118191	0.564144	0.16093
0.527514	0.769	0.118743	0.564512	0.161067
0.528514	0.773806	0.119115	0.564839	0.160859
0.529515	0.778595	0.119287	0.565213	0.161014
0.530515	0.78331	0.119244	0.565762	0.161058
0.531516	0.787894	0.118977	0.566424	0.161413
0.532516	0.792292	0.118478	0.567233	0.161146
0.533517	0.796449	0.117744	0.567551	0.161381
0.534517	0.800314	0.116775	0.567954	0.161597
0.535518	0.803837	0.115578	0.568346	0.161944
0.536518	0.806973	0.114159	0.569145	0.162005
0.537519	0.809683	0.112531	0.569364	0.162374
0.538519	0.811931	0.110709	0.570007	0.162612
0.53952	0.813689	0.108712	0.570662	0.162672
0.54052	0.814935	0.10656	0.571059	0.162623
0.541521	0.815617	0.104417	0.571623	0.162727
0.542521	0.815754	0.102165	0.572019	0.162596
0.543522	0.815346	0.0998286	0.572372	0.162837
0.544522	0.814403	0.0974326	0.572613	0.162888
0.545523	0.812937	0.0950023	0.573293	0.162749
0.546523	0.810973	0.0925632	0.573756	0.163039
0.547524	0.808539	0.0901402	0.574008	0.163142
0.548524	0.805672	0.0877575	0.574687	0.163229
0.549525	0.802413	0.085438	0.57497	0.163137
0.550525	0.79881	0.0832031	0.575163	0.163074
0.551526	0.794915	0.081072	0.575773	0.16344
0.552526	0.790782	0.0790619	0.57626	0.16352
0.553527	0.78647	0.0771874	0.576883	0.163451
0.554527	0.782039	0.0754605	0.577514	0.163531
0.555528	0.777549	0.0738904	0.577927	0.163739
0.556528	0.77306	0.0724835	0.578734	0.163849
0.557529	0.768632	0.0712434	0.578918	0.1641
0.558529	0.764322	0.0701706	0.579179	0.164026
0.55953	0.760185	0.0692634	0.580036	0.16417
0.56053	0.75627	0.068517	0.580355	0.164237
0.561531	0.752571	0.0680561	0.580665	0.164107
0.562531	0.749177	0.0677384	0.58107	0.164139
0.563532	0.746124	0.0675506	0.581889	0.16412
0.564532	0.743442	0.0674779	0.582034	0.164182
0.565533	0.741155	0.0675042	0.582367	0.164041
0.566533	0.73928	0.0676123	0.582561	0.16405
0.567534	0.737828	0.0677848	0.582897	0.164267
0.568534	0.736802	0.0680038	0.58308	0.164265
0.569535	0.7362	0.0682519	0.583398	0.164211
0.570535	0.736011	0.0685119	0.583731	0.164254
0.571536	0.736219	0.0687678	0.583729	0.164445
0.572536	0.736804	0.0690048	0.584398	0.16427
0.573537	0.737737	0.0692095	0.58483	0.164309
0.574537	0.738988	0.0693707	0.585064	0.164619
0.575538	0.740521	0.069479	0.585061	0.164959
0.576538	0.742296	0.0695272	0.585632	0.164607
0.577539	0.744272	0.0695109	0.58625	0.164672
0.578539	0.746406	0.0694281	0.586646	0.164886
0.57954	0.748653	0.0692792	0.586728	0.164945
0.58054	0.750969	0.0690676	0.587395	0.165177
0.581541	0.753252	0.0689165	0.587998	0.165231
0.582541	0.755515	0.0687164	0.588541	0.165413
0.583542	0.757719	0.0684754	0.588607	0.165203
0.584542	0.759828	0.0682037	0.588621	0.165305
0.585543	0.76181	0.0679132	0.589038	0.165191
0.586543	0.763637	0.0676169	0.589649	0.16503
0.587544	0.765287	0.0673292	0.590338	0.165152
0.588544	0.766741	0.067065	0.590935	0.165499
0.589545	0.767987	0.0668397	0.591594	0.165317
0.590545	0.769018	0.0666683	0.591689	0.165499
0.591546	0.769834	0.0665657	0.591795	0.165273
0.592546	0.770438	0.0665458	0.592111	0.165414
0.593547	0.770842	0.0666211	0.592048	0.16531
0.594547	0.771059	0.0668027	0.593058	0.165457
0.595548	0.77111	0.0670997	0.593656	0.165348
0.596548	0.771021	0.0675191	0.593973	0.165341
0.597549	0.77082	0.0680651	0.594478	0.165246
0.598549	0.77054	0.0687394	0.594609	0.165132
0.59955	0.770216	0.0695406	0.59502	0.165268
0.60055	0.769886	0.0704645	0.595393	0.165018
0.601551	0.769511	0.0716286	0.59558	0.164882
0.602551	0.769211	0.0728982	0.595739	0.164844
0.603552	0.769029	0.0742569	0.596129	0.164738
0.604552	0.769004	0.0756855	0.596771	0.164708
0.605553	0.769178	0.0771616	0.596958	0.164814
0.606553	0.769588	0.07866	0.597318	0.164828
0.607554	0.77027	0.0801532	0.597479	0.165088
0.608554	0.771255	0.0816112	0.597501	0.164966
0.609555	0.772573	0.0830025	0.597818	0.165278
0.610555	0.774246	0.0842941	0.598164	0.165347
0.611556	0.776295	0.0854525	0.59847	0.165535
0.612556	0.778734	0.0864434	0.598306	0.164975
0.613557	0.781572	0.0872331	0.598532	0.164668
0.614557	0.784812	0.0877886	0.598437	0.164862
0.615558	0.788453	0.0880782	0.598984	0.164898
0.616558	0.792485	0.0880724	0.599424	0.164978
0.617559	0.796896	0.087744	0.599711	0.164944
0.618559	0.801666	0.0870688	0.600091	0.164654
0.61956	0.806769	0.0860265	0.600258	0.164578
0.62056	0.812177	0.0846004	0.600643	0.16448
0.621561	0.81779	0.0829051	0.600655	0.164589
0.622561	0.823636	0.0808067	0.60091	0.164837
0.623562	0.829671	0.0783007	0.601016	0.164831
0.624562	0.83585	0.0753875	0.601257	0.164622
0.625563	0.842124	0.0720733	0.601661	0.164715
0.626563	0.848443	0.0683693	0.601626	0.164898
0.627564	0.854752	0.0642923	0.602032	0.164722
0.628564	0.860999	0.0598643	0.602289	0.164979
0.629565	0.867128	0.0551123	0.60208	0.165036
0.630565	0.873086	0.0500684	0.602647	0.164844
0.631566	0.87882	0.044769	0.602813	0.16478
0.632566	0.884279	0.0392547	0.603032	0.16495
0.633567	0.889413	0.0335699	0.603135	0.16488
0.634567	0.894176	0.0277619	0.603535	0.164953
0.635568	0.898526	0.0218807	0.603725	0.164909
0.636568	0.902425	0.0159782	0.603923	0.164828
0.637569	0.905837	0.0101077	0.604321	0.164349
0.638569	0.908735	0.00432272	0.604439	0.164252
0.63957	0.911094	-0.00132298	0.6047	0.163965
0.64057	0.912896	-0.00677671	0.605044	0.163934
0.641571	0.91406	-0.0118539	0.605601	0.163705
0.642571	0.914651	-0.0166382	0.605807	0.163369
0.643572	0.914671	-0.0210863	0.605745	0.163125
0.644572	0.914125	-0.0251589	0.605822	0.163166
0.645573	0.913027	-0.0288208	0.605513	0.163062
0.646573	0.911394	-0.032042	0.605648	0.163371
0.647574	0.90925	-0.0347979	0.605601	0.163122
0.648574	0.906623	-0.0370697	0.605931	0.162875
0.649575	0.903548	-0.0388447	0.605721	0.162945
0.650575	0.900062	-0.0401166	0.605856	0.16283
0.651576	0.896207	-0.0408856	0.605953	0.162955
0.652576	0.892028	-0.0411583	0.605735	0.162937
0.653577	0.887573	-0.040948	0.605887	0.162705
0.654577	0.882892	-0.0402739	0.605868	0.162754
0.655578	0.878036	-0.0391614	0.606123	0.162708
0.656578	0.873057	-0.0376415	0.606158	0.162848
0.657579	0.868008	-0.0357502	0.606664	0.162941
0.658579	0.862941	-0.0335283	0.606653	0.162766
0.65958	0.857904	-0.0310205	0.606727	0.162723
0.66058	0.852948	-0.0282749	0.606917	0.162783
0.661581	0.848057	-0.0252132	0.606721	0.162432
0.662581	0.843338	-0.0220179	0.606753	0.162025
0.663582	0.83883	-0.0187449	0.606788	0.162197
0.664582	0.834568	-0.0154509	0.606492	0.162073
0.665583	0.830581	-0.0121915	0.606372	0.161936
0.666583	0.826894	-0.00902162	0.60653	0.16188
0.667584	0.823526	-0.00599369	0.606626	0.161741
0.668584	0.820489	-0.00315751	0.606513	0.161779
0.669585	0.817791	-0.000559284	0.606437	0.16193
0.670585	0.815432	0.00175899	0.606042	0.161868
0.671586	0.813408	0.00376014	0.605988	0.161879
0.672586	0.811709	0.00541239	0.606084	0.162032
0.673587	0.810318	0.00668979	0.605873	0.161816
0.674587	0.809214	0.00757257	0.605557	0.161874
0.675588	0.808372	0.00804748	0.605659	0.161849
0.676588	0.807759	0.00810795	0.605712	0.161784
0.677589	0.807344	0.00775418	0.605687	0.161905
0.678589	0.807087	0.0069931	0.605584	0.16188
0.67959	0.806949	0.0058383	0.605403	0.161995
0.68059	0.806889	0.00430975	0.605221	0.16155
0.681591	0.806803	0.00254233	0.605123	0.161291
0.682591	0.806711	0.000458223	0.605465	0.160997
0.683592	0.806571	-0.00190768	0.605281	0.1608
0.684592	0.80634	-0.00451594	0.605505	0.16073
0.685593	0.805978	-0.00732328	0.605539	0.160761
0.686593	0.805447	-0.0102832	0.605987	0.160775
0.687594	0.804713	-0.0133469	0.60603	0.160798
0.688594	0.803743	-0.0164638	0.606009	0.160656
0.689595	0.802509	-0.0195825	0.606118	0.160472
0.690595	0.800989	-0.0226518	0.60606	0.160706
0.691596	0.799165	-0.0256211	0.605922	0.160347
0.692596	0.797024	-0.0284415	0.605769	0.160225
0.693597	0.794557	-0.0310664	0.606181	0.159819
0.694597	0.791765	-0.0334521	0.606133	0.160008
0.695598	0.788651	-0.0355589	0.606335	0.159734
0.696598	0.785224	-0.0373512	0.606547	0.159694
0.697599	0.781501	-0.0387983	0.606913	0.159984
0.698599	0.777503	-0.0398746	0.606757	0.159719
0.6996	0.773254	-0.0405603	0.60653	0.159636
0.7006	0.768788	-0.0408412	0.606302	0.159848
0.701601	0.764072	-0.0405846	0.606217	0.159904
0.702601	0.759215	-0.0399132	0.606193	0.159985
0.703602	0.754262	-0.0388336	0.606161	0.160029
0.704602	0.749256	-0.0373582	0.605787	0.159858
0.705603	0.744245	-0.0355053	0.605763	0.159556
0.706603	0.739278	-0.0332983	0.605693	0.159549
0.707604	0.734402	-0.0307662	0.605644	0.159463
0.708604	0.729666	-0.027942	0.605483	0.159311
0.709605	0.725117	-0.024863	0.60531	0.159502
0.710605	0.7208	-0.0215697	0.605566	0.159372
0.711606	0.716757	-0.0181052	0.605471	0.159152
0.712606	0.713029	-0.0145146	0.605308	0.159132
0.713607	0.709652	-0.010844	0.605208	0.158877
0.714607	0.706656	-0.00714003	0.605169	0.158574
0.715608	0.70407	-0.00344875	0.605208	0.158647
0.716608	0.701915	0.000184933	0.605239	0.158409
0.717609	0.700208	0.00371805	0.604846	0.15832
0.718609	0.69896	0.0071103	0.604681	0.158229
0.71961	0.698176	0.0103247	0.604499	0.158548
0.72061	0.697856	0.0133282	0.60441	0.158469
0.721611	0.697941	0.0162129	0.604216	0.158391
0.722611	0.698476	0.0188333	0.604226	0.158066
0.723612	0.699445	0.0211686	0.604098	0.15764
0.724612	0.700824	0.0232034	0.604271	0.157348
0.725613	0.702586	0.024928	0.603996	0.157415
0.726613	0.704698	0.0263384	0.603455	0.157221
0.727614	0.707122	0.0274362	0.603268	0.157416
0.728614	0.709818	0.0282286	0.603325	0.157682
0.729615	0.712742	0.0287278	0.603396	0.157439
0.730615	0.715848	0.0289513	0.603535	0.15774
0.731616	0.719088	0.0289212	0.603232	0.157644
0.732616	0.722413	0.0286636	0.60323	0.157448
0.733617	0.725774	0.0282083	0.60317	0.15693
0.734617	0.729122	0.0275882	0.603158	0.156795
0.735618	0.732411	0.0268386	0.602939	0.156759
0.736618	0.735594	0.0259967	0.602907	0.156725
0.737619	0.738628	0.0251007	0.602652	0.156708
0.738619	0.741473	0.0241892	0.602644	0.156481
0.73962	0.744093	0.0233007	0.602642	0.156618
0.74062	0.746455	0.0224728	0.602544	0.156517
0.741621	0.748461	0.021867	0.602327	0.156569
0.742621	0.750166	0.0213906	0.602163	0.156577
0.743622	0.751552	0.0210721	0.60201	0.156403
0.744622	0.752607	0.0209369	0.601995	0.156507
0.745623	0.753324	0.0210063	0.602028	0.156382
0.746623	0.753701	0.0212977	0.601888	0.156326
0.747624	0.753739	0.0218236	0.601872	0.156347
0.748624	0.753447	0.022592	0.602025	0.156061
0.749625	0.752836	0.023606	0.601832	0.155708
0.750625	0.751924	0.0248639	0.601464	0.155775
0.751626	0.75073	0.0263588	0.601176	0.155864
0.752626	0.749278	0.0280793	0.600931	0.155534
0.753627	0.747596	0.0300094	0.600455	0.15525
0.754627	0.745714	0.0321288	0.60029	0.154976
0.755628	0.743663	0.0344136	0.600199	0.155097
0.756628	0.741477	0.0368363	0.600239	0.154925
0.757629	0.739191	0.0393663	0.600167	0.154854
0.758629	0.736839	0.041971	0.600327	0.154478
0.75963	0.734456	0.0446158	0.599967	0.154054
0.76063	0.732075	0.047265	0.599772	0.153999
0.761631	0.729659	0.0500058	0.599691	0.15389
0.762631	0.727314	0.0526757	0.599445	0.153553
0.763632	0.725068	0.055237	0.599136	0.153464
0.764632	0.722948	0.0576533	0.598697	0.153435
0.765633	0.720975	0.0598901	0.598471	0.153447
0.766633	0.719168	0.0619155	0.598437	0.153407
0.767634	0.717543	0.0637003	0.597757	0.152866
0.768634	0.71611	0.0652188	0.597552	0.152941
0.769635	0.714875	0.066449	0.597306	0.153131
0.770635	0.713841	0.067373	0.59723	0.152878
0.771636	0.713005	0.0679774	0.597115	0.152812
0.772636	0.71236	0.068253	0.5968	0.152752
0.773637	0.711897	0.0681956	0.596783	0.152085
0.774637	0.711602	0.0678054	0.596474	0.151763
0.775638	0.711457	0.0670877	0.596255	0.15134
0.776638	0.711442	0.066052	0.595712	0.151283
0.777639	0.711532	0.0647124	0.595846	0.151101
0.778639	0.711704	0.0630872	0.595852	0.151098
0.77964	0.711929	0.0611986	0.595407	0.151086
0.78064	0.71218	0.0590725	0.595368	0.15086
0.781641	0.712369	0.0568584	0.595128	0.150479
0.782641	0.712532	0.0544645	0.595156	0.150591
0.783642	0.712638	0.0519225	0.59499	0.150776
0.784642	0.71266	0.0492661	0.595174	0.150718
0.785643	0.712571	0.0465303	0.59515	0.150674
0.786643	0.712345	0.0437506	0.594838	0.150629
0.787644	0.711959	0.0409629	0.594406	0.150718
0.788644	0.711393	0.0382023	0.594077	0.150054
0.789645	0.710627	0.0355034	0.593904	0.149882
0.790645	0.709646	0.0328991	0.593689	0.14986
0.791646	0.70844	0.0304201	0.593374	0.149693
0.792646	0.706999	0.0280951	0.593247	0.149517
0.793647	0.705319	0.0259497	0.593058	0.149613
0.794647	0.703401	0.0240064	0.592635	0.1496
0.795648	0.701248	0.0222841	0.592195	0.149575
0.796648	0.698866	0.0207982	0.591686	0.149737
0.797649	0.696268	0.0195598	0.591521	0.149537
0.798649	0.693468	0.0185762	0.59118	0.149411
0.79965	0.690484	0.0178504	0.591074	0.149156
0.80065	0.687336	0.0173812	0.590932	0.148924
0.801651	0.683994	0.0172915	0.590535	0.149031
0.802651	0.680545	0.0174417	0.590271	0.148993
0.803652	0.67702	0.0178164	0.590287	0.148989
0.804652	0.673446	0.0183966	0.589967	0.1489
0.805653	0.669856	0.0191599	0.58932	0.149043
0.806653	0.666279	0.0200809	0.588774	0.149312
0.807654	0.662745	0.0211315	0.588229	0.148944
0.808654	0.659285	0.0222816	0.587922	0.148858
0.809655	0.655928	0.023499	0.587495	0.148634
0.810655	0.652699	0.0247504	0.587723	0.148384
0.811656	0.649624	0.0260017	0.587187	0.148164
0.812656	0.646724	0.0272184	0.587008	0.148125
0.813657	0.644021	0.0283667	0.586653	0.147691
0.814657	0.641531	0.0294132	0.58636	0.147744
0.815658	0.639266	0.0303262	0.58629	0.14779
0.816658	0.637238	0.0310758	0.58584	0.147788
0.817659	0.635451	0.0316349	0.585416	0.147856
0.818659	0.63391	0.0319789	0.585102	0.147679
0.81966	0.632611	0.032087	0.584573	0.147539
0.82066	0.631552	0.0319422	0.584517	0.147167
0.821661	0.630656	0.0316511	0.584043	0.147158
0.822661	0.629986	0.0310834	0.583763	0.146973
0.823662	0.629527	0.0302337	0.583291	0.146978
0.824662	0.629261	0.0291014	0.582877	0.146778
0.825663	0.629165	0.0276911	0.582557	0.146532
0.826663	0.629217	0.0260125	0.58173	0.14625
0.827664	0.629389	0.0240804	0.581616	0.14635
0.828664	0.629654	0.0219147	0.581258	0.14639
0.829665	0.62998	0.0195398	0.580514	0.146499
0.830665	0.630339	0.0169852	0.580487	0.146369
0.831666	0.630699	0.014284	0.579892	0.146292
0.832666	0.631028	0.0114735	0.579616	0.14571
0.833667	0.631297	0.00859434	0.579044	0.145661
0.834667	0.631477	0.00568976	0.578722	0.14554
0.835668	0.63154	0.0028054	0.578582	0.145364
0.836668	0.631461	-1.15291e-05	0.578463	0.145362
0.837669	0.631218	-0.00271284	0.578239	0.145044
0.838669	0.63079	-0.0052501	0.578176	0.145064
0.83967	0.630162	-0.00757532	0.577795	0.1449
0.84067	0.62932	-0.00964167	0.577365	0.144763
0.841671	0.628179	-0.0112574	0.576712	0.144983
0.842671	0.626822	-0.0125308	0.576378	0.14477
0.843672	0.625248	-0.0134254	0.575911	0.144696
0.844672	0.62346	-0.0139088	0.575642	0.144752
0.845673	0.621464	-0.0139529	0.575358	0.144784
0.846673	0.619272	-0.0135349	0.575124	0.144588
0.847674	0.616896	-0.0126376	0.574499	0.144284
0.848674	0.614354	-0.01125	0.574027	0.1441
0.849675	0.611666	-0.00936711	0.573771	0.143896
0.850675	0.608856	-0.00699095	0.573087	0.14365
0.851676	0.605948	-0.00413013	0.573004	0.143307
0.852676	0.602972	-0.000800135	0.572713	0.143046
0.853677	0.599956	0.00297683	0.572474	0.142777
0.854677	0.596932	0.00717197	0.572083	0.14281
0.855678	0.593934	0.0117502	0.571888	0.142869
0.856678	0.590992	0.0166707	0.571519	0.142606
0.857679	0.588141	0.0218871	0.571102	0.142703
0.858679	0.585414	0.0273483	0.570516	0.14229
0.85968	0.582842	0.0329992	0.569996	0.142406
0.86068	0.580455	0.0387813	0.569835	0.142602
0.861681	0.578208	0.044776	0.569355	0.142319
0.862681	0.576211	0.050773	0.569088	0.142094
0.863682	0.574487	0.0567065	0.568964	0.142003
0.864682	0.573058	0.062511	0.56844	0.141966
0.865683	0.57194	0.0681221	0.568041	0.141498
0.866683	0.571146	0.0734777	0.567594	0.141438
0.867684	0.570686	0.0785189	0.567013	0.141434
0.868684	0.570562	0.0831903	0.566874	0.141431
0.869685	0.570776	0.0874415	0.566548	0.141411
0.870685	0.571321	0.0912277	0.56601	0.141414
0.871686	0.572188	0.0945098	0.56576	0.141404
0.872686	0.573363	0.0972559	0.565521	0.141064
0.873687	0.574829	0.099441	0.56506	0.140982
0.874687	0.576562	0.101048	0.56448	0.140948
0.875688	0.578536	0.102067	0.564321	0.140723
0.876688	0.580721	0.102497	0.563808	0.140529
0.877689	0.583085	0.102344	0.563541	0.140401
0.878689	0.585592	0.101624	0.563093	0.140361
0.87969	0.588205	0.100358	0.562674	0.140148
0.88069	0.590883	0.0985758	0.562453	0.140044
0.881691	0.593511	0.0964534	0.562297	0.140286
0.882691	0.596129	0.0938909	0.561945	0.140252
0.883692	0.598696	0.0909349	0.561443	0.140207
0.884692	0.60117	0.0876369	0.561228	0.139867
0.885693	0.603511	0.0840526	0.560507	0.139823
0.886693	0.60568	0.080241	0.56027	0.139612
0.887694	0.607639	0.0762635	0.559926	0.139208
0.888694	0.609353	0.0721829	0.559796	0.13877
0.889695	0.610789	0.0680622	0.559444	0.138674
0.890695	0.611917	0.063964	0.559167	0.138417
0.891696	0.612712	0.059949	0.558766	0.138251
0.892696	0.61315	0.0560756	0.558364	0.138072
0.893697	0.613215	0.0523985	0.557938	0.13765
0.894697	0.612893	0.0489683	0.557369	0.137295
0.895698	0.612176	0.0458303	0.557086	0.13743
0.896698	0.611058	0.0430245	0.556495	0.137688
0.897699	0.609542	0.0405844	0.555778	0.137615
0.898699	0.607633	0.0385368	0.555259	0.137419
0.8997	0.605343	0.0369017	0.555204	0.137226
0.9007	0.602686	0.0356918	0.554799	0.137091
0.901701	0.599622	0.0350685	0.554574	0.137116
0.902701	0.596242	0.0348696	0.554178	0.137138
0.903702	0.592576	0.0350835	0.553988	0.13702
0.904702	0.588656	0.0356919	0.553593	0.136519
0.905703	0.584517	0.03667	0.553126	0.13634
0.906703	0.580198	0.0379875	0.552987	0.136521
0.907704	0.575738	0.0396084	0.552458	0.136571
0.908704	0.571179	0.0414925	0.552102	0.136728
0.909705	0.566565	0.0435955	0.55158	0.136502
0.910705	0.561939	0.0458702	0.551066	0.13611
0.911706	0.557345	0.0482674	0.550634	0.135817
0.912706	0.552828	0.0507365	0.550215	0.13577
0.913707	0.54843	0.0532266	0.549822	0.135467
0.914707	0.544193	0.0556874	0.549498	0.135232
0.915708	0.540158	0.0580701	0.548848	0.135034
0.916708	0.536363	0.0603286	0.54862	0.134696
0.917709	0.532843	0.0624196	0.548192	0.134232
0.918709	0.529631	0.0643041	0.547788	0.134098
0.91971	0.526756	0.0659478	0.547683	0.13435
0.92071	0.524246	0.0673218	0.547259	0.134333
0.921711	0.522071	0.0685497	0.54665	0.134382
0.922711	0.520304	0.0694652	0.5464	0.134257
0.923712	0.518961	0.0700554	0.545872	0.13416
0.924712	0.51805	0.0703144	0.545083	0.13413
0.925713	0.517579	0.0702429	0.544812	0.13414
0.926713	0.517547	0.0698485	0.544482	0.134016
0.927714	0.517952	0.0691455	0.544343	0.134108
0.928714	0.518785	0.0681544	0.543883	0.134254
0.929715	0.520035	0.0669016	0.543725	0.13426
0.930715	0.521685	0.065419	0.542967	0.134228
0.931716	0.523716	0.0637434	0.542571	0.133901
0.932716	0.526104	0.0619155	0.54242	0.133865
0.933717	0.528821	0.0599796	0.54217	0.133355
0.934717	0.531838	0.0579827	0.541876	0.132942
0.935718	0.535123	0.0559734	0.541447	0.132796
0.936718	0.538641	0.0540014	0.540902	0.132875
0.937719	0.542355	0.0521165	0.540317	0.132644
0.938719	0.546228	0.0503674	0.539934	0.132575
0.93972	0.550219	0.0488014	0.539652	0.132474
0.94072	0.55429	0.0474632	0.539304	0.132524
0.941721	0.558341	0.0465326	0.538677	0.132659
0.942721	0.562397	0.0459052	0.537951	0.132516
0.943722	0.566419	0.0456113	0.537941	0.132515
0.944722	0.57037	0.0456757	0.537447	0.132318
0.945723	0.574212	0.0461177	0.536991	0.132275
0.946723	0.57791	0.0469503	0.536476	0.132233
0.947724	0.58143	0.0481798	0.535848	0.131976
0.948724	0.58474	0.049806	0.535517	0.131693
0.949725	0.587811	0.0518219	0.534941	0.131597
0.950725	0.590614	0.0542138	0.534538	0.131567
0.951726	0.593126	0.0569613	0.534231	0.131733
0.952726	0.595325	0.0600377	0.533945	0.131743
0.953727	0.597193	0.0634103	0.533656	0.131669
0.954727	0.598715	0.0670412	0.533149	0.131902
0.955728	0.599879	0.0708874	0.53266	0.131511
0.956728	0.600676	0.0749018	0.532332	0.131391
0.957729	0.601101	0.0790338	0.531848	0.131253
0.958729	0.601154	0.0832303	0.531505	0.131123
0.95973	0.600834	0.0874365	0.530784	0.130808
0.96073	0.600148	0.0915965	0.530325	0.130353
0.961731	0.599047	0.0957859	0.529775	0.130292
0.962731	0.597603	0.099816	0.529091	0.130188
0.963732	0.595832	0.103632	0.528843	0.130186
0.964732	0.593751	0.107181	0.528416	0.12988
0.965733	0.591379	0.110415	0.528259	0.129706
0.966733	0.588739	0.113291	0.528043	0.129411
0.967734	0.585854	0.115768	0.527576	0.129335
0.968734	0.58275	0.117815	0.527319	0.128993
0.969735	0.579453	0.119405	0.52687	0.129054
0.970735	0.575992	0.120518	0.526322	0.129006
0.971736	0.572396	0.121142	0.525891	0.128649
0.972736	0.568695	0.121271	0.525838	0.12811
0.973737	0.564919	0.120909	0.525466	0.127946
0.974737	0.5611	0.120065	0.525002	0.12788
0.975738	0.557267	0.118756	0.524584	0.127827
0.976738	0.553451	0.117008	0.524144	0.127756
0.977739	0.549682	0.114853	0.523718	0.127812
0.978739	0.545989	0.112326	0.522964	0.127382
0.97974	0.5424	0.109474	0.522534	0.127131
0.98074	0.538941	0.106343	0.521856	0.127065
0.981741	0.535591	0.103127	0.521393	0.126897
0.982741	0.532424	0.0997412	0.520696	0.126956
0.983742	0.529463	0.0962414	0.520668	0.126726
0.984742	0.526725	0.0926857	0.520503	0.12692
0.985743	0.524229	0.0891322	0.520076	0.126715
0.986743	0.521987	0.0856391	0.519572	0.126553
0.987744	0.52001	0.0822625	0.519182	0.126131
0.988744	0.518306	0.0790565	0.518635	0.125926
0.989745	0.51688	0.0760717	0.517538	0.125944
0.990745	0.515733	0.0733542	0.517143	0.125947
0.991746	0.514864	0.0709455	0.516794	0.12578
0.992746	0.514268	0.0688809	0.516204	0.125552
0.993747	0.513938	0.0671896	0.515586	0.125314
0.994747	0.513864	0.065894	0.514873	0.125377
0.995748	0.514032	0.0650089	0.514095	0.125252
0.996748	0.514428	0.0645421	0.513277	0.125317
0.997749	0.515032	0.0644935	0.51306	0.12493
0.998749	0.515824	0.0648555	0.512492	0.125068
0.99975	0.516783	0.0656131	0.512155	0.124851
1.00075	0.517884	0.0667442	0.511873	0.124562
1.00175	0.519061	0.0683623	0.511417	0.12447
1.00275	0.520333	0.0702868	0.5111	0.124432
1.00375	0.521673	0.0724748	0.510437	0.124278
1.00475	0.523053	0.0748783	0.510009	0.124422
1.00575	0.524446	0.0774457	0.509367	0.124314
1.00675	0.525823	0.0801219	0.508908	0.124514
1.00775	0.527155	0.08285	0.508188	0.12423
1.00875	0.528418	0.0855718	0.507717	0.124227
1.00975	0.529583	0.088229	0.507502	0.123975
1.01076	0.530627	0.0907643	0.506978	0.123743
1.01176	0.531526	0.0931224	0.506455	0.123884
1.01276	0.532261	0.0952507	0.505745	0.124122
1.01376	0.532812	0.0971006	0.505063	0.123737
1.01476	0.533164	0.0986282	0.504742	0.123514
1.01576	0.533304	0.0997952	0.504286	0.123351
1.01676	0.533223	0.10057	0.503977	0.123344
1.01776	0.532912	0.100926	0.503413	0.123545
1.01876	0.53237	0.100847	0.503029	0.123245
1.01976	0.531597	0.100322	0.502237	0.12299
1.02076	0.530596	0.0993485	0.501594	0.122929
1.02176	0.529351	0.0980679	0.501029	0.122818
1.02276	0.527901	0.0963555	0.500698	0.12266
1.02376	0.526258	0.0942303	0.500253	0.122622
1.02476	0.524441	0.091719	0.499609	0.122363
1.02576	0.522468	0.088855	0.49904	0.12245
1.02676	0.520363	0.0856781	0.498834	0.122382
1.02776	0.518148	0.082234	0.498397	0.122054
1.02876	0.515852	0.0785728	0.497787	0.122045
1.02976	0.513503	0.074749	0.497209	0.12207
1.03077	0.511129	0.0708198	0.496854	0.12182
1.03177	0.508763	0.0668446	0.496419	0.121638
1.03277	0.506436	0.0628836	0.496075	0.121435
1.03377	0.504179	0.058997	0.495459	0.121094
1.03477	0.502024	0.055244	0.495274	0.121125
1.03577	0.500004	0.0516816	0.494694	0.120874
1.03677	0.498147	0.0483638	0.494062	0.120899
1.03777	0.496485	0.0453405	0.493869	0.120812
1.03877	0.495043	0.042657	0.493337	0.120064
1.03977	0.493848	0.0403532	0.492927	0.11982
1.04077	0.492924	0.0384625	0.492466	0.119855
1.04177	0.492266	0.0371487	0.491842	0.120056
1.04277	0.491922	0.03629	0.491431	0.119676
1.04377	0.491905	0.0358968	0.49055	0.119463
1.04477	0.492226	0.035972	0.489938	0.119431
1.04577	0.492892	0.0365112	0.489469	0.119208
1.04677	0.493907	0.0375027	0.489016	0.119027
1.04777	0.49527	0.0389277	0.48841	0.118554
1.04877	0.496976	0.0407607	0.48783	0.118773
1.04977	0.499017	0.0429699	0.487005	0.118691
1.05078	0.501379	0.0455179	0.486678	0.118642
1.05178	0.504046	0.0483623	0.485869	0.118427
1.05278	0.506999	0.0514561	0.485391	0.118211
1.05378	0.510212	0.0547492	0.484815	0.117839
1.05478	0.513659	0.0581886	0.48467	0.117637
1.05578	0.517311	0.0617195	0.484173	0.117277
1.05678	0.521136	0.0652866	0.484002	0.117332
1.05778	0.525098	0.0688343	0.483445	0.116895
1.05878	0.529163	0.0723082	0.483081	0.116748
1.05978	0.533292	0.0756556	0.482233	0.116549
1.06078	0.537447	0.0788265	0.48175	0.116632
1.06178	0.541582	0.081916	0.481482	0.116545
1.06278	0.54567	0.0847379	0.481301	0.116387
1.06378	0.549672	0.087252	0.480682	0.116393
1.06478	0.553551	0.0894232	0.480059	0.11621
1.06578	0.557272	0.0912223	0.479478	0.116402
1.06678	0.560801	0.0926257	0.479354	0.115999
1.06778	0.564106	0.0936161	0.478644	0.115924
1.06878	0.567158	0.0941826	0.478334	0.115833
1.06978	0.569931	0.0943204	0.478092	0.115548
1.07079	0.572403	0.0940307	0.477187	0.115372
1.07179	0.574554	0.093321	0.476944	0.115018
1.07279	0.576369	0.092204	0.476394	0.1151
1.07379	0.577839	0.0906982	0.47599	0.115034
1.07479	0.578956	0.0888265	0.475594	0.114631
1.07579	0.579719	0.0866164	0.475215	0.114884
1.07679	0.58013	0.0840992	0.47467	0.114978
1.07779	0.580195	0.0813092	0.474162	0.114918
1.07879	0.579926	0.0782834	0.473754	0.114806
1.07979	0.579337	0.0750607	0.473405	0.114925
1.08079	0.578447	0.0716812	0.472918	0.115055
1.08179	0.577279	0.0683289	0.472638	0.114943
1.08279	0.575863	0.064902	0.472005	0.115004
1.08379	0.574226	0.0614378	0.471699	0.115048
1.08479	0.572399	0.0579721	0.471092	0.114906
1.08579	0.570412	0.0545391	0.470536	0.114885
1.08679	0.5683	0.0511702	0.46995	0.114749
1.08779	0.566094	0.0478943	0.46953	0.114406
1.08879	0.563828	0.0447372	0.469007	0.113919
1.08979	0.561536	0.0417212	0.468712	0.113796
1.0908	0.55925	0.038865	0.468223	0.113543
1.0918	0.557001	0.036184	0.467566	0.11348
1.0928	0.554818	0.0336895	0.466947	0.113366
1.0938	0.552728	0.0313894	0.466343	0.113242
1.0948	0.550756	0.0292883	0.465631	0.112886
1.0958	0.548924	0.0273871	0.465529	0.112633
1.0968	0.547251	0.0256839	0.465023	0.11244
1.0978	0.545752	0.0241742	0.464353	0.112321
1.0988	0.54444	0.0228508	0.463729	0.112033
1.0998	0.543323	0.0217048	0.46357	0.111893
1.1008	0.542408	0.0207254	0.463056	0.111747
1.1018	0.541681	0.0200463	0.462259	0.111196
1.1028	0.541159	0.0195075	0.461693	0.111046
1.1038	0.540838	0.0190935	0.461273	0.110754
1.1048	0.540709	0.0187889	0.460765	0.11067
1.1058	0.540763	0.0185784	0.460139	0.110488
1.1068	0.540987	0.0184478	0.459046	0.110494
1.1078	0.541364	0.0183841	0.458419	0.110331
1.1088	0.541878	0.0183753	0.457519	0.110212
1.1098	0.542511	0.0184115	0.457085	0.109868
1.11081	0.543244	0.0184844	0.456613	0.109585
1.11181	0.544056	0.0185879	0.45623	0.109344
1.11281	0.544928	0.0187178	0.45581	0.109401
1.11381	0.54584	0.0188724	0.455178	0.109372
1.11481	0.546775	0.0190519	0.454507	0.109204
1.11581	0.547714	0.0192588	0.454016	0.108977
1.11681	0.548643	0.0194978	0.453173	0.10882
1.11781	0.549546	0.019775	0.452676	0.10869
1.11881	0.550411	0.0200987	0.451652	0.108352
1.11981	0.55123	0.0204785	0.45095	0.108125
1.12081	0.551993	0.020925	0.450319	0.107906
1.12181	0.552707	0.0215962	0.449919	0.107957
1.12281	0.553362	0.0223575	0.449069	0.107532
1.12381	0.553954	0.0232186	0.448698	0.107178
1.12481	0.554487	0.0241886	0.448061	0.106845
1.12581	0.554961	0.0252763	0.447372	0.106814
1.12681	0.555381	0.0264892	0.446761	0.106698
1.12781	0.555754	0.0278335	0.446194	0.106376
1.12881	0.556085	0.0293139	0.445578	0.106393
1.12981	0.556382	0.0309328	0.444991	0.106264
1.13082	0.556653	0.0326906	0.444435	0.10602
1.13182	0.556907	0.0345853	0.443724	0.105883
1.13282	0.557151	0.0366122	0.442962	0.105811
1.13382	0.557393	0.038764	0.442788	0.105828
1.13482	0.55764	0.0410306	0.442125	0.105845
1.13582	0.557898	0.0433991	0.441456	0.105988
1.13682	0.558172	0.0458542	0.440693	0.105858
1.13782	0.558464	0.048378	0.439961	0.105789
1.13882	0.558777	0.0509501	0.439419	0.105622
1.13982	0.559109	0.0535482	0.439042	0.105441
1.14082	0.559461	0.0561481	0.438631	0.105345
1.14182	0.559837	0.0588735	0.438075	0.105239
1.14282	0.560226	0.0615473	0.437607	0.105405
1.14382	0.560622	0.0641393	0.43723	0.10518
1.14482	0.561014	0.0666188	0.436586	0.105038
1.14582	0.561391	0.0689554	0.436076	0.105202
1.14682	0.561742	0.0711191	0.4354	0.104897
1.14782	0.562053	0.0730809	0.435211	0.104804
1.14882	0.56231	0.0748134	0.434844	0.104271
1.14982	0.562498	0.076291	0.43419	0.104032
1.15083	0.562603	0.0774908	0.433504	0.104199
1.15183	0.562611	0.0783924	0.432947	0.104158
1.15283	0.562509	0.0789788	0.432498	0.103705
1.15383	0.562283	0.0792366	0.431877	0.103732
1.15483	0.561922	0.0791563	0.431452	0.103896
1.15583	0.561419	0.0787323	0.430671	0.103733
1.15683	0.560765	0.0779638	0.430274	0.103836
1.15783	0.559955	0.076854	0.429815	0.103667
1.15883	0.558987	0.075411	0.429235	0.103467
1.15983	0.557862	0.0736473	0.428681	0.103106
1.16083	0.556581	0.0715797	0.428276	0.10311
1.16183	0.555145	0.0693607	0.42772	0.1029
1.16283	0.553573	0.0668835	0.42739	0.102857
1.16383	0.551875	0.0641746	0.427007	0.102939
1.16483	0.550063	0.0612639	0.42662	0.102961
1.16583	0.548154	0.0581841	0.426348	0.103164
1.16683	0.546164	0.0549705	0.425874	0.102882
1.16783	0.54411	0.05166	0.425658	0.102305
1.16883	0.542013	0.0482911	0.425187	0.102241
1.16983	0.539893	0.044903	0.424731	0.102193
1.17084	0.53777	0.0415349	0.4241	0.102271
1.17184	0.535666	0.0382257	0.42376	0.10176
1.17284	0.533601	0.0350135	0.423252	0.101448
1.17384	0.531595	0.0319345	0.422587	0.101241
1.17484	0.529668	0.0290231	0.422084	0.101041
1.17584	0.527836	0.026311	0.421375	0.101115
1.17684	0.526114	0.0238269	0.420938	0.101175
1.17784	0.524517	0.0215961	0.420285	0.10085
1.17884	0.523056	0.0196402	0.41981	0.10093
1.17984	0.521738	0.0179766	0.418965	0.100972
1.18084	0.520569	0.0166188	0.418127	0.100853
1.18184	0.51956	0.0157012	0.418011	0.100541
1.18284	0.518705	0.0151023	0.417439	0.100197
1.18384	0.518	0.0148199	0.416974	0.100065
1.18484	0.517438	0.0148479	0.416593	0.100076
1.18584	0.517008	0.0151757	0.415995	0.100239
1.18684	0.516697	0.0157891	0.415579	0.100297
1.18784	0.516489	0.0166702	0.414824	0.100197
1.18884	0.516365	0.017798	0.414651	0.0999009
1.18984	0.516305	0.0191488	0.414158	0.0996989
1.19085	0.516286	0.0206966	0.413461	0.0997151
1.19185	0.516285	0.0224137	0.412934	0.0994334
1.19285	0.516278	0.024271	0.41217	0.099394
1.19385	0.51624	0.0262392	0.411769	0.0991351
1.19485	0.516148	0.0282887	0.411244	0.0991078
1.19585	0.515976	0.0303904	0.410683	0.0990795
1.19685	0.515704	0.0325163	0.409996	0.0991109
1.19785	0.515309	0.0346402	0.409582	0.0991358
1.19885	0.514774	0.0367377	0.40924	0.0987706
1.19985	0.514083	0.0387871	0.408501	0.0985607
1.20085	0.513222	0.0407694	0.40818	0.09829
1.20185	0.512189	0.0428101	0.407719	0.0978812
1.20285	0.510972	0.0447547	0.407328	0.0976792
1.20385	0.509568	0.0465919	0.406937	0.097755
1.20485	0.507976	0.0483139	0.406743	0.097587
1.20585	0.506202	0.0499167	0.405791	0.0975538
1.20685	0.504252	0.0513994	0.405222	0.0972369
1.20785	0.502138	0.052765	0.404732	0.097095
1.20885	0.499874	0.0540192	0.404445	0.0971985
1.20985	0.49748	0.0551708	0.403911	0.0969064
1.21086	0.494975	0.0562312	0.40331	0.0970736
1.21186	0.492384	0.0572139	0.403019	0.0967201
1.21286	0.489733	0.0581342	0.402907	0.0966315
1.21386	0.487049	0.0590086	0.402619	0.0966509
1.21486	0.484362	0.0598546	0.402033	0.0966156
1.21586	0.481702	0.06069	0.401297	0.0966107
1.21686	0.4791	0.0615323	0.400597	0.0966203
1.21786	0.476585	0.0623986	0.399716	0.0968272
1.21886	0.474189	0.0633048	0.399211	0.0968592
1.21986	0.471938	0.0642651	0.398874	0.0965132
1.22086	0.469859	0.0652921	0.398208	0.0961778
1.22186	0.467985	0.0665314	0.398079	0.096089
1.22286	0.466331	0.0678547	0.397558	0.0959153
1.22386	0.464916	0.0692639	0.396953	0.0955736
1.22486	0.463753	0.0707575	0.396637	0.0954304
1.22586	0.462853	0.0723308	0.39604	0.0955267
1.22686	0.46222	0.0739755	0.395673	0.0953993
1.22786	0.461856	0.0756799	0.395234	0.0953453
1.22886	0.461756	0.0774286	0.39432	0.0950324
1.22986	0.461912	0.0792032	0.394044	0.0950711
1.23087	0.46231	0.0809823	0.39379	0.0948475
1.23187	0.462933	0.0827415	0.393421	0.0947039
1.23287	0.463759	0.0844542	0.393146	0.094086
1.23387	0.464761	0.0860915	0.392667	0.0938707
1.23487	0.465908	0.0876235	0.39203	0.0940206
1.23587	0.467169	0.0890187	0.391274	0.0937581
1.23687	0.468507	0.0902454	0.390587	0.0936086
1.23787	0.469883	0.091272	0.390192	0.0933544
1.23887	0.471257	0.0920674	0.389814	0.0931151
1.23987	0.472589	0.092602	0.389346	0.0930047
1.24087	0.473837	0.0928475	0.3885	0.0929751
1.24187	0.474971	0.0929118	0.388212	0.0928029
1.24287	0.475942	0.0926355	0.387787	0.0927993
1.24387	0.47671	0.091997	0.387247	0.0924533
1.24487	0.477239	0.0909782	0.386815	0.0923822
1.24587	0.477496	0.0895653	0.386049	0.0924208
1.24687	0.477449	0.0877491	0.385671	0.0920745
1.24787	0.477074	0.0855249	0.385121	0.0919488
1.24887	0.476347	0.0828931	0.384316	0.0915809
1.24987	0.475253	0.0798591	0.383614	0.0915071
1.25088	0.47378	0.0764334	0.383006	0.0914392
1.25188	0.471923	0.0726316	0.382431	0.0911339
1.25288	0.469681	0.068474	0.381764	0.0909032
1.25388	0.467061	0.0639858	0.381055	0.0906303
1.25488	0.464076	0.0591967	0.38057	0.0906955
1.25588	0.460744	0.0541407	0.379803	0.0903266
1.25688	0.457089	0.0488554	0.37959	0.0903466
1.25788	0.453141	0.0433818	0.379051	0.0901121
1.25888	0.448934	0.037764	0.378666	0.0901676
1.25988	0.44451	0.0320482	0.378056	0.0903448
1.26088	0.439911	0.0262827	0.377682	0.0900246
1.26188	0.435181	0.0206453	0.37773	0.0900371
1.26288	0.430377	0.0150557	0.377509	0.0898554
1.26388	0.425554	0.00956146	0.376942	0.089807
1.26488	0.420765	0.00420933	0.376648	0.0899798
1.26588	0.416067	-0.000955096	0.376068	0.0898721
1.26688	0.411514	-0.00588824	0.37593	0.0899907
1.26788	0.407162	-0.010549	0.375556	0.0895478
1.26888	0.403062	-0.0148995	0.374808	0.0893662
1.26988	0.399265	-0.0189053	0.374457	0.0892401
1.27089	0.395818	-0.022536	0.373957	0.0890495
1.27189	0.392763	-0.0257658	0.373314	0.0888426
1.27289	0.390137	-0.0285735	0.372714	0.0892374
1.27389	0.387974	-0.030943	0.372183	0.0893428
1.27489	0.386299	-0.0328634	0.371694	0.0892572
1.27589	0.385132	-0.0343292	0.370928	0.0890639
1.27689	0.384486	-0.0353402	0.370723	0.0892109
1.27789	0.384367	-0.0359016	0.370145	0.089129
1.27889	0.384774	-0.0360238	0.369716	0.0888268
1.27989	0.385697	-0.0357222	0.369197	0.0886977
1.28089	0.387121	-0.0350171	0.36887	0.0883602
1.28189	0.389017	-0.0338086	0.368667	0.0882057
1.28289	0.391363	-0.0322526	0.36835	0.087954
1.28389	0.394124	-0.0303839	0.367702	0.0877698
1.28489	0.397257	-0.0282404	0.367324	0.087821
1.28589	0.400713	-0.0258628	0.367027	0.0878163
1.28689	0.404439	-0.0232938	0.366508	0.0880513
1.28789	0.408377	-0.0205778	0.366088	0.087836
1.28889	0.412467	-0.01776	0.365729	0.087616
1.28989	0.416646	-0.0148863	0.365446	0.087559
1.2909	0.420848	-0.0120021	0.365057	0.0875868
1.2919	0.425008	-0.00915212	0.364914	0.0874679
1.2929	0.429063	-0.00637967	0.364476	0.0872721
1.2939	0.432948	-0.0037261	0.364319	0.0872706
1.2949	0.436603	-0.00123026	0.363529	0.0872605
1.2959	0.439969	0.00107198	0.362955	0.0870135
1.2969	0.442994	0.00314818	0.362109	0.0867249
1.2979	0.445627	0.00496975	0.361267	0.0866062
1.2989	0.447827	0.00651229	0.360749	0.0865993
1.2999	0.449557	0.00775587	0.360412	0.0865017
1.3009	0.450785	0.00868525	0.359976	0.0862313
1.3019	0.45148	0.00935792	0.359441	0.0863064
1.3029	0.451638	0.00968962	0.35906	0.0864138
1.3039	0.45125	0.0096792	0.358662	0.0862239
1.3049	0.450318	0.0093308	0.358242	0.0858802
1.3059	0.448848	0.00865368	0.357607	0.0860175
1.3069	0.446856	0.00766198	0.357271	0.0855998
1.3079	0.444365	0.00637436	0.356865	0.085662
1.3089	0.441404	0.00481366	0.356589	0.0856275
1.3099	0.438007	0.00300639	0.356121	0.0856629
1.31091	0.434218	0.000982247	0.355568	0.0858212
1.31191	0.430081	-0.00122643	0.35514	0.085616
1.31291	0.425649	-0.00358521	0.354852	0.0855924
1.31391	0.420974	-0.00605822	0.354346	0.0850282
1.31491	0.416114	-0.00860868	0.353839	0.0847052
1.31591	0.411128	-0.0111995	0.353208	0.084602
1.31691	0.406076	-0.013794	0.352872	0.0844634
1.31791	0.401018	-0.0163561	0.35205	0.0848554
1.31891	0.396012	-0.0188513	0.351495	0.0847212
1.31991	0.391116	-0.0212469	0.351186	0.0844777
1.32091	0.386386	-0.0235124	0.350259	0.0844371
1.32191	0.38186	-0.0255521	0.349604	0.0846183
1.32291	0.377601	-0.0274197	0.349026	0.0846621
1.32391	0.373651	-0.0290941	0.348224	0.0847886
1.32491	0.37005	-0.0305571	0.347457	0.0848895
1.32591	0.366829	-0.0317933	0.347276	0.0851211
1.32691	0.364017	-0.0327907	0.346956	0.0850002
1.32791	0.361633	-0.0335403	0.346604	0.0850538
1.32891	0.359691	-0.0340361	0.346275	0.0850261
1.32991	0.358201	-0.0342754	0.34581	0.0844113
1.33092	0.357164	-0.0342581	0.345225	0.0844706
1.33192	0.356576	-0.033987	0.344452	0.0841391
1.33292	0.356426	-0.0334674	0.344025	0.0841179
1.33392	0.356699	-0.0327068	0.343508	0.0837706
1.33492	0.357376	-0.0317146	0.342476	0.0838139
1.33592	0.358429	-0.0305022	0.342023	0.0836338
1.33692	0.359831	-0.029082	0.341654	0.0838082
1.33792	0.361548	-0.0274678	0.341378	0.0838869
1.33892	0.363545	-0.0256742	0.341214	0.0840667
1.33992	0.365783	-0.0237159	0.340698	0.0839484
1.34092	0.368222	-0.0216083	0.340488	0.0838736
1.34192	0.370809	-0.0193047	0.339772	0.0836128
1.34292	0.373518	-0.0168919	0.339217	0.0838415
1.34392	0.376308	-0.0143848	0.33891	0.0839216
1.34492	0.379138	-0.0117977	0.338442	0.0837111
1.34592	0.38197	-0.00914366	0.338026	0.0836036
1.34692	0.384766	-0.00643463	0.337888	0.0835809
1.34792	0.387492	-0.00368163	0.337244	0.0833092
1.34892	0.390115	-0.000894673	0.336705	0.0831088
1.34992	0.392606	0.00191709	0.336274	0.0828861
1.35093	0.394939	0.00474522	0.335698	0.0824232
1.35193	0.397091	0.00758185	0.335453	0.0822081
1.35293	0.399044	0.0104194	0.335309	0.0822339
1.35393	0.400781	0.0132506	0.335115	0.0821813
1.35493	0.402292	0.016068	0.334661	0.0820859
1.35593	0.40357	0.0188639	0.334144	0.0820047
1.35693	0.40461	0.0216304	0.333684	0.0817218
1.35793	0.405413	0.0243587	0.333171	0.0816726
1.35893	0.405981	0.0270395	0.332526	0.0819332
1.35993	0.406321	0.0296627	0.331902	0.0820852
1.36093	0.406443	0.0322172	0.331756	0.0817882
1.36193	0.406347	0.0347504	0.331552	0.0818939
1.36293	0.406061	0.0371809	0.331052	0.0816692
1.36393	0.405604	0.0394945	0.330701	0.0816129
1.36493	0.404993	0.0416769	0.330524	0.0817646
1.36593	0.404248	0.0437138	0.330064	0.0816687
1.36693	0.403392	0.0455906	0.329762	0.0815305
1.36793	0.402446	0.0472932	0.329359	0.0813543
1.36893	0.401433	0.0488079	0.328637	0.0814568
1.36993	0.400375	0.0501217	0.328338	0.0815322
1.37094	0.399294	0.0512223	0.327534	0.0810798
1.37194	0.398213	0.0520988	0.326802	0.0809391
1.37294	0.397154	0.0527418	0.326143	0.0808325
1.37394	0.396136	0.0531434	0.325806	0.0806203
1.37494	0.395179	0.0532978	0.325557	0.0805248
1.37594	0.3943	0.0532013	0.325362	0.0804447
1.37694	0.393517	0.0528524	0.325037	0.0802209
1.37794	0.392843	0.0522522	0.324663	0.0799989
1.37894	0.392292	0.0514045	0.324737	0.0800569
1.37994	0.391874	0.0503154	0.324395	0.0801825
1.38094	0.391598	0.048994	0.323758	0.0801461
1.38194	0.391464	0.0475206	0.323472	0.0800802
1.38294	0.391484	0.0458296	0.323101	0.0797851
1.38394	0.391659	0.0439369	0.322561	0.0794913
1.38494	0.391989	0.0418613	0.322124	0.0794643
1.38594	0.392472	0.0396235	0.321694	0.0791933
1.38694	0.393102	0.0372466	0.321618	0.0789167
1.38794	0.393872	0.0347552	0.321591	0.0791769
1.38894	0.394773	0.0321751	0.32118	0.0788198
1.38994	0.395793	0.029533	0.320533	0.0788027
1.39095	0.396919	0.0268559	0.320129	0.0784924
1.39195	0.398134	0.0241705	0.319515	0.0783263
1.39295	0.399423	0.0215032	0.319135	0.0784759
1.39395	0.400767	0.0188792	0.318772	0.0787886
1.39495	0.402146	0.0163222	0.317903	0.0785228
1.39595	0.40354	0.0138543	0.317127	0.0781719
1.39695	0.404928	0.0114955	0.316448	0.0781946
1.39795	0.406289	0.00926334	0.315752	0.0779913
1.39895	0.4076	0.00717293	0.315271	0.0780671
1.39995	0.408842	0.00523674	0.314681	0.0780692
1.40095	0.409994	0.0034646	0.314259	0.0781506
1.40195	0.41103	0.00192817	0.313817	0.0780942
1.40295	0.41194	0.00055735	0.313618	0.0777078
1.40395	0.412706	-0.000646081	0.313309	0.0776097
1.40495	0.413315	-0.00168199	0.313067	0.0776746
1.40595	0.413754	-0.00255167	0.312897	0.0776614
1.40695	0.414013	-0.00325751	0.312632	0.0777545
1.40795	0.414087	-0.00380271	0.312149	0.0779127
1.40895	0.41397	-0.00419092	0.311791	0.0776829
1.40995	0.413664	-0.00442591	0.311208	0.0776174
1.41096	0.413171	-0.00451125	0.310596	0.0774551
1.41196	0.412497	-0.00444999	0.310122	0.0776091
1.41296	0.411653	-0.00424439	0.309491	0.0774329
1.41396	0.410652	-0.00389566	0.309313	0.077535
1.41496	0.409512	-0.00340379	0.308793	0.0774712
1.41596	0.408252	-0.00276742	0.308069	0.0773524
1.41696	0.406896	-0.00198377	0.307842	0.0772734
1.41796	0.40547	-0.00104866	0.307291	0.0773176
1.41896	0.404003	4.34035e-05	0.306763	0.0775314
1.41996	0.402525	0.00129907	0.306696	0.0772027
1.42096	0.401068	0.0027259	0.306272	0.0773749
1.42196	0.399668	0.00439232	0.306011	0.0772735
1.42296	0.398356	0.00623675	0.305586	0.0774068
1.42396	0.397166	0.00826678	0.304881	0.0773214
1.42496	0.396131	0.0104897	0.304172	0.0773646
1.42596	0.395284	0.0129118	0.303747	0.0772519
1.42696	0.394654	0.0155381	0.30268	0.0769272
1.42796	0.39427	0.0183713	0.302186	0.0768488
1.42896	0.394156	0.0214116	0.301899	0.0768322
1.42996	0.394334	0.0246557	0.301578	0.0768024
1.43097	0.394821	0.0280967	0.301155	0.0763157
1.43197	0.39563	0.0317233	0.300856	0.0760868
1.43297	0.39677	0.0355197	0.300241	0.0761234
1.43397	0.398244	0.0394649	0.299821	0.0761149
1.43497	0.400048	0.0435329	0.299528	0.0761368
1.43597	0.402177	0.0476925	0.299021	0.0760126
1.43697	0.404616	0.0519076	0.298886	0.0760885
1.43797	0.407348	0.0561369	0.298945	0.0759437
1.43897	0.410348	0.0603351	0.2989	0.0760016
1.43997	0.413587	0.0644527	0.298689	0.0756867
1.44097	0.417034	0.0684373	0.298352	0.0756028
1.44197	0.42065	0.0722895	0.297761	0.0753374
1.44297	0.424395	0.0758887	0.297442	0.0756513
1.44397	0.428224	0.0791778	0.296868	0.0753105
1.44497	0.432091	0.0821013	0.296461	0.0751171
1.44597	0.435948	0.0846057	0.296106	0.075095
1.44697	0.439747	0.0866418	0.295928	0.0752017
1.44797	0.443439	0.0881649	0.295513	0.075122
1.44897	0.446977	0.0891369	0.295268	0.0748047
1.44997	0.450316	0.0895271	0.294886	0.0745471
1.45098	0.453412	0.0893134	0.294249	0.0745159
1.45198	0.456226	0.0884833	0.293991	0.0747824
1.45298	0.458722	0.0870348	0.293806	0.074815
1.45398	0.46087	0.0849774	0.293009	0.0748011
1.45498	0.462644	0.0823323	0.292362	0.0747318
1.45598	0.464024	0.0791331	0.292138	0.0747826
1.45698	0.464997	0.0754255	0.292099	0.0750082
1.45798	0.465557	0.0712678	0.291665	0.074822
1.45898	0.465704	0.0667304	0.291556	0.0743461
1.45998	0.465443	0.0618947	0.29129	0.0742647
1.46098	0.46479	0.0568531	0.290671	0.0741233
1.46198	0.463772	0.0517746	0.290293	0.0742804
1.46298	0.462405	0.0466916	0.289819	0.0743991
1.46398	0.460724	0.0417207	0.289673	0.0746174
1.46498	0.458766	0.036984	0.289019	0.0745039
1.46598	0.456572	0.0326073	0.288691	0.074276
1.46698	0.454189	0.0287184	0.288339	0.074475
1.46798	0.451667	0.0254445	0.288047	0.0744675
1.46898	0.449059	0.0229102	0.287517	0.074428
1.46998	0.446416	0.0212355	0.286976	0.0742685
1.47099	0.443794	0.0205332	0.28686	0.0741082
1.47199	0.441245	0.0209071	0.286613	0.0741671
1.47299	0.438822	0.0224499	0.286113	0.0740889
1.47399	0.436575	0.0252409	0.285903	0.0738773
1.47499	0.43455	0.0293448	0.285555	0.0739266
1.47599	0.43279	0.03481	0.284874	0.0739375
1.47699	0.431333	0.0416673	0.284582	0.0738858
1.47799	0.430212	0.0499291	0.284217	0.0741111
1.47899	0.429454	0.0595885	0.283843	0.0742773
1.47999	0.429079	0.070619	0.283571	0.0742244
1.48099	0.429101	0.082975	0.282724	0.0744379
1.48199	0.429543	0.0966689	0.282305	0.074619
1.48299	0.430386	0.111527	0.282359	0.0746232
1.48399	0.431624	0.127449	0.282132	0.0747471
1.48499	0.433242	0.144317	0.281642	0.0746708
1.48599	0.435223	0.162	0.281229	0.0745168
1.48699	0.437538	0.180354	0.280895	0.074361
1.48799	0.440159	0.199227	0.280666	0.0742746
1.48899	0.443049	0.218458	0.280338	0.0741631
1.48999	0.446169	0.237879	0.279773	0.0741867
1.491	0.449476	0.257322	0.279635	0.0741026
1.492	0.452924	0.276615	0.279392	0.0738984
1.493	0.456466	0.295592	0.27917	0.0737503
1.494	0.460056	0.31409	0.278853	0.0741312
1.495	0.463644	0.331953	0.278571	0.0741327
1.496	0.467185	0.349034	0.278165	0.0737427
1.497	0.470633	0.365199	0.277966	0.0736728
1.498	0.473947	0.380327	0.277694	0.073767
1.499	0.477085	0.394313	0.277351	0.0734943
[truncated: 1 more rows]
