# Supplementary material for: Evidence accumulation relates to perceptual consciousness and monitoring
Source: Nat Commun. 2021 May 31;12:3261. doi: 10.1038/s41467-021-23540-y (PMC8166835; doi:10.1038/s41467-021-23540-y)
Supplement: Supplementary file 4 — Source Data [file 41467_2021_23540_MOESM4_ESM.zip › Supplementary Data/SFig.5_16.xls]

## Sheet: Sheet1
t	erphit	erpmiss	simhit	simmiss
-0.5	-0.127932	0.0167516	-0.0634227	-0.0540167
-0.498999	-0.124584	0.0204194	-0.0633214	-0.0530499
-0.497999	-0.12169	0.0228943	-0.0634607	-0.0530491
-0.496998	-0.119292	0.0241512	-0.0633691	-0.0537568
-0.495998	-0.117428	0.0241784	-0.0628141	-0.0541153
-0.494997	-0.11613	0.0229782	-0.0622913	-0.0541512
-0.493997	-0.115427	0.0205664	-0.0622745	-0.0537343
-0.492996	-0.115341	0.0169731	-0.0620855	-0.0538252
-0.491996	-0.115885	0.0122416	-0.0624884	-0.0541788
-0.490995	-0.117065	0.00642844	-0.0625297	-0.053545
-0.489995	-0.118879	-0.000397121	-0.0616075	-0.0532391
-0.488994	-0.121315	-0.00815399	-0.0620485	-0.0529255
-0.487994	-0.124353	-0.01675	-0.061722	-0.0518753
-0.486993	-0.12796	-0.0260831	-0.0618326	-0.0525071
-0.485993	-0.132095	-0.0360423	-0.0618107	-0.0518995
-0.484992	-0.136708	-0.0465088	-0.0609241	-0.0516763
-0.483992	-0.141738	-0.057358	-0.0601963	-0.0519027
-0.482991	-0.147114	-0.06846	-0.0607758	-0.0520102
-0.481991	-0.152758	-0.0796822	-0.0603191	-0.0520732
-0.48099	-0.158584	-0.09089	-0.0594664	-0.0521997
-0.47999	-0.164496	-0.101949	-0.0594333	-0.0512078
-0.478989	-0.170014	-0.112294	-0.0596015	-0.0517
-0.477989	-0.175423	-0.122233	-0.0595417	-0.051971
-0.476988	-0.180625	-0.13165	-0.0594543	-0.0523118
-0.475988	-0.185517	-0.140436	-0.0590023	-0.0528107
-0.474987	-0.189999	-0.148488	-0.0594051	-0.053115
-0.473987	-0.19397	-0.155715	-0.0586852	-0.0531971
-0.472986	-0.197336	-0.162036	-0.0586105	-0.0537097
-0.471986	-0.200007	-0.167384	-0.0580449	-0.0532571
-0.470985	-0.201898	-0.171703	-0.0583244	-0.0533691
-0.469985	-0.202935	-0.174952	-0.0590404	-0.0530914
-0.468984	-0.203055	-0.177105	-0.059683	-0.0539597
-0.467984	-0.202204	-0.178153	-0.058936	-0.0546053
-0.466983	-0.200342	-0.1781	-0.059194	-0.0540492
-0.465983	-0.197444	-0.176966	-0.0591541	-0.0535071
-0.464982	-0.193497	-0.174788	-0.0591839	-0.0533401
-0.463982	-0.188505	-0.171616	-0.059259	-0.0516736
-0.462981	-0.182487	-0.167515	-0.0585022	-0.0515997
-0.461981	-0.175478	-0.162564	-0.0576136	-0.0513743
-0.46098	-0.167528	-0.156854	-0.0565588	-0.0505146
-0.45998	-0.158701	-0.150487	-0.0569056	-0.0508195
-0.458979	-0.148643	-0.143137	-0.0564517	-0.0501527
-0.457979	-0.137893	-0.13537	-0.0566626	-0.051457
-0.456978	-0.126562	-0.127318	-0.0574203	-0.052011
-0.455978	-0.114771	-0.119119	-0.056788	-0.0522499
-0.454977	-0.102651	-0.110914	-0.0561806	-0.052765
-0.453977	-0.0903373	-0.102846	-0.0560745	-0.0530783
-0.452976	-0.0779715	-0.0950532	-0.0561811	-0.0525585
-0.451976	-0.0656976	-0.087674	-0.0562683	-0.05145
-0.450975	-0.0536603	-0.0808401	-0.0570079	-0.0512308
-0.449975	-0.0420029	-0.0746765	-0.0569131	-0.0518839
-0.448974	-0.0308649	-0.0692992	-0.0565109	-0.0515826
-0.447974	-0.0203801	-0.0648139	-0.0567628	-0.0519123
-0.446973	-0.010674	-0.0613137	-0.0565034	-0.0519186
-0.445973	-0.00186267	-0.0588783	-0.0569289	-0.0528065
-0.444972	0.00595001	-0.0575724	-0.0562315	-0.0517186
-0.443972	0.0126735	-0.0574448	-0.0555601	-0.0510547
-0.442971	0.0182323	-0.0585274	-0.0559246	-0.0518337
-0.441971	0.0225673	-0.0608347	-0.0557274	-0.0523485
-0.44097	0.0256363	-0.0643631	-0.0549051	-0.0519281
-0.43997	0.0274155	-0.0690916	-0.0545947	-0.0522587
-0.438969	0.0283245	-0.0745168	-0.0545163	-0.0517085
-0.437969	0.0279393	-0.0810563	-0.0535434	-0.052495
-0.436968	0.0262839	-0.0886452	-0.0538416	-0.0523451
-0.435968	0.0234004	-0.0972027	-0.0540777	-0.0522557
-0.434967	0.0193482	-0.106634	-0.0535545	-0.0527402
-0.433967	0.0142026	-0.11683	-0.0542289	-0.0527164
-0.432966	0.00805393	-0.12767	-0.0551359	-0.0517993
-0.431966	0.00100568	-0.139026	-0.0549723	-0.052028
-0.430965	-0.00682733	-0.150758	-0.053554	-0.051691
-0.429965	-0.0153208	-0.162724	-0.0534234	-0.0515007
-0.428964	-0.0243432	-0.174774	-0.0524647	-0.0511235
-0.427964	-0.0337577	-0.186761	-0.0521509	-0.0509337
-0.426963	-0.0434247	-0.198533	-0.0525203	-0.0514099
-0.425963	-0.0532041	-0.209945	-0.0522097	-0.051502
-0.424962	-0.0629571	-0.220854	-0.052415	-0.0516398
-0.423962	-0.0725491	-0.231124	-0.051413	-0.0516201
-0.422961	-0.0818512	-0.240626	-0.051411	-0.0515831
-0.421961	-0.0907423	-0.249244	-0.0514896	-0.0517513
-0.42096	-0.0991108	-0.256871	-0.0517994	-0.0504882
-0.41996	-0.106857	-0.263412	-0.0513609	-0.0499241
-0.418959	-0.113491	-0.268335	-0.0509183	-0.0495466
-0.417959	-0.119349	-0.272041	-0.0501507	-0.0490536
-0.416958	-0.124377	-0.274487	-0.0508225	-0.0482579
-0.415958	-0.128538	-0.275648	-0.0508293	-0.0481564
-0.414957	-0.131811	-0.275515	-0.0504289	-0.047976
-0.413957	-0.13419	-0.274093	-0.0490076	-0.0467871
-0.412956	-0.135683	-0.271406	-0.0489159	-0.0481557
-0.411956	-0.136314	-0.267492	-0.0487027	-0.0488808
-0.410955	-0.136122	-0.262405	-0.0484389	-0.0491389
-0.409955	-0.135156	-0.256211	-0.0473897	-0.0483839
-0.408954	-0.133481	-0.248991	-0.0471101	-0.0483354
-0.407954	-0.131168	-0.240837	-0.0476518	-0.0484344
-0.406953	-0.1283	-0.231851	-0.048114	-0.0482423
-0.405953	-0.124965	-0.222145	-0.0477274	-0.0479964
-0.404952	-0.121256	-0.211837	-0.048068	-0.0476621
-0.403952	-0.11727	-0.201051	-0.0475789	-0.0473763
-0.402951	-0.113105	-0.189914	-0.048204	-0.0470531
-0.401951	-0.108858	-0.178555	-0.0488307	-0.0470681
-0.40095	-0.104623	-0.167104	-0.048988	-0.0469575
-0.39995	-0.100489	-0.155688	-0.0498045	-0.047103
-0.398949	-0.0961191	-0.143947	-0.0491952	-0.0474547
-0.397949	-0.0920205	-0.132498	-0.0492697	-0.0469533
-0.396948	-0.0882663	-0.121461	-0.04718	-0.0454249
-0.395948	-0.0849194	-0.110949	-0.0482548	-0.045095
-0.394947	-0.0820313	-0.101066	-0.0475921	-0.0436117
-0.393947	-0.0796408	-0.0919063	-0.0463992	-0.0433836
-0.392946	-0.0777745	-0.0835515	-0.0464495	-0.0437889
-0.391946	-0.0764454	-0.0760721	-0.0468645	-0.0431228
-0.390945	-0.0756542	-0.0695262	-0.0473318	-0.0422429
-0.389945	-0.0753882	-0.0639588	-0.0469595	-0.0425493
-0.388944	-0.0756229	-0.0594019	-0.0464446	-0.0428032
-0.387944	-0.076322	-0.0558743	-0.0455033	-0.0426909
-0.386943	-0.0774385	-0.0533819	-0.0454924	-0.0430866
-0.385943	-0.0789159	-0.0519176	-0.0448478	-0.0430251
-0.384942	-0.080689	-0.0514618	-0.0440849	-0.0429847
-0.383942	-0.0826858	-0.0519832	-0.0437405	-0.0426768
-0.382941	-0.0848285	-0.0534387	-0.0441222	-0.0416529
-0.381941	-0.0870354	-0.0557749	-0.0435338	-0.041147
-0.38094	-0.0892222	-0.0589286	-0.0432913	-0.0420537
-0.37994	-0.0913042	-0.0628274	-0.0427951	-0.0420888
-0.378939	-0.0928291	-0.0669244	-0.0429077	-0.0414226
-0.377939	-0.094093	-0.0716097	-0.0440134	-0.0412723
-0.376938	-0.0950248	-0.0767986	-0.0440837	-0.0407771
-0.375938	-0.0955591	-0.0824016	-0.0440137	-0.0410996
-0.374937	-0.0956374	-0.0883257	-0.0444431	-0.0407281
-0.373937	-0.0952095	-0.0944755	-0.0446059	-0.0404173
-0.372936	-0.0942345	-0.100754	-0.044838	-0.0408667
-0.371936	-0.0926819	-0.107064	-0.0447834	-0.0410241
-0.370935	-0.0905325	-0.113311	-0.0445086	-0.0410357
-0.369935	-0.0877789	-0.119398	-0.0448635	-0.0402475
-0.368934	-0.0844256	-0.125237	-0.0465321	-0.0401982
-0.367934	-0.0804897	-0.130738	-0.04597	-0.0400381
-0.366933	-0.0760002	-0.135821	-0.0443379	-0.0395431
-0.365933	-0.0709982	-0.140406	-0.0441442	-0.0402299
-0.364932	-0.0655362	-0.144424	-0.0433519	-0.0393126
-0.363932	-0.0596773	-0.147811	-0.0431282	-0.0387867
-0.362931	-0.0534942	-0.150508	-0.0432416	-0.0390625
-0.361931	-0.0470685	-0.152467	-0.043506	-0.0386402
-0.36093	-0.0404888	-0.153647	-0.0436619	-0.0382898
-0.35993	-0.0338498	-0.154014	-0.0439659	-0.0378676
-0.358929	-0.0268879	-0.153119	-0.043825	-0.0371293
-0.357929	-0.0200806	-0.151383	-0.0435963	-0.0362905
-0.356928	-0.0135369	-0.148807	-0.04294	-0.0354752
-0.355928	-0.00736483	-0.145399	-0.0423099	-0.0355789
-0.354927	-0.00166985	-0.141176	-0.0410613	-0.0345634
-0.353927	0.00344686	-0.136163	-0.0409234	-0.0349632
-0.352926	0.00789002	-0.130394	-0.0406283	-0.0340109
-0.351926	0.0115718	-0.12391	-0.0401065	-0.0338586
-0.350925	0.0144134	-0.11676	-0.0392984	-0.0341417
-0.349925	0.0163461	-0.108999	-0.0395356	-0.0322249
-0.348924	0.0173127	-0.100689	-0.0386609	-0.0323303
-0.347924	0.0172685	-0.0919001	-0.0393371	-0.03277
-0.346923	0.0161822	-0.0827048	-0.0387604	-0.0333576
-0.345923	0.0140365	-0.073182	-0.0389857	-0.0330674
-0.344922	0.0108285	-0.0634146	-0.0385085	-0.0327869
-0.343922	0.0065701	-0.0534884	-0.0389817	-0.0323609
-0.342921	0.00128817	-0.0434917	-0.0386086	-0.0323354
-0.341921	-0.00497596	-0.0335145	-0.0385928	-0.0322518
-0.34092	-0.0121667	-0.0236472	-0.038579	-0.0313494
-0.33992	-0.0202149	-0.0139799	-0.0384136	-0.0297753
-0.338919	-0.0286167	-0.00413917	-0.0382572	-0.0303912
-0.337919	-0.0377142	0.00531195	-0.0380679	-0.0300891
-0.336918	-0.0474103	0.014282	-0.037985	-0.0289181
-0.335918	-0.0575988	0.0226837	-0.0378076	-0.0282436
-0.334917	-0.0681656	0.0304349	-0.0378992	-0.0277764
-0.333917	-0.0789907	0.0374596	-0.037443	-0.0287788
-0.332916	-0.0899498	0.0436882	-0.0371132	-0.0288033
-0.331916	-0.100916	0.0490588	-0.0370422	-0.0281082
-0.330915	-0.111762	0.0535175	-0.0366347	-0.0280352
-0.329915	-0.122362	0.0570191	-0.0362692	-0.0266984
-0.328914	-0.132594	0.0595278	-0.0375226	-0.0253975
-0.327914	-0.142339	0.0610174	-0.0360752	-0.0241819
-0.326913	-0.151487	0.0614718	-0.0349733	-0.0236532
-0.325913	-0.159935	0.0608852	-0.0340824	-0.0244658
-0.324912	-0.167591	0.0592625	-0.0342667	-0.0253857
-0.323912	-0.174371	0.0566193	-0.0339046	-0.0257493
-0.322911	-0.180207	0.0529816	-0.0334775	-0.026381
-0.321911	-0.185041	0.0483862	-0.0345002	-0.0255089
-0.32091	-0.188829	0.0428798	-0.0344084	-0.026358
-0.31991	-0.191541	0.0365193	-0.0343347	-0.0257863
-0.318909	-0.192767	0.0298317	-0.0343366	-0.02554
-0.317909	-0.192913	0.0224186	-0.0340047	-0.0258855
-0.316908	-0.192	0.0143549	-0.0345254	-0.0259326
-0.315908	-0.19006	0.00572336	-0.0352463	-0.0250922
-0.314907	-0.187137	-0.00338715	-0.0349315	-0.0242538
-0.313907	-0.183287	-0.0128821	-0.0346819	-0.0249858
-0.312906	-0.178577	-0.0226627	-0.0341589	-0.0248119
-0.311906	-0.173084	-0.0326268	-0.0333907	-0.0236765
-0.310905	-0.166892	-0.0426705	-0.0328839	-0.0235509
-0.309905	-0.160093	-0.052689	-0.0326095	-0.0234831
-0.308904	-0.152783	-0.062578	-0.031881	-0.0236645
-0.307904	-0.145063	-0.0722349	-0.0308927	-0.0239119
-0.306903	-0.137035	-0.0815599	-0.0303153	-0.0239185
-0.305903	-0.128803	-0.0904576	-0.0318045	-0.0230944
-0.304902	-0.120468	-0.0988372	-0.0316588	-0.0223219
-0.303902	-0.11213	-0.106615	-0.0304007	-0.0225484
-0.302901	-0.103885	-0.113713	-0.0294077	-0.021663
-0.301901	-0.0958223	-0.120062	-0.0292784	-0.0214131
-0.3009	-0.0880251	-0.125602	-0.0295928	-0.0215641
-0.2999	-0.0805691	-0.130281	-0.0300866	-0.0216125
-0.298899	-0.0731534	-0.133646	-0.0298569	-0.020919
-0.297899	-0.0662151	-0.136087	-0.0290845	-0.0213762
-0.296898	-0.0598075	-0.137591	-0.0281893	-0.0211542
-0.295898	-0.0539732	-0.138155	-0.0280831	-0.0205078
-0.294897	-0.0487441	-0.137787	-0.0286832	-0.0195796
-0.293897	-0.0441408	-0.136506	-0.029276	-0.0195778
-0.292896	-0.0401736	-0.134342	-0.0292344	-0.0204357
-0.291896	-0.0368425	-0.131332	-0.0282947	-0.0204499
-0.290895	-0.0341375	-0.127527	-0.0291807	-0.0205155
-0.289895	-0.0320399	-0.122982	-0.0284988	-0.0209481
-0.288894	-0.0305228	-0.117764	-0.0289226	-0.0205925
-0.287894	-0.0295519	-0.111944	-0.0283773	-0.0213568
-0.286893	-0.0290868	-0.105603	-0.0279773	-0.0209662
-0.285893	-0.029082	-0.0988227	-0.028539	-0.0202434
-0.284892	-0.0294879	-0.0916927	-0.0280675	-0.0195071
-0.283892	-0.030252	-0.0843034	-0.0267183	-0.0189721
-0.282891	-0.0313201	-0.0767476	-0.0262284	-0.0196508
-0.281891	-0.0326372	-0.0691183	-0.0255987	-0.0198324
-0.28089	-0.0341488	-0.0615079	-0.0254957	-0.0195936
-0.27989	-0.0358018	-0.0540068	-0.0244818	-0.0198093
-0.278889	-0.0371234	-0.0462491	-0.0234786	-0.0200672
-0.277889	-0.0384959	-0.0387803	-0.0232421	-0.0200738
-0.276888	-0.0398829	-0.0316861	-0.0231655	-0.0205705
-0.275888	-0.0412522	-0.0250457	-0.0239171	-0.021203
-0.274887	-0.0425767	-0.0189308	-0.0231488	-0.021034
-0.273887	-0.0438342	-0.0134055	-0.0224344	-0.020242
-0.272886	-0.0450083	-0.00852473	-0.0216965	-0.0194817
-0.271886	-0.0460877	-0.00433439	-0.0215306	-0.0200686
-0.270885	-0.0470666	-0.000870522	-0.0210895	-0.0202047
-0.269885	-0.0479443	0.00184092	-0.0212699	-0.0193537
-0.268884	-0.0487248	0.0037843	-0.0202596	-0.018857
-0.267884	-0.0494168	0.00495439	-0.0211939	-0.0186241
-0.266883	-0.0500323	0.00535635	-0.0214157	-0.0180139
-0.265883	-0.0505868	0.00500561	-0.0210003	-0.0182945
-0.264882	-0.0510981	0.0039276	-0.0205917	-0.0178552
-0.263882	-0.0515858	0.00215734	-0.0201671	-0.0179697
-0.262881	-0.0520701	-0.000260996	-0.0204144	-0.0176154
-0.261881	-0.0525717	-0.00327471	-0.0198339	-0.0177005
-0.26088	-0.0531105	-0.00682331	-0.0213253	-0.0164636
-0.25988	-0.0537051	-0.0108393	-0.0220457	-0.0155176
-0.258879	-0.0539754	-0.014814	-0.0223852	-0.0160767
-0.257879	-0.0543426	-0.0191176	-0.0221161	-0.017514
-0.256878	-0.0548245	-0.0236744	-0.0225584	-0.0164463
-0.255878	-0.0554353	-0.028406	-0.0216945	-0.0169291
-0.254877	-0.0561852	-0.0332317	-0.0224745	-0.0168395
-0.253877	-0.0570803	-0.0380698	-0.0225698	-0.0160592
-0.252876	-0.0581227	-0.0428394	-0.023036	-0.0164239
-0.251876	-0.0593102	-0.0474609	-0.0225531	-0.0158515
-0.250875	-0.060637	-0.0518577	-0.021517	-0.0157784
-0.249875	-0.0620933	-0.055957	-0.019992	-0.0153888
-0.248874	-0.063666	-0.0596911	-0.019486	-0.0154006
-0.247874	-0.0653391	-0.0629985	-0.0190856	-0.0140226
-0.246873	-0.0670942	-0.0658245	-0.0184498	-0.013183
-0.245873	-0.0689108	-0.0681221	-0.0177245	-0.0127852
-0.244872	-0.070767	-0.0698527	-0.0173826	-0.0115432
-0.243872	-0.0726398	-0.0709869	-0.0185824	-0.0120628
-0.242871	-0.0745062	-0.0715045	-0.0193113	-0.0115668
-0.241871	-0.0763433	-0.0713949	-0.0195362	-0.0117989
-0.24087	-0.0781288	-0.0706574	-0.0201796	-0.0122175
-0.23987	-0.0798418	-0.0693008	-0.0198865	-0.0117941
-0.238869	-0.0811206	-0.0669189	-0.0203441	-0.00996117
-0.237869	-0.0822985	-0.0639754	-0.0207627	-0.0103788
-0.236868	-0.0833666	-0.0605143	-0.0216867	-0.00998625
-0.235868	-0.0843191	-0.0565877	-0.0211831	-0.0112672
-0.234867	-0.0851525	-0.052255	-0.0199873	-0.0102871
-0.233867	-0.0858668	-0.0475823	-0.0192594	-0.0102717
-0.232866	-0.0864643	-0.0426412	-0.0182039	-0.0110949
-0.231866	-0.0869507	-0.0375084	-0.017049	-0.0108759
-0.230865	-0.0873342	-0.0322638	-0.0158421	-0.0101816
-0.229865	-0.0876255	-0.0269902	-0.0152569	-0.0105379
-0.228864	-0.0878374	-0.0217712	-0.0145632	-0.00986997
-0.227864	-0.0879845	-0.0166909	-0.013837	-0.00965597
-0.226863	-0.0880826	-0.011832	-0.0134261	-0.00873011
-0.225863	-0.0881483	-0.00727477	-0.0134661	-0.00901488
-0.224862	-0.0881984	-0.00309568	-0.0124982	-0.00825556
-0.223862	-0.0882492	0.000633572	-0.0119409	-0.008288
-0.222861	-0.0883162	0.00384736	-0.0127662	-0.00677472
-0.221861	-0.0884132	0.00648713	-0.0125761	-0.00650788
-0.22086	-0.0885517	0.00850237	-0.0111349	-0.00577798
-0.21986	-0.0887407	0.00985143	-0.0116811	-0.00489833
-0.218859	-0.088614	0.0109792	-0.0113427	-0.00449096
-0.217859	-0.0885566	0.0113723	-0.0106066	-0.00541296
-0.216858	-0.0885731	0.0110114	-0.0104181	-0.00514352
-0.215858	-0.0886636	0.00988801	-0.0107034	-0.0055359
-0.214857	-0.088824	0.00800489	-0.0105201	-0.00557702
-0.213857	-0.0890452	0.00537586	-0.0105923	-0.00510854
-0.212856	-0.0893138	0.0020256	-0.0104483	-0.00518267
-0.211856	-0.0896118	-0.00201083	-0.0109977	-0.00547366
-0.210855	-0.089917	-0.00668842	-0.0106262	-0.00605809
-0.209855	-0.0902035	-0.0119529	-0.0109185	-0.00548331
-0.208854	-0.0904414	-0.0177417	-0.0119958	-0.00513636
-0.207854	-0.090598	-0.0239844	-0.0110281	-0.00513128
-0.206853	-0.090638	-0.030604	-0.00982966	-0.00474462
-0.205853	-0.0905239	-0.0375181	-0.00895479	-0.00426983
-0.204852	-0.0902167	-0.0446394	-0.00894719	-0.00460241
-0.203852	-0.0896768	-0.0518774	-0.0079099	-0.00387752
-0.202851	-0.0888642	-0.0591392	-0.00753845	-0.00441405
-0.201851	-0.0877395	-0.0663309	-0.0075433	-0.00492698
-0.20085	-0.0862645	-0.0733583	-0.00776684	-0.00473041
-0.19985	-0.0844027	-0.0801288	-0.00728564	-0.00413911
-0.198849	-0.0817529	-0.0861184	-0.0074558	-0.00406019
-0.197849	-0.0786627	-0.0916871	-0.0075269	-0.00353546
-0.196848	-0.0751114	-0.0967591	-0.00743707	-0.00261394
-0.195848	-0.0710822	-0.101264	-0.00888544	-0.00256484
-0.194847	-0.0665632	-0.105135	-0.00754249	-0.00190214
-0.193847	-0.0615475	-0.108316	-0.00668659	-0.00213252
-0.192846	-0.0560335	-0.110755	-0.0069866	-0.00189045
-0.191846	-0.0500257	-0.112409	-0.0071621	-0.00101944
-0.190845	-0.0435346	-0.113243	-0.00632672	-0.000839844
-0.189845	-0.0365769	-0.113231	-0.00582183	-0.000544845
-0.188844	-0.0291756	-0.112358	-0.00640296	-0.00129621
-0.187844	-0.02136	-0.110615	-0.00642958	-0.000923943
-0.186843	-0.0131658	-0.108006	-0.00569441	-0.000953951
-0.185843	-0.00463431	-0.10454	-0.0053532	-0.00112715
-0.184842	0.00418731	-0.100239	-0.00569305	-0.00153809
-0.183842	0.0132467	-0.0951325	-0.00524329	-0.00100848
-0.182841	0.0224865	-0.0892575	-0.00579162	-0.00140186
-0.181841	0.0318455	-0.0826596	-0.00531325	-0.00153524
-0.18084	0.0412584	-0.0753921	-0.00517521	-0.000793875
-0.17984	0.0506571	-0.0675144	-0.00420003	-0.00114632
-0.178839	0.0603557	-0.0586606	-0.00383516	-0.00221506
-0.177839	0.069889	-0.0493434	-0.00313285	-0.00237747
-0.176838	0.0791775	-0.0396459	-0.00291303	-0.00190678
-0.175838	0.0881419	-0.0296547	-0.00376531	-0.00218377
-0.174837	0.0967037	-0.0194591	-0.00245998	-0.00214176
-0.173837	0.104786	-0.00915019	-0.00401996	-0.00155985
-0.172836	0.112316	0.00117964	-0.00416068	-0.00195853
-0.171836	0.11922	0.011438	-0.00490997	-0.00143922
-0.170835	0.125434	0.0215334	-0.00585996	-0.000579251
-0.169835	0.130895	0.0313755	-0.0060116	-0.000469537
-0.168834	0.135548	0.0408769	-0.00564857	0.000189055
-0.167834	0.139342	0.0499534	-0.00694715	0.000540309
-0.166833	0.142234	0.0585247	-0.00659145	0.000956714
-0.165833	0.144191	0.066516	-0.00552374	0.00062094
-0.164832	0.145185	0.0738578	-0.00508128	0.00065477
-0.163832	0.1452	0.0804874	-0.00411478	0.00129705
-0.162831	0.144226	0.0863494	-0.00273846	0.00225048
-0.161831	0.142265	0.091396	-0.00196093	0.00243271
-0.16083	0.139329	0.0955881	-0.00307282	0.00224544
-0.15983	0.135439	0.0988953	-0.00249573	0.00211145
-0.158829	0.130987	0.101748	-0.00179984	0.00194965
-0.157829	0.125646	0.103671	-0.0014689	0.00164635
-0.156828	0.119462	0.104656	-0.00193212	0.00169876
-0.155828	0.112491	0.104704	-0.00238992	0.00249289
-0.154827	0.104797	0.103825	-0.00142128	0.00269176
-0.153827	0.0964555	0.102042	-0.00182486	0.00342069
-0.152826	0.0875478	0.0993842	-0.00230538	0.00292083
-0.151826	0.0781639	0.0958935	-0.0015848	0.00302398
-0.150825	0.0684004	0.0916194	-0.00184991	0.00273276
-0.149825	0.0583594	0.0866203	-0.00263722	0.00273219
-0.148824	0.0481477	0.0809626	-0.00281316	0.00382754
-0.147824	0.0378756	0.0747199	-0.00232839	0.00331195
-0.146823	0.0276559	0.0679726	-0.00178001	0.00239248
-0.145823	0.0176024	0.0608064	-0.00255406	0.00174533
-0.144822	0.00782887	0.053312	-0.00118202	0.00251004
-0.143822	-0.00155251	0.0455838	-0.000385417	0.0019089
-0.142821	-0.0104322	0.0377189	-0.000721829	0.0024014
-0.141821	-0.0187048	0.0298162	0.000404941	0.00228764
-0.14082	-0.0262703	0.0219748	0.000863559	0.0028069
-0.13982	-0.0330351	0.0142934	0.00137459	0.00287105
-0.138819	-0.0385389	0.00727512	0.00174568	0.00365125
-0.137819	-0.0430865	0.000596988	0.00133614	0.0050472
-0.136818	-0.0466181	-0.00565831	0.00179693	0.00515501
-0.135818	-0.049085	-0.0114132	0.00172395	0.00526749
-0.134817	-0.0504504	-0.0165962	0.00227339	0.0059351
-0.133817	-0.0506903	-0.0211434	0.00194491	0.00523449
-0.132816	-0.0497937	-0.0249988	0.00207946	0.00483299
-0.131816	-0.0477635	-0.0281156	0.00293294	0.00358737
-0.130815	-0.0446166	-0.0304569	0.00429733	0.00400203
-0.129815	-0.0403837	-0.0319964	0.00504323	0.00433443
-0.128814	-0.0351096	-0.0327185	0.0070692	0.00517866
-0.127814	-0.0288525	-0.0326192	0.00728025	0.00477992
-0.126813	-0.0216837	-0.0317059	0.00697888	0.00514334
-0.125813	-0.0136871	-0.0299975	0.00623568	0.00451793
-0.124812	-0.0049578	-0.027524	0.00599082	0.00536082
-0.123812	0.00439846	-0.0243267	0.00503756	0.00570155
-0.122811	0.0142668	-0.0204573	0.00409606	0.00636329
-0.121811	0.0245244	-0.0159769	0.00432722	0.0070857
-0.12081	0.0350421	-0.0109561	0.00366738	0.00725531
-0.11981	0.0456858	-0.00547294	0.00388076	0.00644761
-0.118809	0.0567052	0.000791744	0.00459975	0.00650974
-0.117809	0.0675618	0.00733448	0.00365336	0.00704095
-0.116808	0.078111	0.0140532	0.00356182	0.00866732
-0.115808	0.0882104	0.0208431	0.0039162	0.00926849
-0.114807	0.0977219	0.027598	0.00454058	0.00808111
-0.113807	0.106513	0.0342119	0.0047881	0.0077326
-0.112806	0.11446	0.0405806	0.00477997	0.00743049
-0.111806	0.121445	0.046603	0.00631431	0.00824777
-0.110805	0.127365	0.0521829	0.00698351	0.00812189
-0.109805	0.132125	0.0572304	0.00692862	0.00907722
-0.108804	0.135646	0.0616631	0.00659028	0.00938308
-0.107804	0.137861	0.0654077	0.00698481	0.0112035
-0.106803	0.138719	0.0684011	0.00746206	0.0105591
-0.105803	0.138187	0.0705913	0.0087307	0.0111293
-0.104802	0.136244	0.0719388	0.00956198	0.0110347
-0.103802	0.132888	0.0724167	0.00943486	0.0112791
-0.102801	0.128136	0.0720121	0.00991452	0.0112805
-0.101801	0.122018	0.0707258	0.0098476	0.010868
-0.1008	0.114582	0.0685727	0.00968754	0.0116634
-0.0997999	0.105895	0.0655817	0.00867076	0.0114624
-0.0987994	0.0963828	0.0622581	0.00826833	0.0117842
-0.0977989	0.0857809	0.0581858	0.00841621	0.0117686
-0.0967984	0.0741912	0.0534254	0.00913012	0.0116362
-0.0957979	0.0617284	0.0480494	0.00894137	0.0114222
-0.0947974	0.0485188	0.0421409	0.0102934	0.0119919
-0.0937969	0.0346981	0.0357925	0.0108099	0.011247
-0.0927964	0.0204098	0.0291047	0.0120232	0.0108527
-0.0917959	0.00580395	0.0221845	0.0128801	0.0116912
-0.0907954	-0.00896529	0.0151436	0.0133409	0.0113385
-0.0897949	-0.0237412	0.00809684	0.0144554	0.0131113
-0.0887944	-0.0383667	0.00116028	0.0142767	0.0121479
-0.0877939	-0.0526858	-0.00555051	0.0139666	0.0110417
-0.0867934	-0.0665461	-0.0119222	0.0145877	0.0106137
-0.0857929	-0.0798	-0.0178456	0.0142685	0.00948589
-0.0847924	-0.092307	-0.023217	0.014325	0.00912296
-0.0837919	-0.103935	-0.02794	0.0143443	0.009741
-0.0827914	-0.114562	-0.031927	0.0143337	0.00983448
-0.0817909	-0.124078	-0.0351002	0.0145918	0.00880545
-0.0807904	-0.132384	-0.037393	0.0141893	0.008155
-0.0797899	-0.139398	-0.0387513	0.0145569	0.00865141
-0.0787894	-0.144697	-0.0387027	0.0140217	0.0093666
-0.0777889	-0.14859	-0.0376603	0.0142916	0.00817731
-0.0767884	-0.151046	-0.0356179	0.0146406	0.00805117
-0.0757879	-0.152049	-0.0325836	0.0148632	0.00824469
-0.0747874	-0.151601	-0.0285797	0.0146158	0.00885787
-0.0737869	-0.149719	-0.0236426	0.0138532	0.00809995
-0.0727864	-0.146438	-0.0178222	0.0136534	0.00866694
-0.0717859	-0.141806	-0.0111815	0.014366	0.00816754
-0.0707854	-0.135888	-0.00379561	0.0141523	0.00785526
-0.0697849	-0.128761	0.00424892	0.0137776	0.00764064
-0.0687844	-0.120518	0.0128557	0.0139737	0.00749994
-0.0677839	-0.111262	0.0219194	0.0143992	0.00793449
-0.0667834	-0.101105	0.0313278	0.0143119	0.0081886
-0.0657829	-0.0901697	0.0409627	0.0134207	0.00901873
-0.0647824	-0.0785855	0.050702	0.0134652	0.00964535
-0.0637819	-0.0664871	0.0604215	0.0132357	0.00936766
-0.0627814	-0.0540126	0.0699965	0.0145425	0.00994077
-0.0617809	-0.0413019	0.0793038	0.0148303	0.0104097
-0.0607804	-0.0284946	0.0882232	0.0149624	0.0107879
-0.0597799	-0.0157283	0.0966397	0.0152432	0.0108807
-0.0587794	-0.00280118	0.104838	0.015438	0.0107763
-0.0577789	0.00981124	0.112312	0.0165566	0.0111874
-0.0567784	0.021983	0.118965	0.0165994	0.0107404
-0.0557779	0.0335975	0.124712	0.0164977	0.0102755
-0.0547774	0.0445486	0.129477	0.0169856	0.0106571
-0.0537769	0.0547423	0.133201	0.0174949	0.0107905
-0.0527764	0.0640975	0.135838	0.0178295	0.0110556
-0.0517759	0.0725471	0.137355	0.0184305	0.0123983
-0.0507754	0.0800384	0.137736	0.0184974	0.011373
-0.0497749	0.0865339	0.13698	0.0193342	0.0108648
-0.0487744	0.0920112	0.135101	0.0202908	0.0106343
-0.0477739	0.0964631	0.132126	0.0214277	0.0112484
-0.0467734	0.0998977	0.128101	0.0212875	0.0108841
-0.0457729	0.102338	0.123082	0.0205383	0.0098399
-0.0447724	0.103819	0.117139	0.0208972	0.0100613
-0.0437719	0.104393	0.110355	0.0211574	0.0109267
-0.0427714	0.10412	0.102823	0.0215856	0.0103493
-0.0417709	0.103075	0.0946478	0.0219332	0.0105716
-0.0407704	0.101338	0.0859398	0.022348	0.0118219
-0.0397699	0.0990021	0.076818	0.0233779	0.0125853
-0.0387694	0.0965061	0.0678141	0.0231751	0.0120299
-0.0377689	0.0935967	0.0586346	0.0245902	0.0119102
-0.0367684	0.0903734	0.0494016	0.0245732	0.0125775
-0.0357679	0.086937	0.040238	0.0251597	0.0130931
-0.0347674	0.0833879	0.0312651	0.0252759	0.0126701
-0.0337669	0.0798246	0.0226009	0.0249623	0.0128612
-0.0327664	0.0763415	0.014359	0.0246352	0.0119443
-0.0317659	0.0730273	0.00664648	0.0248616	0.0119639
-0.0307654	0.0699635	-0.000437551	0.0260026	0.0116761
-0.0297649	0.0672232	-0.00680309	0.0250476	0.0119136
-0.0287644	0.0648693	-0.0123706	0.024919	0.0113568
-0.0277639	0.0629541	-0.0170721	0.0252382	0.0111079
-0.0267634	0.0615177	-0.0208519	0.025846	0.0116059
-0.0257629	0.0605881	-0.0236675	0.0249153	0.0119724
-0.0247624	0.0601805	-0.0254896	0.024654	0.01356
-0.0237619	0.0602971	-0.0263031	0.02479	0.0143018
-0.0227614	0.0609273	-0.0261065	0.0252426	0.014349
-0.0217609	0.0620481	-0.024912	0.0251075	0.0136294
-0.0207604	0.0636248	-0.0227452	0.0251306	0.0131377
-0.0197599	0.0656117	-0.0196447	0.0257172	0.0131916
-0.0187594	0.0682887	-0.0152962	0.0259436	0.0119021
-0.0177589	0.0712421	-0.0101402	0.0256506	0.011877
-0.0167584	0.0743947	-0.0042547	0.0274306	0.0115303
-0.0157579	0.0776641	0.00227347	0.0278603	0.0113263
-0.0147574	0.0809639	0.00935011	0.0272984	0.0103119
-0.0137569	0.084206	0.0168749	0.0276383	0.00968575
-0.0127564	0.0873016	0.0247427	0.0273113	0.00939517
-0.0117559	0.0901637	0.0328452	0.0274709	0.00928276
-0.0107554	0.0927082	0.0410724	0.0272516	0.00944129
-0.00975488	0.0948561	0.0493138	0.0278378	0.00991158
-0.00875438	0.0965347	0.0574602	0.027957	0.0102905
-0.00775388	0.0976794	0.0654053	0.0286962	0.0111946
-0.00675338	0.098235	0.0730467	0.028725	0.0108943
-0.00575288	0.0981568	0.0802874	0.0301961	0.0119495
-0.00475238	0.0974119	0.0870373	0.0302369	0.0116216
-0.00375188	0.0959795	0.0932142	0.0306738	0.0112001
-0.00275138	0.093852	0.0987446	0.0313246	0.0113877
-0.00175088	0.0910351	0.103565	0.032621	0.0115709
-0.000750375	0.087548	0.107622	0.0329785	0.0127014
0.000250125	0.0834229	0.110875	0.0336611	0.011777
0.00125063	0.0790707	0.113666	0.0336623	0.0110362
0.00225113	0.0741726	0.115586	0.0340244	0.0116433
0.00325163	0.0687911	0.116622	0.034301	0.0117781
0.00425213	0.0629986	0.116776	0.0357564	0.0120071
0.00525263	0.0568769	0.116058	0.0372493	0.0123433
0.00625313	0.0505148	0.114492	0.038435	0.0122158
0.00725363	0.0440072	0.112112	0.0375207	0.0127007
0.00825413	0.0374526	0.108962	0.0374863	0.0129806
0.00925463	0.0309519	0.105098	0.0377541	0.0140915
0.0102551	0.024606	0.10058	0.0366093	0.0137855
0.0112556	0.0185141	0.0954781	0.0375077	0.014081
0.0122561	0.0127717	0.0898679	0.0378309	0.0137505
0.0132566	0.00746891	0.08383	0.0377671	0.0130476
0.0142571	0.00268872	0.0774486	0.0380271	0.0124579
0.0152576	-0.00149463	0.0708105	0.0372019	0.0130648
0.0162581	-0.00501702	0.0640041	0.0379165	0.0127673
0.0172586	-0.00782568	0.0571177	0.0387605	0.0127323
0.0182591	-0.00988018	0.0502391	0.0384357	0.0132366
0.0192596	-0.0111532	0.0434538	0.0391548	0.0125944
0.0202601	-0.0116311	0.0368445	0.0397142	0.0131849
0.0212606	-0.0109466	0.0308971	0.0399717	0.0121228
0.0222611	-0.00948566	0.0252658	0.0414446	0.0120773
0.0232616	-0.00728298	0.0200121	0.0411872	0.012284
0.0242621	-0.00438667	0.0151922	0.0401542	0.0131381
0.0252626	-0.000857419	0.0108557	0.0400978	0.0135419
0.0262631	0.00323239	0.00704534	0.0404095	0.0127777
0.0272636	0.00779993	0.00379705	0.0406428	0.012642
0.0282641	0.0127533	0.00113927	0.0398978	0.0127052
0.0292646	0.0179933	-0.000906892	0.0406995	0.0131764
0.0302651	0.0234147	-0.00232769	0.0406148	0.0126924
0.0312656	0.0289087	-0.00311663	0.0411196	0.0122344
0.0322661	0.0343644	-0.0032742	0.0414336	0.0121817
0.0332666	0.0396712	-0.00280757	0.0414955	0.0126841
0.0342671	0.0447205	-0.0017302	0.0411176	0.0128242
0.0352676	0.0494079	-6.12976e-05	0.0414008	0.0117874
0.0362681	0.053635	0.00217464	0.0415094	0.0115582
0.0372686	0.0573115	0.00494848	0.0423704	0.011044
0.0382691	0.0603568	0.00822703	0.0418638	0.00943494
0.0392696	0.0627013	0.0119737	0.0417495	0.00994894
0.0402701	0.0642884	0.016149	0.041487	0.00897577
0.0412706	0.0653742	0.0210674	0.0416887	0.00986281
0.0422711	0.0656236	0.026319	0.0426408	0.00854969
0.0432716	0.0650185	0.0318535	0.0430333	0.0087742
0.0442721	0.0635566	0.0376205	0.0430987	0.00803782
0.0452726	0.0612514	0.0435695	0.0435738	0.00701478
0.0462731	0.0581322	0.0496508	0.0435915	0.00744504
0.0472736	0.0542438	0.0558156	0.0437073	0.00779887
0.0482741	0.0496452	0.0620162	0.0440231	0.00741862
0.0492746	0.0444093	0.0682062	0.0448264	0.00684431
0.0502751	0.0386213	0.0743411	0.0451507	0.00693699
0.0512756	0.0323774	0.0803779	0.0467145	0.00732237
0.0522761	0.025783	0.0862757	0.0474046	0.00606866
0.0532766	0.0189515	0.0919953	0.0484697	0.00578003
0.0542771	0.0120019	0.0974994	0.0478335	0.00503462
0.0552776	0.00505688	0.102753	0.0484577	0.00551151
0.0562781	-0.00175884	0.107722	0.0489706	0.0063451
0.0572786	-0.00832089	0.112376	0.0477043	0.00599371
0.0582791	-0.0145072	0.116686	0.0484972	0.0063836
0.0592796	-0.0201999	0.120623	0.0490682	0.00707882
0.0602801	-0.0252874	0.124162	0.050312	0.00741764
0.0612806	-0.0293638	0.127661	0.0502268	0.00796988
0.0622811	-0.0326524	0.130705	0.0512048	0.0091654
0.0632816	-0.035075	0.133266	0.0511242	0.0093504
0.0642821	-0.0365659	0.135321	0.0515313	0.00840225
0.0652826	-0.0370723	0.136848	0.0518764	0.00785112
0.0662831	-0.0365559	0.137828	0.0526635	0.0076455
0.0672836	-0.0349932	0.138242	0.0526161	0.00704932
0.0682841	-0.0323758	0.138077	0.0524285	0.00683376
0.0692846	-0.0287114	0.13732	0.0525509	0.00717233
0.0702851	-0.0240226	0.135963	0.0531028	0.00669602
0.0712856	-0.0183478	0.133999	0.0522312	0.00628038
0.0722861	-0.0117397	0.131427	0.0523176	0.00841332
0.0732866	-0.0042648	0.128248	0.0533688	0.00912703
0.0742871	0.00399739	0.124466	0.053672	0.00866761
0.0752876	0.0129559	0.120092	0.0544862	0.00845853
0.0762881	0.0225098	0.115139	0.0545877	0.00825985
0.0772886	0.0325494	0.109626	0.0552536	0.0075726
0.0782891	0.0429585	0.103577	0.0536988	0.00717051
0.0792896	0.0536158	0.0970194	0.052775	0.00781839
0.0802901	0.0643971	0.0899881	0.052873	0.00776105
0.0812906	0.0754461	0.0829242	0.0546396	0.00649212
0.0822911	0.0863548	0.0754593	0.0559396	0.0055541
0.0832916	0.0969975	0.0676361	0.0567719	0.00477987
0.0842921	0.107254	0.0595023	0.0553461	0.00561108
0.0852926	0.117011	0.0511108	0.0553648	0.00524985
0.0862931	0.126163	0.0425187	0.0560472	0.00538563
0.0872936	0.134616	0.0337875	0.0564039	0.00476552
0.0882941	0.142286	0.0249821	0.0559964	0.00455288
0.0892946	0.149104	0.0161707	0.0566875	0.00408984
0.0902951	0.155011	0.00742378	0.0582955	0.00298941
0.0912956	0.159964	-0.00118631	0.0586167	0.00284742
0.0922961	0.163936	-0.00958622	0.0589872	0.00267263
0.0932966	0.166912	-0.0177023	0.0598663	0.00218411
0.0942971	0.168893	-0.0254612	0.0604109	0.00123822
0.0952976	0.169896	-0.032791	0.0608122	0.000760271
0.0962981	0.169952	-0.0396217	0.0606276	0.000258986
0.0972986	0.169104	-0.045886	0.0610267	0.00124068
0.0982991	0.167409	-0.0515202	0.0612755	0.000242029
0.0992996	0.164937	-0.0564648	0.0615871	0.000417589
0.1003	0.161766	-0.060665	0.0623003	0.000440639
0.101301	0.158184	-0.0637245	0.0621971	-0.000328166
0.102301	0.15407	-0.0659611	0.0635486	0.000428912
0.103302	0.149524	-0.0673442	0.063796	0.000215476
0.104302	0.144652	-0.0678502	0.0643977	0.000493306
0.105303	0.139562	-0.0674627	0.0650269	0.000919886
0.106303	0.134367	-0.0661726	0.0652906	0.000122574
0.107304	0.129176	-0.0639791	0.0649773	-0.000333424
0.108304	0.1241	-0.0608888	0.0699519	0.00370255
0.109305	0.119243	-0.0569168	0.0788032	0.00999494
0.110305	0.114707	-0.052086	0.0883374	0.0161396
0.111306	0.110583	-0.0464271	0.0976306	0.0225447
0.112306	0.106957	-0.0399787	0.106068	0.028757
0.113307	0.103904	-0.0327864	0.114829	0.0344487
0.114307	0.101488	-0.0249031	0.124011	0.0407616
0.115308	0.0997609	-0.0163876	0.132344	0.0469885
0.116308	0.0987639	-0.00730479	0.141106	0.054366
0.117309	0.0985236	0.00227541	0.150218	0.0588972
0.118309	0.0990537	0.0122787	0.159439	0.0641733
0.11931	0.100355	0.0226274	0.167405	0.0691539
0.12031	0.102414	0.033241	0.175938	0.0753659
0.121311	0.1054	0.0443906	0.184604	0.0812293
0.122311	0.109051	0.0556222	0.192738	0.0869078
0.123312	0.113315	0.0668467	0.201869	0.0929431
0.124312	0.118135	0.0779767	0.21091	0.0987111
0.125313	0.123444	0.088927	0.218196	0.103588
0.126313	0.129166	0.0996153	0.227708	0.109921
0.127314	0.135225	0.109964	0.23616	0.114994
0.128314	0.141535	0.119898	0.244541	0.121291
0.129315	0.148012	0.129351	0.252452	0.127283
0.130315	0.154569	0.13826	0.260083	0.131997
0.131316	0.161118	0.146569	0.269002	0.13626
0.132316	0.167574	0.15423	0.276676	0.140457
0.133317	0.173856	0.161203	0.284619	0.145854
0.134317	0.179885	0.167456	0.292786	0.151609
0.135318	0.18559	0.172964	0.300668	0.156087
0.136318	0.190904	0.177712	0.309455	0.16013
0.137319	0.195771	0.181695	0.316644	0.164174
0.138319	0.200141	0.184915	0.324423	0.168289
0.13932	0.203976	0.187383	0.332123	0.173221
0.14032	0.207245	0.189123	0.340265	0.178062
0.141321	0.210051	0.19049	0.347943	0.182333
0.142321	0.212232	0.191183	0.355773	0.186542
0.143322	0.213789	0.191243	0.3634	0.190796
0.144322	0.214739	0.190718	0.370569	0.195255
0.145323	0.215106	0.189668	0.378238	0.199702
0.146323	0.214928	0.188156	0.385874	0.203212
0.147324	0.214253	0.186252	0.394691	0.207807
0.148324	0.213135	0.184033	0.402841	0.211876
0.149325	0.211641	0.181579	0.409981	0.216214
0.150325	0.209838	0.178974	0.417476	0.221114
0.151326	0.207803	0.176303	0.423945	0.226739
0.152326	0.205615	0.173655	0.430834	0.231166
0.153327	0.203352	0.171118	0.437872	0.23508
0.154327	0.201094	0.168779	0.445192	0.239476
0.155328	0.198921	0.166724	0.451766	0.243638
0.156328	0.196906	0.165034	0.459755	0.247567
0.157329	0.195119	0.163789	0.467124	0.251429
0.158329	0.193624	0.163061	0.474258	0.256257
0.15933	0.192476	0.162919	0.480837	0.260831
0.16033	0.19172	0.163422	0.487436	0.264072
0.161331	0.191444	0.164968	0.494974	0.267047
0.162331	0.191587	0.167244	0.502182	0.269792
0.163332	0.192165	0.170276	0.508753	0.273262
0.164332	0.193183	0.174086	0.517155	0.277899
0.165333	0.194637	0.178681	0.524041	0.281024
0.166333	0.196509	0.184061	0.530766	0.284833
0.167334	0.198773	0.190213	0.538325	0.289007
0.168334	0.201393	0.197113	0.544802	0.29271
0.169335	0.20432	0.204728	0.552339	0.296514
0.170335	0.207498	0.213012	0.559478	0.301299
0.171336	0.210862	0.221911	0.565233	0.305354
0.172336	0.214338	0.231358	0.571439	0.308746
0.173337	0.217847	0.241279	0.577051	0.313503
0.174337	0.221303	0.251591	0.584807	0.317733
0.175338	0.224616	0.262203	0.591923	0.320967
0.176338	0.227694	0.273017	0.598852	0.324319
0.177339	0.230444	0.283929	0.605971	0.327045
0.178339	0.232771	0.294834	0.611209	0.331086
0.17934	0.234585	0.305621	0.618491	0.33424
0.18034	0.235796	0.316178	0.624974	0.337992
0.181341	0.236337	0.326737	0.630808	0.341245
0.182341	0.236074	0.336827	0.636864	0.344004
0.183342	0.234939	0.346335	0.642809	0.346541
0.184342	0.232878	0.355155	0.650201	0.350212
0.185343	0.229846	0.363184	0.65586	0.353701
0.186343	0.225811	0.37033	0.662518	0.355487
0.187344	0.220756	0.376508	0.668145	0.357501
0.188344	0.214677	0.381643	0.674345	0.360321
0.189345	0.207584	0.385672	0.67968	0.364041
0.190345	0.199502	0.388544	0.685916	0.367079
0.191346	0.190468	0.390218	0.69163	0.369381
0.192346	0.180534	0.39067	0.696456	0.372
0.193347	0.169766	0.389888	0.702917	0.375398
0.194347	0.158239	0.387875	0.708216	0.37865
0.195348	0.146041	0.384645	0.713987	0.381876
0.196348	0.133271	0.380231	0.720437	0.385621
0.197349	0.120034	0.374675	0.726851	0.388875
0.198349	0.106445	0.368037	0.733525	0.392319
0.19935	0.0926231	0.360386	0.739651	0.394567
0.20035	0.0786938	0.351805	0.744862	0.3971
0.201351	0.0647894	0.3427	0.750849	0.400166
0.202351	0.0509928	0.332849	0.757598	0.403062
0.203352	0.0374358	0.32236	0.764277	0.405355
0.204352	0.0242507	0.311349	0.769936	0.407472
0.205353	0.0115685	0.29994	0.774391	0.410456
0.206353	-0.000482836	0.28826	0.779933	0.413695
0.207354	-0.0117793	0.276442	0.786725	0.416851
0.208354	-0.022203	0.264618	0.794068	0.419502
0.209355	-0.0316433	0.252924	0.800495	0.422486
0.210355	-0.0399984	0.24149	0.805377	0.426164
0.211356	-0.0471762	0.230446	0.809645	0.430693
0.212356	-0.0530958	0.219915	0.815611	0.433326
0.213357	-0.0576884	0.210015	0.820594	0.436401
0.214357	-0.060898	0.200855	0.826613	0.43928
0.215358	-0.062682	0.192535	0.832158	0.442502
0.216358	-0.0630121	0.185144	0.838047	0.444926
0.217359	-0.0618741	0.178759	0.84384	0.44765
0.218359	-0.0592681	0.173445	0.849853	0.450046
0.21936	-0.055209	0.169253	0.855133	0.452313
0.22036	-0.0497254	0.166218	0.860171	0.454841
0.221361	-0.0428486	0.164675	0.864823	0.457075
0.222361	-0.0346902	0.164301	0.869412	0.459519
0.223362	-0.0253157	0.165082	0.874396	0.460966
0.224362	-0.0147997	0.166991	0.877758	0.462614
0.225363	-0.00322537	0.169986	0.883507	0.464768
0.226363	0.00931625	0.174013	0.88872	0.467794
0.227364	0.0227277	0.179002	0.894112	0.470927
0.228364	0.0369057	0.184873	0.899429	0.473316
0.229365	0.0517424	0.191534	0.904065	0.476987
0.230365	0.0671266	0.198882	0.909378	0.479174
0.231366	0.0829442	0.206807	0.914072	0.481657
0.232366	0.0990802	0.215188	0.919314	0.484538
0.233367	0.115419	0.223901	0.924784	0.486968
0.234367	0.131846	0.232815	0.930253	0.489779
0.235368	0.148247	0.241797	0.935505	0.492008
0.236368	0.164514	0.250714	0.940765	0.49479
0.237369	0.18054	0.259432	0.945115	0.498292
0.238369	0.196223	0.267818	0.950125	0.500312
0.23937	0.21147	0.275748	0.953622	0.501898
0.24037	0.22619	0.283098	0.959021	0.503946
0.241371	0.240301	0.290036	0.962513	0.506898
0.242371	0.25369	0.296154	0.96773	0.508941
0.243372	0.266296	0.301354	0.972928	0.512134
0.244372	0.27807	0.305552	0.977685	0.513908
0.245373	0.288975	0.308676	0.983201	0.515375
0.246373	0.298986	0.310671	0.987904	0.516352
0.247374	0.308091	0.311495	0.99218	0.518092
0.248374	0.316289	0.311125	0.996158	0.520921
0.249375	0.323593	0.309553	1.00167	0.523223
0.250375	0.330025	0.306789	1.00649	0.524178
0.251376	0.33562	0.302858	1.01118	0.526037
0.252376	0.340423	0.297802	1.01578	0.52757
0.253377	0.344488	0.29168	1.02146	0.528509
0.254377	0.347878	0.284563	1.02541	0.530796
0.255378	0.350664	0.276539	1.02972	0.532502
0.256378	0.352923	0.267707	1.03457	0.533655
0.257379	0.354739	0.25818	1.03891	0.535764
0.258379	0.356199	0.248077	1.04312	0.537838
0.25938	0.357393	0.237531	1.04754	0.539224
0.26038	0.358416	0.226676	1.05126	0.541592
0.261381	0.359412	0.215935	1.05456	0.544179
0.262381	0.360382	0.205155	1.05898	0.54509
0.263382	0.361419	0.194479	1.06282	0.547474
0.264382	0.362616	0.184047	1.06675	0.549488
0.265383	0.364062	0.174	1.07067	0.5507
0.266383	0.365847	0.164472	1.07371	0.552799
0.267384	0.368053	0.155593	1.07897	0.554388
0.268384	0.370759	0.147485	1.08355	0.55465
0.269385	0.374036	0.140259	1.08707	0.555539
0.270385	0.377949	0.134015	1.08903	0.557788
0.271386	0.382554	0.128843	1.09301	0.558354
0.272386	0.387899	0.124816	1.09568	0.559374
0.273387	0.394022	0.121993	1.09929	0.560157
0.274387	0.400951	0.12042	1.10375	0.561543
0.275388	0.408706	0.120125	1.10713	0.562031
0.276388	0.417294	0.121119	1.11158	0.563349
0.277389	0.426713	0.123399	1.11628	0.564663
0.278389	0.436952	0.126944	1.11947	0.565371
0.27939	0.447988	0.13172	1.12376	0.566803
0.28039	0.45979	0.137675	1.12789	0.568486
0.281391	0.472387	0.145041	1.13059	0.569391
0.282391	0.485627	0.153428	1.13363	0.57185
0.283392	0.499459	0.162744	1.13767	0.572001
0.284392	0.513824	0.172889	1.14137	0.572576
0.285393	0.528661	0.183752	1.14466	0.573573
0.286393	0.543907	0.19522	1.14773	0.575452
0.287394	0.559495	0.207173	1.15165	0.577944
0.288394	0.57536	0.219489	1.15462	0.579356
0.289395	0.591436	0.232047	1.15758	0.579512
0.290395	0.607657	0.244724	1.1605	0.581441
0.291396	0.62396	0.257404	1.16442	0.583038
0.292396	0.640284	0.269973	1.16686	0.583744
0.293397	0.656573	0.282322	1.16894	0.584402
0.294397	0.672773	0.294353	1.17149	0.585442
0.295398	0.688835	0.305975	1.17444	0.586119
0.296398	0.704715	0.317106	1.17712	0.587645
0.297399	0.720376	0.327676	1.17889	0.589142
0.298399	0.735783	0.337627	1.18265	0.589197
0.2994	0.750911	0.346912	1.1858	0.590733
0.3004	0.765738	0.355498	1.18818	0.592082
0.301401	0.780329	0.363701	1.19047	0.593519
0.302401	0.794566	0.371153	1.19385	0.594582
0.303402	0.808446	0.377853	1.19843	0.595504
0.304402	0.821972	0.383811	1.20313	0.596547
0.305403	0.835156	0.389047	1.20575	0.598041
0.306403	0.848013	0.393593	1.20864	0.597569
0.307404	0.860566	0.39749	1.21177	0.599093
0.308404	0.87284	0.400785	1.21428	0.599816
0.309405	0.884865	0.403532	1.21748	0.599502
0.310405	0.896676	0.405792	1.2188	0.600626
0.311406	0.908307	0.407626	1.22213	0.60158
0.312406	0.919795	0.409098	1.22446	0.602792
0.313407	0.931179	0.410274	1.22687	0.604181
0.314407	0.942496	0.411217	1.22886	0.604889
0.315408	0.953782	0.411987	1.23087	0.605854
0.316408	0.965073	0.412641	1.23317	0.606266
0.317409	0.976403	0.413231	1.2361	0.606951
0.318409	0.987801	0.413803	1.23823	0.606545
0.31941	0.999295	0.414396	1.24138	0.607386
0.32041	1.01091	0.415042	1.24312	0.608138
0.321411	1.02279	0.416114	1.2445	0.608456
0.322411	1.0348	0.417263	1.24745	0.609643
0.323412	1.04695	0.418492	1.25022	0.610305
0.324412	1.05925	0.419795	1.2522	0.611767
0.325413	1.0717	0.421158	1.25328	0.612387
0.326413	1.0843	0.422561	1.25521	0.612125
0.327414	1.09706	0.423978	1.25754	0.612942
0.328414	1.10997	0.425377	1.26023	0.613801
0.329415	1.12302	0.426722	1.26202	0.615047
0.330415	1.13621	0.427973	1.26339	0.614742
0.331416	1.14953	0.429089	1.26342	0.615638
0.332416	1.16296	0.430026	1.26477	0.614965
0.333417	1.1765	0.430741	1.26637	0.615627
0.334417	1.19013	0.431192	1.26899	0.616536
0.335418	1.20383	0.43134	1.27078	0.618535
0.336418	1.2176	0.431151	1.27249	0.619557
0.337419	1.2314	0.430592	1.27516	0.620674
0.338419	1.24524	0.429641	1.27561	0.620318
0.33942	1.2591	0.428279	1.27709	0.62129
0.34042	1.27295	0.426497	1.27813	0.621811
0.341421	1.28694	0.424605	1.2806	0.621305
0.342421	1.3009	0.422287	1.28263	0.621772
0.343422	1.31479	0.419553	1.28437	0.623267
0.344422	1.32863	0.416424	1.28525	0.623922
0.345423	1.34239	0.412929	1.28678	0.623592
0.346423	1.35608	0.409107	1.28725	0.624198
0.347424	1.36969	0.405003	1.28792	0.624159
0.348424	1.38322	0.400673	1.28867	0.625476
0.349425	1.39667	0.396177	1.29039	0.626507
0.350425	1.41004	0.391581	1.29128	0.628294
0.351426	1.42333	0.386958	1.2917	0.628698
0.352426	1.43654	0.382381	1.29286	0.629469
0.353427	1.44967	0.377928	1.29443	0.629535
0.354427	1.46273	0.373676	1.29491	0.62899
0.355428	1.47572	0.369702	1.29533	0.629691
0.356428	1.48863	0.366081	1.29591	0.62934
0.357429	1.50146	0.362885	1.29674	0.630003
0.358429	1.51422	0.360181	1.29716	0.630942
0.35943	1.52688	0.358029	1.29841	0.630222
0.36043	1.53945	0.356484	1.29891	0.631091
0.361431	1.55207	0.355901	1.30115	0.630793
0.362431	1.56456	0.355995	1.30134	0.630977
0.363432	1.57689	0.35679	1.30112	0.631892
0.364432	1.58905	0.358299	1.30138	0.63117
0.365433	1.60101	0.360524	1.30168	0.630388
0.366433	1.61275	0.363458	1.30253	0.63041
0.367434	1.62426	0.367083	1.30325	0.629637
0.368434	1.6355	0.371371	1.304	0.630356
0.369435	1.64646	0.376284	1.30456	0.630659
0.370435	1.6571	0.381776	1.30567	0.630647
0.371436	1.6674	0.387789	1.30521	0.630508
0.372436	1.67734	0.394259	1.30584	0.630735
0.373437	1.68689	0.401117	1.3063	0.63047
0.374437	1.69603	0.408285	1.30703	0.630553
0.375438	1.70473	0.415683	1.30648	0.632761
0.376438	1.71298	0.423226	1.30511	0.631942
0.377439	1.72074	0.430829	1.30547	0.63212
0.378439	1.72802	0.438406	1.30567	0.631308
0.37944	1.73479	0.445872	1.30598	0.630709
0.38044	1.74105	0.453145	1.30551	0.631059
0.381441	1.74696	0.460459	1.30528	0.631887
0.382441	1.75233	0.467423	1.3046	0.631129
0.383442	1.75717	0.473967	1.30476	0.63204
0.384442	1.76146	0.480027	1.30396	0.632363
0.385443	1.76524	0.48555	1.30409	0.631473
0.386443	1.7685	0.490489	1.30464	0.630912
0.387444	1.77127	0.494811	1.30572	0.629449
0.388444	1.77358	0.498493	1.30521	0.628617
0.389445	1.77545	0.501522	1.30488	0.628106
0.390445	1.77692	0.503899	1.30425	0.627442
0.391446	1.77803	0.505636	1.30362	0.625626
0.392446	1.77881	0.506754	1.3045	0.623597
0.393447	1.77932	0.507289	1.30411	0.623867
0.394447	1.7796	0.507285	1.30383	0.623713
0.395448	1.77969	0.506797	1.30347	0.623983
0.396448	1.77966	0.505889	1.30318	0.623288
0.397449	1.77954	0.504635	1.30272	0.623307
0.398449	1.77939	0.503112	1.30121	0.623321
0.39945	1.77926	0.501407	1.301	0.622601
0.40045	1.7792	0.49961	1.29899	0.62252
0.401451	1.77948	0.498102	1.29819	0.622533
0.402451	1.77991	0.496683	1.29706	0.620866
0.403452	1.78052	0.495443	1.29639	0.619891
0.404452	1.78133	0.494473	1.29636	0.619786
0.405453	1.78238	0.493857	1.29591	0.619462
0.406453	1.78369	0.493679	1.29539	0.618575
0.407454	1.78528	0.494015	1.29393	0.618537
0.408454	1.78716	0.494935	1.29392	0.617592
0.409455	1.78934	0.4965	1.29376	0.618403
0.410455	1.79182	0.498764	1.29402	0.618441
0.411456	1.7946	0.501769	1.29297	0.617753
0.412456	1.79766	0.505546	1.29198	0.617483
0.413457	1.80098	0.510116	1.29088	0.617061
0.414457	1.80455	0.515486	1.29029	0.616681
0.415458	1.80833	0.521652	1.28924	0.615175
0.416458	1.81229	0.528599	1.28815	0.614405
0.417459	1.81637	0.536297	1.28668	0.615043
0.418459	1.82055	0.544707	1.28465	0.613506
0.41946	1.82476	0.553777	1.28469	0.612717
0.42046	1.82896	0.563445	1.28336	0.613264
0.421461	1.83335	0.573962	1.28244	0.611792
0.422461	1.8376	0.584915	1.28062	0.610566
0.423462	1.84163	0.596209	1.27879	0.61127
0.424462	1.84539	0.607745	1.27712	0.611207
0.425463	1.84881	0.619419	1.27531	0.610134
0.426463	1.85183	0.631125	1.27436	0.609773
0.427464	1.85439	0.642753	1.27359	0.608635
0.428464	1.85644	0.654194	1.27276	0.607468
0.429465	1.85793	0.66534	1.27229	0.605365
0.430465	1.85881	0.676086	1.27018	0.604476
0.431466	1.85905	0.686331	1.26997	0.603362
0.432466	1.8586	0.695981	1.2676	0.602124
0.433467	1.85745	0.704946	1.26708	0.601798
0.434467	1.85556	0.713147	1.26477	0.600323
0.435468	1.85293	0.720514	1.26258	0.600031
0.436468	1.84955	0.726986	1.26209	0.598142
0.437469	1.84541	0.732516	1.26091	0.596739
0.438469	1.84053	0.737065	1.2598	0.595615
0.43947	1.83491	0.740609	1.25948	0.593946
0.44047	1.82858	0.743138	1.25793	0.592772
0.441471	1.82181	0.744978	1.25585	0.591488
0.442471	1.81438	0.745811	1.25291	0.589321
0.443472	1.80633	0.745658	1.25087	0.588742
0.444472	1.7977	0.744552	1.24948	0.587474
0.445473	1.78853	0.742536	1.24804	0.587397
0.446473	1.77888	0.739663	1.24617	0.586581
0.447474	1.76881	0.735999	1.24553	0.584582
0.448474	1.75836	0.731613	1.24341	0.582822
0.449475	1.74761	0.726585	1.23995	0.582656
0.450475	1.73661	0.721	1.23631	0.581482
0.451476	1.72542	0.714946	1.23416	0.580246
0.452476	1.71411	0.708514	1.2309	0.578958
0.453477	1.70273	0.701797	1.22825	0.577125
0.454477	1.69135	0.694887	1.22693	0.576329
0.455478	1.68002	0.687877	1.22496	0.57611
0.456478	1.6688	0.680854	1.22409	0.57637
0.457479	1.65772	0.673902	1.22098	0.575969
0.458479	1.64684	0.6671	1.22001	0.575707
0.45948	1.6362	0.660521	1.21763	0.57424
0.46048	1.62582	0.65423	1.21371	0.572343
0.461481	1.61598	0.648616	1.21172	0.570569
0.462481	1.60645	0.643386	1.20866	0.569779
0.463482	1.59725	0.638575	1.20645	0.568834
0.464482	1.58839	0.634205	1.20516	0.568126
0.465483	1.57987	0.630291	1.20231	0.567691
0.466483	1.57169	0.626836	1.20004	0.566564
0.467484	1.56384	0.623836	1.19694	0.56524
0.468484	1.5563	0.621275	1.19476	0.564194
0.469485	1.54906	0.61913	1.19292	0.563017
0.470485	1.54209	0.61737	1.18968	0.562754
0.471486	1.53537	0.615956	1.18759	0.561607
0.472486	1.52886	0.614843	1.1837	0.559755
0.473487	1.52255	0.613979	1.18035	0.55795
0.474487	1.51639	0.613311	1.1772	0.556838
0.475488	1.51035	0.61278	1.17608	0.555572
0.476488	1.5044	0.612325	1.17335	0.554277
0.477489	1.4985	0.611884	1.17102	0.552983
0.478489	1.49262	0.611397	1.16951	0.552123
0.47949	1.48672	0.610802	1.16635	0.551774
0.48049	1.48077	0.610043	1.16321	0.550866
0.481491	1.47497	0.609426	1.16052	0.550542
0.482491	1.46908	0.60853	1.15791	0.549171
0.483492	1.46305	0.607304	1.15531	0.547494
0.484492	1.45687	0.6057	1.15263	0.546639
0.485493	1.4505	0.603679	1.14986	0.545635
0.486493	1.44394	0.601206	1.1475	0.544918
0.487494	1.43717	0.598256	1.14419	0.542356
0.488494	1.43017	0.594808	1.14074	0.540631
0.489495	1.42293	0.59085	1.13897	0.538827
0.490495	1.41546	0.586377	1.13547	0.537916
0.491496	1.40774	0.581389	1.1332	0.536164
0.492496	1.39979	0.575894	1.13087	0.535045
0.493497	1.39159	0.569908	1.12948	0.533333
0.494497	1.38316	0.563451	1.12663	0.532025
0.495498	1.3745	0.556549	1.12461	0.53078
0.496498	1.36563	0.549233	1.12265	0.529814
0.497499	1.35655	0.541539	1.12009	0.528174
0.498499	1.34729	0.533508	1.11605	0.525544
0.4995	1.33784	0.525182	1.11211	0.524626
0.5005	1.32823	0.51661	1.10861	0.522487
0.501501	1.31868	0.508124	1.10685	0.520077
0.502501	1.30901	0.499486	1.10439	0.5177
0.503502	1.29922	0.490742	1.10202	0.516198
0.504502	1.28934	0.481941	1.09801	0.514203
0.505503	1.27937	0.473135	1.09592	0.513176
0.506503	1.26932	0.464371	1.09272	0.512094
0.507504	1.2592	0.455701	1.08961	0.509668
0.508504	1.24902	0.447174	1.08685	0.507658
0.509505	1.23878	0.438838	1.08322	0.505473
0.510505	1.22849	0.43074	1.07891	0.502566
0.511506	1.21816	0.422927	1.07544	0.501765
0.512506	1.20779	0.415443	1.07182	0.500218
0.513507	1.19739	0.408331	1.068	0.498855
0.514507	1.18696	0.40163	1.06401	0.497913
0.515508	1.17651	0.395379	1.0594	0.495798
0.516508	1.16605	0.389615	1.05622	0.494235
0.517509	1.15559	0.384369	1.0532	0.491276
0.518509	1.14514	0.379674	1.05029	0.489463
0.51951	1.1347	0.375555	1.04515	0.488814
0.52051	1.1243	0.372039	1.04183	0.487745
0.521511	1.11411	0.369417	1.03842	0.486308
0.522511	1.10399	0.367431	1.03501	0.484986
0.523512	1.09397	0.366088	1.03202	0.483026
0.524512	1.08406	0.365394	1.02896	0.481672
0.525513	1.07427	0.36535	1.02494	0.480136
0.526513	1.06462	0.36595	1.02209	0.478246
0.527514	1.05512	0.367187	1.01879	0.476899
0.528514	1.04579	0.369046	1.01593	0.474788
0.529515	1.03664	0.37151	1.01281	0.473526
0.530515	1.02769	0.374553	1.00987	0.471778
0.531516	1.01896	0.378147	1.00678	0.470076
0.532516	1.01046	0.382257	1.004	0.467654
0.533517	1.00221	0.386843	1.00037	0.467051
0.534517	0.994215	0.391859	0.996663	0.464729
0.535518	0.986492	0.397256	0.993263	0.46282
0.536518	0.979052	0.402978	0.989309	0.461965
0.537519	0.971905	0.408967	0.986145	0.4617
0.538519	0.965059	0.415158	0.984106	0.459875
0.53952	0.95852	0.421485	0.9813	0.458712
0.54052	0.952292	0.427878	0.978494	0.458082
0.541521	0.946482	0.434574	0.975395	0.456394
0.542521	0.941008	0.441191	0.971945	0.454866
0.543522	0.935864	0.447649	0.96848	0.454062
0.544522	0.931039	0.453868	0.964712	0.453054
0.545523	0.926519	0.45977	0.961788	0.451933
0.546523	0.922286	0.465278	0.959593	0.450075
0.547524	0.918318	0.470318	0.955802	0.448634
0.548524	0.914591	0.47482	0.952527	0.446808
0.549525	0.911076	0.478717	0.950067	0.444078
0.550525	0.907744	0.481949	0.946996	0.442766
0.551526	0.904561	0.484464	0.943092	0.44083
0.552526	0.901493	0.486213	0.939153	0.440382
0.553527	0.898503	0.48716	0.936711	0.438343
0.554527	0.895553	0.487276	0.931985	0.436471
0.555528	0.892608	0.48654	0.928014	0.435065
0.556528	0.889629	0.484944	0.923846	0.433699
0.557529	0.886579	0.482489	0.920743	0.432313
0.558529	0.883422	0.479186	0.917398	0.430925
0.55953	0.880126	0.475058	0.91318	0.428992
0.56053	0.876656	0.47014	0.909402	0.427363
0.561531	0.873065	0.464796	0.905993	0.426318
0.562531	0.869277	0.458757	0.902079	0.42507
0.563532	0.865267	0.452082	0.898343	0.424103
0.564532	0.861008	0.44484	0.894168	0.422387
0.565533	0.856477	0.437107	0.890355	0.421194
0.566533	0.851654	0.428966	0.887749	0.419506
0.567534	0.846521	0.420508	0.885488	0.417187
0.568534	0.841062	0.411826	0.881361	0.414693
0.569535	0.835267	0.403021	0.876868	0.413603
0.570535	0.829128	0.394194	0.872808	0.411997
0.571536	0.822641	0.385448	0.869189	0.411198
0.572536	0.815806	0.376884	0.865246	0.409257
0.573537	0.808627	0.368605	0.861066	0.407366
0.574537	0.801113	0.360709	0.857447	0.405789
0.575538	0.793277	0.35329	0.854124	0.404428
0.576538	0.785135	0.346436	0.849499	0.403076
0.577539	0.776709	0.340229	0.846215	0.401126
0.578539	0.768024	0.334743	0.842874	0.399396
0.57954	0.759108	0.330044	0.839293	0.397354
0.58054	0.749992	0.326186	0.834763	0.396611
0.581541	0.740781	0.32351	0.830757	0.395521
0.582541	0.731484	0.321753	0.826734	0.394139
0.583542	0.722138	0.320929	0.823485	0.391695
0.584542	0.712778	0.321043	0.819945	0.389835
0.585543	0.703439	0.322085	0.816185	0.388877
0.586543	0.694157	0.324034	0.812595	0.38766
0.587544	0.684964	0.326856	0.809579	0.386457
0.588544	0.67589	0.330504	0.805272	0.384858
0.589545	0.666967	0.334923	0.800558	0.382479
0.590545	0.658222	0.340043	0.796702	0.38035
0.591546	0.649681	0.345787	0.792484	0.379373
0.592546	0.641368	0.352068	0.789063	0.377951
0.593547	0.633303	0.358792	0.786002	0.375399
0.594547	0.625506	0.365858	0.781563	0.374223
0.595548	0.617993	0.373161	0.778233	0.37099
0.596548	0.610779	0.380591	0.776123	0.369139
0.597549	0.603874	0.388039	0.773419	0.368532
0.598549	0.597289	0.395392	0.770765	0.366162
0.59955	0.59103	0.402541	0.76772	0.364659
0.60055	0.585102	0.409378	0.764357	0.363289
0.601551	0.579542	0.416085	0.760937	0.362209
0.602551	0.574354	0.42228	0.757597	0.359844
0.603552	0.569532	0.427869	0.754219	0.358309
0.604552	0.565067	0.432765	0.749971	0.35559
0.605553	0.560944	0.436891	0.74666	0.353727
0.606553	0.557148	0.44018	0.74316	0.352929
0.607554	0.553657	0.442577	0.739884	0.350766
0.608554	0.550448	0.44404	0.736453	0.349568
0.609555	0.547496	0.444538	0.73242	0.347428
0.610555	0.544772	0.444056	0.728885	0.345644
0.611556	0.542249	0.44259	0.725363	0.34314
0.612556	0.539894	0.440151	0.72207	0.341456
0.613557	0.537679	0.436762	0.719638	0.340441
0.614557	0.53557	0.432461	0.715867	0.338441
0.615558	0.533539	0.427297	0.713115	0.337073
0.616558	0.531554	0.421332	0.709632	0.334124
0.617559	0.529589	0.414638	0.70571	0.332741
0.618559	0.527615	0.407297	0.702009	0.33158
0.61956	0.525608	0.3994	0.698825	0.329115
0.62056	0.523546	0.391045	0.695693	0.326943
0.621561	0.521429	0.382615	0.692636	0.324856
0.622561	0.519259	0.373942	0.689511	0.323627
0.623562	0.517018	0.36513	0.68686	0.323004
0.624562	0.514692	0.356287	0.683642	0.321523
0.625563	0.512265	0.347517	0.679751	0.319511
0.626563	0.509723	0.338923	0.677335	0.318113
0.627564	0.507055	0.330601	0.673409	0.317846
0.628564	0.50425	0.322645	0.670738	0.317046
0.629565	0.501301	0.31514	0.667381	0.315047
0.630565	0.4982	0.30816	0.66368	0.313721
0.631566	0.494945	0.301772	0.660265	0.312412
0.632566	0.491532	0.296032	0.655767	0.311264
0.633567	0.487963	0.290983	0.651815	0.30982
0.634567	0.48424	0.286656	0.649278	0.308485
0.635568	0.480368	0.28307	0.645968	0.30592
0.636568	0.476354	0.28023	0.641888	0.304581
0.637569	0.472207	0.27813	0.639063	0.303431
0.638569	0.46794	0.276748	0.636161	0.302494
0.63957	0.463566	0.276054	0.633352	0.300194
0.64057	0.459098	0.276004	0.629686	0.298061
0.641571	0.454597	0.276805	0.626652	0.296465
0.642571	0.45008	0.278141	0.623973	0.295351
0.643572	0.445561	0.279934	0.619735	0.292467
0.644572	0.441055	0.2821	0.616629	0.291133
0.645573	0.436573	0.284546	0.613091	0.289346
0.646573	0.432126	0.287178	0.60985	0.289319
0.647574	0.427723	0.289897	0.607255	0.287433
0.648574	0.42337	0.292606	0.605775	0.284301
0.649575	0.419073	0.295206	0.602352	0.283291
0.650575	0.414833	0.297602	0.599187	0.282432
0.651576	0.410654	0.299706	0.595605	0.28155
0.652576	0.406534	0.301433	0.593027	0.280094
0.653577	0.402472	0.302707	0.590208	0.279611
0.654577	0.398464	0.303465	0.586622	0.278527
0.655578	0.394508	0.303651	0.582795	0.27629
0.656578	0.390598	0.303223	0.578501	0.274318
0.657579	0.386728	0.302153	0.575413	0.271506
0.658579	0.382891	0.300426	0.572358	0.27035
0.65958	0.379081	0.298041	0.569215	0.268791
0.66058	0.375291	0.295013	0.564467	0.266579
0.661581	0.371608	0.291663	0.561024	0.265933
0.662581	0.367968	0.287751	0.558605	0.264281
0.663582	0.36436	0.283328	0.55515	0.262732
0.664582	0.360769	0.278459	0.552189	0.260105
0.665583	0.357182	0.27322	0.550501	0.258508
0.666583	0.353582	0.267695	0.547635	0.256641
0.667584	0.349952	0.261981	0.545196	0.255015
0.668584	0.346273	0.256178	0.541658	0.254384
0.669585	0.342527	0.250396	0.5375	0.254071
0.670585	0.338696	0.244745	0.534195	0.25288
0.671586	0.334761	0.239339	0.531217	0.251665
0.672586	0.330706	0.234291	0.528195	0.250014
0.673587	0.326514	0.229715	0.525467	0.249375
0.674587	0.32217	0.225716	0.522342	0.248151
0.675588	0.317662	0.222399	0.518737	0.246477
0.676588	0.312979	0.219859	0.514968	0.245878
0.677589	0.308112	0.218181	0.512616	0.244668
0.678589	0.303056	0.217443	0.510914	0.243223
0.67959	0.297808	0.217708	0.507351	0.241037
0.68059	0.292369	0.219027	0.505456	0.239624
0.681591	0.286864	0.221724	0.503807	0.237631
0.682591	0.281213	0.225542	0.500103	0.23572
0.683592	0.275423	0.230483	0.498113	0.234602
0.684592	0.2695	0.236532	0.495305	0.23312
0.685593	0.263455	0.243663	0.492329	0.232041
0.686593	0.257298	0.251828	0.488658	0.230144
0.687594	0.251041	0.260969	0.485479	0.228553
0.688594	0.2447	0.271012	0.482301	0.22831
0.689595	0.23829	0.281869	0.479735	0.227784
0.690595	0.23183	0.293441	0.475252	0.226302
0.691596	0.22534	0.305616	0.472514	0.224652
0.692596	0.218842	0.318277	0.470233	0.222773
0.693597	0.21236	0.331294	0.467669	0.22044
0.694597	0.205919	0.344536	0.464956	0.21802
0.695598	0.199548	0.357866	0.462633	0.216518
0.696598	0.193275	0.371145	0.459375	0.21497
0.697599	0.187131	0.384234	0.457483	0.212814
0.698599	0.181149	0.396997	0.455143	0.210251
0.6996	0.175361	0.409299	0.45301	0.209541
0.7006	0.169802	0.421016	0.450173	0.208391
0.701601	0.164624	0.432318	0.446628	0.207314
0.702601	0.15977	0.442804	0.444341	0.206409
0.703602	0.155273	0.452367	0.440706	0.204125
0.704602	0.151159	0.460912	0.436916	0.203052
0.705603	0.147456	0.468356	0.433575	0.20068
0.706603	0.144186	0.47463	0.430436	0.199494
0.707604	0.141371	0.479678	0.426724	0.198431
0.708604	0.139028	0.483459	0.424188	0.198337
0.709605	0.137171	0.485946	0.421496	0.197228
0.710605	0.135812	0.487128	0.419875	0.196048
0.711606	0.134955	0.487007	0.416719	0.194743
0.712606	0.134606	0.4856	0.413746	0.193103
0.713607	0.134763	0.482939	0.410023	0.192213
0.714607	0.135421	0.479069	0.407535	0.192389
0.715608	0.136572	0.474045	0.403578	0.191447
0.716608	0.138202	0.467935	0.400569	0.190372
0.717609	0.140296	0.460819	0.398008	0.18986
0.718609	0.142832	0.452783	0.394683	0.188668
0.71961	0.145786	0.443924	0.392603	0.187985
0.72061	0.14913	0.434342	0.38997	0.186731
0.721611	0.152993	0.424476	0.388474	0.185469
0.722611	0.157202	0.414105	0.386555	0.18457
0.723612	0.161715	0.403334	0.38419	0.18333
0.724612	0.166484	0.39227	0.382018	0.182293
0.725613	0.17146	0.381019	0.378374	0.18075
0.726613	0.176588	0.369685	0.37618	0.17937
0.727614	0.181812	0.358369	0.374354	0.178518
0.728614	0.187073	0.347165	0.371935	0.178119
0.729615	0.19231	0.336164	0.368754	0.177428
0.730615	0.197461	0.325449	0.365941	0.176952
0.731616	0.202463	0.315096	0.3634	0.175688
0.732616	0.207254	0.305175	0.36148	0.174554
0.733617	0.211773	0.295744	0.358686	0.173547
0.734617	0.215959	0.286856	0.356985	0.172631
0.735618	0.219756	0.278552	0.353501	0.171663
0.736618	0.223109	0.270866	0.351201	0.17109
0.737619	0.225966	0.263823	0.348687	0.169532
0.738619	0.228282	0.257439	0.345186	0.169242
0.73962	0.230015	0.251723	0.342738	0.167751
0.74062	0.231127	0.246675	0.340347	0.167402
0.741621	0.231814	0.242623	0.338592	0.166064
0.742621	0.231848	0.239222	0.335775	0.16456
0.743622	0.231206	0.236444	0.333499	0.163032
0.744622	0.22987	0.234259	0.331445	0.162465
0.745623	0.22783	0.23263	0.329004	0.161855
0.746623	0.22508	0.231518	0.326752	0.161816
0.747624	0.22162	0.23088	0.324842	0.161262
0.748624	0.217458	0.23067	0.322387	0.160417
0.749625	0.212608	0.230841	0.320326	0.159896
0.750625	0.20709	0.231346	0.319066	0.157746
0.751626	0.200931	0.232138	0.317585	0.157179
0.752626	0.194165	0.23317	0.314369	0.156405
0.753627	0.186829	0.234398	0.311551	0.156618
0.754627	0.178971	0.23578	0.308974	0.156391
0.755628	0.170641	0.237276	0.307216	0.155373
0.756628	0.161895	0.23885	0.304003	0.153411
0.757629	0.152796	0.240471	0.302018	0.152305
0.758629	0.143408	0.242111	0.299261	0.152392
0.75963	0.133802	0.243747	0.296882	0.151363
0.76063	0.124052	0.245359	0.294248	0.149973
0.761631	0.114464	0.247256	0.293647	0.14941
0.762631	0.104904	0.249108	0.29143	0.148773
0.763632	0.0954452	0.250905	0.288948	0.148995
0.764632	0.086162	0.252638	0.285122	0.147279
0.765633	0.0771259	0.254305	0.284499	0.14528
0.766633	0.0684071	0.255903	0.281987	0.145051
0.767634	0.060073	0.257436	0.279555	0.143976
0.768634	0.052188	0.258907	0.277822	0.142926
0.769635	0.0448127	0.260324	0.276052	0.142001
0.770635	0.0380033	0.261694	0.273604	0.141935
0.771636	0.0318114	0.263028	0.271106	0.140891
0.772636	0.0262831	0.264334	0.269425	0.140177
0.773637	0.0214591	0.265624	0.266606	0.139566
0.774637	0.0173741	0.266907	0.264071	0.139189
0.775638	0.0140567	0.268193	0.262757	0.139267
0.776638	0.011529	0.269491	0.26176	0.137741
0.777639	0.00980677	0.270809	0.260025	0.13709
0.778639	0.00889898	0.272153	0.256698	0.135818
0.77964	0.00880811	0.273529	0.255286	0.135559
0.78064	0.00953003	0.274939	0.252872	0.135117
0.781641	0.011314	0.276722	0.25129	0.13373
0.782641	0.0138994	0.278538	0.249808	0.133678
0.783642	0.017257	0.28038	0.24853	0.13319
0.784642	0.0213508	0.282237	0.246488	0.133365
0.785643	0.026138	0.284099	0.245955	0.132935
0.786643	0.0315701	0.28595	0.244716	0.13247
0.787644	0.0375926	0.287778	0.242003	0.132739
0.788644	0.0441462	0.289566	0.239442	0.131529
0.789645	0.051167	0.291297	0.238883	0.130585
0.790645	0.0585877	0.292954	0.236854	0.129714
0.791646	0.0663378	0.294518	0.235123	0.129933
0.792646	0.0743447	0.295974	0.233922	0.128635
0.793647	0.0825344	0.297303	0.231145	0.128882
0.794647	0.0908323	0.298489	0.230585	0.126761
0.795648	0.0991643	0.299518	0.229286	0.126056
0.796648	0.107457	0.300376	0.226875	0.125299
0.797649	0.115639	0.301051	0.22459	0.124158
0.798649	0.123642	0.301534	0.222704	0.123743
0.79965	0.1314	0.301818	0.221546	0.123144
0.80065	0.138852	0.301898	0.220162	0.123152
0.801651	0.146218	0.302104	0.218962	0.122701
0.802651	0.15318	0.302105	0.216128	0.123085
0.803652	0.159686	0.301898	0.214444	0.121549
0.804652	0.165688	0.301484	0.21142	0.121307
0.805653	0.171144	0.300862	0.210379	0.121218
0.806653	0.176019	0.300038	0.208811	0.121088
0.807654	0.180283	0.299016	0.207387	0.120835
0.808654	0.183912	0.297802	0.205982	0.119595
0.809655	0.186888	0.296406	0.204924	0.11959
0.810655	0.189199	0.294836	0.203118	0.118853
0.811656	0.19084	0.293101	0.20155	0.11752
0.812656	0.19181	0.291213	0.200796	0.116451
0.813657	0.192116	0.289181	0.198734	0.114934
0.814657	0.19177	0.287016	0.197566	0.115602
0.815658	0.190788	0.284729	0.195525	0.113851
0.816658	0.189191	0.282327	0.193903	0.112896
0.817659	0.187007	0.279821	0.192816	0.111226
0.818659	0.184265	0.277217	0.190275	0.110599
0.81966	0.180999	0.274522	0.188637	0.110116
0.82066	0.177248	0.271743	0.186898	0.109592
0.821661	0.173347	0.269218	0.184818	0.109249
0.822661	0.169052	0.266617	0.183867	0.109347
0.823662	0.164401	0.263934	0.182631	0.108952
0.824662	0.159429	0.261163	0.181604	0.108295
0.825663	0.154176	0.258299	0.179778	0.106674
0.826663	0.148678	0.255334	0.177587	0.106133
0.827664	0.142972	0.252258	0.175859	0.104529
0.828664	0.137091	0.249063	0.174335	0.1036
0.829665	0.131068	0.245741	0.173081	0.102894
0.830665	0.124936	0.242282	0.170476	0.101647
0.831666	0.118722	0.238679	0.168614	0.100818
0.832666	0.112453	0.234925	0.167506	0.102051
0.833667	0.106154	0.231015	0.166211	0.101774
0.834667	0.0998461	0.226946	0.165694	0.100997
0.835668	0.0935498	0.222717	0.164022	0.100348
0.836668	0.0872825	0.21833	0.162658	0.100355
0.837669	0.0810596	0.213791	0.161543	0.0997755
0.838669	0.0748945	0.209107	0.161082	0.0984517
0.83967	0.068799	0.204292	0.159229	0.0983782
0.84067	0.0627834	0.19936	0.157951	0.0970336
0.841671	0.0571821	0.194698	0.157933	0.0962427
0.842671	0.0516873	0.189961	0.155668	0.0952534
0.843672	0.0462992	0.185171	0.15544	0.0949897
0.844672	0.0410165	0.180352	0.153978	0.0942815
0.845673	0.035837	0.175531	0.153329	0.0939631
0.846673	0.0307574	0.170738	0.152844	0.0938351
0.847674	0.0257742	0.166007	0.152356	0.0933771
0.848674	0.0208835	0.161371	0.152079	0.0923826
0.849675	0.0160819	0.156866	0.149591	0.0920328
0.850675	0.0113661	0.152531	0.148743	0.0913784
0.851676	0.00673392	0.148402	0.1481	0.091712
0.852676	0.00218411	0.144517	0.148216	0.0927936
0.853677	-0.00228304	0.140913	0.146261	0.0940725
0.854677	-0.00666556	0.137627	0.144774	0.0939625
0.855678	-0.0109595	0.134691	0.143251	0.0943192
0.856678	-0.0151588	0.132139	0.141476	0.0936459
0.857679	-0.0192548	0.129999	0.140891	0.0927395
0.858679	-0.0232367	0.128297	0.139647	0.0934187
0.85968	-0.0270907	0.127056	0.13863	0.0933619
0.86068	-0.0308007	0.126293	0.138158	0.0930167
0.861681	-0.0340253	0.126397	0.137402	0.0925243
0.862681	-0.0370597	0.127004	0.137309	0.0922124
0.863682	-0.0398863	0.128111	0.136767	0.0910984
0.864682	-0.0424862	0.129711	0.135926	0.0908128
0.865683	-0.0448387	0.131791	0.136112	0.0901762
0.866683	-0.046922	0.134335	0.135483	0.0905327
0.867684	-0.0487134	0.137319	0.13412	0.0896028
0.868684	-0.0501894	0.140716	0.132917	0.0888869
0.869685	-0.0513262	0.144495	0.131122	0.0877485
0.870685	-0.0520999	0.148619	0.130894	0.0865294
0.871686	-0.0524873	0.15305	0.128697	0.0868251
0.872686	-0.0524655	0.157746	0.127418	0.0865201
0.873687	-0.0520132	0.16266	0.126339	0.0853377
0.874687	-0.0511101	0.167747	0.124645	0.0849316
0.875688	-0.0497384	0.172959	0.123801	0.0849042
0.876688	-0.0478821	0.178246	0.124285	0.0841466
0.877689	-0.0455283	0.183561	0.122982	0.0839645
0.878689	-0.0426669	0.188855	0.122506	0.083115
0.87969	-0.0392916	0.194082	0.121325	0.0822619
0.88069	-0.0353997	0.199198	0.119703	0.083692
0.881691	-0.0306386	0.204562	0.117757	0.0830575
0.882691	-0.025363	0.209732	0.116904	0.083469
0.883692	-0.0195909	0.214666	0.11616	0.0835285
0.884692	-0.0133458	0.219324	0.114588	0.0827611
0.885693	-0.00665685	0.22367	0.113411	0.0824483
0.886693	0.000440839	0.227672	0.113883	0.0818418
0.887694	0.00790648	0.231301	0.113353	0.0812526
0.888694	0.0156936	0.234535	0.1125	0.0806559
0.889695	0.0237501	0.237355	0.110535	0.0800845
0.890695	0.0320188	0.239746	0.10973	0.0800216
0.891696	0.0404377	0.241698	0.109666	0.0803281
0.892696	0.0489402	0.243205	0.108602	0.0797936
0.893697	0.0574562	0.244266	0.107609	0.0793181
0.894697	0.0659123	0.244882	0.108577	0.078749
0.895698	0.074233	0.24506	0.107712	0.079272
0.896698	0.0823408	0.244811	0.107275	0.0801473
0.897699	0.0901579	0.244147	0.106987	0.0807421
0.898699	0.0976066	0.243084	0.106551	0.0802061
0.8997	0.10461	0.241642	0.1059	0.0793994
0.9007	0.111095	0.239843	0.106405	0.0788262
0.901701	0.117359	0.238079	0.105987	0.0778856
0.902701	0.122968	0.236012	0.105193	0.0775993
0.903702	0.127852	0.233661	0.1055	0.0779355
0.904702	0.131948	0.231045	0.104388	0.0777034
0.905703	0.1352	0.228187	0.103424	0.0768561
0.906703	0.137557	0.225104	0.103519	0.0751672
0.907704	0.138979	0.221817	0.102499	0.0755874
0.908704	0.139432	0.218346	0.103287	0.0758844
0.909705	0.138894	0.214708	0.10255	0.0754973
0.910705	0.137352	0.210921	0.102135	0.074788
0.911706	0.134801	0.207001	0.101234	0.0748061
0.912706	0.131251	0.202966	0.100557	0.0735989
0.913707	0.126717	0.198829	0.100252	0.073525
0.914707	0.121231	0.194606	0.100398	0.0736191
0.915708	0.11483	0.190308	0.0997601	0.0731347
0.916708	0.107565	0.185951	0.0993367	0.0722491
0.917709	0.0994947	0.181545	0.0991739	0.0714603
0.918709	0.0906881	0.177103	0.0984096	0.0701901
0.91971	0.0812226	0.172639	0.0977551	0.0694238
0.92071	0.0711833	0.168163	0.0973056	0.0691201
0.921711	0.0610509	0.164034	0.095733	0.0685755
0.922711	0.0505368	0.159923	0.0945225	0.0678852
0.923712	0.0397359	0.155838	0.0945642	0.0675667
0.924712	0.0287456	0.151786	0.0942597	0.0668112
0.925713	0.0176649	0.147774	0.0936274	0.0681092
0.926713	0.00659325	0.143812	0.0945633	0.065991
0.927714	-0.00437125	0.139909	0.094514	0.0653309
0.928714	-0.0151328	0.136074	0.094566	0.0652585
0.929715	-0.0255993	0.132319	0.0943942	0.0650615
0.930715	-0.0356836	0.128655	0.0939545	0.0649666
0.931716	-0.0453045	0.125095	0.0939272	0.0641566
0.932716	-0.0543879	0.121652	0.0939858	0.0634924
0.933717	-0.0628676	0.118342	0.0944811	0.0630572
0.934717	-0.0706864	0.115179	0.09435	0.0634161
0.935718	-0.0777964	0.112181	0.093226	0.0631167
0.936718	-0.0841596	0.109364	0.0921537	0.062349
0.937719	-0.0897483	0.106746	0.0916007	0.0617505
0.938719	-0.0945455	0.104346	0.0910595	0.0604551
0.93972	-0.0985445	0.102183	0.0909456	0.0602455
0.94072	-0.101749	0.100275	0.0900427	0.0603715
0.941721	-0.103794	0.0990229	0.0907039	0.059324
0.942721	-0.105078	0.098062	0.0896412	0.0598128
0.943722	-0.105639	0.0974023	0.0891554	0.0589101
0.944722	-0.105529	0.0970528	0.0877836	0.0572992
0.945723	-0.104804	0.0970212	0.0864677	0.0583685
0.946723	-0.103529	0.097313	0.0854139	0.0588158
0.947724	-0.101776	0.0979316	0.0849956	0.0584553
0.948724	-0.0996196	0.0988781	0.0838967	0.0586738
0.949725	-0.0971405	0.100151	0.0843097	0.0583886
0.950725	-0.0944204	0.101746	0.0828402	0.0577836
0.951726	-0.0915422	0.103655	0.0813678	0.0574725
0.952726	-0.0885884	0.105869	0.0808799	0.0566457
0.953727	-0.0856399	0.108374	0.0792444	0.0568677
0.954727	-0.0827743	0.111153	0.0780377	0.0568109
0.955728	-0.0800648	0.114188	0.0771582	0.0563136
0.956728	-0.0775791	0.117455	0.0765378	0.0549338
0.957729	-0.0753779	0.120932	0.0752001	0.055273
0.958729	-0.0735143	0.124589	0.0745358	0.0556934
0.95973	-0.0720327	0.128399	0.0735009	0.0543494
0.96073	-0.0709681	0.132329	0.0736069	0.0547665
0.961731	-0.0699744	0.136731	0.0725404	0.0539276
0.962731	-0.0694382	0.141186	0.072394	0.0536964
0.963732	-0.0693707	0.145653	0.0727231	0.0520636
0.964732	-0.0697731	0.150092	0.0716587	0.0513286
0.965733	-0.0706366	0.154459	0.0719911	0.0515182
0.966733	-0.0719426	0.158715	0.0713794	0.0517229
0.967734	-0.0736633	0.162817	0.0706663	0.0513838
0.968734	-0.0757621	0.166728	0.0704657	0.0520763
0.969735	-0.0781947	0.170409	0.0698685	0.0520782
0.970735	-0.0809099	0.173827	0.067877	0.0511018
0.971736	-0.0838504	0.176948	0.0672432	0.0508374
0.972736	-0.0869539	0.179744	0.0676041	0.0514556
0.973737	-0.0901546	0.182189	0.0680184	0.0522246
0.974737	-0.0933838	0.184263	0.0683035	0.0521907
0.975738	-0.096572	0.185947	0.067921	0.051599
0.976738	-0.0996492	0.18723	0.0674914	0.0524005
0.977739	-0.102547	0.188104	0.0674773	0.0521177
0.978739	-0.105199	0.188567	0.0667032	0.0540141
0.97974	-0.107542	0.18862	0.0657053	0.0535625
0.98074	-0.109519	0.188272	0.0654621	0.0536812
0.981741	-0.110653	0.187894	0.0646594	0.0543018
0.982741	-0.111323	0.187143	0.0648181	0.0539742
0.983742	-0.1115	0.186034	0.065021	0.0536459
0.984742	-0.111163	0.184585	0.0646071	0.0540397
0.985743	-0.110301	0.182822	0.064093	0.0532582
0.986743	-0.108912	0.18077	0.0634766	0.05327
0.987744	-0.107005	0.178461	0.0637496	0.0529896
0.988744	-0.104597	0.175925	0.0623764	0.0526483
0.989745	-0.101718	0.173199	0.0618819	0.0519693
0.990745	-0.0984052	0.170317	0.062288	0.0524442
0.991746	-0.0947054	0.167316	0.0618771	0.0531132
0.992746	-0.0906744	0.164235	0.0607473	0.0533219
0.993747	-0.0863754	0.161109	0.0599662	0.0527544
0.994747	-0.0818782	0.157975	0.0606536	0.0532239
0.995748	-0.0772581	0.154868	0.0597646	0.0536669
0.996748	-0.072595	0.151822	0.059735	0.0534139
0.997749	-0.0679714	0.148868	0.0598761	0.0540912
0.998749	-0.0634717	0.146035	0.0594493	0.05385
0.99975	-0.0591801	0.143349	0.0590651	0.0535258
1.00075	-0.0551798	0.140833	0.0582683	0.0529969
1.00175	-0.0511344	0.138855	0.0573328	0.0529157
1.00275	-0.0475315	0.13708	0.0584432	0.0528666
1.00375	-0.0444497	0.135514	0.0584834	0.0525831
1.00475	-0.0419616	0.134158	0.0581364	0.053617
1.00575	-0.0401321	0.133012	0.0576322	0.0523271
1.00675	-0.0390174	0.132067	0.058344	0.051995
1.00775	-0.0386642	0.131316	0.0590234	0.0520508
1.00875	-0.0391085	0.130743	0.0579048	0.0519879
1.00975	-0.0403753	0.130331	0.057905	0.0512754
1.01076	-0.0424774	0.130062	0.0582651	0.0518121
1.01176	-0.0454155	0.129912	0.0584583	0.0500922
1.01276	-0.049178	0.129855	0.0582586	0.0508404
1.01376	-0.0537406	0.129866	0.0572292	0.0500562
1.01476	-0.0590667	0.129916	0.0567484	0.0506183
1.01576	-0.0651077	0.129976	0.0567949	0.0501139
1.01676	-0.0718035	0.130017	0.0563591	0.0507919
1.01776	-0.0790834	0.130009	0.0564104	0.0513267
1.01876	-0.0868666	0.129926	0.0559312	0.0511925
1.01976	-0.0950638	0.12974	0.0544986	0.0510428
1.02076	-0.103578	0.129427	0.0534552	0.0505076
1.02176	-0.111914	0.129335	0.0532809	0.0513977
1.02276	-0.120353	0.129072	0.0536924	0.0501293
1.02376	-0.128789	0.128615	0.0525334	0.0497999
1.02476	-0.137121	0.127943	0.0516575	0.0498848
1.02576	-0.145242	0.12704	0.0519865	0.049262
1.02676	-0.153054	0.125892	0.0512971	0.0489622
1.02776	-0.160458	0.124489	0.0503692	0.0494205
1.02876	-0.167363	0.122826	0.0508068	0.0492608
1.02976	-0.173684	0.120901	0.0505042	0.048188
1.03077	-0.179346	0.118716	0.0493313	0.0483026
1.03177	-0.184281	0.116275	0.0490844	0.0485392
1.03277	-0.188434	0.113588	0.047759	0.0477386
1.03377	-0.191761	0.110668	0.0472625	0.047744
1.03477	-0.194229	0.107529	0.0470652	0.0480402
1.03577	-0.19582	0.10419	0.0472622	0.0484656
1.03677	-0.196527	0.100672	0.0478245	0.04933
1.03777	-0.196356	0.0969977	0.0476798	0.0489807
1.03877	-0.195329	0.0931923	0.0470325	0.0471166
1.03977	-0.193476	0.0892819	0.0468965	0.0474981
1.04077	-0.190844	0.0852937	0.0463412	0.0485939
1.04177	-0.18707	0.0816702	0.0460423	0.0485283
1.04277	-0.182637	0.0780243	0.0467463	0.0485752
1.04377	-0.177626	0.0743755	0.0481253	0.048785
1.04477	-0.172131	0.0707418	0.0472649	0.0489902
1.04577	-0.16625	0.0671398	0.0474141	0.0483669
1.04677	-0.160088	0.0635842	0.0464392	0.0490993
1.04777	-0.153752	0.0600869	0.0465395	0.0493017
1.04877	-0.147353	0.0566576	0.0464623	0.0493899
1.04977	-0.141002	0.0533031	0.0464164	0.0497057
1.05078	-0.134808	0.050027	0.0458242	0.0486278
1.05178	-0.128878	0.0468302	0.0462511	0.0485737
1.05278	-0.123312	0.0437105	0.0462885	0.0487073
1.05378	-0.118206	0.0406626	0.0471325	0.0480309
1.05478	-0.113646	0.0376787	0.0466087	0.0472023
1.05578	-0.109709	0.0347486	0.0467489	0.0475481
1.05678	-0.106462	0.0318597	0.0458318	0.0468885
1.05778	-0.103958	0.0289978	0.045011	0.0463627
1.05878	-0.10224	0.0261471	0.0457319	0.0459456
1.05978	-0.101335	0.0232912	0.0452581	0.045869
1.06078	-0.101257	0.0204131	0.0462535	0.0458549
1.06178	-0.101573	0.0179029	0.0452263	0.046205
1.06278	-0.102702	0.0153333	0.0453039	0.0473623
1.06378	-0.104623	0.0126817	0.0453845	0.0474761
1.06478	-0.107302	0.00992722	0.044587	0.0475085
1.06578	-0.110693	0.00705075	0.0451817	0.0465881
1.06678	-0.11474	0.0040358	0.0454963	0.0460556
1.06778	-0.119373	0.00086877	0.0449254	0.0468699
1.06878	-0.124516	-0.00246059	0.0437944	0.0471543
1.06978	-0.130083	-0.00595881	0.0429588	0.0462821
1.07079	-0.135986	-0.00962841	0.0434977	0.0461583
1.07179	-0.142127	-0.0134676	0.0426317	0.0458353
1.07279	-0.14841	-0.0174701	0.0419809	0.0455685
1.07379	-0.154734	-0.0216249	0.0425927	0.0454887
1.07479	-0.161002	-0.0259165	0.0423446	0.0441953
1.07579	-0.167118	-0.0303244	0.0421201	0.0445367
1.07679	-0.17299	-0.0348237	0.0427643	0.0442903
1.07779	-0.17853	-0.0393848	0.0430578	0.0439809
1.07879	-0.183659	-0.0439742	0.04244	0.0441093
1.07979	-0.188305	-0.0485541	0.0429072	0.0442559
1.08079	-0.192407	-0.0530835	0.04236	0.0434678
1.08179	-0.195475	-0.057117	0.0435913	0.0439472
1.08279	-0.197906	-0.0610106	0.0439651	0.0446729
1.08379	-0.19968	-0.0647234	0.0439714	0.0454528
1.08479	-0.200789	-0.0682134	0.0433006	0.0448183
1.08579	-0.201237	-0.0714385	0.0435967	0.0443441
1.08679	-0.201042	-0.0743571	0.0442818	0.0442241
1.08779	-0.200232	-0.0769286	0.0438482	0.0429617
1.08879	-0.198851	-0.0791145	0.0431416	0.0419885
1.08979	-0.196949	-0.0808787	0.0427293	0.0425865
1.0908	-0.194589	-0.0821884	0.0424155	0.0407992
1.0918	-0.191843	-0.0830148	0.0422267	0.0405259
1.0928	-0.18879	-0.0833332	0.0414099	0.0403341
1.0938	-0.185516	-0.083124	0.0409303	0.0409739
1.0948	-0.182111	-0.0823728	0.0408806	0.0407588
1.0958	-0.178667	-0.0810707	0.04119	0.0412796
1.0968	-0.175281	-0.0792149	0.0414882	0.042615
1.0978	-0.172045	-0.0768085	0.0419369	0.0428873
1.0988	-0.169052	-0.0738604	0.043639	0.0434826
1.0998	-0.16639	-0.070386	0.043978	0.0452322
1.1008	-0.164141	-0.0664064	0.042326	0.0447074
1.1018	-0.161952	-0.0615626	0.0418763	0.0447228
1.1028	-0.160314	-0.056274	0.0408758	0.0437714
1.1038	-0.159293	-0.0505854	0.0404111	0.044155
1.1048	-0.158944	-0.0445466	0.0385172	0.0442215
1.1058	-0.159311	-0.0382118	0.0384767	0.0444322
1.1068	-0.160429	-0.031639	0.0388822	0.0449636
1.1078	-0.162315	-0.0248896	0.0381388	0.0452334
1.1088	-0.164978	-0.0180275	0.0381866	0.0451882
1.1098	-0.168412	-0.0111182	0.0387391	0.0447688
1.11081	-0.172597	-0.00422854	0.039028	0.044573
1.11181	-0.177501	0.00257489	0.0384239	0.0443101
1.11281	-0.183081	0.009226	0.0381449	0.0453462
1.11381	-0.189279	0.0156604	0.0391118	0.0454533
1.11481	-0.196027	0.021816	0.0383588	0.0451298
1.11581	-0.203249	0.0276341	0.0373778	0.0439285
1.11681	-0.210858	0.0330602	0.0379381	0.0439442
1.11781	-0.218758	0.0380446	0.037109	0.0445694
1.11881	-0.226848	0.0425431	0.0373899	0.0444517
1.11981	-0.235022	0.0465178	0.0370552	0.0435988
1.12081	-0.24317	0.0499377	0.0367109	0.0440692
1.12181	-0.250762	0.0531813	0.0362735	0.0447762
1.12281	-0.258101	0.0558272	0.0375504	0.0447246
1.12381	-0.265083	0.0578597	0.0371857	0.0438209
1.12481	-0.271611	0.0592708	0.0382126	0.0439081
1.12581	-0.277588	0.0600604	0.0387497	0.043906
1.12681	-0.282927	0.060236	0.0377854	0.0437774
1.12781	-0.287546	0.0598132	0.0391976	0.0438991
1.12881	-0.291375	0.0588147	0.0380879	0.043314
1.12981	-0.294352	0.0572705	0.0380294	0.0426431
1.13082	-0.296428	0.0552171	0.0384654	0.0418944
1.13182	-0.297563	0.0526972	0.038242	0.0421607
1.13282	-0.297732	0.0497594	0.037962	0.0418797
1.13382	-0.296922	0.046457	0.0371638	0.0421846
1.13482	-0.295134	0.0428477	0.0371056	0.0423012
1.13582	-0.292382	0.0389929	0.0377332	0.0425112
1.13682	-0.288691	0.0349567	0.0379197	0.042435
1.13782	-0.284101	0.0308053	0.0373598	0.042704
1.13882	-0.278664	0.0266061	0.0366029	0.043261
1.13982	-0.272441	0.0224268	0.0371932	0.0432808
1.14082	-0.265507	0.0183348	0.0359762	0.0427652
1.14182	-0.257494	0.0148563	0.0364362	0.0433069
1.14282	-0.248946	0.0115952	0.0359406	0.0430646
1.14382	-0.239969	0.00860372	0.0369071	0.0429689
1.14482	-0.230676	0.00592983	0.0361196	0.0430081
1.14582	-0.221185	0.00361686	0.0366761	0.0429023
1.14682	-0.211617	0.00170274	0.0366474	0.0437992
1.14782	-0.202093	0.00021954	0.0360486	0.0451136
1.14882	-0.192739	-0.000806978	0.0364232	0.0453275
1.14982	-0.183675	-0.00135762	0.0372143	0.0462325
1.15083	-0.17502	-0.00141997	0.03581	0.0463848
1.15183	-0.166889	-0.000988443	0.0356647	0.0462129
1.15283	-0.159391	-6.42238e-05	0.0349991	0.0458459
1.15383	-0.152628	0.00134489	0.0345013	0.0456616
1.15483	-0.146693	0.00322479	0.0357005	0.0460345
1.15583	-0.14167	0.00555546	0.0346494	0.0450715
1.15683	-0.137631	0.00831148	0.0346674	0.0449532
1.15783	-0.13464	0.0114626	0.0348633	0.0449958
1.15883	-0.132743	0.0149745	0.0346741	0.0444237
1.15983	-0.131977	0.0188093	0.0351959	0.0438145
1.16083	-0.132364	0.0229266	0.0349173	0.0436673
1.16183	-0.133445	0.0277304	0.0354224	0.0425795
1.16283	-0.135682	0.0327315	0.0355693	0.0416734
1.16383	-0.139063	0.037878	0.0351337	0.0429234
1.16483	-0.143565	0.0431182	0.0341541	0.0431287
1.16583	-0.149153	0.0484014	0.0341891	0.043299
1.16683	-0.155779	0.0536787	0.0341492	0.0442658
1.16783	-0.163382	0.058904	0.0353858	0.044389
1.16883	-0.171893	0.0640343	0.0349658	0.0437299
1.16983	-0.181232	0.0690303	0.0358486	0.0442428
1.17084	-0.191312	0.0738573	0.0368587	0.044406
1.17184	-0.202037	0.0784857	0.0367142	0.0448872
1.17284	-0.213306	0.0828908	0.0370512	0.0448632
1.17384	-0.225011	0.0870535	0.0366945	0.044578
1.17484	-0.237044	0.0909607	0.0371986	0.0450006
1.17584	-0.249291	0.0946048	0.0371203	0.0458637
1.17684	-0.261639	0.097984	0.0376296	0.0455704
1.17784	-0.273974	0.101102	0.0373011	0.0453574
1.17884	-0.286185	0.103968	0.0366655	0.0450334
1.17984	-0.298162	0.106595	0.0368055	0.0448798
1.18084	-0.3098	0.109003	0.0364195	0.0442528
1.18184	-0.320524	0.111656	0.0363619	0.044728
1.18284	-0.330713	0.114139	0.0366979	0.0467997
1.18384	-0.340289	0.116469	0.0360511	0.0467035
1.18484	-0.349182	0.118667	0.0365248	0.0457616
1.18584	-0.357329	0.120752	0.0367249	0.0457509
1.18684	-0.364678	0.122743	0.0375825	0.0452099
1.18784	-0.371186	0.124658	0.0379916	0.0453175
1.18884	-0.376821	0.12651	0.0387074	0.0459132
1.18984	-0.381562	0.128313	0.0387297	0.0466137
1.19085	-0.385395	0.130074	0.0388117	0.046393
1.19185	-0.388319	0.131797	0.0380419	0.046234
1.19285	-0.390343	0.133482	0.0373036	0.0467453
1.19385	-0.391484	0.135123	0.037629	0.0450943
1.19485	-0.391769	0.136709	0.0385814	0.046024
1.19585	-0.391232	0.138223	0.0383446	0.0459897
1.19685	-0.389917	0.139645	0.0386365	0.0462451
1.19785	-0.387872	0.140949	0.03722	0.0464215
1.19885	-0.385152	0.142103	0.0364487	0.0464956
1.19985	-0.381818	0.143073	0.0362982	0.04622
1.20085	-0.377934	0.143821	0.0357738	0.0451969
1.20185	-0.373103	0.144746	0.0357582	0.0452158
1.20285	-0.367857	0.145365	0.0363047	0.0450589
1.20385	-0.362275	0.145626	0.0354428	0.0450908
1.20485	-0.356436	0.145476	0.0355075	0.0454245
1.20585	-0.35042	0.144863	0.0363571	0.0451534
1.20685	-0.344304	0.143736	0.0362928	0.0439431
1.20785	-0.338165	0.142048	0.0368899	0.044483
1.20885	-0.332077	0.139756	0.0368779	0.0448395
1.20985	-0.326109	0.13682	0.0370276	0.044837
1.21086	-0.320326	0.133208	0.0372411	0.0442914
1.21186	-0.31479	0.128895	0.0368984	0.0445127
1.21286	-0.309554	0.123862	0.0378365	0.0447272
1.21386	-0.304669	0.118102	0.0370718	0.0443101
1.21486	-0.300178	0.111614	0.0364795	0.0438628
1.21586	-0.296116	0.10441	0.0376782	0.0441783
1.21686	-0.292512	0.0965116	0.0377582	0.044812
1.21786	-0.28939	0.08795	0.0378144	0.0440735
1.21886	-0.286764	0.0787684	0.0385474	0.0435553
1.21986	-0.284642	0.0690204	0.0398122	0.043795
1.22086	-0.283024	0.05877	0.0408789	0.0438178
1.22186	-0.281431	0.048537	0.0409227	0.0433805
1.22286	-0.280324	0.0379583	0.0405054	0.0428494
1.22386	-0.279693	0.0271161	0.0406258	0.0429768
1.22486	-0.279521	0.0160997	0.0400236	0.0431987
1.22586	-0.279789	0.00500393	0.0398677	0.0432844
1.22686	-0.28047	-0.00607244	0.0391143	0.0431402
1.22786	-0.281536	-0.0170277	0.038792	0.0446661
1.22886	-0.282953	-0.0277588	0.0385553	0.0453425
1.22986	-0.284686	-0.0381631	0.0383526	0.0440409
1.23087	-0.286696	-0.0481398	0.0380932	0.0450831
1.23187	-0.288941	-0.0575912	0.0386045	0.0449484
1.23287	-0.29138	-0.0664248	0.0388944	0.0448002
1.23387	-0.29397	-0.0745542	0.037112	0.0451044
1.23487	-0.296667	-0.0819007	0.0375407	0.0441878
1.23587	-0.299428	-0.0883947	0.0375254	0.0444564
1.23687	-0.302209	-0.0939763	0.0373448	0.0443295
1.23787	-0.304967	-0.0985969	0.036331	0.0450969
1.23887	-0.307663	-0.102219	0.0352978	0.0444545
1.23987	-0.310256	-0.104819	0.0358077	0.0435784
1.24087	-0.31271	-0.106385	0.0371338	0.0426843
1.24187	-0.314486	-0.106461	0.0368759	0.0426634
1.24287	-0.316057	-0.10552	0.0370989	0.0431406
1.24387	-0.317402	-0.103596	0.0368569	0.0439332
1.24487	-0.318508	-0.100739	0.0372445	0.0437914
1.24587	-0.319363	-0.0970101	0.0366976	0.0422032
1.24687	-0.319959	-0.0924811	0.0367137	0.0425848
1.24787	-0.320294	-0.0872353	0.0357762	0.042188
1.24887	-0.32037	-0.081365	0.0361556	0.0416466
1.24987	-0.320193	-0.0749706	0.0355776	0.0409786
1.25088	-0.319774	-0.0681588	0.0357257	0.0420893
1.25188	-0.319129	-0.0610412	0.0356509	0.0417789
1.25288	-0.318275	-0.0537326	0.0348366	0.0412934
1.25388	-0.317238	-0.0463492	0.0334409	0.0411031
1.25488	-0.316043	-0.0390066	0.0333286	0.0408254
1.25588	-0.31472	-0.0318183	0.0331543	0.0400817
1.25688	-0.313303	-0.0248934	0.0327334	0.0402836
1.25788	-0.311825	-0.0183354	0.0328184	0.0403758
1.25888	-0.310325	-0.01224	0.0328041	0.0408502
1.25988	-0.308838	-0.0066939	0.032474	0.0401205
1.26088	-0.307405	-0.0017732	0.0321628	0.03985
1.26188	-0.305561	0.00291751	0.0329951	0.0395034
1.26288	-0.303843	0.00686373	0.033056	0.0396944
1.26388	-0.302297	0.0100192	0.031518	0.0396571
1.26488	-0.300968	0.0123517	0.0319364	0.0401926
1.26588	-0.2999	0.0138436	0.0317607	0.0410017
1.26688	-0.299133	0.0144919	0.0317994	0.0409926
1.26788	-0.298705	0.0143081	0.0307205	0.0400029
1.26888	-0.29865	0.0133182	0.0295786	0.0402074
1.26988	-0.298999	0.0115617	0.0300946	0.0396162
1.27089	-0.299776	0.00909154	0.0296432	0.0410052
1.27189	-0.301002	0.00597246	0.0310448	0.0403695
1.27289	-0.302692	0.00228041	0.0310534	0.0407794
1.27389	-0.304854	-0.00189895	0.0307221	0.0410443
1.27489	-0.307491	-0.00647165	0.0311517	0.0407806
1.27589	-0.310597	-0.011337	0.0314319	0.0410781
1.27689	-0.314162	-0.0163892	0.0311849	0.0419093
1.27789	-0.318169	-0.021519	0.0316489	0.0425751
1.27889	-0.322591	-0.0266158	0.0312355	0.0425312
1.27989	-0.327399	-0.0315693	0.031114	0.0417251
1.28089	-0.332552	-0.0362712	0.0300637	0.0408747
1.28189	-0.337483	-0.0401402	0.0295722	0.0410548
1.28289	-0.342665	-0.0435597	0.0300573	0.0412163
1.28389	-0.348052	-0.0464473	0.029797	0.0408768
1.28489	-0.353594	-0.0487299	0.0292389	0.0404597
1.28589	-0.359239	-0.0503451	0.0289321	0.0396575
1.28689	-0.36493	-0.0512421	0.027579	0.0408469
1.28789	-0.37061	-0.0513836	0.0259841	0.0416443
1.28889	-0.37622	-0.0507459	0.0265975	0.0420453
1.28989	-0.381698	-0.0493197	0.026439	0.0412269
1.2909	-0.386986	-0.0471109	0.0269359	0.0402462
1.2919	-0.392025	-0.0441403	0.0266764	0.0400593
1.2929	-0.396759	-0.0404436	0.0268527	0.0403028
1.2939	-0.401132	-0.0360712	0.0264815	0.0398855
1.2949	-0.405094	-0.0310873	0.0266942	0.039593
1.2959	-0.408598	-0.025569	0.0264658	0.0393499
1.2969	-0.411601	-0.0196056	0.0262593	0.039594
1.2979	-0.414065	-0.0132967	0.026588	0.0388487
1.2989	-0.415957	-0.00675095	0.0274536	0.0390127
1.2999	-0.417252	-8.42871e-05	0.0283594	0.0388638
1.3009	-0.417929	0.00658181	0.0280205	0.0396144
1.3019	-0.417775	0.0133334	0.028603	0.0393999
1.3029	-0.417014	0.0197991	0.0293155	0.0392641
1.3039	-0.415646	0.0258513	0.0292485	0.0407429
1.3049	-0.413679	0.0313662	0.0294098	0.0409884
1.3059	-0.411124	0.0362258	0.0307333	0.0400092
1.3069	-0.407999	0.04032	0.0303273	0.0401793
1.3079	-0.404329	0.0435479	0.0309269	0.0393575
1.3089	-0.400142	0.0458197	0.0312125	0.038113
1.3099	-0.395474	0.0470576	0.0304301	0.037877
1.31091	-0.390365	0.0471972	0.0302562	0.0361899
1.31191	-0.384861	0.0461887	0.0301527	0.0364502
1.31291	-0.379015	0.0439968	0.0303038	0.0363225
1.31391	-0.372881	0.040602	0.0300394	0.0368737
1.31491	-0.366522	0.0360006	0.0297847	0.0364585
1.31591	-0.360003	0.0302044	0.0296528	0.0368258
1.31691	-0.353392	0.0232408	0.0300463	0.0376921
1.31791	-0.346762	0.0151523	0.0301266	0.0376144
1.31891	-0.340187	0.00599593	0.030255	0.0370271
1.31991	-0.333743	-0.00415785	0.0311625	0.0371858
1.32091	-0.327508	-0.015226	0.0305793	0.0368913
1.32191	-0.321346	-0.0269229	0.0307361	0.0359038
1.32291	-0.315579	-0.039366	0.0320944	0.0361302
1.32391	-0.310284	-0.052444	0.0314051	0.035876
1.32491	-0.305533	-0.0660373	0.0308903	0.0352979
1.32591	-0.30139	-0.08002	0.0314519	0.0357909
1.32691	-0.297917	-0.0942616	0.0316733	0.0368546
1.32791	-0.295167	-0.108629	0.0314901	0.0363428
1.32891	-0.293183	-0.122987	0.0311053	0.0358854
1.32991	-0.292001	-0.137202	0.0306708	0.0370131
1.33092	-0.29165	-0.151146	0.0310941	0.036758
1.33192	-0.292145	-0.164691	0.0308141	0.0378136
1.33292	-0.293494	-0.177718	0.0309456	0.0382782
1.33392	-0.295691	-0.190116	0.0310171	0.0370682
1.33492	-0.298723	-0.201783	0.0306558	0.0379524
1.33592	-0.302563	-0.212627	0.0313609	0.038337
1.33692	-0.307175	-0.222569	0.0316072	0.0393129
1.33792	-0.312513	-0.231541	0.0326158	0.0390763
1.33892	-0.31852	-0.239491	0.032396	0.0389468
1.33992	-0.32513	-0.246377	0.0322514	0.0394257
1.34092	-0.33227	-0.252176	0.0326684	0.0389316
1.34192	-0.339642	-0.256679	0.0332367	0.0386143
1.34292	-0.347409	-0.260118	0.0336024	0.0391159
1.34392	-0.355482	-0.262513	0.0329641	0.0398643
1.34492	-0.363765	-0.263893	0.032583	0.039577
1.34592	-0.372159	-0.264303	0.0323948	0.0406353
1.34692	-0.380565	-0.263798	0.0318655	0.0402025
1.34792	-0.388883	-0.262441	0.0314041	0.0405319
1.34892	-0.397017	-0.260306	0.0316069	0.0408138
1.34992	-0.404872	-0.257477	0.0313284	0.0415186
1.35093	-0.412362	-0.254042	0.0318786	0.0425327
1.35193	-0.419407	-0.250097	0.03194	0.0422892
1.35293	-0.425938	-0.245743	0.0325697	0.042681
1.35393	-0.431894	-0.241083	0.0322561	0.0420338
1.35493	-0.437227	-0.236222	0.0325831	0.0410537
1.35593	-0.441904	-0.231268	0.0321817	0.0400511
1.35693	-0.445903	-0.226325	0.0326972	0.0393477
1.35793	-0.449217	-0.221496	0.0324109	0.0395569
1.35893	-0.451852	-0.216879	0.0327748	0.040513
1.35993	-0.45383	-0.212569	0.0323192	0.0405177
1.36093	-0.455185	-0.208651	0.0311522	0.0408612
1.36193	-0.455769	-0.205008	0.0306635	0.0398194
1.36293	-0.455866	-0.201937	0.0300369	0.039158
1.36393	-0.455544	-0.199497	0.030907	0.0389704
1.36493	-0.454879	-0.197737	0.0322059	0.0386842
1.36593	-0.453953	-0.19669	0.0309544	0.038875
1.36693	-0.452849	-0.196375	0.0307974	0.0375561
1.36793	-0.451652	-0.196799	0.0305437	0.0379694
1.36893	-0.450446	-0.197951	0.0305648	0.0388767
1.36993	-0.449311	-0.199808	0.0310986	0.0399843
1.37094	-0.448321	-0.202331	0.0314116	0.0405853
1.37194	-0.447544	-0.205469	0.0333225	0.0398037
1.37294	-0.447037	-0.209156	0.0339426	0.039567
1.37394	-0.446849	-0.213316	0.0343969	0.0395801
1.37494	-0.447013	-0.21786	0.0340748	0.0404161
1.37594	-0.447551	-0.222693	0.0341785	0.0409849
1.37694	-0.448471	-0.227709	0.034333	0.0404273
1.37794	-0.449765	-0.232797	0.0333117	0.0397414
1.37894	-0.451411	-0.237844	0.033976	0.0398358
1.37994	-0.453374	-0.242732	0.0341448	0.0403293
1.38094	-0.455605	-0.247345	0.0341045	0.0408762
1.38194	-0.457817	-0.251388	0.0339358	0.0415922
1.38294	-0.4602	-0.254963	0.0323628	0.0404068
1.38394	-0.462674	-0.257967	0.0324282	0.0408398
1.38494	-0.465151	-0.260308	0.0317653	0.0424018
1.38594	-0.467539	-0.261903	0.0314705	0.0430858
1.38694	-0.469743	-0.262681	0.0320929	0.042368
1.38794	-0.471666	-0.262585	0.033191	0.0424611
1.38894	-0.473218	-0.261574	0.0339834	0.042735
1.38994	-0.47431	-0.259624	0.0332026	0.041067
1.39095	-0.474867	-0.256729	0.0331512	0.0419988
1.39195	-0.474822	-0.252903	0.033493	0.0415285
1.39295	-0.474126	-0.248179	0.033204	0.0406593
1.39395	-0.472744	-0.242611	0.0324724	0.041022
1.39495	-0.47066	-0.23627	0.0332502	0.0410987
1.39595	-0.467879	-0.229249	0.0331797	0.0410591
1.39695	-0.464426	-0.221656	0.0337098	0.041239
1.39795	-0.460348	-0.213616	0.0347906	0.0414357
1.39895	-0.455712	-0.205269	0.034695	0.0417753
1.39995	-0.450605	-0.196765	0.0347703	0.0429121
1.40095	-0.445135	-0.188264	0.0342421	0.0421946
1.40195	-0.439188	-0.179757	0.0344727	0.0420127
1.40295	-0.433176	-0.171615	0.0352343	0.0418639
1.40395	-0.427248	-0.164008	0.0347142	0.0402289
1.40495	-0.421564	-0.157099	0.0351508	0.0397922
1.40595	-0.416281	-0.151043	0.0348463	0.0389953
1.40695	-0.41156	-0.145981	0.0342203	0.0384494
1.40795	-0.407553	-0.142041	0.0340666	0.0384563
1.40895	-0.404406	-0.13933	0.034234	0.0382908
1.40995	-0.402248	-0.137931	0.0334757	0.039289
1.41096	-0.401196	-0.137907	0.0322288	0.0386203
1.41196	-0.401341	-0.139291	0.0319394	0.038642
1.41296	-0.402754	-0.142088	0.03135	0.0390538
1.41396	-0.405478	-0.146276	0.0315337	0.0384199
1.41496	-0.409529	-0.151802	0.0324162	0.0393553
1.41596	-0.41489	-0.158581	0.0327456	0.0386314
1.41696	-0.421516	-0.166504	0.0326976	0.0381116
1.41796	-0.42933	-0.175429	0.032886	0.0368285
1.41896	-0.438222	-0.185192	0.0327973	0.0364533
1.41996	-0.448058	-0.195606	0.032088	0.0352165
1.42096	-0.458673	-0.206463	0.0325303	0.0357938
1.42196	-0.46966	-0.217349	0.0332025	0.0352825
1.42296	-0.481067	-0.228251	0.032398	0.0353847
1.42396	-0.492672	-0.238928	0.0322545	0.0350043
1.42496	-0.504243	-0.249137	0.0327908	0.0360345
1.42596	-0.515538	-0.258637	0.0324907	0.0344144
1.42696	-0.526318	-0.267196	0.0324966	0.0352346
1.42796	-0.536346	-0.274592	0.0333082	0.0355471
1.42896	-0.545398	-0.280625	0.0335564	0.0351089
1.42996	-0.553267	-0.285117	0.0334701	0.0360135
1.43097	-0.559769	-0.287919	0.0331523	0.0352567
1.43197	-0.564752	-0.288914	0.0333243	0.0351428
1.43297	-0.568095	-0.288024	0.0328957	0.0354493
1.43397	-0.569718	-0.285209	0.0331892	0.0357514
1.43497	-0.569581	-0.280471	0.0332046	0.0355056
1.43597	-0.567691	-0.273857	0.032883	0.0354826
1.43697	-0.564102	-0.265457	0.0309589	0.034959
1.43797	-0.558914	-0.255407	0.030947	0.0359742
1.43897	-0.552275	-0.243881	0.030527	0.0367905
1.43997	-0.544378	-0.231096	0.030372	0.0367655
1.44097	-0.535457	-0.217305	0.0313604	0.0371504
1.44197	-0.525561	-0.202575	0.0319087	0.0361403
1.44297	-0.515257	-0.18747	0.032767	0.035887
1.44397	-0.504881	-0.172324	0.0333009	0.0363969
1.44497	-0.494786	-0.157484	0.03351	0.0366738
1.44597	-0.485336	-0.143301	0.0349088	0.0357952
1.44697	-0.476897	-0.130126	0.0332045	0.035164
1.44797	-0.469831	-0.118299	0.032483	0.0348064
1.44897	-0.464482	-0.108143	0.0325788	0.0350072
1.44997	-0.46117	-0.0999535	0.0325206	0.0345634
1.45098	-0.460182	-0.0939955	0.0321521	0.0342402
1.45198	-0.461765	-0.0904924	0.0312434	0.0343913
1.45298	-0.466113	-0.0896213	0.0311166	0.0349461
1.45398	-0.473366	-0.0915064	0.0300735	0.0345077
1.45498	-0.4836	-0.0962149	0.0291862	0.0332217
1.45598	-0.496823	-0.103752	0.0296152	0.0332886
1.45698	-0.51297	-0.114059	0.0305518	0.0337998
1.45798	-0.531903	-0.127012	0.0314465	0.0338952
1.45898	-0.553407	-0.14242	0.0316398	0.0333684
1.45998	-0.577194	-0.160025	0.0334542	0.0345391
1.46098	-0.602901	-0.179511	0.0327119	0.0345591
1.46198	-0.629875	-0.200297	0.0320115	0.0350371
1.46298	-0.657879	-0.222183	0.0308721	0.0360062
1.46398	-0.686364	-0.24469	0.0303961	0.0377157
1.46498	-0.714731	-0.267297	0.0311959	0.0384714
1.46598	-0.74234	-0.289447	0.0305239	0.0388085
1.46698	-0.768519	-0.310561	0.0312732	0.0386697
1.46798	-0.79258	-0.330044	0.0313653	0.0382474
1.46898	-0.81383	-0.347297	0.0312484	0.0380256
1.46998	-0.83158	-0.36173	0.0319814	0.0381245
1.47099	-0.845163	-0.372767	0.0315645	0.0382586
1.47199	-0.853945	-0.379867	0.0313532	0.0384004
1.47299	-0.857336	-0.382522	0.0317452	0.0385483
1.47399	-0.854807	-0.38028	0.0313253	0.0379983
1.47499	-0.845895	-0.372744	0.0309466	0.0374059
1.47599	-0.830218	-0.359589	0.0303454	0.0376009
1.47699	-0.807485	-0.34056	0.0302573	0.0374777
1.47799	-0.777496	-0.315489	0.031992	0.0375408
1.47899	-0.740156	-0.284291	0.032296	0.037964
1.47999	-0.695476	-0.246972	0.0313343	0.0380319
1.48099	-0.643574	-0.203627	0.0316863	0.0382528
1.48199	-0.584448	-0.154239	0.0317192	0.038026
1.48299	-0.518696	-0.0993228	0.0309488	0.0385246
1.48399	-0.446755	-0.0392432	0.0298625	0.0395857
1.48499	-0.369157	0.0255553	0.0299863	0.0386269
1.48599	-0.286523	0.0945547	0.0284201	0.0393971
1.48699	-0.199551	0.167171	0.0281232	0.0392902
1.48799	-0.10901	0.242765	0.0292731	0.0391756
1.48899	-0.0157219	0.320647	0.0295773	0.0387957
1.48999	0.0794455	0.400095	0.0289739	0.0382114
1.491	0.175596	0.48036	0.0291641	0.0382077
1.492	0.271817	0.560682	0.0290295	0.0379315
1.493	0.367197	0.6403	0.0294934	0.0390907
1.494	0.460838	0.718463	0.029444	0.0388712
1.495	0.551869	0.794447	0.0293367	0.0393232
1.496	0.639462	0.867562	0.0289878	0.0398747
1.497	0.722847	0.937163	0.0285676	0.0391152
1.498	0.801318	1.00266	0.0275727	0.0393723
1.499	0.874249	1.06354	0.0280765	0.0398135
[truncated: 1 more rows]
