# Supplementary material for: Evidence accumulation relates to perceptual consciousness and monitoring
Source: Nat Commun. 2021 May 31;12:3261. doi: 10.1038/s41467-021-23540-y (PMC8166835; doi:10.1038/s41467-021-23540-y)
Supplement: Supplementary file 4 — Source Data [file 41467_2021_23540_MOESM4_ESM.zip › Supplementary Data/SFig.5_5.xls]

## Sheet: Sheet1
t	erphit	erpmiss	simhit	simmiss
-0.5	-0.164492	0.0621164	-0.0195142	-0.0155147
-0.498999	-0.162138	0.0601694	-0.0194078	-0.0154371
-0.497999	-0.159544	0.057373	-0.0193604	-0.0154249
-0.496998	-0.156728	0.0537836	-0.0193595	-0.0154357
-0.495998	-0.153707	0.04947	-0.0193545	-0.0153578
-0.494997	-0.150498	0.0445127	-0.0193251	-0.0153831
-0.493997	-0.147116	0.0390023	-0.0192781	-0.0152767
-0.492996	-0.143579	0.0330383	-0.0192597	-0.0152249
-0.491996	-0.139901	0.0267277	-0.0191322	-0.015221
-0.490995	-0.136099	0.0201827	-0.0190827	-0.0152411
-0.489995	-0.132187	0.0135197	-0.0191163	-0.0151597
-0.488994	-0.128182	0.00685681	-0.0190931	-0.0151739
-0.487994	-0.124098	0.000312432	-0.0190912	-0.015221
-0.486993	-0.11995	-0.00599681	-0.0190394	-0.0152712
-0.485993	-0.115754	-0.0119579	-0.0189866	-0.0152592
-0.484992	-0.111526	-0.0174631	-0.0189353	-0.0151465
-0.483992	-0.10728	-0.0224119	-0.0189107	-0.015162
-0.482991	-0.103032	-0.0267124	-0.018974	-0.0151326
-0.481991	-0.0987988	-0.0302828	-0.0190482	-0.0151398
-0.48099	-0.0945948	-0.0330528	-0.0189396	-0.0150716
-0.47999	-0.0904362	-0.0349648	-0.018744	-0.0149823
-0.478989	-0.086199	-0.0358709	-0.018748	-0.0149633
-0.477989	-0.0820433	-0.0358504	-0.0186665	-0.0149348
-0.476988	-0.077986	-0.0348899	-0.0187771	-0.0148923
-0.475988	-0.0740436	-0.0329912	-0.0187998	-0.0148964
-0.474987	-0.0702313	-0.0301708	-0.0187856	-0.0148279
-0.473987	-0.0665633	-0.0264605	-0.0186862	-0.0148152
-0.472986	-0.0630526	-0.0219064	-0.0186286	-0.01472
-0.471986	-0.0597106	-0.0165686	-0.0185926	-0.0146769
-0.470985	-0.0565471	-0.0105204	-0.018585	-0.0146363
-0.469985	-0.0535701	-0.0038474	-0.0183704	-0.0145639
-0.468984	-0.0507855	0.00335407	-0.0182457	-0.0144848
-0.467984	-0.0481972	0.0109779	-0.0182228	-0.0144477
-0.466983	-0.0458068	0.01891	-0.0181532	-0.0143689
-0.465983	-0.0436135	0.0270297	-0.0182041	-0.0142555
-0.464982	-0.0416142	0.0352115	-0.0182381	-0.0141672
-0.463982	-0.0398035	0.0433273	-0.0182379	-0.0140793
-0.462981	-0.0381736	0.0512476	-0.018146	-0.0139997
-0.461981	-0.0367143	0.0588438	-0.0182168	-0.0140326
-0.46098	-0.0354137	0.0659901	-0.0181202	-0.0140741
-0.45998	-0.0342575	0.0725652	-0.0181811	-0.0138644
-0.458979	-0.0331096	0.0785799	-0.0180436	-0.0138466
-0.457979	-0.0320772	0.0838003	-0.0180856	-0.013709
-0.456978	-0.0311442	0.0881266	-0.0180937	-0.0137561
-0.455978	-0.0302936	0.0914699	-0.0179641	-0.0136672
-0.454977	-0.029508	0.0937537	-0.0179483	-0.0134791
-0.453977	-0.0287704	0.0949148	-0.0179447	-0.0134375
-0.452976	-0.0280638	0.0949044	-0.0178344	-0.01339
-0.451976	-0.0273726	0.0936886	-0.0176379	-0.0132833
-0.450975	-0.0266825	0.0912494	-0.0175103	-0.0132444
-0.449975	-0.0259808	0.0875846	-0.0173924	-0.013158
-0.448974	-0.0252574	0.0827081	-0.0172949	-0.0131355
-0.447974	-0.0245048	0.07665	-0.0173129	-0.0129164
-0.446973	-0.0237183	0.0694558	-0.0173141	-0.0128881
-0.445973	-0.0228965	0.0611866	-0.0172516	-0.0127646
-0.444972	-0.0220414	0.0519177	-0.0171445	-0.0127608
-0.443972	-0.0211585	0.0417383	-0.0169206	-0.0127291
-0.442971	-0.0202572	0.03075	-0.0167983	-0.0126197
-0.441971	-0.01935	0.0190657	-0.0166885	-0.0125796
-0.44097	-0.0184531	0.00680845	-0.0166868	-0.0126058
-0.43997	-0.0175858	-0.00589043	-0.0167122	-0.0125378
-0.438969	-0.0166468	-0.0187708	-0.0167167	-0.0124858
-0.437969	-0.0157895	-0.031813	-0.0166461	-0.0124836
-0.436968	-0.0150429	-0.0448726	-0.0165391	-0.0123647
-0.435968	-0.0144373	-0.0578034	-0.0165758	-0.0123722
-0.434967	-0.0140041	-0.0704595	-0.016462	-0.0122841
-0.433967	-0.0137749	-0.0826971	-0.0165321	-0.0122633
-0.432966	-0.0137808	-0.0943762	-0.0164358	-0.0122519
-0.431966	-0.014052	-0.105363	-0.0164094	-0.0120556
-0.430965	-0.0146165	-0.115529	-0.0163941	-0.0119369
-0.429965	-0.0155003	-0.124757	-0.0162938	-0.0118107
-0.428964	-0.0167257	-0.132939	-0.0161983	-0.0117592
-0.427964	-0.0183113	-0.139978	-0.0161768	-0.0117976
-0.426963	-0.0202712	-0.14579	-0.0160888	-0.0117634
-0.425963	-0.0226143	-0.150304	-0.0159541	-0.0116903
-0.424962	-0.025344	-0.153466	-0.0158562	-0.0115976
-0.423962	-0.0284573	-0.155234	-0.0156746	-0.0115381
-0.422961	-0.0319451	-0.155582	-0.015605	-0.011471
-0.421961	-0.0357915	-0.154502	-0.015648	-0.011488
-0.42096	-0.0399739	-0.152	-0.0156644	-0.0115345
-0.41996	-0.0444629	-0.148097	-0.0156797	-0.0114357
-0.418959	-0.0490476	-0.142719	-0.0156577	-0.0113133
-0.417959	-0.0538663	-0.136033	-0.0154677	-0.0112943
-0.416958	-0.0588734	-0.128106	-0.0153941	-0.0111616
-0.415958	-0.0640176	-0.11902	-0.0153427	-0.0109022
-0.414957	-0.0692424	-0.108867	-0.0152999	-0.0109485
-0.413957	-0.074487	-0.0977516	-0.015147	-0.0108718
-0.412956	-0.079687	-0.0857874	-0.0149933	-0.0110702
-0.411956	-0.0847752	-0.0730966	-0.0148157	-0.010901
-0.410955	-0.0896828	-0.0598083	-0.0148558	-0.0109394
-0.409955	-0.0943403	-0.0460571	-0.0147871	-0.0108646
-0.408954	-0.0986783	-0.0319814	-0.0146907	-0.0109003
-0.407954	-0.102629	-0.017722	-0.0146546	-0.0109523
-0.406953	-0.106127	-0.00342005	-0.0146738	-0.0110243
-0.405953	-0.10911	0.0107839	-0.014558	-0.0110801
-0.404952	-0.111521	0.0247518	-0.0145143	-0.0109142
-0.403952	-0.113307	0.0383497	-0.0144081	-0.0109273
-0.402951	-0.114423	0.0514492	-0.0142299	-0.01094
-0.401951	-0.114829	0.0639283	-0.0142165	-0.0108393
-0.40095	-0.114495	0.0756732	-0.0141605	-0.0106541
-0.39995	-0.113396	0.0865795	-0.0140957	-0.0107115
-0.398949	-0.111367	0.0966804	-0.0139721	-0.0106802
-0.397949	-0.108556	0.105762	-0.0137694	-0.0106424
-0.396948	-0.104971	0.113751	-0.0137524	-0.0106532
-0.395948	-0.100628	0.120586	-0.01364	-0.0107031
-0.394947	-0.0955508	0.126217	-0.0137049	-0.0107566
-0.393947	-0.0897748	0.130609	-0.0136267	-0.0106986
-0.392946	-0.0833425	0.133738	-0.0136334	-0.0106016
-0.391946	-0.0763047	0.135596	-0.0136053	-0.0106177
-0.390945	-0.0687201	0.136185	-0.0135686	-0.0104694
-0.389945	-0.0606541	0.13552	-0.0136104	-0.0104439
-0.388944	-0.0521782	0.13363	-0.0135778	-0.010373
-0.387944	-0.0433691	0.130553	-0.0135176	-0.0103599
-0.386943	-0.0343076	0.12634	-0.0135295	-0.010244
-0.385943	-0.0250778	0.12105	-0.0134365	-0.0101903
-0.384942	-0.0157657	0.114751	-0.0133907	-0.0100571
-0.383942	-0.00645818	0.107522	-0.013158	-0.0101048
-0.382941	0.00275788	0.0994463	-0.0130982	-0.0100273
-0.381941	0.011797	0.090614	-0.0131604	-0.00991082
-0.38094	0.0205762	0.0811204	-0.0129067	-0.0100495
-0.37994	0.0290156	0.0710648	-0.0128731	-0.0100789
-0.378939	0.0371591	0.0606758	-0.0130162	-0.0100534
-0.377939	0.0448105	0.0499258	-0.0128701	-0.00987158
-0.376938	0.0519045	0.0389168	-0.0128381	-0.00991503
-0.375938	0.0583828	0.0277503	-0.0126413	-0.00989068
-0.374937	0.0641951	0.0165263	-0.012705	-0.00975643
-0.373937	0.0692992	0.00534238	-0.0126828	-0.00974535
-0.372936	0.0736616	-0.00570723	-0.012604	-0.00967149
-0.371936	0.0772579	-0.0165325	-0.0124645	-0.00980655
-0.370935	0.0800724	-0.0270486	-0.0124635	-0.00975352
-0.369935	0.0820987	-0.0371762	-0.0123693	-0.00966486
-0.368934	0.0833393	-0.0468423	-0.0122905	-0.00963368
-0.367934	0.0838051	-0.0559811	-0.0121292	-0.00961427
-0.366933	0.0835154	-0.0645337	-0.0120422	-0.00966588
-0.365933	0.0824975	-0.0724493	-0.0120193	-0.00961437
-0.364932	0.0807858	-0.0796847	-0.012032	-0.00966565
-0.363932	0.0784212	-0.086205	-0.0119954	-0.00955037
-0.362931	0.0754507	-0.0919835	-0.0119995	-0.00956573
-0.361931	0.0719264	-0.0970016	-0.0119531	-0.00954132
-0.36093	0.0679047	-0.101249	-0.0119742	-0.00944081
-0.35993	0.0634453	-0.104723	-0.0118681	-0.00938569
-0.358929	0.0587494	-0.107328	-0.0119058	-0.00933419
-0.357929	0.0537365	-0.109178	-0.0118204	-0.00913808
-0.356928	0.0484692	-0.110295	-0.0117204	-0.00909752
-0.355928	0.04301	-0.110708	-0.0116104	-0.00894897
-0.354927	0.0374208	-0.110452	-0.0115439	-0.00897356
-0.353927	0.0317618	-0.109568	-0.0116266	-0.00899315
-0.352926	0.0260906	-0.108103	-0.011718	-0.00884765
-0.351926	0.020462	-0.106107	-0.0115747	-0.00891448
-0.350925	0.014927	-0.103636	-0.0117047	-0.00889946
-0.349925	0.00953225	-0.100747	-0.0116367	-0.00883638
-0.348924	0.00431969	-0.0975028	-0.0116853	-0.00872858
-0.347924	-0.000673805	-0.0939658	-0.0116769	-0.00853233
-0.346923	-0.00541674	-0.0902008	-0.0117254	-0.00837344
-0.345923	-0.00988317	-0.0862727	-0.0115823	-0.00844096
-0.344922	-0.0140528	-0.0822463	-0.0116566	-0.00841404
-0.343922	-0.0179109	-0.0781856	-0.0116022	-0.0083378
-0.342921	-0.0214483	-0.0741529	-0.0114934	-0.00828629
-0.341921	-0.024661	-0.0702078	-0.0114743	-0.00812061
-0.34092	-0.0275502	-0.0664073	-0.0113096	-0.00810361
-0.33992	-0.0301216	-0.0628041	-0.0113583	-0.00798365
-0.338919	-0.0322289	-0.0593422	-0.0112464	-0.0079217
-0.337919	-0.0340432	-0.0561725	-0.011247	-0.0079902
-0.336918	-0.0355845	-0.0533349	-0.0111809	-0.00801148
-0.335918	-0.0368754	-0.0508633	-0.0111294	-0.00793968
-0.334917	-0.037941	-0.048785	-0.0111933	-0.00794188
-0.333917	-0.0388077	-0.0471205	-0.0109093	-0.00785233
-0.332916	-0.0395031	-0.0458832	-0.0107851	-0.00773844
-0.331916	-0.0400551	-0.0450793	-0.0107607	-0.00753818
-0.330915	-0.0404915	-0.0447075	-0.0107049	-0.0074816
-0.329915	-0.0408391	-0.0447592	-0.010766	-0.00754889
-0.328914	-0.0411234	-0.0452184	-0.0107713	-0.00758874
-0.327914	-0.0413684	-0.0460621	-0.010766	-0.00754121
-0.326913	-0.0415953	-0.04726	-0.0108794	-0.00749367
-0.325913	-0.0418229	-0.0487757	-0.0107785	-0.00742777
-0.324912	-0.0420669	-0.0505663	-0.0106245	-0.00740443
-0.323912	-0.0423396	-0.0525835	-0.0105025	-0.00733547
-0.322911	-0.0426499	-0.0547741	-0.0105533	-0.00725651
-0.321911	-0.0430029	-0.0570806	-0.0105369	-0.00726466
-0.32091	-0.0434	-0.059442	-0.0104831	-0.00727982
-0.31991	-0.043839	-0.0617946	-0.0104137	-0.00730436
-0.318909	-0.0441595	-0.0639671	-0.010333	-0.00733768
-0.317909	-0.0445123	-0.0660033	-0.010253	-0.00727987
-0.316908	-0.0448876	-0.0678393	-0.0100685	-0.00716166
-0.315908	-0.0452728	-0.0694123	-0.0100621	-0.00704624
-0.314907	-0.0456526	-0.0706619	-0.0100916	-0.00704973
-0.313907	-0.0460095	-0.0715307	-0.0100788	-0.00704357
-0.312906	-0.0463246	-0.071966	-0.00997213	-0.00707665
-0.311906	-0.0465776	-0.07192	-0.0100297	-0.00703336
-0.310905	-0.0467477	-0.0713511	-0.00993756	-0.00682649
-0.309905	-0.0468141	-0.070225	-0.0100009	-0.00674384
-0.308904	-0.0467563	-0.0685149	-0.0099301	-0.00667212
-0.307904	-0.0465547	-0.0662024	-0.00982292	-0.006667
-0.306903	-0.0461913	-0.0632784	-0.00967314	-0.00656199
-0.305903	-0.04565	-0.0597427	-0.00951988	-0.00662199
-0.304902	-0.0449168	-0.055605	-0.00948982	-0.00663472
-0.303902	-0.0439805	-0.0508847	-0.00949658	-0.00658377
-0.302901	-0.0428328	-0.0456109	-0.00947597	-0.00659556
-0.301901	-0.0414683	-0.0398223	-0.00941576	-0.00655105
-0.3009	-0.0398853	-0.0335667	-0.0095009	-0.00660919
-0.2999	-0.0380852	-0.0269007	-0.00949626	-0.00657818
-0.298899	-0.0359298	-0.0197988	-0.0092943	-0.00661593
-0.297899	-0.0335781	-0.0124236	-0.00922731	-0.0065285
-0.296898	-0.0310433	-0.00485526	-0.00909447	-0.00652184
-0.295898	-0.0283418	0.00282082	-0.00905949	-0.0064556
-0.294897	-0.0254923	0.0105148	-0.00913152	-0.00624466
-0.293897	-0.0225154	0.0181339	-0.00899814	-0.00620236
-0.292896	-0.0194339	0.0255833	-0.00893065	-0.00616358
-0.291896	-0.0162718	0.0327681	-0.00901777	-0.00617694
-0.290895	-0.0130542	0.0395939	-0.00900441	-0.00618822
-0.289895	-0.00980653	0.0459689	-0.00877316	-0.00623533
-0.288894	-0.00655456	0.051805	-0.00867436	-0.00617382
-0.287894	-0.00332352	0.0570191	-0.008826	-0.00617424
-0.286893	-0.000137829	0.0615344	-0.00877632	-0.00616161
-0.285893	0.00297945	0.0652817	-0.00870914	-0.00612216
-0.284892	0.00600701	0.0682006	-0.00878313	-0.00605411
-0.283892	0.00892568	0.0702403	-0.00879206	-0.00592065
-0.282891	0.0117188	0.0713607	-0.00868081	-0.00585073
-0.281891	0.0143727	0.071533	-0.00884926	-0.00588832
-0.28089	0.0168766	0.0707404	-0.0088208	-0.00598643
-0.27989	0.019223	0.0689781	-0.00869163	-0.0059724
-0.278889	0.0215445	0.0663751	-0.00860775	-0.00586286
-0.277889	0.0236988	0.0628293	-0.0085218	-0.00584145
-0.276888	0.0256866	0.0583713	-0.00864805	-0.00579486
-0.275888	0.0275119	0.053044	-0.00859853	-0.00572423
-0.274887	0.029182	0.0469017	-0.00841287	-0.00579048
-0.273887	0.0307072	0.0400094	-0.00842142	-0.00564865
-0.272886	0.0321004	0.0324425	-0.00831929	-0.00563057
-0.271886	0.0333768	0.024285	-0.00835707	-0.00555966
-0.270885	0.0345534	0.0156291	-0.0083887	-0.00542455
-0.269885	0.0356485	0.00657327	-0.00840664	-0.00535035
-0.268884	0.0366812	-0.00277832	-0.00825569	-0.00528827
-0.267884	0.0376711	-0.0123178	-0.0081513	-0.00514878
-0.266883	0.0386373	-0.0219349	-0.00804026	-0.00506173
-0.265883	0.039598	-0.0315182	-0.00801469	-0.00499072
-0.264882	0.0405703	-0.040957	-0.00795542	-0.00487659
-0.263882	0.041569	-0.0501426	-0.00784434	-0.00485718
-0.262881	0.0426068	-0.0589697	-0.00782142	-0.00481437
-0.261881	0.0436936	-0.067338	-0.00781202	-0.00489558
-0.26088	0.0448359	-0.0751534	-0.00771318	-0.00474803
-0.25988	0.0460368	-0.082329	-0.00764406	-0.00468693
-0.258879	0.047434	-0.0886979	-0.00753408	-0.00471151
-0.257879	0.0488818	-0.0942805	-0.0074313	-0.00470111
-0.256878	0.0503688	-0.0990203	-0.00731589	-0.00471175
-0.255878	0.0518794	-0.102872	-0.00729455	-0.00469448
-0.254877	0.0533937	-0.105802	-0.0072266	-0.00475344
-0.253877	0.0548883	-0.107789	-0.00716591	-0.00472822
-0.252876	0.0563357	-0.108823	-0.00707184	-0.00456
-0.251876	0.0577052	-0.108909	-0.00702093	-0.00441446
-0.250875	0.058963	-0.10806	-0.00697362	-0.00442727
-0.249875	0.0600729	-0.106305	-0.00697638	-0.0042492
-0.248874	0.0609966	-0.103682	-0.00693227	-0.00410065
-0.247874	0.0616947	-0.100241	-0.00688941	-0.00401417
-0.246873	0.062127	-0.0960416	-0.00678117	-0.00391781
-0.245873	0.0622535	-0.0911517	-0.00670033	-0.00387681
-0.244872	0.0620347	-0.0856483	-0.00667028	-0.00391149
-0.243872	0.0614332	-0.0796149	-0.00661242	-0.00378639
-0.242871	0.0604136	-0.0731408	-0.00659758	-0.00368597
-0.241871	0.0589437	-0.0663198	-0.00662245	-0.00371327
-0.24087	0.0569952	-0.0592483	-0.00653855	-0.00367133
-0.23987	0.0545444	-0.0520249	-0.00654416	-0.0036486
-0.238869	0.0517064	-0.0446595	-0.00651577	-0.00363573
-0.237869	0.0483326	-0.0373422	-0.00650616	-0.00347381
-0.236868	0.0444142	-0.0301694	-0.00641936	-0.00331588
-0.235868	0.039949	-0.0232339	-0.00640665	-0.00330289
-0.234867	0.034942	-0.0166233	-0.00643048	-0.00321333
-0.233867	0.0294053	-0.010419	-0.00623538	-0.00320495
-0.232866	0.0233586	-0.00469532	-0.0061621	-0.00307121
-0.231866	0.0168289	0.000481641	-0.00595853	-0.00297644
-0.230865	0.00985075	0.00505473	-0.0057592	-0.00292172
-0.229865	0.00246577	0.00897638	-0.00580017	-0.00276357
-0.228864	-0.00527742	0.0122091	-0.00574224	-0.00274125
-0.227864	-0.0133237	0.014726	-0.00559938	-0.00274968
-0.226863	-0.0216118	0.0165106	-0.00564453	-0.00287707
-0.225863	-0.030075	0.0175575	-0.00567721	-0.00293078
-0.224862	-0.0386419	0.0178717	-0.00554667	-0.00282185
-0.223862	-0.0472368	0.0174687	-0.00540741	-0.00286631
-0.222861	-0.0557809	0.016374	-0.00537055	-0.00282102
-0.221861	-0.0641929	0.0146224	-0.00527241	-0.00285455
-0.22086	-0.0723898	0.0122579	-0.00515464	-0.00270811
-0.21986	-0.0802884	0.00933189	-0.00514471	-0.00280235
-0.218859	-0.0876753	0.00603051	-0.00520956	-0.00269601
-0.217859	-0.094603	0.0022852	-0.00510335	-0.00261701
-0.216858	-0.100994	-0.00183619	-0.00503521	-0.00252943
-0.215858	-0.106776	-0.0062618	-0.00489778	-0.00254563
-0.214857	-0.111878	-0.0109169	-0.00491967	-0.00243353
-0.213857	-0.116236	-0.0157252	-0.00487652	-0.00242935
-0.212856	-0.119792	-0.0206101	-0.00478649	-0.00233375
-0.211856	-0.122495	-0.0254956	-0.00470913	-0.0022734
-0.210855	-0.1243	-0.0303082	-0.00464947	-0.00226362
-0.209855	-0.125171	-0.0349772	-0.00451328	-0.00229515
-0.208854	-0.125083	-0.0394363	-0.00443587	-0.00238922
-0.207854	-0.124015	-0.0436246	-0.00435211	-0.00224524
-0.206853	-0.121961	-0.047487	-0.004092	-0.00219505
-0.205853	-0.118921	-0.0509754	-0.00401824	-0.0022114
-0.204852	-0.114906	-0.0540494	-0.00390303	-0.00211888
-0.203852	-0.109937	-0.0566762	-0.00386148	-0.00213516
-0.202851	-0.104045	-0.0588315	-0.0038454	-0.00205062
-0.201851	-0.0972688	-0.0604995	-0.00384893	-0.00197196
-0.20085	-0.089658	-0.0616729	-0.00366604	-0.00183196
-0.19985	-0.0812703	-0.0623526	-0.00352366	-0.00169356
-0.198849	-0.0720532	-0.0624765	-0.00345238	-0.00177175
-0.197849	-0.0622061	-0.0621343	-0.00340246	-0.00168666
-0.196848	-0.0518104	-0.0613516	-0.00330566	-0.00146665
-0.195848	-0.0409535	-0.0601602	-0.00330984	-0.00151604
-0.194847	-0.0297272	-0.0585981	-0.00323689	-0.00155991
-0.193847	-0.0182275	-0.0567079	-0.00313507	-0.00166687
-0.192846	-0.00655331	-0.0545365	-0.00296109	-0.00165516
-0.191846	0.00519444	-0.0521337	-0.00268874	-0.00163128
-0.190845	0.0169138	-0.0495517	-0.00251155	-0.001589
-0.189845	0.0285028	-0.0468433	-0.00248952	-0.0017052
-0.188844	0.0398603	-0.0440617	-0.00249459	-0.00164446
-0.187844	0.0508873	-0.0412591	-0.00232017	-0.00155395
-0.186843	0.0614873	-0.0384854	-0.00215116	-0.00164123
-0.185843	0.071568	-0.0357882	-0.00189513	-0.0015435
-0.184842	0.0810416	-0.0332109	-0.00181696	-0.00155866
-0.183842	0.089826	-0.0307928	-0.00192262	-0.00149788
-0.182841	0.0978451	-0.0285678	-0.00184735	-0.00147993
-0.181841	0.10503	-0.0265646	-0.00174346	-0.00144081
-0.18084	0.111321	-0.0248054	-0.00159215	-0.00139376
-0.17984	0.116663	-0.0233063	-0.00161878	-0.00135448
-0.178839	0.121119	-0.0219953	-0.00161687	-0.00122508
-0.177839	0.124545	-0.020958	-0.00152788	-0.00116266
-0.176838	0.126914	-0.0201926	-0.00146016	-0.0010716
-0.175838	0.128209	-0.0196908	-0.00145213	-0.000992244
-0.174837	0.128423	-0.0194389	-0.00129923	-0.00103674
-0.173837	0.127558	-0.0194173	-0.00125287	-0.000910451
-0.172836	0.125625	-0.0196021	-0.00110977	-0.000932583
-0.171836	0.122648	-0.019965	-0.0012062	-0.000893515
-0.170835	0.118656	-0.020474	-0.00102637	-0.000875415
-0.169835	0.113691	-0.0210948	-0.000806384	-0.000855041
-0.168834	0.107799	-0.0217909	-0.000649255	-0.000745276
-0.167834	0.101038	-0.0225247	-0.000503306	-0.000653738
-0.166833	0.0934709	-0.0232586	-0.000407255	-0.000606772
-0.165833	0.0851683	-0.023955	-0.000329653	-0.000450742
-0.164832	0.076206	-0.0245781	-0.000426458	-0.00045472
-0.163832	0.0666655	-0.0250938	-0.000348202	-0.000371287
-0.162831	0.056632	-0.0254707	-0.000252291	-0.000266742
-0.161831	0.0461945	-0.0256807	-0.000245367	-0.00034039
-0.16083	0.0354442	-0.0256995	-0.000133302	-0.000225356
-0.15983	0.024474	-0.0255071	2.53397e-05	-0.000144072
-0.158829	0.0135138	-0.0249691	7.97933e-05	-4.54147e-05
-0.157829	0.00252245	-0.0241985	0.000127218	2.5491e-05
-0.156828	-0.00841081	-0.0231913	0.000186313	-4.0453e-05
-0.155828	-0.0191988	-0.021948	0.0003086	-2.58576e-06
-0.154827	-0.0297577	-0.0204741	0.00044775	8.66315e-05
-0.153827	-0.0400071	-0.0187794	0.000440549	6.74718e-05
-0.152826	-0.0498716	-0.0168778	0.000569276	7.2469e-05
-0.151826	-0.059281	-0.0147875	0.000616948	0.000195786
-0.150825	-0.0681706	-0.0125296	0.000622324	0.000257943
-0.149825	-0.0764823	-0.0101285	0.000749869	0.000338044
-0.148824	-0.0841647	-0.00761097	0.000787987	0.000335833
-0.147824	-0.0911732	-0.00500539	0.000660219	0.000400366
-0.146823	-0.0974706	-0.00234149	0.000749627	0.000443894
-0.145823	-0.103027	0.000350527	0.000764329	0.000626744
-0.144822	-0.10782	0.00304054	0.000797467	0.000806773
-0.143822	-0.111835	0.00569914	0.000867372	0.000762363
-0.142821	-0.115064	0.00829828	0.00088949	0.000897767
-0.141821	-0.117505	0.0108118	0.000959596	0.000927171
-0.14082	-0.119166	0.0132158	0.00102795	0.00109875
-0.13982	-0.120057	0.0154894	0.00112243	0.00107771
-0.138819	-0.120065	0.0177138	0.00106213	0.00103499
-0.137819	-0.11935	0.0197703	0.00133068	0.00118467
-0.136818	-0.117941	0.021647	0.00136894	0.00125409
-0.135818	-0.115874	0.0233354	0.001436	0.00134562
-0.134817	-0.113189	0.0248315	0.00149424	0.00140473
-0.133817	-0.109928	0.0261348	0.0016101	0.00141582
-0.132816	-0.106137	0.0272486	0.00161256	0.00147787
-0.131816	-0.101863	0.0281799	0.00186798	0.00153384
-0.130815	-0.097155	0.0289383	0.00174056	0.00160459
-0.129815	-0.0920628	0.0295365	0.0019393	0.0016164
-0.128814	-0.0866368	0.0299891	0.00177006	0.00155723
-0.127814	-0.0809273	0.0303128	0.00166168	0.00155621
-0.126813	-0.0749837	0.0305251	0.00173138	0.00144877
-0.125813	-0.0688548	0.0306442	0.0019465	0.00156364
-0.124812	-0.0625875	0.0306884	0.00214924	0.00167464
-0.123812	-0.0562272	0.0306755	0.00223345	0.00188298
-0.122811	-0.049817	0.0306222	0.00207319	0.00187054
-0.121811	-0.0433977	0.0305436	0.0019962	0.00204973
-0.12081	-0.0370073	0.0304528	0.00193478	0.00204038
-0.11981	-0.0306811	0.0303604	0.00195423	0.00202801
-0.118809	-0.0243266	0.0303792	0.00202263	0.00205974
-0.117809	-0.0181025	0.0304045	0.00202907	0.00215211
-0.116808	-0.0120377	0.0304364	0.00199249	0.00211836
-0.115808	-0.00615768	0.0304714	0.0020844	0.00215618
-0.114807	-0.000485434	0.0305032	0.00199455	0.00223063
-0.113807	0.00495907	0.030522	0.00206376	0.00219156
-0.112806	0.0101585	0.0305152	0.00215428	0.00239229
-0.111806	0.0150978	0.0304672	0.00218288	0.00231766
-0.110805	0.0197644	0.0303601	0.00218093	0.00239519
-0.109805	0.0241478	0.0301737	0.00228669	0.00249232
-0.108804	0.0282392	0.0298865	0.00225681	0.00253928
-0.107804	0.0320316	0.0294755	0.00223986	0.00255596
-0.106803	0.0355196	0.0289175	0.00234916	0.00268486
-0.105803	0.0386989	0.0281891	0.00231921	0.00262984
-0.104802	0.0415664	0.0272678	0.00252467	0.00265589
-0.103802	0.0441202	0.0261324	0.00261699	0.00264299
-0.102801	0.046359	0.0247636	0.00281027	0.00266191
-0.101801	0.0482825	0.0231448	0.00303611	0.0026596
-0.1008	0.0498912	0.0212627	0.00314384	0.0027532
-0.0997999	0.051186	0.0191076	0.00303478	0.0026551
-0.0987994	0.0522936	0.0167747	0.00310754	0.00268719
-0.0977989	0.0530875	0.0141593	0.00316876	0.00277726
-0.0967984	0.0535688	0.0112644	0.00322054	0.00289911
-0.0957979	0.0537393	0.00809806	0.00337837	0.00305783
-0.0947974	0.0536016	0.00467409	0.00339391	0.00305925
-0.0937969	0.0531594	0.00101189	0.00369758	0.002971
-0.0927964	0.0524171	-0.00286354	0.00366767	0.00301749
-0.0917959	0.0513804	-0.00692174	0.0037523	0.00297407
-0.0907954	0.0500562	-0.011127	0.00370003	0.00290727
-0.0897949	0.0484524	-0.015439	0.00364064	0.00287081
-0.0887944	0.0465782	-0.0198126	0.0037084	0.00293863
-0.0877939	0.0444445	-0.0241992	0.00383636	0.0030562
-0.0867934	0.0420633	-0.0285468	0.00393912	0.00295317
-0.0857929	0.0394482	-0.0328009	0.00397631	0.00295539
-0.0847924	0.0366143	-0.0369051	0.00403286	0.00303513
-0.0837919	0.0335783	-0.0408022	0.0040396	0.00310469
-0.0827914	0.0303581	-0.0444348	0.00422188	0.00304451
-0.0817909	0.0269735	-0.0477463	0.00429617	0.00302481
-0.0807904	0.0234454	-0.0506817	0.00428063	0.00313735
-0.0797899	0.0197961	-0.0531886	0.00436739	0.0031305
-0.0787894	0.0161278	-0.0551278	0.00434282	0.00318317
-0.0777889	0.01238	-0.0565448	0.00451199	0.00325986
-0.0767884	0.00857701	-0.0574016	0.00460592	0.00324057
-0.0757879	0.00474383	-0.0576661	0.00472352	0.00323746
-0.0747874	0.000906223	-0.0573123	0.00483299	0.00323417
-0.0737869	-0.00290973	-0.0563217	0.00486155	0.00319924
-0.0727864	-0.00667792	-0.0546831	0.00502871	0.00308294
-0.0717859	-0.0103725	-0.0523931	0.00523934	0.00305697
-0.0707854	-0.0139682	-0.0494568	0.00528143	0.00320845
-0.0697849	-0.0174406	-0.0458872	0.00532113	0.00317391
-0.0687844	-0.0207666	-0.0417058	0.00555402	0.00329397
-0.0677839	-0.0239246	-0.0369422	0.00558733	0.0032368
-0.0667834	-0.0268948	-0.031634	0.00560703	0.00324573
-0.0657829	-0.0296596	-0.0258261	0.00570745	0.00322826
-0.0647824	-0.0322036	-0.0195708	0.00581312	0.00326257
-0.0637819	-0.0345141	-0.0129266	0.00591824	0.00337587
-0.0627814	-0.0365811	-0.00595786	0.00593859	0.00337721
-0.0617809	-0.0383972	0.0012663	0.00599804	0.00344483
-0.0607804	-0.0399583	0.00867256	0.00614904	0.00345619
-0.0597799	-0.0412629	0.0161846	0.00636441	0.00356214
-0.0587794	-0.0422419	0.0238566	0.00656294	0.00362663
-0.0577789	-0.0429764	0.0314739	0.00664865	0.00363521
-0.0567784	-0.0434744	0.0389549	0.00668463	0.00367149
-0.0557779	-0.0437464	0.0462192	0.00661633	0.0037719
-0.0547774	-0.0438048	0.0531885	0.00667371	0.00385108
-0.0537769	-0.0436642	0.0597881	0.00669737	0.00380134
-0.0527764	-0.0433403	0.0659476	0.00675138	0.00375218
-0.0517759	-0.0428507	0.0716019	0.00694323	0.00379803
-0.0507754	-0.0422133	0.0766924	0.00697158	0.00377146
-0.0497749	-0.0414469	0.0811676	0.00705215	0.00384213
-0.0487744	-0.0405705	0.0849838	0.00709247	0.00387142
-0.0477739	-0.0396026	0.0881061	0.0070677	0.00383041
-0.0467734	-0.0385614	0.0905085	0.00719585	0.00382115
-0.0457729	-0.0374637	0.0921747	0.00727995	0.00369542
-0.0447724	-0.0363252	0.0930981	0.00732301	0.00363378
-0.0437719	-0.0351597	0.0932823	0.00732094	0.00363497
-0.0427714	-0.0339788	0.0927407	0.00710794	0.00373913
-0.0417709	-0.0327919	0.0914966	0.00714486	0.00384838
-0.0407704	-0.0316054	0.089583	0.00707914	0.00382608
-0.0397699	-0.030423	0.087042	0.00728776	0.00385676
-0.0387694	-0.0291489	0.0840451	0.00735449	0.00381321
-0.0377689	-0.0278798	0.0805278	0.00745975	0.00387385
-0.0367684	-0.0266113	0.0765536	0.00757037	0.00390109
-0.0357679	-0.0253362	0.0721926	0.00763563	0.00394649
-0.0347674	-0.0240438	0.06752	0.00780393	0.0039219
-0.0337669	-0.0227206	0.0626149	0.00789435	0.00398069
-0.0327664	-0.0213502	0.0575597	0.00795232	0.00409293
-0.0317659	-0.0199138	0.0524383	0.00788427	0.00423788
-0.0307654	-0.0183904	0.047335	0.00792007	0.0043751
-0.0297649	-0.0167571	0.0423338	0.00797432	0.00442324
-0.0287644	-0.0149899	0.0375161	0.00810364	0.00443891
-0.0277639	-0.0130639	0.0329605	0.00832024	0.0045856
-0.0267634	-0.0109536	0.0287411	0.00837267	0.00489579
-0.0257629	-0.00863412	0.0249264	0.00833527	0.00497851
-0.0247624	-0.00608098	0.0215787	0.00838405	0.00505242
-0.0237619	-0.00327123	0.0187524	0.00855226	0.00498135
-0.0227614	-0.000183753	0.0164943	0.00855973	0.00503255
-0.0217609	0.00320008	0.0148417	0.00849354	0.0049677
-0.0207604	0.00689592	0.013823	0.00859346	0.0049377
-0.0197599	0.0109159	0.0134564	0.00867556	0.00499478
-0.0187594	0.0153827	0.0138529	0.00893074	0.00507761
-0.0177589	0.0201786	0.0149064	0.00906627	0.00507873
-0.0167584	0.0253005	0.0166032	0.00927927	0.00498888
-0.0157579	0.0307407	0.0189197	0.00921794	0.00506107
-0.0147574	0.0364863	0.0218228	0.00947414	0.00493922
-0.0137569	0.0425188	0.0252707	0.00937354	0.00495669
-0.0127564	0.0488143	0.0292129	0.00939975	0.00496118
-0.0117559	0.0553432	0.0335917	0.00946175	0.004996
-0.0107554	0.0620704	0.0383427	0.00951886	0.00494839
-0.00975488	0.0689555	0.0433961	0.00959364	0.00488637
-0.00875438	0.0759527	0.0486773	0.00957151	0.00478964
-0.00775388	0.0830112	0.0541085	0.00964864	0.00480444
-0.00675338	0.090076	0.0596099	0.00984743	0.00471457
-0.00575288	0.0970878	0.0651008	0.0100491	0.00475868
-0.00475238	0.103984	0.0705006	0.00999418	0.00477339
-0.00375188	0.110699	0.0757307	0.00993813	0.00478237
-0.00275138	0.117165	0.080715	0.00996179	0.00476482
-0.00175088	0.123314	0.0853815	0.00997657	0.0047637
-0.000750375	0.129076	0.0896632	0.00992009	0.00483289
0.000250125	0.134382	0.0934991	0.0100144	0.00483081
0.00125063	0.139276	0.0969625	0.0100019	0.00502355
0.00225113	0.143574	0.0998775	0.0100955	0.00502461
0.00325163	0.147211	0.102204	0.0102412	0.00499587
0.00425213	0.150129	0.10391	0.0100967	0.00494495
0.00525263	0.152272	0.104974	0.0101574	0.00499477
0.00625313	0.153592	0.105383	0.0102451	0.00499149
0.00725363	0.154048	0.105133	0.0104209	0.00507594
0.00825413	0.153604	0.104232	0.0103657	0.0050092
0.00925463	0.152234	0.102693	0.0103756	0.00520124
0.0102551	0.149922	0.100542	0.0105309	0.00519741
0.0112556	0.146658	0.0978113	0.0106873	0.00504118
0.0122561	0.142444	0.0945411	0.0105141	0.00511898
0.0132566	0.137289	0.0907792	0.0104635	0.00527008
0.0142571	0.131215	0.0865793	0.010553	0.00518899
0.0152576	0.124251	0.082001	0.0106541	0.00521995
0.0162581	0.116437	0.0771082	0.0107293	0.0052853
0.0172586	0.107823	0.0719684	0.010739	0.00524576
0.0182591	0.0984665	0.0666515	0.0110247	0.00531061
0.0192596	0.088435	0.0612293	0.0111493	0.00522972
0.0202601	0.0778034	0.0557737	0.0111395	0.00534268
0.0212606	0.0667545	0.0504717	0.0112637	0.00529781
0.0222611	0.055277	0.0452761	0.0110961	0.00538902
0.0232616	0.0434633	0.0402525	0.0112783	0.00536141
0.0242621	0.0314103	0.0354631	0.0111835	0.00530669
0.0252626	0.0192186	0.0309658	0.0111842	0.00527756
0.0262631	0.00699076	0.0268137	0.0111282	0.00533162
0.0272636	-0.00516917	0.0230543	0.0112834	0.00536028
0.0282641	-0.0171572	0.0197289	0.0113704	0.00532017
0.0292646	-0.0288703	0.0168722	0.0115076	0.00540392
0.0302651	-0.040208	0.0145121	0.0116589	0.00552484
0.0312656	-0.0510731	0.0126692	0.0117498	0.00554488
0.0322661	-0.0613729	0.0113568	0.0120276	0.00557379
0.0332666	-0.0710204	0.010581	0.012012	0.00556082
0.0342671	-0.0799352	0.0103408	0.0119358	0.00551098
0.0352676	-0.0880444	0.0106278	0.0119479	0.00551377
0.0362681	-0.0952834	0.0114272	0.0120894	0.00559694
0.0372686	-0.101597	0.012718	0.0121755	0.00545497
0.0382691	-0.106938	0.0144729	0.0122567	0.00532318
0.0392696	-0.111273	0.0166596	0.012331	0.00529117
0.0402701	-0.114576	0.019241	0.0125545	0.0051443
0.0412706	-0.116704	0.0222869	0.0126991	0.00503377
0.0422711	-0.117783	0.0256393	0.0129066	0.00508847
0.0432716	-0.117824	0.0292489	0.0128121	0.00503155
0.0442721	-0.116846	0.0330644	0.012929	0.00499599
0.0452726	-0.11488	0.0370333	0.0131031	0.00506621
0.0462731	-0.111969	0.0411026	0.0130921	0.00497066
0.0472736	-0.108164	0.0452194	0.0131315	0.00505122
0.0482741	-0.103523	0.0493316	0.013145	0.00516508
0.0492746	-0.0981154	0.0533888	0.0130342	0.00524266
0.0502751	-0.0920159	0.0573426	0.0131693	0.00530871
0.0512756	-0.0853062	0.0611473	0.0132786	0.00537199
0.0522761	-0.0780728	0.0647605	0.0133436	0.00548981
0.0532766	-0.0704066	0.0681434	0.0135223	0.0054473
0.0542771	-0.0624012	0.0712615	0.0134909	0.00555953
0.0552776	-0.0541522	0.0740844	0.01358	0.00565218
0.0562781	-0.0457556	0.0765867	0.0137232	0.00561522
0.0572786	-0.0373068	0.0787479	0.0136256	0.00572633
0.0582791	-0.0288991	0.0805523	0.0136095	0.00573345
0.0592796	-0.0206232	0.0819897	0.0136489	0.00579635
0.0602801	-0.0125654	0.0830547	0.0136461	0.00577898
0.0612806	-0.00466007	0.0838301	0.0136695	0.0057529
0.0622811	0.00286548	0.0842342	0.013853	0.00561511
0.0632816	0.00994073	0.0842751	0.0140319	0.00564317
0.0642821	0.016503	0.0839655	0.0140808	0.0056692
0.0652826	0.0224981	0.0833223	0.0140271	0.00563933
0.0662831	0.0278811	0.0823663	0.0141317	0.00566805
0.0672836	0.0326162	0.0811216	0.0143524	0.0056958
0.0682841	0.0366777	0.0796155	0.0142705	0.00558528
0.0692846	0.0400495	0.0778778	0.0144007	0.00559054
0.0702851	0.0427256	0.0759401	0.014281	0.00569408
0.0712856	0.0447099	0.0738358	0.0141463	0.00573001
0.0722861	0.0460156	0.071599	0.0142272	0.00578517
0.0732866	0.0466657	0.0692646	0.0142151	0.00591523
0.0742871	0.0466915	0.0668671	0.0143793	0.00597641
0.0752876	0.0461331	0.0644407	0.0144452	0.00587534
0.0762881	0.0450381	0.0620184	0.0145118	0.00587248
0.0772886	0.0434612	0.0596318	0.0144708	0.0059026
0.0782891	0.0414631	0.0573106	0.0145662	0.00590353
0.0792896	0.0391102	0.0550822	0.0146026	0.00574374
0.0802901	0.0364732	0.0529714	0.0146747	0.00579895
0.0812906	0.0337311	0.0510759	0.0147292	0.00576753
0.0822911	0.0308506	0.0493351	0.0147435	0.00571737
0.0832916	0.0279086	0.0477633	0.0146822	0.00550009
0.0842921	0.0249832	0.0463712	0.0148309	0.00574359
0.0852926	0.0221522	0.0451663	0.0148715	0.00581777
0.0862931	0.0194923	0.0441523	0.0149189	0.00586056
0.0872936	0.0170782	0.0433294	0.0150169	0.00592985
0.0882941	0.0149819	0.0426946	0.0151853	0.0059562
0.0892946	0.0132713	0.0422413	0.0151784	0.00596451
0.0902951	0.0120099	0.0419597	0.0165474	0.00637584
0.0912956	0.0112558	0.041837	0.0181509	0.00694672
0.0922961	0.0110613	0.0418575	0.0194703	0.00743762
0.0932966	0.011472	0.0420033	0.0209371	0.00782433
0.0942971	0.0125264	0.0422538	0.0223739	0.0082813
0.0952976	0.0142557	0.0425868	0.0239034	0.00868543
0.0962981	0.0166833	0.0429784	0.0256384	0.00932639
0.0972986	0.0198245	0.0434037	0.0271107	0.00974844
0.0982991	0.0236866	0.0438366	0.0287812	0.0101616
0.0992996	0.0282687	0.0442508	0.0303073	0.0106792
0.1003	0.0335617	0.0446199	0.0318212	0.0110924
0.101301	0.0396092	0.0450151	0.0333506	0.0114694
0.102301	0.0463193	0.0453117	0.0348447	0.0118632
0.103302	0.0536591	0.045483	0.0364523	0.0123101
0.104302	0.061589	0.045504	0.0380127	0.0126477
0.105303	0.0700631	0.045351	0.0395523	0.0129952
0.106303	0.0790296	0.0450022	0.04108	0.0136028
0.107304	0.0884314	0.0444377	0.0426989	0.0139906
0.108304	0.0982066	0.0436401	0.0441653	0.0144572
0.109305	0.108289	0.0425941	0.0457316	0.0148894
0.110305	0.118611	0.0412873	0.047141	0.0154043
0.111306	0.129098	0.0397098	0.0485838	0.0157618
0.112306	0.139677	0.0378547	0.0500948	0.0161626
0.113307	0.150272	0.0357178	0.0515642	0.0166246
0.114307	0.160807	0.0332981	0.0530713	0.0170611
0.115308	0.171207	0.0305973	0.0545728	0.0174349
0.116308	0.181395	0.0276204	0.0561887	0.0179273
0.117309	0.191299	0.0243751	0.0576484	0.0184096
0.118309	0.200846	0.0208721	0.0590846	0.0187733
0.11931	0.209968	0.017125	0.0606437	0.01909
0.12031	0.2186	0.0131501	0.0619363	0.0194097
0.121311	0.226754	0.00905542	0.0634764	0.0198671
0.122311	0.234294	0.00476756	0.0650364	0.0204252
0.123312	0.241167	0.000309163	0.066435	0.0207984
0.124312	0.247326	-0.00429472	0.0679538	0.0212366
0.125313	0.252732	-0.00901681	0.0694065	0.0215755
0.126313	0.25735	-0.0138279	0.0709462	0.0219657
0.127314	0.261153	-0.0186968	0.0724383	0.0224707
0.128314	0.264122	-0.0235912	0.0737684	0.0228309
0.129315	0.266243	-0.0284772	0.0752375	0.0232414
0.130315	0.26751	-0.0333203	0.0768906	0.0236898
0.131316	0.267926	-0.0380851	0.0782384	0.0241486
0.132316	0.267497	-0.0427362	0.0796565	0.0244284
0.133317	0.26624	-0.0472381	0.0810784	0.0248495
0.134317	0.264176	-0.0515557	0.0825891	0.0253574
0.135318	0.261333	-0.0556545	0.0840121	0.0257557
0.136318	0.257748	-0.0595014	0.0853488	0.0260784
0.137319	0.253459	-0.0630643	0.0868695	0.026593
0.138319	0.248512	-0.0663131	0.0883692	0.0269027
0.13932	0.242959	-0.0692199	0.0896767	0.0271965
0.14032	0.236854	-0.0717589	0.0912977	0.0274487
0.141321	0.230329	-0.0738162	0.0926738	0.0278877
0.142321	0.223365	-0.0754655	0.0941558	0.0283214
0.143322	0.216025	-0.076692	0.0954776	0.0288516
0.144322	0.208377	-0.0774843	0.0969691	0.0293996
0.145323	0.200489	-0.0778347	0.0983509	0.0298267
0.146323	0.192431	-0.0777396	0.0995789	0.030182
0.147324	0.184274	-0.0771995	0.101012	0.03046
0.148324	0.176087	-0.0762193	0.102437	0.0308507
0.149325	0.167941	-0.074808	0.103907	0.0311451
0.150325	0.159903	-0.0729792	0.105579	0.0316238
0.151326	0.152039	-0.0707507	0.107057	0.0320762
0.152326	0.144411	-0.0681447	0.108648	0.0325242
0.153327	0.137079	-0.0651875	0.110224	0.0328913
0.154327	0.130097	-0.0619094	0.111638	0.0332789
0.155328	0.123517	-0.0583442	0.113286	0.0335815
0.156328	0.117384	-0.0545295	0.114748	0.0340069
0.157329	0.111738	-0.0505054	0.116103	0.0344272
0.158329	0.106615	-0.0463152	0.117405	0.0347873
0.15933	0.102042	-0.0420038	0.118734	0.0352117
0.16033	0.0980428	-0.0376181	0.120226	0.0355443
0.161331	0.0946743	-0.0331155	0.121651	0.035972
0.162331	0.091893	-0.0286344	0.122884	0.0362336
0.163332	0.0897025	-0.0242253	0.124196	0.0365903
0.164332	0.0881007	-0.019938	0.125758	0.0369964
0.165333	0.0870803	-0.0158213	0.127303	0.0374257
0.166333	0.0866281	-0.011922	0.128753	0.0377434
0.167334	0.086726	-0.00828493	0.130414	0.0379963
0.168334	0.0873508	-0.00495193	0.131786	0.0382509
0.169335	0.0884748	-0.00196133	0.133082	0.0385101
0.170335	0.0900658	0.000652457	0.134406	0.0389013
0.171336	0.0920875	0.00285952	0.135887	0.0394006
0.172336	0.0945003	0.0046348	0.137206	0.0396469
0.173337	0.0972612	0.00595852	0.138697	0.0400186
0.174337	0.100324	0.00681648	0.140199	0.0404613
0.175338	0.103642	0.00720025	0.141423	0.0409417
0.176338	0.107164	0.0071074	0.142942	0.0413174
0.177339	0.110839	0.00654152	0.144315	0.041617
0.178339	0.114616	0.00551223	0.145789	0.0420643
0.17934	0.118442	0.00403509	0.147539	0.0422466
0.18034	0.122265	0.00213142	0.1489	0.0424962
0.181341	0.126065	-8.44938e-05	0.150429	0.0429739
0.182341	0.129748	-0.00267127	0.151671	0.0434387
0.183342	0.133266	-0.00559371	0.153123	0.043708
0.184342	0.136572	-0.00881236	0.154712	0.044165
0.185343	0.139625	-0.012284	0.156127	0.04459
0.186343	0.142383	-0.0159625	0.157451	0.0448809
0.187344	0.14481	-0.0197991	0.158851	0.0452986
0.188344	0.146873	-0.0237434	0.160301	0.0455858
0.189345	0.148544	-0.0277442	0.161698	0.0459615
0.190345	0.149799	-0.03175	0.163083	0.0465888
0.191346	0.150615	-0.0357098	0.164487	0.0469207
0.192346	0.150978	-0.039574	0.16574	0.0471931
0.193347	0.150876	-0.0432949	0.167148	0.0476234
0.194347	0.150299	-0.0468275	0.168563	0.0479875
0.195348	0.149245	-0.0501303	0.169774	0.04821
0.196348	0.147715	-0.0531653	0.171039	0.0486767
0.197349	0.145713	-0.0558994	0.172601	0.0488981
0.198349	0.143246	-0.0583038	0.173837	0.0491417
0.19935	0.140328	-0.0603554	0.175358	0.0496431
0.20035	0.136973	-0.0620362	0.176721	0.0500281
0.201351	0.133209	-0.0632536	0.178247	0.0503778
0.202351	0.129041	-0.0640817	0.179534	0.0507015
0.203352	0.124492	-0.0645211	0.180836	0.0512076
0.204352	0.119591	-0.0645784	0.182316	0.0517345
0.205353	0.114368	-0.0642652	0.183542	0.0519776
0.206353	0.108854	-0.0635988	0.184799	0.0522671
0.207354	0.103085	-0.0626009	0.186046	0.0524551
0.208354	0.0970964	-0.0612977	0.187475	0.0527947
0.209355	0.0909244	-0.0597193	0.188981	0.0530742
0.210355	0.0846071	-0.057899	0.190459	0.0534513
0.211356	0.0781827	-0.0558724	0.191994	0.0538756
0.212356	0.0716893	-0.0536774	0.193391	0.0542103
0.213357	0.0651648	-0.0513526	0.194785	0.0546162
0.214357	0.0586463	-0.0489374	0.196216	0.0551191
0.215358	0.0521701	-0.0464705	0.197596	0.055422
0.216358	0.0457708	-0.0439897	0.198975	0.0556567
0.217359	0.0394816	-0.0415308	0.200419	0.0559976
0.218359	0.0333337	-0.0391274	0.201846	0.0563927
0.21936	0.0273561	-0.0368093	0.203174	0.0566606
0.22036	0.0215755	-0.0346031	0.204269	0.056948
0.221361	0.0160541	-0.0324411	0.205708	0.0571195
0.222361	0.010767	-0.0304311	0.207112	0.0573422
0.223362	0.00573238	-0.028587	0.208472	0.0576848
0.224362	0.000965749	-0.026917	0.209684	0.0579907
0.225363	-0.00351998	-0.025424	0.211059	0.0584993
0.226363	-0.00771462	-0.0241053	0.212357	0.0587816
0.227364	-0.0116107	-0.0229524	0.213809	0.0592446
0.228364	-0.0152033	-0.0219514	0.215184	0.0595049
0.229365	-0.0184903	-0.021083	0.216619	0.0596063
0.230365	-0.021472	-0.0203233	0.217816	0.0600958
0.231366	-0.0241509	-0.0196434	0.21918	0.0604484
0.232366	-0.0265318	-0.0190106	0.22063	0.0608154
0.233367	-0.0286217	-0.0183888	0.222057	0.0610455
0.234367	-0.0304289	-0.017739	0.223248	0.0614275
0.235368	-0.0319635	-0.01702	0.224577	0.0618313
0.236368	-0.0332369	-0.0161894	0.225851	0.0622217
0.237369	-0.0342612	-0.0152041	0.227044	0.0624163
0.238369	-0.0350492	-0.0140214	0.228343	0.062562
0.23937	-0.035614	-0.0125998	0.229897	0.062805
0.24037	-0.0359687	-0.0108994	0.231164	0.0630429
0.241371	-0.0360294	-0.00878057	0.232336	0.0633712
0.242371	-0.0359152	-0.00631408	0.233779	0.0636487
0.243372	-0.0356381	-0.00347282	0.235019	0.064035
0.244372	-0.0352088	-0.000234827	0.236384	0.0644294
0.245373	-0.0346358	0.00341612	0.237506	0.0646668
0.246373	-0.0339257	0.00748997	0.23892	0.0649822
0.247374	-0.0330826	0.0119899	0.240369	0.0653011
0.248374	-0.0321085	0.0169119	0.241771	0.0656287
0.249375	-0.0310028	0.0222448	0.243017	0.066045
0.250375	-0.0297624	0.0279696	0.244328	0.0664739
0.251376	-0.0283819	0.0340601	0.245673	0.0668933
0.252376	-0.0268534	0.0404825	0.247013	0.0670957
0.253377	-0.0251667	0.0471959	0.248203	0.0673479
0.254377	-0.0233097	0.0541527	0.249771	0.0676214
0.255378	-0.0212682	0.0612991	0.250986	0.0677929
0.256378	-0.0190264	0.0685754	0.252162	0.0680715
0.257379	-0.0165672	0.0759173	0.253383	0.0684307
0.258379	-0.0138721	0.0832562	0.25487	0.0686254
0.25938	-0.0109223	0.0905206	0.256063	0.0688629
0.26038	-0.00769833	0.0976365	0.257342	0.0691682
0.261381	-0.00409354	0.104613	0.258654	0.0695522
0.262381	-0.000183012	0.111292	0.25992	0.0698835
0.263382	0.00405017	0.117597	0.261134	0.0702433
0.264382	0.00862189	0.123455	0.262373	0.0704944
0.265383	0.0135466	0.128796	0.263678	0.070742
0.266383	0.0188369	0.133556	0.264862	0.0712307
0.267384	0.024503	0.137674	0.266055	0.0713966
0.268384	0.0305524	0.141098	0.267281	0.0718131
0.269385	0.0369895	0.143782	0.268521	0.0720649
0.270385	0.0438152	0.145689	0.269778	0.0723246
0.271386	0.0510268	0.146791	0.271104	0.0727456
0.272386	0.0586173	0.14707	0.272209	0.0729864
0.273387	0.0665757	0.146517	0.273409	0.0733286
0.274387	0.0748864	0.145136	0.274615	0.0735824
0.275388	0.0835294	0.142939	0.275695	0.0738614
0.276388	0.0924802	0.139952	0.27702	0.0741932
0.277389	0.10171	0.136208	0.278241	0.0744582
0.278389	0.111185	0.131753	0.279686	0.0748184
0.27939	0.120868	0.126643	0.280916	0.0751852
0.28039	0.130718	0.120941	0.282262	0.0753354
0.281391	0.140753	0.114795	0.283487	0.0756743
0.282391	0.150854	0.108208	0.284664	0.076071
0.283392	0.16097	0.101268	0.285817	0.0763189
0.284392	0.171046	0.0940658	0.286865	0.0765546
0.285393	0.181029	0.0866978	0.288066	0.0766929
0.286393	0.19086	0.0792631	0.289148	0.0770661
0.287394	0.200485	0.0718624	0.290383	0.0775127
0.288394	0.209847	0.0645963	0.291504	0.0777817
0.289395	0.218891	0.0575643	0.292694	0.078173
0.290395	0.227563	0.0508631	0.293938	0.0784286
0.291396	0.235812	0.0445852	0.29507	0.0787262
0.292396	0.243589	0.0388175	0.29631	0.0791038
0.293397	0.250849	0.0336399	0.297594	0.0794737
0.294397	0.257552	0.0291245	0.298664	0.079852
0.295398	0.26366	0.025334	0.299757	0.0800825
0.296398	0.269141	0.022321	0.300856	0.0803011
0.297399	0.273971	0.0201273	0.302129	0.0805061
0.298399	0.27813	0.0187829	0.303293	0.0808174
0.2994	0.281603	0.0183059	0.304418	0.0810268
0.3004	0.284384	0.0187019	0.305763	0.0812705
0.301401	0.286528	0.0200521	0.30689	0.0814912
0.302401	0.287978	0.0222476	0.308113	0.0817188
0.303402	0.288749	0.0252551	0.309352	0.0819321
0.304402	0.288861	0.0290298	0.310695	0.0820748
0.305403	0.288341	0.0335158	0.311851	0.0822254
0.306403	0.287226	0.0386466	0.312773	0.0825925
0.307404	0.285556	0.0443464	0.313834	0.0827956
0.308404	0.28338	0.0505311	0.315013	0.0831257
0.309405	0.280751	0.0571094	0.316201	0.0833186
0.310405	0.277728	0.0639842	0.317166	0.0836743
0.311406	0.274375	0.0710539	0.318274	0.084076
0.312406	0.270758	0.0782142	0.319414	0.0843091
0.313407	0.266949	0.0853593	0.320777	0.0845763
0.314407	0.26302	0.0923833	0.321814	0.0848553
0.315408	0.259045	0.0991822	0.322935	0.0850853
0.316408	0.2551	0.105655	0.324033	0.085326
0.317409	0.251258	0.111706	0.325035	0.0857079
0.318409	0.247595	0.117245	0.326244	0.0858656
0.31941	0.24418	0.122189	0.327426	0.0862681
0.32041	0.241084	0.126463	0.328569	0.0865931
0.321411	0.238395	0.130116	0.329631	0.0868864
0.322411	0.236149	0.132979	0.330781	0.0872156
0.323412	0.2344	0.135009	0.33168	0.0873907
0.324412	0.233198	0.136171	0.332739	0.0876594
0.325413	0.232588	0.136444	0.333764	0.0880313
0.326413	0.232606	0.135819	0.334907	0.0883296
0.327414	0.233284	0.134298	0.33619	0.0885164
0.328414	0.234642	0.131898	0.337266	0.0888009
0.329415	0.236697	0.128644	0.338201	0.0889284
0.330415	0.239455	0.124576	0.339323	0.0892142
0.331416	0.242916	0.119744	0.340379	0.0895703
0.332416	0.24707	0.114205	0.341572	0.0898819
0.333417	0.251902	0.108028	0.342741	0.0901144
0.334417	0.257385	0.101289	0.343775	0.0903966
0.335418	0.26349	0.094071	0.344805	0.0907633
0.336418	0.270178	0.0864628	0.345816	0.0909367
0.337419	0.277404	0.0785572	0.346863	0.0912331
0.338419	0.285117	0.0704499	0.34802	0.0914869
0.33942	0.293264	0.0622385	0.349032	0.09167
0.34042	0.301783	0.054021	0.350099	0.0918932
0.341421	0.310606	0.0460118	0.351297	0.0921921
0.342421	0.319668	0.038184	0.352406	0.0923063
0.343422	0.3289	0.0306265	0.353485	0.092605
0.344422	0.338236	0.0234236	0.354473	0.0929059
0.345423	0.347607	0.0166537	0.355449	0.0931056
0.346423	0.356945	0.0103883	0.356359	0.0932807
0.347424	0.366187	0.00469135	0.357417	0.093532
0.348424	0.375268	-0.000381594	0.358362	0.0936675
0.349425	0.384131	-0.00478418	0.359416	0.0938744
0.350425	0.392718	-0.00847958	0.360462	0.0941501
0.351426	0.400981	-0.0114409	0.361624	0.0944416
0.352426	0.408873	-0.0136512	0.362677	0.0946119
0.353427	0.416355	-0.0151039	0.363535	0.094932
0.354427	0.423391	-0.0158021	0.364501	0.0952639
0.355428	0.429956	-0.015759	0.365493	0.0955881
0.356428	0.436027	-0.0149969	0.36652	0.0960085
0.357429	0.44159	-0.013547	0.367679	0.0962723
0.358429	0.446636	-0.0114486	0.368612	0.0965717
0.35943	0.451165	-0.00874858	0.369524	0.0968257
0.36043	0.45518	-0.00550026	0.370583	0.0970791
0.361431	0.458703	-0.00166031	0.371538	0.0972787
0.362431	0.461729	0.00260132	0.372706	0.0974378
0.363432	0.46428	0.00721552	0.373829	0.097769
0.364432	0.466383	0.0121107	0.375004	0.097984
0.365433	0.46807	0.0172136	0.375834	0.0982293
0.366433	0.469375	0.0224508	0.376833	0.0984383
0.367434	0.470338	0.0277494	0.377908	0.0985846
0.368434	0.470999	0.0330381	0.378962	0.0989855
0.369435	0.471401	0.038248	0.379773	0.0991814
0.370435	0.471586	0.0433138	0.380636	0.0992874
0.371436	0.471598	0.0481746	0.381512	0.0994437
0.372436	0.471479	0.0527741	0.382398	0.0995191
0.373437	0.471271	0.0570621	0.383465	0.0996845
0.374437	0.471011	0.0609942	0.38437	0.0999194
0.375438	0.470736	0.0645328	0.385319	0.100163
0.376438	0.470479	0.0676472	0.386285	0.100422
0.377439	0.470267	0.0703139	0.387289	0.100627
0.378439	0.470124	0.0725168	0.38842	0.100839
0.37944	0.47007	0.0742468	0.389398	0.100981
0.38044	0.470119	0.0755023	0.390245	0.101098
0.381441	0.470275	0.076387	0.391224	0.101507
0.382441	0.470536	0.0768117	0.391999	0.101718
0.383442	0.470902	0.0767927	0.392934	0.101965
0.384442	0.471366	0.076352	0.393823	0.102328
0.385443	0.471918	0.0755167	0.394696	0.102584
0.386443	0.472545	0.0743186	0.395708	0.102744
0.387444	0.473228	0.0727932	0.396583	0.10298
0.388444	0.473945	0.070979	0.397536	0.103065
0.389445	0.474672	0.0689171	0.398418	0.103154
0.390445	0.475381	0.0666499	0.3994	0.103358
0.391446	0.476043	0.0642207	0.400274	0.103721
0.392446	0.476625	0.061673	0.401173	0.103993
0.393447	0.477097	0.0590492	0.402155	0.104197
0.394447	0.477423	0.0563908	0.403352	0.104384
0.395448	0.477572	0.0537369	0.404295	0.104615
0.396448	0.477511	0.0511241	0.405119	0.104749
0.397449	0.477208	0.0485858	0.405773	0.104969
0.398449	0.476632	0.0461519	0.406656	0.105119
0.39945	0.475758	0.0438483	0.407635	0.105254
0.40045	0.474557	0.0416965	0.408526	0.105495
0.401451	0.472989	0.0398102	0.409461	0.105709
0.402451	0.471042	0.0380996	0.41044	0.105861
0.403452	0.468702	0.0365711	0.411447	0.106166
0.404452	0.465957	0.0352266	0.412316	0.106324
0.405453	0.462803	0.0340635	0.413156	0.106495
0.406453	0.459236	0.0330753	0.413997	0.106669
0.407454	0.455261	0.0322514	0.414778	0.106737
0.408454	0.450885	0.0315777	0.415623	0.106797
0.409455	0.446118	0.031037	0.416542	0.10686
0.410455	0.440977	0.030609	0.417399	0.107057
0.411456	0.435479	0.0302716	0.418292	0.107269
0.412456	0.429649	0.0300007	0.419182	0.107417
0.413457	0.423511	0.0297708	0.420106	0.107578
0.414457	0.417093	0.0295561	0.420945	0.107707
0.415458	0.410424	0.0293304	0.421647	0.107848
0.416458	0.403537	0.0290683	0.42251	0.107929
0.417459	0.396464	0.0287451	0.423225	0.108093
0.418459	0.389239	0.0283379	0.423912	0.108207
0.41946	0.381894	0.0278258	0.424629	0.108301
0.42046	0.374463	0.0271905	0.425381	0.108448
0.421461	0.366978	0.0265202	0.426214	0.108486
0.422461	0.359456	0.0256958	0.427113	0.108605
0.423462	0.351929	0.024707	0.427949	0.108677
0.424462	0.344426	0.0235477	0.428687	0.108942
0.425463	0.336977	0.0222156	0.429348	0.10909
0.426463	0.329609	0.0207129	0.430158	0.109326
0.427464	0.322346	0.0190458	0.431069	0.109401
0.428464	0.315213	0.0172249	0.431815	0.109432
0.429465	0.308229	0.0152645	0.432491	0.109543
0.430465	0.301415	0.0131832	0.433253	0.109832
0.431466	0.294786	0.0110027	0.434004	0.110076
0.432466	0.288357	0.00874834	0.434794	0.110213
0.433467	0.282138	0.00644834	0.435625	0.110322
0.434467	0.276139	0.00413339	0.436389	0.110647
0.435468	0.270368	0.00183628	0.437134	0.110729
0.436468	0.26483	-0.000408596	0.438008	0.110826
0.437469	0.259527	-0.00256573	0.438796	0.110933
0.438469	0.254461	-0.00459905	0.439577	0.111077
0.43947	0.249634	-0.00647242	0.440407	0.111074
0.44047	0.245043	-0.0081502	0.441005	0.111283
0.441471	0.240685	-0.00947978	0.44177	0.111373
0.442471	0.236542	-0.010547	0.442535	0.111572
0.443472	0.232615	-0.011323	0.443175	0.111736
0.444472	0.228902	-0.0117813	0.443793	0.111873
0.445473	0.225405	-0.0118988	0.444525	0.112002
0.446473	0.222126	-0.0116555	0.445165	0.112218
0.447474	0.219068	-0.011035	0.445832	0.112295
0.448474	0.216237	-0.0100251	0.446584	0.112395
0.449475	0.213639	-0.00861789	0.447268	0.112514
0.450475	0.211281	-0.00680958	0.447984	0.112634
0.451476	0.209174	-0.00460102	0.448705	0.112716
0.452476	0.207326	-0.00199756	0.449216	0.112821
0.453477	0.20575	0.000991004	0.450132	0.11288
0.454477	0.204458	0.00435045	0.450793	0.113159
0.455478	0.203461	0.00806234	0.451583	0.113428
0.456478	0.202773	0.0121042	0.452272	0.113654
0.457479	0.202405	0.0164498	0.452902	0.113645
0.458479	0.20237	0.0210694	0.453457	0.113842
0.45948	0.202678	0.0259301	0.454192	0.113979
0.46048	0.203338	0.0309966	0.454914	0.114164
0.461481	0.204358	0.036303	0.455553	0.114442
0.462481	0.205729	0.0417365	0.456279	0.114578
0.463482	0.207453	0.0472546	0.457002	0.114713
0.464482	0.209534	0.0528135	0.457621	0.114934
0.465483	0.211972	0.0583692	0.458173	0.114977
0.466483	0.214762	0.0638772	0.458841	0.115098
0.467484	0.217901	0.0692936	0.459724	0.115189
0.468484	0.221378	0.0745749	0.460374	0.115344
0.469485	0.225182	0.0796792	0.461131	0.115489
0.470485	0.229296	0.0845655	0.461703	0.115658
0.471486	0.233701	0.0891952	0.462363	0.11569
0.472486	0.238373	0.0935316	0.463094	0.115815
0.473487	0.243285	0.0975405	0.463629	0.11608
0.474487	0.248407	0.10119	0.464127	0.116374
0.475488	0.253703	0.104453	0.464787	0.116511
0.476488	0.259137	0.107303	0.465286	0.116623
0.477489	0.264669	0.109718	0.465963	0.116691
0.478489	0.270255	0.111679	0.466627	0.116967
0.47949	0.275851	0.113173	0.467295	0.116986
0.48049	0.281411	0.114186	0.467868	0.117079
0.481491	0.286865	0.114765	0.468542	0.117327
0.482491	0.292177	0.11485	0.469155	0.117479
0.483492	0.2973	0.114439	0.469749	0.117678
0.484492	0.302191	0.113533	0.470525	0.117745
0.485493	0.306808	0.112138	0.471205	0.117771
0.486493	0.311113	0.110261	0.471705	0.117879
0.487494	0.31507	0.107915	0.472207	0.118073
0.488494	0.318648	0.105113	0.472758	0.118228
0.489495	0.321822	0.101873	0.473338	0.118414
0.490495	0.32457	0.098214	0.474188	0.118541
0.491496	0.326878	0.0941587	0.474711	0.118621
0.492496	0.328735	0.0897315	0.475337	0.118705
0.493497	0.330138	0.0849592	0.475938	0.118833
0.494497	0.331091	0.0798702	0.476447	0.118886
0.495498	0.331604	0.0744948	0.477047	0.119033
0.496498	0.331692	0.0688647	0.477842	0.119079
0.497499	0.331378	0.0630131	0.478567	0.119124
0.498499	0.330691	0.0569743	0.479123	0.119063
0.4995	0.329664	0.0507835	0.479795	0.119206
0.5005	0.328338	0.0444766	0.480277	0.119337
0.501501	0.32671	0.0381645	0.480774	0.119388
0.502501	0.324868	0.0318058	0.481467	0.119478
0.503502	0.322868	0.0254363	0.4821	0.119556
0.504502	0.320766	0.0190924	0.482569	0.11956
0.505503	0.318623	0.01281	0.483176	0.119735
0.506503	0.316501	0.006625	0.483691	0.119826
0.507504	0.314463	0.00057269	0.484218	0.119926
0.508504	0.312573	-0.00531234	0.484754	0.119993
0.509505	0.310893	-0.0109964	0.485413	0.12018
0.510505	0.309482	-0.0164471	0.486024	0.120284
0.511506	0.3084	-0.0216333	0.486668	0.120441
0.512506	0.3077	-0.0265254	0.486904	0.120488
0.513507	0.307431	-0.0310957	0.487405	0.120452
0.514507	0.307638	-0.0353186	0.487777	0.120497
0.515508	0.30836	-0.0391704	0.488428	0.120683
0.516508	0.309629	-0.0426302	0.488959	0.120714
0.517509	0.311468	-0.0456791	0.489372	0.120864
0.518509	0.313896	-0.0483015	0.489808	0.120991
0.51951	0.316922	-0.0504843	0.490237	0.121103
0.52051	0.320546	-0.0522174	0.490759	0.121159
0.521511	0.324724	-0.0534376	0.491079	0.121185
0.522511	0.32947	-0.0541987	0.491588	0.121241
0.523512	0.334762	-0.0545011	0.492082	0.12129
0.524512	0.340572	-0.0543486	0.492429	0.121477
0.525513	0.346864	-0.0537483	0.492995	0.121495
0.526513	0.353596	-0.0527104	0.493537	0.121544
0.527514	0.360719	-0.0512485	0.493954	0.121716
0.528514	0.368182	-0.0493795	0.494295	0.121982
0.529515	0.375926	-0.047123	0.494729	0.122033
0.530515	0.383891	-0.0445021	0.495206	0.122028
0.531516	0.392014	-0.0415422	0.495708	0.122091
0.532516	0.400229	-0.0382716	0.496253	0.122216
0.533517	0.408471	-0.034721	0.496727	0.122275
0.534517	0.416672	-0.0309231	0.497123	0.122424
0.535518	0.424769	-0.0269125	0.497491	0.122497
0.536518	0.432698	-0.0227256	0.497716	0.122532
0.537519	0.440399	-0.0183997	0.498085	0.122496
0.538519	0.447814	-0.0139733	0.498415	0.122611
0.53952	0.454893	-0.00948517	0.498931	0.122683
0.54052	0.461587	-0.00497454	0.499342	0.122669
0.541521	0.467806	-0.000410578	0.499704	0.122725
0.542521	0.473558	0.00409569	0.500075	0.122803
0.543522	0.478816	0.00850591	0.500571	0.122847
0.544522	0.48356	0.0127832	0.501036	0.122858
0.545523	0.487779	0.0168924	0.501404	0.123059
0.546523	0.491469	0.0208008	0.501648	0.123133
0.547524	0.494635	0.0244782	0.501971	0.123244
0.548524	0.497289	0.0278971	0.502334	0.123243
0.549525	0.499449	0.0310335	0.502548	0.123203
0.550525	0.501143	0.0338666	0.50291	0.123275
0.551526	0.502403	0.0363794	0.503459	0.12325
0.552526	0.503269	0.0385589	0.50377	0.123238
0.553527	0.503783	0.0403963	0.504289	0.12327
0.554527	0.503996	0.0418867	0.504627	0.1233
0.555528	0.503959	0.0430299	0.505039	0.123387
0.556528	0.503728	0.0438297	0.505378	0.12337
0.557529	0.503359	0.0442946	0.505816	0.123522
0.558529	0.502911	0.0444373	0.506199	0.123648
0.55953	0.502441	0.0442744	0.506519	0.123739
0.56053	0.502006	0.043827	0.506756	0.123687
0.561531	0.501594	0.0431829	0.506973	0.123657
0.562531	0.501324	0.0423007	0.507396	0.12366
0.563532	0.501245	0.0412109	0.507726	0.123644
0.564532	0.501402	0.0399475	0.508056	0.123886
0.565533	0.501839	0.038547	0.508501	0.123966
0.566533	0.502589	0.0370481	0.508823	0.124067
0.567534	0.503683	0.0354912	0.509198	0.124036
0.568534	0.505145	0.0339179	0.50938	0.124096
0.569535	0.506991	0.0323705	0.50956	0.124055
0.570535	0.509232	0.0308909	0.509874	0.124154
0.571536	0.51187	0.0295209	0.510107	0.124214
0.572536	0.514902	0.0283006	0.510412	0.124265
0.573537	0.518317	0.0272685	0.51082	0.12437
0.574537	0.522097	0.0264606	0.510947	0.124566
0.575538	0.52622	0.0259098	0.511347	0.124577
0.576538	0.530657	0.0256456	0.511704	0.124715
0.577539	0.535371	0.0256934	0.511944	0.124666
0.578539	0.540326	0.0260741	0.512238	0.124538
0.57954	0.545476	0.0268039	0.51254	0.124614
0.58054	0.550777	0.0278934	0.512853	0.124631
0.581541	0.556114	0.0293908	0.513152	0.12483
0.582541	0.5615	0.0312481	0.51341	0.124889
0.583542	0.566887	0.0334588	0.513601	0.124732
0.584542	0.572223	0.0360108	0.513943	0.124698
0.585543	0.577461	0.0388865	0.514237	0.124864
0.586543	0.582554	0.0420625	0.514584	0.125031
0.587544	0.587458	0.0455105	0.514756	0.124975
0.588544	0.592131	0.0491969	0.515095	0.124888
0.589545	0.596537	0.0530835	0.515239	0.125015
0.590545	0.600643	0.0571278	0.515364	0.125097
0.591546	0.604424	0.0612832	0.515383	0.125274
0.592546	0.607856	0.0655003	0.515499	0.125295
0.593547	0.610926	0.0697263	0.515669	0.125383
0.594547	0.613622	0.0739069	0.515982	0.125346
0.595548	0.615942	0.0779861	0.516233	0.125517
0.596548	0.617888	0.0819071	0.516418	0.125535
0.597549	0.619471	0.0856133	0.516761	0.12571
0.598549	0.620704	0.0890487	0.516981	0.125702
0.59955	0.621608	0.0921589	0.517339	0.125968
0.60055	0.622209	0.0948918	0.517462	0.126016
0.601551	0.622463	0.097277	0.517856	0.1261
0.602551	0.622477	0.0991875	0.51814	0.126088
0.603552	0.622291	0.100581	0.518365	0.126148
0.604552	0.621946	0.101419	0.518555	0.125992
0.605553	0.621489	0.101672	0.518794	0.126248
0.606553	0.620964	0.101312	0.518772	0.126233
0.607554	0.620418	0.100321	0.519064	0.126214
0.608554	0.619899	0.0986858	0.519225	0.126123
0.609555	0.61945	0.0964024	0.519408	0.126289
0.610555	0.619115	0.0934725	0.519628	0.126088
0.611556	0.618935	0.0899061	0.51988	0.125967
0.612556	0.618947	0.0857203	0.520207	0.125852
0.613557	0.619184	0.08094	0.520486	0.125792
0.614557	0.619674	0.0755972	0.520548	0.125673
0.615558	0.620441	0.0697309	0.520671	0.125599
0.616558	0.6215	0.0633869	0.520954	0.125567
0.617559	0.622865	0.0566172	0.521015	0.125643
0.618559	0.624539	0.0494796	0.521236	0.125694
0.61956	0.626521	0.0420372	0.52139	0.125794
0.62056	0.628804	0.0343573	0.521464	0.125743
0.621561	0.631318	0.0265935	0.521499	0.125726
0.622561	0.634094	0.018735	0.521693	0.125764
0.623562	0.637107	0.0108571	0.521745	0.125857
0.624562	0.640328	0.00303658	0.52193	0.125814
0.625563	0.643723	-0.00464936	0.522122	0.125716
0.626563	0.647254	-0.0121237	0.522134	0.125714
0.627564	0.65088	-0.0193108	0.522441	0.125632
0.628564	0.654557	-0.0261369	0.522701	0.125728
0.629565	0.65824	-0.0325315	0.522849	0.125755
0.630565	0.661881	-0.0384277	0.522927	0.125741
0.631566	0.665436	-0.0437634	0.522867	0.125646
0.632566	0.668857	-0.0484818	0.523067	0.125564
0.633567	0.6721	-0.052532	0.523085	0.125523
0.634567	0.675123	-0.0558698	0.523327	0.125476
0.635568	0.677886	-0.0584583	0.523353	0.12536
0.636568	0.680354	-0.0602677	0.523544	0.125348
0.637569	0.682495	-0.0612765	0.523617	0.125345
0.638569	0.684281	-0.061471	0.523703	0.125235
0.63957	0.685692	-0.0608458	0.523854	0.125124
0.64057	0.686711	-0.0594037	0.523975	0.125074
0.641571	0.687306	-0.0570914	0.524144	0.125114
0.642571	0.687486	-0.0539984	0.524174	0.125162
0.643572	0.687255	-0.0501519	0.524151	0.125248
0.644572	0.686621	-0.0455861	0.524262	0.125255
0.645573	0.685598	-0.0403417	0.524307	0.125294
0.646573	0.684206	-0.0344653	0.524394	0.125009
0.647574	0.682472	-0.0280092	0.524348	0.125165
0.648574	0.680424	-0.0210302	0.524464	0.125278
0.649575	0.678099	-0.0135892	0.524515	0.12541
0.650575	0.675533	-0.00575031	0.524668	0.125262
0.651576	0.672768	0.00241964	0.524698	0.125253
0.652576	0.669847	0.0108523	0.524795	0.125246
0.653577	0.666815	0.0194783	0.524826	0.125197
0.654577	0.663715	0.0282282	0.524993	0.125447
0.655578	0.660595	0.0370334	0.525145	0.125376
0.656578	0.657496	0.0458264	0.525243	0.125329
0.657579	0.65446	0.0545424	0.525285	0.125305
0.658579	0.651528	0.063119	0.525356	0.125369
0.65958	0.648736	0.0714976	0.525361	0.12534
0.66058	0.646116	0.0796238	0.525532	0.125267
0.661581	0.643684	0.0875217	0.525576	0.125328
0.662581	0.641469	0.0950686	0.525341	0.125242
0.663582	0.63949	0.102224	0.525487	0.125332
0.664582	0.637764	0.108954	0.525364	0.12529
0.665583	0.6363	0.115229	0.525409	0.125213
0.666583	0.635103	0.121026	0.525654	0.125482
0.667584	0.634174	0.12633	0.525777	0.125409
0.668584	0.633508	0.13113	0.525693	0.125358
0.669585	0.633098	0.135421	0.525845	0.125492
0.670585	0.632929	0.139205	0.525775	0.125452
0.671586	0.632985	0.14249	0.525751	0.125484
0.672586	0.633246	0.145286	0.525834	0.125358
0.673587	0.633687	0.14761	0.525785	0.125391
0.674587	0.634284	0.149484	0.525884	0.125322
0.675588	0.635008	0.150932	0.525967	0.125359
0.676588	0.635831	0.151981	0.525987	0.125341
0.677589	0.636722	0.152664	0.525971	0.125262
0.678589	0.637651	0.153012	0.526146	0.125232
0.67959	0.63859	0.153061	0.526153	0.125084
0.68059	0.639508	0.152845	0.526159	0.125167
0.681591	0.640354	0.152465	0.526255	0.125277
0.682591	0.641122	0.151892	0.52626	0.125211
0.683592	0.641789	0.151161	0.526144	0.125235
0.684592	0.642337	0.150306	0.5261	0.125273
0.685593	0.642748	0.149359	0.526232	0.125325
0.686593	0.64301	0.148351	0.52628	0.125312
0.687594	0.643114	0.14731	0.52644	0.125284
0.688594	0.643054	0.146262	0.526484	0.125161
0.689595	0.642829	0.14523	0.526601	0.125316
0.690595	0.64244	0.144236	0.526585	0.125329
0.691596	0.641891	0.143297	0.526806	0.125293
0.692596	0.641192	0.142427	0.526767	0.125227
0.693597	0.640353	0.141637	0.52683	0.125148
0.694597	0.639387	0.140937	0.526928	0.125198
0.695598	0.638312	0.140331	0.526954	0.12508
0.696598	0.637143	0.139822	0.526902	0.125113
0.697599	0.6359	0.13941	0.526887	0.125091
0.698599	0.634604	0.139092	0.527007	0.125293
0.6996	0.633273	0.138863	0.526989	0.125299
0.7006	0.63193	0.138715	0.526999	0.12526
0.701601	0.630578	0.138704	0.526898	0.125178
0.702601	0.629251	0.138751	0.526881	0.125161
0.703602	0.627967	0.138844	0.526818	0.125209
0.704602	0.626745	0.138969	0.526651	0.12515
0.705603	0.625599	0.139113	0.526547	0.125049
0.706603	0.624546	0.139261	0.52655	0.124916
0.707604	0.623596	0.139401	0.526503	0.124861
0.708604	0.62276	0.139519	0.52626	0.124892
0.709605	0.622046	0.139603	0.52627	0.124809
0.710605	0.62146	0.139641	0.526285	0.124641
0.711606	0.621003	0.139623	0.526143	0.124757
0.712606	0.620678	0.139539	0.526163	0.124684
0.713607	0.620482	0.139383	0.525875	0.124704
0.714607	0.620411	0.139149	0.525831	0.124714
0.715608	0.62046	0.138833	0.525724	0.124695
0.716608	0.62062	0.138432	0.52576	0.124672
0.717609	0.620882	0.137949	0.525747	0.124776
0.718609	0.621234	0.137383	0.525678	0.12469
0.71961	0.621664	0.136741	0.525616	0.124533
0.72061	0.622158	0.136029	0.525395	0.12442
0.721611	0.622696	0.135337	0.525283	0.124321
0.722611	0.623267	0.134587	0.525135	0.124159
0.723612	0.623855	0.133792	0.524931	0.12409
0.724612	0.624446	0.132964	0.524872	0.12409
0.725613	0.625024	0.13212	0.52483	0.123937
0.726613	0.625574	0.131277	0.524585	0.123887
0.727614	0.626082	0.130453	0.524487	0.123908
0.728614	0.626534	0.12967	0.524471	0.123903
0.729615	0.626917	0.128948	0.524246	0.12392
0.730615	0.627218	0.12831	0.524183	0.123862
0.731616	0.627427	0.127778	0.524079	0.123801
0.732616	0.627533	0.127376	0.524086	0.123819
0.733617	0.627526	0.127127	0.524025	0.123842
0.734617	0.6274	0.127052	0.523907	0.123847
0.735618	0.627146	0.127174	0.523762	0.123798
0.736618	0.62676	0.127514	0.523608	0.123676
0.737619	0.626236	0.128091	0.523677	0.123632
0.738619	0.625571	0.128924	0.523478	0.123652
0.73962	0.624762	0.13003	0.523376	0.123537
0.74062	0.623808	0.131423	0.523214	0.123492
0.741621	0.622668	0.133182	0.523157	0.123455
0.742621	0.621384	0.135244	0.523095	0.123384
0.743622	0.61996	0.137614	0.522753	0.123228
0.744622	0.618399	0.140297	0.522565	0.123104
0.745623	0.616705	0.143292	0.522359	0.123132
0.746623	0.614885	0.146598	0.522007	0.123076
0.747624	0.612945	0.150208	0.521834	0.122869
0.748624	0.610892	0.154115	0.521615	0.122722
0.749625	0.608735	0.158305	0.521562	0.122588
0.750625	0.606484	0.162764	0.521314	0.122492
0.751626	0.604149	0.167472	0.521142	0.122582
0.752626	0.601741	0.172409	0.521009	0.122522
0.753627	0.599272	0.177547	0.52093	0.122502
0.754627	0.596756	0.182859	0.520837	0.12246
0.755628	0.594205	0.188314	0.520538	0.122387
0.756628	0.591635	0.193876	0.520237	0.122285
0.757629	0.58906	0.199508	0.520091	0.122214
0.758629	0.586496	0.205172	0.519994	0.122136
0.75963	0.583959	0.210825	0.519871	0.122012
0.76063	0.581464	0.216424	0.519531	0.121844
0.761631	0.579001	0.221988	0.519483	0.121895
0.762631	0.576617	0.227402	0.519176	0.121764
0.763632	0.574329	0.23262	0.519015	0.121608
0.764632	0.572153	0.237592	0.518779	0.121469
0.765633	0.570105	0.242273	0.518523	0.121453
0.766633	0.5682	0.246615	0.518282	0.121364
0.767634	0.56645	0.250572	0.518075	0.121163
0.768634	0.56487	0.254101	0.517797	0.121039
0.769635	0.563471	0.25716	0.517577	0.120923
0.770635	0.562263	0.259711	0.517331	0.120765
0.771636	0.561256	0.261716	0.517201	0.120659
0.772636	0.560457	0.263145	0.517041	0.120562
0.773637	0.559873	0.263967	0.516763	0.120481
0.774637	0.559509	0.264159	0.516474	0.120559
0.775638	0.559367	0.263702	0.516379	0.120553
0.776638	0.559448	0.26258	0.516138	0.120474
0.777639	0.559754	0.260784	0.516096	0.12031
0.778639	0.56028	0.258311	0.51576	0.120403
0.77964	0.561024	0.255163	0.515666	0.120284
0.78064	0.56198	0.251347	0.515514	0.120139
0.781641	0.5631	0.246953	0.515337	0.120154
0.782641	0.564421	0.241921	0.515111	0.12011
0.783642	0.565932	0.236277	0.514948	0.119963
0.784642	0.567621	0.230052	0.514721	0.11977
0.785643	0.569473	0.223281	0.514392	0.11966
0.786643	0.571475	0.216008	0.514134	0.119587
0.787644	0.573608	0.208281	0.513933	0.119556
0.788644	0.575855	0.200152	0.513701	0.119452
0.789645	0.578196	0.191678	0.513403	0.119229
0.790645	0.58061	0.182923	0.513177	0.118999
0.791646	0.583077	0.17395	0.512929	0.119013
0.792646	0.585574	0.16483	0.512874	0.118877
0.793647	0.58808	0.155631	0.512718	0.118856
0.794647	0.590572	0.146429	0.512732	0.118872
0.795648	0.593026	0.137296	0.512557	0.118765
0.796648	0.595421	0.128307	0.512305	0.118597
0.797649	0.597734	0.119537	0.512036	0.118565
0.798649	0.599943	0.111058	0.511837	0.118541
0.79965	0.602029	0.102943	0.511773	0.118452
0.80065	0.603969	0.0952605	0.511529	0.118326
0.801651	0.605701	0.0881319	0.511428	0.118419
0.802651	0.60726	0.0815612	0.511229	0.118307
0.803652	0.608628	0.0756049	0.510952	0.118157
0.804652	0.609792	0.0703147	0.510695	0.118103
0.805653	0.610738	0.0657364	0.510473	0.118061
0.806653	0.611452	0.0619096	0.510161	0.117953
0.807654	0.611926	0.0588672	0.509885	0.117997
0.808654	0.612149	0.0566348	0.509782	0.117817
0.809655	0.612117	0.0552305	0.509423	0.117699
0.810655	0.611824	0.0546646	0.509176	0.117622
0.811656	0.611268	0.0549393	0.508879	0.117483
0.812656	0.610448	0.0560487	0.508763	0.117397
0.813657	0.609369	0.0579788	0.508447	0.117287
0.814657	0.608033	0.0607073	0.508045	0.117195
0.815658	0.60645	0.0642041	0.507895	0.117069
0.816658	0.604627	0.0684313	0.507709	0.116858
0.817659	0.602578	0.0733437	0.507407	0.116644
0.818659	0.600316	0.0788892	0.507091	0.116419
0.81966	0.597858	0.0850092	0.506748	0.116317
0.82066	0.595222	0.0916393	0.506421	0.11631
0.821661	0.592393	0.0987798	0.506112	0.11629
0.822661	0.589436	0.106283	0.505899	0.11631
0.823662	0.586375	0.11407	0.505511	0.116259
0.824662	0.583233	0.12206	0.505186	0.115995
0.825663	0.580033	0.130169	0.504762	0.115928
0.826663	0.576799	0.138313	0.504506	0.115835
0.827664	0.573554	0.146409	0.504295	0.115802
0.828664	0.570321	0.154374	0.503949	0.115841
0.829665	0.567122	0.162125	0.50382	0.115774
0.830665	0.563979	0.169585	0.50355	0.115701
0.831666	0.56091	0.176679	0.503311	0.115653
0.832666	0.557935	0.183335	0.503001	0.115395
0.833667	0.555069	0.18949	0.502805	0.115349
0.834667	0.552329	0.195083	0.502519	0.115308
0.835668	0.549726	0.200063	0.502384	0.115092
0.836668	0.547271	0.204382	0.502166	0.115005
0.837669	0.544974	0.208004	0.501898	0.114856
0.838669	0.54284	0.2109	0.501601	0.114762
0.83967	0.540873	0.213046	0.501215	0.114743
0.84067	0.539076	0.214432	0.500966	0.114692
0.841671	0.537393	0.215152	0.500599	0.114645
0.842671	0.535887	0.215107	0.500307	0.114619
0.843672	0.534555	0.214308	0.499823	0.114567
0.844672	0.533391	0.212775	0.499606	0.114528
0.845673	0.532387	0.210538	0.499359	0.114329
0.846673	0.531534	0.20763	0.499298	0.114291
0.847674	0.53082	0.204097	0.499028	0.114223
0.848674	0.530234	0.199988	0.498688	0.114236
0.849675	0.529763	0.195358	0.498269	0.114242
0.850675	0.529394	0.190268	0.497937	0.114256
0.851676	0.529113	0.184783	0.497523	0.114065
0.852676	0.528906	0.178973	0.497132	0.113899
0.853677	0.528761	0.172907	0.49671	0.113829
0.854677	0.528663	0.166658	0.496328	0.113841
0.855678	0.528602	0.160301	0.49613	0.113663
0.856678	0.528565	0.153908	0.495797	0.113496
0.857679	0.528543	0.147551	0.49554	0.113315
0.858679	0.528525	0.1413	0.495222	0.113168
0.85968	0.528505	0.135224	0.494931	0.112954
0.86068	0.528474	0.129386	0.494689	0.112877
0.861681	0.528391	0.123927	0.494205	0.112881
0.862681	0.528295	0.118821	0.493718	0.112723
0.863682	0.528183	0.114115	0.493198	0.112535
0.864682	0.52805	0.109853	0.493158	0.11231
0.865683	0.52789	0.106068	0.493	0.112172
0.866683	0.527699	0.102792	0.492665	0.112148
0.867684	0.527471	0.100047	0.492206	0.112136
0.868684	0.5272	0.0978483	0.491922	0.112071
0.869685	0.526879	0.0962047	0.491623	0.112039
0.870685	0.526501	0.0951182	0.49129	0.111868
0.871686	0.526057	0.0945841	0.490993	0.11177
0.872686	0.525536	0.0945913	0.490869	0.111593
0.873687	0.524927	0.0951227	0.490382	0.111507
0.874687	0.524219	0.0961554	0.48982	0.111488
0.875688	0.523398	0.0976612	0.489435	0.11122
0.876688	0.52245	0.0996076	0.488856	0.111117
0.877689	0.52136	0.101958	0.488489	0.111008
0.878689	0.520111	0.104671	0.488156	0.110833
0.87969	0.518689	0.107705	0.487802	0.110586
0.88069	0.517076	0.111013	0.487497	0.110474
0.881691	0.515223	0.114619	0.487119	0.110309
0.882691	0.513158	0.118407	0.486696	0.110213
0.883692	0.510867	0.122327	0.486454	0.109994
0.884692	0.508337	0.12633	0.486184	0.109993
0.885693	0.505554	0.13037	0.485899	0.10999
0.886693	0.50251	0.134398	0.485583	0.109873
0.887694	0.499197	0.138371	0.485357	0.10979
0.888694	0.49561	0.142247	0.485051	0.109741
0.889695	0.491748	0.145987	0.484594	0.109714
0.890695	0.487613	0.149557	0.484337	0.109516
0.891696	0.483213	0.152924	0.484075	0.109401
0.892696	0.478557	0.156061	0.483703	0.109288
0.893697	0.473663	0.158945	0.483401	0.109158
0.894697	0.46855	0.161557	0.48302	0.109071
0.895698	0.463245	0.163885	0.482466	0.109077
0.896698	0.457778	0.165918	0.482201	0.108849
0.897699	0.452184	0.167651	0.48189	0.108668
0.898699	0.446502	0.169085	0.481756	0.108541
0.8997	0.440776	0.170224	0.481394	0.108419
0.9007	0.435053	0.171077	0.481035	0.108408
0.901701	0.429348	0.171738	0.480774	0.108297
0.902701	0.423758	0.172143	0.48034	0.108231
0.903702	0.418337	0.17231	0.48003	0.108128
0.904702	0.41314	0.17226	0.479749	0.108157
0.905703	0.408221	0.172016	0.479444	0.108055
0.906703	0.403632	0.171603	0.478972	0.107811
0.907704	0.399425	0.171048	0.478571	0.107725
0.908704	0.395644	0.170379	0.478198	0.107639
0.909705	0.392335	0.169623	0.478026	0.10743
0.910705	0.389534	0.168811	0.47762	0.107382
0.911706	0.387274	0.167972	0.477249	0.107329
0.912706	0.38558	0.167132	0.47682	0.107118
0.913707	0.384471	0.166321	0.476449	0.106768
0.914707	0.383959	0.165564	0.475984	0.106587
0.915708	0.384045	0.164886	0.475598	0.106464
0.916708	0.384725	0.16431	0.475163	0.106192
0.917709	0.385984	0.163856	0.474677	0.10621
0.918709	0.3878	0.163543	0.474456	0.106159
0.91971	0.39014	0.163386	0.473985	0.106145
0.92071	0.392966	0.163397	0.473732	0.105988
0.921711	0.3962	0.163671	0.473324	0.105862
0.922711	0.399827	0.164131	0.472908	0.105757
0.923712	0.403785	0.164781	0.472538	0.105724
0.924712	0.408008	0.165619	0.472313	0.10567
0.925713	0.412422	0.166641	0.471897	0.10547
0.926713	0.41695	0.167837	0.471377	0.10565
0.927714	0.421513	0.169197	0.471044	0.105518
0.928714	0.426029	0.170707	0.47072	0.105432
0.929715	0.430417	0.17235	0.470345	0.105295
0.930715	0.434593	0.174106	0.470047	0.105392
0.931716	0.438481	0.175953	0.469597	0.10534
0.932716	0.442005	0.177867	0.469301	0.105232
0.933717	0.445095	0.179822	0.469008	0.105196
0.934717	0.447685	0.181792	0.468593	0.105115
0.935718	0.44972	0.183747	0.468204	0.105027
0.936718	0.451149	0.185659	0.467882	0.104992
0.937719	0.451934	0.1875	0.467381	0.1049
0.938719	0.452045	0.189239	0.466961	0.10478
0.93972	0.451461	0.190849	0.466717	0.104498
0.94072	0.450174	0.192302	0.466277	0.104449
0.941721	0.448156	0.193638	0.465846	0.104331
0.942721	0.445459	0.194766	0.465526	0.104106
0.943722	0.442108	0.195664	0.465177	0.103979
0.944722	0.438136	0.196311	0.464625	0.103827
0.945723	0.433586	0.196688	0.464104	0.103604
0.946723	0.428511	0.19678	0.463698	0.103515
0.947724	0.42297	0.196576	0.463215	0.103374
0.948724	0.417031	0.196065	0.462787	0.103278
0.949725	0.410768	0.195245	0.462244	0.103175
0.950725	0.404257	0.194112	0.461996	0.102918
0.951726	0.397581	0.192671	0.461783	0.102942
0.952726	0.390823	0.190926	0.461282	0.102867
0.953727	0.384068	0.188889	0.460855	0.102595
0.954727	0.377401	0.186572	0.460342	0.102542
0.955728	0.370904	0.183994	0.459769	0.102441
0.956728	0.364656	0.181176	0.459451	0.102224
0.957729	0.358732	0.178141	0.459041	0.102099
0.958729	0.353201	0.174916	0.458608	0.101879
0.95973	0.348125	0.171532	0.458207	0.101907
0.96073	0.343559	0.168021	0.45786	0.101836
0.961731	0.339532	0.164478	0.45722	0.101732
0.962731	0.336106	0.16088	0.456849	0.10173
0.963732	0.333308	0.157263	0.456373	0.101446
0.964732	0.331155	0.153663	0.455939	0.101297
0.965733	0.329652	0.150115	0.455461	0.101056
0.966733	0.328792	0.146654	0.454818	0.101129
0.967734	0.32856	0.143315	0.454421	0.100859
0.968734	0.328928	0.140131	0.454013	0.100789
0.969735	0.329862	0.137133	0.453468	0.100665
0.970735	0.331314	0.134351	0.453149	0.100483
0.971736	0.333232	0.131812	0.452743	0.100418
0.972736	0.335555	0.129539	0.452265	0.100197
0.973737	0.338215	0.127554	0.451733	0.10005
0.974737	0.341142	0.125874	0.451309	0.0999711
0.975738	0.344259	0.124514	0.450861	0.0998166
0.976738	0.347488	0.123484	0.450419	0.0998486
0.977739	0.35075	0.122792	0.450041	0.0997673
0.978739	0.353966	0.12244	0.449658	0.0996928
0.97974	0.357059	0.122428	0.448989	0.0995298
0.98074	0.359955	0.122751	0.448555	0.0994204
0.981741	0.362587	0.123457	0.44805	0.0993316
0.982741	0.364896	0.124482	0.44761	0.0993115
0.983742	0.366821	0.125812	0.447162	0.0990679
0.984742	0.36831	0.127425	0.446465	0.0989243
0.985743	0.369315	0.129299	0.446142	0.0988869
0.986743	0.369799	0.131409	0.445771	0.098878
0.987744	0.369732	0.133726	0.445397	0.098833
0.988744	0.369094	0.136218	0.445017	0.0986237
0.989745	0.367873	0.138855	0.44449	0.0985289
0.990745	0.366068	0.141603	0.443944	0.0982622
0.991746	0.363685	0.144426	0.443509	0.0983031
0.992746	0.360743	0.147289	0.443179	0.0980888
0.993747	0.357268	0.150157	0.442834	0.0980637
0.994747	0.353292	0.152995	0.442471	0.097985
0.995748	0.348859	0.155769	0.44202	0.0978278
0.996748	0.344019	0.158444	0.441602	0.0976651
0.997749	0.338827	0.16099	0.441137	0.0976321
0.998749	0.333344	0.163375	0.440725	0.0976236
0.99975	0.327637	0.165572	0.440184	0.0973852
1.00075	0.321776	0.167556	0.439671	0.097251
1.00175	0.315815	0.169378	0.43933	0.0971122
1.00275	0.309854	0.170942	0.438947	0.0970953
1.00375	0.303968	0.172229	0.438254	0.0969342
1.00475	0.298227	0.173224	0.437805	0.0968341
1.00575	0.292701	0.173914	0.437351	0.096699
1.00675	0.287456	0.17429	0.43694	0.0965585
1.00775	0.282553	0.174345	0.436615	0.0964139
1.00875	0.278048	0.174077	0.43633	0.0961184
1.00975	0.273992	0.173485	0.436007	0.0959863
1.01076	0.270427	0.172571	0.435623	0.095715
1.01176	0.26739	0.171343	0.435278	0.0956567
1.01276	0.264907	0.169807	0.434807	0.0956023
1.01376	0.263	0.167975	0.434322	0.095555
1.01476	0.26168	0.16586	0.433802	0.0953426
1.01576	0.26095	0.163477	0.433496	0.0954023
1.01676	0.260804	0.160842	0.433029	0.0952826
1.01776	0.261229	0.157975	0.432696	0.0950274
1.01876	0.262203	0.154895	0.432125	0.0950092
1.01976	0.263697	0.151624	0.431715	0.0949093
1.02076	0.265674	0.148183	0.431355	0.0947805
1.02176	0.268068	0.144681	0.430815	0.0946016
1.02276	0.270862	0.141054	0.430312	0.0945125
1.02376	0.274004	0.137325	0.429894	0.0943783
1.02476	0.277435	0.133516	0.429269	0.0943706
1.02576	0.281092	0.129646	0.428859	0.0943336
1.02676	0.284911	0.125737	0.428375	0.0944259
1.02776	0.288825	0.121808	0.42793	0.0943439
1.02876	0.292768	0.117878	0.427313	0.0940954
1.02976	0.296671	0.113965	0.426798	0.0938656
1.03077	0.300469	0.110086	0.426299	0.0937859
1.03177	0.304098	0.106256	0.425817	0.0937036
1.03277	0.307499	0.102489	0.425508	0.0937123
1.03377	0.310615	0.0987994	0.425255	0.0936003
1.03477	0.313396	0.0951979	0.424804	0.0935098
1.03577	0.315795	0.0916954	0.424549	0.0934147
1.03677	0.317773	0.088301	0.424097	0.0933287
1.03777	0.319297	0.0850228	0.423642	0.0932843
1.03877	0.320344	0.0818677	0.423413	0.0931197
1.03977	0.320893	0.0788415	0.422984	0.0931283
1.04077	0.320937	0.0759491	0.422692	0.0928974
1.04177	0.320485	0.0732552	0.422105	0.092589
1.04277	0.31954	0.0707053	0.421865	0.0924158
1.04377	0.318113	0.0683005	0.421521	0.0922305
1.04477	0.316222	0.0660409	0.421079	0.0921765
1.04577	0.313892	0.0639261	0.420565	0.0919516
1.04677	0.311153	0.0619548	0.420202	0.0918775
1.04777	0.30804	0.0601253	0.419945	0.0917819
1.04877	0.304593	0.0584352	0.419606	0.0916703
1.04977	0.300857	0.056882	0.419468	0.0914969
1.05078	0.296877	0.0554628	0.419047	0.0915634
1.05178	0.292704	0.0541743	0.418594	0.091419
1.05278	0.288388	0.0530133	0.41807	0.0914098
1.05378	0.283983	0.0519759	0.417599	0.091327
1.05478	0.27954	0.0510587	0.417107	0.091214
1.05578	0.275112	0.0502576	0.416499	0.0911309
1.05678	0.270748	0.0495686	0.416131	0.0908975
1.05778	0.266497	0.0489875	0.41575	0.0908917
1.05878	0.262406	0.0485098	0.415353	0.0907242
1.05978	0.258516	0.0481306	0.415022	0.0906973
1.06078	0.254866	0.0478449	0.414692	0.0907191
1.06178	0.251506	0.0477206	0.41422	0.0905138
1.06278	0.248461	0.0476787	0.413687	0.0903027
1.06378	0.245755	0.0477111	0.413313	0.0902902
1.06478	0.243408	0.0478089	0.413055	0.0902578
1.06578	0.241432	0.0479623	0.412661	0.0901234
1.06678	0.239835	0.0481606	0.412293	0.0899958
1.06778	0.238619	0.048392	0.411805	0.0898363
1.06878	0.23778	0.048644	0.411146	0.0896594
1.06978	0.23731	0.0489029	0.410628	0.0896249
1.07079	0.237195	0.0491542	0.410201	0.0895408
1.07179	0.237419	0.0493823	0.409792	0.0894154
1.07279	0.237959	0.0495712	0.409528	0.0893903
1.07379	0.238791	0.0497037	0.409153	0.0892143
1.07479	0.239888	0.0497626	0.408604	0.0891846
1.07579	0.241219	0.0497302	0.408182	0.0889573
1.07679	0.242753	0.0495884	0.407611	0.088802
1.07779	0.244458	0.0493199	0.407076	0.0886868
1.07879	0.246301	0.0489072	0.40659	0.0884852
1.07979	0.24825	0.0483338	0.406081	0.0884389
1.08079	0.250271	0.0475844	0.405816	0.0883929
1.08179	0.252328	0.0467166	0.405236	0.0884249
1.08279	0.254405	0.0456459	0.404751	0.088275
1.08379	0.256473	0.0443606	0.404405	0.088319
1.08479	0.258504	0.0428512	0.403732	0.0882916
1.08579	0.260474	0.041111	0.403259	0.0882103
1.08679	0.26236	0.0391358	0.402913	0.0880337
1.08779	0.264143	0.036925	0.402448	0.0879497
1.08879	0.265805	0.034481	0.401866	0.0880198
1.08979	0.26733	0.03181	0.40148	0.087965
1.0908	0.268706	0.0289218	0.401071	0.087936
1.0918	0.269924	0.02583	0.400488	0.0877459
1.0928	0.270977	0.0225521	0.399946	0.087491
1.0938	0.271859	0.0191094	0.399277	0.0871536
1.0948	0.272568	0.0155269	0.3987	0.0870534
1.0958	0.273103	0.0118334	0.398084	0.0868331
1.0968	0.273466	0.00806098	0.397516	0.0866887
1.0978	0.273661	0.00424477	0.397245	0.0864373
1.0988	0.273691	0.000422818	0.396919	0.0862362
1.0998	0.273563	-0.00336444	0.396346	0.0862754
1.1008	0.273283	-0.00707465	0.395791	0.0861224
1.1018	0.272884	-0.0106069	0.395308	0.0859639
1.1028	0.272358	-0.0139728	0.394898	0.085832
1.1038	0.271713	-0.0171284	0.394567	0.0855753
1.1048	0.270957	-0.0200305	0.394156	0.085511
1.1058	0.2701	-0.0226367	0.393569	0.0853306
1.1068	0.269151	-0.0249064	0.393141	0.0852925
1.1078	0.268117	-0.0268014	0.392725	0.0851319
1.1088	0.267008	-0.0282867	0.392302	0.0849408
1.1098	0.265831	-0.0293308	0.391813	0.0847618
1.11081	0.264595	-0.0299062	0.391378	0.0846539
1.11181	0.263309	-0.0299905	0.390825	0.0846702
1.11281	0.261981	-0.0295664	0.390449	0.0846143
1.11381	0.260619	-0.0286222	0.389831	0.0845552
1.11481	0.259234	-0.0271523	0.389414	0.0844849
1.11581	0.257834	-0.0251572	0.389014	0.0843643
1.11681	0.256428	-0.0226439	0.388384	0.0843997
1.11781	0.255028	-0.0196258	0.387952	0.0843602
1.11881	0.253643	-0.016123	0.387485	0.0843207
1.11981	0.252285	-0.0121616	0.386869	0.084172
1.12081	0.250965	-0.00777416	0.386423	0.084173
1.12181	0.249726	-0.00293909	0.386032	0.0841132
1.12281	0.248555	0.00224085	0.385678	0.0840992
1.12381	0.247463	0.00771579	0.385125	0.0839734
1.12481	0.246459	0.0134314	0.384632	0.0838585
1.12581	0.245555	0.0193295	0.38406	0.0836556
1.12681	0.244758	0.0253488	0.383653	0.0835548
1.12781	0.244078	0.0314257	0.383298	0.0835009
1.12881	0.243521	0.0374952	0.382657	0.0833796
1.12981	0.243092	0.0434915	0.382309	0.0832636
1.13082	0.242794	0.0493492	0.381753	0.0831556
1.13182	0.242629	0.0550041	0.38123	0.0830676
1.13282	0.242596	0.0603939	0.38082	0.08298
1.13382	0.242691	0.0654594	0.38034	0.0828372
1.13482	0.24291	0.0701449	0.379855	0.0828144
1.13582	0.243242	0.0743997	0.37951	0.0827472
1.13682	0.243678	0.0781782	0.379169	0.0827252
1.13782	0.244203	0.0814406	0.378796	0.0827605
1.13882	0.2448	0.084154	0.378377	0.082741
1.13982	0.24545	0.0862924	0.378035	0.0825825
1.14082	0.246129	0.0878373	0.377558	0.0825045
1.14182	0.246842	0.0888349	0.377234	0.0825067
1.14282	0.247541	0.0892272	0.376764	0.082385
1.14382	0.248198	0.0890181	0.376251	0.0823461
1.14482	0.248781	0.088219	0.37581	0.0823082
1.14582	0.249257	0.0868494	0.375318	0.0820673
1.14682	0.249592	0.0849357	0.37484	0.0819464
1.14782	0.249753	0.0825113	0.374282	0.081862
1.14882	0.249706	0.0796161	0.37369	0.0818771
1.14982	0.249416	0.0762958	0.373297	0.0816824
1.15083	0.248854	0.0726014	0.372917	0.0814715
1.15183	0.24799	0.0685883	0.372417	0.0813592
1.15283	0.246797	0.0643154	0.371854	0.0811267
1.15383	0.245251	0.0598446	0.371431	0.0809744
1.15483	0.243334	0.0552399	0.371011	0.0809475
1.15583	0.241031	0.050566	0.370571	0.0808818
1.15683	0.238332	0.0458881	0.370104	0.080795
1.15783	0.235232	0.0412704	0.369577	0.0806417
1.15883	0.231734	0.0367756	0.36913	0.08061
1.15983	0.227845	0.0324638	0.368605	0.0805739
1.16083	0.223578	0.0283919	0.368145	0.0804666
1.16183	0.218997	0.024676	0.367633	0.0802788
1.16283	0.214089	0.0213021	0.367164	0.080125
1.16383	0.208885	0.0183117	0.366767	0.0800539
1.16483	0.203422	0.0157402	0.366243	0.080064
1.16583	0.197741	0.0136163	0.365792	0.0799587
1.16683	0.191889	0.0119623	0.365373	0.0798294
1.16783	0.185917	0.0107933	0.364857	0.0799326
1.16883	0.179878	0.010117	0.364492	0.0799504
1.16983	0.17383	0.00993436	0.363839	0.079816
1.17084	0.167833	0.0102391	0.363359	0.0797453
1.17184	0.161947	0.0110179	0.362862	0.0794035
1.17284	0.156234	0.0122513	0.362463	0.0793599
1.17384	0.150755	0.0139132	0.362172	0.0792182
1.17484	0.145572	0.0159722	0.361878	0.0789575
1.17584	0.140742	0.0183914	0.361571	0.0789316
1.17684	0.136321	0.0211297	0.361043	0.0788287
1.17784	0.132362	0.024142	0.360568	0.0785774
1.17884	0.128914	0.02738	0.360201	0.0784923
1.17984	0.12602	0.0307933	0.359651	0.0782928
1.18084	0.123718	0.0343297	0.359153	0.0781856
1.18184	0.122068	0.0380158	0.358838	0.0779923
1.18284	0.121071	0.0417202	0.358318	0.0779414
1.18384	0.120746	0.0453894	0.357874	0.0776476
1.18484	0.121102	0.0489711	0.357333	0.0775088
1.18584	0.122143	0.0524152	0.356906	0.0774029
1.18684	0.123863	0.0556743	0.356532	0.0771139
1.18784	0.126251	0.0587045	0.356102	0.0768237
1.18884	0.129286	0.0614657	0.355572	0.0768068
1.18984	0.13294	0.0639226	0.355194	0.0766024
1.19085	0.13718	0.0660445	0.354949	0.0763932
1.19185	0.141964	0.0678061	0.354542	0.0762005
1.19285	0.147245	0.0691875	0.354075	0.0762243
1.19385	0.152971	0.0701748	0.353596	0.0761553
1.19485	0.159084	0.0707595	0.353229	0.0759124
1.19585	0.165522	0.0709392	0.35273	0.0758368
1.19685	0.172219	0.0707171	0.352414	0.0756947
1.19785	0.179108	0.0701023	0.351877	0.0756219
1.19885	0.186117	0.069109	0.351636	0.0755321
1.19985	0.193175	0.0677565	0.351241	0.0753637
1.20085	0.20021	0.0660691	0.350895	0.0752579
1.20185	0.207195	0.0641505	0.350427	0.0750851
1.20285	0.214018	0.0619602	0.350134	0.0749936
1.20385	0.220608	0.0595321	0.349734	0.0748267
1.20485	0.226897	0.0569024	0.34942	0.0748843
1.20585	0.232819	0.0541096	0.349007	0.0747307
1.20685	0.238313	0.0511931	0.348722	0.0746628
1.20785	0.243319	0.0481934	0.348361	0.0746885
1.20885	0.247785	0.0451509	0.348023	0.0743236
1.20985	0.251662	0.0421054	0.347582	0.0741943
1.21086	0.254906	0.0390958	0.347019	0.0740697
1.21186	0.257481	0.0361595	0.346739	0.0739839
1.21286	0.259354	0.0333317	0.346477	0.0739054
1.21386	0.260502	0.0306451	0.346069	0.0738487
1.21486	0.260905	0.0281295	0.345618	0.0737645
1.21586	0.260553	0.0258113	0.345127	0.0734879
1.21686	0.25944	0.0237136	0.34455	0.073425
1.21786	0.257569	0.0218555	0.344143	0.0733912
1.21886	0.254948	0.0202522	0.34364	0.0734443
1.21986	0.251593	0.0189151	0.343247	0.073331
1.22086	0.247526	0.0178512	0.342754	0.073129
1.22186	0.242835	0.0171361	0.342182	0.0729617
1.22286	0.237499	0.0166981	0.341715	0.0728454
1.22386	0.231556	0.0165312	0.341105	0.0729146
1.22486	0.225052	0.0166256	0.340649	0.072767
1.22586	0.218035	0.0169682	0.340284	0.0726302
1.22686	0.210561	0.0175428	0.339882	0.0725656
1.22786	0.202687	0.0183302	0.339442	0.0725746
1.22886	0.194476	0.0193091	0.339046	0.072705
1.22986	0.185992	0.0204561	0.338668	0.0724834
1.23087	0.177305	0.0217464	0.338086	0.0724829
1.23187	0.168483	0.0231541	0.337702	0.0723085
1.23287	0.159599	0.0246529	0.337375	0.0721303
1.23387	0.150725	0.0262162	0.33689	0.0719904
1.23487	0.141935	0.0278179	0.336604	0.0718638
1.23587	0.1333	0.0294328	0.33606	0.0715965
1.23687	0.124893	0.0310368	0.335637	0.0715194
1.23787	0.116784	0.0326076	0.335171	0.0712227
1.23887	0.109041	0.0341247	0.334732	0.0710624
1.23987	0.10173	0.03557	0.33451	0.070916
1.24087	0.0949126	0.0369281	0.334213	0.070866
1.24187	0.0886955	0.0382743	0.33371	0.0706256
1.24287	0.0830875	0.0395105	0.333313	0.0706558
1.24387	0.0781355	0.0406282	0.332897	0.070601
1.24487	0.0738804	0.041622	0.3325	0.0704671
1.24587	0.0703567	0.0424892	0.332134	0.0703581
1.24687	0.0675922	0.0432304	0.331614	0.0702198
1.24787	0.0656072	0.0438487	0.331218	0.0701735
1.24887	0.0644148	0.04435	0.330764	0.0702261
1.24987	0.0640204	0.0447424	0.330304	0.0702271
1.25088	0.0644215	0.0450366	0.329795	0.0700937
1.25188	0.0656079	0.0452448	0.329366	0.069803
1.25288	0.0675615	0.045381	0.32899	0.0697166
1.25388	0.0702565	0.0454607	0.328588	0.0698231
1.25488	0.0736598	0.0455002	0.328308	0.0697865
1.25588	0.0777311	0.0455164	0.327844	0.0696559
1.25688	0.0824235	0.0455268	0.327394	0.0695411
1.25788	0.0876837	0.0455486	0.326922	0.0694697
1.25888	0.0934529	0.045599	0.326612	0.0694284
1.25988	0.0996672	0.0456943	0.326117	0.0693615
1.26088	0.106258	0.0458502	0.325792	0.0693152
1.26188	0.113204	0.0461819	0.325412	0.0690912
1.26288	0.120381	0.0466014	0.324993	0.0689905
1.26388	0.127712	0.0471184	0.32468	0.0689101
1.26488	0.13512	0.0477403	0.324243	0.0690032
1.26588	0.142525	0.0484731	0.323772	0.0689421
1.26688	0.149849	0.0493203	0.32331	0.0689538
1.26788	0.157017	0.0502836	0.323061	0.0688459
1.26888	0.163953	0.0513625	0.322659	0.0689274
1.26988	0.170589	0.0525546	0.322277	0.0688246
1.27089	0.176858	0.0538553	0.321704	0.0687472
1.27189	0.182698	0.0552583	0.321455	0.0686272
1.27289	0.188056	0.0567558	0.32089	0.0684629
1.27389	0.192882	0.0583381	0.320583	0.06838
1.27489	0.197135	0.0599946	0.320128	0.0682226
1.27589	0.200781	0.0617133	0.319845	0.0683341
1.27689	0.203792	0.0634816	0.319426	0.0681917
1.27789	0.206152	0.0652861	0.319076	0.068109
1.27889	0.207849	0.0671134	0.318514	0.0679875
1.27989	0.208884	0.0689497	0.318234	0.0678709
1.28089	0.209261	0.0707815	0.317883	0.0677108
1.28189	0.209042	0.072694	0.317569	0.0677516
1.28289	0.208205	0.0745761	0.317176	0.0676582
1.28389	0.206778	0.0764142	0.316851	0.0677222
1.28489	0.204796	0.0781957	0.316383	0.0676973
1.28589	0.202301	0.079909	0.316116	0.0676518
1.28689	0.199341	0.0815436	0.315668	0.0675366
1.28789	0.195968	0.0830903	0.315114	0.0675466
1.28889	0.192237	0.0845413	0.314648	0.0675458
1.28989	0.188207	0.0858901	0.314102	0.0675108
1.2909	0.183939	0.0871315	0.313463	0.0674519
1.2919	0.179496	0.0882618	0.313091	0.0673075
1.2929	0.17494	0.0892785	0.312615	0.067286
1.2939	0.170332	0.0901805	0.312184	0.0671676
1.2949	0.165733	0.0909678	0.311755	0.0669172
1.2959	0.161202	0.0916417	0.311402	0.0668685
1.2969	0.156793	0.0922045	0.31101	0.0666413
1.2979	0.152557	0.0926592	0.310759	0.0663867
1.2989	0.14854	0.09301	0.310412	0.0661831
1.2999	0.144785	0.0932616	0.309707	0.0660569
1.3009	0.141326	0.0934194	0.309238	0.0660569
1.3019	0.138205	0.0935391	0.308694	0.0659799
1.3029	0.135432	0.093569	0.308194	0.0658942
1.3039	0.133023	0.0935152	0.307806	0.0658006
1.3049	0.130988	0.0933839	0.307454	0.0657543
1.3059	0.129331	0.0931822	0.307299	0.0656491
1.3069	0.128049	0.092917	0.307078	0.0656412
1.3079	0.127132	0.0925955	0.30659	0.0656912
1.3089	0.126564	0.0922246	0.306238	0.0657799
1.3099	0.126325	0.0918114	0.306031	0.0658686
1.31091	0.126389	0.0913624	0.305662	0.0658613
1.31191	0.126724	0.090884	0.305334	0.0657106
1.31291	0.127296	0.090382	0.304739	0.0656316
1.31391	0.128067	0.0898617	0.304456	0.0656992
1.31491	0.128996	0.0893279	0.304085	0.0656183
1.31591	0.130039	0.0887847	0.303656	0.0655931
1.31691	0.131154	0.0882355	0.303287	0.0656668
1.31791	0.132296	0.0876834	0.302908	0.0655722
1.31891	0.133421	0.0871304	0.302544	0.0654323
1.31991	0.134486	0.0865782	0.302303	0.0654235
1.32091	0.135451	0.0860278	0.301885	0.0652318
1.32191	0.136293	0.0855298	0.301537	0.0653249
1.32291	0.136959	0.0850262	0.301221	0.0651982
1.32391	0.137418	0.0845163	0.300801	0.0652655
1.32491	0.137643	0.0839993	0.300356	0.0653662
1.32591	0.137612	0.0834745	0.299952	0.0652417
1.32691	0.13731	0.0829416	0.299636	0.0652436
1.32791	0.136725	0.0824001	0.299148	0.065006
1.32891	0.135852	0.0818501	0.298761	0.0649463
1.32991	0.134693	0.0812917	0.298269	0.0647638
1.33092	0.133254	0.0807254	0.297887	0.0645783
1.33192	0.131548	0.080152	0.297597	0.0645258
1.33292	0.129594	0.0795726	0.297167	0.0646184
1.33392	0.127415	0.0789886	0.296635	0.0646258
1.33492	0.12504	0.0784017	0.2963	0.064551
1.33592	0.122502	0.0778136	0.295914	0.0644055
1.33692	0.11984	0.0772265	0.295545	0.0642629
1.33792	0.117093	0.0766426	0.295209	0.0642433
1.33892	0.114306	0.0760643	0.29467	0.0641938
1.33992	0.111525	0.0754938	0.294292	0.0640836
1.34092	0.108797	0.0749333	0.294049	0.0639063
1.34192	0.106185	0.0744187	0.293737	0.0637584
1.34292	0.10372	0.0739126	0.293061	0.0635253
1.34392	0.101447	0.0734161	0.29261	0.0635594
1.34492	0.0994115	0.0729301	0.292177	0.0635328
1.34592	0.0976561	0.0724552	0.291834	0.0635637
1.34692	0.0962202	0.0719912	0.291337	0.06364
1.34792	0.0951392	0.0715377	0.291029	0.0635224
1.34892	0.0944441	0.0710934	0.290526	0.0633126
1.34992	0.094161	0.0706559	0.290213	0.0631326
1.35093	0.0943099	0.0702224	0.289784	0.0631044
1.35193	0.0949051	0.0697886	0.289631	0.0631214
1.35293	0.0959546	0.0693495	0.289213	0.0630281
1.35393	0.0974593	0.0688988	0.288934	0.0631316
1.35493	0.0994139	0.0684292	0.288602	0.0629151
1.35593	0.101806	0.0679324	0.288384	0.0627979
1.35693	0.104617	0.067399	0.287878	0.0627434
1.35793	0.10782	0.066819	0.287573	0.0625808
1.35893	0.111385	0.0661812	0.287065	0.0625156
1.35993	0.115275	0.0654743	0.2868	0.0624775
1.36093	0.119445	0.0646864	0.28632	0.0622886
1.36193	0.12387	0.0638495	0.286202	0.0620059
1.36293	0.128475	0.0629008	0.285761	0.0618741
1.36393	0.133205	0.0618285	0.285133	0.0618603
1.36493	0.138004	0.0606219	0.284795	0.0618401
1.36593	0.142814	0.0592714	0.284447	0.0617182
1.36693	0.147575	0.0577694	0.283976	0.0615671
1.36793	0.152231	0.0561097	0.283604	0.0613824
1.36893	0.156725	0.0542884	0.283227	0.061334
1.36993	0.161001	0.0523042	0.282911	0.0612869
1.37094	0.165009	0.050158	0.282356	0.0610079
1.37194	0.168702	0.0478538	0.281859	0.061056
1.37294	0.172035	0.0453982	0.281232	0.0611235
1.37394	0.174972	0.0428009	0.280877	0.0609301
1.37494	0.17748	0.0400746	0.280618	0.0606822
1.37594	0.179535	0.0372351	0.280175	0.060438
1.37694	0.181116	0.0343009	0.279774	0.0604311
1.37794	0.182213	0.0312933	0.279556	0.0603966
1.37894	0.18282	0.0282363	0.27913	0.0603459
1.37994	0.182938	0.0251561	0.278599	0.0603795
1.38094	0.182578	0.0220808	0.278322	0.0604622
1.38194	0.181791	0.0190831	0.278127	0.0604123
1.38294	0.180555	0.0161441	0.277731	0.0604917
1.38394	0.178899	0.0132951	0.277366	0.0605007
1.38494	0.176854	0.0105676	0.276822	0.060441
1.38594	0.174458	0.00799322	0.276515	0.0602615
1.38694	0.171751	0.00560266	0.276093	0.0602921
1.38794	0.168779	0.00342536	0.275609	0.0600657
1.38894	0.165587	0.00148882	0.275271	0.0600544
1.38994	0.162223	-0.000182023	0.27502	0.0599398
1.39095	0.158736	-0.00156534	0.274664	0.059804
1.39195	0.155173	-0.00264293	0.274309	0.0597037
1.39295	0.151579	-0.0034007	0.273834	0.0597647
1.39395	0.148	-0.00382907	0.273332	0.0596821
1.39495	0.144476	-0.0039233	0.272998	0.0596641
1.39595	0.141043	-0.00368371	0.272602	0.0595566
1.39695	0.137734	-0.00311585	0.27231	0.0595518
1.39795	0.134578	-0.00223048	0.271847	0.059536
1.39895	0.131597	-0.00104354	0.271539	0.0593834
1.39995	0.128808	0.000424042	0.27133	0.0591375
1.40095	0.126222	0.00214666	0.270932	0.059142
1.40195	0.123871	0.00413189	0.270508	0.0591311
1.40295	0.121726	0.00630258	0.270254	0.0590034
1.40395	0.119783	0.00862152	0.269846	0.0587808
1.40495	0.118034	0.0110492	0.269431	0.0587972
1.40595	0.116464	0.0135446	0.269021	0.0587733
1.40695	0.115058	0.0160658	0.268579	0.0585864
1.40795	0.113796	0.018571	0.268199	0.0584541
1.40895	0.112657	0.0210191	0.26788	0.0583759
1.40995	0.111618	0.0233705	0.267409	0.0583559
1.41096	0.110656	0.0255881	0.267109	0.0583156
1.41196	0.109749	0.0276379	0.266842	0.0581954
1.41296	0.108874	0.0294897	0.266445	0.0581157
1.41396	0.108012	0.0311176	0.266156	0.057946
1.41496	0.107145	0.0325005	0.265943	0.0578858
1.41596	0.10626	0.0336228	0.265616	0.0577711
1.41696	0.105344	0.0344745	0.265248	0.0577188
1.41796	0.104393	0.0350511	0.2646	0.0576547
1.41896	0.103402	0.0353541	0.264305	0.0575468
1.41996	0.102376	0.0353907	0.263951	0.0574699
1.42096	0.101321	0.0351733	0.263609	0.0575507
1.42196	0.100263	0.0347654	0.263326	0.0575157
1.42296	0.0992008	0.0341361	0.262901	0.057435
1.42396	0.0981534	0.0333113	0.262441	0.0574249
1.42496	0.0971439	0.0323203	0.261958	0.0573088
1.42596	0.0961984	0.0311952	0.261556	0.0572678
1.42696	0.0953454	0.0299697	0.261133	0.0573059
1.42796	0.0946151	0.0286788	0.26083	0.0572737
1.42896	0.0940382	0.0273568	0.260539	0.0572441
1.42996	0.0936456	0.0260372	0.260074	0.0571228
1.43097	0.0934669	0.0247513	0.25965	0.0569759
1.43197	0.09353	0.0235272	0.259291	0.0568958
1.43297	0.09386	0.022389	0.258936	0.0568185
1.43397	0.0944786	0.0213564	0.258616	0.0568592
1.43497	0.0954028	0.0204432	0.258216	0.0568118
1.43597	0.096645	0.0196576	0.257929	0.0568754
1.43697	0.0982119	0.0190013	0.257698	0.0567857
1.43797	0.100104	0.0184697	0.257388	0.0566557
1.43897	0.102317	0.0180513	0.257006	0.0565139
1.43997	0.104837	0.0177286	0.256648	0.0564472
1.44097	0.107647	0.0174777	0.256386	0.0562391
1.44197	0.110765	0.0173119	0.25612	0.056255
1.44297	0.114111	0.0171479	0.255818	0.0562021
1.44397	0.117649	0.0169471	0.255403	0.0560549
1.44497	0.12134	0.0166685	0.255034	0.0560386
1.44597	0.125137	0.0162694	0.254631	0.0560083
1.44697	0.128996	0.0157067	0.254282	0.0560533
1.44797	0.132866	0.0149384	0.25381	0.0560646
1.44897	0.136698	0.0139246	0.253468	0.0560993
1.44997	0.140442	0.0126289	0.253044	0.0560085
1.45098	0.14405	0.0110199	0.252712	0.0560037
1.45198	0.147476	0.00907227	0.25254	0.0557805
1.45298	0.150679	0.00676798	0.252157	0.0557217
1.45398	0.153619	0.00409735	0.251728	0.0555829
1.45498	0.156266	0.00105999	0.251361	0.0554904
1.45598	0.158593	-0.00233452	0.251052	0.0553895
1.45698	0.160583	-0.00606603	0.25059	0.0552746
1.45798	0.162225	-0.0101035	0.250177	0.0551629
1.45898	0.163516	-0.0144049	0.249784	0.0551765
1.45998	0.164463	-0.0189174	0.249383	0.0552052
1.46098	0.165082	-0.0235776	0.248989	0.0550622
1.46198	0.165435	-0.0282714	0.248562	0.0548704
1.46298	0.16551	-0.0329642	0.24842	0.0547703
1.46398	0.165346	-0.0375662	0.248179	0.0548167
1.46498	0.16499	-0.0419809	0.247811	0.054703
1.46598	0.164496	-0.0461065	0.247363	0.0546084
1.46698	0.163926	-0.0498376	0.247082	0.0545462
1.46798	0.163343	-0.0530671	0.246628	0.054519
1.46898	0.162816	-0.0556878	0.246171	0.0545621
1.46998	0.162414	-0.0575951	0.245788	0.0545928
1.47099	0.162209	-0.0586883	0.245425	0.0546206
1.47199	0.162271	-0.0588733	0.245228	0.0544932
1.47299	0.162667	-0.0580642	0.24471	0.0542773
1.47399	0.163461	-0.056185	0.244455	0.0542392
1.47499	0.164712	-0.0531719	0.244102	0.0541452
1.47599	0.166472	-0.0489744	0.243656	0.0541541
1.47699	0.168786	-0.0435568	0.243493	0.0540656
1.47799	0.171691	-0.0368993	0.243153	0.0538698
1.47899	0.175211	-0.0289989	0.242783	0.0537499
1.47999	0.179364	-0.0198699	0.242483	0.0536223
1.48099	0.184154	-0.00954391	0.242293	0.0534399
1.48199	0.189599	0.00196651	0.241966	0.0532987
1.48299	0.195655	0.0145527	0.241686	0.0532339
1.48399	0.202295	0.0281318	0.241319	0.0530659
1.48499	0.209478	0.0426061	0.240795	0.0531536
1.48599	0.217157	0.057864	0.24035	0.0532136
1.48699	0.225274	0.0737818	0.240119	0.0530356
1.48799	0.233763	0.0902256	0.239644	0.0530182
1.48899	0.24255	0.107053	0.239527	0.0529478
1.48999	0.251557	0.124115	0.239315	0.0528651
1.491	0.2607	0.14126	0.239032	0.0528142
1.492	0.269891	0.158332	0.23869	0.052901
1.493	0.279044	0.17518	0.238531	0.0529769
1.494	0.28807	0.191654	0.23833	0.052933
1.495	0.296883	0.207608	0.238046	0.0529161
1.496	0.305398	0.222906	0.237815	0.0527768
1.497	0.313537	0.237422	0.237528	0.0526939
1.498	0.321228	0.251042	0.237222	0.0527201
1.499	0.328403	0.263664	0.236781	0.0527826
[truncated: 1 more rows]
