# Supplementary material for: Evidence accumulation relates to perceptual consciousness and monitoring
Source: Nat Commun. 2021 May 31;12:3261. doi: 10.1038/s41467-021-23540-y (PMC8166835; doi:10.1038/s41467-021-23540-y)
Supplement: Supplementary file 4 — Source Data [file 41467_2021_23540_MOESM4_ESM.zip › Supplementary Data/SFig.3c.xls]

## Sheet: Sheet1
time	hit (q1)	hit (q2)	hit (q3)	hit (q4)	hit (q5)
-0.5	0.784024	0.936676	0.940116	0.969503	1.1461
-0.499	0.78344	0.935868	0.939646	0.970474	1.14727
-0.498	0.782856	0.93507	0.939183	0.97145	1.14845
-0.497	0.782271	0.93428	0.938726	0.972432	1.14961
-0.496	0.781685	0.9335	0.938274	0.97342	1.15078
-0.495	0.781099	0.932729	0.937829	0.974414	1.15194
-0.494	0.780512	0.931968	0.93739	0.975413	1.15309
-0.493	0.779924	0.931216	0.936956	0.976419	1.15424
-0.492	0.779335	0.930475	0.936528	0.977431	1.15538
-0.491	0.778746	0.929743	0.936106	0.97845	1.15652
-0.49	0.778157	0.929022	0.935689	0.979476	1.15765
-0.489	0.777567	0.928312	0.935278	0.980508	1.15878
-0.488	0.776976	0.927612	0.934872	0.981547	1.1599
-0.487	0.776385	0.926922	0.934472	0.982594	1.16102
-0.486	0.775794	0.926244	0.934077	0.983648	1.16213
-0.485	0.775202	0.925577	0.933688	0.984709	1.16324
-0.484	0.77461	0.92492	0.933303	0.985779	1.16434
-0.483	0.774017	0.924275	0.932924	0.986855	1.16543
-0.482	0.773425	0.923642	0.93255	0.98794	1.16652
-0.481	0.772832	0.92302	0.932181	0.989033	1.16761
-0.48	0.772239	0.92241	0.931817	0.990134	1.16869
-0.479	0.771645	0.921812	0.931459	0.991244	1.16976
-0.478	0.771052	0.921226	0.931105	0.992362	1.17083
-0.477	0.770459	0.920651	0.930756	0.993488	1.17189
-0.476	0.769866	0.92009	0.930412	0.994624	1.17295
-0.475	0.769273	0.91954	0.930073	0.995768	1.174
-0.474	0.76868	0.919003	0.929739	0.996921	1.17505
-0.473	0.768087	0.918479	0.929409	0.998084	1.17609
-0.472	0.767494	0.917968	0.929085	0.999255	1.17712
-0.471	0.766902	0.917469	0.928765	1.00044	1.17815
-0.47	0.76631	0.916984	0.928451	1.00163	1.17917
-0.469	0.765719	0.916511	0.928141	1.00283	1.18019
-0.468	0.765128	0.916052	0.927836	1.00404	1.1812
-0.467	0.764539	0.915607	0.927536	1.00526	1.18221
-0.466	0.763949	0.915175	0.927241	1.00649	1.18321
-0.465	0.763361	0.914756	0.92695	1.00773	1.1842
-0.464	0.762773	0.914351	0.926665	1.00898	1.18519
-0.463	0.762186	0.91396	0.926384	1.01024	1.18618
-0.462	0.7616	0.913583	0.926108	1.01151	1.18715
-0.461	0.761016	0.91322	0.925838	1.01279	1.18813
-0.46	0.760432	0.912872	0.925572	1.01408	1.18909
-0.459	0.75985	0.912537	0.925311	1.01538	1.19005
-0.458	0.759269	0.912217	0.925056	1.01669	1.19101
-0.457	0.758689	0.911912	0.924806	1.01802	1.19196
-0.456	0.758111	0.911621	0.92456	1.01935	1.19291
-0.455	0.757535	0.911344	0.92432	1.0207	1.19385
-0.454	0.756961	0.911083	0.924086	1.02205	1.19478
-0.453	0.756388	0.910836	0.923856	1.02342	1.19571
-0.452	0.755817	0.910604	0.923632	1.0248	1.19663
-0.451	0.755249	0.910388	0.923414	1.02619	1.19755
-0.45	0.754682	0.910186	0.923201	1.02759	1.19847
-0.449	0.754118	0.91	0.922993	1.029	1.19938
-0.448	0.753556	0.909829	0.922792	1.03043	1.20028
-0.447	0.752996	0.909673	0.922596	1.03186	1.20118
-0.446	0.752439	0.909533	0.922406	1.03331	1.20207
-0.445	0.751885	0.909408	0.922222	1.03477	1.20296
-0.444	0.751334	0.909299	0.922044	1.03624	1.20385
-0.443	0.750785	0.909206	0.921872	1.03772	1.20473
-0.442	0.75024	0.909128	0.921706	1.03921	1.2056
-0.441	0.749698	0.909066	0.921547	1.04071	1.20647
-0.44	0.749159	0.909021	0.921394	1.04223	1.20734
-0.439	0.748623	0.908991	0.921248	1.04376	1.2082
-0.438	0.748091	0.908977	0.921108	1.0453	1.20905
-0.437	0.747563	0.90898	0.920976	1.04685	1.20991
-0.436	0.747038	0.908999	0.92085	1.04841	1.21076
-0.435	0.746518	0.909034	0.920731	1.04998	1.2116
-0.434	0.746001	0.909085	0.920619	1.05157	1.21244
-0.433	0.745489	0.909153	0.920515	1.05317	1.21328
-0.432	0.744981	0.909237	0.920418	1.05478	1.21411
-0.431	0.744478	0.909338	0.920329	1.0564	1.21494
-0.43	0.74398	0.909455	0.920248	1.05803	1.21576
-0.429	0.743486	0.909589	0.920174	1.05967	1.21658
-0.428	0.742997	0.90974	0.920108	1.06133	1.2174
-0.427	0.742513	0.909908	0.920051	1.063	1.21822
-0.426	0.742034	0.910092	0.920002	1.06468	1.21903
-0.425	0.741561	0.910294	0.919962	1.06637	1.21984
-0.424	0.741093	0.910512	0.91993	1.06807	1.22064
-0.423	0.740631	0.910747	0.919907	1.06978	1.22144
-0.422	0.740175	0.911	0.919893	1.07151	1.22224
-0.421	0.739725	0.911269	0.919889	1.07324	1.22304
-0.42	0.739281	0.911556	0.919893	1.07499	1.22383
-0.419	0.738844	0.911859	0.919908	1.07675	1.22462
-0.418	0.738413	0.91218	0.919932	1.07852	1.22541
-0.417	0.737988	0.912519	0.919966	1.0803	1.2262
-0.416	0.737571	0.912874	0.92001	1.08209	1.22698
-0.415	0.73716	0.913247	0.920064	1.08389	1.22777
-0.414	0.736757	0.913638	0.920129	1.08571	1.22855
-0.413	0.73636	0.914046	0.920205	1.08753	1.22933
-0.412	0.735972	0.914471	0.920292	1.08937	1.2301
-0.411	0.735591	0.914915	0.92039	1.09122	1.23088
-0.41	0.735218	0.915375	0.920499	1.09307	1.23165
-0.409	0.734852	0.915854	0.920619	1.09494	1.23243
-0.408	0.734495	0.91635	0.920752	1.09682	1.2332
-0.407	0.734147	0.916863	0.920896	1.09871	1.23397
-0.406	0.733807	0.917395	0.921052	1.10061	1.23474
-0.405	0.733475	0.917944	0.921221	1.10252	1.23551
-0.404	0.733153	0.918511	0.921403	1.10444	1.23628
-0.403	0.732839	0.919096	0.921597	1.10637	1.23704
-0.402	0.732535	0.919699	0.921804	1.10831	1.23781
-0.401	0.73224	0.92032	0.922025	1.11026	1.23858
-0.4	0.731955	0.920959	0.922259	1.11222	1.23935
-0.399	0.73168	0.921616	0.922507	1.11419	1.24012
-0.398	0.731414	0.922291	0.922769	1.11617	1.24089
-0.397	0.731159	0.922984	0.923045	1.11816	1.24165
-0.396	0.730915	0.923695	0.923335	1.12016	1.24242
-0.395	0.73068	0.924424	0.92364	1.12217	1.2432
-0.394	0.730457	0.925171	0.92396	1.12419	1.24397
-0.393	0.730244	0.925937	0.924295	1.12622	1.24474
-0.392	0.730043	0.92672	0.924646	1.12825	1.24551
-0.391	0.729852	0.927522	0.925012	1.1303	1.24629
-0.39	0.729674	0.928343	0.925394	1.13235	1.24707
-0.389	0.729506	0.929181	0.925793	1.13441	1.24785
-0.388	0.729351	0.930038	0.926207	1.13648	1.24863
-0.387	0.729208	0.930914	0.926639	1.13856	1.24941
-0.386	0.729077	0.931808	0.927087	1.14065	1.2502
-0.385	0.728959	0.93272	0.927552	1.14275	1.25098
-0.384	0.728853	0.93365	0.928035	1.14485	1.25177
-0.383	0.72876	0.934599	0.928535	1.14696	1.25257
-0.382	0.72868	0.935567	0.929053	1.14908	1.25337
-0.381	0.728614	0.936553	0.92959	1.15121	1.25417
-0.38	0.72856	0.937558	0.930144	1.15335	1.25497
-0.379	0.728521	0.938582	0.930718	1.15549	1.25578
-0.378	0.728495	0.939624	0.93131	1.15764	1.25659
-0.377	0.728483	0.940684	0.931922	1.1598	1.2574
-0.376	0.728485	0.941763	0.932553	1.16196	1.25822
-0.375	0.728502	0.942861	0.933203	1.16414	1.25904
-0.374	0.728533	0.943978	0.933874	1.16632	1.25987
-0.373	0.72858	0.945113	0.934564	1.1685	1.2607
-0.372	0.728641	0.946268	0.935276	1.17069	1.26154
-0.371	0.728717	0.947441	0.936008	1.17289	1.26238
-0.37	0.728808	0.948632	0.93676	1.1751	1.26323
-0.369	0.728915	0.949843	0.937534	1.17731	1.26408
-0.368	0.729038	0.951072	0.93833	1.17953	1.26494
-0.367	0.729177	0.952321	0.939147	1.18176	1.26581
-0.366	0.729332	0.953588	0.939987	1.18399	1.26668
-0.365	0.729503	0.954874	0.940848	1.18622	1.26755
-0.364	0.729691	0.956179	0.941732	1.18846	1.26844
-0.363	0.729896	0.957503	0.942639	1.19071	1.26933
-0.362	0.730117	0.958847	0.943569	1.19297	1.27022
-0.361	0.730356	0.960209	0.944523	1.19522	1.27113
-0.36	0.730612	0.96159	0.945499	1.19749	1.27204
-0.359	0.730885	0.96299	0.9465	1.19976	1.27296
-0.358	0.731176	0.964409	0.947525	1.20203	1.27388
-0.357	0.731485	0.965848	0.948574	1.20431	1.27482
-0.356	0.731812	0.967305	0.949647	1.2066	1.27576
-0.355	0.732157	0.968782	0.950746	1.20889	1.27671
-0.354	0.73252	0.970278	0.951869	1.21118	1.27767
-0.353	0.732903	0.971793	0.953018	1.21348	1.27863
-0.352	0.733303	0.973328	0.954193	1.21578	1.27961
-0.351	0.733724	0.974882	0.955393	1.21809	1.2806
-0.35	0.734163	0.976455	0.956619	1.2204	1.28159
-0.349	0.734621	0.978047	0.957872	1.22272	1.28259
-0.348	0.735099	0.979659	0.959151	1.22504	1.28361
-0.347	0.735597	0.98129	0.960457	1.22736	1.28463
-0.346	0.736115	0.98294	0.96179	1.22969	1.28566
-0.345	0.736653	0.98461	0.963151	1.23202	1.2867
-0.344	0.737211	0.986299	0.964539	1.23436	1.28776
-0.343	0.73779	0.988008	0.965955	1.2367	1.28882
-0.342	0.738389	0.989736	0.967399	1.23904	1.28989
-0.341	0.739009	0.991484	0.968871	1.24139	1.29098
-0.34	0.739651	0.993251	0.970371	1.24374	1.29208
-0.339	0.740313	0.995038	0.971901	1.24609	1.29318
-0.338	0.740997	0.996844	0.973459	1.24845	1.2943
-0.337	0.741702	0.998671	0.975047	1.25081	1.29543
-0.336	0.742429	1.00052	0.976664	1.25317	1.29658
-0.335	0.743178	1.00238	0.978311	1.25554	1.29773
-0.334	0.743949	1.00427	0.979987	1.25791	1.2989
-0.333	0.744743	1.00617	0.981694	1.26028	1.30008
-0.332	0.745559	1.0081	0.983432	1.26266	1.30127
-0.331	0.746397	1.01004	0.985199	1.26504	1.30247
-0.33	0.747258	1.012	0.986998	1.26742	1.30369
-0.329	0.748142	1.01399	0.988827	1.2698	1.30492
-0.328	0.749049	1.01599	0.990688	1.27219	1.30616
-0.327	0.74998	1.01802	0.99258	1.27458	1.30742
-0.326	0.750934	1.02006	0.994505	1.27697	1.30869
-0.325	0.751912	1.02212	0.99646	1.27936	1.30998
-0.324	0.752913	1.02421	0.998448	1.28176	1.31128
-0.323	0.753938	1.02631	1.00047	1.28416	1.31259
-0.322	0.754988	1.02843	1.00252	1.28657	1.31391
-0.321	0.756062	1.03058	1.00461	1.28897	1.31526
-0.32	0.75716	1.03274	1.00672	1.29138	1.31661
-0.319	0.758283	1.03493	1.00888	1.29379	1.31798
-0.318	0.759431	1.03713	1.01106	1.2962	1.31937
-0.317	0.760604	1.03936	1.01328	1.29862	1.32077
-0.316	0.761801	1.0416	1.01553	1.30104	1.32218
-0.315	0.763024	1.04387	1.01782	1.30346	1.32361
-0.314	0.764273	1.04615	1.02014	1.30588	1.32506
-0.313	0.765547	1.04846	1.02249	1.30831	1.32652
-0.312	0.766847	1.05078	1.02488	1.31074	1.328
-0.311	0.768173	1.05313	1.0273	1.31317	1.32949
-0.31	0.769524	1.0555	1.02976	1.3156	1.331
-0.309	0.770903	1.05788	1.03225	1.31804	1.33252
-0.308	0.772307	1.06029	1.03478	1.32047	1.33406
-0.307	0.773738	1.06272	1.03734	1.32291	1.33562
-0.306	0.775196	1.06517	1.03994	1.32536	1.33719
-0.305	0.77668	1.06764	1.04258	1.3278	1.33878
-0.304	0.778192	1.07013	1.04525	1.33025	1.34039
-0.303	0.77973	1.07264	1.04795	1.3327	1.34201
-0.302	0.781296	1.07517	1.0507	1.33516	1.34365
-0.301	0.78289	1.07772	1.05347	1.33762	1.34531
-0.3	0.784511	1.0803	1.05629	1.34008	1.34698
-0.299	0.78616	1.08289	1.05914	1.34254	1.34868
-0.298	0.787837	1.08551	1.06203	1.345	1.35038
-0.297	0.789541	1.08814	1.06495	1.34747	1.35211
-0.296	0.791274	1.0908	1.06792	1.34994	1.35385
-0.295	0.793036	1.09348	1.07092	1.35242	1.35561
-0.294	0.794826	1.09618	1.07395	1.3549	1.35739
-0.293	0.796644	1.0989	1.07703	1.35738	1.35919
-0.292	0.798492	1.10164	1.08014	1.35986	1.361
-0.291	0.800368	1.1044	1.08329	1.36235	1.36283
-0.29	0.802273	1.10719	1.08648	1.36484	1.36468
-0.289	0.804208	1.10999	1.0897	1.36733	1.36654
-0.288	0.806172	1.11282	1.09296	1.36983	1.36843
-0.287	0.808166	1.11567	1.09627	1.37233	1.37033
-0.286	0.810189	1.11854	1.09961	1.37483	1.37225
-0.285	0.812242	1.12143	1.10298	1.37734	1.37419
-0.284	0.814325	1.12434	1.1064	1.37985	1.37614
-0.283	0.816438	1.12728	1.10986	1.38237	1.37812
-0.282	0.818582	1.13023	1.11335	1.38489	1.38011
-0.281	0.820756	1.13321	1.11688	1.38741	1.38212
-0.28	0.82296	1.13621	1.12045	1.38994	1.38414
-0.279	0.825195	1.13923	1.12407	1.39247	1.38619
-0.278	0.827461	1.14227	1.12772	1.39501	1.38825
-0.277	0.829758	1.14534	1.1314	1.39755	1.39034
-0.276	0.832086	1.14843	1.13513	1.40009	1.39243
-0.275	0.834445	1.15153	1.1389	1.40264	1.39455
-0.274	0.836836	1.15467	1.14271	1.4052	1.39669
-0.273	0.839259	1.15782	1.14656	1.40776	1.39884
-0.272	0.841713	1.16099	1.15044	1.41032	1.40101
-0.271	0.844198	1.16419	1.15437	1.41289	1.4032
-0.27	0.846716	1.16741	1.15833	1.41546	1.40541
-0.269	0.849266	1.17065	1.16234	1.41804	1.40764
-0.268	0.851849	1.17392	1.16638	1.42062	1.40988
-0.267	0.854464	1.17721	1.17047	1.42321	1.41214
-0.266	0.857111	1.18052	1.1746	1.42581	1.41442
-0.265	0.859791	1.18385	1.17876	1.42841	1.41671
-0.264	0.862504	1.1872	1.18297	1.43101	1.41903
-0.263	0.86525	1.19058	1.18721	1.43362	1.42136
-0.262	0.868029	1.19398	1.1915	1.43624	1.42371
-0.261	0.870841	1.1974	1.19582	1.43886	1.42607
-0.26	0.873687	1.20085	1.20019	1.44149	1.42846
-0.259	0.876566	1.20432	1.2046	1.44413	1.43086
-0.258	0.87948	1.20781	1.20904	1.44677	1.43328
-0.257	0.882427	1.21133	1.21353	1.44942	1.43571
-0.256	0.885408	1.21486	1.21806	1.45207	1.43816
-0.255	0.888423	1.21843	1.22262	1.45473	1.44063
-0.254	0.891472	1.22201	1.22723	1.4574	1.44312
-0.253	0.894556	1.22562	1.23188	1.46007	1.44562
-0.252	0.897675	1.22925	1.23657	1.46276	1.44814
-0.251	0.900828	1.23291	1.2413	1.46544	1.45067
-0.25	0.904016	1.23658	1.24607	1.46814	1.45322
-0.249	0.907239	1.24029	1.25088	1.47084	1.45579
-0.248	0.910498	1.24401	1.25573	1.47355	1.45837
-0.247	0.913792	1.24776	1.26062	1.47627	1.46097
-0.246	0.917121	1.25153	1.26555	1.47899	1.46359
-0.245	0.920486	1.25533	1.27052	1.48172	1.46622
-0.244	0.923887	1.25915	1.27553	1.48446	1.46887
-0.243	0.927323	1.263	1.28058	1.48721	1.47153
-0.242	0.930796	1.26687	1.28567	1.48996	1.47421
-0.241	0.934305	1.27076	1.2908	1.49273	1.4769
-0.24	0.93785	1.27468	1.29598	1.4955	1.47961
-0.239	0.941432	1.27862	1.30119	1.49828	1.48233
-0.238	0.945051	1.28258	1.30644	1.50106	1.48506
-0.237	0.948706	1.28657	1.31173	1.50386	1.48781
-0.236	0.952398	1.29059	1.31706	1.50666	1.49058
-0.235	0.956128	1.29463	1.32243	1.50948	1.49336
-0.234	0.959895	1.29869	1.32784	1.5123	1.49615
-0.233	0.963699	1.30278	1.33329	1.51513	1.49896
-0.232	0.96754	1.30689	1.33878	1.51797	1.50178
-0.231	0.97142	1.31103	1.34431	1.52081	1.50461
-0.23	0.975337	1.31519	1.34988	1.52367	1.50746
-0.229	0.979292	1.31938	1.35549	1.52653	1.51032
-0.228	0.983286	1.32359	1.36114	1.52941	1.51319
-0.227	0.987318	1.32783	1.36682	1.53229	1.51607
-0.226	0.991388	1.33209	1.37255	1.53518	1.51897
-0.225	0.995497	1.33638	1.37831	1.53808	1.52188
-0.224	0.999644	1.34069	1.38412	1.541	1.5248
-0.223	1.00383	1.34503	1.38996	1.54392	1.52773
-0.222	1.00806	1.34939	1.39584	1.54685	1.53068
-0.221	1.01232	1.35378	1.40176	1.54978	1.53363
-0.22	1.01663	1.35819	1.40771	1.55273	1.5366
-0.219	1.02097	1.36263	1.41371	1.55569	1.53958
-0.218	1.02535	1.36709	1.41974	1.55866	1.54257
-0.217	1.02978	1.37158	1.42581	1.56164	1.54556
-0.216	1.03424	1.3761	1.43192	1.56462	1.54857
-0.215	1.03874	1.38064	1.43806	1.56762	1.55159
-0.214	1.04329	1.38521	1.44425	1.57063	1.55462
-0.213	1.04787	1.3898	1.45047	1.57365	1.55765
-0.212	1.05249	1.39442	1.45672	1.57667	1.5607
-0.211	1.05716	1.39906	1.46302	1.57971	1.56376
-0.21	1.06186	1.40373	1.46935	1.58275	1.56682
-0.209	1.06661	1.40843	1.47571	1.58581	1.56989
-0.208	1.0714	1.41315	1.48211	1.58888	1.57297
-0.207	1.07623	1.4179	1.48855	1.59195	1.57606
-0.206	1.0811	1.42267	1.49503	1.59504	1.57916
-0.205	1.08601	1.42747	1.50154	1.59814	1.58226
-0.204	1.09096	1.4323	1.50808	1.60124	1.58537
-0.203	1.09596	1.43715	1.51466	1.60436	1.58849
-0.202	1.101	1.44203	1.52128	1.60749	1.59161
-0.201	1.10607	1.44693	1.52792	1.61062	1.59474
-0.2	1.1112	1.45186	1.53461	1.61377	1.59788
-0.199	1.11636	1.45682	1.54133	1.61693	1.60102
-0.198	1.12157	1.4618	1.54808	1.62009	1.60417
-0.197	1.12681	1.46681	1.55486	1.62327	1.60733
-0.196	1.13211	1.47184	1.56168	1.62646	1.61049
-0.195	1.13744	1.47691	1.56853	1.62965	1.61365
-0.194	1.14282	1.48199	1.57541	1.63286	1.61682
-0.193	1.14824	1.48711	1.58233	1.63608	1.61999
-0.192	1.1537	1.49225	1.58928	1.6393	1.62317
-0.191	1.15921	1.49741	1.59626	1.64254	1.62635
-0.19	1.16476	1.50261	1.60327	1.64578	1.62953
-0.189	1.17035	1.50783	1.61031	1.64904	1.63272
-0.188	1.17599	1.51307	1.61739	1.65231	1.63591
-0.187	1.18167	1.51834	1.62449	1.65558	1.63911
-0.186	1.18739	1.52364	1.63162	1.65887	1.6423
-0.185	1.19316	1.52897	1.63879	1.66216	1.6455
-0.184	1.19897	1.53432	1.64598	1.66546	1.6487
-0.183	1.20483	1.53969	1.6532	1.66878	1.6519
-0.182	1.21073	1.54509	1.66046	1.6721	1.6551
-0.181	1.21667	1.55052	1.66774	1.67543	1.65831
-0.18	1.22266	1.55598	1.67504	1.67877	1.66151
-0.179	1.22869	1.56146	1.68238	1.68212	1.66472
-0.178	1.23477	1.56696	1.68974	1.68548	1.66793
-0.177	1.24089	1.5725	1.69713	1.68885	1.67113
-0.176	1.24706	1.57806	1.70455	1.69223	1.67434
-0.175	1.25327	1.58364	1.71199	1.69562	1.67754
-0.174	1.25953	1.58925	1.71946	1.69901	1.68075
-0.173	1.26583	1.59489	1.72695	1.70242	1.68395
-0.172	1.27218	1.60055	1.73447	1.70583	1.68716
-0.171	1.27857	1.60624	1.74201	1.70925	1.69036
-0.17	1.28501	1.61195	1.74957	1.71268	1.69356
-0.169	1.29149	1.61769	1.75716	1.71612	1.69676
-0.168	1.29801	1.62345	1.76478	1.71956	1.69995
-0.167	1.30459	1.62924	1.77241	1.72302	1.70314
-0.166	1.3112	1.63505	1.78007	1.72648	1.70634
-0.165	1.31787	1.64089	1.78775	1.72995	1.70952
-0.164	1.32457	1.64676	1.79545	1.73343	1.71271
-0.163	1.33133	1.65264	1.80317	1.73691	1.71589
-0.162	1.33812	1.65856	1.81091	1.74041	1.71907
-0.161	1.34497	1.6645	1.81867	1.74391	1.72224
-0.16	1.35186	1.67046	1.82645	1.74741	1.72541
-0.159	1.35879	1.67645	1.83425	1.75093	1.72857
-0.158	1.36577	1.68246	1.84206	1.75445	1.73173
-0.157	1.37279	1.68849	1.8499	1.75798	1.73489
-0.156	1.37986	1.69455	1.85775	1.76151	1.73804
-0.155	1.38698	1.70064	1.86561	1.76505	1.74118
-0.154	1.39414	1.70674	1.8735	1.7686	1.74432
-0.153	1.40135	1.71287	1.8814	1.77215	1.74745
-0.152	1.4086	1.71903	1.88931	1.77571	1.75058
-0.151	1.41589	1.7252	1.89724	1.77928	1.7537
-0.15	1.42323	1.7314	1.90518	1.78285	1.75681
-0.149	1.43062	1.73763	1.91313	1.78643	1.75992
-0.148	1.43805	1.74387	1.9211	1.79001	1.76302
-0.147	1.44553	1.75014	1.92908	1.7936	1.76611
-0.146	1.45305	1.75643	1.93707	1.79719	1.7692
-0.145	1.46061	1.76275	1.94507	1.80079	1.77227
-0.144	1.46822	1.76908	1.95309	1.80439	1.77534
-0.143	1.47588	1.77544	1.96111	1.808	1.77841
-0.142	1.48358	1.78181	1.96914	1.81161	1.78146
-0.141	1.49132	1.78821	1.97718	1.81523	1.7845
-0.14	1.49911	1.79463	1.98522	1.81885	1.78754
-0.139	1.50694	1.80108	1.99328	1.82247	1.79057
-0.138	1.51482	1.80754	2.00134	1.8261	1.79358
-0.137	1.52274	1.81402	2.0094	1.82973	1.79659
-0.136	1.53071	1.82052	2.01748	1.83336	1.79959
-0.135	1.53871	1.82704	2.02555	1.837	1.80258
-0.134	1.54677	1.83358	2.03363	1.84064	1.80556
-0.133	1.55486	1.84015	2.04171	1.84428	1.80853
-0.132	1.563	1.84673	2.0498	1.84792	1.81149
-0.131	1.57118	1.85332	2.05789	1.85157	1.81443
-0.13	1.5794	1.85994	2.06597	1.85522	1.81737
-0.129	1.58767	1.86658	2.07406	1.85887	1.8203
-0.128	1.59598	1.87323	2.08215	1.86252	1.82321
-0.127	1.60433	1.8799	2.09024	1.86618	1.82612
-0.126	1.61272	1.88659	2.09833	1.86983	1.82901
-0.125	1.62116	1.89329	2.10641	1.87349	1.83189
-0.124	1.62964	1.90002	2.11449	1.87715	1.83476
-0.123	1.63815	1.90675	2.12257	1.88081	1.83761
-0.122	1.64671	1.91351	2.13064	1.88446	1.84046
-0.121	1.65531	1.92028	2.13871	1.88812	1.84329
-0.12	1.66395	1.92706	2.14677	1.89178	1.84611
-0.119	1.67264	1.93386	2.15483	1.89544	1.84892
-0.118	1.68136	1.94068	2.16287	1.8991	1.85171
-0.117	1.69012	1.94751	2.17091	1.90275	1.8545
-0.116	1.69892	1.95435	2.17894	1.90641	1.85726
-0.115	1.70776	1.96121	2.18697	1.91007	1.86002
-0.114	1.71664	1.96808	2.19498	1.91372	1.86276
-0.113	1.72556	1.97496	2.20298	1.91737	1.86549
-0.112	1.73451	1.98186	2.21097	1.92102	1.86821
-0.111	1.74351	1.98876	2.21894	1.92467	1.87091
-0.11	1.75254	1.99568	2.2269	1.92831	1.87359
-0.109	1.76161	2.00261	2.23485	1.93196	1.87627
-0.108	1.77071	2.00955	2.24279	1.9356	1.87892
-0.107	1.77986	2.0165	2.2507	1.93924	1.88157
-0.106	1.78903	2.02347	2.2586	1.94287	1.8842
-0.105	1.79825	2.03044	2.26649	1.9465	1.88681
-0.104	1.8075	2.03742	2.27436	1.95013	1.88941
-0.103	1.81679	2.04441	2.2822	1.95375	1.892
-0.102	1.82611	2.0514	2.29003	1.95737	1.89457
-0.101	1.83546	2.05841	2.29784	1.96098	1.89713
-0.1	1.84485	2.06542	2.30563	1.96459	1.89967
-0.099	1.85427	2.07244	2.31339	1.9682	1.90219
-0.098	1.86372	2.07947	2.32113	1.9718	1.9047
-0.097	1.87321	2.0865	2.32885	1.97539	1.90719
-0.096	1.88273	2.09354	2.33655	1.97898	1.90967
-0.095	1.89228	2.10058	2.34422	1.98257	1.91213
-0.094	1.90186	2.10763	2.35186	1.98614	1.91458
-0.093	1.91148	2.11468	2.35948	1.98971	1.91701
-0.092	1.92112	2.12174	2.36707	1.99328	1.91943
-0.091	1.93079	2.1288	2.37463	1.99683	1.92182
-0.09	1.94049	2.13586	2.38217	2.00038	1.92421
-0.089	1.95023	2.14292	2.38967	2.00393	1.92657
-0.088	1.95998	2.14999	2.39714	2.00746	1.92892
-0.087	1.96977	2.15706	2.40459	2.01099	1.93126
-0.086	1.97959	2.16412	2.412	2.01451	1.93357
-0.085	1.98943	2.17119	2.41937	2.01802	1.93587
-0.084	1.99929	2.17826	2.42672	2.02152	1.93815
-0.083	2.00918	2.18533	2.43403	2.02502	1.94042
-0.082	2.0191	2.19239	2.4413	2.0285	1.94267
-0.081	2.02904	2.19946	2.44854	2.03198	1.9449
-0.08	2.03901	2.20652	2.45574	2.03544	1.94712
-0.079	2.049	2.21358	2.4629	2.0389	1.94932
-0.078	2.05901	2.22063	2.47003	2.04235	1.9515
-0.077	2.06904	2.22768	2.47712	2.04578	1.95366
-0.076	2.0791	2.23473	2.48416	2.04921	1.95581
-0.075	2.08917	2.24177	2.49117	2.05263	1.95794
-0.074	2.09927	2.24881	2.49813	2.05603	1.96005
-0.073	2.10938	2.25584	2.50506	2.05942	1.96215
-0.072	2.11952	2.26286	2.51194	2.0628	1.96423
-0.071	2.12967	2.26988	2.51877	2.06618	1.96629
-0.07	2.13984	2.27689	2.52556	2.06953	1.96833
-0.069	2.15002	2.28389	2.53231	2.07288	1.97035
-0.068	2.16023	2.29088	2.53901	2.07621	1.97236
-0.067	2.17045	2.29787	2.54567	2.07953	1.97435
-0.066	2.18068	2.30484	2.55227	2.08284	1.97632
-0.065	2.19093	2.3118	2.55883	2.08614	1.97828
-0.064	2.20119	2.31875	2.56534	2.08942	1.98021
-0.063	2.21146	2.32569	2.5718	2.09269	1.98213
-0.062	2.22175	2.33262	2.57821	2.09594	1.98404
-0.061	2.23205	2.33953	2.58457	2.09918	1.98592
-0.06	2.24235	2.34643	2.59088	2.10241	1.98778
-0.059	2.25267	2.35332	2.59713	2.10562	1.98963
-0.058	2.263	2.3602	2.60334	2.10882	1.99146
-0.057	2.27334	2.36705	2.60948	2.112	1.99328
-0.056	2.28368	2.3739	2.61558	2.11517	1.99507
-0.055	2.29403	2.38072	2.62162	2.11832	1.99685
-0.054	2.30439	2.38753	2.6276	2.12145	1.99861
-0.053	2.31475	2.39433	2.63352	2.12457	2.00035
-0.052	2.32512	2.4011	2.63939	2.12768	2.00207
-0.051	2.33549	2.40786	2.6452	2.13077	2.00378
-0.05	2.34586	2.4146	2.65096	2.13384	2.00546
-0.049	2.35624	2.42132	2.65665	2.13689	2.00713
-0.048	2.36662	2.42801	2.66228	2.13993	2.00879
-0.047	2.377	2.43469	2.66786	2.14295	2.01042
-0.046	2.38738	2.44135	2.67337	2.14595	2.01204
-0.045	2.39775	2.44798	2.67882	2.14894	2.01363
-0.044	2.40813	2.4546	2.68421	2.15191	2.01522
-0.043	2.41851	2.46119	2.68953	2.15486	2.01678
-0.042	2.42888	2.46775	2.6948	2.15779	2.01832
-0.041	2.43925	2.4743	2.69999	2.1607	2.01985
-0.04	2.44961	2.48081	2.70513	2.16359	2.02136
-0.039	2.45996	2.48731	2.71019	2.16647	2.02285
-0.038	2.47032	2.49377	2.7152	2.16933	2.02433
-0.037	2.48066	2.50022	2.72013	2.17216	2.02579
-0.036	2.49099	2.50663	2.725	2.17498	2.02723
-0.035	2.50132	2.51302	2.7298	2.17778	2.02865
-0.034	2.51164	2.51938	2.73454	2.18056	2.03005
-0.033	2.52194	2.52571	2.7392	2.18332	2.03144
-0.032	2.53224	2.53201	2.7438	2.18606	2.03281
-0.031	2.54252	2.53829	2.74833	2.18877	2.03416
-0.03	2.55279	2.54453	2.75279	2.19147	2.0355
-0.029	2.56304	2.55074	2.75717	2.19415	2.03682
-0.028	2.57328	2.55693	2.76149	2.1968	2.03812
-0.027	2.58351	2.56308	2.76574	2.19944	2.0394
-0.026	2.59371	2.5692	2.76991	2.20205	2.04067
-0.025	2.6039	2.57528	2.77401	2.20464	2.04192
-0.024	2.61407	2.58134	2.77804	2.20721	2.04315
-0.023	2.62423	2.58736	2.782	2.20976	2.04437
-0.022	2.63436	2.59334	2.78588	2.21229	2.04557
-0.021	2.64447	2.59929	2.78969	2.21479	2.04675
-0.02	2.65456	2.60521	2.79342	2.21727	2.04792
-0.019	2.66463	2.61109	2.79708	2.21973	2.04907
-0.018	2.67467	2.61694	2.80067	2.22217	2.0502
-0.017	2.68469	2.62274	2.80418	2.22458	2.05132
-0.016	2.69469	2.62852	2.80761	2.22697	2.05242
-0.015	2.70465	2.63425	2.81097	2.22934	2.0535
-0.014	2.7146	2.63995	2.81426	2.23169	2.05457
-0.013	2.72451	2.64561	2.81746	2.23401	2.05562
-0.012	2.73439	2.65122	2.82059	2.23631	2.05665
-0.011	2.74425	2.6568	2.82365	2.23858	2.05767
-0.01	2.75407	2.66235	2.82662	2.24083	2.05868
-0.009	2.76387	2.66785	2.82952	2.24306	2.05966
-0.008	2.77363	2.67331	2.83234	2.24526	2.06064
-0.007	2.78336	2.67872	2.83508	2.24744	2.06159
-0.006	2.79305	2.6841	2.83775	2.24959	2.06253
-0.005	2.80271	2.68944	2.84033	2.25172	2.06346
-0.004	2.81233	2.69473	2.84284	2.25383	2.06437
-0.003	2.82192	2.69998	2.84527	2.25591	2.06526
-0.002	2.83147	2.70519	2.84762	2.25797	2.06614
-0.001	2.84098	2.71035	2.84989	2.26	2.06701
0	2.85046	2.71547	2.85208	2.262	2.06786
0.001	2.85989	2.72054	2.8542	2.26399	2.06869
0.002	2.86928	2.72557	2.85623	2.26594	2.06951
0.003	2.87863	2.73056	2.85818	2.26787	2.07032
0.004	2.88794	2.7355	2.86006	2.26978	2.07111
0.005	2.89721	2.74039	2.86185	2.27166	2.07188
0.006	2.90643	2.74524	2.86357	2.27352	2.07264
0.007	2.9156	2.75004	2.8652	2.27535	2.07339
0.008	2.92473	2.7548	2.86676	2.27715	2.07412
0.009	2.93382	2.7595	2.86823	2.27893	2.07484
0.01	2.94285	2.76416	2.86963	2.28068	2.07555
0.011	2.95184	2.76877	2.87095	2.28241	2.07624
0.012	2.96078	2.77334	2.87218	2.28411	2.07692
0.013	2.96967	2.77785	2.87334	2.28579	2.07758
0.014	2.97851	2.78231	2.87442	2.28744	2.07823
0.015	2.9873	2.78673	2.87542	2.28906	2.07887
0.016	2.99603	2.7911	2.87634	2.29066	2.0795
0.017	3.00471	2.79541	2.87717	2.29223	2.08011
0.018	3.01334	2.79968	2.87793	2.29378	2.0807
0.019	3.02191	2.80389	2.87861	2.2953	2.08129
0.02	3.03043	2.80806	2.87922	2.29679	2.08186
0.021	3.03889	2.81217	2.87974	2.29826	2.08242
0.022	3.04729	2.81623	2.88018	2.2997	2.08297
0.023	3.05564	2.82024	2.88055	2.30111	2.0835
0.024	3.06393	2.8242	2.88083	2.3025	2.08403
0.025	3.07216	2.82811	2.88104	2.30387	2.08454
0.026	3.08033	2.83196	2.88117	2.3052	2.08504
0.027	3.08843	2.83576	2.88123	2.30651	2.08552
0.028	3.09648	2.83951	2.8812	2.3078	2.086
0.029	3.10446	2.84321	2.8811	2.30905	2.08646
0.03	3.11238	2.84685	2.88092	2.31029	2.08691
0.031	3.12024	2.85044	2.88067	2.31149	2.08735
0.032	3.12803	2.85397	2.88033	2.31267	2.08778
0.033	3.13576	2.85745	2.87993	2.31383	2.0882
0.034	3.14342	2.86088	2.87944	2.31495	2.0886
0.035	3.15102	2.86425	2.87888	2.31605	2.089
0.036	3.15854	2.86757	2.87825	2.31713	2.08938
0.037	3.166	2.87083	2.87754	2.31818	2.08975
0.038	3.17339	2.87404	2.87675	2.3192	2.09012
0.039	3.18072	2.87719	2.87589	2.3202	2.09047
0.04	3.18797	2.88029	2.87496	2.32117	2.09081
0.041	3.19515	2.88333	2.87395	2.32212	2.09114
0.042	3.20226	2.88632	2.87288	2.32304	2.09146
0.043	3.20929	2.88925	2.87172	2.32394	2.09178
0.044	3.21626	2.89213	2.8705	2.32481	2.09208
0.045	3.22315	2.89495	2.8692	2.32565	2.09237
0.046	3.22997	2.89771	2.86784	2.32647	2.09265
0.047	3.23671	2.90042	2.8664	2.32726	2.09292
0.048	3.24338	2.90307	2.86489	2.32803	2.09319
0.049	3.24997	2.90566	2.86331	2.32878	2.09344
0.05	3.25648	2.9082	2.86167	2.32949	2.09368
0.051	3.26292	2.91068	2.85995	2.33019	2.09392
0.052	3.26928	2.9131	2.85816	2.33086	2.09414
0.053	3.27557	2.91547	2.85631	2.3315	2.09436
0.054	3.28177	2.91778	2.85439	2.33212	2.09457
0.055	3.2879	2.92003	2.8524	2.33272	2.09477
0.056	3.29394	2.92223	2.85035	2.33329	2.09496
0.057	3.29991	2.92437	2.84823	2.33383	2.09514
0.058	3.30579	2.92645	2.84605	2.33435	2.09531
0.059	3.31159	2.92848	2.8438	2.33485	2.09548
0.06	3.31731	2.93044	2.84148	2.33533	2.09563
0.061	3.32295	2.93235	2.83911	2.33578	2.09578
0.062	3.32851	2.93421	2.83667	2.33621	2.09592
0.063	3.33398	2.936	2.83417	2.33661	2.09606
0.064	3.33937	2.93774	2.8316	2.33699	2.09618
0.065	3.34467	2.93942	2.82898	2.33735	2.0963
0.066	3.34989	2.94104	2.82629	2.33768	2.09641
0.067	3.35502	2.94261	2.82355	2.33799	2.09651
0.068	3.36007	2.94412	2.82074	2.33828	2.0966
0.069	3.36503	2.94557	2.81788	2.33855	2.09669
0.07	3.36991	2.94696	2.81496	2.33879	2.09677
0.071	3.3747	2.9483	2.81198	2.33901	2.09684
0.072	3.3794	2.94957	2.80895	2.33921	2.09691
0.073	3.38401	2.95079	2.80586	2.33939	2.09696
0.074	3.38854	2.95196	2.80271	2.33954	2.09701
0.075	3.39297	2.95306	2.79951	2.33968	2.09706
0.076	3.39732	2.95411	2.79626	2.33979	2.09709
0.077	3.40158	2.9551	2.79295	2.33988	2.09712
0.078	3.40575	2.95604	2.78959	2.33995	2.09714
0.079	3.40983	2.95691	2.78618	2.34	2.09716
0.08	3.41381	2.95773	2.78272	2.34003	2.09717
0.081	3.41771	2.9585	2.77921	2.34004	2.09717
0.082	3.42152	2.9592	2.77564	2.34003	2.09717
0.083	3.42523	2.95985	2.77203	2.33999	2.09716
0.084	3.42885	2.96044	2.76837	2.33994	2.09714
0.085	3.43238	2.96098	2.76466	2.33987	2.09712
0.086	3.43582	2.96145	2.76091	2.33978	2.09709
0.087	3.43917	2.96188	2.75711	2.33967	2.09705
0.088	3.44242	2.96224	2.75327	2.33954	2.09701
0.089	3.44558	2.96255	2.74938	2.33939	2.09696
0.09	3.44865	2.9628	2.74544	2.33922	2.0969
0.091	3.45162	2.963	2.74146	2.33904	2.09684
0.092	3.4545	2.96314	2.73745	2.33883	2.09677
0.093	3.45729	2.96322	2.73338	2.33861	2.0967
0.094	3.45998	2.96325	2.72928	2.33837	2.09662
0.095	3.46258	2.96322	2.72514	2.33811	2.09654
0.096	3.46508	2.96313	2.72096	2.33783	2.09644
0.097	3.46749	2.96299	2.71674	2.33754	2.09634
0.098	3.4698	2.9628	2.71248	2.33723	2.09624
0.099	3.47202	2.96255	2.70819	2.3369	2.09613
0.1	3.47414	2.96224	2.70385	2.33656	2.09601
0.101	3.47617	2.96188	2.69949	2.3362	2.09589
0.102	3.4781	2.96146	2.69508	2.33583	2.09576
0.103	3.47994	2.96099	2.69065	2.33543	2.09563
0.104	3.48168	2.96047	2.68618	2.33502	2.09549
0.105	3.48333	2.95989	2.68167	2.3346	2.09534
0.106	3.48488	2.95925	2.67714	2.33416	2.09519
0.107	3.48633	2.95856	2.67257	2.33371	2.09503
0.108	3.48769	2.95782	2.66798	2.33324	2.09487
0.109	3.48895	2.95702	2.66335	2.33275	2.09469
0.11	3.49012	2.95617	2.65869	2.33225	2.09452
0.111	3.49118	2.95527	2.65401	2.33174	2.09433
0.112	3.49216	2.95431	2.6493	2.33121	2.09415
0.113	3.49303	2.9533	2.64456	2.33067	2.09395
0.114	3.49382	2.95224	2.63979	2.33011	2.09375
0.115	3.4945	2.95112	2.635	2.32955	2.09354
0.116	3.49509	2.94996	2.63019	2.32896	2.09333
0.117	3.49558	2.94873	2.62535	2.32837	2.09311
0.118	3.49598	2.94746	2.62048	2.32776	2.09288
0.119	3.49628	2.94614	2.6156	2.32714	2.09265
0.12	3.49648	2.94476	2.61069	2.3265	2.09241
0.121	3.49659	2.94333	2.60576	2.32586	2.09216
0.122	3.4966	2.94185	2.60081	2.3252	2.09191
0.123	3.49652	2.94032	2.59584	2.32453	2.09165
0.124	3.49634	2.93874	2.59085	2.32384	2.09138
0.125	3.49607	2.9371	2.58584	2.32315	2.09111
0.126	3.4957	2.93542	2.58082	2.32244	2.09083
0.127	3.49523	2.93369	2.57577	2.32173	2.09055
0.128	3.49467	2.9319	2.57071	2.321	2.09025
0.129	3.49401	2.93007	2.56564	2.32026	2.08995
0.13	3.49326	2.92819	2.56055	2.31951	2.08965
0.131	3.49242	2.92625	2.55544	2.31875	2.08933
0.132	3.49148	2.92427	2.55032	2.31798	2.08901
0.133	3.49044	2.92224	2.54519	2.31719	2.08868
0.134	3.48931	2.92016	2.54004	2.3164	2.08835
0.135	3.48809	2.91803	2.53488	2.3156	2.08801
0.136	3.48677	2.91585	2.52971	2.31479	2.08765
0.137	3.48536	2.91363	2.52453	2.31397	2.0873
0.138	3.48386	2.91135	2.51933	2.31314	2.08693
0.139	3.48226	2.90903	2.51413	2.3123	2.08656
0.14	3.48057	2.90667	2.50892	2.31145	2.08618
0.141	3.47879	2.90425	2.5037	2.31059	2.08579
0.142	3.47692	2.90179	2.49847	2.30972	2.08539
0.143	3.47495	2.89928	2.49323	2.30884	2.08498
0.144	3.47289	2.89673	2.48799	2.30796	2.08457
0.145	3.47074	2.89413	2.48274	2.30706	2.08415
0.146	3.4685	2.89148	2.47748	2.30616	2.08372
0.147	3.46617	2.88879	2.47222	2.30525	2.08328
0.148	3.46374	2.88605	2.46695	2.30433	2.08283
0.149	3.46123	2.88327	2.46168	2.3034	2.08237
0.15	3.45863	2.88044	2.45641	2.30247	2.0819
0.151	3.45593	2.87757	2.45113	2.30153	2.08143
0.152	3.45315	2.87466	2.44584	2.30057	2.08095
0.153	3.45028	2.8717	2.44056	2.29962	2.08045
0.154	3.44732	2.86869	2.43527	2.29865	2.07995
0.155	3.44428	2.86565	2.42998	2.29767	2.07944
0.156	3.44114	2.86256	2.42469	2.29669	2.07891
0.157	3.43792	2.85943	2.4194	2.2957	2.07838
0.158	3.43461	2.85625	2.41411	2.29471	2.07784
0.159	3.43121	2.85303	2.40881	2.2937	2.07729
0.16	3.42773	2.84977	2.40352	2.29269	2.07672
0.161	3.42416	2.84647	2.39823	2.29167	2.07615
0.162	3.42051	2.84313	2.39294	2.29065	2.07557
0.163	3.41678	2.83975	2.38765	2.28961	2.07497
0.164	3.41295	2.83632	2.38237	2.28857	2.07437
0.165	3.40905	2.83286	2.37708	2.28752	2.07375
0.166	3.40506	2.82935	2.3718	2.28647	2.07313
0.167	3.40099	2.82581	2.36652	2.28541	2.07249
0.168	3.39684	2.82222	2.36124	2.28434	2.07184
0.169	3.3926	2.8186	2.35597	2.28326	2.07118
0.17	3.38828	2.81493	2.3507	2.28218	2.0705
0.171	3.38389	2.81123	2.34544	2.28109	2.06982
0.172	3.37941	2.80749	2.34018	2.27999	2.06912
0.173	3.37485	2.80371	2.33493	2.27889	2.06841
0.174	3.37021	2.79989	2.32968	2.27778	2.06769
0.175	3.3655	2.79604	2.32443	2.27666	2.06696
0.176	3.36071	2.79215	2.31919	2.27554	2.06621
0.177	3.35584	2.78822	2.31396	2.2744	2.06545
0.178	3.35089	2.78425	2.30874	2.27326	2.06468
0.179	3.34586	2.78025	2.30352	2.27212	2.06389
0.18	3.34076	2.77621	2.2983	2.27096	2.06309
0.181	3.33559	2.77213	2.2931	2.2698	2.06228
0.182	3.33034	2.76802	2.2879	2.26863	2.06145
0.183	3.32501	2.76388	2.2827	2.26746	2.06061
0.184	3.31962	2.7597	2.27752	2.26627	2.05976
0.185	3.31415	2.75548	2.27234	2.26508	2.05889
0.186	3.3086	2.75123	2.26717	2.26388	2.05801
0.187	3.30299	2.74695	2.26201	2.26268	2.05711
0.188	3.29731	2.74263	2.25686	2.26146	2.0562
0.189	3.29155	2.73828	2.25171	2.26024	2.05527
0.19	3.28573	2.73389	2.24658	2.25901	2.05433
0.191	3.27983	2.72948	2.24145	2.25777	2.05337
0.192	3.27387	2.72503	2.23633	2.25653	2.0524
0.193	3.26784	2.72055	2.23122	2.25527	2.05141
0.194	3.26175	2.71603	2.22612	2.25401	2.05041
0.195	3.25558	2.71149	2.22102	2.25274	2.04939
0.196	3.24936	2.70691	2.21594	2.25146	2.04836
0.197	3.24306	2.7023	2.21087	2.25017	2.0473
0.198	3.23671	2.69766	2.2058	2.24887	2.04623
0.199	3.23028	2.69299	2.20075	2.24756	2.04515
0.2	3.2238	2.68829	2.1957	2.24625	2.04405
0.201	3.21726	2.68356	2.19066	2.24492	2.04293
0.202	3.21065	2.67881	2.18564	2.24359	2.04179
0.203	3.20398	2.67402	2.18062	2.24224	2.04064
0.204	3.19725	2.6692	2.17561	2.24089	2.03947
0.205	3.19047	2.66436	2.17062	2.23952	2.03828
0.206	3.18362	2.65948	2.16563	2.23815	2.03707
0.207	3.17672	2.65458	2.16065	2.23676	2.03585
0.208	3.16976	2.64965	2.15568	2.23537	2.0346
0.209	3.16274	2.64469	2.15072	2.23396	2.03334
0.21	3.15567	2.63971	2.14578	2.23255	2.03206
0.211	3.14854	2.6347	2.14084	2.23112	2.03076
0.212	3.14136	2.62966	2.13591	2.22968	2.02944
0.213	3.13413	2.6246	2.13099	2.22823	2.02811
0.214	3.12684	2.61951	2.12608	2.22677	2.02675
0.215	3.1195	2.61439	2.12118	2.22529	2.02537
0.216	3.11211	2.60925	2.11629	2.22381	2.02398
0.217	3.10467	2.60409	2.11141	2.22231	2.02256
0.218	3.09718	2.5989	2.10654	2.2208	2.02113
0.219	3.08964	2.59368	2.10168	2.21928	2.01967
0.22	3.08206	2.58845	2.09683	2.21774	2.0182
0.221	3.07442	2.58318	2.09198	2.2162	2.0167
0.222	3.06674	2.5779	2.08715	2.21463	2.01518
0.223	3.05902	2.57259	2.08233	2.21306	2.01364
0.224	3.05125	2.56726	2.07751	2.21147	2.01208
0.225	3.04343	2.5619	2.07271	2.20987	2.0105
0.226	3.03558	2.55653	2.06791	2.20825	2.0089
0.227	3.02768	2.55113	2.06313	2.20662	2.00728
0.228	3.01973	2.54571	2.05835	2.20498	2.00563
0.229	3.01175	2.54027	2.05358	2.20332	2.00397
0.23	3.00373	2.53481	2.04882	2.20165	2.00228
0.231	2.99567	2.52932	2.04407	2.19996	2.00056
0.232	2.98757	2.52382	2.03933	2.19825	1.99883
0.233	2.97943	2.51829	2.03459	2.19653	1.99707
0.234	2.97125	2.51275	2.02987	2.1948	1.9953
0.235	2.96304	2.50719	2.02515	2.19304	1.99349
0.236	2.9548	2.5016	2.02044	2.19128	1.99167
0.237	2.94652	2.496	2.01574	2.18949	1.98982
0.238	2.9382	2.49038	2.01104	2.18769	1.98795
0.239	2.92985	2.48474	2.00636	2.18587	1.98606
0.24	2.92147	2.47908	2.00168	2.18404	1.98414
0.241	2.91306	2.47341	1.99701	2.18218	1.9822
0.242	2.90462	2.46772	1.99234	2.18031	1.98023
0.243	2.89615	2.46201	1.98769	2.17843	1.97824
0.244	2.88765	2.45628	1.98304	2.17652	1.97623
0.245	2.87912	2.45054	1.9784	2.17459	1.97419
0.246	2.87056	2.44478	1.97376	2.17265	1.97213
0.247	2.86198	2.439	1.96913	2.17069	1.97004
0.248	2.85337	2.43321	1.96451	2.16871	1.96793
0.249	2.84473	2.4274	1.9599	2.16671	1.9658
0.25	2.83607	2.42158	1.95529	2.16469	1.96364
0.251	2.82739	2.41574	1.95069	2.16265	1.96145
0.252	2.81869	2.40989	1.94609	2.16059	1.95924
0.253	2.80996	2.40402	1.9415	2.15852	1.957
0.254	2.80121	2.39814	1.93691	2.15642	1.95474
0.255	2.79244	2.39224	1.93233	2.1543	1.95246
0.256	2.78365	2.38633	1.92776	2.15216	1.95014
0.257	2.77485	2.38041	1.92319	2.15	1.94781
0.258	2.76602	2.37448	1.91862	2.14782	1.94544
0.259	2.75718	2.36853	1.91407	2.14562	1.94305
0.26	2.74832	2.36257	1.90951	2.14339	1.94064
0.261	2.73944	2.3566	1.90496	2.14115	1.9382
0.262	2.73055	2.35061	1.90042	2.13888	1.93573
0.263	2.72165	2.34462	1.89587	2.13659	1.93324
0.264	2.71273	2.33861	1.89134	2.13428	1.93072
0.265	2.7038	2.33259	1.88681	2.13195	1.92817
0.266	2.69485	2.32656	1.88228	2.1296	1.9256
0.267	2.6859	2.32052	1.87775	2.12722	1.923
0.268	2.67693	2.31447	1.87323	2.12482	1.92038
0.269	2.66795	2.30842	1.86871	2.1224	1.91773
0.27	2.65897	2.30235	1.8642	2.11995	1.91505
0.271	2.64997	2.29627	1.85969	2.11748	1.91235
0.272	2.64097	2.29018	1.85518	2.11499	1.90962
0.273	2.63196	2.28408	1.85067	2.11247	1.90686
0.274	2.62295	2.27798	1.84617	2.10994	1.90408
0.275	2.61392	2.27187	1.84167	2.10737	1.90127
0.276	2.6049	2.26574	1.83717	2.10479	1.89843
0.277	2.59587	2.25962	1.83268	2.10218	1.89556
0.278	2.58683	2.25348	1.82818	2.09954	1.89267
0.279	2.57779	2.24734	1.82369	2.09689	1.88975
0.28	2.56875	2.24118	1.8192	2.0942	1.88681
0.281	2.55971	2.23503	1.81471	2.0915	1.88384
0.282	2.55067	2.22886	1.81023	2.08877	1.88084
0.283	2.54162	2.22269	1.80574	2.08601	1.87782
0.284	2.53258	2.21652	1.80126	2.08324	1.87476
0.285	2.52353	2.21034	1.79678	2.08043	1.87169
0.286	2.51449	2.20415	1.7923	2.07761	1.86858
0.287	2.50545	2.19796	1.78782	2.07475	1.86545
0.288	2.49642	2.19177	1.78334	2.07188	1.86229
0.289	2.48738	2.18557	1.77886	2.06898	1.8591
0.29	2.47835	2.17936	1.77438	2.06605	1.85589
0.291	2.46933	2.17315	1.76991	2.0631	1.85265
0.292	2.46031	2.16694	1.76543	2.06013	1.84939
0.293	2.45129	2.16073	1.76096	2.05713	1.8461
0.294	2.44228	2.15451	1.75648	2.0541	1.84278
0.295	2.43328	2.14829	1.752	2.05105	1.83943
0.296	2.42429	2.14206	1.74753	2.04798	1.83606
0.297	2.4153	2.13584	1.74305	2.04488	1.83267
0.298	2.40633	2.12961	1.73858	2.04176	1.82924
0.299	2.39736	2.12338	1.7341	2.03862	1.8258
0.3	2.3884	2.11715	1.72963	2.03544	1.82232
0.301	2.37945	2.11092	1.72515	2.03225	1.81882
0.302	2.37051	2.10468	1.72067	2.02903	1.81529
0.303	2.36159	2.09845	1.71619	2.02579	1.81174
0.304	2.35267	2.09222	1.71172	2.02252	1.80816
0.305	2.34377	2.08598	1.70724	2.01923	1.80456
0.306	2.33488	2.07975	1.70276	2.01591	1.80093
0.307	2.32601	2.07351	1.69828	2.01257	1.79728
0.308	2.31714	2.06728	1.6938	2.00921	1.7936
0.309	2.3083	2.06105	1.68931	2.00582	1.7899
0.31	2.29946	2.05482	1.68483	2.00241	1.78617
0.311	2.29065	2.04859	1.68035	1.99898	1.78242
0.312	2.28184	2.04236	1.67586	1.99552	1.77864
0.313	2.27306	2.03614	1.67137	1.99204	1.77484
0.314	2.26429	2.02992	1.66689	1.98854	1.77102
0.315	2.25553	2.0237	1.6624	1.98502	1.76717
0.316	2.2468	2.01748	1.65791	1.98147	1.7633
0.317	2.23808	2.01127	1.65342	1.9779	1.7594
0.318	2.22938	2.00506	1.64892	1.97431	1.75548
0.319	2.2207	1.99885	1.64443	1.97069	1.75154
0.32	2.21204	1.99265	1.63993	1.96706	1.74757
0.321	2.2034	1.98645	1.63544	1.9634	1.74359
0.322	2.19478	1.98025	1.63094	1.95972	1.73958
0.323	2.18618	1.97407	1.62644	1.95602	1.73554
0.324	2.1776	1.96788	1.62194	1.95231	1.73149
0.325	2.16904	1.9617	1.61744	1.94857	1.72741
0.326	2.1605	1.95553	1.61293	1.9448	1.72331
0.327	2.15198	1.94936	1.60843	1.94102	1.7192
0.328	2.14349	1.9432	1.60392	1.93722	1.71505
0.329	2.13502	1.93705	1.59941	1.9334	1.71089
0.33	2.12657	1.9309	1.5949	1.92957	1.70671
0.331	2.11814	1.92476	1.59039	1.92571	1.70251
0.332	2.10974	1.91863	1.58588	1.92183	1.69829
0.333	2.10136	1.9125	1.58137	1.91794	1.69405
0.334	2.09301	1.90639	1.57686	1.91403	1.68979
0.335	2.08468	1.90028	1.57234	1.9101	1.6855
0.336	2.07637	1.89417	1.56783	1.90615	1.68121
0.337	2.06809	1.88808	1.56331	1.90218	1.67689
0.338	2.05984	1.882	1.55879	1.8982	1.67255
0.339	2.05161	1.87592	1.55427	1.89421	1.6682
0.34	2.04341	1.86986	1.54975	1.89019	1.66383
0.341	2.03523	1.8638	1.54523	1.88617	1.65944
0.342	2.02708	1.85776	1.54071	1.88212	1.65503
0.343	2.01895	1.85172	1.53619	1.87806	1.65061
0.344	2.01085	1.8457	1.53166	1.87399	1.64617
0.345	2.00278	1.83968	1.52714	1.86991	1.64171
0.346	1.99474	1.83368	1.52262	1.86581	1.63724
0.347	1.98673	1.82769	1.51809	1.86169	1.63275
0.348	1.97874	1.82171	1.51357	1.85757	1.62825
0.349	1.97078	1.81574	1.50904	1.85343	1.62374
0.35	1.96285	1.80978	1.50452	1.84928	1.61921
0.351	1.95494	1.80384	1.49999	1.84512	1.61466
0.352	1.94707	1.79791	1.49547	1.84094	1.6101
0.353	1.93922	1.79199	1.49094	1.83676	1.60553
0.354	1.93141	1.78608	1.48642	1.83257	1.60095
0.355	1.92362	1.78019	1.48189	1.82836	1.59635
0.356	1.91586	1.77431	1.47737	1.82415	1.59174
0.357	1.90813	1.76845	1.47285	1.81993	1.58712
0.358	1.90043	1.7626	1.46832	1.8157	1.58249
0.359	1.89277	1.75676	1.4638	1.81146	1.57784
0.36	1.88513	1.75094	1.45928	1.80721	1.57319
0.361	1.87752	1.74514	1.45476	1.80296	1.56853
0.362	1.86994	1.73935	1.45025	1.7987	1.56385
0.363	1.86239	1.73357	1.44573	1.79444	1.55917
0.364	1.85487	1.72781	1.44122	1.79017	1.55448
0.365	1.84739	1.72207	1.4367	1.78589	1.54977
0.366	1.83993	1.71634	1.43219	1.78161	1.54507
0.367	1.83251	1.71063	1.42768	1.77732	1.54035
0.368	1.82511	1.70494	1.42318	1.77304	1.53562
0.369	1.81775	1.69926	1.41867	1.76875	1.53089
0.37	1.81042	1.6936	1.41417	1.76445	1.52615
0.371	1.80312	1.68796	1.40967	1.76016	1.52141
0.372	1.79585	1.68234	1.40517	1.75586	1.51666
0.373	1.78862	1.67673	1.40068	1.75156	1.5119
0.374	1.78141	1.67114	1.39619	1.74726	1.50714
0.375	1.77424	1.66557	1.3917	1.74296	1.50238
0.376	1.7671	1.66002	1.38722	1.73866	1.49761
0.377	1.75999	1.65449	1.38274	1.73436	1.49284
0.378	1.75291	1.64898	1.37826	1.73006	1.48806
0.379	1.74587	1.64348	1.37379	1.72577	1.48328
0.38	1.73886	1.63801	1.36932	1.72148	1.4785
0.381	1.73188	1.63256	1.36486	1.71719	1.47372
0.382	1.72493	1.62712	1.3604	1.7129	1.46894
0.383	1.71801	1.62171	1.35595	1.70862	1.46415
0.384	1.71113	1.61632	1.3515	1.70434	1.45936
0.385	1.70428	1.61095	1.34706	1.70007	1.45458
0.386	1.69746	1.6056	1.34262	1.6958	1.44979
0.387	1.69068	1.60027	1.33819	1.69154	1.44501
0.388	1.68392	1.59496	1.33376	1.68729	1.44022
0.389	1.6772	1.58967	1.32934	1.68304	1.43544
0.39	1.67052	1.58441	1.32493	1.6788	1.43066
0.391	1.66386	1.57917	1.32052	1.67457	1.42588
0.392	1.65724	1.57395	1.31612	1.67035	1.4211
0.393	1.65065	1.56875	1.31172	1.66613	1.41633
0.394	1.6441	1.56357	1.30734	1.66193	1.41156
0.395	1.63758	1.55842	1.30296	1.65774	1.40679
0.396	1.63109	1.5533	1.29858	1.65355	1.40203
0.397	1.62463	1.54819	1.29422	1.64938	1.39727
0.398	1.61821	1.54311	1.28986	1.64522	1.39252
0.399	1.61182	1.53805	1.28552	1.64107	1.38778
0.4	1.60546	1.53302	1.28118	1.63694	1.38304
0.401	1.59913	1.52801	1.27685	1.63282	1.3783
0.402	1.59284	1.52303	1.27253	1.62871	1.37358
0.403	1.58659	1.51807	1.26821	1.62461	1.36886
0.404	1.58036	1.51313	1.26391	1.62053	1.36415
0.405	1.57417	1.50822	1.25962	1.61647	1.35944
0.406	1.56801	1.50333	1.25533	1.61242	1.35475
0.407	1.56188	1.49848	1.25106	1.60838	1.35006
0.408	1.55579	1.49364	1.2468	1.60437	1.34539
0.409	1.54973	1.48883	1.24254	1.60037	1.34072
0.41	1.54371	1.48405	1.2383	1.59638	1.33606
0.411	1.53771	1.47929	1.23407	1.59242	1.33141
0.412	1.53176	1.47456	1.22985	1.58847	1.32678
0.413	1.52583	1.46986	1.22564	1.58455	1.32215
0.414	1.51994	1.46518	1.22145	1.58064	1.31754
0.415	1.51408	1.46053	1.21726	1.57675	1.31293
0.416	1.50825	1.45591	1.21309	1.57288	1.30834
0.417	1.50246	1.45131	1.20893	1.56903	1.30377
0.418	1.4967	1.44674	1.20478	1.56521	1.2992
0.419	1.49097	1.4422	1.20065	1.5614	1.29465
0.42	1.48528	1.43769	1.19653	1.55762	1.29011
0.421	1.47961	1.4332	1.19242	1.55385	1.28559
0.422	1.47399	1.42874	1.18833	1.55011	1.28108
0.423	1.46839	1.42431	1.18425	1.5464	1.27658
0.424	1.46283	1.41991	1.18018	1.5427	1.2721
0.425	1.4573	1.41553	1.17613	1.53903	1.26763
0.426	1.45181	1.41118	1.17209	1.53539	1.26318
0.427	1.44635	1.40687	1.16807	1.53177	1.25875
0.428	1.44092	1.40258	1.16406	1.52817	1.25433
0.429	1.43552	1.39832	1.16007	1.5246	1.24992
0.43	1.43016	1.39408	1.15609	1.52105	1.24554
0.431	1.42483	1.38988	1.15213	1.51753	1.24117
0.432	1.41954	1.38571	1.14819	1.51404	1.23681
0.433	1.41427	1.38156	1.14426	1.51057	1.23248
0.434	1.40904	1.37745	1.14035	1.50713	1.22816
0.435	1.40385	1.37336	1.13645	1.50372	1.22386
0.436	1.39868	1.36931	1.13257	1.50033	1.21958
0.437	1.39355	1.36528	1.12871	1.49697	1.21532
0.438	1.38846	1.36128	1.12487	1.49364	1.21107
0.439	1.38339	1.35732	1.12104	1.49034	1.20684
0.44	1.37836	1.35338	1.11723	1.48707	1.20264
0.441	1.37336	1.34947	1.11344	1.48382	1.19845
0.442	1.3684	1.3456	1.10967	1.48061	1.19428
0.443	1.36347	1.34175	1.10591	1.47742	1.19013
0.444	1.35857	1.33793	1.10218	1.47426	1.186
0.445	1.3537	1.33415	1.09846	1.47114	1.18189
0.446	1.34887	1.33039	1.09476	1.46804	1.1778
0.447	1.34407	1.32667	1.09108	1.46497	1.17373
0.448	1.3393	1.32297	1.08743	1.46193	1.16968
0.449	1.33457	1.31931	1.08379	1.45893	1.16565
0.45	1.32987	1.31568	1.08017	1.45595	1.16165
0.451	1.3252	1.31207	1.07657	1.45301	1.15766
0.452	1.32057	1.3085	1.07299	1.45009	1.1537
0.453	1.31597	1.30496	1.06943	1.44721	1.14975
0.454	1.3114	1.30145	1.06589	1.44436	1.14583
0.455	1.30686	1.29798	1.06237	1.44154	1.14193
0.456	1.30236	1.29453	1.05888	1.43876	1.13805
0.457	1.29789	1.29111	1.0554	1.436	1.13419
0.458	1.29345	1.28773	1.05195	1.43328	1.13035
0.459	1.28905	1.28437	1.04852	1.43059	1.12654
0.46	1.28468	1.28105	1.04511	1.42793	1.12274
0.461	1.28034	1.27776	1.04172	1.4253	1.11897
0.462	1.27603	1.2745	1.03835	1.42271	1.11522
0.463	1.27176	1.27127	1.03501	1.42014	1.1115
0.464	1.26752	1.26807	1.03168	1.41761	1.10779
0.465	1.26332	1.2649	1.02839	1.41512	1.10411
0.466	1.25914	1.26177	1.02511	1.41265	1.10045
0.467	1.255	1.25867	1.02186	1.41022	1.09681
0.468	1.2509	1.25559	1.01862	1.40782	1.09319
0.469	1.24682	1.25255	1.01542	1.40546	1.0896
0.47	1.24278	1.24954	1.01223	1.40313	1.08603
0.471	1.23877	1.24656	1.00907	1.40083	1.08248
0.472	1.2348	1.24362	1.00594	1.39856	1.07895
0.473	1.23086	1.2407	1.00282	1.39632	1.07545
0.474	1.22695	1.23782	0.999735	1.39412	1.07197
0.475	1.22307	1.23496	0.99667	1.39195	1.06851
0.476	1.21923	1.23214	0.993629	1.38982	1.06507
0.477	1.21541	1.22935	0.990613	1.38771	1.06165
0.478	1.21164	1.22659	0.987621	1.38564	1.05826
0.479	1.20789	1.22387	0.984653	1.38361	1.05489
0.48	1.20418	1.22117	0.981711	1.3816	1.05154
0.481	1.2005	1.2185	0.978793	1.37963	1.04821
0.482	1.19685	1.21587	0.9759	1.37769	1.04491
0.483	1.19324	1.21327	0.973032	1.37578	1.04163
0.484	1.18966	1.21069	0.970189	1.3739	1.03837
0.485	1.18611	1.20815	0.967371	1.37206	1.03513
0.486	1.1826	1.20564	0.964578	1.37025	1.03191
0.487	1.17912	1.20316	0.961811	1.36847	1.02871
0.488	1.17567	1.20071	0.95907	1.36672	1.02554
0.489	1.17225	1.1983	0.956354	1.365	1.02238
0.49	1.16887	1.19591	0.953663	1.36332	1.01925
0.491	1.16552	1.19355	0.950999	1.36166	1.01614
0.492	1.1622	1.19123	0.94836	1.36004	1.01305
0.493	1.15891	1.18893	0.945747	1.35845	1.00999
0.494	1.15566	1.18667	0.94316	1.35689	1.00694
0.495	1.15244	1.18443	0.940598	1.35536	1.00391
0.496	1.14925	1.18223	0.938063	1.35386	1.00091
0.497	1.1461	1.18006	0.935555	1.35239	0.99792
0.498	1.14298	1.17791	0.933072	1.35095	0.994956
0.499	1.13989	1.1758	0.930615	1.34954	0.992011
