# Supplementary material for: Evidence accumulation relates to perceptual consciousness and monitoring
Source: Nat Commun. 2021 May 31;12:3261. doi: 10.1038/s41467-021-23540-y (PMC8166835; doi:10.1038/s41467-021-23540-y)
Supplement: Supplementary file 4 — Source Data [file 41467_2021_23540_MOESM4_ESM.zip › Supplementary Data/SFig.3b.xls]

## Sheet: Sheet1
time	hit (q1)	hit (q2)	hit (q3)	hit (q4)	hit (q5)	miss
-0.5	1.10112	1.10828	0.972305	0.978101	1.16409	1.07838
-0.499	1.10065	1.10782	0.972249	0.978544	1.16452	1.0784
-0.498	1.10017	1.10737	0.97219	0.978991	1.16494	1.07843
-0.497	1.09968	1.10693	0.972129	0.979441	1.16537	1.07846
-0.496	1.09918	1.10649	0.972067	0.979895	1.1658	1.07849
-0.495	1.09868	1.10606	0.972003	0.980353	1.16624	1.07852
-0.494	1.09817	1.10564	0.971937	0.980814	1.16667	1.07855
-0.493	1.09765	1.10523	0.97187	0.981279	1.16711	1.07858
-0.492	1.09713	1.10483	0.971802	0.981747	1.16755	1.07861
-0.491	1.09659	1.10443	0.971732	0.982219	1.16799	1.07864
-0.49	1.09606	1.10404	0.971661	0.982694	1.16844	1.07867
-0.489	1.09551	1.10366	0.97159	0.983173	1.16888	1.0787
-0.488	1.09496	1.10329	0.971517	0.983656	1.16933	1.07874
-0.487	1.0944	1.10293	0.971444	0.984142	1.16978	1.07877
-0.486	1.09383	1.10257	0.97137	0.984631	1.17023	1.0788
-0.485	1.09325	1.10222	0.971295	0.985124	1.17068	1.07883
-0.484	1.09267	1.10189	0.97122	0.98562	1.17114	1.07886
-0.483	1.09209	1.10156	0.971145	0.986119	1.17159	1.07889
-0.482	1.09149	1.10124	0.971069	0.986622	1.17205	1.07892
-0.481	1.09089	1.10092	0.970994	0.987128	1.1725	1.07895
-0.48	1.09028	1.10062	0.970918	0.987637	1.17296	1.07898
-0.479	1.08967	1.10033	0.970843	0.98815	1.17341	1.07901
-0.478	1.08905	1.10004	0.970768	0.988666	1.17387	1.07904
-0.477	1.08842	1.09977	0.970693	0.989185	1.17433	1.07908
-0.476	1.08779	1.0995	0.970619	0.989707	1.17479	1.07911
-0.475	1.08715	1.09925	0.970545	0.990233	1.17525	1.07914
-0.474	1.0865	1.099	0.970472	0.990761	1.1757	1.07917
-0.473	1.08585	1.09876	0.9704	0.991293	1.17616	1.0792
-0.472	1.08519	1.09853	0.970329	0.991828	1.17662	1.07923
-0.471	1.08453	1.09831	0.970258	0.992366	1.17707	1.07926
-0.47	1.08386	1.0981	0.970189	0.992907	1.17753	1.07929
-0.469	1.08318	1.0979	0.970121	0.993451	1.17798	1.07932
-0.468	1.0825	1.0977	0.970055	0.993998	1.17844	1.07935
-0.467	1.08181	1.09752	0.96999	0.994548	1.17889	1.07938
-0.466	1.08112	1.09735	0.969926	0.995101	1.17934	1.07941
-0.465	1.08042	1.09718	0.969864	0.995657	1.17979	1.07944
-0.464	1.07972	1.09703	0.969803	0.996216	1.18024	1.07947
-0.463	1.07901	1.09688	0.969744	0.996778	1.18068	1.0795
-0.462	1.07829	1.09675	0.969688	0.997342	1.18113	1.07953
-0.461	1.07757	1.09662	0.969633	0.99791	1.18157	1.07956
-0.46	1.07685	1.0965	0.96958	0.99848	1.18201	1.07959
-0.459	1.07612	1.09639	0.969529	0.999054	1.18245	1.07962
-0.458	1.07538	1.09629	0.969481	0.99963	1.18288	1.07965
-0.457	1.07464	1.0962	0.969435	1.00021	1.18331	1.07968
-0.456	1.0739	1.09612	0.969391	1.00079	1.18374	1.07971
-0.455	1.07315	1.09605	0.96935	1.00138	1.18417	1.07974
-0.454	1.0724	1.09599	0.969311	1.00196	1.18459	1.07976
-0.453	1.07164	1.09594	0.969275	1.00255	1.18501	1.07979
-0.452	1.07087	1.0959	0.969242	1.00315	1.18543	1.07982
-0.451	1.07011	1.09586	0.969211	1.00374	1.18584	1.07985
-0.45	1.06933	1.09584	0.969183	1.00434	1.18625	1.07988
-0.449	1.06856	1.09582	0.969158	1.00494	1.18665	1.07991
-0.448	1.06778	1.09581	0.969137	1.00554	1.18705	1.07993
-0.447	1.06699	1.09581	0.969118	1.00615	1.18745	1.07996
-0.446	1.06621	1.09582	0.969102	1.00676	1.18784	1.07999
-0.445	1.06541	1.09584	0.96909	1.00737	1.18823	1.08002
-0.444	1.06462	1.09587	0.96908	1.00798	1.18862	1.08004
-0.443	1.06382	1.09591	0.969074	1.0086	1.189	1.08007
-0.442	1.06302	1.09595	0.969072	1.00921	1.18937	1.0801
-0.441	1.06221	1.096	0.969072	1.00983	1.18974	1.08013
-0.44	1.0614	1.09607	0.969076	1.01046	1.1901	1.08015
-0.439	1.06059	1.09614	0.969084	1.01108	1.19046	1.08018
-0.438	1.05977	1.09621	0.969095	1.01171	1.19082	1.08021
-0.437	1.05896	1.0963	0.96911	1.01234	1.19116	1.08023
-0.436	1.05813	1.0964	0.969129	1.01297	1.19151	1.08026
-0.435	1.05731	1.0965	0.969151	1.0136	1.19184	1.08029
-0.434	1.05648	1.09661	0.969177	1.01424	1.19217	1.08031
-0.433	1.05565	1.09673	0.969206	1.01488	1.1925	1.08034
-0.432	1.05482	1.09685	0.96924	1.01552	1.19282	1.08036
-0.431	1.05399	1.09699	0.969277	1.01616	1.19313	1.08039
-0.43	1.05315	1.09713	0.969318	1.01681	1.19344	1.08041
-0.429	1.05232	1.09728	0.969363	1.01745	1.19374	1.08044
-0.428	1.05148	1.09744	0.969411	1.0181	1.19403	1.08046
-0.427	1.05063	1.0976	0.969464	1.01875	1.19431	1.08049
-0.426	1.04979	1.09777	0.969521	1.0194	1.19459	1.08051
-0.425	1.04894	1.09795	0.969581	1.02006	1.19487	1.08054
-0.424	1.0481	1.09813	0.969646	1.02071	1.19513	1.08056
-0.423	1.04725	1.09832	0.969714	1.02137	1.19539	1.08059
-0.422	1.0464	1.09852	0.969787	1.02203	1.19564	1.08061
-0.421	1.04555	1.09873	0.969864	1.02269	1.19589	1.08064
-0.42	1.0447	1.09894	0.969944	1.02335	1.19612	1.08066
-0.419	1.04384	1.09915	0.970029	1.02402	1.19635	1.08068
-0.418	1.04299	1.09938	0.970117	1.02468	1.19657	1.08071
-0.417	1.04214	1.09961	0.97021	1.02535	1.19679	1.08073
-0.416	1.04128	1.09984	0.970307	1.02602	1.19699	1.08076
-0.415	1.04042	1.10008	0.970407	1.02669	1.19719	1.08078
-0.414	1.03957	1.10033	0.970512	1.02736	1.19738	1.0808
-0.413	1.03871	1.10058	0.970621	1.02803	1.19756	1.08082
-0.412	1.03786	1.10084	0.970733	1.0287	1.19774	1.08085
-0.411	1.037	1.1011	0.97085	1.02938	1.1979	1.08087
-0.41	1.03614	1.10137	0.970971	1.03005	1.19806	1.08089
-0.409	1.03529	1.10165	0.971095	1.03073	1.19821	1.08091
-0.408	1.03443	1.10192	0.971224	1.03141	1.19835	1.08093
-0.407	1.03357	1.10221	0.971356	1.03208	1.19848	1.08096
-0.406	1.03272	1.10249	0.971493	1.03276	1.19861	1.08098
-0.405	1.03187	1.10279	0.971633	1.03344	1.19872	1.081
-0.404	1.03101	1.10308	0.971777	1.03412	1.19883	1.08102
-0.403	1.03016	1.10338	0.971925	1.0348	1.19893	1.08104
-0.402	1.02931	1.10369	0.972077	1.03548	1.19902	1.08106
-0.401	1.02845	1.10399	0.972233	1.03616	1.1991	1.08108
-0.4	1.0276	1.1043	0.972392	1.03685	1.19917	1.0811
-0.399	1.02676	1.10462	0.972555	1.03753	1.19924	1.08112
-0.398	1.02591	1.10494	0.972721	1.03821	1.19929	1.08114
-0.397	1.02506	1.10526	0.972892	1.03889	1.19934	1.08116
-0.396	1.02422	1.10558	0.973066	1.03958	1.19938	1.08118
-0.395	1.02337	1.10591	0.973243	1.04026	1.19941	1.0812
-0.394	1.02253	1.10624	0.973424	1.04094	1.19943	1.08121
-0.393	1.02169	1.10657	0.973608	1.04162	1.19944	1.08123
-0.392	1.02085	1.10691	0.973796	1.0423	1.19944	1.08125
-0.391	1.02002	1.10725	0.973987	1.04298	1.19943	1.08127
-0.39	1.01919	1.10759	0.974182	1.04367	1.19942	1.08128
-0.389	1.01835	1.10793	0.974379	1.04435	1.1994	1.0813
-0.388	1.01752	1.10827	0.97458	1.04503	1.19936	1.08131
-0.387	1.0167	1.10862	0.974785	1.0457	1.19932	1.08133
-0.386	1.01587	1.10896	0.974992	1.04638	1.19927	1.08135
-0.385	1.01505	1.10931	0.975202	1.04706	1.19921	1.08136
-0.384	1.01423	1.10966	0.975415	1.04774	1.19914	1.08137
-0.383	1.01341	1.11001	0.975632	1.04841	1.19907	1.08139
-0.382	1.0126	1.11036	0.975851	1.04908	1.19898	1.0814
-0.381	1.01179	1.11071	0.976073	1.04976	1.19889	1.08141
-0.38	1.01098	1.11107	0.976298	1.05043	1.19879	1.08143
-0.379	1.01018	1.11142	0.976525	1.0511	1.19867	1.08144
-0.378	1.00937	1.11177	0.976755	1.05176	1.19855	1.08145
-0.377	1.00857	1.11212	0.976988	1.05243	1.19843	1.08146
-0.376	1.00778	1.11248	0.977223	1.0531	1.19829	1.08147
-0.375	1.00698	1.11283	0.977461	1.05376	1.19814	1.08148
-0.374	1.00619	1.11318	0.977701	1.05442	1.19799	1.08149
-0.373	1.00541	1.11353	0.977943	1.05508	1.19783	1.0815
-0.372	1.00462	1.11388	0.978188	1.05573	1.19766	1.08151
-0.371	1.00385	1.11423	0.978435	1.05639	1.19748	1.08151
-0.37	1.00307	1.11458	0.978683	1.05704	1.19729	1.08152
-0.369	1.0023	1.11493	0.978934	1.05769	1.1971	1.08153
-0.368	1.00153	1.11528	0.979187	1.05833	1.1969	1.08153
-0.367	1.00076	1.11562	0.979442	1.05898	1.19669	1.08154
-0.366	1	1.11597	0.979699	1.05962	1.19647	1.08154
-0.365	0.999242	1.11631	0.979958	1.06025	1.19624	1.08154
-0.364	0.998488	1.11665	0.980218	1.06089	1.19601	1.08155
-0.363	0.997737	1.11699	0.98048	1.06152	1.19577	1.08155
-0.362	0.99699	1.11732	0.980743	1.06215	1.19552	1.08155
-0.361	0.996248	1.11766	0.981008	1.06277	1.19527	1.08155
-0.36	0.995508	1.11799	0.981274	1.06339	1.195	1.08155
-0.359	0.994773	1.11832	0.981542	1.06401	1.19473	1.08155
-0.358	0.994042	1.11864	0.981811	1.06462	1.19446	1.08155
-0.357	0.993315	1.11896	0.982081	1.06523	1.19417	1.08154
-0.356	0.992591	1.11928	0.982352	1.06583	1.19388	1.08154
-0.355	0.991872	1.1196	0.982625	1.06644	1.19358	1.08153
-0.354	0.991156	1.11991	0.982898	1.06703	1.19328	1.08153
-0.353	0.990445	1.12022	0.983173	1.06762	1.19297	1.08152
-0.352	0.989737	1.12053	0.983448	1.06821	1.19265	1.08151
-0.351	0.989034	1.12083	0.983724	1.06879	1.19233	1.08151
-0.35	0.988334	1.12113	0.984001	1.06937	1.192	1.0815
-0.349	0.987639	1.12143	0.984278	1.06994	1.19166	1.08149
-0.348	0.986947	1.12172	0.984556	1.07051	1.19132	1.08147
-0.347	0.98626	1.122	0.984835	1.07107	1.19098	1.08146
-0.346	0.985576	1.12228	0.985114	1.07163	1.19062	1.08145
-0.345	0.984896	1.12256	0.985393	1.07218	1.19026	1.08143
-0.344	0.98422	1.12284	0.985673	1.07273	1.1899	1.08142
-0.343	0.983548	1.1231	0.985953	1.07327	1.18953	1.0814
-0.342	0.98288	1.12337	0.986233	1.07381	1.18916	1.08138
-0.341	0.982216	1.12363	0.986514	1.07433	1.18878	1.08136
-0.34	0.981556	1.12388	0.986794	1.07486	1.1884	1.08134
-0.339	0.980899	1.12413	0.987075	1.07537	1.18801	1.08132
-0.338	0.980247	1.12437	0.987356	1.07588	1.18762	1.0813
-0.337	0.979598	1.12461	0.987636	1.07639	1.18722	1.08127
-0.336	0.978953	1.12485	0.987916	1.07689	1.18682	1.08125
-0.335	0.978311	1.12507	0.988197	1.07738	1.18641	1.08122
-0.334	0.977673	1.12529	0.988477	1.07786	1.186	1.08119
-0.333	0.977039	1.12551	0.988756	1.07834	1.18559	1.08116
-0.332	0.976408	1.12572	0.989036	1.07881	1.18517	1.08113
-0.331	0.975781	1.12593	0.989315	1.07927	1.18475	1.0811
-0.33	0.975157	1.12612	0.989593	1.07972	1.18433	1.08107
-0.329	0.974536	1.12632	0.989871	1.08017	1.18391	1.08103
-0.328	0.973919	1.1265	0.990149	1.08061	1.18348	1.081
-0.327	0.973305	1.12668	0.990426	1.08105	1.18304	1.08096
-0.326	0.972695	1.12686	0.990702	1.08147	1.18261	1.08092
-0.325	0.972087	1.12702	0.990978	1.08189	1.18217	1.08088
-0.324	0.971483	1.12719	0.991253	1.0823	1.18173	1.08084
-0.323	0.970881	1.12734	0.991527	1.0827	1.18129	1.0808
-0.322	0.970283	1.12749	0.9918	1.08309	1.18085	1.08075
-0.321	0.969687	1.12763	0.992073	1.08347	1.18041	1.08071
-0.32	0.969095	1.12776	0.992345	1.08385	1.17996	1.08066
-0.319	0.968505	1.12789	0.992616	1.08422	1.17951	1.08061
-0.318	0.967917	1.12801	0.992886	1.08457	1.17906	1.08056
-0.317	0.967333	1.12813	0.993155	1.08492	1.17861	1.08051
-0.316	0.96675	1.12824	0.993424	1.08526	1.17816	1.08045
-0.315	0.966171	1.12834	0.993691	1.08559	1.17771	1.0804
-0.314	0.965593	1.12843	0.993957	1.08592	1.17725	1.08034
-0.313	0.965018	1.12852	0.994223	1.08623	1.1768	1.08028
-0.312	0.964445	1.1286	0.994487	1.08653	1.17635	1.08022
-0.311	0.963874	1.12867	0.99475	1.08682	1.17589	1.08016
-0.31	0.963305	1.12873	0.995013	1.08711	1.17544	1.0801
-0.309	0.962738	1.12879	0.995274	1.08738	1.17499	1.08003
-0.308	0.962173	1.12884	0.995534	1.08765	1.17453	1.07997
-0.307	0.961609	1.12888	0.995793	1.0879	1.17408	1.0799
-0.306	0.961047	1.12892	0.996051	1.08814	1.17363	1.07983
-0.305	0.960487	1.12895	0.996308	1.08838	1.17318	1.07976
-0.304	0.959928	1.12897	0.996564	1.0886	1.17273	1.07969
-0.303	0.95937	1.12898	0.996819	1.08882	1.17228	1.07961
-0.302	0.958814	1.12899	0.997072	1.08902	1.17183	1.07954
-0.301	0.958258	1.12899	0.997325	1.08921	1.17138	1.07946
-0.3	0.957704	1.12898	0.997576	1.08939	1.17094	1.07938
-0.299	0.95715	1.12896	0.997827	1.08956	1.1705	1.0793
-0.298	0.956598	1.12894	0.998076	1.08972	1.17006	1.07921
-0.297	0.956046	1.12891	0.998325	1.08987	1.16962	1.07913
-0.296	0.955495	1.12887	0.998572	1.09001	1.16918	1.07904
-0.295	0.954944	1.12883	0.998819	1.09014	1.16875	1.07896
-0.294	0.954393	1.12877	0.999064	1.09025	1.16832	1.07887
-0.293	0.953843	1.12871	0.999308	1.09036	1.16789	1.07877
-0.292	0.953293	1.12865	0.999552	1.09045	1.16746	1.07868
-0.291	0.952743	1.12857	0.999795	1.09053	1.16704	1.07859
-0.29	0.952193	1.12849	1.00004	1.0906	1.16662	1.07849
-0.289	0.951643	1.1284	1.00028	1.09066	1.1662	1.07839
-0.288	0.951092	1.1283	1.00052	1.09071	1.16579	1.07829
-0.287	0.950541	1.1282	1.00076	1.09074	1.16538	1.07819
-0.286	0.94999	1.12808	1.001	1.09076	1.16497	1.07809
-0.285	0.949438	1.12796	1.00123	1.09077	1.16457	1.07798
-0.284	0.948885	1.12784	1.00147	1.09077	1.16417	1.07787
-0.283	0.948332	1.1277	1.00171	1.09076	1.16378	1.07777
-0.282	0.947777	1.12756	1.00194	1.09074	1.16339	1.07766
-0.281	0.947222	1.12741	1.00218	1.0907	1.163	1.07754
-0.28	0.946665	1.12726	1.00241	1.09065	1.16262	1.07743
-0.279	0.946107	1.1271	1.00265	1.09059	1.16225	1.07731
-0.278	0.945548	1.12693	1.00288	1.09051	1.16187	1.0772
-0.277	0.944987	1.12675	1.00312	1.09043	1.16151	1.07708
-0.276	0.944425	1.12657	1.00335	1.09033	1.16115	1.07696
-0.275	0.943861	1.12638	1.00358	1.09022	1.16079	1.07684
-0.274	0.943295	1.12618	1.00382	1.09009	1.16044	1.07671
-0.273	0.942728	1.12597	1.00405	1.08995	1.16009	1.07659
-0.272	0.942158	1.12576	1.00428	1.0898	1.15975	1.07646
-0.271	0.941586	1.12554	1.00451	1.08964	1.15941	1.07633
-0.27	0.941012	1.12532	1.00475	1.08947	1.15908	1.0762
-0.269	0.940435	1.12509	1.00498	1.08928	1.15876	1.07607
-0.268	0.939857	1.12485	1.00521	1.08908	1.15844	1.07594
-0.267	0.939275	1.1246	1.00545	1.08887	1.15813	1.0758
-0.266	0.938691	1.12435	1.00568	1.08864	1.15782	1.07566
-0.265	0.938105	1.12409	1.00592	1.0884	1.15752	1.07553
-0.264	0.937515	1.12383	1.00615	1.08815	1.15722	1.07539
-0.263	0.936923	1.12356	1.00639	1.08788	1.15693	1.07525
-0.262	0.936327	1.12328	1.00662	1.08761	1.15665	1.0751
-0.261	0.935729	1.123	1.00686	1.08732	1.15637	1.07496
-0.26	0.935127	1.12271	1.0071	1.08701	1.1561	1.07481
-0.259	0.934522	1.12242	1.00734	1.0867	1.15584	1.07467
-0.258	0.933914	1.12212	1.00758	1.08637	1.15558	1.07452
-0.257	0.933302	1.12181	1.00782	1.08602	1.15533	1.07437
-0.256	0.932687	1.1215	1.00806	1.08567	1.15508	1.07421
-0.255	0.932068	1.12118	1.0083	1.0853	1.15485	1.07406
-0.254	0.931445	1.12085	1.00855	1.08492	1.15462	1.07391
-0.253	0.930819	1.12052	1.0088	1.08452	1.15439	1.07375
-0.252	0.930188	1.12019	1.00904	1.08411	1.15417	1.07359
-0.251	0.929554	1.11985	1.00929	1.08369	1.15396	1.07344
-0.25	0.928916	1.1195	1.00954	1.08326	1.15376	1.07328
-0.249	0.928274	1.11915	1.0098	1.08281	1.15356	1.07311
-0.248	0.927627	1.11879	1.01005	1.08235	1.15337	1.07295
-0.247	0.926977	1.11843	1.01031	1.08188	1.15319	1.07279
-0.246	0.926322	1.11806	1.01057	1.08139	1.15301	1.07262
-0.245	0.925663	1.11769	1.01083	1.08089	1.15284	1.07246
-0.244	0.924999	1.11731	1.01109	1.08038	1.15268	1.07229
-0.243	0.924331	1.11693	1.01136	1.07986	1.15252	1.07212
-0.242	0.923659	1.11654	1.01163	1.07932	1.15237	1.07195
-0.241	0.922982	1.11615	1.0119	1.07877	1.15223	1.07178
-0.24	0.9223	1.11576	1.01217	1.07821	1.15209	1.0716
-0.239	0.921614	1.11536	1.01245	1.07763	1.15196	1.07143
-0.238	0.920922	1.11495	1.01273	1.07704	1.15184	1.07126
-0.237	0.920227	1.11454	1.01301	1.07644	1.15173	1.07108
-0.236	0.919526	1.11413	1.01329	1.07582	1.15162	1.0709
-0.235	0.918821	1.11371	1.01358	1.0752	1.15152	1.07072
-0.234	0.91811	1.11329	1.01388	1.07456	1.15142	1.07055
-0.233	0.917395	1.11286	1.01417	1.07391	1.15134	1.07037
-0.232	0.916675	1.11243	1.01447	1.07324	1.15126	1.07018
-0.231	0.91595	1.112	1.01477	1.07257	1.15118	1.07
-0.23	0.91522	1.11156	1.01508	1.07188	1.15112	1.06982
-0.229	0.914485	1.11112	1.01539	1.07118	1.15105	1.06963
-0.228	0.913745	1.11067	1.0157	1.07046	1.151	1.06945
-0.227	0.913	1.11023	1.01602	1.06974	1.15095	1.06926
-0.226	0.91225	1.10977	1.01634	1.069	1.15091	1.06908
-0.225	0.911495	1.10932	1.01667	1.06825	1.15088	1.06889
-0.224	0.910735	1.10886	1.017	1.06749	1.15085	1.0687
-0.223	0.909969	1.1084	1.01733	1.06671	1.15083	1.06851
-0.222	0.909199	1.10793	1.01767	1.06593	1.15081	1.06832
-0.221	0.908423	1.10746	1.01801	1.06513	1.1508	1.06813
-0.22	0.907643	1.10699	1.01836	1.06432	1.1508	1.06794
-0.219	0.906857	1.10652	1.01872	1.0635	1.1508	1.06774
-0.218	0.906067	1.10604	1.01907	1.06267	1.15081	1.06755
-0.217	0.905271	1.10556	1.01944	1.06182	1.15082	1.06736
-0.216	0.90447	1.10508	1.0198	1.06097	1.15084	1.06716
-0.215	0.903664	1.1046	1.02018	1.0601	1.15087	1.06697
-0.214	0.902854	1.10411	1.02056	1.05922	1.1509	1.06677
-0.213	0.902038	1.10362	1.02094	1.05833	1.15094	1.06657
-0.212	0.901217	1.10313	1.02133	1.05743	1.15098	1.06638
-0.211	0.900392	1.10263	1.02172	1.05652	1.15103	1.06618
-0.21	0.899561	1.10214	1.02212	1.0556	1.15108	1.06598
-0.209	0.898726	1.10164	1.02253	1.05467	1.15114	1.06578
-0.208	0.897886	1.10114	1.02294	1.05373	1.1512	1.06558
-0.207	0.897041	1.10063	1.02336	1.05277	1.15127	1.06538
-0.206	0.896191	1.10013	1.02378	1.05181	1.15135	1.06518
-0.205	0.895336	1.09962	1.02421	1.05084	1.15142	1.06498
-0.204	0.894477	1.09911	1.02465	1.04985	1.1515	1.06478
-0.203	0.893614	1.0986	1.02509	1.04886	1.15159	1.06458
-0.202	0.892746	1.09809	1.02553	1.04785	1.15168	1.06437
-0.201	0.891873	1.09758	1.02599	1.04684	1.15178	1.06417
-0.2	0.890996	1.09706	1.02645	1.04582	1.15188	1.06397
-0.199	0.890114	1.09655	1.02692	1.04478	1.15198	1.06376
-0.198	0.889228	1.09603	1.02739	1.04374	1.15209	1.06356
-0.197	0.888338	1.09551	1.02787	1.04269	1.1522	1.06335
-0.196	0.887444	1.09499	1.02836	1.04163	1.15231	1.06315
-0.195	0.886545	1.09447	1.02885	1.04056	1.15243	1.06294
-0.194	0.885643	1.09394	1.02935	1.03948	1.15255	1.06274
-0.193	0.884736	1.09342	1.02986	1.03839	1.15267	1.06253
-0.192	0.883826	1.09289	1.03037	1.03729	1.1528	1.06232
-0.191	0.882911	1.09237	1.03089	1.03619	1.15293	1.06212
-0.19	0.881993	1.09184	1.03142	1.03507	1.15306	1.06191
-0.189	0.881072	1.09131	1.03195	1.03395	1.15319	1.0617
-0.188	0.880147	1.09078	1.03249	1.03282	1.15333	1.0615
-0.187	0.879218	1.09025	1.03304	1.03168	1.15347	1.06129
-0.186	0.878286	1.08972	1.0336	1.03053	1.15361	1.06108
-0.185	0.877351	1.08919	1.03416	1.02938	1.15375	1.06087
-0.184	0.876412	1.08865	1.03473	1.02822	1.15389	1.06066
-0.183	0.87547	1.08812	1.03531	1.02705	1.15404	1.06045
-0.182	0.874526	1.08758	1.03589	1.02587	1.15419	1.06024
-0.181	0.873578	1.08705	1.03649	1.02468	1.15434	1.06003
-0.18	0.872628	1.08651	1.03709	1.02349	1.15448	1.05982
-0.179	0.871674	1.08598	1.03769	1.02229	1.15464	1.05961
-0.178	0.870719	1.08544	1.03831	1.02109	1.15479	1.0594
-0.177	0.86976	1.0849	1.03893	1.01987	1.15494	1.05919
-0.176	0.8688	1.08437	1.03956	1.01866	1.15509	1.05898
-0.175	0.867837	1.08383	1.04019	1.01743	1.15524	1.05877
-0.174	0.866872	1.08329	1.04084	1.0162	1.1554	1.05856
-0.173	0.865905	1.08275	1.04149	1.01496	1.15555	1.05835
-0.172	0.864936	1.08221	1.04215	1.01372	1.1557	1.05813
-0.171	0.863965	1.08167	1.04282	1.01247	1.15585	1.05792
-0.17	0.862992	1.08113	1.04349	1.01121	1.156	1.05771
-0.169	0.862018	1.08059	1.04417	1.00995	1.15616	1.0575
-0.168	0.861042	1.08005	1.04486	1.00869	1.1563	1.05728
-0.167	0.860065	1.07951	1.04556	1.00741	1.15645	1.05707
-0.166	0.859087	1.07897	1.04626	1.00614	1.1566	1.05686
-0.165	0.858107	1.07843	1.04698	1.00486	1.15675	1.05664
-0.164	0.857127	1.07789	1.0477	1.00357	1.15689	1.05643
-0.163	0.856146	1.07734	1.04842	1.00228	1.15703	1.05621
-0.162	0.855164	1.0768	1.04916	1.00098	1.15718	1.056
-0.161	0.854181	1.07626	1.0499	0.999684	1.15731	1.05578
-0.16	0.853198	1.07572	1.05065	0.99838	1.15745	1.05557
-0.159	0.852215	1.07517	1.0514	0.997072	1.15759	1.05535
-0.158	0.851231	1.07463	1.05217	0.99576	1.15772	1.05514
-0.157	0.850248	1.07409	1.05294	0.994445	1.15785	1.05492
-0.156	0.849264	1.07354	1.05372	0.993126	1.15797	1.0547
-0.155	0.848281	1.073	1.0545	0.991803	1.1581	1.05448
-0.154	0.847298	1.07245	1.0553	0.990477	1.15822	1.05427
-0.153	0.846315	1.07191	1.0561	0.989149	1.15833	1.05405
-0.152	0.845333	1.07137	1.0569	0.987817	1.15845	1.05383
-0.151	0.844351	1.07082	1.05772	0.986482	1.15856	1.05361
-0.15	0.84337	1.07028	1.05854	0.985145	1.15866	1.05339
-0.149	0.84239	1.06973	1.05937	0.983805	1.15877	1.05317
-0.148	0.841412	1.06918	1.0602	0.982463	1.15887	1.05295
-0.147	0.840434	1.06864	1.06104	0.981119	1.15896	1.05273
-0.146	0.839458	1.06809	1.06189	0.979773	1.15905	1.05251
-0.145	0.838483	1.06755	1.06275	0.978424	1.15913	1.05229
-0.144	0.83751	1.067	1.06361	0.977074	1.15922	1.05207
-0.143	0.836539	1.06645	1.06448	0.975723	1.15929	1.05184
-0.142	0.835569	1.0659	1.06535	0.97437	1.15936	1.05162
-0.141	0.834602	1.06535	1.06624	0.973015	1.15943	1.0514
-0.14	0.833637	1.06481	1.06712	0.97166	1.15949	1.05117
-0.139	0.832673	1.06426	1.06802	0.970303	1.15955	1.05095
-0.138	0.831713	1.06371	1.06892	0.968946	1.1596	1.05072
-0.137	0.830755	1.06316	1.06982	0.967588	1.15964	1.05049
-0.136	0.829799	1.06261	1.07074	0.966229	1.15968	1.05027
-0.135	0.828846	1.06206	1.07165	0.96487	1.15971	1.05004
-0.134	0.827896	1.0615	1.07258	0.96351	1.15974	1.04981
-0.133	0.826949	1.06095	1.07351	0.962151	1.15976	1.04958
-0.132	0.826006	1.0604	1.07444	0.960791	1.15978	1.04935
-0.131	0.825065	1.05985	1.07539	0.959432	1.15979	1.04912
-0.13	0.824128	1.05929	1.07633	0.958073	1.15979	1.04889
-0.129	0.823194	1.05874	1.07728	0.956714	1.15979	1.04865
-0.128	0.822264	1.05818	1.07824	0.955356	1.15978	1.04842
-0.127	0.821338	1.05762	1.0792	0.953999	1.15976	1.04819
-0.126	0.820415	1.05707	1.08017	0.952642	1.15974	1.04795
-0.125	0.819497	1.05651	1.08114	0.951286	1.15971	1.04771
-0.124	0.818582	1.05595	1.08212	0.949932	1.15967	1.04748
-0.123	0.817672	1.05539	1.0831	0.948579	1.15963	1.04724
-0.122	0.816766	1.05483	1.08409	0.947227	1.15958	1.047
-0.121	0.815865	1.05427	1.08508	0.945876	1.15952	1.04676
-0.12	0.814967	1.0537	1.08607	0.944528	1.15945	1.04651
-0.119	0.814075	1.05314	1.08707	0.943181	1.15938	1.04627
-0.118	0.813187	1.05257	1.08807	0.941836	1.1593	1.04603
-0.117	0.812305	1.05201	1.08908	0.940493	1.15922	1.04578
-0.116	0.811427	1.05144	1.09009	0.939152	1.15912	1.04554
-0.115	0.810554	1.05087	1.0911	0.937813	1.15902	1.04529
-0.114	0.809686	1.0503	1.09212	0.936477	1.15891	1.04504
-0.113	0.808824	1.04973	1.09314	0.935144	1.15879	1.04479
-0.112	0.807967	1.04915	1.09416	0.933813	1.15867	1.04454
-0.111	0.807115	1.04858	1.09519	0.932484	1.15854	1.04428
-0.11	0.806269	1.048	1.09622	0.931159	1.1584	1.04403
-0.109	0.805428	1.04742	1.09725	0.929837	1.15825	1.04378
-0.108	0.804593	1.04684	1.09828	0.928517	1.15809	1.04352
-0.107	0.803764	1.04626	1.09932	0.927201	1.15793	1.04326
-0.106	0.802941	1.04568	1.10036	0.925889	1.15776	1.043
-0.105	0.802124	1.04509	1.1014	0.92458	1.15758	1.04274
-0.104	0.801312	1.04451	1.10245	0.923274	1.15739	1.04248
-0.103	0.800507	1.04392	1.10349	0.921972	1.1572	1.04221
-0.102	0.799708	1.04333	1.10454	0.920674	1.157	1.04195
-0.101	0.798915	1.04274	1.10559	0.91938	1.15679	1.04168
-0.1	0.798129	1.04214	1.10664	0.91809	1.15657	1.04141
-0.099	0.797349	1.04155	1.10769	0.916803	1.15634	1.04114
-0.098	0.796575	1.04095	1.10874	0.915522	1.15611	1.04087
-0.097	0.795808	1.04035	1.10979	0.914244	1.15586	1.0406
-0.096	0.795048	1.03974	1.11085	0.912971	1.15561	1.04032
-0.095	0.794294	1.03914	1.1119	0.911702	1.15536	1.04004
-0.094	0.793547	1.03853	1.11296	0.910438	1.15509	1.03976
-0.093	0.792807	1.03792	1.11401	0.909178	1.15482	1.03948
-0.092	0.792074	1.03731	1.11507	0.907924	1.15453	1.0392
-0.091	0.791347	1.0367	1.11612	0.906674	1.15425	1.03892
-0.09	0.790627	1.03608	1.11717	0.905429	1.15395	1.03863
-0.089	0.789915	1.03546	1.11823	0.904189	1.15364	1.03835
-0.088	0.789209	1.03484	1.11928	0.902955	1.15333	1.03806
-0.087	0.788511	1.03421	1.12033	0.901725	1.15301	1.03777
-0.086	0.787819	1.03358	1.12138	0.900501	1.15268	1.03747
-0.085	0.787135	1.03295	1.12243	0.899282	1.15235	1.03718
-0.084	0.786458	1.03232	1.12348	0.898069	1.152	1.03688
-0.083	0.785788	1.03168	1.12453	0.896861	1.15165	1.03658
-0.082	0.785125	1.03104	1.12557	0.895659	1.15129	1.03628
-0.081	0.78447	1.0304	1.12662	0.894463	1.15093	1.03598
-0.08	0.783821	1.02976	1.12766	0.893272	1.15056	1.03568
-0.079	0.783181	1.02911	1.1287	0.892087	1.15017	1.03537
-0.078	0.782547	1.02846	1.12973	0.890908	1.14979	1.03506
-0.077	0.781921	1.0278	1.13077	0.889735	1.14939	1.03475
-0.076	0.781302	1.02714	1.1318	0.888568	1.14899	1.03444
-0.075	0.780691	1.02648	1.13282	0.887407	1.14858	1.03413
-0.074	0.780087	1.02582	1.13385	0.886253	1.14817	1.03381
-0.073	0.779491	1.02515	1.13487	0.885105	1.14774	1.0335
-0.072	0.778902	1.02448	1.13589	0.883962	1.14732	1.03318
-0.071	0.778321	1.02381	1.1369	0.882827	1.14688	1.03286
-0.07	0.777747	1.02313	1.13791	0.881697	1.14644	1.03253
-0.069	0.77718	1.02245	1.13892	0.880574	1.14599	1.03221
-0.068	0.776621	1.02176	1.13992	0.879458	1.14553	1.03188
-0.067	0.776069	1.02107	1.14092	0.878348	1.14507	1.03155
-0.066	0.775525	1.02038	1.14191	0.877245	1.1446	1.03122
-0.065	0.774988	1.01968	1.1429	0.876149	1.14413	1.03089
-0.064	0.774459	1.01898	1.14388	0.875059	1.14365	1.03055
-0.063	0.773937	1.01828	1.14486	0.873976	1.14316	1.03022
-0.062	0.773423	1.01757	1.14583	0.8729	1.14267	1.02988
-0.061	0.772916	1.01686	1.1468	0.871831	1.14217	1.02954
-0.06	0.772417	1.01615	1.14776	0.870768	1.14167	1.0292
-0.059	0.771925	1.01543	1.14871	0.869713	1.14116	1.02885
-0.058	0.77144	1.0147	1.14966	0.868665	1.14065	1.02851
-0.057	0.770963	1.01398	1.1506	0.867623	1.14013	1.02816
-0.056	0.770493	1.01325	1.15154	0.866589	1.1396	1.02781
-0.055	0.77003	1.01251	1.15247	0.865562	1.13907	1.02746
-0.054	0.769575	1.01177	1.15339	0.864542	1.13854	1.02711
-0.053	0.769127	1.01103	1.15431	0.863529	1.138	1.02675
-0.052	0.768686	1.01028	1.15521	0.862523	1.13746	1.0264
-0.051	0.768253	1.00953	1.15612	0.861525	1.13691	1.02604
-0.05	0.767826	1.00877	1.15701	0.860533	1.13635	1.02568
-0.049	0.767407	1.00801	1.1579	0.85955	1.1358	1.02532
-0.048	0.766995	1.00725	1.15877	0.858573	1.13523	1.02495
-0.047	0.76659	1.00648	1.15964	0.857604	1.13467	1.02459
-0.046	0.766193	1.00571	1.16051	0.856642	1.1341	1.02422
-0.045	0.765802	1.00493	1.16136	0.855688	1.13352	1.02386
-0.044	0.765418	1.00415	1.1622	0.85474	1.13295	1.02349
-0.043	0.765042	1.00336	1.16304	0.853801	1.13236	1.02312
-0.042	0.764672	1.00257	1.16387	0.852869	1.13178	1.02275
-0.041	0.764309	1.00178	1.16469	0.851944	1.13119	1.02237
-0.04	0.763953	1.00098	1.1655	0.851027	1.1306	1.022
-0.039	0.763604	1.00017	1.1663	0.850117	1.13	1.02162
-0.038	0.763261	0.999365	1.16709	0.849215	1.12941	1.02125
-0.037	0.762925	0.998553	1.16787	0.848321	1.12881	1.02087
-0.036	0.762596	0.997736	1.16864	0.847434	1.1282	1.02049
-0.035	0.762274	0.996915	1.1694	0.846554	1.1276	1.02011
-0.034	0.761958	0.996089	1.17015	0.845682	1.12699	1.01973
-0.033	0.761649	0.995259	1.17089	0.844818	1.12638	1.01934
-0.032	0.761346	0.994424	1.17162	0.843961	1.12576	1.01896
-0.031	0.761049	0.993585	1.17234	0.843112	1.12515	1.01858
-0.03	0.760759	0.992742	1.17305	0.842271	1.12453	1.01819
-0.029	0.760476	0.991894	1.17375	0.841437	1.12391	1.0178
-0.028	0.760199	0.991041	1.17443	0.840611	1.12329	1.01742
-0.027	0.759928	0.990185	1.17511	0.839792	1.12267	1.01703
-0.026	0.759663	0.989323	1.17577	0.838981	1.12204	1.01664
-0.025	0.759404	0.988458	1.17642	0.838178	1.12141	1.01625
-0.024	0.759152	0.987588	1.17707	0.837382	1.12079	1.01586
-0.023	0.758905	0.986713	1.17769	0.836594	1.12016	1.01547
-0.022	0.758665	0.985835	1.17831	0.835814	1.11953	1.01508
-0.021	0.75843	0.984952	1.17892	0.835041	1.1189	1.01469
-0.02	0.758202	0.984064	1.17951	0.834276	1.11827	1.0143
-0.019	0.757979	0.983172	1.18009	0.833519	1.11764	1.01391
-0.018	0.757763	0.982276	1.18066	0.832769	1.117	1.01351
-0.017	0.757552	0.981376	1.18121	0.832027	1.11637	1.01312
-0.016	0.757346	0.980472	1.18176	0.831293	1.11574	1.01273
-0.015	0.757147	0.979563	1.18229	0.830566	1.1151	1.01234
-0.014	0.756953	0.97865	1.1828	0.829847	1.11447	1.01194
-0.013	0.756764	0.977733	1.18331	0.829135	1.11384	1.01155
-0.012	0.756581	0.976812	1.1838	0.828432	1.1132	1.01116
-0.011	0.756404	0.975887	1.18428	0.827736	1.11257	1.01077
-0.01	0.756232	0.974958	1.18474	0.827047	1.11194	1.01038
-0.009	0.756066	0.974024	1.18519	0.826366	1.1113	1.00999
-0.008	0.755905	0.973087	1.18563	0.825693	1.11067	1.0096
-0.007	0.755749	0.972146	1.18605	0.825027	1.11004	1.00921
-0.006	0.755598	0.971202	1.18646	0.824369	1.10941	1.00882
-0.005	0.755453	0.970253	1.18686	0.823719	1.10878	1.00843
-0.004	0.755313	0.9693	1.18724	0.823076	1.10815	1.00804
-0.003	0.755178	0.968344	1.18761	0.82244	1.10752	1.00765
-0.002	0.755048	0.967385	1.18796	0.821813	1.10689	1.00727
-0.001	0.754923	0.966421	1.1883	0.821193	1.10627	1.00688
0	0.754804	0.965454	1.18862	0.82058	1.10564	1.0065
0.001	0.754689	0.964484	1.18893	0.819975	1.10502	1.00611
0.002	0.754579	0.96351	1.18923	0.819378	1.1044	1.00573
0.003	0.754474	0.962533	1.18951	0.818788	1.10378	1.00535
0.004	0.754375	0.961553	1.18978	0.818205	1.10316	1.00497
0.005	0.75428	0.960569	1.19003	0.817631	1.10254	1.00459
0.006	0.754189	0.959583	1.19026	0.817063	1.10193	1.00422
0.007	0.754104	0.958593	1.19048	0.816503	1.10131	1.00384
0.008	0.754023	0.9576	1.19069	0.815951	1.1007	1.00347
0.009	0.753948	0.956605	1.19088	0.815406	1.10009	1.0031
0.01	0.753877	0.955606	1.19106	0.814869	1.09948	1.00273
0.011	0.75381	0.954605	1.19122	0.814339	1.09888	1.00236
0.012	0.753749	0.953601	1.19136	0.813817	1.09828	1.00199
0.013	0.753692	0.952595	1.19149	0.813302	1.09768	1.00163
0.014	0.753639	0.951586	1.19161	0.812794	1.09708	1.00127
0.015	0.753592	0.950575	1.19171	0.812294	1.09648	1.00091
0.016	0.753549	0.949562	1.19179	0.811801	1.09589	1.00055
0.017	0.75351	0.948546	1.19186	0.811316	1.0953	1.0002
0.018	0.753476	0.947528	1.19191	0.810838	1.09471	0.999845
0.019	0.753447	0.946508	1.19195	0.810368	1.09412	0.999495
0.02	0.753423	0.945487	1.19197	0.809905	1.09354	0.999148
0.021	0.753402	0.944463	1.19198	0.809449	1.09296	0.998803
0.022	0.753387	0.943438	1.19197	0.809001	1.09238	0.998461
0.023	0.753376	0.942411	1.19194	0.80856	1.09181	0.998122
0.024	0.75337	0.941383	1.1919	0.808126	1.09123	0.997786
0.025	0.753368	0.940353	1.19185	0.8077	1.09066	0.997453
0.026	0.753371	0.939322	1.19178	0.807281	1.0901	0.997123
0.027	0.753378	0.93829	1.19169	0.80687	1.08953	0.996796
0.028	0.75339	0.937257	1.19158	0.806466	1.08897	0.996473
0.029	0.753407	0.936223	1.19146	0.806069	1.08842	0.996152
0.03	0.753428	0.935188	1.19133	0.805679	1.08786	0.995835
0.031	0.753454	0.934152	1.19118	0.805297	1.08731	0.995522
0.032	0.753484	0.933116	1.19101	0.804922	1.08677	0.995212
0.033	0.753519	0.93208	1.19083	0.804555	1.08622	0.994905
0.034	0.753559	0.931043	1.19063	0.804194	1.08568	0.994602
0.035	0.753604	0.930006	1.19041	0.803841	1.08514	0.994303
0.036	0.753653	0.928969	1.19018	0.803496	1.08461	0.994008
0.037	0.753707	0.927932	1.18994	0.803157	1.08408	0.993716
0.038	0.753766	0.926896	1.18968	0.802826	1.08355	0.993428
0.039	0.75383	0.925859	1.1894	0.802502	1.08302	0.993145
0.04	0.753899	0.924824	1.18911	0.802186	1.0825	0.992865
0.041	0.753972	0.923789	1.1888	0.801876	1.08198	0.992589
0.042	0.754051	0.922754	1.18848	0.801574	1.08147	0.992318
0.043	0.754134	0.921721	1.18814	0.801279	1.08096	0.992051
0.044	0.754222	0.920689	1.18778	0.800992	1.08045	0.991788
0.045	0.754316	0.919658	1.18741	0.800711	1.07995	0.99153
0.046	0.754415	0.918628	1.18703	0.800438	1.07945	0.991276
0.047	0.754518	0.9176	1.18663	0.800172	1.07895	0.991026
0.048	0.754628	0.916573	1.18621	0.799914	1.07845	0.990781
0.049	0.754742	0.915549	1.18578	0.799663	1.07796	0.99054
0.05	0.754862	0.914526	1.18534	0.799419	1.07748	0.990305
0.051	0.754987	0.913505	1.18487	0.799182	1.07699	0.990073
0.052	0.755117	0.912487	1.1844	0.798952	1.07651	0.989847
0.053	0.755254	0.911471	1.18391	0.79873	1.07603	0.989625
0.054	0.755395	0.910458	1.1834	0.798515	1.07556	0.989409
0.055	0.755543	0.909448	1.18288	0.798307	1.07509	0.989197
0.056	0.755696	0.908441	1.18235	0.798106	1.07462	0.98899
0.057	0.755855	0.907436	1.1818	0.797913	1.07416	0.988788
0.058	0.75602	0.906435	1.18123	0.797727	1.0737	0.988591
0.059	0.756191	0.905438	1.18065	0.797548	1.07324	0.988399
0.06	0.756368	0.904444	1.18006	0.797376	1.07279	0.988213
0.061	0.756551	0.903453	1.17945	0.797212	1.07234	0.988031
0.062	0.75674	0.902467	1.17883	0.797055	1.07189	0.987855
0.063	0.756936	0.901485	1.1782	0.796905	1.07145	0.987684
0.064	0.757138	0.900507	1.17755	0.796763	1.07101	0.987518
0.065	0.757347	0.899534	1.17688	0.796628	1.07057	0.987357
0.066	0.757562	0.898565	1.17621	0.7965	1.07014	0.987202
0.067	0.757785	0.897601	1.17552	0.796379	1.06971	0.987052
0.068	0.758013	0.896643	1.17481	0.796266	1.06928	0.986907
0.069	0.758249	0.895689	1.1741	0.796159	1.06885	0.986768
0.07	0.758492	0.89474	1.17336	0.796061	1.06843	0.986635
0.071	0.758742	0.893797	1.17262	0.795969	1.06801	0.986506
0.072	0.759	0.89286	1.17186	0.795885	1.0676	0.986384
0.073	0.759265	0.891929	1.1711	0.795808	1.06719	0.986267
0.074	0.759537	0.891004	1.17031	0.795738	1.06678	0.986155
0.075	0.759817	0.890085	1.16952	0.795676	1.06637	0.986049
0.076	0.760104	0.889173	1.16871	0.795621	1.06597	0.985948
0.077	0.7604	0.888267	1.16789	0.795574	1.06557	0.985853
0.078	0.760704	0.887368	1.16706	0.795534	1.06517	0.985764
0.079	0.761016	0.886476	1.16622	0.795501	1.06478	0.98568
0.08	0.761336	0.885591	1.16536	0.795475	1.06439	0.985602
0.081	0.761664	0.884713	1.16449	0.795457	1.064	0.985529
0.082	0.762001	0.883844	1.16362	0.795446	1.06361	0.985462
0.083	0.762347	0.882981	1.16273	0.795443	1.06323	0.985401
0.084	0.762702	0.882127	1.16182	0.795447	1.06285	0.985345
0.085	0.763065	0.881281	1.16091	0.795458	1.06247	0.985295
0.086	0.763438	0.880444	1.15999	0.795477	1.0621	0.98525
0.087	0.76382	0.879614	1.15905	0.795503	1.06172	0.985211
0.088	0.764212	0.878794	1.15811	0.795537	1.06135	0.985178
0.089	0.764613	0.877982	1.15715	0.795578	1.06099	0.98515
0.09	0.765024	0.87718	1.15619	0.795627	1.06062	0.985128
0.091	0.765446	0.876387	1.15521	0.795683	1.06026	0.985112
0.092	0.765877	0.875603	1.15423	0.795746	1.0599	0.985101
0.093	0.766318	0.874829	1.15323	0.795817	1.05954	0.985095
0.094	0.76677	0.874065	1.15223	0.795895	1.05918	0.985095
0.095	0.767232	0.873311	1.15121	0.795981	1.05883	0.985101
0.096	0.767705	0.872567	1.15019	0.796074	1.05848	0.985112
0.097	0.76819	0.871834	1.14916	0.796175	1.05813	0.985129
0.098	0.768685	0.871111	1.14811	0.796283	1.05778	0.985151
0.099	0.769192	0.870399	1.14706	0.796399	1.05744	0.985179
0.1	0.76971	0.869698	1.14601	0.796523	1.0571	0.985212
0.101	0.77024	0.869009	1.14494	0.796654	1.05675	0.98525
0.102	0.770782	0.868331	1.14386	0.796792	1.05642	0.985294
0.103	0.771336	0.867664	1.14278	0.796938	1.05608	0.985343
0.104	0.771902	0.867009	1.14169	0.797091	1.05574	0.985398
0.105	0.772481	0.866367	1.14059	0.797253	1.05541	0.985458
0.106	0.773073	0.865736	1.13948	0.797421	1.05508	0.985523
0.107	0.773677	0.865118	1.13837	0.797597	1.05475	0.985593
0.108	0.774295	0.864513	1.13725	0.797781	1.05442	0.985668
0.109	0.774926	0.863921	1.13612	0.797973	1.05409	0.985749
0.11	0.77557	0.863341	1.13499	0.798172	1.05377	0.985835
0.111	0.776228	0.862775	1.13384	0.798378	1.05345	0.985925
0.112	0.7769	0.862222	1.1327	0.798592	1.05312	0.986021
0.113	0.777586	0.861682	1.13154	0.798814	1.0528	0.986122
0.114	0.778287	0.861157	1.13039	0.799044	1.05248	0.986227
0.115	0.779002	0.860645	1.12922	0.799281	1.05217	0.986338
0.116	0.779732	0.860148	1.12805	0.799526	1.05185	0.986453
0.117	0.780477	0.859665	1.12687	0.799778	1.05154	0.986574
0.118	0.781238	0.859197	1.12569	0.800038	1.05122	0.986698
0.119	0.782014	0.858743	1.12451	0.800306	1.05091	0.986828
0.12	0.782805	0.858305	1.12331	0.800581	1.0506	0.986962
0.121	0.783613	0.857881	1.12212	0.800864	1.05029	0.987101
0.122	0.784437	0.857474	1.12092	0.801155	1.04998	0.987245
0.123	0.785277	0.857081	1.11971	0.801453	1.04967	0.987392
0.124	0.786134	0.856705	1.11851	0.801759	1.04936	0.987545
0.125	0.787008	0.856344	1.11729	0.802073	1.04905	0.987702
0.126	0.7879	0.856	1.11608	0.802394	1.04875	0.987862
0.127	0.788808	0.855671	1.11486	0.802723	1.04844	0.988028
0.128	0.789735	0.85536	1.11363	0.80306	1.04814	0.988197
0.129	0.790679	0.855065	1.11241	0.803405	1.04783	0.988371
0.13	0.791642	0.854787	1.11118	0.803757	1.04753	0.988548
0.131	0.792623	0.854527	1.10994	0.804117	1.04723	0.98873
0.132	0.793622	0.854283	1.10871	0.804484	1.04693	0.988916
0.133	0.794641	0.854058	1.10747	0.80486	1.04662	0.989105
0.134	0.795679	0.85385	1.10623	0.805243	1.04632	0.989299
0.135	0.796737	0.85366	1.10499	0.805633	1.04602	0.989496
0.136	0.797814	0.853488	1.10375	0.806031	1.04572	0.989697
0.137	0.798912	0.853334	1.1025	0.806438	1.04542	0.989901
0.138	0.800029	0.853199	1.10125	0.806851	1.04512	0.990109
0.139	0.801168	0.853083	1.10001	0.807273	1.04482	0.99032
0.14	0.802327	0.852985	1.09875	0.807702	1.04452	0.990535
0.141	0.803507	0.852907	1.0975	0.808139	1.04422	0.990754
0.142	0.804709	0.852848	1.09625	0.808583	1.04392	0.990975
0.143	0.805933	0.852809	1.095	0.809035	1.04363	0.9912
0.144	0.807179	0.852789	1.09374	0.809495	1.04333	0.991428
0.145	0.808447	0.852789	1.09249	0.809962	1.04303	0.991659
0.146	0.809737	0.852809	1.09124	0.810438	1.04273	0.991893
0.147	0.811051	0.85285	1.08998	0.81092	1.04243	0.99213
0.148	0.812388	0.852911	1.08873	0.811411	1.04213	0.99237
0.149	0.813748	0.852993	1.08747	0.811909	1.04183	0.992613
0.15	0.815132	0.853095	1.08622	0.812415	1.04153	0.992858
0.151	0.81654	0.853219	1.08496	0.812928	1.04123	0.993106
0.152	0.817972	0.853364	1.08371	0.813449	1.04093	0.993357
0.153	0.819429	0.85353	1.08246	0.813978	1.04063	0.99361
0.154	0.820911	0.853718	1.0812	0.814514	1.04033	0.993865
0.155	0.822418	0.853928	1.07995	0.815058	1.04003	0.994123
0.156	0.823951	0.85416	1.0787	0.815609	1.03972	0.994384
0.157	0.82551	0.854414	1.07745	0.816168	1.03942	0.994646
0.158	0.827095	0.85469	1.07621	0.816735	1.03912	0.994911
0.159	0.828707	0.85499	1.07496	0.817309	1.03881	0.995178
0.16	0.830345	0.855311	1.07371	0.817891	1.03851	0.995447
0.161	0.83201	0.855656	1.07247	0.81848	1.03821	0.995717
0.162	0.833703	0.856024	1.07123	0.819077	1.0379	0.99599
0.163	0.835424	0.856416	1.06999	0.819681	1.03759	0.996264
0.164	0.837172	0.856831	1.06875	0.820293	1.03729	0.996541
0.165	0.838949	0.85727	1.06752	0.820912	1.03698	0.996819
0.166	0.840755	0.857733	1.06629	0.821539	1.03667	0.997098
0.167	0.84259	0.85822	1.06506	0.822173	1.03636	0.997379
0.168	0.844454	0.858731	1.06383	0.822815	1.03605	0.997662
0.169	0.846348	0.859267	1.0626	0.823464	1.03574	0.997946
0.17	0.848272	0.859827	1.06138	0.824121	1.03543	0.998231
0.171	0.850226	0.860413	1.06016	0.824784	1.03511	0.998517
0.172	0.852211	0.861024	1.05894	0.825456	1.0348	0.998805
0.173	0.854226	0.861659	1.05773	0.826134	1.03448	0.999094
0.174	0.856273	0.862321	1.05652	0.82682	1.03417	0.999384
0.175	0.858352	0.863008	1.05531	0.827514	1.03385	0.999675
0.176	0.860463	0.863721	1.0541	0.828214	1.03353	0.999967
0.177	0.862605	0.86446	1.0529	0.828922	1.03321	1.00026
0.178	0.864781	0.865225	1.0517	0.829638	1.03289	1.00055
0.179	0.866989	0.866017	1.05051	0.83036	1.03257	1.00085
0.18	0.86923	0.866835	1.04932	0.83109	1.03225	1.00114
0.181	0.871505	0.867681	1.04813	0.831827	1.03192	1.00144
0.182	0.873814	0.868553	1.04695	0.832571	1.0316	1.00173
0.183	0.876157	0.869452	1.04577	0.833322	1.03127	1.00203
0.184	0.878535	0.870379	1.04459	0.83408	1.03094	1.00233
0.185	0.880948	0.871333	1.04342	0.834846	1.03061	1.00263
0.186	0.883395	0.872315	1.04225	0.835618	1.03028	1.00292
0.187	0.885878	0.873326	1.04108	0.836398	1.02995	1.00322
0.188	0.888397	0.874364	1.03992	0.837185	1.02962	1.00352
0.189	0.890952	0.87543	1.03877	0.837979	1.02929	1.00382
0.19	0.893544	0.876525	1.03761	0.838779	1.02895	1.00412
0.191	0.896172	0.877649	1.03646	0.839587	1.02861	1.00442
0.192	0.898838	0.878802	1.03532	0.840402	1.02828	1.00472
0.193	0.901541	0.879983	1.03418	0.841224	1.02794	1.00501
0.194	0.904282	0.881194	1.03305	0.842052	1.0276	1.00531
0.195	0.90706	0.882435	1.03191	0.842888	1.02726	1.00561
0.196	0.909878	0.883705	1.03079	0.84373	1.02691	1.00591
0.197	0.912734	0.885005	1.02967	0.844579	1.02657	1.00621
0.198	0.915628	0.886334	1.02855	0.845435	1.02622	1.00651
0.199	0.918563	0.887694	1.02743	0.846298	1.02588	1.0068
0.2	0.921537	0.889084	1.02633	0.847167	1.02553	1.0071
0.201	0.92455	0.890505	1.02522	0.848044	1.02518	1.0074
0.202	0.927604	0.891957	1.02412	0.848926	1.02483	1.0077
0.203	0.930699	0.893439	1.02303	0.849816	1.02448	1.00799
0.204	0.933834	0.894952	1.02194	0.850712	1.02412	1.00829
0.205	0.937011	0.896497	1.02085	0.851615	1.02377	1.00858
0.206	0.940229	0.898073	1.01977	0.852525	1.02342	1.00888
0.207	0.943489	0.899681	1.01869	0.853441	1.02306	1.00917
0.208	0.946791	0.90132	1.01762	0.854363	1.0227	1.00946
0.209	0.950135	0.902991	1.01656	0.855292	1.02234	1.00976
0.21	0.953522	0.904695	1.0155	0.856228	1.02198	1.01005
0.211	0.956952	0.90643	1.01444	0.85717	1.02162	1.01034
0.212	0.960425	0.908198	1.01339	0.858118	1.02126	1.01063
0.213	0.963941	0.909999	1.01234	0.859073	1.0209	1.01092
0.214	0.967501	0.911832	1.0113	0.860034	1.02053	1.01121
0.215	0.971105	0.913698	1.01026	0.861002	1.02017	1.0115
0.216	0.974754	0.915598	1.00923	0.861976	1.0198	1.01178
0.217	0.978447	0.91753	1.0082	0.862956	1.01943	1.01207
0.218	0.982184	0.919496	1.00718	0.863942	1.01907	1.01235
0.219	0.985967	0.921496	1.00617	0.864935	1.0187	1.01264
0.22	0.989795	0.923529	1.00516	0.865933	1.01833	1.01292
0.221	0.993669	0.925596	1.00415	0.866938	1.01796	1.0132
0.222	0.997589	0.927697	1.00315	0.867949	1.01759	1.01348
0.223	1.00155	0.929833	1.00215	0.868966	1.01722	1.01376
0.224	1.00557	0.932002	1.00116	0.86999	1.01684	1.01404
0.225	1.00962	0.934206	1.00018	0.871019	1.01647	1.01432
0.226	1.01373	0.936445	0.999195	0.872054	1.0161	1.0146
0.227	1.01788	0.938718	0.99822	0.873095	1.01572	1.01488
0.228	1.02208	0.941027	0.99725	0.874142	1.01535	1.01515
0.229	1.02633	0.94337	0.996286	0.875195	1.01498	1.01542
0.23	1.03062	0.945749	0.995327	0.876254	1.0146	1.0157
0.231	1.03496	0.948163	0.994374	0.877319	1.01423	1.01597
0.232	1.03935	0.950612	0.993426	0.87839	1.01385	1.01624
0.233	1.04379	0.953097	0.992483	0.879467	1.01348	1.01651
0.234	1.04828	0.955617	0.991546	0.880549	1.0131	1.01678
0.235	1.05281	0.958174	0.990615	0.881637	1.01272	1.01704
0.236	1.0574	0.960766	0.989689	0.882731	1.01235	1.01731
0.237	1.06203	0.963394	0.988769	0.88383	1.01197	1.01758
0.238	1.06671	0.966059	0.987854	0.884935	1.0116	1.01784
0.239	1.07145	0.968759	0.986945	0.886046	1.01122	1.0181
0.24	1.07623	0.971497	0.986042	0.887162	1.01085	1.01836
0.241	1.08106	0.97427	0.985145	0.888284	1.01047	1.01862
0.242	1.08594	0.977081	0.984253	0.889412	1.0101	1.01888
0.243	1.09087	0.979927	0.983368	0.890545	1.00973	1.01914
0.244	1.09585	0.982811	0.982488	0.891683	1.00936	1.0194
0.245	1.10088	0.985732	0.981615	0.892827	1.00898	1.01966
0.246	1.10595	0.988689	0.980748	0.893976	1.00861	1.01991
0.247	1.11108	0.991684	0.979886	0.895131	1.00824	1.02017
0.248	1.11627	0.994716	0.979031	0.896292	1.00787	1.02042
0.249	1.1215	0.997785	0.978183	0.897457	1.00751	1.02067
0.25	1.12678	1.00089	0.97734	0.898628	1.00714	1.02092
0.251	1.13211	1.00403	0.976504	0.899804	1.00677	1.02117
0.252	1.13749	1.00722	0.975675	0.900986	1.00641	1.02142
0.253	1.14293	1.01043	0.974852	0.902172	1.00605	1.02167
0.254	1.14841	1.01369	0.974036	0.903364	1.00569	1.02192
0.255	1.15395	1.01698	0.973227	0.904561	1.00533	1.02216
0.256	1.15953	1.02032	0.972425	0.905764	1.00497	1.02241
0.257	1.16517	1.02369	0.971629	0.906971	1.00461	1.02265
0.258	1.17086	1.02709	0.970841	0.908183	1.00426	1.0229
0.259	1.17659	1.03054	0.970059	0.909401	1.00391	1.02314
0.26	1.18238	1.03402	0.969285	0.910624	1.00356	1.02338
0.261	1.18823	1.03754	0.968519	0.911851	1.00321	1.02362
0.262	1.19412	1.0411	0.96776	0.913084	1.00287	1.02386
0.263	1.20006	1.04469	0.967008	0.914322	1.00252	1.0241
0.264	1.20605	1.04833	0.966264	0.915565	1.00218	1.02434
0.265	1.2121	1.052	0.965528	0.916812	1.00185	1.02458
0.266	1.21819	1.05571	0.9648	0.918065	1.00151	1.02481
0.267	1.22434	1.05946	0.96408	0.919322	1.00118	1.02505
0.268	1.23053	1.06324	0.963369	0.920585	1.00085	1.02529
0.269	1.23678	1.06707	0.962665	0.921852	1.00052	1.02552
0.27	1.24308	1.07093	0.96197	0.923124	1.0002	1.02576
0.271	1.24943	1.07483	0.961284	0.924401	0.999884	1.02599
0.272	1.25583	1.07877	0.960607	0.925683	0.999569	1.02622
0.273	1.26228	1.08274	0.959938	0.926969	0.999257	1.02646
0.274	1.26877	1.08676	0.959279	0.92826	0.998949	1.02669
0.275	1.27532	1.09081	0.958629	0.929556	0.998645	1.02692
0.276	1.28192	1.0949	0.957989	0.930856	0.998345	1.02715
0.277	1.28857	1.09902	0.957358	0.932162	0.99805	1.02738
0.278	1.29527	1.10319	0.956736	0.933471	0.997758	1.02762
0.279	1.30202	1.10739	0.956125	0.934786	0.997471	1.02785
0.28	1.30882	1.11163	0.955524	0.936105	0.997188	1.02808
0.281	1.31566	1.1159	0.954934	0.937429	0.99691	1.02831
0.282	1.32256	1.12022	0.954353	0.938757	0.996637	1.02854
0.283	1.3295	1.12457	0.953784	0.940089	0.996368	1.02877
0.284	1.3365	1.12895	0.953226	0.941427	0.996105	1.029
0.285	1.34354	1.13338	0.952678	0.942768	0.995847	1.02923
0.286	1.35063	1.13784	0.952142	0.944115	0.995594	1.02946
0.287	1.35776	1.14234	0.951618	0.945465	0.995347	1.02968
0.288	1.36495	1.14687	0.951106	0.94682	0.995105	1.02991
0.289	1.37218	1.15145	0.950605	0.94818	0.994869	1.03014
0.29	1.37946	1.15605	0.950117	0.949544	0.994638	1.03037
0.291	1.38679	1.1607	0.949641	0.950912	0.994414	1.0306
0.292	1.39416	1.16538	0.949178	0.952285	0.994196	1.03083
0.293	1.40158	1.1701	0.948728	0.953662	0.993984	1.03106
0.294	1.40905	1.17485	0.948291	0.955043	0.993778	1.03129
0.295	1.41656	1.17964	0.947867	0.956429	0.993579	1.03152
0.296	1.42411	1.18446	0.947458	0.957819	0.993386	1.03175
0.297	1.43172	1.18932	0.947062	0.959213	0.993201	1.03198
0.298	1.43936	1.19422	0.94668	0.960611	0.993022	1.03221
0.299	1.44706	1.19915	0.946313	0.962014	0.99285	1.03244
0.3	1.45479	1.20411	0.945961	0.963421	0.992686	1.03268
0.301	1.46257	1.20911	0.945624	0.964832	0.992529	1.03291
0.302	1.4704	1.21414	0.945302	0.966247	0.992379	1.03314
0.303	1.47826	1.21921	0.944996	0.967666	0.992237	1.03337
0.304	1.48617	1.22431	0.944706	0.96909	0.992102	1.03361
0.305	1.49412	1.22945	0.944431	0.970517	0.991976	1.03384
0.306	1.50212	1.23462	0.944174	0.971949	0.991858	1.03408
0.307	1.51015	1.23982	0.943933	0.973385	0.991747	1.03431
0.308	1.51823	1.24505	0.943709	0.974824	0.991645	1.03455
0.309	1.52634	1.25032	0.943502	0.976268	0.991552	1.03479
0.31	1.5345	1.25562	0.943314	0.977716	0.991467	1.03502
0.311	1.5427	1.26095	0.943143	0.979168	0.991391	1.03526
0.312	1.55094	1.26632	0.94299	0.980623	0.991323	1.0355
0.313	1.55921	1.27171	0.942857	0.982083	0.991265	1.03574
0.314	1.56753	1.27714	0.942742	0.983547	0.991216	1.03598
0.315	1.57588	1.2826	0.942646	0.985014	0.991176	1.03622
0.316	1.58427	1.28809	0.94257	0.986486	0.991145	1.03647
0.317	1.5927	1.29361	0.942514	0.987961	0.991124	1.03671
0.318	1.60116	1.29916	0.942478	0.98944	0.991112	1.03695
0.319	1.60966	1.30474	0.942463	0.990923	0.991111	1.0372
0.32	1.6182	1.31035	0.942469	0.99241	0.991119	1.03745
0.321	1.62677	1.31599	0.942496	0.993901	0.991137	1.03769
0.322	1.63538	1.32166	0.942545	0.995396	0.991166	1.03794
0.323	1.64402	1.32735	0.942616	0.996894	0.991205	1.03819
0.324	1.65269	1.33308	0.942709	0.998396	0.991254	1.03844
0.325	1.6614	1.33883	0.942825	0.999902	0.991314	1.0387
0.326	1.67014	1.34461	0.942964	1.00141	0.991384	1.03895
0.327	1.67891	1.35042	0.943127	1.00292	0.991466	1.03921
0.328	1.68771	1.35625	0.943313	1.00444	0.991558	1.03946
0.329	1.69655	1.36211	0.943523	1.00596	0.991661	1.03972
0.33	1.70541	1.368	0.943758	1.00749	0.991776	1.03998
0.331	1.71431	1.37391	0.944018	1.00901	0.991902	1.04024
0.332	1.72323	1.37985	0.944303	1.01055	0.992039	1.0405
0.333	1.73219	1.38581	0.944614	1.01208	0.992188	1.04076
0.334	1.74117	1.3918	0.94495	1.01362	0.992348	1.04102
0.335	1.75018	1.39781	0.945313	1.01516	0.992521	1.04129
0.336	1.75921	1.40385	0.945703	1.01671	0.992705	1.04156
0.337	1.76828	1.4099	0.94612	1.01826	0.992901	1.04182
0.338	1.77736	1.41598	0.946564	1.01981	0.99311	1.04209
0.339	1.78648	1.42209	0.947037	1.02136	0.99333	1.04236
0.34	1.79562	1.42821	0.947537	1.02292	0.993563	1.04264
0.341	1.80478	1.43436	0.948066	1.02449	0.993809	1.04291
0.342	1.81396	1.44053	0.948624	1.02605	0.994067	1.04318
0.343	1.82317	1.44671	0.949212	1.02762	0.994337	1.04346
0.344	1.8324	1.45292	0.949829	1.0292	0.994621	1.04374
0.345	1.84165	1.45915	0.950477	1.03077	0.994917	1.04402
0.346	1.85093	1.4654	0.951155	1.03235	0.995227	1.0443
0.347	1.86022	1.47166	0.951864	1.03394	0.995549	1.04458
0.348	1.86953	1.47795	0.952604	1.03552	0.995885	1.04487
0.349	1.87886	1.48425	0.953376	1.03711	0.996234	1.04515
0.35	1.88821	1.49057	0.95418	1.03871	0.996596	1.04544
0.351	1.89758	1.4969	0.955016	1.0403	0.996972	1.04573
0.352	1.90697	1.50326	0.955885	1.0419	0.997362	1.04602
0.353	1.91637	1.50963	0.956788	1.04351	0.997765	1.04631
0.354	1.92578	1.51601	0.957724	1.04511	0.998182	1.04661
0.355	1.93522	1.52241	0.958693	1.04672	0.998612	1.0469
0.356	1.94466	1.52882	0.959698	1.04833	0.999057	1.0472
0.357	1.95412	1.53525	0.960737	1.04995	0.999515	1.0475
0.358	1.9636	1.54169	0.961811	1.05157	0.999988	1.0478
0.359	1.97308	1.54814	0.96292	1.05319	1.00047	1.0481
0.36	1.98258	1.55461	0.964065	1.05482	1.00098	1.0484
0.361	1.99209	1.56109	0.965247	1.05644	1.00149	1.04871
0.362	2.00161	1.56757	0.966465	1.05807	1.00202	1.04901
0.363	2.01113	1.57407	0.967719	1.05971	1.00257	1.04932
0.364	2.02067	1.58058	0.969012	1.06135	1.00312	1.04963
0.365	2.03022	1.5871	0.970341	1.06299	1.0037	1.04994
0.366	2.03977	1.59363	0.971709	1.06463	1.00429	1.05025
0.367	2.04933	1.60017	0.973115	1.06628	1.00489	1.05056
0.368	2.0589	1.60672	0.97456	1.06792	1.00551	1.05088
0.369	2.06847	1.61327	0.976044	1.06958	1.00614	1.05119
0.37	2.07805	1.61983	0.977567	1.07123	1.00678	1.05151
0.371	2.08763	1.6264	0.97913	1.07289	1.00745	1.05183
0.372	2.09722	1.63297	0.980733	1.07455	1.00812	1.05215
0.373	2.10681	1.63955	0.982376	1.07621	1.00882	1.05247
0.374	2.1164	1.64614	0.98406	1.07788	1.00952	1.0528
0.375	2.12599	1.65273	0.985786	1.07955	1.01025	1.05312
0.376	2.13558	1.65932	0.987552	1.08122	1.01098	1.05345
0.377	2.14518	1.66592	0.989361	1.0829	1.01174	1.05377
0.378	2.15477	1.67252	0.991211	1.08458	1.0125	1.0541
0.379	2.16436	1.67912	0.993104	1.08626	1.01329	1.05443
0.38	2.17395	1.68572	0.995039	1.08794	1.01409	1.05476
0.381	2.18354	1.69233	0.997017	1.08963	1.0149	1.0551
0.382	2.19313	1.69893	0.999039	1.09131	1.01573	1.05543
0.383	2.20271	1.70554	1.0011	1.09301	1.01657	1.05576
0.384	2.21228	1.71214	1.00321	1.0947	1.01743	1.0561
0.385	2.22185	1.71875	1.00537	1.0964	1.01831	1.05644
0.386	2.23142	1.72535	1.00756	1.0981	1.0192	1.05677
0.387	2.24098	1.73195	1.00981	1.0998	1.0201	1.05711
0.388	2.25053	1.73855	1.01209	1.10151	1.02103	1.05745
0.389	2.26007	1.74515	1.01443	1.10321	1.02196	1.05779
0.39	2.26961	1.75174	1.0168	1.10492	1.02292	1.05813
0.391	2.27913	1.75833	1.01923	1.10664	1.02388	1.05848
0.392	2.28865	1.76492	1.0217	1.10835	1.02487	1.05882
0.393	2.29816	1.7715	1.02421	1.11007	1.02587	1.05916
0.394	2.30765	1.77807	1.02678	1.11179	1.02688	1.05951
0.395	2.31713	1.78464	1.02939	1.11352	1.02791	1.05985
0.396	2.3266	1.7912	1.03204	1.11525	1.02896	1.0602
0.397	2.33606	1.79776	1.03474	1.11697	1.03002	1.06054
0.398	2.3455	1.8043	1.0375	1.11871	1.03109	1.06089
0.399	2.35493	1.81084	1.04029	1.12044	1.03218	1.06124
0.4	2.36434	1.81737	1.04314	1.12218	1.03329	1.06159
0.401	2.37374	1.82389	1.04603	1.12392	1.03441	1.06194
0.402	2.38312	1.83041	1.04898	1.12566	1.03555	1.06229
0.403	2.39249	1.83691	1.05197	1.12741	1.0367	1.06264
0.404	2.40183	1.8434	1.05501	1.12915	1.03787	1.06299
0.405	2.41116	1.84988	1.0581	1.1309	1.03905	1.06334
0.406	2.42047	1.85635	1.06123	1.13266	1.04025	1.06369
0.407	2.42976	1.86281	1.06442	1.13441	1.04146	1.06404
0.408	2.43903	1.86925	1.06765	1.13617	1.04269	1.06439
0.409	2.44828	1.87568	1.07094	1.13793	1.04394	1.06474
0.41	2.4575	1.8821	1.07427	1.13969	1.04519	1.06509
0.411	2.46671	1.88851	1.07766	1.14146	1.04647	1.06544
0.412	2.47589	1.8949	1.08109	1.14323	1.04776	1.06579
0.413	2.48505	1.90128	1.08457	1.145	1.04906	1.06614
0.414	2.49418	1.90764	1.08811	1.14677	1.05038	1.06649
0.415	2.50329	1.91398	1.09169	1.14855	1.05171	1.06684
0.416	2.51237	1.92031	1.09533	1.15033	1.05305	1.06719
0.417	2.52143	1.92663	1.09901	1.15211	1.05442	1.06754
0.418	2.53047	1.93292	1.10274	1.1539	1.05579	1.06789
0.419	2.53947	1.9392	1.10653	1.15568	1.05718	1.06824
0.42	2.54845	1.94546	1.11036	1.15747	1.05858	1.06859
0.421	2.5574	1.95171	1.11425	1.15927	1.06	1.06893
0.422	2.56632	1.95793	1.11818	1.16106	1.06143	1.06928
0.423	2.57521	1.96414	1.12217	1.16286	1.06288	1.06963
0.424	2.58407	1.97033	1.12621	1.16466	1.06434	1.06997
0.425	2.5929	1.9765	1.1303	1.16647	1.06582	1.07032
0.426	2.6017	1.98264	1.13443	1.16827	1.0673	1.07066
0.427	2.61047	1.98877	1.13862	1.17008	1.0688	1.07101
0.428	2.6192	1.99488	1.14286	1.17189	1.07032	1.07135
0.429	2.6279	2.00097	1.14715	1.17371	1.07185	1.07169
0.43	2.63657	2.00703	1.15149	1.17553	1.07339	1.07203
0.431	2.64521	2.01307	1.15588	1.17735	1.07494	1.07237
0.432	2.65381	2.01909	1.16033	1.17917	1.07651	1.07271
0.433	2.66237	2.02509	1.16482	1.181	1.07809	1.07305
0.434	2.6709	2.03107	1.16936	1.18283	1.07968	1.07338
0.435	2.6794	2.03702	1.17395	1.18466	1.08129	1.07372
0.436	2.68785	2.04295	1.1786	1.1865	1.08291	1.07405
0.437	2.69627	2.04886	1.18329	1.18834	1.08454	1.07438
0.438	2.70465	2.05474	1.18803	1.19018	1.08618	1.07471
0.439	2.713	2.0606	1.19283	1.19202	1.08783	1.07504
0.44	2.7213	2.06644	1.19767	1.19387	1.0895	1.07537
0.441	2.72956	2.07224	1.20256	1.19572	1.09118	1.0757
0.442	2.73779	2.07803	1.20751	1.19758	1.09287	1.07602
0.443	2.74597	2.08379	1.2125	1.19943	1.09457	1.07634
0.444	2.75411	2.08952	1.21754	1.20129	1.09628	1.07666
0.445	2.76222	2.09523	1.22263	1.20316	1.09801	1.07698
0.446	2.77028	2.10091	1.22777	1.20503	1.09974	1.0773
0.447	2.77829	2.10657	1.23296	1.2069	1.10149	1.07762
0.448	2.78626	2.1122	1.2382	1.20877	1.10324	1.07793
0.449	2.79419	2.1178	1.24348	1.21065	1.10501	1.07824
0.45	2.80208	2.12338	1.24882	1.21253	1.10679	1.07855
0.451	2.80992	2.12893	1.2542	1.21441	1.10857	1.07886
0.452	2.81772	2.13445	1.25963	1.2163	1.11037	1.07916
0.453	2.82547	2.13995	1.26511	1.21819	1.11218	1.07947
0.454	2.83317	2.14541	1.27063	1.22009	1.11399	1.07977
0.455	2.84083	2.15085	1.2762	1.22199	1.11582	1.08006
0.456	2.84844	2.15627	1.28182	1.22389	1.11765	1.08036
0.457	2.856	2.16165	1.28749	1.22579	1.1195	1.08065
0.458	2.86351	2.16701	1.2932	1.2277	1.12135	1.08095
0.459	2.87098	2.17233	1.29896	1.22962	1.12321	1.08124
0.46	2.8784	2.17763	1.30476	1.23154	1.12508	1.08152
0.461	2.88577	2.18291	1.31061	1.23346	1.12696	1.08181
0.462	2.89308	2.18815	1.3165	1.23538	1.12885	1.08209
0.463	2.90035	2.19336	1.32244	1.23731	1.13074	1.08237
0.464	2.90757	2.19855	1.32843	1.23924	1.13264	1.08264
0.465	2.91473	2.2037	1.33445	1.24118	1.13455	1.08292
0.466	2.92184	2.20883	1.34053	1.24312	1.13646	1.08319
0.467	2.9289	2.21393	1.34664	1.24507	1.13839	1.08346
0.468	2.93591	2.21899	1.3528	1.24702	1.14032	1.08372
0.469	2.94287	2.22403	1.359	1.24897	1.14225	1.08399
0.47	2.94977	2.22904	1.36524	1.25093	1.1442	1.08425
0.471	2.95662	2.23402	1.37153	1.25289	1.14614	1.0845
0.472	2.96341	2.23898	1.37786	1.25486	1.1481	1.08476
0.473	2.97015	2.2439	1.38422	1.25683	1.15006	1.08501
0.474	2.97683	2.24879	1.39063	1.25881	1.15202	1.08526
0.475	2.98346	2.25365	1.39708	1.26079	1.15399	1.08551
0.476	2.99003	2.25849	1.40357	1.26277	1.15597	1.08575
0.477	2.99654	2.26329	1.4101	1.26476	1.15795	1.08599
0.478	3.003	2.26807	1.41667	1.26676	1.15993	1.08623
0.479	3.0094	2.27281	1.42327	1.26876	1.16192	1.08646
0.48	3.01574	2.27753	1.42992	1.27076	1.16391	1.08669
0.481	3.02202	2.28221	1.4366	1.27277	1.16591	1.08692
0.482	3.02825	2.28687	1.44332	1.27478	1.16791	1.08714
0.483	3.03441	2.2915	1.45007	1.2768	1.16991	1.08737
0.484	3.04052	2.29609	1.45686	1.27883	1.17191	1.08759
0.485	3.04657	2.30066	1.46369	1.28086	1.17392	1.0878
0.486	3.05255	2.3052	1.47055	1.28289	1.17593	1.08802
0.487	3.05848	2.30971	1.47745	1.28493	1.17795	1.08823
0.488	3.06434	2.31419	1.48438	1.28697	1.17996	1.08843
0.489	3.07015	2.31864	1.49135	1.28902	1.18198	1.08864
0.49	3.07589	2.32307	1.49834	1.29108	1.18399	1.08884
0.491	3.08157	2.32746	1.50537	1.29314	1.18601	1.08903
0.492	3.08718	2.33183	1.51244	1.2952	1.18803	1.08923
0.493	3.09274	2.33616	1.51953	1.29727	1.19005	1.08942
0.494	3.09823	2.34047	1.52665	1.29935	1.19207	1.08961
0.495	3.10366	2.34475	1.53381	1.30143	1.1941	1.08979
0.496	3.10902	2.349	1.54099	1.30352	1.19612	1.08998
0.497	3.11432	2.35322	1.54821	1.30561	1.19814	1.09016
0.498	3.11955	2.35741	1.55545	1.30771	1.20016	1.09033
0.499	3.12472	2.36158	1.56272	1.30982	1.20218	1.0905
0.5	3.12983	2.36571	1.57001	1.31193	1.2042	1.09068
0.501	3.13487	2.36982	1.57734	1.31404	1.20621	1.09084
0.502	3.13984	2.3739	1.58468	1.31617	1.20823	1.09101
0.503	3.14474	2.37796	1.59206	1.3183	1.21024	1.09117
0.504	3.14958	2.38198	1.59946	1.32043	1.21225	1.09133
0.505	3.15436	2.38598	1.60688	1.32257	1.21426	1.09148
0.506	3.15906	2.38995	1.61432	1.32472	1.21627	1.09163
0.507	3.1637	2.39389	1.62179	1.32687	1.21827	1.09178
0.508	3.16827	2.39781	1.62928	1.32903	1.22027	1.09193
0.509	3.17277	2.4017	1.6368	1.33119	1.22227	1.09207
0.51	3.1772	2.40556	1.64433	1.33337	1.22426	1.09221
0.511	3.18157	2.4094	1.65188	1.33554	1.22625	1.09235
0.512	3.18586	2.41321	1.65945	1.33773	1.22823	1.09249
0.513	3.19009	2.41699	1.66704	1.33992	1.23021	1.09262
0.514	3.19424	2.42075	1.67465	1.34212	1.23219	1.09275
0.515	3.19833	2.42448	1.68228	1.34432	1.23416	1.09288
0.516	3.20235	2.42818	1.68992	1.34653	1.23612	1.093
0.517	3.20629	2.43186	1.69758	1.34875	1.23808	1.09312
0.518	3.21016	2.43552	1.70525	1.35097	1.24003	1.09324
0.519	3.21397	2.43914	1.71294	1.3532	1.24198	1.09336
0.52	3.2177	2.44275	1.72064	1.35544	1.24392	1.09347
0.521	3.22136	2.44633	1.72835	1.35768	1.24586	1.09358
0.522	3.22495	2.44988	1.73608	1.35993	1.24779	1.09369
0.523	3.22847	2.45341	1.74382	1.36219	1.24971	1.0938
0.524	3.23191	2.45691	1.75156	1.36446	1.25162	1.0939
0.525	3.23528	2.4604	1.75932	1.36673	1.25353	1.09401
0.526	3.23858	2.46385	1.76709	1.369	1.25543	1.09411
0.527	3.24181	2.46728	1.77487	1.37129	1.25732	1.0942
0.528	3.24496	2.47069	1.78265	1.37358	1.2592	1.0943
0.529	3.24804	2.47408	1.79044	1.37588	1.26108	1.09439
0.53	3.25105	2.47744	1.79824	1.37819	1.26295	1.09448
0.531	3.25398	2.48078	1.80604	1.3805	1.2648	1.09457
0.532	3.25684	2.48409	1.81385	1.38282	1.26665	1.09466
0.533	3.25962	2.48739	1.82166	1.38515	1.26849	1.09475
0.534	3.26233	2.49066	1.82947	1.38748	1.27032	1.09483
0.535	3.26497	2.49391	1.83729	1.38983	1.27214	1.09491
0.536	3.26753	2.49713	1.8451	1.39217	1.27395	1.09499
0.537	3.27001	2.50033	1.85292	1.39453	1.27575	1.09507
0.538	3.27242	2.50352	1.86074	1.39689	1.27754	1.09514
0.539	3.27476	2.50668	1.86856	1.39927	1.27932	1.09522
0.54	3.27702	2.50981	1.87638	1.40164	1.28109	1.09529
0.541	3.2792	2.51293	1.88419	1.40403	1.28285	1.09536
0.542	3.28131	2.51603	1.892	1.40642	1.2846	1.09543
0.543	3.28335	2.5191	1.89981	1.40882	1.28634	1.0955
0.544	3.2853	2.52216	1.90761	1.41123	1.28806	1.09557
0.545	3.28718	2.52519	1.91541	1.41364	1.28977	1.09563
0.546	3.28899	2.5282	1.9232	1.41607	1.29147	1.0957
0.547	3.29072	2.53119	1.93099	1.4185	1.29316	1.09576
0.548	3.29237	2.53417	1.93877	1.42093	1.29484	1.09582
0.549	3.29395	2.53712	1.94653	1.42338	1.29651	1.09588
0.55	3.29545	2.54005	1.95429	1.42583	1.29816	1.09594
0.551	3.29687	2.54296	1.96204	1.42829	1.2998	1.096
0.552	3.29821	2.54585	1.96978	1.43076	1.30142	1.09606
0.553	3.29948	2.54873	1.97751	1.43323	1.30304	1.09612
0.554	3.30068	2.55158	1.98522	1.43571	1.30464	1.09617
0.555	3.30179	2.55442	1.99293	1.4382	1.30623	1.09623
0.556	3.30283	2.55723	2.00061	1.4407	1.3078	1.09628
0.557	3.30379	2.56003	2.00829	1.4432	1.30936	1.09634
0.558	3.30467	2.56281	2.01595	1.44572	1.31091	1.09639
0.559	3.30548	2.56557	2.02359	1.44824	1.31244	1.09644
0.56	3.30621	2.56831	2.03121	1.45076	1.31396	1.0965
0.561	3.30686	2.57104	2.03882	1.4533	1.31547	1.09655
0.562	3.30744	2.57374	2.04641	1.45584	1.31696	1.0966
0.563	3.30794	2.57643	2.05398	1.45839	1.31844	1.09665
0.564	3.30836	2.5791	2.06153	1.46094	1.3199	1.0967
0.565	3.3087	2.58175	2.06906	1.46351	1.32135	1.09675
0.566	3.30897	2.58438	2.07657	1.46608	1.32279	1.0968
0.567	3.30916	2.587	2.08405	1.46865	1.32421	1.09685
0.568	3.30927	2.5896	2.09152	1.47124	1.32561	1.0969
0.569	3.30931	2.59218	2.09896	1.47383	1.327	1.09695
0.57	3.30926	2.59475	2.10637	1.47643	1.32838	1.097
0.571	3.30915	2.59729	2.11376	1.47904	1.32974	1.09705
0.572	3.30895	2.59982	2.12113	1.48166	1.33108	1.09711
0.573	3.30868	2.60234	2.12847	1.48428	1.33241	1.09716
0.574	3.30833	2.60483	2.13578	1.48691	1.33373	1.09721
0.575	3.3079	2.60731	2.14307	1.48954	1.33503	1.09726
0.576	3.3074	2.60978	2.15032	1.49219	1.33631	1.09731
0.577	3.30682	2.61222	2.15755	1.49484	1.33758	1.09736
0.578	3.30616	2.61465	2.16475	1.49749	1.33884	1.09741
0.579	3.30543	2.61706	2.17191	1.50016	1.34008	1.09747
0.58	3.30462	2.61946	2.17905	1.50283	1.3413	1.09752
0.581	3.30374	2.62184	2.18615	1.50551	1.34251	1.09757
0.582	3.30278	2.62421	2.19323	1.5082	1.3437	1.09763
0.583	3.30174	2.62655	2.20026	1.51089	1.34488	1.09768
0.584	3.30063	2.62888	2.20727	1.51359	1.34604	1.09774
0.585	3.29944	2.6312	2.21424	1.5163	1.34719	1.09779
0.586	3.29817	2.6335	2.22118	1.51901	1.34832	1.09785
0.587	3.29683	2.63578	2.22808	1.52173	1.34944	1.09791
0.588	3.29542	2.63805	2.23494	1.52446	1.35054	1.09797
0.589	3.29393	2.6403	2.24177	1.52719	1.35162	1.09802
0.59	3.29237	2.64253	2.24856	1.52993	1.35269	1.09808
0.591	3.29073	2.64475	2.25531	1.53268	1.35375	1.09815
0.592	3.28901	2.64695	2.26203	1.53543	1.35479	1.09821
0.593	3.28723	2.64913	2.2687	1.53819	1.35581	1.09827
0.594	3.28537	2.6513	2.27534	1.54096	1.35682	1.09833
0.595	3.28343	2.65346	2.28193	1.54373	1.35781	1.0984
0.596	3.28142	2.65559	2.28849	1.54651	1.35879	1.09846
0.597	3.27934	2.65771	2.295	1.54929	1.35975	1.09853
0.598	3.27718	2.65982	2.30147	1.55208	1.3607	1.0986
0.599	3.27496	2.6619	2.3079	1.55488	1.36163	1.09867
0.6	3.27265	2.66398	2.31429	1.55769	1.36255	1.09874
0.601	3.27028	2.66603	2.32064	1.5605	1.36345	1.09881
0.602	3.26784	2.66807	2.32694	1.56331	1.36434	1.09888
0.603	3.26532	2.67009	2.33319	1.56614	1.36522	1.09895
0.604	3.26273	2.6721	2.3394	1.56896	1.36608	1.09903
0.605	3.26007	2.67409	2.34557	1.5718	1.36692	1.0991
0.606	3.25734	2.67606	2.35169	1.57464	1.36775	1.09918
0.607	3.25454	2.67801	2.35777	1.57748	1.36857	1.09926
0.608	3.25166	2.67995	2.3638	1.58033	1.36937	1.09933
0.609	3.24872	2.68188	2.36978	1.58319	1.37016	1.09941
0.61	3.24571	2.68378	2.37571	1.58605	1.37093	1.0995
0.611	3.24263	2.68567	2.3816	1.58892	1.37169	1.09958
0.612	3.23948	2.68754	2.38744	1.5918	1.37243	1.09966
0.613	3.23626	2.68939	2.39323	1.59467	1.37317	1.09975
0.614	3.23297	2.69123	2.39897	1.59756	1.37389	1.09983
0.615	3.22961	2.69305	2.40467	1.60045	1.37459	1.09992
0.616	3.22619	2.69485	2.41031	1.60334	1.37528	1.10001
0.617	3.2227	2.69663	2.4159	1.60624	1.37596	1.1001
0.618	3.21914	2.6984	2.42145	1.60915	1.37663	1.10019
0.619	3.21551	2.70014	2.42694	1.61205	1.37728	1.10028
0.62	3.21182	2.70187	2.43238	1.61497	1.37792	1.10037
0.621	3.20806	2.70358	2.43777	1.61789	1.37855	1.10046
0.622	3.20424	2.70528	2.44312	1.62081	1.37916	1.10056
0.623	3.20035	2.70695	2.4484	1.62374	1.37977	1.10065
0.624	3.1964	2.7086	2.45364	1.62667	1.38036	1.10075
0.625	3.19238	2.71024	2.45883	1.62961	1.38094	1.10085
0.626	3.1883	2.71186	2.46396	1.63255	1.38151	1.10095
0.627	3.18415	2.71346	2.46904	1.6355	1.38206	1.10105
0.628	3.17994	2.71504	2.47407	1.63845	1.38261	1.10115
0.629	3.17567	2.7166	2.47904	1.64141	1.38314	1.10125
0.63	3.17134	2.71814	2.48396	1.64436	1.38367	1.10135
0.631	3.16694	2.71966	2.48883	1.64733	1.38418	1.10146
0.632	3.16249	2.72116	2.49365	1.65029	1.38468	1.10156
0.633	3.15797	2.72264	2.49841	1.65327	1.38517	1.10167
0.634	3.15339	2.7241	2.50311	1.65624	1.38565	1.10177
0.635	3.14875	2.72553	2.50777	1.65922	1.38612	1.10188
0.636	3.14405	2.72695	2.51236	1.6622	1.38659	1.10199
0.637	3.1393	2.72835	2.51691	1.66519	1.38704	1.10209
0.638	3.13448	2.72973	2.5214	1.66818	1.38748	1.1022
0.639	3.12961	2.73108	2.52584	1.67117	1.38791	1.10231
0.64	3.12467	2.73241	2.53022	1.67417	1.38834	1.10242
0.641	3.11969	2.73373	2.53454	1.67717	1.38875	1.10253
0.642	3.11464	2.73501	2.53882	1.68017	1.38916	1.10264
0.643	3.10954	2.73628	2.54303	1.68317	1.38956	1.10275
0.644	3.10438	2.73753	2.5472	1.68618	1.38995	1.10287
0.645	3.09917	2.73875	2.5513	1.68919	1.39034	1.10298
0.646	3.0939	2.73995	2.55536	1.69221	1.39071	1.10309
0.647	3.08857	2.74112	2.55935	1.69523	1.39108	1.1032
0.648	3.0832	2.74228	2.5633	1.69825	1.39144	1.10332
0.649	3.07777	2.74341	2.56718	1.70127	1.3918	1.10343
0.65	3.07228	2.74451	2.57102	1.7043	1.39214	1.10354
0.651	3.06675	2.74559	2.57479	1.70732	1.39249	1.10365
0.652	3.06116	2.74665	2.57852	1.71035	1.39282	1.10377
0.653	3.05553	2.74768	2.58218	1.71339	1.39315	1.10388
0.654	3.04984	2.74869	2.5858	1.71642	1.39347	1.10399
0.655	3.0441	2.74967	2.58936	1.71946	1.39379	1.1041
0.656	3.03831	2.75063	2.59286	1.7225	1.39411	1.10422
0.657	3.03247	2.75156	2.59631	1.72554	1.39441	1.10433
0.658	3.02658	2.75247	2.5997	1.72858	1.39472	1.10444
0.659	3.02065	2.75335	2.60304	1.73163	1.39502	1.10455
0.66	3.01467	2.75421	2.60633	1.73468	1.39531	1.10466
0.661	3.00864	2.75503	2.60956	1.73772	1.3956	1.10477
0.662	3.00256	2.75584	2.61274	1.74077	1.39589	1.10488
0.663	2.99644	2.75661	2.61586	1.74383	1.39617	1.10499
0.664	2.99028	2.75736	2.61893	1.74688	1.39645	1.1051
0.665	2.98407	2.75808	2.62194	1.74993	1.39673	1.10521
0.666	2.97781	2.75877	2.6249	1.75299	1.39701	1.10531
0.667	2.97151	2.75943	2.62781	1.75605	1.39728	1.10542
0.668	2.96517	2.76007	2.63067	1.75911	1.39755	1.10553
0.669	2.95878	2.76067	2.63347	1.76217	1.39782	1.10563
0.67	2.95236	2.76125	2.63622	1.76523	1.39808	1.10573
0.671	2.94589	2.7618	2.63891	1.76829	1.39835	1.10583
0.672	2.93938	2.76232	2.64155	1.77135	1.39861	1.10594
0.673	2.93283	2.76281	2.64414	1.77442	1.39888	1.10604
0.674	2.92624	2.76327	2.64668	1.77748	1.39914	1.10613
0.675	2.91961	2.7637	2.64916	1.78054	1.3994	1.10623
0.676	2.91295	2.7641	2.6516	1.78361	1.39966	1.10633
0.677	2.90624	2.76447	2.65398	1.78668	1.39993	1.10642
0.678	2.8995	2.76481	2.65631	1.78974	1.40019	1.10651
0.679	2.89272	2.76511	2.65859	1.79281	1.40045	1.1066
0.68	2.8859	2.76539	2.66081	1.79588	1.40071	1.10669
0.681	2.87905	2.76563	2.66299	1.79894	1.40098	1.10678
0.682	2.87217	2.76585	2.66512	1.80201	1.40124	1.10687
0.683	2.86524	2.76603	2.66719	1.80508	1.40151	1.10695
0.684	2.85829	2.76617	2.66921	1.80815	1.40178	1.10703
0.685	2.8513	2.76629	2.67119	1.81122	1.40205	1.10711
0.686	2.84428	2.76637	2.67311	1.81428	1.40233	1.10719
0.687	2.83723	2.76642	2.67499	1.81735	1.4026	1.10727
0.688	2.83014	2.76643	2.67682	1.82042	1.40288	1.10734
0.689	2.82303	2.76642	2.67859	1.82349	1.40317	1.10741
0.69	2.81588	2.76636	2.68032	1.82655	1.40345	1.10748
0.691	2.8087	2.76628	2.682	1.82962	1.40374	1.10755
0.692	2.8015	2.76616	2.68363	1.83269	1.40403	1.10761
0.693	2.79426	2.766	2.68522	1.83575	1.40433	1.10768
0.694	2.787	2.76581	2.68675	1.83882	1.40463	1.10774
0.695	2.77971	2.76559	2.68824	1.84188	1.40494	1.10779
0.696	2.77239	2.76532	2.68968	1.84495	1.40525	1.10785
0.697	2.76504	2.76503	2.69108	1.84801	1.40556	1.1079
0.698	2.75767	2.7647	2.69243	1.85107	1.40588	1.10795
0.699	2.75028	2.76433	2.69373	1.85414	1.40621	1.108
0.7	2.74286	2.76392	2.69498	1.8572	1.40654	1.10804
0.701	2.73541	2.76348	2.69619	1.86026	1.40688	1.10809
0.702	2.72794	2.763	2.69736	1.86332	1.40722	1.10812
0.703	2.72045	2.76249	2.69848	1.86637	1.40757	1.10816
0.704	2.71294	2.76194	2.69955	1.86943	1.40792	1.10819
0.705	2.7054	2.76135	2.70058	1.87249	1.40829	1.10822
0.706	2.69785	2.76072	2.70157	1.87554	1.40866	1.10825
0.707	2.69027	2.76006	2.70251	1.87859	1.40903	1.10828
0.708	2.68267	2.75935	2.7034	1.88165	1.40942	1.1083
0.709	2.67505	2.75861	2.70426	1.8847	1.40981	1.10832
0.71	2.66741	2.75783	2.70507	1.88775	1.41021	1.10833
0.711	2.65976	2.75702	2.70583	1.8908	1.41061	1.10834
0.712	2.65209	2.75616	2.70656	1.89384	1.41103	1.10835
0.713	2.64439	2.75526	2.70724	1.89689	1.41145	1.10836
0.714	2.63669	2.75433	2.70788	1.89993	1.41188	1.10836
0.715	2.62896	2.75336	2.70848	1.90297	1.41232	1.10836
0.716	2.62122	2.75234	2.70903	1.90601	1.41277	1.10835
0.717	2.61347	2.75129	2.70955	1.90905	1.41323	1.10835
0.718	2.6057	2.7502	2.71002	1.91209	1.41369	1.10833
0.719	2.59791	2.74907	2.71046	1.91512	1.41417	1.10832
0.72	2.59012	2.74789	2.71085	1.91816	1.41465	1.1083
0.721	2.5823	2.74668	2.7112	1.92119	1.41515	1.10828
0.722	2.57448	2.74543	2.71151	1.92422	1.41565	1.10826
0.723	2.56665	2.74414	2.71178	1.92725	1.41617	1.10823
0.724	2.5588	2.7428	2.71202	1.93027	1.41669	1.1082
0.725	2.55094	2.74143	2.71221	1.9333	1.41723	1.10816
0.726	2.54307	2.74001	2.71236	1.93632	1.41778	1.10812
0.727	2.5352	2.73856	2.71248	1.93934	1.41833	1.10808
0.728	2.52731	2.73706	2.71255	1.94236	1.4189	1.10804
0.729	2.51941	2.73552	2.71259	1.94538	1.41948	1.10799
0.73	2.51151	2.73394	2.71259	1.94839	1.42007	1.10794
0.731	2.5036	2.73232	2.71255	1.9514	1.42067	1.10788
0.732	2.49568	2.73066	2.71248	1.95441	1.42128	1.10782
0.733	2.48775	2.72895	2.71236	1.95742	1.4219	1.10776
0.734	2.47982	2.72721	2.71221	1.96042	1.42254	1.10769
0.735	2.47188	2.72542	2.71203	1.96343	1.42318	1.10762
0.736	2.46394	2.72359	2.7118	1.96643	1.42384	1.10755
0.737	2.45599	2.72172	2.71154	1.96942	1.42451	1.10747
0.738	2.44804	2.71981	2.71124	1.97242	1.42519	1.10739
0.739	2.44008	2.71785	2.71091	1.97541	1.42588	1.10731
0.74	2.43213	2.71585	2.71054	1.9784	1.42659	1.10722
0.741	2.42416	2.71382	2.71013	1.98139	1.42731	1.10713
0.742	2.4162	2.71173	2.70969	1.98438	1.42804	1.10703
0.743	2.40823	2.70961	2.70922	1.98736	1.42878	1.10694
0.744	2.40027	2.70745	2.7087	1.99034	1.42953	1.10683
0.745	2.3923	2.70524	2.70816	1.99332	1.4303	1.10673
0.746	2.38433	2.70299	2.70757	1.99629	1.43108	1.10662
0.747	2.37636	2.7007	2.70696	1.99927	1.43188	1.10651
0.748	2.3684	2.69836	2.70631	2.00224	1.43268	1.1064
0.749	2.36043	2.69599	2.70562	2.00521	1.4335	1.10628
0.75	2.35247	2.69357	2.7049	2.00817	1.43433	1.10616
0.751	2.3445	2.69111	2.70415	2.01113	1.43518	1.10603
0.752	2.33654	2.68861	2.70336	2.01409	1.43604	1.1059
0.753	2.32859	2.68607	2.70254	2.01705	1.43691	1.10577
0.754	2.32063	2.68348	2.70168	2.02	1.43779	1.10564
0.755	2.31268	2.68085	2.70079	2.02295	1.43869	1.1055
0.756	2.30474	2.67818	2.69987	2.0259	1.4396	1.10536
0.757	2.2968	2.67547	2.69891	2.02884	1.44052	1.10522
0.758	2.28886	2.67272	2.69792	2.03178	1.44146	1.10507
0.759	2.28093	2.66992	2.6969	2.03472	1.44241	1.10492
0.76	2.273	2.66709	2.69584	2.03766	1.44338	1.10477
0.761	2.26509	2.66421	2.69475	2.04059	1.44435	1.10461
0.762	2.25718	2.66129	2.69363	2.04352	1.44534	1.10446
0.763	2.24927	2.65833	2.69248	2.04645	1.44635	1.10429
0.764	2.24137	2.65533	2.69129	2.04937	1.44737	1.10413
0.765	2.23349	2.65229	2.69007	2.05229	1.4484	1.10396
0.766	2.22561	2.6492	2.68882	2.0552	1.44944	1.1038
0.767	2.21773	2.64608	2.68754	2.05812	1.4505	1.10362
0.768	2.20987	2.64291	2.68622	2.06103	1.45157	1.10345
0.769	2.20202	2.63971	2.68487	2.06393	1.45266	1.10327
0.77	2.19418	2.63646	2.68349	2.06683	1.45375	1.10309
0.771	2.18635	2.63317	2.68208	2.06973	1.45486	1.10291
0.772	2.17852	2.62985	2.68064	2.07263	1.45599	1.10273
0.773	2.17071	2.62648	2.67916	2.07552	1.45713	1.10254
0.774	2.16291	2.62308	2.67765	2.07841	1.45828	1.10235
0.775	2.15513	2.61963	2.67611	2.08129	1.45944	1.10216
0.776	2.14735	2.61614	2.67454	2.08418	1.46062	1.10197
0.777	2.13959	2.61262	2.67294	2.08705	1.46181	1.10177
0.778	2.13184	2.60906	2.67131	2.08993	1.46302	1.10157
0.779	2.12411	2.60545	2.66964	2.0928	1.46423	1.10137
0.78	2.11638	2.60181	2.66794	2.09566	1.46546	1.10117
0.781	2.10868	2.59813	2.66621	2.09852	1.46671	1.10097
0.782	2.10098	2.59442	2.66445	2.10138	1.46796	1.10076
0.783	2.0933	2.59066	2.66266	2.10423	1.46923	1.10056
0.784	2.08564	2.58687	2.66084	2.10708	1.47052	1.10035
0.785	2.07799	2.58304	2.65898	2.10993	1.47181	1.10014
0.786	2.07035	2.57917	2.65709	2.11277	1.47312	1.09993
0.787	2.06274	2.57526	2.65518	2.1156	1.47444	1.09971
0.788	2.05514	2.57132	2.65323	2.11844	1.47577	1.0995
0.789	2.04755	2.56734	2.65125	2.12126	1.47712	1.09928
0.79	2.03998	2.56333	2.64924	2.12409	1.47847	1.09907
0.791	2.03243	2.55928	2.64719	2.1269	1.47984	1.09885
0.792	2.0249	2.55519	2.64512	2.12972	1.48123	1.09863
0.793	2.01738	2.55107	2.64302	2.13253	1.48262	1.09841
0.794	2.00989	2.54691	2.64088	2.13533	1.48403	1.09819
0.795	2.00241	2.54272	2.63871	2.13813	1.48544	1.09796
0.796	1.99495	2.53849	2.63652	2.14092	1.48687	1.09774
0.797	1.9875	2.53423	2.63429	2.14371	1.48832	1.09751
0.798	1.98008	2.52994	2.63203	2.14649	1.48977	1.09729
0.799	1.97268	2.52561	2.62973	2.14927	1.49123	1.09706
0.8	1.96529	2.52124	2.62741	2.15204	1.49271	1.09684
0.801	1.95793	2.51685	2.62506	2.15481	1.4942	1.09661
0.802	1.95058	2.51242	2.62267	2.15757	1.4957	1.09638
0.803	1.94326	2.50796	2.62026	2.16033	1.49721	1.09615
0.804	1.93596	2.50347	2.61781	2.16308	1.49873	1.09592
0.805	1.92868	2.49895	2.61534	2.16582	1.50026	1.09569
0.806	1.92142	2.49439	2.61283	2.16856	1.5018	1.09546
0.807	1.91418	2.4898	2.61029	2.17129	1.50335	1.09524
0.808	1.90696	2.48519	2.60772	2.17402	1.50492	1.09501
0.809	1.89976	2.48054	2.60512	2.17673	1.50649	1.09478
0.81	1.89259	2.47586	2.60248	2.17945	1.50807	1.09455
0.811	1.88543	2.47115	2.59982	2.18215	1.50967	1.09432
0.812	1.8783	2.46642	2.59713	2.18485	1.51127	1.09409
0.813	1.8712	2.46165	2.5944	2.18754	1.51288	1.09386
0.814	1.86411	2.45686	2.59165	2.19023	1.51451	1.09363
0.815	1.85705	2.45203	2.58886	2.19291	1.51614	1.0934
0.816	1.85001	2.44718	2.58604	2.19558	1.51778	1.09317
0.817	1.843	2.44231	2.58319	2.19824	1.51943	1.09294
0.818	1.83601	2.4374	2.58032	2.2009	1.52109	1.09272
0.819	1.82904	2.43247	2.57741	2.20355	1.52276	1.09249
0.82	1.82209	2.42751	2.57447	2.20619	1.52444	1.09226
0.821	1.81517	2.42253	2.5715	2.20882	1.52612	1.09204
0.822	1.80828	2.41752	2.56849	2.21145	1.52782	1.09181
0.823	1.80141	2.41249	2.56546	2.21406	1.52952	1.09159
0.824	1.79456	2.40743	2.5624	2.21667	1.53123	1.09137
0.825	1.78774	2.40234	2.55931	2.21927	1.53295	1.09114
0.826	1.78094	2.39724	2.55619	2.22186	1.53468	1.09092
0.827	1.77417	2.39211	2.55303	2.22444	1.53641	1.0907
0.828	1.76742	2.38695	2.54985	2.22702	1.53815	1.09048
0.829	1.7607	2.38177	2.54663	2.22958	1.5399	1.09026
0.83	1.754	2.37658	2.54339	2.23213	1.54166	1.09005
0.831	1.74733	2.37135	2.54012	2.23468	1.54342	1.08983
0.832	1.74068	2.36611	2.53681	2.23721	1.54519	1.08962
0.833	1.73406	2.36085	2.53348	2.23974	1.54697	1.0894
0.834	1.72747	2.35556	2.53011	2.24225	1.54875	1.08919
0.835	1.7209	2.35026	2.52672	2.24476	1.55054	1.08898
0.836	1.71436	2.34494	2.52329	2.24725	1.55234	1.08877
0.837	1.70784	2.33959	2.51984	2.24974	1.55414	1.08857
0.838	1.70135	2.33423	2.51636	2.25221	1.55595	1.08836
0.839	1.69489	2.32885	2.51285	2.25467	1.55776	1.08815
0.84	1.68845	2.32345	2.5093	2.25712	1.55958	1.08795
0.841	1.68204	2.31803	2.50573	2.25956	1.56141	1.08775
0.842	1.67566	2.31259	2.50213	2.26198	1.56324	1.08755
0.843	1.6693	2.30714	2.4985	2.2644	1.56507	1.08735
0.844	1.66297	2.30167	2.49484	2.2668	1.56691	1.08716
0.845	1.65666	2.29619	2.49116	2.26919	1.56876	1.08696
0.846	1.65039	2.29069	2.48744	2.27157	1.5706	1.08677
0.847	1.64414	2.28517	2.4837	2.27394	1.57246	1.08658
0.848	1.63791	2.27964	2.47992	2.27629	1.57432	1.08639
0.849	1.63172	2.2741	2.47612	2.27863	1.57618	1.08621
0.85	1.62555	2.26854	2.47229	2.28095	1.57804	1.08602
0.851	1.61941	2.26296	2.46843	2.28327	1.57991	1.08584
0.852	1.6133	2.25738	2.46455	2.28556	1.58178	1.08566
0.853	1.60721	2.25178	2.46063	2.28785	1.58366	1.08548
0.854	1.60115	2.24617	2.45669	2.29012	1.58554	1.0853
0.855	1.59512	2.24054	2.45272	2.29237	1.58742	1.08513
0.856	1.58911	2.23491	2.44873	2.29461	1.58931	1.08496
0.857	1.58314	2.22926	2.4447	2.29684	1.59119	1.08479
0.858	1.57719	2.2236	2.44065	2.29905	1.59309	1.08462
0.859	1.57126	2.21794	2.43657	2.30124	1.59498	1.08445
0.86	1.56537	2.21226	2.43247	2.30342	1.59687	1.08429
0.861	1.5595	2.20657	2.42834	2.30558	1.59877	1.08413
0.862	1.55366	2.20087	2.42418	2.30773	1.60067	1.08397
0.863	1.54785	2.19517	2.42	2.30986	1.60257	1.08381
0.864	1.54207	2.18946	2.41579	2.31197	1.60447	1.08366
0.865	1.53631	2.18373	2.41156	2.31407	1.60638	1.08351
0.866	1.53058	2.17801	2.4073	2.31614	1.60828	1.08336
0.867	1.52488	2.17227	2.40301	2.3182	1.61019	1.08321
0.868	1.51921	2.16653	2.3987	2.32025	1.6121	1.08306
0.869	1.51356	2.16078	2.39437	2.32227	1.61401	1.08292
0.87	1.50794	2.15502	2.39001	2.32428	1.61592	1.08278
0.871	1.50236	2.14926	2.38562	2.32627	1.61783	1.08264
0.872	1.49679	2.14349	2.38121	2.32824	1.61974	1.0825
0.873	1.49126	2.13772	2.37678	2.33019	1.62165	1.08237
0.874	1.48575	2.13195	2.37232	2.33212	1.62356	1.08224
0.875	1.48027	2.12617	2.36784	2.33403	1.62547	1.08211
0.876	1.47482	2.12038	2.36334	2.33592	1.62738	1.08198
0.877	1.4694	2.11459	2.35881	2.33779	1.62929	1.08186
0.878	1.464	2.1088	2.35427	2.33964	1.6312	1.08173
0.879	1.45863	2.10301	2.34969	2.34147	1.63311	1.08161
0.88	1.45329	2.09722	2.3451	2.34327	1.63502	1.0815
0.881	1.44798	2.09142	2.34048	2.34506	1.63693	1.08138
0.882	1.44269	2.08562	2.33585	2.34683	1.63884	1.08127
0.883	1.43744	2.07982	2.33119	2.34857	1.64074	1.08116
0.884	1.43221	2.07402	2.32651	2.35029	1.64265	1.08105
0.885	1.42701	2.06822	2.32181	2.35199	1.64455	1.08094
0.886	1.42183	2.06241	2.31709	2.35366	1.64646	1.08083
0.887	1.41668	2.05661	2.31234	2.35532	1.64836	1.08073
0.888	1.41156	2.05081	2.30758	2.35695	1.65026	1.08063
0.889	1.40647	2.04501	2.3028	2.35855	1.65216	1.08053
0.89	1.40141	2.03921	2.298	2.36014	1.65405	1.08044
0.891	1.39637	2.03341	2.29318	2.36169	1.65595	1.08034
0.892	1.39136	2.02762	2.28834	2.36323	1.65784	1.08025
0.893	1.38638	2.02182	2.28348	2.36474	1.65973	1.08016
0.894	1.38142	2.01603	2.2786	2.36622	1.66162	1.08007
0.895	1.3765	2.01024	2.27371	2.36768	1.6635	1.07999
0.896	1.3716	2.00446	2.2688	2.36912	1.66538	1.0799
0.897	1.36672	1.99867	2.26387	2.37052	1.66726	1.07982
0.898	1.36188	1.99289	2.25892	2.37191	1.66914	1.07974
0.899	1.35706	1.98712	2.25396	2.37326	1.67102	1.07967
0.9	1.35227	1.98135	2.24898	2.37459	1.67289	1.07959
0.901	1.34751	1.97558	2.24398	2.3759	1.67476	1.07952
0.902	1.34277	1.96982	2.23897	2.37717	1.67662	1.07944
0.903	1.33806	1.96406	2.23394	2.37842	1.67849	1.07937
0.904	1.33338	1.95831	2.2289	2.37964	1.68034	1.0793
0.905	1.32873	1.95257	2.22384	2.38084	1.6822	1.07924
0.906	1.3241	1.94683	2.21877	2.382	1.68405	1.07917
0.907	1.3195	1.9411	2.21368	2.38314	1.6859	1.07911
0.908	1.31493	1.93537	2.20858	2.38425	1.68775	1.07905
0.909	1.31038	1.92965	2.20347	2.38533	1.68959	1.07899
0.91	1.30586	1.92394	2.19834	2.38638	1.69143	1.07893
0.911	1.30137	1.91823	2.1932	2.38741	1.69326	1.07887
0.912	1.2969	1.91254	2.18805	2.3884	1.69509	1.07882
0.913	1.29247	1.90685	2.18289	2.38936	1.69692	1.07876
0.914	1.28805	1.90116	2.17771	2.39029	1.69874	1.07871
0.915	1.28367	1.89549	2.17252	2.3912	1.70056	1.07866
0.916	1.27931	1.88983	2.16732	2.39207	1.70238	1.07861
0.917	1.27498	1.88417	2.16211	2.39291	1.70419	1.07856
0.918	1.27068	1.87853	2.15689	2.39372	1.70599	1.07851
0.919	1.2664	1.87289	2.15166	2.3945	1.7078	1.07847
0.92	1.26215	1.86726	2.14642	2.39525	1.70959	1.07842
0.921	1.25793	1.86164	2.14117	2.39597	1.71139	1.07838
0.922	1.25373	1.85604	2.13591	2.39666	1.71318	1.07834
0.923	1.24956	1.85044	2.13064	2.39731	1.71496	1.0783
0.924	1.24542	1.84485	2.12536	2.39793	1.71674	1.07826
0.925	1.24131	1.83928	2.12008	2.39852	1.71852	1.07822
0.926	1.23722	1.83371	2.11478	2.39908	1.72029	1.07818
0.927	1.23316	1.82816	2.10948	2.39961	1.72205	1.07814
0.928	1.22912	1.82261	2.10417	2.4001	1.72381	1.07811
0.929	1.22511	1.81708	2.09886	2.40056	1.72557	1.07807
0.93	1.22113	1.81156	2.09354	2.40098	1.72732	1.07804
0.931	1.21717	1.80606	2.08821	2.40138	1.72907	1.07801
0.932	1.21325	1.80056	2.08288	2.40173	1.73081	1.07797
0.933	1.20934	1.79508	2.07754	2.40206	1.73254	1.07794
0.934	1.20547	1.78961	2.07219	2.40235	1.73428	1.07791
0.935	1.20162	1.78415	2.06684	2.40261	1.736	1.07788
0.936	1.1978	1.77871	2.06149	2.40283	1.73772	1.07785
0.937	1.194	1.77327	2.05613	2.40302	1.73944	1.07782
0.938	1.19024	1.76786	2.05077	2.40318	1.74115	1.07779
0.939	1.1865	1.76245	2.04541	2.4033	1.74286	1.07777
0.94	1.18278	1.75706	2.04004	2.40338	1.74456	1.07774
0.941	1.17909	1.75169	2.03467	2.40343	1.74626	1.07771
0.942	1.17543	1.74632	2.02929	2.40345	1.74795	1.07768
0.943	1.1718	1.74097	2.02391	2.40343	1.74963	1.07766
0.944	1.16819	1.73564	2.01854	2.40337	1.75131	1.07763
0.945	1.16461	1.73032	2.01316	2.40328	1.75299	1.07761
0.946	1.16106	1.72502	2.00778	2.40316	1.75466	1.07758
0.947	1.15753	1.71973	2.00239	2.403	1.75632	1.07756
0.948	1.15403	1.71445	1.99701	2.4028	1.75798	1.07753
0.949	1.15056	1.70919	1.99163	2.40257	1.75964	1.07751
0.95	1.14711	1.70395	1.98624	2.4023	1.76128	1.07748
0.951	1.14369	1.69872	1.98086	2.402	1.76293	1.07746
0.952	1.1403	1.69351	1.97548	2.40166	1.76456	1.07743
0.953	1.13693	1.68831	1.97009	2.40128	1.7662	1.07741
0.954	1.1336	1.68313	1.96471	2.40087	1.76782	1.07738
0.955	1.13028	1.67796	1.95933	2.40042	1.76945	1.07736
0.956	1.127	1.67281	1.95396	2.39994	1.77106	1.07733
0.957	1.12374	1.66768	1.94858	2.39942	1.77267	1.07731
0.958	1.12051	1.66257	1.94321	2.39887	1.77428	1.07728
0.959	1.11731	1.65747	1.93784	2.39827	1.77588	1.07726
0.96	1.11413	1.65239	1.93247	2.39765	1.77747	1.07723
0.961	1.11098	1.64732	1.9271	2.39698	1.77906	1.07721
0.962	1.10786	1.64227	1.92174	2.39628	1.78064	1.07718
0.963	1.10477	1.63724	1.91639	2.39554	1.78222	1.07716
0.964	1.1017	1.63223	1.91103	2.39477	1.78379	1.07713
0.965	1.09866	1.62723	1.90568	2.39396	1.78536	1.0771
0.966	1.09565	1.62225	1.90034	2.39312	1.78692	1.07708
0.967	1.09267	1.61729	1.895	2.39223	1.78847	1.07705
0.968	1.08971	1.61235	1.88966	2.39132	1.79002	1.07702
0.969	1.08678	1.60743	1.88433	2.39036	1.79157	1.07699
0.97	1.08388	1.60252	1.87901	2.38937	1.79311	1.07696
0.971	1.081	1.59763	1.87369	2.38834	1.79464	1.07693
0.972	1.07816	1.59276	1.86838	2.38728	1.79617	1.0769
0.973	1.07534	1.58791	1.86307	2.38618	1.79769	1.07687
0.974	1.07255	1.58308	1.85777	2.38505	1.7992	1.07684
0.975	1.06978	1.57826	1.85248	2.38388	1.80072	1.07681
0.976	1.06705	1.57347	1.84719	2.38267	1.80222	1.07678
0.977	1.06434	1.56869	1.84192	2.38143	1.80372	1.07675
0.978	1.06166	1.56393	1.83664	2.38015	1.80521	1.07671
0.979	1.05901	1.55919	1.83138	2.37884	1.8067	1.07668
0.98	1.05638	1.55448	1.82613	2.37749	1.80818	1.07664
0.981	1.05378	1.54978	1.82088	2.37611	1.80966	1.07661
0.982	1.05122	1.5451	1.81564	2.37469	1.81113	1.07657
0.983	1.04868	1.54043	1.81041	2.37323	1.8126	1.07654
0.984	1.04616	1.53579	1.80519	2.37174	1.81405	1.0765
0.985	1.04368	1.53117	1.79998	2.37022	1.81551	1.07646
0.986	1.04122	1.52657	1.79478	2.36866	1.81696	1.07642
0.987	1.0388	1.52199	1.78958	2.36706	1.8184	1.07638
0.988	1.0364	1.51743	1.7844	2.36544	1.81983	1.07634
0.989	1.03403	1.51289	1.77923	2.36377	1.82126	1.0763
0.99	1.03168	1.50836	1.77406	2.36207	1.82269	1.07626
0.991	1.02937	1.50386	1.76891	2.36034	1.82411	1.07622
0.992	1.02709	1.49938	1.76377	2.35858	1.82552	1.07617
0.993	1.02483	1.49492	1.75864	2.35678	1.82693	1.07613
0.994	1.0226	1.49048	1.75352	2.35494	1.82833	1.07608
0.995	1.0204	1.48607	1.74841	2.35308	1.82972	1.07604
0.996	1.01823	1.48167	1.74331	2.35118	1.83111	1.07599
0.997	1.01609	1.47729	1.73822	2.34924	1.8325	1.07595
0.998	1.01397	1.47293	1.73314	2.34728	1.83387	1.0759
0.999	1.01189	1.4686	1.72808	2.34528	1.83524	1.07585
1	1.00983	1.46429	1.72303	2.34325	1.83661	1.0758
1.001	1.0078	1.45999	1.71799	2.34118	1.83797	1.07575
1.002	1.0058	1.45572	1.71296	2.33909	1.83932	1.0757
1.003	1.00383	1.45147	1.70794	2.33696	1.84067	1.07564
1.004	1.00189	1.44724	1.70294	2.3348	1.84201	1.07559
1.005	0.99998	1.44304	1.69795	2.33261	1.84334	1.07554
1.006	0.998097	1.43885	1.69297	2.33039	1.84467	1.07548
1.007	0.996243	1.43469	1.68801	2.32813	1.84599	1.07543
1.008	0.994417	1.43054	1.68306	2.32585	1.84731	1.07537
1.009	0.992621	1.42642	1.67812	2.32353	1.84862	1.07532
1.01	0.990853	1.42232	1.6732	2.32119	1.84992	1.07526
1.011	0.989115	1.41825	1.66828	2.31881	1.85122	1.0752
1.012	0.987406	1.41419	1.66339	2.3164	1.85251	1.07514
1.013	0.985725	1.41016	1.6585	2.31397	1.85379	1.07508
1.014	0.984074	1.40615	1.65363	2.3115	1.85506	1.07502
1.015	0.982452	1.40216	1.64878	2.30901	1.85633	1.07496
1.016	0.980859	1.3982	1.64393	2.30649	1.8576	1.0749
1.017	0.979295	1.39425	1.63911	2.30394	1.85885	1.07484
1.018	0.97776	1.39033	1.63429	2.30136	1.8601	1.07478
1.019	0.976254	1.38643	1.62949	2.29875	1.86135	1.07471
1.02	0.974777	1.38256	1.62471	2.29611	1.86258	1.07465
1.021	0.973329	1.3787	1.61994	2.29345	1.86381	1.07458
1.022	0.97191	1.37487	1.61518	2.29076	1.86504	1.07452
1.023	0.97052	1.37107	1.61044	2.28804	1.86625	1.07445
1.024	0.969159	1.36728	1.60572	2.28529	1.86746	1.07439
1.025	0.967828	1.36352	1.60101	2.28252	1.86866	1.07432
1.026	0.966525	1.35978	1.59631	2.27972	1.86985	1.07425
1.027	0.965251	1.35606	1.59163	2.2769	1.87104	1.07419
1.028	0.964006	1.35237	1.58697	2.27405	1.87222	1.07412
1.029	0.96279	1.3487	1.58232	2.27118	1.87339	1.07405
1.03	0.961603	1.34505	1.57768	2.26828	1.87456	1.07398
1.031	0.960445	1.34143	1.57307	2.26535	1.87571	1.07391
1.032	0.959315	1.33783	1.56846	2.2624	1.87686	1.07384
1.033	0.958214	1.33425	1.56387	2.25943	1.878	1.07377
1.034	0.957142	1.3307	1.5593	2.25643	1.87914	1.0737
1.035	0.956098	1.32717	1.55475	2.25341	1.88026	1.07363
1.036	0.955083	1.32366	1.55021	2.25037	1.88138	1.07356
1.037	0.954097	1.32018	1.54568	2.2473	1.88249	1.07349
1.038	0.953139	1.31672	1.54117	2.24421	1.88359	1.07342
1.039	0.95221	1.31328	1.53668	2.2411	1.88468	1.07335
1.04	0.951308	1.30987	1.5322	2.23797	1.88577	1.07328
1.041	0.950436	1.30648	1.52774	2.23481	1.88685	1.07321
1.042	0.949591	1.30312	1.5233	2.23164	1.88792	1.07314
1.043	0.948774	1.29978	1.51887	2.22844	1.88898	1.07307
1.044	0.947986	1.29646	1.51445	2.22522	1.89003	1.07299
1.045	0.947225	1.29317	1.51006	2.22198	1.89107	1.07292
1.046	0.946493	1.2899	1.50568	2.21872	1.8921	1.07285
1.047	0.945788	1.28665	1.50131	2.21544	1.89313	1.07278
1.048	0.94511	1.28343	1.49696	2.21215	1.89415	1.07271
1.049	0.944461	1.28023	1.49263	2.20883	1.89515	1.07264
1.05	0.943838	1.27706	1.48832	2.20549	1.89615	1.07257
1.051	0.943244	1.27391	1.48402	2.20214	1.89714	1.0725
1.052	0.942676	1.27079	1.47973	2.19876	1.89812	1.07243
1.053	0.942136	1.26769	1.47547	2.19537	1.89909	1.07236
1.054	0.941622	1.26461	1.47122	2.19196	1.90005	1.0723
1.055	0.941136	1.26156	1.46698	2.18854	1.901	1.07223
1.056	0.940676	1.25853	1.46276	2.18509	1.90194	1.07216
1.057	0.940243	1.25553	1.45856	2.18163	1.90287	1.07209
1.058	0.939837	1.25255	1.45438	2.17815	1.90379	1.07203
1.059	0.939457	1.24959	1.45021	2.17466	1.9047	1.07196
1.06	0.939103	1.24666	1.44605	2.17115	1.90561	1.0719
1.061	0.938775	1.24376	1.44192	2.16763	1.9065	1.07183
1.062	0.938473	1.24087	1.4378	2.16409	1.90738	1.07177
1.063	0.938197	1.23802	1.43369	2.16054	1.90825	1.0717
1.064	0.937947	1.23518	1.4296	2.15697	1.90911	1.07164
1.065	0.937722	1.23238	1.42553	2.15338	1.90995	1.07158
1.066	0.937522	1.22959	1.42148	2.14979	1.91079	1.07152
1.067	0.937347	1.22683	1.41744	2.14618	1.91162	1.07146
1.068	0.937198	1.2241	1.41341	2.14255	1.91243	1.0714
1.069	0.937073	1.22139	1.40941	2.13892	1.91324	1.07134
1.07	0.936973	1.2187	1.40541	2.13527	1.91403	1.07129
1.071	0.936897	1.21604	1.40144	2.13161	1.91481	1.07123
1.072	0.936846	1.21341	1.39748	2.12793	1.91558	1.07118
1.073	0.936818	1.2108	1.39354	2.12425	1.91634	1.07112
1.074	0.936815	1.20821	1.38961	2.12055	1.91709	1.07107
1.075	0.936835	1.20565	1.3857	2.11684	1.91782	1.07102
1.076	0.936878	1.20311	1.3818	2.11312	1.91855	1.07097
1.077	0.936945	1.2006	1.37792	2.10939	1.91926	1.07092
1.078	0.937035	1.19811	1.37406	2.10565	1.91996	1.07088
1.079	0.937148	1.19565	1.37021	2.1019	1.92064	1.07083
1.08	0.937283	1.19321	1.36638	2.09814	1.92132	1.07079
1.081	0.93744	1.1908	1.36256	2.09437	1.92198	1.07075
1.082	0.93762	1.18841	1.35876	2.09059	1.92263	1.0707
1.083	0.937822	1.18604	1.35498	2.0868	1.92326	1.07067
1.084	0.938046	1.1837	1.35121	2.08301	1.92389	1.07063
1.085	0.93829	1.18139	1.34745	2.0792	1.9245	1.07059
1.086	0.938557	1.1791	1.34371	2.07539	1.92509	1.07056
1.087	0.938844	1.17683	1.33999	2.07157	1.92568	1.07053
1.088	0.939152	1.17459	1.33628	2.06774	1.92625	1.07049
1.089	0.93948	1.17238	1.33259	2.0639	1.9268	1.07047
1.09	0.939829	1.17019	1.32891	2.06006	1.92734	1.07044
1.091	0.940198	1.16802	1.32525	2.05621	1.92787	1.07041
1.092	0.940586	1.16588	1.3216	2.05235	1.92839	1.07039
1.093	0.940994	1.16376	1.31797	2.04849	1.92889	1.07037
1.094	0.941421	1.16167	1.31435	2.04462	1.92938	1.07035
1.095	0.941867	1.1596	1.31075	2.04075	1.92985	1.07033
1.096	0.942332	1.15756	1.30716	2.03687	1.93031	1.07032
1.097	0.942815	1.15554	1.30358	2.03298	1.93075	1.07031
1.098	0.943317	1.15354	1.30003	2.02909	1.93118	1.0703
1.099	0.943836	1.15157	1.29648	2.0252	1.9316	1.07029
1.1	0.944373	1.14963	1.29295	2.0213	1.932	1.07028
1.101	0.944927	1.14771	1.28944	2.01739	1.93238	1.07028
1.102	0.945498	1.14581	1.28594	2.01348	1.93275	1.07028
1.103	0.946087	1.14394	1.28245	2.00957	1.93311	1.07028
1.104	0.946691	1.14209	1.27898	2.00566	1.93345	1.07028
1.105	0.947312	1.14027	1.27552	2.00174	1.93377	1.07029
1.106	0.947948	1.13847	1.27208	1.99782	1.93408	1.07029
1.107	0.948601	1.1367	1.26865	1.99389	1.93437	1.0703
1.108	0.949268	1.13495	1.26523	1.98997	1.93465	1.07032
1.109	0.949951	1.13322	1.26183	1.98604	1.93491	1.07033
1.11	0.950648	1.13152	1.25844	1.9821	1.93516	1.07035
1.111	0.95136	1.12984	1.25506	1.97817	1.93539	1.07037
1.112	0.952085	1.12819	1.2517	1.97424	1.9356	1.07039
1.113	0.952825	1.12656	1.24836	1.9703	1.9358	1.07042
1.114	0.953578	1.12495	1.24502	1.96636	1.93598	1.07045
1.115	0.954344	1.12337	1.2417	1.96242	1.93615	1.07048
1.116	0.955123	1.12181	1.2384	1.95848	1.9363	1.07051
1.117	0.955915	1.12028	1.2351	1.95454	1.93643	1.07055
1.118	0.956719	1.11877	1.23182	1.9506	1.93655	1.07059
1.119	0.957535	1.11729	1.22856	1.94666	1.93665	1.07063
1.12	0.958362	1.11582	1.2253	1.94271	1.93673	1.07068
1.121	0.959201	1.11438	1.22206	1.93877	1.9368	1.07073
1.122	0.960051	1.11297	1.21883	1.93483	1.93684	1.07078
1.123	0.960912	1.11158	1.21562	1.93089	1.93688	1.07083
1.124	0.961783	1.11021	1.21242	1.92695	1.93689	1.07089
1.125	0.962664	1.10887	1.20923	1.92301	1.93689	1.07095
1.126	0.963555	1.10754	1.20605	1.91907	1.93687	1.07101
1.127	0.964455	1.10625	1.20289	1.91513	1.93683	1.07108
1.128	0.965365	1.10497	1.19974	1.9112	1.93678	1.07115
1.129	0.966283	1.10372	1.1966	1.90726	1.93671	1.07122
1.13	0.96721	1.10249	1.19347	1.90333	1.93662	1.07129
1.131	0.968145	1.10129	1.19036	1.8994	1.93651	1.07137
1.132	0.969087	1.1001	1.18725	1.89547	1.93639	1.07145
1.133	0.970038	1.09894	1.18416	1.89155	1.93624	1.07153
1.134	0.970995	1.09781	1.18109	1.88762	1.93608	1.07162
1.135	0.97196	1.09669	1.17802	1.8837	1.93591	1.07171
1.136	0.972931	1.0956	1.17497	1.87979	1.93571	1.0718
1.137	0.973908	1.09453	1.17193	1.87587	1.9355	1.0719
1.138	0.974891	1.09348	1.1689	1.87196	1.93527	1.072
1.139	0.97588	1.09246	1.16588	1.86805	1.93502	1.0721
1.14	0.976874	1.09145	1.16287	1.86415	1.93475	1.0722
1.141	0.977873	1.09047	1.15988	1.86025	1.93447	1.07231
1.142	0.978877	1.08951	1.1569	1.85635	1.93416	1.07242
1.143	0.979885	1.08858	1.15393	1.85246	1.93384	1.07254
1.144	0.980897	1.08766	1.15097	1.84857	1.9335	1.07266
1.145	0.981913	1.08677	1.14802	1.84469	1.93314	1.07278
1.146	0.982932	1.0859	1.14509	1.84081	1.93277	1.0729
1.147	0.983955	1.08505	1.14216	1.83694	1.93237	1.07303
1.148	0.98498	1.08422	1.13925	1.83307	1.93196	1.07316
1.149	0.986008	1.08341	1.13635	1.82921	1.93153	1.07329
1.15	0.987038	1.08262	1.13346	1.82535	1.93108	1.07343
1.151	0.98807	1.08186	1.13058	1.82149	1.93061	1.07357
1.152	0.989104	1.08111	1.12771	1.81765	1.93013	1.07371
1.153	0.990139	1.08039	1.12485	1.8138	1.92962	1.07385
1.154	0.991175	1.07968	1.12201	1.80997	1.9291	1.074
1.155	0.992211	1.079	1.11918	1.80614	1.92856	1.07415
1.156	0.993248	1.07834	1.11635	1.80232	1.928	1.07431
1.157	0.994286	1.07769	1.11354	1.7985	1.92742	1.07446
1.158	0.995323	1.07707	1.11074	1.79469	1.92683	1.07463
1.159	0.996359	1.07647	1.10795	1.79088	1.92621	1.07479
1.16	0.997395	1.07589	1.10517	1.78709	1.92558	1.07495
1.161	0.99843	1.07532	1.1024	1.7833	1.92493	1.07512
1.162	0.999464	1.07478	1.09965	1.77952	1.92426	1.0753
1.163	1.0005	1.07426	1.0969	1.77574	1.92357	1.07547
1.164	1.00153	1.07375	1.09417	1.77197	1.92286	1.07565
1.165	1.00255	1.07327	1.09144	1.76821	1.92214	1.07583
1.166	1.00358	1.0728	1.08873	1.76446	1.92139	1.07601
1.167	1.0046	1.07235	1.08603	1.76072	1.92063	1.0762
1.168	1.00562	1.07192	1.08334	1.75698	1.91985	1.07639
1.169	1.00664	1.07151	1.08066	1.75325	1.91906	1.07658
1.17	1.00765	1.07112	1.07799	1.74953	1.91824	1.07677
1.171	1.00866	1.07074	1.07533	1.74582	1.91741	1.07697
1.172	1.00967	1.07039	1.07268	1.74212	1.91655	1.07717
1.173	1.01067	1.07005	1.07005	1.73843	1.91568	1.07737
1.174	1.01167	1.06973	1.06742	1.73475	1.9148	1.07758
1.175	1.01266	1.06943	1.06481	1.73107	1.91389	1.07779
1.176	1.01365	1.06914	1.0622	1.72741	1.91297	1.078
1.177	1.01463	1.06887	1.05961	1.72375	1.91202	1.07821
1.178	1.01561	1.06862	1.05703	1.72011	1.91106	1.07843
1.179	1.01658	1.06839	1.05446	1.71647	1.91009	1.07864
1.18	1.01754	1.06817	1.0519	1.71285	1.90909	1.07886
1.181	1.0185	1.06797	1.04935	1.70923	1.90808	1.07909
1.182	1.01946	1.06778	1.04681	1.70563	1.90705	1.07931
1.183	1.0204	1.06761	1.04429	1.70203	1.906	1.07954
1.184	1.02134	1.06746	1.04177	1.69845	1.90493	1.07977
1.185	1.02228	1.06732	1.03927	1.69488	1.90385	1.08
1.186	1.0232	1.0672	1.03677	1.69132	1.90275	1.08023
1.187	1.02412	1.06709	1.03429	1.68777	1.90163	1.08047
1.188	1.02503	1.067	1.03182	1.68423	1.9005	1.08071
1.189	1.02593	1.06693	1.02936	1.6807	1.89935	1.08095
1.19	1.02683	1.06686	1.02691	1.67718	1.89818	1.08119
1.191	1.02772	1.06682	1.02447	1.67368	1.89699	1.08143
1.192	1.02859	1.06679	1.02204	1.67019	1.89579	1.08168
1.193	1.02946	1.06677	1.01963	1.66671	1.89457	1.08192
1.194	1.03033	1.06676	1.01723	1.66324	1.89333	1.08217
1.195	1.03118	1.06677	1.01483	1.65979	1.89207	1.08243
1.196	1.03202	1.0668	1.01245	1.65635	1.8908	1.08268
1.197	1.03286	1.06683	1.01008	1.65292	1.88952	1.08293
1.198	1.03368	1.06689	1.00773	1.6495	1.88821	1.08319
1.199	1.0345	1.06695	1.00538	1.6461	1.88689	1.08345
1.2	1.03531	1.06702	1.00305	1.64271	1.88556	1.08371
1.201	1.0361	1.06711	1.00072	1.63934	1.88421	1.08397
1.202	1.03689	1.06721	0.998412	1.63597	1.88284	1.08423
1.203	1.03766	1.06733	0.996113	1.63263	1.88145	1.08449
1.204	1.03843	1.06745	0.993826	1.62929	1.88005	1.08476
1.205	1.03919	1.06759	0.991551	1.62597	1.87864	1.08502
1.206	1.03993	1.06774	0.989287	1.62267	1.87721	1.08529
1.207	1.04067	1.0679	0.987036	1.61938	1.87576	1.08556
1.208	1.04139	1.06807	0.984797	1.6161	1.87429	1.08583
1.209	1.04211	1.06825	0.98257	1.61284	1.87282	1.0861
1.21	1.04281	1.06845	0.980356	1.60959	1.87132	1.08637
1.211	1.0435	1.06865	0.978153	1.60636	1.86981	1.08664
1.212	1.04418	1.06887	0.975964	1.60315	1.86829	1.08692
1.213	1.04485	1.06909	0.973786	1.59995	1.86675	1.08719
1.214	1.04551	1.06932	0.971621	1.59677	1.8652	1.08747
1.215	1.04616	1.06957	0.969469	1.5936	1.86363	1.08774
1.216	1.04679	1.06982	0.967329	1.59045	1.86204	1.08802
1.217	1.04742	1.07008	0.965202	1.58731	1.86045	1.0883
1.218	1.04803	1.07036	0.963088	1.58419	1.85883	1.08858
1.219	1.04863	1.07064	0.960987	1.58109	1.85721	1.08885
1.22	1.04922	1.07093	0.958899	1.578	1.85557	1.08913
1.221	1.0498	1.07122	0.956824	1.57493	1.85391	1.08941
1.222	1.05036	1.07153	0.954762	1.57188	1.85224	1.08969
1.223	1.05092	1.07184	0.952713	1.56885	1.85056	1.08997
1.224	1.05146	1.07217	0.950677	1.56583	1.84886	1.09025
1.225	1.05199	1.07249	0.948655	1.56283	1.84715	1.09053
1.226	1.05251	1.07283	0.946646	1.55985	1.84543	1.09081
1.227	1.05302	1.07317	0.944651	1.55688	1.84369	1.09109
1.228	1.05351	1.07353	0.942669	1.55394	1.84194	1.09137
1.229	1.05399	1.07388	0.940701	1.55101	1.84017	1.09165
1.23	1.05446	1.07425	0.938747	1.5481	1.8384	1.09194
1.231	1.05492	1.07462	0.936807	1.54521	1.83661	1.09222
1.232	1.05537	1.07499	0.93488	1.54234	1.8348	1.0925
1.233	1.0558	1.07537	0.932968	1.53948	1.83299	1.09278
1.234	1.05622	1.07576	0.931069	1.53665	1.83116	1.09306
1.235	1.05663	1.07615	0.929185	1.53383	1.82932	1.09334
1.236	1.05703	1.07655	0.927315	1.53104	1.82746	1.09361
1.237	1.05741	1.07696	0.925459	1.52826	1.8256	1.09389
1.238	1.05779	1.07736	0.923617	1.5255	1.82372	1.09417
1.239	1.05815	1.07778	0.921791	1.52276	1.82183	1.09445
1.24	1.0585	1.07819	0.919978	1.52005	1.81993	1.09473
1.241	1.05883	1.07862	0.91818	1.51735	1.81802	1.095
1.242	1.05916	1.07904	0.916397	1.51467	1.81609	1.09528
1.243	1.05947	1.07947	0.914629	1.51201	1.81415	1.09555
1.244	1.05977	1.0799	0.912876	1.50938	1.81221	1.09583
1.245	1.06006	1.08034	0.911137	1.50676	1.81025	1.0961
1.246	1.06034	1.08078	0.909414	1.50416	1.80828	1.09638
1.247	1.0606	1.08122	0.907706	1.50159	1.80629	1.09665
1.248	1.06086	1.08167	0.906012	1.49903	1.8043	1.09692
1.249	1.0611	1.08211	0.904335	1.4965	1.8023	1.09719
1.25	1.06133	1.08256	0.902672	1.49399	1.80028	1.09746
1.251	1.06155	1.08302	0.901025	1.49149	1.79826	1.09773
1.252	1.06176	1.08347	0.899393	1.48902	1.79622	1.09799
1.253	1.06195	1.08393	0.897777	1.48658	1.79418	1.09826
1.254	1.06214	1.08438	0.896177	1.48415	1.79212	1.09852
1.255	1.06231	1.08484	0.894592	1.48174	1.79006	1.09879
1.256	1.06247	1.0853	0.893023	1.47936	1.78798	1.09905
1.257	1.06262	1.08577	0.89147	1.477	1.7859	1.09931
1.258	1.06276	1.08623	0.889932	1.47466	1.7838	1.09957
1.259	1.06289	1.08669	0.888411	1.47234	1.7817	1.09983
1.26	1.06301	1.08716	0.886906	1.47004	1.77958	1.10009
1.261	1.06312	1.08762	0.885416	1.46777	1.77746	1.10034
1.262	1.06321	1.08809	0.883943	1.46552	1.77533	1.1006
1.263	1.0633	1.08855	0.882487	1.46329	1.77318	1.10085
1.264	1.06338	1.08902	0.881046	1.46108	1.77103	1.1011
1.265	1.06344	1.08948	0.879622	1.45889	1.76887	1.10135
1.266	1.0635	1.08995	0.878214	1.45673	1.7667	1.1016
1.267	1.06354	1.09041	0.876822	1.45459	1.76453	1.10185
1.268	1.06357	1.09087	0.875447	1.45247	1.76234	1.10209
1.269	1.0636	1.09134	0.874089	1.45038	1.76015	1.10234
1.27	1.06361	1.0918	0.872747	1.44831	1.75794	1.10258
1.271	1.06362	1.09226	0.871422	1.44626	1.75573	1.10282
1.272	1.06361	1.09272	0.870113	1.44423	1.75352	1.10306
1.273	1.0636	1.09318	0.868822	1.44223	1.75129	1.10329
1.274	1.06357	1.09363	0.867547	1.44025	1.74906	1.10353
1.275	1.06354	1.09409	0.866289	1.43829	1.74681	1.10376
1.276	1.0635	1.09454	0.865047	1.43635	1.74456	1.10399
1.277	1.06345	1.09499	0.863823	1.43444	1.74231	1.10422
1.278	1.06339	1.09544	0.862615	1.43255	1.74004	1.10445
1.279	1.06332	1.09588	0.861425	1.43068	1.73777	1.10468
1.28	1.06324	1.09633	0.860251	1.42884	1.73549	1.1049
1.281	1.06315	1.09677	0.859095	1.42702	1.73321	1.10512
1.282	1.06306	1.09721	0.857956	1.42522	1.73092	1.10534
1.283	1.06296	1.09764	0.856833	1.42344	1.72862	1.10556
1.284	1.06285	1.09808	0.855728	1.42169	1.72631	1.10578
1.285	1.06273	1.09851	0.85464	1.41996	1.724	1.10599
1.286	1.0626	1.09893	0.853569	1.41825	1.72168	1.10621
1.287	1.06247	1.09936	0.852515	1.41657	1.71936	1.10642
1.288	1.06233	1.09978	0.851478	1.41491	1.71703	1.10663
1.289	1.06218	1.1002	0.850459	1.41327	1.71469	1.10684
1.29	1.06202	1.10061	0.849456	1.41165	1.71235	1.10704
1.291	1.06186	1.10102	0.848471	1.41006	1.71	1.10724
1.292	1.06169	1.10143	0.847503	1.40848	1.70765	1.10745
1.293	1.06151	1.10183	0.846553	1.40694	1.70529	1.10765
1.294	1.06133	1.10223	0.845619	1.40541	1.70292	1.10784
1.295	1.06114	1.10263	0.844703	1.4039	1.70055	1.10804
1.296	1.06094	1.10302	0.843804	1.40242	1.69818	1.10823
1.297	1.06074	1.10341	0.842922	1.40096	1.6958	1.10843
1.298	1.06053	1.10379	0.842057	1.39952	1.69341	1.10862
1.299	1.06032	1.10417	0.84121	1.3981	1.69102	1.1088
1.3	1.06009	1.10455	0.840379	1.39671	1.68863	1.10899
1.301	1.05987	1.10492	0.839566	1.39534	1.68623	1.10917
1.302	1.05964	1.10529	0.83877	1.39398	1.68382	1.10936
1.303	1.0594	1.10565	0.837991	1.39265	1.68142	1.10954
1.304	1.05916	1.10601	0.837229	1.39134	1.679	1.10972
1.305	1.05891	1.10636	0.836484	1.39006	1.67659	1.10989
1.306	1.05866	1.10671	0.835756	1.38879	1.67417	1.11007
1.307	1.0584	1.10705	0.835045	1.38754	1.67174	1.11024
1.308	1.05814	1.10739	0.834351	1.38632	1.66932	1.11041
1.309	1.05788	1.10773	0.833674	1.38511	1.66688	1.11058
1.31	1.05761	1.10806	0.833014	1.38393	1.66445	1.11075
1.311	1.05734	1.10838	0.832371	1.38277	1.66201	1.11091
1.312	1.05706	1.1087	0.831744	1.38162	1.65957	1.11108
1.313	1.05678	1.10902	0.831134	1.3805	1.65712	1.11124
1.314	1.05649	1.10933	0.830541	1.37939	1.65468	1.1114
1.315	1.0562	1.10964	0.829965	1.37831	1.65222	1.11156
1.316	1.05591	1.10994	0.829405	1.37724	1.64977	1.11171
1.317	1.05562	1.11024	0.828861	1.3762	1.64731	1.11187
1.318	1.05532	1.11053	0.828334	1.37517	1.64486	1.11202
1.319	1.05502	1.11082	0.827824	1.37416	1.64239	1.11217
1.32	1.05471	1.1111	0.82733	1.37318	1.63993	1.11232
1.321	1.05441	1.11138	0.826852	1.3722	1.63746	1.11247
1.322	1.0541	1.11165	0.82639	1.37125	1.635	1.11262
1.323	1.05379	1.11192	0.825945	1.37032	1.63253	1.11276
1.324	1.05347	1.11218	0.825515	1.3694	1.63005	1.11291
1.325	1.05316	1.11244	0.825102	1.3685	1.62758	1.11305
1.326	1.05284	1.11269	0.824704	1.36762	1.6251	1.11319
1.327	1.05252	1.11294	0.824322	1.36676	1.62263	1.11333
1.328	1.0522	1.11318	0.823956	1.36591	1.62015	1.11346
1.329	1.05187	1.11342	0.823606	1.36508	1.61767	1.1136
1.33	1.05155	1.11365	0.823271	1.36426	1.61519	1.11373
1.331	1.05122	1.11388	0.822951	1.36347	1.6127	1.11386
1.332	1.05089	1.11411	0.822647	1.36268	1.61022	1.11399
1.333	1.05057	1.11433	0.822358	1.36192	1.60773	1.11412
1.334	1.05024	1.11454	0.822085	1.36117	1.60525	1.11425
1.335	1.04991	1.11475	0.821826	1.36043	1.60276	1.11438
1.336	1.04957	1.11496	0.821583	1.35971	1.60028	1.1145
1.337	1.04924	1.11516	0.821354	1.359	1.59779	1.11463
1.338	1.04891	1.11535	0.82114	1.35831	1.5953	1.11475
1.339	1.04858	1.11555	0.82094	1.35763	1.59282	1.11487
1.34	1.04824	1.11573	0.820755	1.35697	1.59033	1.11499
1.341	1.04791	1.11592	0.820585	1.35632	1.58784	1.11511
1.342	1.04758	1.11609	0.820429	1.35568	1.58535	1.11522
1.343	1.04724	1.11627	0.820287	1.35506	1.58287	1.11534
1.344	1.04691	1.11644	0.820159	1.35445	1.58038	1.11545
1.345	1.04658	1.1166	0.820045	1.35385	1.57789	1.11557
1.346	1.04624	1.11677	0.819945	1.35326	1.57541	1.11568
1.347	1.04591	1.11692	0.819858	1.35269	1.57292	1.11579
1.348	1.04558	1.11708	0.819785	1.35212	1.57043	1.1159
1.349	1.04525	1.11723	0.819725	1.35157	1.56795	1.11601
1.35	1.04492	1.11737	0.819679	1.35103	1.56547	1.11612
1.351	1.04459	1.11751	0.819646	1.3505	1.56299	1.11622
1.352	1.04426	1.11765	0.819626	1.34998	1.5605	1.11633
1.353	1.04393	1.11779	0.819618	1.34947	1.55802	1.11643
1.354	1.0436	1.11792	0.819624	1.34897	1.55555	1.11654
1.355	1.04328	1.11804	0.819642	1.34848	1.55307	1.11664
1.356	1.04295	1.11817	0.819672	1.348	1.55059	1.11674
1.357	1.04263	1.11829	0.819714	1.34753	1.54812	1.11684
1.358	1.0423	1.1184	0.819769	1.34706	1.54565	1.11694
1.359	1.04198	1.11852	0.819836	1.34661	1.54318	1.11704
1.36	1.04166	1.11863	0.819914	1.34616	1.54071	1.11713
1.361	1.04134	1.11874	0.820005	1.34572	1.53824	1.11723
1.362	1.04103	1.11884	0.820107	1.34529	1.53578	1.11733
1.363	1.04071	1.11894	0.82022	1.34487	1.53331	1.11742
1.364	1.0404	1.11904	0.820344	1.34445	1.53085	1.11751
1.365	1.04009	1.11914	0.82048	1.34404	1.5284	1.11761
1.366	1.03978	1.11923	0.820626	1.34363	1.52594	1.1177
1.367	1.03947	1.11932	0.820783	1.34323	1.52349	1.11779
1.368	1.03916	1.11941	0.82095	1.34284	1.52104	1.11788
1.369	1.03886	1.11949	0.821128	1.34245	1.51859	1.11797
1.37	1.03856	1.11957	0.821317	1.34207	1.51615	1.11806
1.371	1.03826	1.11965	0.821515	1.34169	1.5137	1.11815
1.372	1.03796	1.11973	0.821723	1.34132	1.51127	1.11823
1.373	1.03766	1.11981	0.821941	1.34095	1.50883	1.11832
1.374	1.03737	1.11988	0.822169	1.34058	1.5064	1.11841
1.375	1.03708	1.11996	0.822406	1.34022	1.50397	1.11849
1.376	1.03679	1.12003	0.822652	1.33986	1.50154	1.11858
1.377	1.0365	1.1201	0.822907	1.33951	1.49912	1.11866
1.378	1.03622	1.12016	0.823171	1.33916	1.4967	1.11874
1.379	1.03594	1.12023	0.823444	1.33881	1.49428	1.11883
1.38	1.03566	1.12029	0.823725	1.33846	1.49187	1.11891
1.381	1.03538	1.12036	0.824015	1.33811	1.48946	1.11899
1.382	1.0351	1.12042	0.824313	1.33777	1.48706	1.11907
1.383	1.03483	1.12048	0.824619	1.33743	1.48465	1.11915
1.384	1.03456	1.12054	0.824933	1.33708	1.48226	1.11923
1.385	1.03429	1.1206	0.825254	1.33674	1.47986	1.11931
1.386	1.03403	1.12066	0.825583	1.3364	1.47747	1.11939
1.387	1.03377	1.12071	0.825919	1.33606	1.47509	1.11947
1.388	1.03351	1.12077	0.826263	1.33572	1.4727	1.11954
1.389	1.03325	1.12082	0.826613	1.33538	1.47033	1.11962
1.39	1.03299	1.12088	0.82697	1.33504	1.46795	1.1197
1.391	1.03274	1.12093	0.827334	1.3347	1.46558	1.11977
1.392	1.03249	1.12099	0.827705	1.33436	1.46322	1.11985
1.393	1.03224	1.12104	0.828081	1.33402	1.46086	1.11992
1.394	1.032	1.1211	0.828464	1.33368	1.4585	1.12
1.395	1.03176	1.12115	0.828852	1.33333	1.45615	1.12007
1.396	1.03152	1.12121	0.829247	1.33298	1.45381	1.12014
1.397	1.03128	1.12126	0.829646	1.33264	1.45146	1.12022
1.398	1.03105	1.12132	0.830052	1.33228	1.44913	1.12029
1.399	1.03082	1.12137	0.830462	1.33193	1.44679	1.12036
1.4	1.03059	1.12143	0.830878	1.33158	1.44446	1.12043
1.401	1.03036	1.12148	0.831298	1.33122	1.44214	1.1205
1.402	1.03014	1.12154	0.831723	1.33085	1.43982	1.12057
1.403	1.02992	1.1216	0.832153	1.33049	1.43751	1.12064
1.404	1.0297	1.12165	0.832587	1.33012	1.4352	1.12071
1.405	1.02949	1.12171	0.833025	1.32975	1.43289	1.12078
1.406	1.02927	1.12177	0.833467	1.32937	1.43059	1.12085
1.407	1.02906	1.12183	0.833913	1.32899	1.4283	1.12092
1.408	1.02885	1.1219	0.834363	1.32861	1.42601	1.12099
1.409	1.02865	1.12196	0.834816	1.32822	1.42373	1.12106
1.41	1.02845	1.12202	0.835273	1.32783	1.42145	1.12112
1.411	1.02825	1.12209	0.835733	1.32744	1.41917	1.12119
1.412	1.02805	1.12216	0.836196	1.32703	1.41691	1.12126
1.413	1.02785	1.12223	0.836662	1.32663	1.41464	1.12133
1.414	1.02766	1.1223	0.83713	1.32622	1.41238	1.12139
1.415	1.02747	1.12237	0.837601	1.3258	1.41013	1.12146
1.416	1.02728	1.12244	0.838075	1.32538	1.40788	1.12152
1.417	1.0271	1.12252	0.838551	1.32495	1.40564	1.12159
1.418	1.02692	1.1226	0.839029	1.32452	1.4034	1.12165
1.419	1.02674	1.12268	0.839508	1.32408	1.40117	1.12172
1.42	1.02656	1.12276	0.83999	1.32364	1.39894	1.12178
1.421	1.02638	1.12284	0.840474	1.32319	1.39672	1.12185
1.422	1.02621	1.12293	0.840959	1.32274	1.39451	1.12191
1.423	1.02604	1.12301	0.841445	1.32228	1.39229	1.12197
1.424	1.02587	1.12311	0.841932	1.32181	1.39009	1.12204
1.425	1.02571	1.1232	0.842421	1.32134	1.38789	1.1221
1.426	1.02554	1.12329	0.842911	1.32086	1.38569	1.12216
1.427	1.02538	1.12339	0.843401	1.32038	1.38351	1.12223
1.428	1.02522	1.12349	0.843892	1.31989	1.38132	1.12229
1.429	1.02507	1.12359	0.844384	1.31939	1.37914	1.12235
1.43	1.02491	1.1237	0.844876	1.31888	1.37697	1.12241
1.431	1.02476	1.12381	0.845369	1.31837	1.3748	1.12248
1.432	1.02461	1.12392	0.845862	1.31786	1.37264	1.12254
1.433	1.02446	1.12403	0.846355	1.31734	1.37049	1.1226
1.434	1.02432	1.12415	0.846847	1.31681	1.36833	1.12266
1.435	1.02418	1.12427	0.84734	1.31627	1.36619	1.12272
1.436	1.02403	1.12439	0.847832	1.31573	1.36405	1.12278
1.437	1.0239	1.12452	0.848324	1.31518	1.36191	1.12284
1.438	1.02376	1.12465	0.848816	1.31462	1.35979	1.12291
1.439	1.02362	1.12478	0.849307	1.31406	1.35766	1.12297
1.44	1.02349	1.12491	0.849797	1.31349	1.35554	1.12303
1.441	1.02336	1.12505	0.850287	1.31292	1.35343	1.12309
1.442	1.02323	1.12519	0.850776	1.31234	1.35132	1.12315
1.443	1.02311	1.12534	0.851263	1.31175	1.34922	1.12321
1.444	1.02298	1.12548	0.85175	1.31116	1.34713	1.12327
1.445	1.02286	1.12563	0.852236	1.31056	1.34504	1.12333
1.446	1.02274	1.12579	0.85272	1.30995	1.34295	1.1234
1.447	1.02262	1.12594	0.853203	1.30934	1.34087	1.12346
1.448	1.0225	1.12611	0.853685	1.30872	1.3388	1.12352
1.449	1.02239	1.12627	0.854165	1.30809	1.33673	1.12358
1.45	1.02227	1.12644	0.854644	1.30746	1.33466	1.12364
1.451	1.02216	1.12661	0.855121	1.30682	1.33261	1.1237
1.452	1.02205	1.12678	0.855596	1.30618	1.33055	1.12377
1.453	1.02195	1.12696	0.85607	1.30553	1.32851	1.12383
1.454	1.02184	1.12714	0.856542	1.30487	1.32647	1.12389
1.455	1.02174	1.12732	0.857012	1.30421	1.32443	1.12395
1.456	1.02163	1.12751	0.85748	1.30354	1.3224	1.12402
1.457	1.02153	1.1277	0.857947	1.30287	1.32037	1.12408
1.458	1.02143	1.1279	0.858411	1.30219	1.31835	1.12414
1.459	1.02134	1.12809	0.858874	1.30151	1.31634	1.12421
1.46	1.02124	1.12829	0.859334	1.30082	1.31433	1.12427
1.461	1.02115	1.1285	0.859792	1.30013	1.31233	1.12434
1.462	1.02106	1.12871	0.860248	1.29943	1.31033	1.1244
1.463	1.02097	1.12892	0.860703	1.29872	1.30833	1.12447
1.464	1.02088	1.12913	0.861154	1.29801	1.30635	1.12454
1.465	1.02079	1.12935	0.861604	1.2973	1.30436	1.1246
1.466	1.02071	1.12957	0.862052	1.29658	1.30239	1.12467
1.467	1.02062	1.1298	0.862497	1.29586	1.30042	1.12474
1.468	1.02054	1.13003	0.86294	1.29513	1.29845	1.12481
1.469	1.02046	1.13026	0.863381	1.2944	1.29649	1.12488
1.47	1.02038	1.13049	0.86382	1.29367	1.29453	1.12495
1.471	1.02031	1.13073	0.864256	1.29293	1.29258	1.12502
1.472	1.02023	1.13097	0.86469	1.29218	1.29064	1.12509
1.473	1.02016	1.13121	0.865122	1.29144	1.2887	1.12516
1.474	1.02008	1.13146	0.865552	1.29069	1.28676	1.12524
1.475	1.02001	1.13171	0.865979	1.28993	1.28484	1.12531
1.476	1.01994	1.13196	0.866405	1.28917	1.28291	1.12539
1.477	1.01988	1.13222	0.866828	1.28841	1.28099	1.12546
1.478	1.01981	1.13248	0.867249	1.28765	1.27908	1.12554
1.479	1.01974	1.13274	0.867668	1.28689	1.27717	1.12562
1.48	1.01968	1.13301	0.868085	1.28612	1.27527	1.1257
1.481	1.01962	1.13328	0.868499	1.28535	1.27337	1.12578
1.482	1.01956	1.13355	0.868912	1.28457	1.27148	1.12586
1.483	1.0195	1.13382	0.869323	1.2838	1.2696	1.12594
1.484	1.01944	1.1341	0.869732	1.28302	1.26771	1.12603
1.485	1.01939	1.13437	0.870139	1.28224	1.26584	1.12611
1.486	1.01933	1.13466	0.870544	1.28147	1.26397	1.1262
1.487	1.01928	1.13494	0.870947	1.28068	1.2621	1.12629
1.488	1.01923	1.13523	0.871349	1.2799	1.26024	1.12638
1.489	1.01918	1.13551	0.871749	1.27912	1.25839	1.12647
1.49	1.01913	1.13581	0.872147	1.27833	1.25654	1.12656
1.491	1.01908	1.1361	0.872544	1.27755	1.25469	1.12665
1.492	1.01903	1.13639	0.872939	1.27676	1.25286	1.12675
1.493	1.01899	1.13669	0.873333	1.27598	1.25102	1.12684
1.494	1.01894	1.13699	0.873725	1.27519	1.24919	1.12694
1.495	1.0189	1.13729	0.874116	1.27441	1.24737	1.12704
1.496	1.01886	1.1376	0.874506	1.27362	1.24555	1.12714
1.497	1.01882	1.1379	0.874895	1.27284	1.24374	1.12724
1.498	1.01878	1.13821	0.875283	1.27205	1.24194	1.12735
[truncated: 1 more rows]
