# Supplementary material for: Evidence accumulation relates to perceptual consciousness and monitoring
Source: Nat Commun. 2021 May 31;12:3261. doi: 10.1038/s41467-021-23540-y (PMC8166835; doi:10.1038/s41467-021-23540-y)
Supplement: Supplementary file 4 — Source Data [file 41467_2021_23540_MOESM4_ESM.zip › Supplementary Data/SFig.5_4.xls]

## Sheet: Sheet1
t	erphit	erpmiss	simhit	simmiss
-0.5	-0.0103583	0.0504566	-0.0179012	-0.0162098
-0.498999	-0.00988748	0.0515866	-0.0179739	-0.0161921
-0.497999	-0.00936899	0.0527761	-0.0179084	-0.0161411
-0.496998	-0.00881389	0.0540093	-0.0176196	-0.0161595
-0.495998	-0.00823405	0.0552694	-0.0171902	-0.0166582
-0.494997	-0.00764195	0.0565389	-0.0168797	-0.0165611
-0.493997	-0.00705043	0.0577993	-0.0166781	-0.0164582
-0.492996	-0.00647252	0.0590316	-0.0169039	-0.0163466
-0.491996	-0.00592123	0.0602165	-0.0170304	-0.0162499
-0.490995	-0.00540928	0.0613344	-0.0167493	-0.0162457
-0.489995	-0.00494894	0.0623659	-0.0168172	-0.0161139
-0.488994	-0.00455176	0.0632919	-0.0165712	-0.0159551
-0.487994	-0.00422837	0.0640938	-0.0165178	-0.0159983
-0.486993	-0.00398827	0.0647537	-0.0164342	-0.0162441
-0.485993	-0.00383965	0.0652551	-0.0162459	-0.0161125
-0.484992	-0.00378921	0.0655825	-0.016375	-0.0159873
-0.483992	-0.00384197	0.0657219	-0.0164914	-0.0156768
-0.482991	-0.00400118	0.0656614	-0.0162192	-0.0155094
-0.481991	-0.00426819	0.0653907	-0.0163718	-0.0151561
-0.48099	-0.00464238	0.0649018	-0.0162418	-0.0152918
-0.47999	-0.00512112	0.064189	-0.0162184	-0.0151512
-0.478989	-0.00561962	0.0633805	-0.0159852	-0.0154981
-0.477989	-0.00621219	0.0623431	-0.0161336	-0.0154751
-0.476988	-0.00689162	0.061076	-0.0162611	-0.0157244
-0.475988	-0.00764882	0.0595809	-0.0163889	-0.0157746
-0.474987	-0.00847296	0.057862	-0.0166805	-0.0156096
-0.473987	-0.00935157	0.0559256	-0.0163957	-0.0156224
-0.472986	-0.0102707	0.0537808	-0.0163137	-0.0158813
-0.471986	-0.0112153	0.0514384	-0.0164586	-0.015891
-0.470985	-0.0121689	0.0489116	-0.0164409	-0.0159384
-0.469985	-0.0131146	0.0462152	-0.0160137	-0.0159788
-0.468984	-0.0140345	0.0433658	-0.0159202	-0.0158546
-0.467984	-0.0149107	0.0403815	-0.0159426	-0.0160177
-0.466983	-0.0157248	0.0372816	-0.0160218	-0.0160286
-0.465983	-0.0164586	0.0340863	-0.016146	-0.0159604
-0.464982	-0.0170946	0.0308168	-0.0159875	-0.0158344
-0.463982	-0.0176154	0.0274947	-0.0158865	-0.0157757
-0.462981	-0.0180046	0.0241417	-0.016041	-0.0157122
-0.461981	-0.0182471	0.0207798	-0.0158242	-0.0155628
-0.46098	-0.0183285	0.0174306	-0.0157528	-0.0154742
-0.45998	-0.0182364	0.0141152	-0.0157266	-0.0151955
-0.458979	-0.0178566	0.0109936	-0.0158033	-0.0152955
-0.457979	-0.017286	0.00794692	-0.0156662	-0.0153673
-0.456978	-0.016519	0.0049909	-0.0155209	-0.0151878
-0.455978	-0.0155516	0.00213979	-0.0155437	-0.0154188
-0.454977	-0.014382	-0.000593737	-0.0152684	-0.0153407
-0.453977	-0.0130106	-0.00319876	-0.0152922	-0.0154754
-0.452976	-0.0114396	-0.00566613	-0.0153141	-0.015288
-0.451976	-0.00967327	-0.00798857	-0.0152134	-0.0154593
-0.450975	-0.00771806	-0.0101607	-0.0151226	-0.0154284
-0.449975	-0.00558229	-0.0121788	-0.0152878	-0.0155938
-0.448974	-0.00327619	-0.0140413	-0.0154291	-0.0157985
-0.447974	-0.000811701	-0.0157479	-0.0153783	-0.0157005
-0.446973	0.00179759	-0.0173003	-0.0152415	-0.015558
-0.445973	0.00453669	-0.0187013	-0.0150995	-0.0155263
-0.444972	0.00738934	-0.0199552	-0.0152685	-0.0156248
-0.443972	0.0103383	-0.0210673	-0.0154512	-0.0157973
-0.442971	0.0133654	-0.0220438	-0.0153529	-0.0154515
-0.441971	0.0164521	-0.0228917	-0.0152657	-0.015018
-0.44097	0.0195794	-0.0236182	-0.0151129	-0.0149151
-0.43997	0.0227283	-0.024231	-0.0150568	-0.0152394
-0.438969	0.0259838	-0.0245913	-0.0150291	-0.0148962
-0.437969	0.0292219	-0.0248521	-0.0150204	-0.0148759
-0.436968	0.0324229	-0.0250233	-0.0149849	-0.0147984
-0.435968	0.0355679	-0.0251146	-0.0149933	-0.0145848
-0.434967	0.0386391	-0.0251352	-0.0147607	-0.0142028
-0.433967	0.0416198	-0.0250933	-0.0146024	-0.0142848
-0.432966	0.0444949	-0.0249968	-0.0147384	-0.0139533
-0.431966	0.0472507	-0.0248523	-0.0143719	-0.0137967
-0.430965	0.049875	-0.0246654	-0.014189	-0.013863
-0.429965	0.0523577	-0.0244408	-0.0140719	-0.0138215
-0.428964	0.0546902	-0.0241819	-0.0141587	-0.0141453
-0.427964	0.0568659	-0.0238909	-0.0142535	-0.0142563
-0.426963	0.05888	-0.0235687	-0.0143445	-0.0143157
-0.425963	0.0607297	-0.0232151	-0.0143518	-0.0141374
-0.424962	0.0624139	-0.0228288	-0.0142585	-0.0142177
-0.423962	0.0639334	-0.0224071	-0.0142088	-0.0138825
-0.422961	0.0652907	-0.0219465	-0.0143595	-0.0138117
-0.421961	0.0664898	-0.0214424	-0.0143119	-0.0138696
-0.42096	0.0675362	-0.0208893	-0.0143249	-0.0139327
-0.41996	0.0684367	-0.0202811	-0.0143086	-0.0135783
-0.418959	0.0693059	-0.0194819	-0.0141027	-0.0135214
-0.417959	0.0700456	-0.0186144	-0.0139426	-0.0134761
-0.416958	0.0706638	-0.0176737	-0.0139719	-0.0136872
-0.415958	0.0711687	-0.0166548	-0.0140722	-0.0136092
-0.414957	0.0715688	-0.0155528	-0.0141228	-0.0136617
-0.413957	0.071873	-0.0143634	-0.0140324	-0.0139132
-0.412956	0.0720897	-0.0130829	-0.0140693	-0.0138579
-0.411956	0.0722274	-0.0117081	-0.0142725	-0.0137373
-0.410955	0.0722939	-0.0102369	-0.0141504	-0.0137079
-0.409955	0.0722965	-0.00866833	-0.0140337	-0.0136482
-0.408954	0.0722419	-0.00700251	-0.0137395	-0.0132649
-0.407954	0.0721358	-0.00524089	-0.0139752	-0.0129847
-0.406953	0.071983	-0.00338631	-0.014136	-0.0132486
-0.405953	0.0717875	-0.00144304	-0.0141018	-0.0131879
-0.404952	0.071552	0.000583148	-0.0140203	-0.0132887
-0.403952	0.0712784	0.00268504	-0.013949	-0.0132042
-0.402951	0.0709676	0.00485397	-0.0138236	-0.0132344
-0.401951	0.0706195	0.00707985	-0.0137744	-0.0130086
-0.40095	0.0702332	0.0093513	-0.0137348	-0.0130202
-0.39995	0.0698069	0.0116557	-0.0136604	-0.0129255
-0.398949	0.0694517	0.01411	-0.0135647	-0.0128171
-0.397949	0.0690494	0.0165673	-0.0134763	-0.0125848
-0.396948	0.0685946	0.0190097	-0.0132751	-0.0124365
-0.395948	0.0680815	0.0214188	-0.0128497	-0.0126958
-0.394947	0.0675043	0.0237757	-0.0129462	-0.0130797
-0.393947	0.0668574	0.0260611	-0.0128068	-0.0133959
-0.392946	0.0661351	0.028256	-0.0127021	-0.0132075
-0.391946	0.0653324	0.0303413	-0.0126489	-0.0131956
-0.390945	0.0644446	0.0322985	-0.0126236	-0.0131558
-0.389945	0.0634678	0.0341098	-0.0126829	-0.0130344
-0.388944	0.062399	0.0357581	-0.0124103	-0.0129686
-0.387944	0.0612362	0.0372277	-0.0123253	-0.0128595
-0.386943	0.0599785	0.038504	-0.0123217	-0.0129476
-0.385943	0.0586262	0.0395742	-0.0121282	-0.0126493
-0.384942	0.057181	0.0404272	-0.0119349	-0.0124306
-0.383942	0.055646	0.0410536	-0.011883	-0.0122413
-0.382941	0.0540257	0.0414463	-0.0119124	-0.0121985
-0.381941	0.0523261	0.0416005	-0.0117329	-0.0122066
-0.38094	0.0505548	0.0415134	-0.0113671	-0.0119729
-0.37994	0.0487207	0.0411847	-0.0112404	-0.0119247
-0.378939	0.0469523	0.0407531	-0.0111345	-0.0117574
-0.377939	0.0451408	0.0400852	-0.0113746	-0.0115749
-0.376938	0.043297	0.0391853	-0.0113333	-0.0112517
-0.375938	0.0414324	0.0380598	-0.0110948	-0.0111785
-0.374937	0.0395594	0.0367169	-0.0110323	-0.0110729
-0.373937	0.0376911	0.0351672	-0.0110717	-0.0112849
-0.372936	0.0358409	0.0334226	-0.0108967	-0.0110417
-0.371936	0.0340226	0.0314968	-0.0107297	-0.0109364
-0.370935	0.03225	0.0294048	-0.0107233	-0.0109879
-0.369935	0.0305364	0.0271626	-0.0109066	-0.0109269
-0.368934	0.028895	0.0247873	-0.01099	-0.0110903
-0.367934	0.0273381	0.0222964	-0.0109384	-0.0109382
-0.366933	0.0258774	0.0197081	-0.010827	-0.0108229
-0.365933	0.0245232	0.0170406	-0.0107832	-0.0109485
-0.364932	0.0232849	0.0143122	-0.0108524	-0.0107075
-0.363932	0.0221704	0.0115407	-0.0105802	-0.0105977
-0.362931	0.0211861	0.00874386	-0.0103383	-0.0106775
-0.361931	0.0203368	0.00593837	-0.0100896	-0.0107955
-0.36093	0.0196257	0.00314034	-0.0103142	-0.0102005
-0.35993	0.019054	0.000364829	-0.0104684	-0.010152
-0.358929	0.0187408	-0.00223919	-0.0103729	-0.010217
-0.357929	0.0185628	-0.00479312	-0.0103318	-0.0101507
-0.356928	0.0185143	-0.00728811	-0.01045	-0.0103333
-0.355928	0.0185875	-0.00971678	-0.0105221	-0.0104225
-0.354927	0.0187732	-0.0120733	-0.0107209	-0.0103544
-0.353927	0.0190607	-0.0143533	-0.010642	-0.0103338
-0.352926	0.0194381	-0.0165539	-0.0106595	-0.0101519
-0.351926	0.0198922	-0.0186737	-0.0109155	-0.00995817
-0.350925	0.0204088	-0.0207124	-0.0105736	-0.00994513
-0.349925	0.020973	-0.0226711	-0.0105479	-0.00978052
-0.348924	0.0215696	-0.0245517	-0.0106894	-0.00961667
-0.347924	0.0221828	-0.0263571	-0.0109277	-0.00959594
-0.346923	0.0227969	-0.0280907	-0.0108087	-0.00981893
-0.345923	0.0233966	-0.0297566	-0.0104955	-0.00965528
-0.344922	0.023967	-0.0313588	-0.010471	-0.00949684
-0.343922	0.0244939	-0.0329016	-0.0100452	-0.00930049
-0.342921	0.0249643	-0.0343891	-0.00981942	-0.00904751
-0.341921	0.0253664	-0.0358249	-0.00951634	-0.00865224
-0.34092	0.02569	-0.0372121	-0.00961927	-0.00865384
-0.33992	0.0259264	-0.0385532	-0.00957713	-0.00837299
-0.338919	0.0261829	-0.0397083	-0.00971891	-0.00849854
-0.337919	0.026339	-0.0408184	-0.00962028	-0.00861019
-0.336918	0.0263903	-0.0418857	-0.00960297	-0.0084948
-0.335918	0.0263344	-0.0429115	-0.00963935	-0.00858719
-0.334917	0.0261712	-0.0438961	-0.00982508	-0.00856178
-0.333917	0.025903	-0.0448388	-0.00983204	-0.00844618
-0.332916	0.0255341	-0.0457377	-0.0096212	-0.00825976
-0.331916	0.0250712	-0.04659	-0.00922022	-0.00806368
-0.330915	0.024523	-0.0473921	-0.00892873	-0.00835248
-0.329915	0.0239002	-0.0481392	-0.0089363	-0.00849777
-0.328914	0.0232153	-0.048826	-0.00860655	-0.00844821
-0.327914	0.0224824	-0.0494462	-0.0084797	-0.0084709
-0.326913	0.0217172	-0.0499932	-0.00845495	-0.00835404
-0.325913	0.0209365	-0.0504596	-0.00844617	-0.00811012
-0.324912	0.0201579	-0.0508379	-0.00816007	-0.00809634
-0.323912	0.0194	-0.0511203	-0.00819258	-0.00781352
-0.322911	0.0186817	-0.0512987	-0.00810128	-0.00779553
-0.321911	0.0180222	-0.0513655	-0.00823587	-0.00764108
-0.32091	0.0174404	-0.0513129	-0.00866068	-0.00771694
-0.31991	0.0169549	-0.0511335	-0.00849467	-0.00754579
-0.318909	0.0166997	-0.0506762	-0.00849067	-0.00698104
-0.317909	0.0165739	-0.0500793	-0.00854889	-0.00683832
-0.316908	0.0165915	-0.0493402	-0.00864684	-0.00658429
-0.315908	0.0167646	-0.0484571	-0.00860042	-0.00652885
-0.314907	0.017104	-0.0474291	-0.00877526	-0.00659275
-0.313907	0.0176185	-0.0462568	-0.00874896	-0.006347
-0.312906	0.0183148	-0.0449416	-0.008799	-0.00595296
-0.311906	0.0191975	-0.0434866	-0.00887525	-0.00568005
-0.310905	0.020269	-0.0418958	-0.00881959	-0.00562417
-0.309905	0.021529	-0.0401749	-0.00876883	-0.00585241
-0.308904	0.0229752	-0.0383306	-0.00888849	-0.00570608
-0.307904	0.0246026	-0.036371	-0.00872106	-0.00568304
-0.306903	0.026404	-0.0343054	-0.00833654	-0.0056459
-0.305903	0.0283698	-0.0321443	-0.00813329	-0.00558518
-0.304902	0.0304884	-0.0298993	-0.00803572	-0.00573571
-0.303902	0.0327459	-0.0275828	-0.00826391	-0.00561842
-0.302901	0.0351269	-0.0252084	-0.00835587	-0.00558457
-0.301901	0.0376141	-0.0227903	-0.00821892	-0.00559371
-0.3009	0.0401889	-0.0203432	-0.00824049	-0.00554783
-0.2999	0.0428314	-0.0178827	-0.00790171	-0.00542041
-0.298899	0.0456319	-0.0152815	-0.00786325	-0.0053381
-0.297899	0.0484554	-0.0126994	-0.00758318	-0.0053229
-0.296898	0.0512786	-0.0101555	-0.00783656	-0.00549166
-0.295898	0.0540778	-0.00766903	-0.00787541	-0.00569214
-0.294897	0.0568297	-0.00525917	-0.00815297	-0.00574334
-0.293897	0.0595116	-0.00294515	-0.00807469	-0.00550539
-0.292896	0.0621015	-0.000745993	-0.00796681	-0.00536899
-0.291896	0.0645785	0.00131957	-0.00748199	-0.00528479
-0.290895	0.066923	0.00323325	-0.00739574	-0.00522307
-0.289895	0.0691169	0.00497728	-0.00730567	-0.0052013
-0.288894	0.0711436	0.00653461	-0.00699803	-0.0052525
-0.287894	0.0729887	0.00788898	-0.0069494	-0.00542384
-0.286893	0.0746394	0.00902511	-0.00724159	-0.00524054
-0.285893	0.0760855	0.00992882	-0.00723155	-0.00526073
-0.284892	0.0773187	0.0105872	-0.00693049	-0.00499425
-0.283892	0.0783329	0.0109887	-0.0074102	-0.00473888
-0.282891	0.0791247	0.0111233	-0.00705791	-0.00450367
-0.281891	0.0796926	0.0109828	-0.007072	-0.00436201
-0.28089	0.0800375	0.0105608	-0.00688473	-0.0045567
-0.27989	0.0801627	0.00985285	-0.00683666	-0.00468597
-0.278889	0.0801917	0.00898807	-0.0068591	-0.0045625
-0.277889	0.0800118	0.00783368	-0.00682594	-0.00470298
-0.276888	0.0796298	0.00638953	-0.00673621	-0.00475145
-0.275888	0.0790544	0.00465783	-0.00659344	-0.00461452
-0.274887	0.0782956	0.00264321	-0.00663756	-0.00433915
-0.273887	0.0773648	0.000352855	-0.00675258	-0.00453034
-0.272886	0.0762743	-0.00220354	-0.00652699	-0.00451627
-0.271886	0.0750371	-0.00501369	-0.00652764	-0.00452643
-0.270885	0.0736672	-0.00806276	-0.00665631	-0.00445545
-0.269885	0.0721787	-0.0113334	-0.00680192	-0.00451827
-0.268884	0.0705857	-0.0148056	-0.0065179	-0.00422846
-0.267884	0.0689026	-0.0184572	-0.00630435	-0.00392374
-0.266883	0.0671434	-0.0222636	-0.00625433	-0.00399675
-0.265883	0.0653217	-0.0261979	-0.00631707	-0.00393013
-0.264882	0.0634505	-0.0302313	-0.00620829	-0.00379818
-0.263882	0.0615423	-0.034333	-0.00625945	-0.00370615
-0.262881	0.0596084	-0.0384708	-0.00632319	-0.00351146
-0.261881	0.0576596	-0.0426108	-0.0062805	-0.00349036
-0.26088	0.0557054	-0.0467183	-0.00639923	-0.00369905
-0.25988	0.0537545	-0.0507576	-0.00648919	-0.00360873
-0.258879	0.0519346	-0.0545556	-0.00649868	-0.00325901
-0.257879	0.0501299	-0.0582157	-0.00656169	-0.00339996
-0.256878	0.0483435	-0.0617043	-0.00643374	-0.00320614
-0.255878	0.0465775	-0.0649881	-0.00600018	-0.0032317
-0.254877	0.0448331	-0.068035	-0.00597657	-0.00305063
-0.253877	0.0431105	-0.070814	-0.00598561	-0.00275574
-0.252876	0.041409	-0.0732961	-0.00574041	-0.0026687
-0.251876	0.039727	-0.0754541	-0.00583916	-0.00305201
-0.250875	0.0380624	-0.0772634	-0.0055541	-0.00285298
-0.249875	0.0364125	-0.0787022	-0.00520258	-0.00265408
-0.248874	0.0347743	-0.0797519	-0.00503296	-0.00225654
-0.247874	0.0331442	-0.080397	-0.00510633	-0.00256325
-0.246873	0.0315188	-0.0806258	-0.00512843	-0.00191529
-0.245873	0.0298945	-0.0804305	-0.00538083	-0.00207249
-0.244872	0.028268	-0.0798068	-0.00515792	-0.00201174
-0.243872	0.0266362	-0.0787549	-0.00491853	-0.00227985
-0.242871	0.0249966	-0.0772788	-0.00477181	-0.0025098
-0.241871	0.0233471	-0.0753864	-0.00473921	-0.00279092
-0.24087	0.0216865	-0.0730899	-0.0048177	-0.00245001
-0.23987	0.0200144	-0.070405	-0.00495225	-0.00241108
-0.238869	0.0184437	-0.0672128	-0.00483805	-0.00223072
-0.237869	0.0168623	-0.0636794	-0.00472279	-0.00210829
-0.236868	0.0152705	-0.0598333	-0.00456681	-0.00219881
-0.235868	0.0136695	-0.0557061	-0.00406738	-0.00207732
-0.234867	0.0120619	-0.0513314	-0.00362452	-0.00173918
-0.233867	0.0104509	-0.0467454	-0.00350386	-0.00183129
-0.232866	0.00884085	-0.0419858	-0.00362854	-0.00182999
-0.231866	0.00723692	-0.0370917	-0.00369663	-0.00192435
-0.230865	0.00564516	-0.0321029	-0.00371627	-0.00200396
-0.229865	0.00407239	-0.02706	-0.00364725	-0.00185806
-0.228864	0.00252606	-0.0220032	-0.00333259	-0.00171422
-0.227864	0.00101416	-0.0169726	-0.00339851	-0.0017076
-0.226863	-0.000454912	-0.0120071	-0.00341506	-0.00182661
-0.225863	-0.00187246	-0.00714459	-0.00334294	-0.0019045
-0.224862	-0.00322965	-0.00242087	-0.0032435	-0.00175732
-0.223862	-0.00451768	0.00213025	-0.00295106	-0.00157494
-0.222861	-0.0057279	0.0064775	-0.00301015	-0.0014592
-0.221861	-0.00685196	0.0105925	-0.00274112	-0.00156479
-0.22086	-0.00788202	0.0144499	-0.00276406	-0.001859
-0.21986	-0.00881086	0.018028	-0.00259922	-0.00193385
-0.218859	-0.0095191	0.0214441	-0.00257497	-0.00211932
-0.217859	-0.0101131	0.0245434	-0.00249484	-0.00221878
-0.216858	-0.0105905	0.0273129	-0.00236671	-0.00252725
-0.215858	-0.0109506	0.0297437	-0.00210684	-0.00253041
-0.214857	-0.0111938	0.0318306	-0.0018708	-0.00247284
-0.213857	-0.0113222	0.0335726	-0.0020383	-0.00225154
-0.212856	-0.0113394	0.0349722	-0.00206866	-0.00211257
-0.211856	-0.0112505	0.0360355	-0.00200355	-0.00204879
-0.210855	-0.0110623	0.0367722	-0.00192897	-0.00200437
-0.209855	-0.0107831	0.0371948	-0.00208606	-0.00193802
-0.208854	-0.0104225	0.0373187	-0.00192595	-0.00223423
-0.207854	-0.00999171	0.0371618	-0.00206439	-0.00205304
-0.206853	-0.009503	0.0367443	-0.00204499	-0.00230808
-0.205853	-0.00896975	0.0360878	-0.0017905	-0.00241201
-0.204852	-0.0084062	0.0352158	-0.00199999	-0.00244705
-0.203852	-0.00782726	0.0341524	-0.00208127	-0.00244455
-0.202851	-0.00724826	0.0329225	-0.00207281	-0.00246971
-0.201851	-0.00668473	0.0315515	-0.00182065	-0.00265509
-0.20085	-0.0061521	0.0300643	-0.0016519	-0.00307051
-0.19985	-0.00566547	0.0284858	-0.00179149	-0.00305583
-0.198849	-0.00513675	0.0269676	-0.00148737	-0.00269708
-0.197849	-0.00468206	0.0254007	-0.00122144	-0.0027734
-0.196848	-0.00431582	0.0238044	-0.00113281	-0.00276827
-0.195848	-0.00405114	0.0221965	-0.0011977	-0.0028622
-0.194847	-0.00389962	0.0205928	-0.00114833	-0.00274777
-0.193847	-0.00387109	0.0190075	-0.00121772	-0.00275287
-0.192846	-0.00397347	0.0174524	-0.00138624	-0.0026035
-0.191846	-0.00421255	0.0159371	-0.00128767	-0.00245733
-0.190845	-0.00459188	0.0144689	-0.00149449	-0.00238582
-0.189845	-0.00511264	0.013053	-0.00152021	-0.00239582
-0.188844	-0.00577359	0.0116918	-0.00123555	-0.00229589
-0.187844	-0.00657104	0.0103859	-0.00122196	-0.00223606
-0.186843	-0.0074988	0.00913354	-0.000902985	-0.00192687
-0.185843	-0.0085483	0.00793092	-0.000691452	-0.00200919
-0.184842	-0.00970859	0.00677246	-0.000760707	-0.00225571
-0.183842	-0.0109665	0.00565093	-0.000643944	-0.00217615
-0.182841	-0.012307	0.00455773	-0.000564888	-0.00246394
-0.181841	-0.0137129	0.00348312	-0.000687637	-0.00227231
-0.18084	-0.0151655	0.00241654	-0.000558296	-0.00225818
-0.17984	-0.0166451	0.00134687	-0.000424253	-0.00197289
-0.178839	-0.018038	0.000387092	-0.000484948	-0.00200478
-0.177839	-0.0194171	-0.00060145	-0.00039328	-0.00205235
-0.176838	-0.0207621	-0.00163185	1.1442e-05	-0.00237353
-0.175838	-0.0220526	-0.00271651	0.000136572	-0.00230465
-0.174837	-0.0232686	-0.00386686	0.000221796	-0.00238239
-0.173837	-0.0243909	-0.00509311	-0.000119205	-0.00222216
-0.172836	-0.0254016	-0.006404	-3.10687e-05	-0.00212082
-0.171836	-0.0262842	-0.00780663	-0.000253916	-0.00171687
-0.170835	-0.0270238	-0.00930625	-0.000387574	-0.00193866
-0.169835	-0.027608	-0.0109061	-0.000469109	-0.00157311
-0.168834	-0.0280267	-0.0126073	-0.000628741	-0.00144249
-0.167834	-0.0282722	-0.0144089	-0.000438213	-0.00145724
-0.166833	-0.0283401	-0.0163075	-0.000389526	-0.00158658
-0.165833	-0.0282284	-0.0182977	-9.48277e-05	-0.00193326
-0.164832	-0.0279385	-0.0203718	9.51966e-05	-0.00179764
-0.163832	-0.0274746	-0.02252	0.000171273	-0.00170115
-0.162831	-0.026844	-0.0247304	0.00012993	-0.00171846
-0.161831	-0.0260567	-0.0269894	0.000121736	-0.00134203
-0.16083	-0.0251256	-0.0292816	2.00192e-05	-0.0013524
-0.15983	-0.024066	-0.0315901	0.000268231	-0.00106985
-0.158829	-0.0227999	-0.033765	0.00019051	-0.000824339
-0.157829	-0.0214452	-0.0359233	3.90635e-05	-0.000831772
-0.156828	-0.0200244	-0.0380477	0.000255658	-0.000753642
-0.155828	-0.0185614	-0.0401205	8.24861e-06	-0.000475947
-0.154827	-0.0170803	-0.0421237	0.000382923	-0.000609792
-0.153827	-0.0156059	-0.0440398	0.000163326	-0.000593451
-0.152826	-0.0141624	-0.0458519	0.000342717	-0.000257209
-0.151826	-0.0127735	-0.0475439	0.000528204	-8.26827e-05
-0.150825	-0.011462	-0.0491011	0.000568899	-0.000396364
-0.149825	-0.0102487	-0.0505103	0.000535851	-0.000330271
-0.148824	-0.00915274	-0.0517601	0.000596955	5.62055e-05
-0.147824	-0.00819091	-0.052841	0.000544971	9.07133e-05
-0.146823	-0.00737719	-0.0537458	0.000530082	-0.000210126
-0.145823	-0.00672257	-0.0544699	0.000575788	8.99955e-05
-0.144822	-0.0062348	-0.0550108	0.000829301	-1.1449e-05
-0.143822	-0.00591813	-0.0553688	0.00104941	0.000146184
-0.142821	-0.00577324	-0.0555465	0.00122183	0.000206241
-0.141821	-0.00579712	-0.055549	0.000926129	0.000444375
-0.14082	-0.00598312	-0.0553839	0.00105987	0.000398204
-0.13982	-0.00632098	-0.0550609	0.000764022	0.000813641
-0.138819	-0.00669651	-0.0544571	0.000996211	0.00107655
-0.137819	-0.00719545	-0.0537263	0.00097971	0.000851534
-0.136818	-0.0077997	-0.0528857	0.000876585	0.000910269
-0.135818	-0.00848855	-0.0519536	0.00109181	0.000534326
-0.134817	-0.00923909	-0.0509492	0.000893395	0.000321338
-0.133817	-0.0100266	-0.049892	0.000798085	0.000638394
-0.132816	-0.0108253	-0.0488016	0.000974615	0.000646255
-0.131816	-0.0116084	-0.0476975	0.00135851	0.000715782
-0.130815	-0.012349	-0.0465983	0.00117819	0.000782029
-0.129815	-0.0130207	-0.0455221	0.00116517	0.00112965
-0.128814	-0.0135978	-0.0444853	0.00111392	0.00113842
-0.127814	-0.0140563	-0.043503	0.00118382	0.00112001
-0.126813	-0.014374	-0.0425883	0.000825798	0.00094843
-0.125813	-0.014531	-0.0417521	0.000771612	0.000983546
-0.124812	-0.0145106	-0.0410032	0.000796523	0.000989344
-0.123812	-0.0142991	-0.0403475	0.00120704	0.00113389
-0.122811	-0.0138866	-0.0397886	0.00133733	0.00108195
-0.121811	-0.0132668	-0.039327	0.00121916	0.00136886
-0.12081	-0.0124375	-0.0389607	0.00111568	0.00181719
-0.11981	-0.0114008	-0.0386846	0.000991536	0.00178105
-0.118809	-0.0100669	-0.0383398	0.000967629	0.00172008
-0.117809	-0.00854493	-0.0380718	0.00115506	0.0016009
-0.116808	-0.00685088	-0.0378705	0.00117465	0.00141719
-0.115808	-0.00500438	-0.0377238	0.00154544	0.00145547
-0.114807	-0.00302851	-0.0376174	0.00132238	0.00133261
-0.113807	-0.000949507	-0.0375353	0.00151875	0.00123176
-0.112806	0.00120367	-0.0374605	0.00159239	0.00114856
-0.111806	0.00339977	-0.0373747	0.0020089	0.00111533
-0.110805	0.00560579	-0.0372594	0.00204048	0.000868574
-0.109805	0.00778749	-0.0370957	0.00195754	0.00100594
-0.108804	0.00990998	-0.0368652	0.0019016	0.00103112
-0.107804	0.0119383	-0.0365499	0.00201892	0.00130143
-0.106803	0.0138382	-0.0361331	0.00224485	0.0014673
-0.105803	0.0155763	-0.0355993	0.00197929	0.00126434
-0.104802	0.0171212	-0.0349347	0.00211043	0.00154232
-0.103802	0.0184437	-0.0341276	0.0021698	0.00141114
-0.102801	0.0195178	-0.0331684	0.00232882	0.00132501
-0.101801	0.0203203	-0.0320499	0.00216327	0.0013222
-0.1008	0.0208323	-0.0307675	0.00247626	0.00151384
-0.0997999	0.0210388	-0.0293193	0.00227615	0.00152907
-0.0987994	0.0210243	-0.0275546	0.00211055	0.00187811
-0.0977989	0.0206862	-0.025631	0.00232011	0.00190214
-0.0967984	0.020022	-0.0235571	0.00228977	0.00177311
-0.0957979	0.019034	-0.021344	0.00236735	0.00204762
-0.0947974	0.0177296	-0.0190053	0.00242903	0.00210697
-0.0937969	0.016121	-0.0165564	0.00202056	0.00200667
-0.0927964	0.014225	-0.0140148	0.00232633	0.00167358
-0.0917959	0.0120628	-0.0113993	0.00244221	0.00139042
-0.0907954	0.00965968	-0.00873018	0.00332973	0.00134782
-0.0897949	0.00704455	-0.00602847	0.00317738	0.00120348
-0.0887944	0.00424958	-0.00331571	0.00369096	0.00155835
-0.0877939	0.00130962	-0.000613585	0.00391462	0.00128616
-0.0867934	-0.0017383	0.00205652	0.0039001	0.00125463
-0.0857929	-0.00485559	0.00467388	0.0039275	0.00168148
-0.0847924	-0.00800263	0.00721882	0.00411153	0.00168123
-0.0837919	-0.0111394	0.00967309	0.00416818	0.00218263
-0.0827914	-0.0142263	0.0120202	0.00421004	0.00246395
-0.0817909	-0.0172243	0.0142456	0.0044061	0.0025208
-0.0807904	-0.020096	0.0163374	0.0043666	0.00276072
-0.0797899	-0.0228059	0.0182857	0.00417263	0.00244454
-0.0787894	-0.0252345	0.0202222	0.00424637	0.00234059
-0.0777889	-0.0274397	0.0220014	0.00431662	0.0026008
-0.0767884	-0.0293965	0.0236198	0.00435825	0.00272923
-0.0757879	-0.031084	0.0250766	0.00460244	0.00268415
-0.0747874	-0.0324854	0.026374	0.00466944	0.00221889
-0.0737869	-0.0335882	0.0275168	0.00458975	0.0024299
-0.0727864	-0.0343847	0.0285125	0.00458545	0.00262474
-0.0717859	-0.0348717	0.0293709	0.00504662	0.00237755
-0.0707854	-0.0350511	0.0301038	0.00480971	0.00215273
-0.0697849	-0.0349292	0.0307252	0.00506941	0.00252549
-0.0687844	-0.034517	0.0312501	0.00510519	0.00250979
-0.0677839	-0.03383	0.0316951	0.00485323	0.00251568
-0.0667834	-0.0328876	0.0320775	0.00457794	0.00258223
-0.0657829	-0.0317131	0.032415	0.00486925	0.00248141
-0.0647824	-0.0303334	0.0327256	0.0048729	0.00247117
-0.0637819	-0.0287781	0.033027	0.00462128	0.00255735
-0.0627814	-0.0270796	0.0333364	0.00439565	0.00257915
-0.0617809	-0.0252719	0.0336701	0.0043611	0.00265496
-0.0607804	-0.0233907	0.0340434	0.00426332	0.00297303
-0.0597799	-0.0214727	0.0344699	0.00407821	0.00281126
-0.0587794	-0.019472	0.035106	0.00368403	0.00300066
-0.0577789	-0.0175106	0.035813	0.00374958	0.00322683
-0.0567784	-0.0156257	0.0365966	0.0039124	0.00308056
-0.0557779	-0.013853	0.0374611	0.00402717	0.00306144
-0.0547774	-0.0122263	0.0384084	0.00398421	0.00333783
-0.0537769	-0.010777	0.0394386	0.00398907	0.00364987
-0.0527764	-0.0095337	0.0405497	0.0040271	0.00362004
-0.0517759	-0.00852157	0.0417375	0.00436647	0.00323398
-0.0507754	-0.00776235	0.0429964	0.00475379	0.00349375
-0.0497749	-0.00727386	0.0443186	0.00492099	0.00380814
-0.0487744	-0.00706982	0.0456951	0.00465379	0.00388351
-0.0477739	-0.00715967	0.0471154	0.00453749	0.00395058
-0.0467734	-0.00754846	0.0485679	0.00465691	0.00356892
-0.0457729	-0.00823679	0.0500404	0.00481709	0.00347917
-0.0447724	-0.00922087	0.0515198	0.00500991	0.00369302
-0.0437719	-0.0104925	0.0529931	0.0051413	0.00389132
-0.0427714	-0.0120395	0.0544471	0.00538946	0.00421951
-0.0417709	-0.0138452	0.0558692	0.00538964	0.0043369
-0.0407704	-0.0158897	0.0572472	0.00515047	0.00426558
-0.0397699	-0.0181493	0.0585701	0.00506319	0.00442804
-0.0387694	-0.0205092	0.0599818	0.00494817	0.0043783
-0.0377689	-0.0230318	0.0613148	0.00461328	0.00420717
-0.0367684	-0.0256866	0.0625596	0.00449075	0.00429883
-0.0357679	-0.0284415	0.0637085	0.00456668	0.00394181
-0.0347674	-0.0312624	0.0647558	0.00456573	0.00396731
-0.0337669	-0.0341145	0.0656978	0.0044414	0.00402722
-0.0327664	-0.0369626	0.0665328	0.00444635	0.00404918
-0.0317659	-0.039771	0.0672612	0.00453412	0.00414803
-0.0307654	-0.0425051	0.0678856	0.00437108	0.00437563
-0.0297649	-0.0451306	0.0684103	0.00431181	0.00429786
-0.0287644	-0.047615	0.0688413	0.00446895	0.00436867
-0.0277639	-0.0499273	0.0691865	0.00434037	0.0044529
-0.0267634	-0.052039	0.0694552	0.0043654	0.00466547
-0.0257629	-0.0539238	0.0696577	0.0045647	0.00473286
-0.0247624	-0.0555583	0.0698056	0.00481788	0.00483223
-0.0237619	-0.0569219	0.0699112	0.00492452	0.00502993
-0.0227614	-0.0579975	0.0699873	0.00498627	0.00541836
-0.0217609	-0.0587711	0.0700471	0.00509253	0.00526469
-0.0207604	-0.0592321	0.0701036	0.00523653	0.00540351
-0.0197599	-0.0593733	0.0701697	0.00559654	0.00554288
-0.0187594	-0.0590928	0.0703974	0.00578507	0.00591521
-0.0177589	-0.058492	0.0706561	0.0058991	0.00625838
-0.0167584	-0.0575754	0.0709542	0.00597183	0.00664849
-0.0157579	-0.0563499	0.0712985	0.00596609	0.00710864
-0.0147574	-0.0548252	0.0716946	0.00567712	0.00671002
-0.0137569	-0.0530135	0.0721467	0.00558371	0.00642552
-0.0127564	-0.050929	0.072657	0.00582141	0.00639106
-0.0117559	-0.048588	0.0732263	0.0061327	0.006427
-0.0107554	-0.0460079	0.0738532	0.00600602	0.00621306
-0.00975488	-0.0432079	0.0745348	0.00637248	0.00639313
-0.00875438	-0.0402077	0.0752663	0.00669958	0.00615113
-0.00775388	-0.0370277	0.0760409	0.00640821	0.00602012
-0.00675338	-0.0336886	0.0768506	0.00663576	0.00616424
-0.00575288	-0.0302112	0.0776856	0.00638163	0.00603748
-0.00475238	-0.0266156	0.0785348	0.00690313	0.00617881
-0.00375188	-0.0229218	0.079386	0.00673373	0.00620046
-0.00275138	-0.0191486	0.0802262	0.0066099	0.00584183
-0.00175088	-0.0153142	0.0810418	0.00685888	0.00562207
-0.000750375	-0.0114352	0.0818188	0.0067463	0.00552805
0.000250125	-0.0075274	0.0825432	0.00704635	0.00578708
0.00125063	-0.00349615	0.0833332	0.00711656	0.00606201
0.00225113	0.000534297	0.0840408	0.00733278	0.00608713
0.00325163	0.00455064	0.0846515	0.00725995	0.00617687
0.00425213	0.00854099	0.0851516	0.00735715	0.0063954
0.00525263	0.0124948	0.0855291	0.00727429	0.00606955
0.00625313	0.0164026	0.0857738	0.00738112	0.0058952
0.00725363	0.0202561	0.085877	0.00738651	0.00582206
0.00825413	0.0240478	0.0858325	0.00732157	0.00610707
0.00925463	0.0277712	0.0856363	0.00756156	0.00609684
0.0102551	0.03142	0.0852867	0.00760002	0.00616031
0.0112556	0.0349885	0.0847846	0.00785086	0.00611422
0.0122561	0.038471	0.0841336	0.00809793	0.00575968
0.0132566	0.041862	0.0833398	0.00817935	0.00572267
0.0142571	0.0451556	0.082412	0.00804695	0.00582229
0.0152576	0.0483459	0.0813613	0.00816782	0.00591741
0.0162581	0.0514264	0.0802016	0.00800125	0.00593389
0.0172586	0.0543902	0.0789489	0.00788783	0.00585029
0.0182591	0.0572299	0.0776212	0.00812427	0.00574157
0.0192596	0.0599376	0.0762386	0.008158	0.00554416
0.0202601	0.0625047	0.0748227	0.00827357	0.00576678
0.0212606	0.0650206	0.0735323	0.00821281	0.00594556
0.0222611	0.0673735	0.0722519	0.00813397	0.00606634
0.0232616	0.0695524	0.0710034	0.00823107	0.00605969
0.0242621	0.0715462	0.0698094	0.00848361	0.0061647
0.0252626	0.0733443	0.0686922	0.00875594	0.0058544
0.0262631	0.0749363	0.0676734	0.00893373	0.00562775
0.0272636	0.0763124	0.0667739	0.00909273	0.00554066
0.0282641	0.077464	0.0660132	0.00937662	0.00560867
0.0292646	0.0783834	0.0654088	0.00929821	0.00563842
0.0302651	0.0790642	0.0649764	0.00965277	0.00555096
0.0312656	0.0795016	0.0647289	0.00973677	0.00565165
0.0322661	0.0796929	0.0646767	0.00964902	0.00602067
0.0332666	0.0796371	0.0648272	0.00961895	0.00594125
0.0342671	0.0793356	0.0651842	0.0100377	0.0060875
0.0352676	0.0787921	0.0657484	0.0100915	0.00617582
0.0362681	0.0780131	0.066517	0.00993748	0.00605328
0.0372686	0.0770073	0.0674834	0.0100017	0.00616666
0.0382691	0.0757864	0.0686378	0.0100326	0.0063519
0.0392696	0.0743647	0.0699667	0.0102376	0.00628587
0.0402701	0.0727592	0.0714533	0.0102408	0.0065589
0.0412706	0.071075	0.0732094	0.0100802	0.00664684
0.0422711	0.0692422	0.075075	0.0101033	0.00697361
0.0432716	0.0672839	0.0770224	0.0102269	0.00671371
0.0442721	0.065225	0.0790221	0.0104484	0.00680705
0.0452726	0.0630924	0.0810426	0.0107512	0.0066986
0.0462731	0.0609146	0.0830512	0.0107646	0.00689992
0.0472736	0.058721	0.0850143	0.0106692	0.0070019
0.0482741	0.056542	0.0868977	0.0105514	0.00713672
0.0492746	0.0544078	0.0886673	0.0106291	0.0074854
0.0502751	0.0523487	0.0902895	0.0107892	0.00749419
0.0512756	0.0503941	0.0917318	0.0107696	0.00755356
0.0522761	0.0485722	0.092963	0.0105776	0.00790352
0.0532766	0.0469096	0.0939537	0.0107377	0.00747092
0.0542771	0.0454306	0.0946772	0.0109476	0.00734239
0.0552776	0.0441572	0.0951091	0.0109635	0.00741756
0.0562781	0.0431083	0.0952287	0.0110531	0.00726929
0.0572786	0.0422994	0.0950182	0.0112178	0.0070203
0.0582791	0.0417427	0.0944641	0.0111238	0.00704285
0.0592796	0.0414466	0.0935566	0.0107521	0.00725461
0.0602801	0.0414153	0.0922901	0.0106965	0.00742429
0.0612806	0.0417232	0.090798	0.0106654	0.00723709
0.0622811	0.0422861	0.0889426	0.0105704	0.00725329
0.0632816	0.0430952	0.0867292	0.0108395	0.00709038
0.0642821	0.0441381	0.0841677	0.0110419	0.00696629
0.0652826	0.0453987	0.0812723	0.0110295	0.00708042
0.0662831	0.0468577	0.0780611	0.0110793	0.00726307
0.0672836	0.0484928	0.0745562	0.0111459	0.00735633
0.0682841	0.0502788	0.0707831	0.0112127	0.0076475
0.0692846	0.0521884	0.0667706	0.0113648	0.00773276
0.0702851	0.0541921	0.0625501	0.0113661	0.00765325
0.0712856	0.0562591	0.0581551	0.0114413	0.00767425
0.0722861	0.0583575	0.0536212	0.0119682	0.00793885
0.0732866	0.060455	0.048985	0.0120549	0.00810759
0.0742871	0.0625194	0.0442841	0.0123032	0.00833752
0.0752876	0.0645187	0.0395565	0.0121003	0.00836563
0.0762881	0.0664223	0.0348399	0.0120091	0.00805907
0.0772886	0.0682009	0.0301714	0.0122328	0.00774816
0.0782891	0.0698275	0.0255873	0.0125087	0.00760444
0.0792896	0.0712774	0.0211221	0.0124006	0.00761894
0.0802901	0.0725287	0.0168087	0.012611	0.00757835
0.0812906	0.0736075	0.0128059	0.0124169	0.00774675
0.0822911	0.0744445	0.00900746	0.0120387	0.00804746
0.0832916	0.0750281	0.00543688	0.0118397	0.00775475
0.0842921	0.0753515	0.00211488	0.011975	0.00760271
0.0852926	0.075412	-0.000940692	0.0122345	0.0074288
0.0862931	0.0752118	-0.00371504	0.0123644	0.00747518
0.0872936	0.0747572	-0.00619646	0.0123504	0.00772951
0.0882941	0.074059	-0.00837634	0.012337	0.00765511
0.0892946	0.073132	-0.0102492	0.012524	0.00735242
0.0902951	0.0719948	-0.0118125	0.0125754	0.00738184
0.0912956	0.0706694	-0.0130669	0.0125762	0.0074139
0.0922961	0.0691809	-0.0140154	0.0126747	0.00726595
0.0932966	0.0675571	-0.0146639	0.0125504	0.00690956
0.0942971	0.0658277	-0.0150206	0.0127844	0.00672542
0.0952976	0.0640242	-0.0150958	0.0128039	0.00676602
0.0962981	0.062179	-0.0149018	0.0130444	0.00715019
0.0972986	0.0603251	-0.0144521	0.0131643	0.00752124
0.0982991	0.0584957	-0.0137619	0.0130782	0.00758785
0.0992996	0.0567232	-0.0128473	0.0129831	0.00759142
0.1003	0.055039	-0.011725	0.0130892	0.00719492
0.101301	0.0534872	-0.010291	0.0132052	0.00667774
0.102301	0.0520701	-0.00869049	0.0130053	0.00652621
0.103302	0.050814	-0.00694276	0.0130422	0.00665388
0.104302	0.0497427	-0.00506653	0.0126242	0.00692517
0.105303	0.0488777	-0.0030799	0.0129556	0.00674518
0.106303	0.0482375	-0.00100013	0.0130135	0.00666328
0.107304	0.0478376	0.00115643	0.0132432	0.00678899
0.108304	0.0476902	0.00337443	0.0132417	0.00661174
0.109305	0.0478039	0.00563957	0.0130615	0.00653229
0.110305	0.0481839	0.00793866	0.012861	0.00626561
0.111306	0.0488315	0.0102595	0.0127701	0.00606487
0.112306	0.0497446	0.0125911	0.0129908	0.00615607
0.113307	0.0509176	0.0149233	0.0129317	0.00610841
0.114307	0.0523413	0.0172469	0.0174214	0.00746056
0.115308	0.0540033	0.0195535	0.0235844	0.00892383
0.116308	0.0558881	0.0218356	0.0298825	0.0106666
0.117309	0.0579775	0.0240862	0.0358358	0.0120769
0.118309	0.0602509	0.0262988	0.0416667	0.0133375
0.11931	0.0626853	0.0284675	0.0475814	0.015141
0.12031	0.0652563	0.0305865	0.0533822	0.016797
0.121311	0.0679465	0.0327644	0.0589229	0.0181728
0.122311	0.0707063	0.0348767	0.0649048	0.0201365
0.123312	0.0735089	0.0369162	0.0705251	0.0214713
0.124312	0.0763281	0.0388758	0.0760287	0.0229108
0.125313	0.0791387	0.0407485	0.08168	0.024532
0.126313	0.0819168	0.0425272	0.0873036	0.0261577
0.127314	0.0846398	0.044205	0.0929961	0.0276124
0.128314	0.087287	0.0457745	0.0986498	0.0293505
0.129315	0.08984	0.0472287	0.104123	0.0308487
0.130315	0.0922821	0.0485602	0.109757	0.0321653
0.131316	0.0945993	0.0497617	0.115497	0.0334435
0.132316	0.0967799	0.0508261	0.120973	0.0348532
0.133317	0.0988146	0.0517462	0.126206	0.0362011
0.134317	0.100697	0.0525153	0.131906	0.037488
0.135318	0.102422	0.0531268	0.137376	0.0387591
0.136318	0.103987	0.053575	0.142635	0.0402181
0.137319	0.105394	0.0538545	0.147765	0.0413271
0.138319	0.106644	0.0539609	0.153069	0.0430477
0.13932	0.107741	0.0538906	0.158492	0.0445932
0.14032	0.108691	0.0536414	0.163841	0.0458407
0.141321	0.109506	0.0533129	0.168914	0.0472078
0.142321	0.110176	0.0527988	0.173976	0.0484933
0.143322	0.11071	0.0520995	0.179171	0.0502906
0.144322	0.111119	0.0512169	0.184264	0.0515422
0.145323	0.111415	0.0501553	0.189443	0.0527974
0.146323	0.111612	0.0489205	0.194746	0.053734
0.147324	0.111723	0.0475206	0.199987	0.0548293
0.148324	0.111762	0.0459654	0.204978	0.0561678
0.149325	0.111741	0.0442668	0.210278	0.0570835
0.150325	0.111672	0.0424385	0.215385	0.0583773
0.151326	0.111567	0.0404958	0.220321	0.059191
0.152326	0.111437	0.0384558	0.225198	0.0602655
0.153327	0.111288	0.0363369	0.230024	0.0614007
0.154327	0.111128	0.0341591	0.23493	0.0626298
0.155328	0.110962	0.031943	0.239941	0.0637767
0.156328	0.110792	0.0297104	0.244615	0.0652277
0.157329	0.110617	0.0274836	0.24915	0.0661538
0.158329	0.110437	0.0252854	0.254089	0.0671799
0.15933	0.110246	0.0231384	0.258502	0.0686352
0.16033	0.110039	0.0210653	0.263239	0.0697025
0.161331	0.109815	0.0191818	0.268088	0.0711838
0.162331	0.109542	0.0174101	0.272667	0.0724255
0.163332	0.109208	0.0157692	0.27733	0.0731305
0.164332	0.1088	0.014277	0.281951	0.0744364
0.165333	0.108306	0.0129498	0.286928	0.07515
0.166333	0.107713	0.0118024	0.292071	0.0761515
0.167334	0.107008	0.0108477	0.296691	0.0769831
0.168334	0.106177	0.0100965	0.300994	0.0784284
0.169335	0.105209	0.00955716	0.305772	0.0791578
0.170335	0.104091	0.0092357	0.310226	0.0800313
0.171336	0.102815	0.00913549	0.314532	0.0809393
0.172336	0.10137	0.00925722	0.31937	0.082188
0.173337	0.0997493	0.00959884	0.323874	0.0833354
0.174337	0.097948	0.0101556	0.328642	0.0844581
0.175338	0.0959625	0.0109201	0.332934	0.0853525
0.176338	0.093792	0.0118821	0.33708	0.0863932
0.177339	0.0914379	0.0130293	0.341195	0.0878275
0.178339	0.0889045	0.0143468	0.345485	0.0885844
0.17934	0.0861986	0.0158177	0.349682	0.0896856
0.18034	0.0833299	0.0174233	0.354	0.0906167
0.181341	0.0803331	0.0192413	0.35823	0.0914931
0.182341	0.077187	0.0211476	0.362585	0.0925408
0.183342	0.07391	0.0231183	0.366848	0.0930988
0.184342	0.070524	0.025129	0.371213	0.0945568
0.185343	0.067054	0.0271552	0.375333	0.0954899
0.186343	0.0635276	0.0291727	0.379689	0.0967982
0.187344	0.0599753	0.031158	0.384069	0.0975733
0.188344	0.0564295	0.0330884	0.388105	0.0986092
0.189345	0.0529244	0.0349429	0.392434	0.0995621
0.190345	0.0494957	0.0367019	0.396371	0.10017
0.191346	0.0461798	0.0383478	0.400522	0.100901
0.192346	0.0430133	0.0398654	0.404866	0.101743
0.193347	0.0400331	0.0412419	0.408665	0.102476
0.194347	0.0372749	0.0424673	0.412716	0.103266
0.195348	0.0347734	0.0435343	0.416981	0.103858
0.196348	0.0325617	0.0444389	0.420809	0.104598
0.197349	0.0306705	0.0451801	0.425096	0.105396
0.198349	0.0291278	0.04576	0.429265	0.106303
0.19935	0.0279588	0.0461839	0.433108	0.107661
0.20035	0.0271849	0.0464602	0.437019	0.108633
0.201351	0.0268527	0.0466976	0.44075	0.109539
0.202351	0.0269355	0.0468088	0.444751	0.110161
0.203352	0.0274429	0.0468089	0.448751	0.110937
0.204352	0.0283802	0.0467152	0.452505	0.111877
0.205353	0.0297487	0.0465474	0.456335	0.112497
0.206353	0.0315456	0.0463268	0.460065	0.113196
0.207354	0.0337637	0.0460761	0.463928	0.11392
0.208354	0.0363916	0.045819	0.467881	0.114591
0.209355	0.0394138	0.0455796	0.471644	0.115458
0.210355	0.0428108	0.0453823	0.475607	0.116305
0.211356	0.0465594	0.045251	0.47963	0.117062
0.212356	0.0506326	0.0452089	0.483003	0.117921
0.213357	0.0550005	0.045278	0.486911	0.119016
0.214357	0.0596299	0.0454788	0.490608	0.119863
0.215358	0.0644855	0.0458297	0.493875	0.12064
0.216358	0.0695297	0.046347	0.497452	0.12144
0.217359	0.0747233	0.0470444	0.501089	0.12217
0.218359	0.0800261	0.0479325	0.505093	0.122977
0.21936	0.0853973	0.0490193	0.508787	0.123702
0.22036	0.0907961	0.0503093	0.512753	0.124647
0.221361	0.0962103	0.0519085	0.516147	0.125305
0.222361	0.101564	0.0537069	0.519757	0.12596
0.223362	0.10682	0.0556973	0.523337	0.12676
0.224362	0.111942	0.0578698	0.526866	0.127456
0.225363	0.116897	0.0602112	0.530038	0.127784
0.226363	0.121657	0.0627056	0.533545	0.128296
0.227364	0.126196	0.0653346	0.53727	0.128879
0.228364	0.130492	0.0680774	0.540571	0.129815
0.229365	0.134528	0.070911	0.543702	0.130758
0.230365	0.13829	0.0738111	0.546722	0.131662
0.231366	0.141769	0.076752	0.549891	0.13199
0.232366	0.144963	0.0797071	0.552955	0.13283
0.233367	0.147871	0.0826494	0.555854	0.133224
0.234367	0.150498	0.085552	0.558711	0.134058
0.235368	0.152855	0.0883886	0.561612	0.134663
0.236368	0.154955	0.0911335	0.564381	0.135148
0.237369	0.156816	0.0937627	0.566955	0.135414
0.238369	0.15846	0.0962536	0.569988	0.135775
0.23937	0.159913	0.0985862	0.572702	0.136149
0.24037	0.161203	0.100743	0.575236	0.136635
0.241371	0.162395	0.102823	0.578133	0.136697
0.242371	0.163482	0.104698	0.580457	0.137346
0.243372	0.164499	0.106357	0.583151	0.13752
0.244372	0.165482	0.107792	0.585617	0.137957
0.245373	0.166471	0.109	0.588203	0.138513
0.246373	0.167503	0.10998	0.590859	0.139209
0.247374	0.168617	0.110736	0.593226	0.139562
0.248374	0.169853	0.111274	0.595605	0.14004
0.249375	0.171247	0.111605	0.598183	0.140468
0.250375	0.172835	0.111742	0.600255	0.140943
0.251376	0.174652	0.1117	0.602508	0.141229
0.252376	0.17673	0.111498	0.604656	0.141618
0.253377	0.179097	0.111157	0.606351	0.142027
0.254377	0.181781	0.1107	0.608354	0.142341
0.255378	0.184802	0.110151	0.609881	0.142841
0.256378	0.188181	0.109536	0.611587	0.143344
0.257379	0.191932	0.108881	0.613545	0.143399
0.258379	0.196066	0.108212	0.615311	0.14393
0.25938	0.200589	0.107556	0.616983	0.144377
0.26038	0.205505	0.106939	0.618899	0.144517
0.261381	0.210861	0.1065	0.620412	0.144341
0.262381	0.216595	0.106147	0.622125	0.144701
0.263382	0.222697	0.1059	0.623625	0.144682
0.264382	0.229153	0.105779	0.624912	0.14514
0.265383	0.235946	0.105799	0.626228	0.145201
0.266383	0.243055	0.105974	0.627657	0.145346
0.267384	0.250459	0.106315	0.629163	0.14607
0.268384	0.258131	0.10683	0.62997	0.146167
0.269385	0.266045	0.107525	0.631121	0.14593
0.270385	0.27417	0.1084	0.632053	0.146102
0.271386	0.282476	0.109456	0.632809	0.146327
0.272386	0.290932	0.110687	0.633762	0.146473
0.273387	0.299505	0.112088	0.634772	0.146274
0.274387	0.308162	0.113648	0.635631	0.146422
0.275388	0.316871	0.115356	0.63633	0.146489
0.276388	0.3256	0.117195	0.636988	0.146656
0.277389	0.334316	0.11915	0.637375	0.147012
0.278389	0.342991	0.121202	0.63812	0.146641
0.27939	0.351596	0.12333	0.63877	0.146632
0.28039	0.360102	0.125513	0.639283	0.146647
0.281391	0.368544	0.127854	0.639848	0.146367
0.282391	0.376835	0.130202	0.639896	0.146262
0.283392	0.384955	0.132531	0.639854	0.146088
0.284392	0.392886	0.134818	0.639713	0.145707
0.285393	0.400611	0.137039	0.639665	0.145937
0.286393	0.408117	0.139171	0.640201	0.146045
0.287394	0.415394	0.141195	0.640314	0.146046
0.288394	0.422436	0.14309	0.640209	0.145904
0.289395	0.429236	0.144839	0.640132	0.145489
0.290395	0.435794	0.146428	0.639429	0.14522
0.291396	0.442108	0.147845	0.638864	0.145352
0.292396	0.448182	0.149078	0.638546	0.144917
0.293397	0.454019	0.150122	0.638279	0.144606
0.294397	0.459627	0.150972	0.637686	0.144563
0.295398	0.465012	0.151627	0.637123	0.144002
0.296398	0.470185	0.152089	0.636522	0.143639
0.297399	0.475153	0.152362	0.635582	0.143604
0.298399	0.47993	0.152455	0.634883	0.143133
0.2994	0.484525	0.152378	0.634049	0.142893
0.3004	0.488951	0.152144	0.63295	0.142462
0.301401	0.493298	0.151889	0.632025	0.142024
0.302401	0.497494	0.151505	0.631171	0.141903
0.303402	0.50155	0.151011	0.630205	0.141452
0.304402	0.505475	0.150427	0.629001	0.140824
0.305403	0.509275	0.149774	0.628023	0.14045
0.306403	0.512959	0.149076	0.626611	0.140101
0.307404	0.516533	0.148358	0.625455	0.139574
0.308404	0.520001	0.147644	0.624209	0.139448
0.309405	0.523368	0.146959	0.623126	0.139374
0.310405	0.526635	0.146328	0.621697	0.139348
0.311406	0.529805	0.145776	0.620271	0.138658
0.312406	0.532877	0.145326	0.619064	0.138192
0.313407	0.535849	0.145001	0.617676	0.13808
0.314407	0.53872	0.14482	0.616659	0.137478
0.315408	0.541487	0.144804	0.6148	0.137012
0.316408	0.544145	0.144969	0.6133	0.136506
0.317409	0.546689	0.14533	0.611673	0.135494
0.318409	0.549115	0.145898	0.609965	0.13495
0.31941	0.551416	0.146683	0.608315	0.134193
0.32041	0.553587	0.14769	0.606214	0.133683
0.321411	0.555708	0.14904	0.604505	0.133234
0.322411	0.557686	0.150611	0.602861	0.132529
0.323412	0.559514	0.152402	0.60105	0.131679
0.324412	0.561187	0.154404	0.598933	0.130914
0.325413	0.562699	0.156608	0.596941	0.130194
0.326413	0.564046	0.159002	0.595431	0.129836
0.327414	0.565224	0.161571	0.593653	0.129132
0.328414	0.566232	0.164299	0.591419	0.128633
0.329415	0.567069	0.167166	0.589463	0.127837
0.330415	0.567736	0.170153	0.587457	0.12749
0.331416	0.568233	0.173236	0.585573	0.127138
0.332416	0.568565	0.176394	0.583456	0.126566
0.333417	0.568736	0.179601	0.581508	0.125744
0.334417	0.568752	0.182833	0.579474	0.124871
0.335418	0.568619	0.186065	0.577137	0.124232
0.336418	0.568346	0.189271	0.574847	0.123736
0.337419	0.567943	0.192428	0.572682	0.123189
0.338419	0.567419	0.195511	0.570432	0.122476
0.33942	0.566786	0.198497	0.567806	0.121734
0.34042	0.566056	0.201365	0.565667	0.121151
0.341421	0.565331	0.204217	0.563369	0.120486
0.342421	0.564534	0.206908	0.56099	0.119968
0.343422	0.563676	0.209421	0.558658	0.118966
0.344422	0.562768	0.211738	0.556391	0.118448
0.345423	0.561821	0.213846	0.554261	0.117565
0.346423	0.560846	0.215732	0.551601	0.116806
0.347424	0.559851	0.217387	0.549044	0.116117
0.348424	0.558845	0.218803	0.546741	0.115776
0.349425	0.557836	0.219975	0.544452	0.115034
0.350425	0.556831	0.220902	0.542061	0.114257
0.351426	0.555836	0.221582	0.539539	0.113446
0.352426	0.554854	0.222018	0.537014	0.11303
0.353427	0.553889	0.222214	0.534604	0.112636
0.354427	0.552942	0.222177	0.532073	0.111848
0.355428	0.552013	0.221914	0.529438	0.110909
0.356428	0.551102	0.221436	0.526949	0.110285
0.357429	0.550206	0.220754	0.524494	0.109748
0.358429	0.549322	0.219881	0.522363	0.109344
0.35943	0.548444	0.218831	0.520027	0.108821
0.36043	0.547567	0.217619	0.517434	0.108226
0.361431	0.546765	0.216389	0.515029	0.107686
0.362431	0.545949	0.215027	0.512548	0.107054
0.363432	0.545109	0.213547	0.509969	0.106256
0.364432	0.544234	0.211966	0.507156	0.105669
0.365433	0.543313	0.210299	0.504559	0.104881
0.366433	0.542335	0.208562	0.502007	0.104205
0.367434	0.541287	0.206771	0.499135	0.103652
0.368434	0.540159	0.204941	0.496501	0.103129
0.369435	0.538938	0.203087	0.493789	0.102152
0.370435	0.537613	0.201224	0.491453	0.101528
0.371436	0.536173	0.199366	0.488866	0.100517
0.372436	0.534609	0.197526	0.486286	0.0996413
0.373437	0.53291	0.195717	0.48356	0.098732
0.374437	0.531068	0.19395	0.481259	0.0979013
0.375438	0.529076	0.192236	0.478851	0.097283
0.376438	0.526927	0.190585	0.476076	0.0965469
0.377439	0.524615	0.189005	0.473623	0.0955077
0.378439	0.522138	0.187505	0.47148	0.094724
0.37944	0.519494	0.18609	0.469029	0.0943471
0.38044	0.516681	0.184767	0.466609	0.0936262
0.381441	0.513788	0.183667	0.464167	0.0930455
0.382441	0.510729	0.182664	0.461632	0.0924384
0.383442	0.507506	0.181756	0.459315	0.0918616
0.384442	0.504125	0.180942	0.456698	0.0914256
0.385443	0.500591	0.180221	0.453975	0.0908096
0.386443	0.496912	0.17959	0.451424	0.0900961
0.387444	0.493096	0.179044	0.448879	0.0894747
0.388444	0.489153	0.178578	0.446179	0.0886283
0.389445	0.485096	0.178185	0.443461	0.0879498
0.390445	0.480937	0.177859	0.440894	0.0868059
0.391446	0.47669	0.177591	0.438538	0.0861418
0.392446	0.472369	0.177372	0.436258	0.0856006
0.393447	0.467992	0.177191	0.43388	0.084708
0.394447	0.463573	0.177037	0.431457	0.0840487
0.395448	0.459131	0.176899	0.428927	0.0835297
0.396448	0.454681	0.176765	0.426363	0.0827583
0.397449	0.450243	0.17662	0.423887	0.0820164
0.398449	0.445832	0.176453	0.42103	0.0814678
0.39945	0.441466	0.17625	0.41866	0.0809638
0.40045	0.437163	0.175997	0.416477	0.0799624
0.401451	0.43305	0.175801	0.414375	0.0795988
0.402451	0.429031	0.175526	0.412312	0.0789392
0.403452	0.425117	0.175157	0.409734	0.0782678
0.404452	0.421319	0.17468	0.407351	0.0778251
0.405453	0.417647	0.174083	0.404727	0.0772628
0.406453	0.414111	0.173353	0.402164	0.076571
0.407454	0.410715	0.17248	0.399548	0.0762574
0.408454	0.407466	0.171455	0.397231	0.0758921
0.409455	0.404366	0.17027	0.39487	0.0758682
0.410455	0.401417	0.16892	0.392769	0.0751833
0.411456	0.398617	0.1674	0.390578	0.0747671
0.412456	0.395965	0.165708	0.388534	0.0742598
0.413457	0.393456	0.163846	0.386098	0.0737056
0.414457	0.391083	0.161814	0.383771	0.0730541
0.415458	0.388839	0.159617	0.381401	0.0724343
0.416458	0.386715	0.157261	0.379158	0.0720447
0.417459	0.384699	0.154755	0.376834	0.0716371
0.418459	0.382779	0.152111	0.374508	0.0710472
0.41946	0.380943	0.149339	0.372231	0.070332
0.42046	0.379177	0.146455	0.369977	0.0697311
0.421461	0.377552	0.143597	0.367238	0.06919
0.422461	0.375967	0.140657	0.364797	0.0686786
0.423462	0.374406	0.137652	0.362602	0.0684695
0.424462	0.372853	0.134601	0.360463	0.0678108
0.425463	0.371293	0.131523	0.358236	0.0670711
0.426463	0.369711	0.128437	0.356135	0.0666855
0.427464	0.368094	0.125362	0.353842	0.0663054
0.428464	0.366428	0.122319	0.351746	0.0656952
0.429465	0.364704	0.119327	0.349724	0.0654699
0.430465	0.36291	0.116404	0.347628	0.065302
0.431466	0.36104	0.113568	0.3457	0.0645428
0.432466	0.359086	0.110836	0.34376	0.0641294
0.433467	0.357046	0.108224	0.341653	0.0634471
0.434467	0.354917	0.105745	0.339528	0.0632728
0.435468	0.352698	0.10341	0.33748	0.0628147
0.436468	0.350391	0.10123	0.335248	0.0622389
0.437469	0.348	0.0992132	0.33319	0.0620951
0.438469	0.34553	0.0973642	0.331241	0.0613577
0.43947	0.342988	0.0956869	0.329089	0.061154
0.44047	0.340382	0.0941826	0.32733	0.0607734
0.441471	0.337799	0.0929607	0.32505	0.0604662
0.442471	0.335174	0.0919062	0.323048	0.0603791
0.443472	0.332517	0.0910122	0.321064	0.0597631
0.444472	0.329837	0.0902701	0.319099	0.0595198
0.445473	0.327145	0.0896695	0.316767	0.0590889
0.446473	0.324451	0.0891987	0.31476	0.0586118
0.447474	0.321763	0.0888448	0.31268	0.0582155
0.448474	0.319091	0.088594	0.310207	0.0577672
0.449475	0.316442	0.0884319	0.308283	0.057336
0.450475	0.313822	0.0883436	0.306368	0.0569255
0.451476	0.311235	0.0883142	0.304516	0.0565353
0.452476	0.308686	0.0883293	0.302451	0.055983
0.453477	0.306176	0.0883748	0.30067	0.055661
0.454477	0.303703	0.0884374	0.299199	0.0549627
0.455478	0.301265	0.0885053	0.297191	0.0545015
0.456478	0.298859	0.0885677	0.295361	0.0540505
0.457479	0.296479	0.0886157	0.293356	0.0534369
0.458479	0.294115	0.088642	0.291395	0.0528428
0.45948	0.291759	0.0886416	0.289737	0.0524047
0.46048	0.2894	0.0886113	0.288003	0.0520397
0.461481	0.287097	0.0886612	0.286174	0.0515118
0.462481	0.284769	0.0886805	0.284282	0.0511234
0.463482	0.282399	0.0886706	0.28244	0.0505649
0.464482	0.279971	0.0886357	0.280654	0.0503546
0.465483	0.277468	0.0885815	0.278931	0.0501581
0.466483	0.274873	0.0885159	0.276974	0.0494407
0.467484	0.272169	0.0884487	0.275497	0.0492433
0.468484	0.269342	0.0883912	0.273703	0.0489423
0.469485	0.266375	0.088356	0.271976	0.04875
0.470485	0.263256	0.0883567	0.270332	0.0485564
0.471486	0.259972	0.0884079	0.268052	0.0483036
0.472486	0.256515	0.0885247	0.266148	0.0479255
0.473487	0.252876	0.0887222	0.264337	0.0476112
0.474487	0.24905	0.0890156	0.262454	0.0474905
0.475488	0.245036	0.0894195	0.260625	0.0475281
0.476488	0.240833	0.089948	0.258619	0.0470382
0.477489	0.236446	0.0906138	0.25706	0.0467154
0.478489	0.231882	0.0914287	0.255062	0.0463475
0.47949	0.227149	0.0924026	0.253771	0.0460153
0.48049	0.222261	0.0935436	0.251921	0.0456132
0.481491	0.217281	0.0949788	0.249931	0.0454039
0.482491	0.212186	0.0965915	0.248111	0.0451311
0.483492	0.206996	0.098381	0.246505	0.0448245
0.484492	0.201731	0.100344	0.245019	0.0445012
0.485493	0.196415	0.102473	0.243284	0.044046
0.486493	0.19107	0.104761	0.241517	0.043887
0.487494	0.185721	0.107196	0.24004	0.0436388
0.488494	0.180392	0.109762	0.238671	0.0429228
0.489495	0.175108	0.112443	0.237157	0.0425528
0.490495	0.169893	0.115221	0.235513	0.0423617
0.491496	0.16477	0.118073	0.233908	0.0422105
0.492496	0.159762	0.120976	0.232412	0.042001
0.493497	0.15489	0.123905	0.231072	0.0417935
0.494497	0.150173	0.126834	0.229279	0.0415963
0.495498	0.145627	0.129735	0.227865	0.0414524
0.496498	0.141266	0.13258	0.226272	0.0411524
0.497499	0.137104	0.135341	0.224481	0.04059
0.498499	0.133147	0.137991	0.223074	0.040342
0.4995	0.129404	0.1405	0.221465	0.0398627
0.5005	0.125875	0.142844	0.220308	0.0399474
0.501501	0.122581	0.14512	0.218741	0.0399926
0.502501	0.11951	0.147184	0.217159	0.039523
0.503502	0.116652	0.14901	0.215575	0.0392411
0.504502	0.113998	0.150576	0.214156	0.0386514
0.505503	0.111534	0.151863	0.212659	0.0382954
0.506503	0.109242	0.152853	0.211391	0.0379453
0.507504	0.107103	0.153533	0.209772	0.0373186
0.508504	0.105094	0.153891	0.208411	0.0368096
0.509505	0.103192	0.15392	0.206787	0.0365463
0.510505	0.101371	0.153616	0.205471	0.0364129
0.511506	0.0996049	0.152978	0.20403	0.0363125
0.512506	0.0978674	0.152009	0.202765	0.0359271
0.513507	0.0961321	0.150715	0.201454	0.0354794
0.514507	0.0943732	0.149106	0.199959	0.0354389
0.515508	0.0925663	0.147194	0.198249	0.034902
0.516508	0.0906888	0.144998	0.197214	0.0347754
0.517509	0.0887201	0.142535	0.196035	0.0346309
0.518509	0.0866427	0.13983	0.194665	0.0341601
0.51951	0.084442	0.136905	0.193203	0.0340499
0.52051	0.082107	0.133789	0.191761	0.0338479
0.521511	0.0796413	0.13063	0.190147	0.0336964
0.522511	0.0770433	0.127339	0.188757	0.0334523
0.523512	0.0743129	0.123948	0.187796	0.033056
0.524512	0.0714539	0.120487	0.186642	0.0331247
0.525513	0.068474	0.116985	0.185468	0.0332239
0.526513	0.0653847	0.113472	0.184092	0.033219
0.527514	0.0622012	0.109979	0.1828	0.0327881
0.528514	0.0589425	0.106534	0.181023	0.0325325
0.529515	0.055631	0.103164	0.17971	0.0319661
0.530515	0.0522924	0.0998939	0.178277	0.0317312
0.531516	0.0489553	0.0967477	0.176714	0.0316738
0.532516	0.0456509	0.0937464	0.175473	0.0314765
0.533517	0.0424126	0.0909085	0.173969	0.0314747
0.534517	0.0392752	0.0882499	0.172804	0.0314181
0.535518	0.0362751	0.0857836	0.171584	0.0310464
0.536518	0.033449	0.0835197	0.170508	0.03102
0.537519	0.0308335	0.0814653	0.169349	0.0304898
0.538519	0.0284647	0.0796245	0.168161	0.0302508
0.53952	0.0263775	0.0779984	0.166871	0.030165
0.54052	0.0246047	0.0765854	0.165798	0.0298531
0.541521	0.0231949	0.0754858	0.164733	0.0299155
0.542521	0.0221706	0.0745902	0.163646	0.0301159
0.543522	0.0215538	0.0738875	0.162177	0.0302163
0.544522	0.0213617	0.0733643	0.160768	0.0300014
0.545523	0.0216057	0.0730052	0.160405	0.0297126
0.546523	0.0222917	0.0727932	0.159404	0.0292879
0.547524	0.0234192	0.0727103	0.158177	0.0291934
0.548524	0.0249813	0.0727374	0.157091	0.0293413
0.549525	0.0269648	0.0728549	0.15585	0.0290624
0.550525	0.0293498	0.0730432	0.15474	0.0285224
0.551526	0.0321102	0.0732829	0.153338	0.0284035
0.552526	0.0352135	0.0735553	0.15212	0.0282032
0.553527	0.0386214	0.0738426	0.151067	0.0278219
0.554527	0.0422902	0.0741285	0.149825	0.0275418
0.555528	0.0461711	0.0743982	0.148703	0.027314
0.556528	0.0502108	0.0746387	0.147638	0.0274338
0.557529	0.0543526	0.0748393	0.146506	0.027355
0.558529	0.0585366	0.0749916	0.145688	0.0275641
0.55953	0.0627008	0.0750894	0.14467	0.0274146
0.56053	0.066782	0.0751294	0.143932	0.0270773
0.561531	0.070724	0.0752226	0.142913	0.0268592
0.562531	0.074468	0.0752621	0.142016	0.0268593
0.563532	0.0779517	0.0752493	0.14082	0.0269931
0.564532	0.0811147	0.0751878	0.139772	0.0269974
0.565533	0.0838995	0.075083	0.139013	0.0271011
0.566533	0.0862524	0.0749417	0.137914	0.0267897
0.567534	0.0881247	0.0747726	0.136995	0.026209
0.568534	0.0894731	0.0745851	0.135971	0.0258395
0.569535	0.090261	0.0743896	0.134706	0.0255568
0.570535	0.0904591	0.0741973	0.133804	0.0251343
0.571536	0.0900456	0.0740196	0.133007	0.0249767
0.572536	0.0890074	0.0738679	0.132017	0.0249011
0.573537	0.0873401	0.0737533	0.130867	0.0245653
0.574537	0.0850482	0.0736864	0.129973	0.024552
0.575538	0.0821455	0.0736773	0.129375	0.0246168
0.576538	0.0786549	0.0737346	0.128183	0.0244288
0.577539	0.0746084	0.0738661	0.127467	0.0244651
0.578539	0.0700464	0.074078	0.12657	0.0242574
0.57954	0.0650177	0.074375	0.126019	0.0239505
0.58054	0.0595787	0.0747601	0.125313	0.0239182
0.581541	0.0538089	0.0753505	0.124566	0.0241035
0.582541	0.0477724	0.0760325	0.123561	0.0237372
0.583542	0.0415424	0.0768016	0.122652	0.0237284
0.584542	0.0351955	0.0776512	0.121427	0.0237319
0.585543	0.0288108	0.0785729	0.120575	0.0234789
0.586543	0.0224683	0.0795567	0.120285	0.0234419
0.587544	0.0162481	0.0805908	0.119479	0.022974
0.588544	0.010229	0.0816623	0.11879	0.0223399
0.589545	0.00448742	0.082757	0.117628	0.0224514
0.590545	-0.000903596	0.0838599	0.116872	0.022356
0.591546	-0.00587579	0.0849557	0.11627	0.0218694
0.592546	-0.0103665	0.0860285	0.115437	0.0217452
0.593547	-0.0143198	0.0870627	0.114682	0.0214969
0.594547	-0.0176869	0.0880431	0.113835	0.0216449
0.595548	-0.0204274	0.0889553	0.112957	0.0217682
0.596548	-0.0225098	0.0897858	0.111847	0.0219829
0.597549	-0.0239114	0.0905226	0.110594	0.0218311
0.598549	-0.0246194	0.0911552	0.109793	0.0217334
0.59955	-0.0246306	0.0916751	0.108695	0.0213944
0.60055	-0.0239514	0.0920756	0.107624	0.0216552
0.601551	-0.0225631	0.0924594	0.106741	0.0213692
0.602551	-0.0205162	0.0927188	0.106276	0.0210645
0.603552	-0.0178462	0.0928521	0.105189	0.0209355
0.604552	-0.0145972	0.0928598	0.104189	0.0209672
0.605553	-0.0108213	0.0927448	0.103615	0.0208541
0.606553	-0.00657767	0.0925121	0.102778	0.0202748
0.607554	-0.00193158	0.0921688	0.101976	0.0197689
0.608554	0.00304671	0.091724	0.101164	0.0194501
0.609555	0.00828312	0.0911887	0.100528	0.0195141
0.610555	0.013701	0.0905752	0.0997568	0.0192868
0.611556	0.0192223	0.0898975	0.0987748	0.0189686
0.612556	0.0247689	0.0891704	0.0979492	0.0186756
0.613557	0.0302641	0.0884099	0.0973738	0.0184155
0.614557	0.0356335	0.0876323	0.0967635	0.0187229
0.615558	0.0408062	0.0868543	0.096028	0.0187302
0.616558	0.0457161	0.0860926	0.0953452	0.0184867
0.617559	0.050303	0.0853635	0.094798	0.0185904
0.618559	0.0545129	0.0846828	0.0941467	0.0185111
0.61956	0.0582996	0.0840656	0.0932044	0.018461
0.62056	0.0616245	0.0835259	0.0924906	0.0184324
0.621561	0.0645009	0.0831874	0.0918422	0.0182892
0.622561	0.066872	0.0829504	0.0911399	0.0184082
0.623562	0.068724	0.0828222	0.0904127	0.0182582
0.624562	0.0700516	0.0828081	0.0893761	0.0180041
0.625563	0.0708577	0.0829115	0.0886076	0.0177774
0.626563	0.0711534	0.0831334	0.0881629	0.0177464
0.627564	0.0709572	0.0834729	0.0879631	0.0176881
0.628564	0.0702948	0.0839269	0.0871537	0.0174109
0.629565	0.0691981	0.0844901	0.0866644	0.0173928
0.630565	0.0677047	0.0851551	0.0859803	0.0170777
0.631566	0.0658572	0.0859129	0.0853396	0.0167727
0.632566	0.0637018	0.0867525	0.0848934	0.0164292
0.633567	0.061288	0.0876613	0.0842202	0.0162884
0.634567	0.058667	0.0886255	0.0838084	0.0163125
0.635568	0.0558911	0.08963	0.082972	0.0162981
0.636568	0.0530128	0.090659	0.0821316	0.0163728
0.637569	0.0500837	0.0916958	0.0812958	0.0161913
0.638569	0.0471533	0.0927235	0.0806631	0.0160619
0.63957	0.044269	0.0937249	0.0802789	0.0161316
0.64057	0.0414744	0.094683	0.0797263	0.0160279
0.641571	0.0388546	0.0957053	0.0789312	0.0158528
0.642571	0.0364056	0.0966508	0.0782539	0.015776
0.643572	0.0341562	0.097502	0.0773043	0.0158281
0.644572	0.0321292	0.0982421	0.0766925	0.0157774
0.645573	0.0303417	0.0988553	0.0758074	0.0159483
0.646573	0.0288047	0.099327	0.0751412	0.0159037
0.647574	0.0275229	0.0996441	0.0744522	0.0157905
0.648574	0.0264954	0.0997946	0.0739661	0.0154612
0.649575	0.0257158	0.0997683	0.073504	0.0152881
0.650575	0.0251723	0.0995563	0.072922	0.0153657
0.651576	0.0248486	0.0991513	0.0725838	0.0153683
0.652576	0.0247244	0.0985478	0.0719067	0.0154938
0.653577	0.0247758	0.0977416	0.0712236	0.015454
0.654577	0.0249764	0.0967303	0.0706457	0.0154187
0.655578	0.0252975	0.0955131	0.0703534	0.015269
0.656578	0.0257097	0.0940904	0.0696645	0.0152732
0.657579	0.0261827	0.0924645	0.0689876	0.0150901
0.658579	0.0266869	0.0906387	0.0686722	0.0154099
0.65958	0.0271937	0.0886178	0.0680011	0.0151066
0.66058	0.0276762	0.086408	0.0674825	0.0152093
0.661581	0.0281808	0.0841418	0.0672227	0.0152489
0.662581	0.0286219	0.0817013	0.0666801	0.0154154
0.663582	0.02898	0.0790936	0.0662415	0.0155534
0.664582	0.0292388	0.0763265	0.0656704	0.0151426
0.665583	0.029386	0.0734084	0.0650766	0.0147997
0.666583	0.0294134	0.0703487	0.0646464	0.0145979
0.667584	0.0293168	0.0671571	0.064053	0.0149226
0.668584	0.0290967	0.0638439	0.0635312	0.0148657
0.669585	0.0287575	0.0604199	0.0631866	0.0148476
0.670585	0.0283079	0.0568965	0.0626735	0.0148131
0.671586	0.0277604	0.0532851	0.0625242	0.0148338
0.672586	0.0271314	0.0495979	0.0622355	0.0148617
0.673587	0.0264402	0.0458471	0.0618241	0.0144559
0.674587	0.025709	0.0420455	0.0612252	0.0142725
0.675588	0.0249624	0.0382061	0.0611396	0.0145823
0.676588	0.0242267	0.0343423	0.0608494	0.0145198
0.677589	0.0235292	0.0304679	0.0605031	0.0148683
0.678589	0.022898	0.0265969	0.0604546	0.0148375
0.67959	0.022361	0.0227439	0.0597481	0.0149073
0.68059	0.0219453	0.0189235	0.0593417	0.014401
0.681591	0.0217593	0.0152825	0.0591073	0.0143859
0.682591	0.0217491	0.0117049	0.0584173	0.014428
0.683592	0.0219343	0.00820379	0.0579437	0.014288
0.684592	0.0223309	0.00479248	0.0575239	0.0140174
0.685593	0.0229514	0.00148432	0.0569903	0.0142495
0.686593	0.0238038	-0.00170734	0.0565253	0.0143178
0.687594	0.0248918	-0.00476924	0.0563306	0.0142189
0.688594	0.0262142	-0.00768822	0.0559978	0.0143023
0.689595	0.0277652	-0.0104514	0.0553827	0.01463
0.690595	0.029534	-0.013046	0.0552618	0.014302
0.691596	0.0315049	-0.0154599	0.0549802	0.0144806
0.692596	0.0336579	-0.0176812	0.0544785	0.0146633
0.693597	0.0359681	-0.0196986	0.0543541	0.0149679
0.694597	0.038407	-0.0215016	0.0538025	0.0146629
0.695598	0.0409421	-0.0230803	0.0534384	0.014652
0.696598	0.0435381	-0.0244255	0.0529066	0.0146399
0.697599	0.0461567	-0.0255293	0.0523384	0.0145235
0.698599	0.048758	-0.0263845	0.0520365	0.0145191
0.6996	0.0513004	-0.0269852	0.0515924	0.0145635
0.7006	0.0537421	-0.0273267	0.0511357	0.0140627
0.701601	0.0561362	-0.0272859	0.0507089	0.0139352
0.702601	0.0583482	-0.0269794	0.0504025	0.0140708
0.703602	0.0603366	-0.0264089	0.0500222	0.0138969
0.704602	0.0620621	-0.0255782	0.0494995	0.013676
0.705603	0.0634879	-0.0244926	0.0492689	0.0136666
0.706603	0.0645808	-0.0231594	0.0491112	0.0134337
0.707604	0.0653118	-0.0215875	0.0487564	0.0133563
0.708604	0.0656562	-0.0197882	0.0486451	0.0133189
0.709605	0.0655947	-0.0177742	0.0482105	0.0137728
0.710605	0.0651135	-0.0155604	0.0481108	0.0137039
0.711606	0.0642047	-0.0131632	0.0476883	0.0135496
0.712606	0.0628664	-0.0106009	0.0476733	0.013293
0.713607	0.0611035	-0.00789333	0.047296	0.0133508
0.714607	0.0589269	-0.00506189	0.0471967	0.0134751
0.715608	0.056354	-0.00212921	0.0468153	0.0136873
0.716608	0.0534086	0.000880907	0.0465014	0.0135283
0.717609	0.0501205	0.00394368	0.0459092	0.0135128
0.718609	0.0465251	0.00703361	0.0457451	0.0134932
0.71961	0.0426632	0.0101246	0.0452283	0.0130445
0.72061	0.0385803	0.0131905	0.0448587	0.0132453
0.721611	0.0344355	0.016313	0.0443401	0.0131202
0.722611	0.0301739	0.0193574	0.0440925	0.0131304
0.723612	0.0258492	0.0222959	0.0434922	0.0134552
0.724612	0.0215169	0.0251016	0.0428566	0.0127491
0.725613	0.0172335	0.0277485	0.0428362	0.0122609
0.726613	0.0130555	0.0302117	0.0427344	0.0118023
0.727614	0.00903855	0.032468	0.0422412	0.0117562
0.728614	0.00523682	0.0344957	0.0418387	0.0116184
0.729615	0.00170187	0.0362751	0.0419082	0.0113975
0.730615	-0.00151797	0.0377887	0.0416423	0.0111636
0.731616	-0.00437843	0.0390214	0.0414163	0.011059
0.732616	-0.00683997	0.0399606	0.0410918	0.0114343
0.733617	-0.0088684	0.0405967	0.0410475	0.0113894
0.734617	-0.0104354	0.0409226	0.0405365	0.0113199
0.735618	-0.011519	0.0409346	0.0405272	0.0109026
0.736618	-0.0121039	0.0406318	0.0399692	0.0109078
0.737619	-0.0121815	0.0400165	0.0398549	0.0110038
0.738619	-0.0117505	0.0390943	0.039464	0.0110894
0.73962	-0.0108164	0.0378738	0.0389604	0.0110972
0.74062	-0.00939168	0.0363668	0.0386009	0.0110716
0.741621	-0.00739486	0.0347113	0.0381782	0.010989
0.742621	-0.00495424	0.0328	0.0378621	0.0110181
0.743622	-0.00210299	0.0306508	0.0377662	0.011054
0.744622	0.00112033	0.0282841	0.0377356	0.010749
0.745623	0.00467236	0.0257225	0.0377653	0.0106987
0.746623	0.00850565	0.0229904	0.0374152	0.0108053
0.747624	0.0125694	0.0201142	0.0371682	0.0108695
0.748624	0.0168101	0.0171213	0.0367145	0.0106866
0.749625	0.0211728	0.0140403	0.0361636	0.010662
0.750625	0.0256014	0.0109006	0.0359006	0.0108226
0.751626	0.0300398	0.00773181	0.035536	0.0104178
0.752626	0.0344329	0.00456377	0.0354447	0.0103382
0.753627	0.0387271	0.00142603	0.0352618	0.0102432
0.754627	0.0428713	-0.00165238	0.035109	0.00980677
0.755628	0.0468178	-0.00464327	0.0346463	0.00949336
0.756628	0.0505225	-0.00751953	0.0343407	0.00951276
0.757629	0.053946	-0.0102554	0.0342243	0.00953519
0.758629	0.057054	-0.0128268	0.0339942	0.00946796
0.75963	0.0598176	-0.0152113	0.0339274	0.00941195
0.76063	0.0622136	-0.0173884	0.03354	0.00944949
0.761631	0.064326	-0.0192077	0.0331373	0.00933607
0.762631	0.0660426	-0.020786	0.0328297	0.00929211
0.763632	0.0673566	-0.022112	0.0328738	0.00929861
0.764632	0.0682671	-0.023177	0.0325423	0.0090167
0.765633	0.0687792	-0.0239748	0.0320405	0.00902997
0.766633	0.0689031	-0.0245016	0.0316996	0.00890395
0.767634	0.0686543	-0.0247563	0.0316422	0.00910865
0.768634	0.0680528	-0.0247399	0.031651	0.00940823
0.769635	0.0671226	-0.024456	0.0315594	0.00962656
0.770635	0.0658913	-0.0239102	0.0315954	0.00969109
0.771636	0.0643891	-0.0231103	0.0312608	0.00994761
0.772636	0.0626486	-0.0220659	0.0311966	0.0101735
0.773637	0.0607038	-0.0207884	0.030801	0.0102225
0.774637	0.0585898	-0.0192905	0.0304247	0.0100797
0.775638	0.0563416	-0.0175863	0.0304939	0.0100683
0.776638	0.053994	-0.0156909	0.0302858	0.00975519
0.777639	0.0515808	-0.0136204	0.0300881	0.00995844
0.778639	0.0491342	-0.0113914	0.0297276	0.00997323
0.77964	0.0466845	-0.00902085	0.0294111	0.0102597
0.78064	0.0442596	-0.006526	0.0289975	0.0101309
0.781641	0.0419902	-0.00379386	0.0287696	0.0104389
0.782641	0.0397929	-0.000972672	0.0286555	0.0101729
0.783642	0.0376847	0.00191831	0.028774	0.0102154
0.784642	0.0356792	0.00486022	0.0285333	0.0100296
0.785643	0.0337869	0.00783462	0.0280209	0.00995273
0.786643	0.0320146	0.0108237	0.0279011	0.00969877
0.787644	0.0303665	0.0138102	0.0276918	0.00966803
0.788644	0.0288433	0.0167777	0.0273565	0.00960406
0.789645	0.0274436	0.0197104	0.0273478	0.00975129
0.790645	0.0261634	0.0225936	0.027005	0.00972206
0.791646	0.0249968	0.025413	0.0267845	0.00994676
0.792646	0.0239365	0.0281557	0.0266594	0.00979588
0.793647	0.0229741	0.0308092	0.0266084	0.00944778
0.794647	0.0221007	0.0333622	0.0265634	0.00955308
0.795648	0.0213072	0.0358043	0.0262487	0.00953754
0.796648	0.0205847	0.038126	0.0262835	0.00979164
0.797649	0.0199251	0.0403186	0.026228	0.00952807
0.798649	0.0193215	0.0423746	0.0258866	0.00960155
0.79965	0.0187681	0.0442872	0.025671	0.00977085
0.80065	0.018261	0.0460508	0.0257812	0.00970125
0.801651	0.0179136	0.0477801	0.0254588	0.00968338
0.802651	0.0176075	0.0493506	0.0252219	0.00974778
0.803652	0.0173428	0.0507574	0.0250859	0.00982097
0.804652	0.0171214	0.0519965	0.0246345	0.00964448
0.805653	0.0169475	0.053065	0.0243665	0.00934888
0.806653	0.016827	0.0539607	0.0240026	0.00906828
0.807654	0.0167675	0.0546827	0.0240371	0.00926003
0.808654	0.0167778	0.055231	0.0237092	0.00968846
0.809655	0.0168678	0.0556067	0.0236311	0.0096402
0.810655	0.017048	0.055812	0.0236115	0.00954737
0.811656	0.0173289	0.05585	0.0236392	0.00925471
0.812656	0.017721	0.0557252	0.0232936	0.00945221
0.813657	0.018234	0.0554429	0.023013	0.00966118
0.814657	0.0188764	0.0550099	0.0232062	0.0097632
0.815658	0.0196552	0.0544337	0.0231602	0.00973628
0.816658	0.0205755	0.0537232	0.0231611	0.00972245
0.817659	0.0216397	0.0528884	0.0230795	0.00974349
0.818659	0.022848	0.0519401	0.0228068	0.00957847
0.81966	0.0241973	0.0508903	0.0228781	0.00957261
0.82066	0.0256814	0.0497518	0.0226562	0.00978931
0.821661	0.0273877	0.0486638	0.0228563	0.00986374
0.822661	0.0292054	0.047514	0.0229381	0.00987863
0.823662	0.0311163	0.0463152	0.0226649	0.0100535
0.824662	0.033099	0.0450804	0.0221884	0.0101354
0.825663	0.0351287	0.0438228	0.0223243	0.0104534
0.826663	0.0371776	0.0425557	0.0223896	0.0107086
0.827664	0.0392154	0.0412921	0.022101	0.0109335
0.828664	0.0412093	0.0400451	0.0217985	0.010964
0.829665	0.0431249	0.038827	0.021874	0.0110158
0.830665	0.0449261	0.0376496	0.0216992	0.0107349
0.831666	0.0465765	0.0365237	0.0216664	0.0108728
0.832666	0.048039	0.0354595	0.0216319	0.0107463
0.833667	0.0492775	0.0344658	0.0215479	0.0106326
0.834667	0.0502566	0.0335503	0.0214721	0.0103601
0.835668	0.050943	0.0327192	0.0212352	0.0102689
0.836668	0.0513056	0.0319775	0.0211659	0.0100769
0.837669	0.0513164	0.0313284	0.0210884	0.0101078
0.838669	0.0509512	0.0307737	0.0206785	0.0101203
0.83967	0.0501899	0.0303135	0.0206515	0.0102126
0.84067	0.0490172	0.0299464	0.0203883	0.01036
0.841671	0.0475182	0.0297967	0.0202917	0.0104738
0.842671	0.0455909	0.029732	0.0202486	0.0102537
0.843672	0.0432346	0.029744	0.0203676	0.0100996
0.844672	0.0404547	0.0298225	0.0202922	0.0104128
0.845673	0.0372626	0.029956	0.0200475	0.0102442
0.846673	0.0336758	0.0301319	0.0200818	0.010049
0.847674	0.0297177	0.0303363	0.0201503	0.00997756
0.848674	0.0254173	0.0305544	0.020054	0.0101731
0.849675	0.0208092	0.0307708	0.0198516	0.00995461
0.850675	0.0159328	0.0309694	0.0197737	0.00995496
0.851676	0.0108324	0.0311341	0.0196789	0.0101961
0.852676	0.00555587	0.0312484	0.0197863	0.0105005
0.853677	0.000154704	0.0312966	0.0196916	0.0108485
0.854677	-0.00531705	0.031263	0.0194714	0.0112204
0.855678	-0.0108034	0.0311331	0.019357	0.0112141
0.856678	-0.0162472	0.0308933	0.0193888	0.0114982
0.857679	-0.021591	0.0305313	0.0192958	0.0116048
0.858679	-0.0267778	0.0300364	0.0191272	0.0116703
0.85968	-0.031752	0.0293999	0.019098	0.011912
0.86068	-0.03646	0.0286149	0.0191539	0.0121939
0.861681	-0.0407457	0.0278016	0.0189968	0.0121497
0.862681	-0.0446693	0.0268319	0.0188164	0.0123661
0.863682	-0.0481905	0.0257039	0.0183777	0.012418
0.864682	-0.0512739	0.024418	0.018471	0.0124375
0.865683	-0.0538897	0.0229772	0.0181475	0.0125622
0.866683	-0.0560145	0.0213871	0.0181251	0.0122778
0.867684	-0.0576317	0.0196559	0.0176333	0.0122559
0.868684	-0.0587312	0.0177942	0.0176448	0.0121202
0.869685	-0.0593106	0.0158153	0.01763	0.0122167
0.870685	-0.0593744	0.0137347	0.0175759	0.0121333
0.871686	-0.0589346	0.01157	0.0173781	0.0121264
0.872686	-0.0580103	0.0093409	0.0174434	0.0120497
0.873687	-0.0566276	0.00706903	0.0172601	0.0114997
0.874687	-0.054819	0.0047775	0.0173476	0.0112673
0.875688	-0.0526232	0.00249081	0.0174222	0.0112785
0.876688	-0.0500845	0.000234507	0.0174093	0.0112973
0.877689	-0.047252	-0.00196502	0.0171063	0.0109729
0.878689	-0.044179	-0.00408093	0.0169907	0.0106308
0.87969	-0.0409222	-0.00608618	0.016868	0.0109807
0.88069	-0.0375406	-0.00795388	0.0166055	0.0107203
0.881691	-0.0339783	-0.00952344	0.0164435	0.011016
0.882691	-0.0304137	-0.0109065	0.0161829	0.0107651
0.883692	-0.0269099	-0.0120808	0.0158754	0.0104544
0.884692	-0.0235287	-0.0130259	0.0156666	0.0103525
0.885693	-0.0203296	-0.0137227	0.0161154	0.0104194
0.886693	-0.0173688	-0.0141545	0.0157745	0.0100871
0.887694	-0.0146986	-0.0143067	0.0160198	0.00994048
0.888694	-0.0123662	-0.0141672	0.0160134	0.00988729
0.889695	-0.0104132	-0.0137269	0.0156564	0.00994339
0.890695	-0.00887474	-0.0129796	0.0155546	0.0097166
0.891696	-0.00777882	-0.0119221	0.015456	0.00985905
0.892696	-0.00714595	-0.0105545	0.0152666	0.0101068
0.893697	-0.00698871	-0.00888004	0.01511	0.0102465
0.894697	-0.00731141	-0.00690541	0.0149153	0.0103934
0.895698	-0.00811001	-0.00464037	0.0151915	0.0102685
0.896698	-0.00937206	-0.00209788	0.0151475	0.0104013
0.897699	-0.0110769	0.000706092	0.0148196	0.0105006
0.898699	-0.0131956	0.00375271	0.0147759	0.0102139
0.8997	-0.0156921	0.00702051	0.0147558	0.010349
0.9007	-0.0185226	0.0104856	0.0145605	0.0101679
0.901701	-0.0215302	0.0142571	0.0143143	0.0101683
0.902701	-0.0247664	0.018167	0.0139286	0.00994684
0.903702	-0.0281727	0.0221838	0.0139768	0.0100234
0.904702	-0.0316865	0.0262747	0.0137523	0.0097853
0.905703	-0.0352426	0.0304064	0.0140466	0.0101923
0.906703	-0.0387739	0.0345452	0.0139786	0.0101147
0.907704	-0.0422128	0.0386573	0.0139517	0.0101359
0.908704	-0.045492	0.0427095	0.0139147	0.0101031
0.909705	-0.0485457	0.0466691	0.01367	0.0104611
0.910705	-0.0513112	0.0505045	0.0135425	0.0103926
0.911706	-0.0537291	0.0541854	0.0135486	0.0105398
0.912706	-0.0557452	0.0576835	0.013744	0.0107205
0.913707	-0.0573107	0.060972	0.0137611	0.0107496
0.914707	-0.0583835	0.0640269	0.0138841	0.010602
0.915708	-0.0589288	0.0668262	0.0141589	0.0106841
0.916708	-0.0589197	0.069351	0.0143007	0.0105128
0.917709	-0.0583378	0.0715851	0.014436	0.0106002
0.918709	-0.0571733	0.0735152	0.0141492	0.010344
0.91971	-0.0554255	0.0751313	0.0140314	0.0103547
0.92071	-0.0531026	0.0764265	0.0139774	0.0102296
0.921711	-0.0501208	0.0775346	0.0141429	0.0100366
0.922711	-0.0466085	0.0783146	0.0141717	0.00984366
0.923712	-0.0426018	0.0787668	0.0140601	0.0100798
0.924712	-0.0381445	0.0788944	0.0138222	0.00983611
0.925713	-0.0332875	0.0787033	0.0139606	0.0104074
0.926713	-0.028088	0.0782023	0.0142055	0.0105518
0.927714	-0.0226088	0.0774028	0.0140469	0.0103498
0.928714	-0.0169171	0.0763182	0.0142512	0.0102503
0.929715	-0.0110835	0.0749642	0.0142192	0.0103374
0.930715	-0.005181	0.0733581	0.0139292	0.0100764
0.931716	0.000716418	0.0715188	0.0138725	0.00974206
0.932716	0.00653466	0.0694666	0.0140043	0.00991657
0.933717	0.0122009	0.0672223	0.0139883	0.00995094
0.934717	0.0176446	0.0648081	0.0139021	0.0101824
0.935718	0.0227988	0.062246	0.0138245	0.0101724
0.936718	0.0276009	0.0595588	0.0139449	0.0105587
0.937719	0.031994	0.0567688	0.0139221	0.0104268
0.938719	0.0359274	0.0538985	0.0134172	0.0103204
0.93972	0.0393577	0.0509697	0.0136256	0.0105652
0.94072	0.042249	0.0480036	0.0139239	0.0107386
0.941721	0.0446884	0.0451566	0.0136764	0.0106833
0.942721	0.0465402	0.0423106	0.013398	0.0105592
0.943722	0.0477924	0.0394819	0.0132293	0.0101541
0.944722	0.0484418	0.0366858	0.0131329	0.0102103
0.945723	0.048494	0.0339363	0.0132387	0.0100595
0.946723	0.0479633	0.0312464	0.0129333	0.0103076
0.947724	0.0468719	0.0286276	0.013262	0.0101386
0.948724	0.0452498	0.0260905	0.0132973	0.0103617
0.949725	0.043134	0.0236445	0.0130418	0.0101539
0.950725	0.0405678	0.0212978	0.0131388	0.0101969
0.951726	0.0375997	0.0190575	0.0128496	0.0102485
0.952726	0.0342832	0.01693	0.0129991	0.0105256
0.953727	0.030675	0.0149205	0.012749	0.0106352
0.954727	0.0268345	0.0130338	0.0125391	0.0109998
0.955728	0.0228229	0.0112737	0.0123991	0.0110462
0.956728	0.0187018	0.00964382	0.012591	0.010824
0.957729	0.0145322	0.00814711	0.0127808	0.0109889
0.958729	0.0103742	0.0067863	0.0128526	0.0108741
0.95973	0.00628522	0.00556393	0.0129471	0.0109215
0.96073	0.00231976	0.00448239	0.0128146	0.0107669
0.961731	-0.00137246	0.00367854	0.0130531	0.0108803
0.962731	-0.00484525	0.00301559	0.0128428	0.0108023
0.963732	-0.00805959	0.00249369	0.012811	0.0110334
0.964732	-0.0109821	0.00211311	0.0123232	0.0110296
0.965733	-0.0135854	0.00187429	0.0122841	0.0112753
0.966733	-0.0158483	0.00177777	0.0126828	0.0113587
0.967734	-0.017756	0.00182414	0.0128383	0.0114366
0.968734	-0.0193002	0.002014	0.0128631	0.0119534
0.969735	-0.0204785	0.00234783	0.0129429	0.0119787
0.970735	-0.0212947	0.00282592	0.0130213	0.0117921
0.971736	-0.0217582	0.00344829	0.0131272	0.0118966
0.972736	-0.0218837	0.00421451	0.01291	0.0119091
0.973737	-0.0216904	0.00512367	0.0127705	0.0122249
0.974737	-0.0212019	0.00617423	0.0125495	0.0120588
0.975738	-0.0204451	0.00736388	0.01211	0.0120305
0.976738	-0.0194497	0.00868952	0.0121491	0.0118496
0.977739	-0.0182478	0.0101471	0.0120508	0.0117347
0.978739	-0.0168725	0.0117316	0.0122117	0.0113741
0.97974	-0.0153577	0.0134369	0.0120997	0.0113003
0.98074	-0.0137375	0.0152558	0.012109	0.0110928
0.981741	-0.0119363	0.0173108	0.0122594	0.0110856
0.982741	-0.0100952	0.019457	0.0121087	0.0109501
0.983742	-0.00824625	0.0216814	0.0121245	0.0111697
0.984742	-0.00641927	0.0239702	0.0121176	0.0115511
0.985743	-0.00464118	0.0263083	0.0121277	0.011334
0.986743	-0.0029358	0.0286799	0.0120913	0.0111532
0.987744	-0.00132346	0.0310682	0.0124041	0.0111604
0.988744	0.000179173	0.0334558	0.0123299	0.0110259
0.989745	0.00155924	0.0358244	0.0123486	0.0111548
0.990745	0.00280779	0.0381554	0.012372	0.0114863
0.991746	0.00391974	0.0404298	0.0121389	0.0113352
0.992746	0.00489379	0.0426286	0.0122203	0.0112578
0.993747	0.00573233	0.0447327	0.0122993	0.0112718
0.994747	0.00644114	0.0467233	0.0117776	0.0109928
0.995748	0.00702921	0.0485821	0.0114748	0.0108236
0.996748	0.00750837	0.0502917	0.0116795	0.0107473
0.997749	0.00789296	0.0518355	0.0117434	0.0104636
0.998749	0.00819945	0.0531983	0.0115393	0.0106294
0.99975	0.008446	0.0543661	0.0115643	0.0105951
1.00075	0.00865203	0.055327	0.0114476	0.0106904
1.00175	0.00894994	0.0561981	0.0111662	0.0104373
1.00275	0.00924697	0.0568413	0.0110062	0.0105985
1.00375	0.00956169	0.0572486	0.0109194	0.0106943
1.00475	0.00991216	0.057414	0.0110044	0.0106534
1.00575	0.0103156	0.0573345	0.0113015	0.0107812
1.00675	0.0107878	0.0570093	0.0112773	0.010615
1.00775	0.0113432	0.0564406	0.0113959	0.0104698
1.00875	0.0119942	0.0556331	0.0116938	0.010694
1.00975	0.0127512	0.0545941	0.0115842	0.0107042
1.01076	0.0136222	0.0533337	0.0118678	0.010294
1.01176	0.0146128	0.0518645	0.011958	0.0104375
1.01276	0.0157261	0.0502013	0.0120149	0.0104712
1.01376	0.0169625	0.0483614	0.0118188	0.0105849
1.01476	0.0183201	0.0463642	0.0115749	0.0105009
1.01576	0.0197941	0.0442309	0.0114942	0.0102775
1.01676	0.0213778	0.0419845	0.0115505	0.0102641
1.01776	0.0230619	0.0396491	0.0114768	0.0101129
1.01876	0.0248353	0.0372504	0.0114505	0.0100732
1.01976	0.0266847	0.0348145	0.0112186	0.0100149
1.02076	0.0285957	0.0323681	0.0111256	0.00969223
1.02176	0.0306595	0.0300727	0.0112509	0.00959773
1.02276	0.0327503	0.027819	0.0111754	0.0094936
1.02376	0.0348482	0.0256308	0.0112048	0.00968683
1.02476	0.036933	0.023531	0.0112412	0.0098883
1.02576	0.0389839	0.0215413	0.0111945	0.00956459
1.02676	0.0409806	0.0196818	0.0115003	0.0095453
1.02776	0.0429028	0.0179708	0.0114841	0.0098778
1.02876	0.0447309	0.0164245	0.0114288	0.0102477
1.02976	0.046446	0.0150568	0.0112363	0.0100857
1.03077	0.0480305	0.0138791	0.0113677	0.0107032
1.03177	0.0494678	0.0128999	0.0113146	0.0106503
1.03277	0.0507429	0.0121252	0.0110989	0.0107607
1.03377	0.0518423	0.0115579	0.0108105	0.0106322
1.03477	0.0527545	0.0111981	0.010379	0.0105532
1.03577	0.0534694	0.0110431	0.0104512	0.0104461
1.03677	0.0539793	0.0110875	0.0103177	0.0105068
1.03777	0.0542781	0.0113232	0.0103215	0.0105688
1.03877	0.054362	0.0117396	0.0104222	0.0103483
1.03977	0.054229	0.0123239	0.0104523	0.0103811
1.04077	0.0538791	0.0130615	0.0106043	0.010428
1.04177	0.0534186	0.014066	0.0107861	0.0102475
1.04277	0.0527461	0.0151867	0.0107542	0.0104221
1.04377	0.0518649	0.0164023	0.0106204	0.0104773
1.04477	0.0507802	0.0176911	0.0105143	0.0105015
1.04577	0.0494981	0.0190311	0.0106696	0.0106439
1.04677	0.0480261	0.0204003	0.0109419	0.0103655
1.04777	0.0463728	0.0217772	0.01094	0.0107242
1.04877	0.0445476	0.0231411	0.0112133	0.0106495
1.04977	0.0425607	0.0244724	0.0112796	0.0108258
1.05078	0.0404228	0.0257531	0.0113432	0.0108198
1.05178	0.038145	0.026967	0.0114637	0.0107251
1.05278	0.0357388	0.0280998	0.0111055	0.0107302
1.05378	0.0332158	0.0291398	0.0112147	0.0107364
1.05478	0.0305877	0.0300777	0.0112398	0.0105426
1.05578	0.027866	0.0309069	0.0111653	0.0105918
1.05678	0.0250625	0.0316238	0.0112612	0.0107573
1.05778	0.0221886	0.0322274	0.0110707	0.0108756
1.05878	0.0192556	0.0327201	0.0109175	0.0108171
1.05978	0.0162746	0.0331066	0.0108736	0.0110961
1.06078	0.0132566	0.033395	0.0111964	0.0111005
1.06178	0.0103283	0.0337199	0.0110436	0.0110813
1.06278	0.00738131	0.0339665	0.0109941	0.0112291
1.06378	0.00442438	0.0341478	0.01108	0.0111606
1.06478	0.00146633	0.0342791	0.0109831	0.0114056
1.06578	-0.00148389	0.0343772	0.0111682	0.0115684
1.06678	-0.00441711	0.0344601	0.0110637	0.0116215
1.06778	-0.00732392	0.034547	0.0109775	0.0118586
1.06878	-0.0101946	0.0346573	0.0110226	0.0121127
1.06978	-0.0130191	0.0348108	0.0109654	0.0122387
1.07079	-0.0157868	0.0350268	0.0112132	0.0125409
1.07179	-0.0184867	0.0353238	0.0111679	0.0125463
1.07279	-0.0211074	0.035719	0.0113783	0.0124171
1.07379	-0.0236368	0.0362284	0.0113327	0.01217
1.07479	-0.0260625	0.0368656	0.0114033	0.0119065
1.07579	-0.0283714	0.0376422	0.0112833	0.0120725
1.07679	-0.0305501	0.0385672	0.0113792	0.0119148
1.07779	-0.0325849	0.0396467	0.0112372	0.011963
1.07879	-0.0344616	0.0408839	0.0111735	0.0114171
1.07979	-0.0361661	0.0422788	0.0111087	0.0113782
1.08079	-0.0376841	0.0438282	0.0110248	0.0114982
1.08179	-0.0388775	0.0456564	0.0114763	0.0118713
1.08279	-0.0398593	0.0476184	0.0115839	0.0117726
1.08379	-0.0406184	0.0496993	0.0115805	0.0118437
1.08479	-0.0411448	0.0518812	0.0113591	0.011682
1.08579	-0.0414293	0.0541437	0.0114299	0.0118342
1.08679	-0.0414643	0.0564637	0.011618	0.011394
1.08779	-0.0412433	0.0588163	0.0114637	0.0115059
1.08879	-0.040762	0.0611746	0.0109103	0.011239
1.08979	-0.0400178	0.0635102	0.0110861	0.0109806
1.0908	-0.0390106	0.0657938	0.0112479	0.0108305
1.0918	-0.0377427	0.0679957	0.0114371	0.010677
1.0928	-0.0362187	0.0700857	0.0114641	0.0106774
1.0938	-0.0344461	0.0720342	0.011466	0.010627
1.0948	-0.0324352	0.0738123	0.0113803	0.0106368
1.0958	-0.0301991	0.0753926	0.011426	0.0106494
1.0968	-0.0277535	0.0767492	0.0112193	0.0109661
1.0978	-0.025117	0.0778586	0.0111742	0.0108906
1.0988	-0.0223107	0.0786999	0.0111868	0.0112895
1.0998	-0.0193582	0.079255	0.0110887	0.0112461
1.1008	-0.016285	0.0795094	0.0110527	0.0116914
1.1018	-0.0129794	0.0795757	0.0110043	0.0116804
1.1028	-0.00960999	0.0793187	0.0108536	0.0119879
1.1038	-0.00620993	0.0787333	0.0106909	0.0119918
1.1048	-0.00281318	0.0778186	0.0105507	0.0118894
1.1058	0.000545738	0.0765781	0.0106712	0.0122839
1.1068	0.00383227	0.0750197	0.0107124	0.0119055
1.1078	0.0070123	0.0731552	0.0105202	0.0117674
1.1088	0.0100527	0.0710006	0.0104932	0.0115913
1.1098	0.0129217	0.0685758	0.0105519	0.0118056
1.11081	0.0155895	0.0659043	0.0105041	0.011706
1.11181	0.018029	0.0630127	0.0103827	0.011836
1.11281	0.0202156	0.0599306	0.0107114	0.0120521
1.11381	0.0221284	0.0566902	0.0108792	0.0119063
1.11481	0.02375	0.0533256	0.0108602	0.0115242
1.11581	0.0250673	0.0498728	0.0108029	0.0112626
1.11681	0.0260714	0.0463685	0.0107076	0.0111811
1.11781	0.026758	0.0428506	0.010577	0.0108039
1.11881	0.0271276	0.0393569	0.0104053	0.0108753
1.11981	0.0271855	0.0359249	0.010492	0.0109484
1.12081	0.0269416	0.0325915	0.0107228	0.0110569
1.12181	0.0265548	0.0295084	0.0106051	0.011037
1.12281	0.0258987	0.026591	0.0105585	0.0109142
1.12381	0.024994	0.0238693	0.0104551	0.010882
1.12481	0.0238648	0.0213705	0.0105964	0.01081
1.12581	0.0225388	0.0191195	0.0105406	0.0107649
1.12681	0.0210462	0.0171377	0.0102728	0.0106036
1.12781	0.0194197	0.0154435	0.0104045	0.0105321
1.12881	0.0176936	0.0140518	0.0101553	0.0105133
1.12981	0.015903	0.012974	0.0103542	0.01057
1.13082	0.0140838	0.0122176	0.0102196	0.0105606
1.13182	0.0122713	0.0117865	0.010101	0.0105256
1.13282	0.0105	0.0116811	0.010508	0.0105687
1.13382	0.00880304	0.0118981	0.0106101	0.0102364
1.13482	0.00721116	0.0124307	0.0107739	0.0100449
1.13582	0.0057526	0.0132691	0.0108828	0.00984591
1.13682	0.00445239	0.0144003	0.0110053	0.00978946
1.13782	0.00333194	0.0158087	0.0112518	0.00954164
1.13882	0.00240871	0.0174761	0.0111884	0.00979057
1.13982	0.00169586	0.0193823	0.0113282	0.00977215
1.14082	0.0012021	0.0215055	0.0112409	0.00973801
1.14182	0.00104757	0.0239451	0.0112573	0.00967295
1.14282	0.00111595	0.0265511	0.0112446	0.00990928
1.14382	0.00139995	0.029296	0.0113426	0.0100847
1.14482	0.00188774	0.0321524	0.0112888	0.0100763
1.14582	0.00256317	0.0350928	0.0111864	0.00978395
1.14682	0.00340613	0.0380901	0.0112417	0.00992175
1.14782	0.00439292	0.041118	0.0110813	0.00988316
1.14882	0.00549674	0.044151	0.0111915	0.0101488
1.14982	0.00668822	0.0471649	0.0110805	0.010393
1.15083	0.00793598	0.0501371	0.0109134	0.010719
1.15183	0.00920728	0.0530466	0.0108001	0.0105728
1.15283	0.0104687	0.0558742	0.0106114	0.0105809
1.15383	0.0116867	0.0586029	0.0105504	0.0108288
1.15483	0.0128284	0.0612174	0.0107634	0.0109946
1.15583	0.0138622	0.0637051	0.0108003	0.0112133
1.15683	0.0147586	0.0660552	0.010594	0.011474
1.15783	0.0154902	0.0682594	0.0106429	0.0109549
1.15883	0.0160331	0.0703113	0.0106856	0.0110792
1.15983	0.0163666	0.0722068	0.0105393	0.0112262
1.16083	0.0164741	0.0739439	0.00999283	0.0112882
1.16183	0.0164836	0.0756495	0.00988516	0.0113026
1.16283	0.016248	0.0771937	0.0101344	0.0109463
1.16383	0.0157614	0.0785775	0.0100155	0.0110328
1.16483	0.0150227	0.0798037	0.0101462	0.0114242
1.16583	0.0140352	0.080876	0.0103199	0.0116057
1.16683	0.0128067	0.0817995	0.0102085	0.0114767
1.16783	0.0113494	0.0825801	0.0102009	0.0113458
1.16883	0.00967952	0.0832241	0.010202	0.0114128
1.16983	0.00781694	0.0837384	0.0103088	0.0114528
1.17084	0.005785	0.0841301	0.0103688	0.0114875
1.17184	0.00360992	0.0844062	0.0103585	0.0112792
1.17284	0.0013204	0.0845734	0.0106244	0.0110618
1.17384	-0.00105293	0.0846381	0.0108279	0.0113481
1.17484	-0.00347802	0.0846062	0.0109717	0.0114912
1.17584	-0.00592197	0.0844828	0.0105439	0.0113639
1.17684	-0.00835154	0.0842726	0.0102892	0.011332
1.17784	-0.0107338	0.083979	0.0102985	0.0109451
1.17884	-0.0130364	0.083605	0.0104647	0.0114241
1.17984	-0.0152284	0.0831525	0.0105924	0.0112321
1.18084	-0.0172807	0.0826226	0.0103066	0.0111371
1.18184	-0.0190273	0.0821402	0.0105748	0.0110968
1.18284	-0.0205825	0.0815762	0.0104345	0.0112698
1.18384	-0.0219276	0.0809276	0.0105474	0.0109784
1.18484	-0.0230469	0.0801909	0.0105692	0.0111182
1.18584	-0.0239284	0.0793623	0.0103006	0.0109125
1.18684	-0.0245641	0.0784379	0.0100796	0.0110375
1.18784	-0.0249493	0.0774137	0.0103974	0.0111606
1.18884	-0.0250835	0.076286	0.0101594	0.011273
1.18984	-0.0249698	0.0750513	0.010282	0.0115149
1.19085	-0.0246149	0.0737065	0.0102103	0.0113482
1.19185	-0.0240292	0.0722494	0.0103977	0.0112316
1.19285	-0.0232262	0.0706785	0.0101167	0.0110206
1.19385	-0.0222221	0.0689931	0.010092	0.0108256
1.19485	-0.0210359	0.0671938	0.0100787	0.0104521
1.19585	-0.019689	0.0652827	0.0101867	0.0103666
1.19685	-0.0182042	0.063263	0.0102017	0.0104539
1.19785	-0.0166059	0.0611394	0.0102029	0.0103643
1.19885	-0.0149194	0.0589185	0.0102902	0.0103819
1.19985	-0.0131703	0.0566084	0.0103425	0.0102115
1.20085	-0.0113845	0.0542187	0.0103895	0.0104828
1.20185	-0.00946461	0.051888	0.0106468	0.0104734
1.20285	-0.00755834	0.0495004	0.010885	0.0106353
1.20385	-0.00569127	0.0470685	0.0109397	0.0107807
1.20485	-0.00388749	0.0446063	0.0108593	0.0109907
1.20585	-0.00216921	0.0421293	0.0108989	0.0109639
1.20685	-0.000556558	0.0396542	0.0109779	0.0110996
1.20785	0.000932728	0.0371988	0.0107763	0.0111609
1.20885	0.00228346	0.0347819	0.0105282	0.0107593
1.20985	0.00348318	0.0324229	0.0105422	0.010697
1.21086	0.00452228	0.0301416	0.0107828	0.0106065
1.21186	0.00539403	0.0279581	0.0107983	0.0105832
1.21286	0.00609467	0.0258925	0.0105104	0.0106875
1.21386	0.00662332	0.0239645	0.0109302	0.0108528
1.21486	0.00698198	0.0221934	0.0109764	0.0107667
1.21586	0.00717539	0.0205976	0.0108994	0.0106966
1.21686	0.00721089	0.0191945	0.0109772	0.0105303
1.21786	0.00709829	0.0180004	0.0110524	0.0109087
1.21886	0.00684961	0.0170298	0.0110591	0.0110061
1.21986	0.00647887	0.0162958	0.011185	0.010665
1.22086	0.00600187	0.0158095	0.0112454	0.0105483
1.22186	0.00555656	0.0157211	0.0111434	0.0108139
1.22286	0.00504073	0.0158947	0.0112454	0.0104395
1.22386	0.00447135	0.0163321	0.0111719	0.0106384
1.22486	0.00386581	0.0170329	0.0110979	0.0109164
1.22586	0.00324168	0.017994	0.0109687	0.0108529
1.22686	0.0026163	0.0192099	0.0109184	0.011074
1.22786	0.00200662	0.0206723	0.0108062	0.0110139
1.22886	0.0014288	0.0223708	0.0109442	0.0107699
1.22986	0.000898062	0.0242922	0.0108854	0.0107541
1.23087	0.000428409	0.0264212	0.0107124	0.0106848
1.23187	3.24396e-05	0.0287403	0.0108745	0.0108021
1.23287	-0.000278822	0.0312301	0.0108598	0.0108416
1.23387	-0.000496061	0.0338696	0.0108587	0.0108732
1.23487	-0.000611778	0.0366361	0.0109773	0.0108741
1.23587	-0.000620364	0.0395059	0.010909	0.0108007
1.23687	-0.000518137	0.0424543	0.0107743	0.0106423
1.23787	-0.000303357	0.0454562	0.0107787	0.0108611
1.23887	2.38004e-05	0.0484862	0.0107605	0.0110382
1.23987	0.000461286	0.051519	0.0105749	0.0104838
1.24087	0.00100525	0.0545297	0.0104341	0.0107233
1.24187	0.00176366	0.05763	0.0102983	0.0107533
1.24287	0.00261634	0.0606582	0.0102281	0.0108042
1.24387	0.00355248	0.0635903	0.010355	0.0105664
1.24487	0.00455985	0.0664041	0.0100755	0.0104931
1.24587	0.00562494	0.0690793	0.00977863	0.010554
1.24687	0.00673314	0.071598	0.00966871	0.0104493
1.24787	0.00786894	0.0739443	0.00946988	0.0104424
1.24887	0.00901612	0.0761051	0.00955667	0.0106254
1.24987	0.0101579	0.07807	0.00974708	0.0105769
1.25088	0.0112773	0.0798312	0.00984365	0.0105912
1.25188	0.0123572	0.0813837	0.00981729	0.0106355
1.25288	0.0133804	0.0827254	0.00964519	0.0107411
1.25388	0.0143301	0.083857	0.00962029	0.0107034
1.25488	0.0151901	0.084782	0.00967806	0.0108478
1.25588	0.0159446	0.0855063	0.00951847	0.010928
1.25688	0.0165786	0.0860386	0.00925521	0.0111827
1.25788	0.0170783	0.08639	0.00932107	0.011521
1.25888	0.0174304	0.0865736	0.00945053	0.0112073
1.25988	0.0176233	0.0866046	0.0093249	0.0111137
1.26088	0.0176463	0.0865001	0.00920245	0.0112333
1.26188	0.0176201	0.0864138	0.00905899	0.0110951
1.26288	0.0174068	0.0862279	0.00902711	0.0114016
1.26388	0.0169972	0.0859603	0.008871	0.0111869
1.26488	0.0163829	0.0856301	0.00877116	0.0110159
1.26588	0.0155571	0.0852561	0.00870921	0.0106964
1.26688	0.0145137	0.0848575	0.00878889	0.0105737
1.26788	0.013248	0.084453	0.00881853	0.0107057
1.26888	0.0117563	0.0840609	0.00897487	0.0108783
1.26988	0.0100357	0.0836983	0.00894211	0.0108703
1.27089	0.00808466	0.0833816	0.00927317	0.0110961
1.27189	0.00590241	0.0831254	0.00940143	0.0113479
1.27289	0.00348922	0.0829433	0.00914447	0.0114565
1.27389	0.000846363	0.0828466	0.00911155	0.0115693
1.27489	-0.00202392	0.0828452	0.0092683	0.0119276
1.27589	-0.00511836	0.0829468	0.00908573	0.011698
1.27689	-0.00843261	0.0831572	0.00902606	0.0116269
1.27789	-0.0119612	0.0834801	0.00910364	0.0117523
1.27889	-0.0156977	0.083917	0.00923371	0.0118515
1.27989	-0.019634	0.0844675	0.00943377	0.0118182
1.28089	-0.0237612	0.0851293	0.00910762	0.0116519
1.28189	-0.027942	0.0860387	0.00901887	0.0114886
1.28289	-0.0322934	0.0870477	0.00904241	0.0116475
1.28389	-0.0368043	0.088146	0.00930126	0.0117399
1.28489	-0.0414619	0.0893214	0.00925105	0.0118235
1.28589	-0.0462518	0.0905608	0.00907727	0.0123147
1.28689	-0.0511581	0.0918493	0.00934991	0.0127051
1.28789	-0.0561629	0.0931715	0.00925206	0.0124597
1.28889	-0.0612469	0.094511	0.00925632	0.0124678
1.28989	-0.0663888	0.0958507	0.00939857	0.0122723
1.2909	-0.0715658	0.0971736	0.00935067	0.0125225
1.2919	-0.0767536	0.0984622	0.00941546	0.0125096
1.2929	-0.0819261	0.0996995	0.00961175	0.0123144
1.2939	-0.087056	0.100869	0.00957133	0.0123255
1.2949	-0.0921145	0.101954	0.00946046	0.0122754
1.2959	-0.0970718	0.102941	0.0095563	0.0124247
1.2969	-0.101897	0.103814	0.00971658	0.0123012
1.2979	-0.106559	0.104563	0.0097167	0.0122931
1.2989	-0.111026	0.105175	0.00962947	0.0123599
1.2999	-0.115266	0.105642	0.00954529	0.012557
1.3009	-0.119247	0.105956	0.00982411	0.0125677
1.3019	-0.122882	0.106166	0.00977118	0.0124954
1.3029	-0.126206	0.106207	0.0100678	0.0125482
1.3039	-0.12919	0.106076	0.0101477	0.0128246
1.3049	-0.131806	0.105774	0.00991145	0.0129639
1.3059	-0.13403	0.105304	0.0100569	0.0131486
1.3069	-0.135839	0.104673	0.0100383	0.0132378
1.3079	-0.137211	0.103888	0.0101011	0.013212
1.3089	-0.138131	0.10296	0.0103574	0.0129223
1.3099	-0.138585	0.1019	0.0103417	0.0127643
1.31091	-0.138564	0.100721	0.0102753	0.0130557
1.31191	-0.138062	0.0994383	0.00990324	0.0129275
1.31291	-0.137079	0.0980683	0.0102431	0.0132277
1.31391	-0.135621	0.0966273	0.0103357	0.0134488
1.31491	-0.133698	0.0951325	0.0103281	0.0135474
1.31591	-0.131325	0.0936015	0.0102852	0.0136391
1.31691	-0.128524	0.0920515	0.0101962	0.0136387
1.31791	-0.125322	0.0904995	0.0105777	0.0137423
1.31891	-0.12175	0.0889618	0.0103063	0.0136943
1.31991	-0.117845	0.087454	0.0100885	0.0135136
1.32091	-0.113651	0.0859902	0.0102666	0.0132217
1.32191	-0.109165	0.0846463	0.0100851	0.0135263
1.32291	-0.104494	0.0833615	0.0102661	0.0138919
1.32391	-0.0996932	0.0821453	0.0100983	0.0135827
1.32491	-0.0948196	0.0810063	0.0101016	0.0134937
1.32591	-0.0899324	0.0799517	0.0100112	0.0132691
1.32691	-0.0850922	0.0789874	0.0100862	0.013426
1.32791	-0.0803597	0.0781183	0.00980211	0.0133804
1.32891	-0.0757956	0.0773476	0.00994181	0.0132847
1.32991	-0.0714593	0.0766776	0.0102214	0.0131325
1.33092	-0.0674082	0.0761092	0.0103676	0.0131503
1.33192	-0.063697	0.0756425	0.010394	0.013157
1.33292	-0.0603767	0.0752762	0.0101071	0.0131504
1.33392	-0.0574942	0.0750086	0.0101801	0.0132272
1.33492	-0.0550911	0.0748371	0.0102344	0.0134089
1.33592	-0.0532036	0.0747586	0.0100763	0.0130999
1.33692	-0.0518614	0.0747694	0.0103057	0.0132471
1.33792	-0.0510875	0.0748657	0.0101625	0.0131412
1.33892	-0.0508978	0.0750435	0.0101433	0.0133799
1.33992	-0.0513007	0.0752989	0.0102567	0.0129595
1.34092	-0.0522969	0.075628	0.0101395	0.0129934
1.34192	-0.0538268	0.0760914	0.0101332	0.0129281
1.34292	-0.0559366	0.0766111	0.0100567	0.0130437
1.34392	-0.0586044	0.0771834	0.0104998	0.0129506
1.34492	-0.0618006	0.0778052	0.0105579	0.0129875
1.34592	-0.0654885	0.0784745	0.0108493	0.0131554
1.34692	-0.0696245	0.0791895	0.0105687	0.0132884
1.34792	-0.074159	0.0799493	0.0105733	0.0132081
1.34892	-0.0790372	0.0807532	0.0105457	0.0131664
1.34992	-0.0841994	0.0816007	0.0104251	0.0131235
1.35093	-0.0895825	0.0824913	0.0107148	0.0132882
1.35193	-0.0951205	0.0834245	0.0106179	0.0133334
1.35293	-0.100746	0.0843993	0.0107088	0.0134639
1.35393	-0.10639	0.0854141	0.0107303	0.0136069
1.35493	-0.111985	0.0864667	0.0105896	0.0135533
1.35593	-0.117464	0.0875539	0.0107695	0.0133984
1.35693	-0.122762	0.0886714	0.0109509	0.0134808
1.35793	-0.127817	0.0898136	0.0107536	0.0132942
1.35893	-0.132572	0.0909739	0.010577	0.0134796
1.35993	-0.136973	0.0921441	0.010608	0.0137353
1.36093	-0.140973	0.0933148	0.0107612	0.0138278
1.36193	-0.14448	0.0945307	0.0106087	0.0138287
1.36293	-0.147517	0.0957156	0.0105612	0.013909
1.36393	-0.150056	0.096856	0.0104202	0.0142895
1.36493	-0.152074	0.0979379	0.010423	0.0144042
1.36593	-0.153558	0.0989469	0.0102533	0.0145945
1.36693	-0.1545	0.0998684	0.0103046	0.0144371
1.36793	-0.154899	0.100688	0.0102647	0.014464
1.36893	-0.154759	0.101392	0.0101015	0.0145062
1.36993	-0.154094	0.101966	0.00984871	0.0144329
1.37094	-0.152921	0.102398	0.0100235	0.0139266
1.37194	-0.151264	0.102675	0.0101054	0.0142532
1.37294	-0.149151	0.102788	0.00995738	0.0143247
1.37394	-0.146614	0.102728	0.00995593	0.0140069
1.37494	-0.143691	0.102488	0.0102023	0.0137916
1.37594	-0.140422	0.102061	0.00995594	0.0135387
1.37694	-0.136848	0.101446	0.00977878	0.0137165
1.37794	-0.133014	0.100641	0.0099284	0.0135335
1.37894	-0.128964	0.0996474	0.00994338	0.0132506
1.37994	-0.124745	0.0984679	0.010056	0.013533
1.38094	-0.120401	0.097108	0.00998541	0.0133528
1.38194	-0.115921	0.0956292	0.0101809	0.0132141
1.38294	-0.111413	0.0939778	0.0102622	0.0127029
1.38394	-0.106918	0.0921642	0.0103521	0.0130037
1.38494	-0.102475	0.0902004	0.0100338	0.0126421
1.38594	-0.098121	0.0880998	0.00997373	0.0125833
1.38694	-0.0938872	0.0858769	0.00996529	0.0126562
1.38794	-0.089803	0.083547	0.00995911	0.0128658
1.38894	-0.0858941	0.0811255	0.00995102	0.0127666
1.38994	-0.0821821	0.0786278	0.0100692	0.0125615
1.39095	-0.0786853	0.0760687	0.0101335	0.0121193
1.39195	-0.0754183	0.0734625	0.0099578	0.0120215
1.39295	-0.0723926	0.0708217	0.00984818	0.0120508
1.39395	-0.0696159	0.0681577	0.0097663	0.0122639
1.39495	-0.0670935	0.0654801	0.00957276	0.0121219
1.39595	-0.0648275	0.0627964	0.00958492	0.0119902
1.39695	-0.0628175	0.0601123	0.00991274	0.0119494
1.39795	-0.061061	0.0574312	0.00986567	0.0118576
1.39895	-0.0595532	0.0547545	0.0099645	0.011551
1.39995	-0.0582876	0.052082	0.0100916	0.0113997
1.40095	-0.0572561	0.0494115	0.0102558	0.0112343
1.40195	-0.0563943	0.0467984	0.010306	0.0113833
1.40295	-0.055755	0.04417	0.010204	0.0115378
1.40395	-0.0553267	0.0415208	0.0100947	0.0114522
1.40495	-0.0550967	0.0388455	0.0100617	0.0118414
1.40595	-0.055051	0.0361397	0.0102483	0.0118879
1.40695	-0.0551747	0.0334001	0.0105547	0.0123954
1.40795	-0.0554516	0.0306252	0.0107121	0.012382
1.40895	-0.055865	0.0278158	0.0103432	0.0122842
1.40995	-0.0563972	0.0249754	0.0105685	0.0123834
1.41096	-0.0570297	0.0221106	0.010305	0.0127856
1.41196	-0.0577436	0.0192314	0.0102678	0.0126791
1.41296	-0.0585192	0.0163513	0.0101101	0.012837
1.41396	-0.0593367	0.0134878	0.00988101	0.0127567
1.41496	-0.0601758	0.0106624	0.0101606	0.0126954
1.41596	-0.0610162	0.00790004	0.0104356	0.0125389
1.41696	-0.0618374	0.00522969	0.0108697	0.0124181
1.41796	-0.0626195	0.00268344	0.0109743	0.0129062
1.41896	-0.0633427	0.000296298	0.0113048	0.0129287
1.41996	-0.0639882	-0.00189438	0.0111279	0.0127455
1.42096	-0.064538	-0.00384961	0.0111339	0.0126437
1.42196	-0.0649239	-0.00546417	0.0110772	0.0125788
1.42296	-0.0651908	-0.00677409	0.0111528	0.0126689
1.42396	-0.0653262	-0.00774114	0.0110441	0.0126578
1.42496	-0.0653196	-0.00832871	0.011264	0.0127245
1.42596	-0.0651627	-0.00850288	0.0115137	0.0127621
1.42696	-0.0648501	-0.00823361	0.0116147	0.0129789
1.42796	-0.0643793	-0.0074958	0.0115194	0.0130668
1.42896	-0.0637514	-0.00627046	0.011253	0.0128057
1.42996	-0.062971	-0.00454568	0.0112198	0.0122359
1.43097	-0.0620469	-0.00231761	0.0116064	0.0121229
1.43197	-0.0609917	0.000408716	0.0115217	0.0123633
1.43297	-0.0598225	0.00361874	0.0117253	0.0120966
1.43397	-0.0585604	0.00728789	0.0117675	0.0120755
1.43497	-0.0572308	0.0113813	0.011437	0.0117815
1.43597	-0.0558629	0.0158536	0.0113982	0.0115169
1.43697	-0.0544897	0.0206494	0.0115715	0.0114412
1.43797	-0.0531474	0.0257033	0.0117525	0.0114695
1.43897	-0.0518748	0.030941	0.0117777	0.0111393
1.43997	-0.0507129	0.0362797	0.0117773	0.010928
1.44097	-0.049704	0.0416297	0.0115933	0.0109299
1.44197	-0.0488386	0.0469543	0.0114135	0.0108071
1.44297	-0.04822	0.0520857	0.0113782	0.0106584
1.44397	-0.04789	0.0569214	0.0114866	0.0109981
1.44497	-0.0478876	0.061359	0.0116891	0.0110732
1.44597	-0.0482479	0.0652979	0.0116142	0.0107781
1.44697	-0.0490016	0.0686416	0.0114486	0.0106519
1.44797	-0.0501735	0.0712996	0.0114761	0.0104772
1.44897	-0.0517818	0.0731901	0.0114533	0.0107671
1.44997	-0.053837	0.074241	0.011298	0.0111054
1.45098	-0.0563415	0.0743931	0.0113015	0.0114208
1.45198	-0.0592884	0.0736007	0.0112097	0.0115015
1.45298	-0.0626613	0.071834	0.0110076	0.0114313
1.45398	-0.0664339	0.0690803	0.0112899	0.0112991
1.45498	-0.0705694	0.0653448	0.0111726	0.0115267
1.45598	-0.075021	0.0606519	0.0110759	0.0114883
1.45698	-0.0797313	0.0550452	0.0112725	0.0113447
1.45798	-0.0846334	0.0485882	0.0116355	0.0112865
1.45898	-0.0896508	0.0413633	0.0116675	0.011112
1.45998	-0.0946985	0.033472	0.0116605	0.0115197
1.46098	-0.0996836	0.0250332	0.011247	0.011564
1.46198	-0.104457	0.0162357	0.0112286	0.0116522
1.46298	-0.108972	0.00716766	0.0110635	0.0117671
1.46398	-0.11312	-0.00200865	0.010916	0.0117911
1.46498	-0.116791	-0.0111204	0.0110587	0.0117382
1.46598	-0.119872	-0.0199869	0.0111516	0.0117075
1.46698	-0.122253	-0.0284222	0.0111508	0.0119656
1.46798	-0.123826	-0.0362384	0.0110659	0.0121515
1.46898	-0.124487	-0.0432488	0.0111183	0.0122165
1.46998	-0.12414	-0.0492708	0.0112868	0.0120877
1.47099	-0.122697	-0.05413	0.011339	0.0120318
1.47199	-0.120078	-0.0576622	0.0115126	0.0121149
1.47299	-0.116219	-0.0597177	0.0113319	0.0121612
1.47399	-0.111064	-0.0601632	0.0116638	0.0119214
1.47499	-0.104578	-0.0588851	0.011208	0.0119057
1.47599	-0.0967356	-0.0557916	0.0111018	0.0119247
1.47699	-0.0875321	-0.0508148	0.0109646	0.0118842
1.47799	-0.0769785	-0.043912	0.0105947	0.0118048
1.47899	-0.0651033	-0.0350676	0.010286	0.0119324
1.47999	-0.051953	-0.024293	0.010351	0.0119158
1.48099	-0.0375911	-0.0116274	0.010421	0.0117676
1.48199	-0.0220411	0.00291583	0.0105543	0.0117642
1.48299	-0.00546518	0.0191813	0.0104667	0.0118131
1.48399	0.0120252	0.0370495	0.0105334	0.0119386
1.48499	0.0303057	0.0563774	0.0106592	0.0117551
1.48599	0.0492404	0.0770005	0.0104847	0.0119375
1.48699	0.068684	0.0987351	0.0104181	0.0117039
1.48799	0.0884836	0.121381	0.0104913	0.0119003
1.48899	0.108481	0.144726	0.0104601	0.0118551
1.48999	0.128514	0.168546	0.0102844	0.012047
1.491	0.148422	0.192611	0.0104938	0.0123326
1.492	0.168042	0.216691	0.0106404	0.0126248
1.493	0.187218	0.240552	0.0101597	0.0127844
1.494	0.2058	0.263969	0.0102914	0.0128072
1.495	0.223644	0.286721	0.0102071	0.0126788
1.496	0.240619	0.308603	0.010632	0.012362
1.497	0.256605	0.32942	0.0105421	0.0118196
1.498	0.271494	0.348998	0.0108818	0.0120893
1.499	0.285198	0.367181	0.0104911	0.0119523
[truncated: 1 more rows]
