# Supplementary material for: Evidence accumulation relates to perceptual consciousness and monitoring
Source: Nat Commun. 2021 May 31;12:3261. doi: 10.1038/s41467-021-23540-y (PMC8166835; doi:10.1038/s41467-021-23540-y)
Supplement: Supplementary file 4 — Source Data [file 41467_2021_23540_MOESM4_ESM.zip › Supplementary Data/SFig.5_17.xls]

## Sheet: Sheet1
t	erphit	erpmiss	simhit	simmiss
-0.5	0.0242649	0.101412	-0.00191126	-0.00176922
-0.498999	0.023227	0.0967758	-0.00190308	-0.00177572
-0.497999	0.022488	0.0924952	-0.00190779	-0.00177144
-0.496998	0.0220248	0.0886244	-0.00189604	-0.0017571
-0.495998	0.0218155	0.0852137	-0.00190481	-0.00175427
-0.494997	0.0218397	0.082309	-0.00190982	-0.00175178
-0.493997	0.0220791	0.0799509	-0.0019035	-0.00174739
-0.492996	0.0225176	0.0781741	-0.00189624	-0.00174252
-0.491996	0.0231415	0.077007	-0.00189791	-0.0017319
-0.490995	0.02394	0.076471	-0.0018931	-0.00172338
-0.489995	0.0249052	0.0765803	-0.00188615	-0.00170768
-0.488994	0.0260324	0.0773415	-0.00189508	-0.00169984
-0.487994	0.0273197	0.0787536	-0.00187262	-0.00169899
-0.486993	0.0287686	0.0808078	-0.00187608	-0.00170088
-0.485993	0.0303835	0.0834873	-0.00186005	-0.00170529
-0.484992	0.0321716	0.0867678	-0.00185974	-0.00170469
-0.483992	0.0341431	0.0906173	-0.00186236	-0.00170325
-0.482991	0.0363105	0.0949968	-0.0018649	-0.00169097
-0.481991	0.0386887	0.0998606	-0.0018546	-0.00167796
-0.48099	0.0412943	0.105156	-0.00185558	-0.00168055
-0.47999	0.0441455	0.110826	-0.00184598	-0.00167487
-0.478989	0.0474466	0.116955	-0.00184184	-0.00167343
-0.477989	0.0510354	0.123329	-0.00184702	-0.00167516
-0.476988	0.0549282	0.129874	-0.00184859	-0.00167034
-0.475988	0.0591405	0.136515	-0.00185784	-0.00166806
-0.474987	0.0636867	0.143172	-0.0018533	-0.00164872
-0.473987	0.0685796	0.149768	-0.00185874	-0.00164893
-0.472986	0.0738297	0.156222	-0.00184941	-0.00164238
-0.471986	0.0794448	0.162456	-0.00183457	-0.00163165
-0.470985	0.0854298	0.168395	-0.0018352	-0.00162226
-0.469985	0.0917862	0.173965	-0.00182844	-0.00160735
-0.468984	0.0985113	0.179097	-0.00182219	-0.00161504
-0.467984	0.105599	0.183726	-0.00181457	-0.00161581
-0.466983	0.113038	0.187794	-0.00180829	-0.00162105
-0.465983	0.120814	0.191246	-0.00178362	-0.00161173
-0.464982	0.128906	0.19404	-0.001775	-0.00160441
-0.463982	0.13729	0.196136	-0.00175436	-0.00160726
-0.462981	0.145937	0.197505	-0.00174994	-0.00160585
-0.461981	0.154813	0.198128	-0.00173964	-0.00160085
-0.46098	0.163882	0.197993	-0.0017338	-0.00159982
-0.45998	0.1731	0.197099	-0.00172908	-0.00160168
-0.458979	0.18259	0.19562	-0.00173024	-0.00160526
-0.457979	0.19214	0.193409	-0.0017199	-0.00160122
-0.456978	0.201693	0.190488	-0.00172424	-0.00159765
-0.455978	0.211191	0.18689	-0.00171122	-0.00159131
-0.454977	0.220575	0.182654	-0.00170625	-0.00158894
-0.453977	0.229782	0.177827	-0.00169472	-0.001576
-0.452976	0.238748	0.172465	-0.00168603	-0.00157184
-0.451976	0.24741	0.166628	-0.00167097	-0.00156529
-0.450975	0.255704	0.160384	-0.00165836	-0.00155823
-0.449975	0.263568	0.153805	-0.0016477	-0.00156085
-0.448974	0.270941	0.146968	-0.00164785	-0.00155894
-0.447974	0.277764	0.13995	-0.00164085	-0.00155615
-0.446973	0.283981	0.132834	-0.00163126	-0.00154534
-0.445973	0.289539	0.125702	-0.0016232	-0.00153001
-0.444972	0.294391	0.118637	-0.00161549	-0.00152426
-0.443972	0.298494	0.11172	-0.00161078	-0.00151721
-0.442971	0.301808	0.105032	-0.00160667	-0.00151749
-0.441971	0.304303	0.0986492	-0.00159914	-0.00151858
-0.44097	0.305951	0.0926463	-0.00158852	-0.00151865
-0.43997	0.306733	0.087092	-0.00159347	-0.00152267
-0.438969	0.306789	0.0822085	-0.00159512	-0.00152532
-0.437969	0.305963	0.0778943	-0.00159476	-0.00151324
-0.436968	0.304251	0.0741976	-0.00158176	-0.00151246
-0.435968	0.301657	0.0711595	-0.00157561	-0.00150248
-0.434967	0.298189	0.0688134	-0.00158023	-0.00149774
-0.433967	0.293864	0.0671846	-0.00158544	-0.00148468
-0.432966	0.288703	0.06629	-0.00157525	-0.00146438
-0.431966	0.282734	0.0661381	-0.00157368	-0.00145391
-0.430965	0.27599	0.0667292	-0.00156031	-0.00144636
-0.429965	0.268508	0.0680547	-0.00155573	-0.00144554
-0.428964	0.26033	0.0700984	-0.00154632	-0.00145144
-0.427964	0.251502	0.0728359	-0.00153067	-0.00145266
-0.426963	0.242075	0.0762353	-0.00151294	-0.0014564
-0.425963	0.232102	0.0802579	-0.0015131	-0.00143354
-0.424962	0.221639	0.0848586	-0.00150575	-0.00144206
-0.423962	0.210743	0.0899863	-0.00148693	-0.00142747
-0.422961	0.199475	0.0955852	-0.00148305	-0.00143477
-0.421961	0.187895	0.101595	-0.00146602	-0.00143188
-0.42096	0.176067	0.107952	-0.00145158	-0.00143146
-0.41996	0.164052	0.11459	-0.00145528	-0.0014299
-0.418959	0.152049	0.121603	-0.0014559	-0.0014272
-0.417959	0.139987	0.128757	-0.00145989	-0.00142772
-0.416958	0.127926	0.135981	-0.00145916	-0.00143093
-0.415958	0.115922	0.143202	-0.00144986	-0.00141537
-0.414957	0.104033	0.15035	-0.00143358	-0.00141765
-0.413957	0.0923138	0.157359	-0.00143903	-0.00138838
-0.412956	0.0808175	0.164163	-0.00143249	-0.00138726
-0.411956	0.0695952	0.170701	-0.00142794	-0.00138821
-0.410955	0.0586959	0.176917	-0.00142511	-0.00139172
-0.409955	0.0481665	0.18276	-0.00141532	-0.00138099
-0.408954	0.0380515	0.188181	-0.00139346	-0.00136883
-0.407954	0.0283929	0.193142	-0.00139372	-0.00136604
-0.406953	0.0192305	0.197605	-0.00139071	-0.00136672
-0.405953	0.0106012	0.201544	-0.00139344	-0.00135829
-0.404952	0.00253973	0.204936	-0.00138361	-0.00135794
-0.403952	-0.00492213	0.207766	-0.00137738	-0.00135728
-0.402951	-0.0117552	0.210025	-0.00137733	-0.00135607
-0.401951	-0.017933	0.211711	-0.00138026	-0.0013481
-0.40095	-0.0234322	0.212828	-0.00135447	-0.00133355
-0.39995	-0.0282323	0.213387	-0.0013514	-0.00134116
-0.398949	-0.0321527	0.213551	-0.00133224	-0.00134008
-0.397949	-0.0353442	0.213194	-0.00132279	-0.00133426
-0.396948	-0.0377993	0.212342	-0.00130015	-0.00132903
-0.395948	-0.0395144	0.211025	-0.00130578	-0.00131195
-0.394947	-0.0404896	0.209277	-0.00130228	-0.00129685
-0.393947	-0.0407295	0.207136	-0.00129961	-0.00129101
-0.392946	-0.0402426	0.204642	-0.00129111	-0.00129537
-0.391946	-0.039042	0.201839	-0.00127991	-0.00128722
-0.390945	-0.0371451	0.198774	-0.00127058	-0.00128386
-0.389945	-0.0345741	0.195492	-0.00125899	-0.00128565
-0.388944	-0.0313558	0.192042	-0.00124778	-0.00128415
-0.387944	-0.0275213	0.188471	-0.00123773	-0.00127238
-0.386943	-0.0231065	0.184828	-0.00123943	-0.00126987
-0.385943	-0.0181515	0.181157	-0.00122903	-0.00127929
-0.384942	-0.0127006	0.177505	-0.00121998	-0.00127118
-0.383942	-0.00680174	0.173913	-0.00120903	-0.00125891
-0.382941	-0.000506612	0.170422	-0.00121444	-0.00124949
-0.381941	0.00613019	0.167069	-0.00120792	-0.00123717
-0.38094	0.0130515	0.163886	-0.00119627	-0.00123144
-0.37994	0.020198	0.160905	-0.00118076	-0.00122368
-0.378939	0.0276836	0.15832	-0.00116364	-0.00123104
-0.377939	0.0352673	0.155982	-0.00116241	-0.00121557
-0.376938	0.0428847	0.153904	-0.00116036	-0.00120283
-0.375938	0.0504721	0.152095	-0.00116388	-0.00120314
-0.374937	0.0579675	0.150558	-0.0011513	-0.00118548
-0.373937	0.0653108	0.14929	-0.00115489	-0.00118546
-0.372936	0.0724451	0.148285	-0.00114234	-0.00118663
-0.371936	0.0793171	0.14753	-0.00114049	-0.0011941
-0.370935	0.085878	0.147011	-0.00114021	-0.00118382
-0.369935	0.0920839	0.146707	-0.00113846	-0.00119264
-0.368934	0.0978966	0.146593	-0.00111828	-0.00118059
-0.367934	0.103284	0.14664	-0.00111556	-0.00115807
-0.366933	0.10822	0.146819	-0.00110592	-0.00116896
-0.365933	0.112688	0.147095	-0.00109359	-0.00117272
-0.364932	0.116674	0.147433	-0.0010932	-0.00116501
-0.363932	0.120176	0.147795	-0.00109521	-0.00115771
-0.362931	0.123197	0.148144	-0.00109027	-0.00114629
-0.361931	0.125748	0.148441	-0.00108579	-0.00114015
-0.36093	0.127846	0.148649	-0.00106676	-0.00112821
-0.35993	0.129517	0.148731	-0.00106467	-0.00111375
-0.358929	0.130945	0.148845	-0.00106049	-0.00110066
-0.357929	0.132013	0.148766	-0.00106084	-0.00109962
-0.356928	0.132758	0.148461	-0.00105174	-0.00109959
-0.355928	0.133225	0.147898	-0.00103651	-0.0010875
-0.354927	0.133459	0.147052	-0.00102132	-0.00106544
-0.353927	0.13351	0.1459	-0.00102409	-0.00105004
-0.352926	0.133428	0.144425	-0.00101329	-0.0010469
-0.351926	0.133265	0.142613	-0.00101901	-0.00105015
-0.350925	0.133071	0.140456	-0.00101613	-0.00104421
-0.349925	0.132894	0.137952	-0.00101969	-0.00103718
-0.348924	0.132782	0.135105	-0.00102709	-0.00102864
-0.347924	0.132776	0.131923	-0.00102079	-0.00101889
-0.346923	0.132914	0.12842	-0.00101373	-0.00102636
-0.345923	0.133231	0.124616	-0.0010136	-0.00101805
-0.344922	0.133752	0.120537	-0.000999744	-0.00100395
-0.343922	0.134497	0.116213	-0.000993999	-0.00101389
-0.342921	0.13548	0.111679	-0.000990518	-0.0010151
-0.341921	0.136705	0.106976	-0.000988321	-0.00101566
-0.34092	0.138171	0.102148	-0.000986469	-0.00101438
-0.33992	0.139868	0.0972416	-0.000987981	-0.00100462
-0.338919	0.141929	0.092489	-0.000984595	-0.00098046
-0.337919	0.14418	0.0877635	-0.000979182	-0.000990941
-0.336918	0.146586	0.083117	-0.000983146	-0.000992298
-0.335918	0.149103	0.0786022	-0.000981891	-0.000978346
-0.334917	0.151681	0.0742724	-0.000969672	-0.000982495
-0.333917	0.154265	0.0701803	-0.000959292	-0.000981833
-0.332916	0.156794	0.0663775	-0.000962278	-0.000985695
-0.331916	0.159205	0.0629138	-0.000961363	-0.000974948
-0.330915	0.161431	0.0598364	-0.00096318	-0.000985939
-0.329915	0.163402	0.0571893	-0.000962679	-0.000986002
-0.328914	0.165052	0.0550127	-0.000952333	-0.000973712
-0.327914	0.166311	0.0533423	-0.000953688	-0.00096066
-0.326913	0.167115	0.0522089	-0.000937935	-0.000962146
-0.325913	0.167401	0.0516377	-0.000934643	-0.000942861
-0.324912	0.167112	0.0516479	-0.000935434	-0.000938121
-0.323912	0.166196	0.0522526	-0.000930216	-0.000918948
-0.322911	0.164608	0.0534583	-0.000932897	-0.000915361
-0.321911	0.16231	0.0552645	-0.000942543	-0.000908998
-0.32091	0.159275	0.0576641	-0.0009282	-0.000890548
-0.31991	0.155483	0.0606427	-0.000920554	-0.000886199
-0.318909	0.151113	0.0643567	-0.000913663	-0.000895215
-0.317909	0.145979	0.0686033	-0.000903254	-0.000900746
-0.316908	0.140087	0.073344	-0.000895769	-0.000873847
-0.315908	0.133455	0.0785338	-0.000898761	-0.000868488
-0.314907	0.12611	0.0841214	-0.000897921	-0.000854877
-0.313907	0.118089	0.0900493	-0.000888088	-0.000851953
-0.312906	0.109438	0.096255	-0.00088033	-0.000852584
-0.311906	0.100212	0.102671	-0.000865952	-0.000845292
-0.310905	0.0904738	0.109226	-0.000853809	-0.000822665
-0.309905	0.0802939	0.115845	-0.00084571	-0.000827556
-0.308904	0.0697484	0.12245	-0.000832304	-0.000829916
-0.307904	0.0589183	0.128963	-0.000826669	-0.000822034
-0.306903	0.0478892	0.135303	-0.000817414	-0.000814677
-0.305903	0.036749	0.141392	-0.000814578	-0.000820228
-0.304902	0.0255876	0.147151	-0.000811621	-0.000826195
-0.303902	0.0144952	0.152503	-0.000792967	-0.000819576
-0.302901	0.00356102	0.157376	-0.000794891	-0.000821949
-0.301901	-0.00712745	0.161699	-0.000778779	-0.000824927
-0.3009	-0.0174861	0.16541	-0.000777565	-0.000821487
-0.2999	-0.0274349	0.168449	-0.000778178	-0.00081461
-0.298899	-0.0366852	0.170939	-0.000773701	-0.000799731
-0.297899	-0.0453835	0.17266	-0.000768015	-0.000801624
-0.296898	-0.0534724	0.173572	-0.000754706	-0.000796332
-0.295898	-0.0609029	0.173643	-0.000754967	-0.000795408
-0.294897	-0.0676341	0.17285	-0.000746035	-0.000783709
-0.293897	-0.0736344	0.171182	-0.000733057	-0.000759123
-0.292896	-0.0788815	0.168633	-0.000712762	-0.000751663
-0.291896	-0.0833625	0.16521	-0.000705633	-0.000762104
-0.290895	-0.0870743	0.160929	-0.000685755	-0.000748161
-0.289895	-0.0900227	0.155816	-0.000675376	-0.000731099
-0.288894	-0.092223	0.149905	-0.000664768	-0.0007291
-0.287894	-0.0936991	0.143241	-0.000653938	-0.000712466
-0.286893	-0.0944827	0.135878	-0.000649184	-0.000708446
-0.285893	-0.0946133	0.127876	-0.000638952	-0.000709013
-0.284892	-0.0941367	0.119305	-0.000629041	-0.000708153
-0.283892	-0.0931046	0.11024	-0.000630242	-0.000685054
-0.282891	-0.0915734	0.100765	-0.000614406	-0.000667878
-0.281891	-0.0896033	0.0909662	-0.000614559	-0.000664757
-0.28089	-0.0872571	0.0809349	-0.000611079	-0.000658855
-0.27989	-0.0845993	0.0707662	-0.000615669	-0.000651172
-0.278889	-0.081488	0.0607432	-0.000605308	-0.000647237
-0.277889	-0.078195	0.0507774	-0.000598533	-0.000629449
-0.276888	-0.074787	0.0409627	-0.000577494	-0.000637476
-0.275888	-0.0713281	0.031391	-0.000574854	-0.000619556
-0.274887	-0.0678793	0.0221518	-0.000560069	-0.000603945
-0.273887	-0.0644971	0.0133303	-0.000545346	-0.000606573
-0.272886	-0.0612331	0.0050072	-0.000540729	-0.000622039
-0.271886	-0.058133	-0.00274314	-0.000526082	-0.000615663
-0.270885	-0.0552364	-0.00985303	-0.000514064	-0.000623331
-0.269885	-0.0525758	-0.0162625	-0.000506634	-0.000615551
-0.268884	-0.0501768	-0.02192	-0.000505502	-0.000619505
-0.267884	-0.0480575	-0.026783	-0.000519384	-0.000617382
-0.266883	-0.0462283	-0.0308183	-0.000522438	-0.000612108
-0.265883	-0.0446921	-0.0340027	-0.000497079	-0.000624679
-0.264882	-0.0434446	-0.0363228	-0.000476826	-0.000626182
-0.263882	-0.042474	-0.0377752	-0.000474772	-0.000623495
-0.262881	-0.0417617	-0.0383666	-0.000466987	-0.000615996
-0.261881	-0.0412827	-0.0381133	-0.000467823	-0.000617246
-0.26088	-0.0410064	-0.0370408	-0.000454977	-0.00060827
-0.25988	-0.0408967	-0.0351836	-0.000457592	-0.000583482
-0.258879	-0.040742	-0.0324022	-0.000456774	-0.00058247
-0.257879	-0.0406678	-0.0289249	-0.000456625	-0.000568784
-0.256878	-0.0406308	-0.0248122	-0.000441121	-0.000578929
-0.255878	-0.0405858	-0.0201306	-0.000417551	-0.000565444
-0.254877	-0.040487	-0.0149519	-0.000412655	-0.000560496
-0.253877	-0.0402887	-0.00935183	-0.000424079	-0.000553019
-0.252876	-0.0399462	-0.00340896	-0.000412506	-0.00054841
-0.251876	-0.039417	0.00279634	-0.000416337	-0.000540638
-0.250875	-0.0386613	0.00918314	-0.000397405	-0.000526746
-0.249875	-0.0376429	0.0156711	-0.000389336	-0.000528739
-0.248874	-0.0363297	0.0221817	-0.000383108	-0.000535859
-0.247874	-0.034695	0.0286393	-0.000383952	-0.00053689
-0.246873	-0.032717	0.0349722	-0.000382279	-0.000525933
-0.245873	-0.0303802	0.0411136	-0.000381126	-0.000529941
-0.244872	-0.0276752	0.0470025	-0.000382984	-0.000521182
-0.243872	-0.0245989	0.0525847	-0.000382947	-0.000503277
-0.242871	-0.0211547	0.0578132	-0.000369832	-0.000504081
-0.241871	-0.0173527	0.0626489	-0.000349679	-0.000499567
-0.24087	-0.0132091	0.067061	-0.000342653	-0.000502377
-0.23987	-0.00874644	0.0710274	-0.000343678	-0.00048121
-0.238869	-0.0038486	0.074731	-0.000338249	-0.000474793
-0.237869	0.00131148	0.0779709	-0.000351945	-0.000462818
-0.236868	0.00669257	0.0807471	-0.000339726	-0.000460294
-0.235868	0.012249	0.0830673	-0.000335139	-0.000457736
-0.234867	0.0179313	0.0849471	-0.000322143	-0.000454954
-0.233867	0.0236873	0.0864087	-0.000337159	-0.000447653
-0.232866	0.0294624	0.087481	-0.000321588	-0.000427025
-0.231866	0.0352012	0.0881981	-0.000322353	-0.00040955
-0.230865	0.0408478	0.0885993	-0.000327402	-0.00041097
-0.229865	0.0463471	0.0887273	-0.000322073	-0.000420239
-0.228864	0.0516456	0.0886279	-0.000324802	-0.00040703
-0.227864	0.0566925	0.0883487	-0.000323022	-0.000409582
-0.226863	0.0614403	0.0879383	-0.000315393	-0.000400787
-0.225863	0.0658458	0.0874452	-0.000317241	-0.000394545
-0.224862	0.0698709	0.0869168	-0.00030285	-0.000392989
-0.223862	0.0734829	0.0863987	-0.000286709	-0.000373752
-0.222861	0.0766558	0.0859333	-0.000283903	-0.000375224
-0.221861	0.0793701	0.0855597	-0.00027451	-0.000370326
-0.22086	0.0816134	0.0853124	-0.000276377	-0.00037185
-0.21986	0.0833807	0.0852209	-0.000266554	-0.000373117
-0.218859	0.0848255	0.0854937	-0.000276253	-0.000367948
-0.217859	0.0858056	0.0859643	-0.000275457	-0.000354472
-0.216858	0.0863349	0.0866409	-0.000252053	-0.000344588
-0.215858	0.0864347	0.0875243	-0.000244919	-0.000347536
-0.214857	0.0861324	0.0886087	-0.00025936	-0.000337445
-0.213857	0.0854615	0.0898816	-0.000263756	-0.000325814
-0.212856	0.0844607	0.0913235	-0.000267908	-0.000306599
-0.211856	0.0831733	0.0929087	-0.000269238	-0.000315698
-0.210855	0.0816466	0.0946056	-0.00027778	-0.000306425
-0.209855	0.0799307	0.0963771	-0.000276372	-0.000291904
-0.208854	0.0780778	0.0981813	-0.000263369	-0.000284271
-0.207854	0.0761412	0.0999722	-0.000262797	-0.0002757
-0.206853	0.0741747	0.101701	-0.000253726	-0.000277403
-0.205853	0.0722312	0.103316	-0.000256216	-0.000276655
-0.204852	0.0703622	0.104764	-0.00026654	-0.000258877
-0.203852	0.0686168	0.105993	-0.000278086	-0.000261781
-0.202851	0.0670407	0.106949	-0.000267476	-0.000241028
-0.201851	0.0656758	0.107581	-0.000272414	-0.000230694
-0.20085	0.0645596	0.107842	-0.000273436	-0.000231826
-0.19985	0.0637242	0.107686	-0.000258221	-0.000235419
-0.198849	0.063409	0.107231	-0.000252242	-0.000224983
-0.197849	0.0634185	0.106286	-0.000239884	-0.000219806
-0.196848	0.0637632	0.104819	-0.000225885	-0.00019423
-0.195848	0.0644472	0.102804	-0.000230599	-0.000197713
-0.194847	0.0654681	0.100222	-0.000231049	-0.000198068
-0.193847	0.0668173	0.0970624	-0.00022863	-0.000200699
-0.192846	0.0684799	0.0933222	-0.000229803	-0.000197592
-0.191846	0.0704352	0.089006	-0.000225576	-0.000204244
-0.190845	0.0726572	0.0841271	-0.000215448	-0.000200309
-0.189845	0.075115	0.0787069	-0.000211766	-0.000174535
-0.188844	0.0777734	0.0727749	-0.000212199	-0.000163685
-0.187844	0.0805935	0.0663682	-0.000190015	-0.000148646
-0.186843	0.0835336	0.0595317	-0.00017734	-0.000146122
-0.185843	0.0865499	0.0523169	-0.000176352	-0.000139165
-0.184842	0.0895973	0.0447815	-0.000176609	-0.000127748
-0.183842	0.09263	0.0369891	-0.000180673	-0.000123112
-0.182841	0.0956027	0.0290074	-0.000171201	-0.000133591
-0.181841	0.0984711	0.0209083	-0.000173262	-0.000137533
-0.18084	0.101193	0.0127663	-0.000175289	-0.000129594
-0.17984	0.103728	0.00465762	-0.000160605	-0.000124529
-0.178839	0.106289	-0.00314289	-0.000159991	-0.000124028
-0.177839	0.108597	-0.0107529	-0.000158727	-0.000118288
-0.176838	0.110617	-0.0181018	-0.00014901	-0.000110151
-0.175838	0.112318	-0.0251219	-0.000152039	-8.77736e-05
-0.174837	0.113674	-0.03175	-0.000140004	-9.14668e-05
-0.173837	0.114666	-0.0379278	-0.000139449	-9.45102e-05
-0.172836	0.115274	-0.0436031	-0.00012896	-9.26044e-05
-0.171836	0.115489	-0.0487306	-0.000129557	-7.77014e-05
-0.170835	0.115302	-0.0532728	-0.000121345	-7.27714e-05
-0.169835	0.114711	-0.0572001	-0.000111272	-7.09773e-05
-0.168834	0.113717	-0.0604917	-0.000103794	-8.26299e-05
-0.167834	0.112326	-0.0631357	-8.78468e-05	-7.21913e-05
-0.166833	0.110548	-0.0651295	-8.24666e-05	-6.17555e-05
-0.165833	0.108394	-0.0664793	-6.99433e-05	-5.22384e-05
-0.164832	0.105882	-0.0672005	-6.83023e-05	-4.06016e-05
-0.163832	0.10303	-0.0673172	-7.82753e-05	-3.6604e-05
-0.162831	0.0998586	-0.0668616	-8.44924e-05	-2.44618e-05
-0.161831	0.0963915	-0.0658737	-8.04686e-05	-1.05826e-05
-0.16083	0.0926528	-0.0644003	-9.21172e-05	9.25098e-07
-0.15983	0.0886683	-0.0624947	-7.541e-05	-8.57847e-06
-0.158829	0.0846749	-0.0599855	-6.45465e-05	-9.91037e-06
-0.157829	0.0804925	-0.0571581	-4.81816e-05	1.82e-06
-0.156828	0.0761435	-0.054083	-5.98011e-05	-9.10023e-06
-0.155828	0.0716498	-0.0508334	-4.91723e-05	-1.50909e-06
-0.154827	0.0670325	-0.0474839	-2.88787e-05	-2.36093e-06
-0.153827	0.0623114	-0.0441091	-7.36632e-06	1.71393e-06
-0.152826	0.0575055	-0.0407827	8.63746e-07	3.03747e-05
-0.151826	0.0526322	-0.037576	-2.49047e-06	4.18626e-05
-0.150825	0.0477076	-0.0345569	5.86246e-06	3.05233e-05
-0.149825	0.0427467	-0.0317885	1.88069e-05	2.71336e-05
-0.148824	0.037763	-0.0293282	1.73067e-05	3.3225e-05
-0.147824	0.0327691	-0.0272269	2.27643e-05	4.12451e-05
-0.146823	0.0277763	-0.0255277	1.31536e-05	4.38017e-05
-0.145823	0.0227952	-0.0242652	-2.27092e-06	5.18779e-05
-0.144822	0.0178353	-0.0234653	-1.41089e-05	5.25124e-05
-0.143822	0.012906	-0.0231442	-1.45071e-06	5.55225e-05
-0.142821	0.00801605	-0.0233085	4.00311e-06	6.43739e-05
-0.141821	0.00317385	-0.0239546	1.87536e-05	8.09014e-05
-0.14082	-0.00161215	-0.0250693	2.38389e-05	9.33015e-05
-0.13982	-0.00633357	-0.0266294	4.88511e-05	8.81837e-05
-0.138819	-0.0107831	-0.0283685	5.26367e-05	0.000102547
-0.137819	-0.0151479	-0.0304746	5.85503e-05	0.000101046
-0.136818	-0.0194232	-0.0329033	4.31119e-05	0.000100593
-0.135818	-0.0236042	-0.0356035	5.14061e-05	0.000101914
-0.134817	-0.0276863	-0.0385181	5.4118e-05	9.70496e-05
-0.133817	-0.031665	-0.0415856	5.92814e-05	0.000100155
-0.132816	-0.0355362	-0.0447406	5.55968e-05	9.81296e-05
-0.131816	-0.0392959	-0.0479156	5.7257e-05	9.76003e-05
-0.130815	-0.0429407	-0.0510418	5.61791e-05	8.22519e-05
-0.129815	-0.0464676	-0.0540505	6.49962e-05	8.31829e-05
-0.128814	-0.0498741	-0.0568746	6.90716e-05	9.47022e-05
-0.127814	-0.0531583	-0.0594493	6.97692e-05	0.000108968
-0.126813	-0.0563192	-0.0617139	7.37941e-05	9.76566e-05
-0.125813	-0.0593562	-0.0636125	7.21022e-05	0.000103463
-0.124812	-0.0622699	-0.065095	7.63987e-05	8.97396e-05
-0.123812	-0.0650613	-0.0661183	8.17797e-05	0.000104492
-0.122811	-0.0677326	-0.0666467	8.97708e-05	0.000113977
-0.121811	-0.0702863	-0.0666529	8.21164e-05	0.000111993
-0.12081	-0.072726	-0.0661184	8.03552e-05	0.000121291
-0.11981	-0.0750558	-0.0650337	8.3235e-05	0.000114702
-0.118809	-0.0770889	-0.0631776	9.5338e-05	0.000133535
-0.117809	-0.0790187	-0.0607786	0.000111806	0.000135266
-0.116808	-0.0808542	-0.0578593	0.0001268	0.00013784
-0.115808	-0.0826047	-0.054452	0.000137244	0.000153114
-0.114807	-0.0842796	-0.0505974	0.000143665	0.000146351
-0.113807	-0.0858885	-0.0463446	0.000148293	0.000151639
-0.112806	-0.0874403	-0.0417501	0.000150661	0.000161053
-0.111806	-0.0889436	-0.0368767	0.000144761	0.000169948
-0.110805	-0.090406	-0.0317931	0.000144991	0.000173216
-0.109805	-0.0918342	-0.0265723	0.000154001	0.000179878
-0.108804	-0.0932333	-0.0212903	0.000158471	0.000177426
-0.107804	-0.0946071	-0.0160255	0.00016563	0.000184926
-0.106803	-0.0959573	-0.0108567	0.000169258	0.000194725
-0.105803	-0.0972839	-0.00586214	0.000173421	0.000192679
-0.104802	-0.0985845	-0.00111832	0.000187026	0.000216949
-0.103802	-0.0998546	0.00330155	0.000182057	0.000228962
-0.102801	-0.101087	0.0073286	0.000180046	0.000233015
-0.101801	-0.102274	0.0108995	0.000200773	0.000244008
-0.1008	-0.103402	0.0139573	0.00022525	0.000236914
-0.0997999	-0.104459	0.0164528	0.000239002	0.000246282
-0.0987994	-0.105194	0.018566	0.000236666	0.000258966
-0.0977989	-0.105825	0.0200505	0.000244318	0.000263107
-0.0967984	-0.106338	0.0208785	0.000246143	0.000255949
-0.0957979	-0.106719	0.0210319	0.000249483	0.000257899
-0.0947974	-0.10695	0.0205017	0.000249304	0.00024679
-0.0937969	-0.107016	0.0192885	0.000255197	0.000242363
-0.0927964	-0.106902	0.0174022	0.000257764	0.000250155
-0.0917959	-0.106591	0.0148619	0.000272564	0.000264721
-0.0907954	-0.106069	0.0116953	0.000277805	0.000265959
-0.0897949	-0.105324	0.00793851	0.000290631	0.000264141
-0.0887944	-0.104344	0.0036351	0.000284295	0.000260138
-0.0877939	-0.103121	-0.00116439	0.000285981	0.000249953
-0.0867934	-0.101648	-0.00640337	0.000303339	0.000249222
-0.0857929	-0.0999208	-0.0120201	0.00030417	0.000260845
-0.0847924	-0.0979398	-0.0179486	0.00031228	0.000270414
-0.0837919	-0.0957067	-0.0241198	0.000315411	0.000284325
-0.0827914	-0.0932274	-0.0304625	0.000318605	0.000299254
-0.0817909	-0.0905104	-0.0369042	0.000322159	0.000307674
-0.0807904	-0.0875679	-0.0433726	0.000330654	0.000316582
-0.0797899	-0.0844148	-0.0497965	0.000328175	0.000314111
-0.0787894	-0.0807938	-0.0558565	0.000324825	0.000302847
-0.0777889	-0.0770001	-0.061731	0.000323332	0.000308406
-0.0767884	-0.073062	-0.0673626	0.000328003	0.000313664
-0.0757879	-0.0690104	-0.0726993	0.000321314	0.000330651
-0.0747874	-0.0648778	-0.0776951	0.00032821	0.000342205
-0.0737869	-0.0606984	-0.0823102	0.00034394	0.000352486
-0.0727864	-0.0565074	-0.086512	0.000362915	0.00036267
-0.0717859	-0.0523401	-0.0902751	0.000365107	0.000364602
-0.0707854	-0.0482319	-0.0935814	0.000362026	0.000368841
-0.0697849	-0.0442174	-0.0964204	0.000366943	0.000372251
-0.0687844	-0.0403297	-0.0987891	0.000364402	0.000388922
-0.0677839	-0.0366	-0.100692	0.000367257	0.000413215
-0.0667834	-0.0330567	-0.102139	0.000372556	0.000429359
-0.0657829	-0.0297253	-0.103148	0.000388149	0.000440999
-0.0647824	-0.0266274	-0.103742	0.000378359	0.000441967
-0.0637819	-0.0237802	-0.10395	0.000383872	0.000425662
-0.0627814	-0.0211964	-0.103804	0.000409609	0.000427781
-0.0617809	-0.0188838	-0.10334	0.00043482	0.0004373
-0.0607804	-0.0168446	-0.102597	0.000452957	0.00044561
-0.0597799	-0.0150758	-0.101616	0.000466066	0.000443665
-0.0587794	-0.0133193	-0.100187	0.000468107	0.000465519
-0.0577789	-0.0118101	-0.0986034	0.000484462	0.000483609
-0.0567784	-0.0105329	-0.0969101	0.000493749	0.000487112
-0.0557779	-0.00946769	-0.0951519	0.000503565	0.000485172
-0.0547774	-0.00858961	-0.0933711	0.000485337	0.000484302
-0.0537769	-0.00786951	-0.0916074	0.000480221	0.000474662
-0.0527764	-0.00727438	-0.0898966	0.000476406	0.000470044
-0.0517759	-0.00676792	-0.0882707	0.000474918	0.000487668
-0.0507754	-0.00631117	-0.0867567	0.000480712	0.000488181
-0.0497749	-0.00586321	-0.0853768	0.000492593	0.000507816
-0.0487744	-0.00538189	-0.0841478	0.000509407	0.000516118
-0.0477739	-0.00482457	-0.0830807	0.000510302	0.000518397
-0.0467734	-0.00414896	-0.082181	0.000494523	0.000538293
-0.0457729	-0.00331391	-0.0814481	0.000489128	0.000539195
-0.0447724	-0.00228017	-0.0808761	0.000499121	0.00053986
-0.0437719	-0.00101126	-0.0804533	0.000510214	0.000540995
-0.0427714	0.000525809	-0.080163	0.000508212	0.000545353
-0.0417709	0.00235982	-0.0799836	0.000503837	0.000555494
-0.0407704	0.00451461	-0.079889	0.00050275	0.000554083
-0.0397699	0.00700851	-0.0798496	0.000506531	0.000569822
-0.0387694	0.0100526	-0.0796238	0.000515621	0.000574587
-0.0377689	0.0134497	-0.0793835	0.000526186	0.000592799
-0.0367684	0.0171952	-0.0790957	0.000527504	0.000599448
-0.0357679	0.0212769	-0.0787264	0.000527209	0.000612433
-0.0347674	0.0256752	-0.0782417	0.000536696	0.000621285
-0.0337669	0.030363	-0.0776084	0.000541266	0.000652262
-0.0327664	0.0353057	-0.0767953	0.000541491	0.000647384
-0.0317659	0.0404613	-0.0757731	0.000541081	0.00066366
-0.0307654	0.0457808	-0.0745157	0.000534259	0.000668394
-0.0297649	0.0512083	-0.0730009	0.000540634	0.000669935
-0.0287644	0.0566819	-0.0712106	0.000550003	0.000663383
-0.0277639	0.0621338	-0.0691314	0.000554518	0.000667928
-0.0267634	0.0674917	-0.0667555	0.000565032	0.000671434
-0.0257629	0.0726791	-0.0640803	0.000563822	0.000675322
-0.0247624	0.0776163	-0.0611092	0.000564316	0.000687156
-0.0237619	0.0822217	-0.0578514	0.000568977	0.00067589
-0.0227614	0.0864125	-0.0543222	0.000571972	0.000685293
-0.0217609	0.090106	-0.0505427	0.000579643	0.000696203
-0.0207604	0.0932207	-0.0465398	0.000583553	0.000686312
-0.0197599	0.0956777	-0.0423455	0.000589665	0.000690426
-0.0187594	0.0975827	-0.037811	0.000594642	0.000695997
-0.0177589	0.0986822	-0.0331651	0.000598795	0.000696531
-0.0167584	0.0989081	-0.0284572	0.000616262	0.000695291
-0.0157579	0.098199	-0.0237405	0.000626897	0.000704779
-0.0147574	0.0965014	-0.019071	0.000616864	0.000711305
-0.0137569	0.0937706	-0.0145068	0.000615573	0.000721733
-0.0127564	0.0899718	-0.0101076	0.000621237	0.00074036
-0.0117559	0.0850803	-0.00593364	0.000624212	0.000744788
-0.0107554	0.0790826	-0.00204489	0.000622152	0.00076744
-0.00975488	0.0719767	0.00149966	0.000615664	0.000767865
-0.00875438	0.0637725	0.00464294	0.000621961	0.000776482
-0.00775388	0.0544919	0.00733056	0.000638829	0.0007839
-0.00675338	0.0441693	0.00951159	0.000649803	0.000787765
-0.00575288	0.0328507	0.0111393	0.000655103	0.000794247
-0.00475238	0.0205943	0.0121719	0.000661589	0.000801583
-0.00375188	0.00746951	0.0125729	0.000681992	0.000814491
-0.00275138	-0.00644335	0.0123121	0.000681393	0.000824363
-0.00175088	-0.0210539	0.0113653	0.000691368	0.000836958
-0.000750375	-0.0362626	0.0097156	0.000704107	0.00083038
0.000250125	-0.0519615	0.00735263	0.000724372	0.000827621
0.00125063	-0.0678295	0.00448138	0.000725071	0.00084047
0.00225113	-0.0839521	0.000900602	0.000733214	0.000847614
0.00325163	-0.100208	-0.00338275	0.000745145	0.000856671
0.00425213	-0.116474	-0.00835516	0.000752009	0.000855514
0.00525263	-0.132624	-0.0139969	0.000766886	0.000859241
0.00625313	-0.148533	-0.0202822	0.000778979	0.000868144
0.00725363	-0.164078	-0.02718	0.0007632	0.000867172
0.00825413	-0.179139	-0.0346541	0.000774684	0.00085996
0.00925463	-0.193601	-0.0426639	0.000777968	0.000859795
0.0102551	-0.207354	-0.051165	0.000773839	0.000872186
0.0112556	-0.220297	-0.0601096	0.000779785	0.000877006
0.0122561	-0.232338	-0.0694474	0.000786816	0.00088186
0.0132566	-0.243391	-0.0791261	0.000803787	0.000883157
0.0142571	-0.253386	-0.0890919	0.000808989	0.000876613
0.0152576	-0.262262	-0.0992904	0.000800037	0.000881925
0.0162581	-0.269969	-0.109667	0.000791257	0.000885877
0.0172586	-0.276473	-0.120167	0.00079511	0.00089531
0.0182591	-0.28175	-0.130738	0.000787219	0.000896716
0.0192596	-0.285791	-0.141327	0.000796576	0.000899533
0.0202601	-0.288599	-0.151885	0.000807998	0.000886379
0.0212606	-0.289981	-0.162137	0.000823457	0.000879952
0.0222611	-0.290174	-0.172265	0.000833188	0.000881175
0.0232616	-0.289222	-0.182228	0.000832961	0.000892404
0.0242621	-0.287182	-0.191991	0.000835822	0.00089957
0.0252626	-0.284121	-0.201522	0.000843418	0.000914293
0.0262631	-0.280114	-0.21079	0.000853322	0.000917822
0.0272636	-0.275247	-0.21977	0.000855407	0.000925286
0.0282641	-0.269612	-0.228439	0.000873771	0.000940711
0.0292646	-0.263305	-0.236775	0.000867412	0.000938076
0.0302651	-0.256429	-0.244761	0.000877785	0.000941306
0.0312656	-0.249087	-0.252381	0.0008975	0.000945364
0.0322661	-0.241384	-0.259623	0.000910454	0.000945837
0.0332666	-0.233427	-0.266475	0.000925365	0.000960511
0.0342671	-0.225316	-0.272927	0.000936841	0.000951386
0.0352676	-0.217153	-0.278971	0.000943855	0.000951713
0.0362681	-0.209033	-0.284599	0.000943939	0.000969253
0.0372686	-0.201045	-0.289804	0.000944631	0.000981081
0.0382691	-0.19327	-0.294579	0.000937157	0.000975215
0.0392696	-0.185784	-0.298919	0.000946562	0.000964842
0.0402701	-0.178652	-0.302817	0.000947064	0.000979486
0.0412706	-0.171737	-0.306065	0.00095438	0.000984394
0.0422711	-0.165277	-0.308863	0.000936746	0.000985361
0.0432716	-0.15931	-0.311208	0.000940172	0.000977577
0.0442721	-0.153866	-0.313097	0.000936027	0.000976734
0.0452726	-0.148962	-0.314525	0.000926505	0.000982084
0.0462731	-0.144607	-0.31549	0.000918627	0.000979949
0.0472736	-0.140797	-0.315989	0.000909777	0.000980421
0.0482741	-0.137521	-0.316018	0.000909819	0.000992349
0.0492746	-0.134761	-0.315576	0.000915932	0.000998984
0.0502751	-0.132487	-0.314662	0.000937047	0.000989756
0.0512756	-0.130666	-0.313279	0.000950481	0.00098425
0.0522761	-0.129256	-0.311429	0.000949753	0.000994992
0.0532766	-0.128212	-0.309117	0.000945317	0.000999135
0.0542771	-0.127484	-0.306353	0.000939348	0.00101933
0.0552776	-0.12702	-0.303148	0.000930935	0.00102668
0.0562781	-0.126766	-0.299516	0.000928301	0.00104607
0.0572786	-0.126668	-0.295476	0.000924703	0.00106024
0.0582791	-0.126673	-0.291051	0.000910822	0.0010622
0.0592796	-0.126728	-0.286267	0.000914375	0.00106291
0.0602801	-0.126785	-0.281153	0.000914006	0.00106442
0.0612806	-0.126609	-0.275549	0.000931819	0.00107466
0.0622811	-0.126352	-0.269693	0.000946357	0.00109544
0.0632816	-0.125983	-0.26363	0.000941545	0.00108794
0.0642821	-0.125475	-0.25741	0.000944282	0.00109079
0.0652826	-0.124807	-0.251082	0.00095264	0.00108751
0.0662831	-0.123966	-0.244704	0.000962685	0.00108956
0.0672836	-0.122945	-0.238331	0.000957926	0.00110544
0.0682841	-0.121742	-0.232022	0.000945478	0.00111309
0.0692846	-0.120365	-0.225838	0.000952836	0.00111766
0.0702851	-0.118827	-0.219838	0.000951262	0.00110772
0.0712856	-0.117148	-0.214085	0.000948314	0.00110392
0.0722861	-0.115353	-0.208637	0.000948446	0.00111271
0.0732866	-0.113473	-0.203554	0.000954776	0.00111854
0.0742871	-0.111543	-0.19889	0.000966202	0.00110159
0.0752876	-0.109604	-0.194698	0.000974494	0.00111196
0.0762881	-0.1077	-0.191029	0.000973873	0.00110803
0.0772886	-0.105874	-0.187925	0.000987842	0.00111293
0.0782891	-0.104176	-0.185428	0.000985774	0.00112645
0.0792896	-0.102653	-0.183569	0.000999456	0.00112508
0.0802901	-0.101354	-0.182376	0.000989342	0.00112833
0.0812906	-0.100127	-0.181672	0.000988667	0.00112095
0.0822911	-0.0992235	-0.181674	0.00098926	0.00113423
0.0832916	-0.0986901	-0.18239	0.000993029	0.00113755
0.0842921	-0.0985704	-0.183822	0.00101538	0.00113843
0.0852926	-0.0989039	-0.185963	0.00103078	0.00113203
0.0862931	-0.0997254	-0.188799	0.00102715	0.00112782
0.0872936	-0.101065	-0.192307	0.00101297	0.00112269
0.0882941	-0.102947	-0.196457	0.00101034	0.00114727
0.0892946	-0.105391	-0.201213	0.0010239	0.00116799
0.0902951	-0.108409	-0.206532	0.00102379	0.00117517
0.0912956	-0.112008	-0.212364	0.0010332	0.00118535
0.0922961	-0.11619	-0.218654	0.00103994	0.001184
0.0932966	-0.120948	-0.225343	0.00104978	0.00117861
0.0942971	-0.12627	-0.232368	0.00107003	0.00118347
0.0952976	-0.132141	-0.239661	0.00107721	0.00119032
0.0962981	-0.138535	-0.247154	0.00110317	0.00119846
0.0972986	-0.145424	-0.254776	0.00108961	0.0012016
0.0982991	-0.152774	-0.262455	0.00109771	0.00120208
0.0992996	-0.160546	-0.27012	0.00110662	0.00120304
0.1003	-0.168697	-0.277702	0.00111963	0.00120826
0.101301	-0.177007	-0.284936	0.00113176	0.00121187
0.102301	-0.185607	-0.291955	0.00113322	0.00121164
0.103302	-0.194445	-0.298699	0.00112339	0.00121006
0.104302	-0.203467	-0.305114	0.00111696	0.00120802
0.105303	-0.212613	-0.311149	0.00112133	0.001215
0.106303	-0.221825	-0.316759	0.00113502	0.00122793
0.107304	-0.23104	-0.321904	0.00113957	0.001233
0.108304	-0.240195	-0.326551	0.00114728	0.00122472
0.109305	-0.249227	-0.330671	0.00114795	0.00124761
0.110305	-0.258073	-0.334242	0.00115817	0.00126109
0.111306	-0.266669	-0.337251	0.0011708	0.00125594
0.112306	-0.274954	-0.339688	0.00117934	0.0012464
0.113307	-0.282865	-0.341549	0.00117371	0.00125272
0.114307	-0.290343	-0.342839	0.0011928	0.00125809
0.115308	-0.297333	-0.343565	0.00120414	0.00126614
0.116308	-0.303779	-0.343741	0.00120465	0.00126008
0.117309	-0.309629	-0.343386	0.00121485	0.00127349
0.118309	-0.314836	-0.342522	0.0012032	0.00128109
0.11931	-0.319354	-0.341174	0.00121104	0.00128959
0.12031	-0.323144	-0.339372	0.00122921	0.0012892
0.121311	-0.326	-0.336928	0.0016261	0.00139581
0.122311	-0.32807	-0.334097	0.00259946	0.00166869
0.123312	-0.329327	-0.330916	0.003559	0.00193763
0.124312	-0.329752	-0.327422	0.00452151	0.00221212
0.125313	-0.329328	-0.323655	0.00547579	0.00249893
0.126313	-0.328045	-0.319649	0.00644611	0.00276354
0.127314	-0.325898	-0.315441	0.00741797	0.00304855
0.128314	-0.322885	-0.311064	0.0083729	0.0033189
0.129315	-0.319011	-0.306548	0.00934485	0.00358822
0.130315	-0.314287	-0.301922	0.0103083	0.00386514
0.131316	-0.308728	-0.297211	0.0112852	0.00414925
0.132316	-0.302355	-0.292437	0.0122488	0.00441235
0.133317	-0.295195	-0.287616	0.0132342	0.00468345
0.134317	-0.287279	-0.282763	0.0142167	0.00494837
0.135318	-0.278644	-0.277889	0.0151773	0.00522282
0.136318	-0.269332	-0.272998	0.0161236	0.00550139
0.137319	-0.259387	-0.268093	0.0170898	0.00576369
0.138319	-0.248862	-0.263173	0.0180508	0.00603516
0.13932	-0.23781	-0.258233	0.0190129	0.0063018
0.14032	-0.226289	-0.253264	0.0199779	0.00657561
0.141321	-0.214211	-0.248017	0.0209347	0.00685628
0.142321	-0.201799	-0.242719	0.0218824	0.00713148
0.143322	-0.189119	-0.23736	0.022836	0.00740395
0.144322	-0.176243	-0.231927	0.0237866	0.00767122
0.145323	-0.163239	-0.226405	0.0247382	0.00795861
0.146323	-0.150179	-0.220781	0.025671	0.00822417
0.147324	-0.137132	-0.21504	0.0266279	0.00849556
0.148324	-0.124168	-0.209168	0.0275855	0.00876609
0.149325	-0.111354	-0.203154	0.0285364	0.00901931
0.150325	-0.0987579	-0.196987	0.0295057	0.00927767
0.151326	-0.0864422	-0.190659	0.03048	0.00954239
0.152326	-0.0744683	-0.184164	0.031428	0.0097953
0.153327	-0.0628942	-0.177501	0.0323611	0.0100606
0.154327	-0.0517742	-0.170671	0.0333102	0.010325
0.155328	-0.0411584	-0.163679	0.0342572	0.0105937
0.156328	-0.0310928	-0.156535	0.0351955	0.0108683
0.157329	-0.0216186	-0.149251	0.0361457	0.0111397
0.158329	-0.0127721	-0.141847	0.0370869	0.0114068
0.15933	-0.00458463	-0.134345	0.0380293	0.0116826
0.16033	0.00291778	-0.12677	0.0389739	0.0119475
0.161331	0.00981289	-0.118924	0.039927	0.0122259
0.162331	0.0159731	-0.111075	0.0408734	0.0124964
0.163332	0.0213874	-0.103267	0.0418095	0.0127675
0.164332	0.0260507	-0.0955437	0.042754	0.0130329
0.165333	0.0299634	-0.0879557	0.0437056	0.0132873
0.166333	0.0331316	-0.0805542	0.0446471	0.0135475
0.167334	0.0355663	-0.0733927	0.0455828	0.0138061
0.168334	0.0372834	-0.066526	0.0465249	0.0140713
0.169335	0.0383033	-0.0600095	0.0474655	0.0143376
0.170335	0.0386502	-0.0538989	0.0484051	0.0146031
0.171336	0.0383519	-0.0482491	0.0493335	0.0148648
0.172336	0.0374394	-0.0431132	0.050258	0.0151332
0.173337	0.0359461	-0.0385427	0.0511786	0.015402
0.174337	0.0339074	-0.0345855	0.0521036	0.0156603
0.175338	0.0313603	-0.0312861	0.0530391	0.0159046
0.176338	0.028343	-0.0286844	0.0539839	0.0161882
0.177339	0.0248943	-0.0268149	0.0549106	0.0164581
0.178339	0.0210529	-0.0257065	0.0558349	0.0167121
0.17934	0.0168576	-0.0253811	0.0567595	0.0169809
0.18034	0.0123464	-0.0258539	0.0576862	0.017245
0.181341	0.007619	-0.0269687	0.0586124	0.0175013
0.182341	0.00263516	-0.0288974	0.059541	0.0177735
0.183342	-0.00257104	-0.0316336	0.0604692	0.0180332
0.184342	-0.00796657	-0.0351621	0.0613979	0.0182856
0.185343	-0.0135197	-0.039459	0.0623188	0.0185455
0.186343	-0.0192002	-0.0444915	0.0632475	0.018813
0.187344	-0.0249792	-0.0502181	0.0641685	0.0190753
0.188344	-0.0308297	-0.0565891	0.0650999	0.0193418
0.189345	-0.0367262	-0.0635465	0.0660087	0.0195974
0.190345	-0.0426453	-0.0710253	0.0669492	0.0198689
0.191346	-0.0485648	-0.0789534	0.0678653	0.0201279
0.192346	-0.0544645	-0.0872524	0.0687691	0.0203909
0.193347	-0.0603256	-0.095839	0.0696804	0.0206522
0.194347	-0.066131	-0.104625	0.0705996	0.0209242
0.195348	-0.0718646	-0.113519	0.0715036	0.0211756
0.196348	-0.0775118	-0.122428	0.0724229	0.0214458
0.197349	-0.0830586	-0.131255	0.0733516	0.0217076
0.198349	-0.0884921	-0.139905	0.0742714	0.0219621
0.19935	-0.0937999	-0.148284	0.0751943	0.0222271
0.20035	-0.0989699	-0.156297	0.076107	0.0224781
0.201351	-0.103903	-0.163724	0.0770126	0.0227381
0.202351	-0.108691	-0.17062	0.0779252	0.0229913
0.203352	-0.113325	-0.176906	0.0788447	0.0232498
0.204352	-0.117789	-0.182507	0.0797663	0.0235022
0.205353	-0.122072	-0.187358	0.0806655	0.0237587
0.206353	-0.126157	-0.191399	0.0815739	0.024012
0.207354	-0.130028	-0.194578	0.0824628	0.0242627
0.208354	-0.133667	-0.196853	0.0833668	0.0245231
0.209355	-0.137054	-0.198191	0.0842698	0.0247761
0.210355	-0.140171	-0.19857	0.0851882	0.0250383
0.211356	-0.142995	-0.197976	0.0860857	0.0252918
0.212356	-0.145506	-0.196407	0.0869784	0.0255301
0.213357	-0.147682	-0.193871	0.0878829	0.0257758
0.214357	-0.1495	-0.190387	0.0887811	0.0260402
0.215358	-0.15094	-0.185982	0.0896788	0.0262808
0.216358	-0.151979	-0.180695	0.0905637	0.026534
0.217359	-0.152597	-0.174574	0.0914651	0.0267823
0.218359	-0.152777	-0.167673	0.0923715	0.0270308
0.21936	-0.152499	-0.160057	0.0932545	0.0272962
0.22036	-0.151751	-0.151796	0.0941577	0.0275608
0.221361	-0.150409	-0.14278	0.0950494	0.0278099
0.222361	-0.148598	-0.133289	0.0959529	0.0280662
0.223362	-0.146314	-0.12341	0.0968319	0.0283137
0.224362	-0.143551	-0.113236	0.0977174	0.0285648
0.225363	-0.140309	-0.102858	0.0986081	0.0288191
0.226363	-0.136589	-0.0923688	0.0995036	0.0290758
0.227364	-0.132396	-0.0818589	0.10039	0.0293198
0.228364	-0.12774	-0.0714178	0.101278	0.0295621
0.229365	-0.122633	-0.0611315	0.102182	0.0298088
0.230365	-0.117094	-0.0510821	0.103074	0.0300643
0.231366	-0.111144	-0.0413461	0.103969	0.0303141
0.232366	-0.104808	-0.0319944	0.104859	0.0305589
0.233367	-0.0981187	-0.023091	0.10573	0.0308184
0.234367	-0.0911108	-0.0146924	0.106626	0.03107
0.235368	-0.0838241	-0.00684707	0.107503	0.0313151
0.236368	-0.0763024	0.000405057	0.108391	0.0315537
0.237369	-0.0685936	0.00703285	0.109276	0.0318097
0.238369	-0.0607486	0.0130143	0.110162	0.0320456
0.23937	-0.0528214	0.0183364	0.11104	0.032299
0.24037	-0.0448681	0.0229954	0.111917	0.0325432
0.241371	-0.0368826	0.0272499	0.112787	0.0327867
0.242371	-0.0290135	0.0308489	0.113679	0.0330379
0.243372	-0.021319	0.0338102	0.114551	0.0332981
0.244372	-0.0138556	0.0361595	0.115429	0.0335315
0.245373	-0.00667681	0.0379296	0.116299	0.0337748
0.246373	0.000166889	0.03916	0.117172	0.0340153
0.247374	0.00662936	0.0398955	0.118046	0.0342756
0.248374	0.0126692	0.040186	0.118939	0.0345297
0.249375	0.0182506	0.0400847	0.119813	0.034781
0.250375	0.0233436	0.0396479	0.120682	0.0350374
0.251376	0.0279247	0.0389332	0.121546	0.0352823
0.252376	0.0319776	0.0379991	0.122417	0.0355243
0.253377	0.0354929	0.0369039	0.12328	0.0357738
0.254377	0.038469	0.0357042	0.124147	0.0360226
0.255378	0.0409116	0.0344549	0.124994	0.036258
0.256378	0.0428343	0.0332076	0.125859	0.0365161
0.257379	0.044258	0.0320101	0.126725	0.0367702
0.258379	0.0452112	0.0309057	0.127586	0.0370281
0.25938	0.0457293	0.0299328	0.128451	0.0372544
0.26038	0.0458545	0.0291241	0.129297	0.0374793
0.261381	0.0457163	0.0287577	0.130137	0.0377121
0.262381	0.0452656	0.0285926	0.130992	0.037954
0.263382	0.044561	0.0286387	0.131829	0.03819
0.264382	0.043666	0.0289001	0.132706	0.0384235
0.265383	0.0426484	0.0293745	0.133546	0.0386674
0.266383	0.041579	0.0300538	0.134397	0.0388999
0.267384	0.0405307	0.0309242	0.135261	0.0391257
0.268384	0.0395773	0.0319664	0.136104	0.0393772
0.269385	0.0387925	0.0331561	0.136954	0.0396243
0.270385	0.0382485	0.0344648	0.13781	0.039856
0.271386	0.0380149	0.0358599	0.138651	0.0400895
0.272386	0.0381577	0.0373056	0.139507	0.0403338
0.273387	0.0387381	0.0387638	0.140361	0.0405682
0.274387	0.0398115	0.0401945	0.141213	0.040826
0.275388	0.0414266	0.0415567	0.142051	0.0410743
0.276388	0.0436243	0.0428096	0.142894	0.0413027
0.277389	0.0464376	0.0439125	0.143738	0.0415381
0.278389	0.0498902	0.0448264	0.144579	0.0417865
0.27939	0.0539966	0.0455146	0.145412	0.0420298
0.28039	0.0587617	0.045943	0.146227	0.0422705
0.281391	0.0642945	0.0462784	0.147051	0.0425024
0.282391	0.0704488	0.0462856	0.147891	0.0427452
0.283392	0.0771989	0.04594	0.148724	0.0429706
0.284392	0.0845104	0.0452224	0.149545	0.0432024
0.285393	0.0923403	0.0441193	0.150371	0.0434484
0.286393	0.100638	0.0426232	0.151202	0.0437004
0.287394	0.109346	0.0407326	0.152037	0.043932
0.288394	0.118399	0.0384521	0.152877	0.0441685
0.289395	0.127727	0.0357921	0.153707	0.0443972
0.290395	0.137256	0.0327686	0.154538	0.0446322
0.291396	0.146907	0.0294031	0.15536	0.0448588
0.292396	0.156599	0.0257219	0.156187	0.0450886
0.293397	0.166249	0.0217558	0.157014	0.0453365
0.294397	0.175774	0.0175395	0.157844	0.0455702
0.295398	0.185091	0.0131107	0.158672	0.0458012
0.296398	0.194121	0.00850999	0.159504	0.0460367
0.297399	0.202786	0.00377956	0.160326	0.0462639
0.298399	0.211012	-0.00103723	0.161135	0.0464854
0.2994	0.218731	-0.00589668	0.161936	0.0467073
0.3004	0.225882	-0.0107555	0.162734	0.0469244
0.301401	0.232511	-0.0153942	0.163544	0.04715
0.302401	0.238447	-0.0199681	0.164345	0.0473939
0.303402	0.243653	-0.0244418	0.16514	0.0476211
0.304402	0.2481	-0.0287823	0.165939	0.0478398
0.305403	0.251768	-0.03296	0.166728	0.0480841
0.306403	0.254651	-0.0369489	0.167541	0.048309
0.307404	0.256751	-0.0407273	0.168352	0.0485296
0.308404	0.258083	-0.0442782	0.169135	0.0487422
0.309405	0.258669	-0.0475899	0.169926	0.0489711
0.310405	0.258544	-0.0506558	0.170725	0.049189
0.311406	0.257751	-0.0534748	0.171535	0.049408
0.312406	0.256343	-0.0560514	0.17232	0.0496278
0.313407	0.254379	-0.0583956	0.173097	0.0498503
0.314407	0.251926	-0.0605228	0.173881	0.0500771
0.315408	0.249059	-0.0624531	0.174668	0.0503061
0.316408	0.245856	-0.0642117	0.175466	0.0505246
0.317409	0.242399	-0.0658274	0.176238	0.0507525
0.318409	0.238774	-0.0673328	0.177012	0.0509747
0.31941	0.23507	-0.0687634	0.177782	0.0512008
0.32041	0.231373	-0.0701566	0.17856	0.0514216
0.321411	0.227865	-0.0713345	0.179351	0.0516267
0.322411	0.224511	-0.0725696	0.180136	0.0518623
0.323412	0.221395	-0.0739035	0.18091	0.0520854
0.324412	0.2186	-0.0753757	0.181703	0.0523058
0.325413	0.216205	-0.0770229	0.182471	0.0525285
0.326413	0.214285	-0.0788782	0.183235	0.052753
0.327414	0.21291	-0.0809699	0.184003	0.0529546
0.328414	0.212145	-0.0833211	0.184769	0.0531773
0.329415	0.212047	-0.0859491	0.185537	0.053399
0.330415	0.212668	-0.0888644	0.186316	0.0536206
0.331416	0.214049	-0.0920707	0.187079	0.0538343
0.332416	0.216226	-0.095564	0.187843	0.0540487
0.333417	0.219223	-0.0993328	0.188609	0.054257
0.334417	0.223059	-0.103358	0.189374	0.0544522
0.335418	0.22774	-0.107611	0.190147	0.054661
0.336418	0.233266	-0.112057	0.190903	0.0548877
0.337419	0.239626	-0.116654	0.191664	0.0550963
0.338419	0.246802	-0.12135	0.19245	0.0553135
0.33942	0.254766	-0.126089	0.193221	0.0555216
0.34042	0.263485	-0.130806	0.19397	0.0557415
0.341421	0.272971	-0.135186	0.194737	0.0559468
0.342421	0.283092	-0.139412	0.195499	0.0561568
0.343422	0.293791	-0.143409	0.196241	0.0563736
0.344422	0.305012	-0.147103	0.196981	0.0565787
0.345423	0.316692	-0.150413	0.197724	0.0567627
0.346423	0.328768	-0.15326	0.198458	0.0569793
0.347424	0.341173	-0.155567	0.199191	0.057199
0.348424	0.353841	-0.157254	0.19994	0.0574077
0.349425	0.366704	-0.158249	0.200684	0.0576085
0.350425	0.379693	-0.158481	0.201407	0.0578185
0.351426	0.392744	-0.157884	0.202135	0.0580324
0.352426	0.405789	-0.1564	0.202859	0.0582413
0.353427	0.418766	-0.153976	0.203586	0.0584484
0.354427	0.431612	-0.150571	0.204311	0.058666
0.355428	0.444269	-0.146148	0.205041	0.058885
0.356428	0.456681	-0.140683	0.205776	0.0590946
0.357429	0.468797	-0.134162	0.206503	0.0593168
0.358429	0.480567	-0.126579	0.20722	0.0595163
0.35943	0.491946	-0.117942	0.207949	0.0597234
0.36043	0.502896	-0.108267	0.208681	0.0599353
0.361431	0.513417	-0.0973695	0.2094	0.0601337
0.362431	0.52342	-0.0855078	0.210122	0.0603347
0.363432	0.532878	-0.0727335	0.210836	0.060516
0.364432	0.541772	-0.0591076	0.211554	0.0607235
0.365433	0.550086	-0.0446997	0.212278	0.0609312
0.366433	0.557811	-0.0295872	0.212979	0.0611238
0.367434	0.564941	-0.0138547	0.213699	0.0613301
0.368434	0.571478	0.00240759	0.214413	0.0615141
0.369435	0.577426	0.0191042	0.215113	0.0617227
0.370435	0.582796	0.0361361	0.215828	0.0619175
0.371436	0.587601	0.0534014	0.21654	0.0621009
0.372436	0.591858	0.0707967	0.21725	0.0623106
0.373437	0.595588	0.0882186	0.217958	0.0625025
0.374437	0.598816	0.105564	0.218645	0.0627113
0.375438	0.601567	0.122733	0.21933	0.0629123
0.376438	0.603869	0.139628	0.220012	0.063105
0.377439	0.605754	0.156155	0.220705	0.0633057
0.378439	0.607254	0.172226	0.221387	0.0634879
0.37944	0.608401	0.187759	0.222068	0.063692
0.38044	0.609229	0.202678	0.222763	0.0638906
0.381441	0.609836	0.217091	0.223446	0.0640793
0.382441	0.610176	0.230753	0.224125	0.0642719
0.383442	0.610284	0.243611	0.224796	0.064465
0.384442	0.610195	0.255617	0.225471	0.0646729
0.385443	0.609946	0.266732	0.226127	0.0648524
0.386443	0.609571	0.276928	0.22681	0.065064
0.387444	0.609107	0.286182	0.227493	0.0652538
0.388444	0.608588	0.294481	0.228165	0.0654504
0.389445	0.608051	0.301818	0.228834	0.0656386
0.390445	0.607528	0.308196	0.22951	0.0658213
0.391446	0.607053	0.313621	0.230175	0.0659991
0.392446	0.606659	0.318106	0.230842	0.0661733
0.393447	0.606376	0.321671	0.231524	0.0663598
0.394447	0.606234	0.324337	0.23219	0.0665557
0.395448	0.606261	0.326133	0.232875	0.0667399
0.396448	0.606484	0.327085	0.233538	0.0669204
0.397449	0.606928	0.327228	0.234204	0.0671219
0.398449	0.607616	0.326593	0.23486	0.0673147
0.39945	0.60857	0.325215	0.235519	0.0674887
0.40045	0.60981	0.323129	0.236169	0.0676763
0.401451	0.611416	0.320548	0.236814	0.0678756
0.402451	0.613319	0.317313	0.237466	0.0680531
0.403452	0.615533	0.313456	0.238121	0.0682398
0.404452	0.618072	0.309004	0.238764	0.0684447
0.405453	0.620947	0.303987	0.239423	0.068631
0.406453	0.624169	0.298431	0.240079	0.0688069
0.407454	0.627748	0.292361	0.24072	0.0689896
0.408454	0.631691	0.285802	0.241373	0.0691623
0.409455	0.636004	0.278777	0.242016	0.0693398
0.410455	0.64069	0.271308	0.242659	0.0695226
0.411456	0.645751	0.263415	0.243293	0.0696965
0.412456	0.651185	0.255118	0.243916	0.0698751
0.413457	0.656988	0.246438	0.244552	0.0700512
0.414457	0.663152	0.237393	0.24518	0.0702432
0.415458	0.669667	0.228005	0.245825	0.0704193
0.416458	0.676517	0.218292	0.246438	0.0706044
0.417459	0.683686	0.208277	0.247041	0.0707628
0.418459	0.69115	0.197981	0.247668	0.0709296
0.41946	0.698883	0.18743	0.248293	0.0710927
0.42046	0.706857	0.176648	0.248898	0.0712621
0.421461	0.715071	0.165861	0.249505	0.0714304
0.422461	0.723424	0.154892	0.250106	0.0715941
0.423462	0.731877	0.143769	0.250708	0.0717667
0.424462	0.740385	0.132525	0.25132	0.0719467
0.425463	0.748903	0.121194	0.251936	0.0721044
0.426463	0.757383	0.109813	0.252541	0.0722637
0.427464	0.765775	0.0984231	0.253155	0.0724528
0.428464	0.774029	0.0870643	0.25376	0.0726302
0.429465	0.78209	0.0757808	0.254342	0.0727963
0.430465	0.789905	0.0646173	0.254946	0.0729467
0.431466	0.797418	0.05362	0.255545	0.0731287
0.432466	0.804573	0.0428356	0.25614	0.0733074
0.433467	0.811313	0.0323112	0.25671	0.0734771
0.434467	0.817583	0.0220934	0.257279	0.0736392
0.435468	0.823327	0.0122283	0.257871	0.0738018
0.436468	0.828489	0.00276077	0.25845	0.0739511
0.437469	0.833018	-0.0062658	0.259031	0.0740961
0.438469	0.836863	-0.0148102	0.259605	0.0742507
0.43947	0.839974	-0.0228334	0.260165	0.0744223
0.44047	0.842308	-0.0302995	0.260735	0.0745825
0.441471	0.843825	-0.0369926	0.261302	0.0747416
0.442471	0.844461	-0.0430696	0.261882	0.0749085
0.443472	0.844185	-0.0485077	0.262454	0.0750636
0.444472	0.842974	-0.053288	0.263029	0.0752289
0.445473	0.840813	-0.0573949	0.263599	0.0753929
0.446473	0.837694	-0.0608173	0.264178	0.0755565
0.447474	0.833615	-0.0635475	0.264735	0.0757185
0.448474	0.828585	-0.0655817	0.265301	0.0758816
0.449475	0.82262	-0.06692	0.265862	0.0760514
0.450475	0.815743	-0.0675658	0.266421	0.0761979
0.451476	0.807987	-0.0675258	0.266974	0.0763578
0.452476	0.799391	-0.0668097	0.267542	0.0765125
0.453477	0.790004	-0.06543	0.268103	0.0766575
0.454477	0.77988	-0.0634015	0.268643	0.0768097
0.455478	0.76908	-0.060741	0.269193	0.0769757
0.456478	0.757673	-0.057467	0.269745	0.0771223
0.457479	0.745733	-0.0535993	0.270287	0.0772706
0.458479	0.733337	-0.0491585	0.270814	0.0774183
0.45948	0.720571	-0.044166	0.271366	0.0775769
0.46048	0.707519	-0.0386434	0.271902	0.0777309
0.461481	0.694289	-0.0324414	0.272445	0.0778795
0.462481	0.680935	-0.0257572	0.27296	0.0780288
0.463482	0.667549	-0.0186145	0.273484	0.0781673
0.464482	0.654228	-0.0110365	0.274023	0.0783016
0.465483	0.641065	-0.00304582	0.274543	0.0784478
0.466483	0.628156	0.00533594	0.275073	0.0786025
0.467484	0.615593	0.0140878	0.275595	0.0787513
0.468484	0.603467	0.0231895	0.276121	0.0789091
0.469485	0.591863	0.0326214	0.276639	0.0790446
0.470485	0.580865	0.0423641	0.277151	0.0791831
0.471486	0.570549	0.0523986	0.277659	0.0793271
0.472486	0.560986	0.0627057	0.278183	0.0794642
0.473487	0.552241	0.0732661	0.278696	0.0796102
0.474487	0.54437	0.0840598	0.279204	0.0797595
0.475488	0.537422	0.095066	0.27971	0.0798933
0.476488	0.531439	0.106263	0.280192	0.0800481
0.477489	0.526452	0.117627	0.280698	0.080178
0.478489	0.522485	0.129133	0.281216	0.0803102
0.47949	0.519551	0.140755	0.281703	0.080446
0.48049	0.517657	0.152462	0.282202	0.0805814
0.481491	0.516837	0.164372	0.2827	0.0807149
0.482491	0.517023	0.176296	0.283195	0.0808477
0.483492	0.518197	0.188194	0.283679	0.0809788
0.484492	0.52033	0.200025	0.284176	0.0811155
0.485493	0.523391	0.211742	0.284666	0.0812635
0.486493	0.52734	0.2233	0.285152	0.0813941
0.487494	0.532133	0.234649	0.285646	0.0815472
0.488494	0.537721	0.245735	0.286142	0.081683
0.489495	0.544051	0.256504	0.286627	0.0818156
0.490495	0.551067	0.266899	0.28711	0.0819548
0.491496	0.558708	0.276863	0.287591	0.0820873
0.492496	0.566915	0.286335	0.288067	0.0822263
0.493497	0.575623	0.295255	0.288529	0.0823703
0.494497	0.584772	0.303563	0.289017	0.0825042
0.495498	0.594296	0.311197	0.289508	0.0826444
0.496498	0.604135	0.318099	0.289961	0.0827823
0.497499	0.614227	0.324212	0.290417	0.0829088
0.498499	0.624514	0.329478	0.29087	0.0830479
0.4995	0.63494	0.333847	0.291334	0.0831783
0.5005	0.64545	0.337268	0.291785	0.0833022
0.501501	0.656018	0.339849	0.292239	0.0834313
0.502501	0.666563	0.341391	0.292695	0.0835605
0.503502	0.677044	0.34186	0.29315	0.0836901
0.504502	0.687422	0.341226	0.29359	0.0838225
0.505503	0.697667	0.339469	0.294041	0.083941
0.506503	0.707751	0.336575	0.294495	0.0840745
0.507504	0.717652	0.332542	0.294942	0.0842013
0.508504	0.727351	0.327371	0.295391	0.0843217
0.509505	0.736835	0.321079	0.295828	0.0844599
0.510505	0.746096	0.313685	0.296278	0.0845952
0.511506	0.755127	0.305224	0.296718	0.084699
0.512506	0.763927	0.295736	0.297149	0.0848252
0.513507	0.772496	0.285271	0.297563	0.0849477
0.514507	0.780836	0.273889	0.297999	0.0850597
0.515508	0.788954	0.261658	0.298427	0.0851786
0.516508	0.796854	0.248654	0.298842	0.0853033
0.517509	0.804543	0.234959	0.299275	0.085412
0.518509	0.812029	0.220665	0.299675	0.0855223
0.51951	0.819318	0.205868	0.300099	0.085629
0.52051	0.826416	0.190668	0.300501	0.0857374
0.521511	0.833347	0.17536	0.300915	0.085856
0.522511	0.840082	0.159856	0.301334	0.0859753
0.523512	0.846622	0.144264	0.301754	0.0860799
0.524512	0.852968	0.128691	0.302177	0.086181
0.525513	0.859114	0.113247	0.302578	0.0863006
0.526513	0.865058	0.0980367	0.30299	0.0864064
0.527514	0.87079	0.0831659	0.303395	0.0865252
0.528514	0.876301	0.0687346	0.3038	0.0866435
0.529515	0.881577	0.0548386	0.304201	0.0867496
0.530515	0.886602	0.0415674	0.304585	0.0868654
0.531516	0.891359	0.029004	0.304992	0.0869745
0.532516	0.895825	0.0172232	0.305373	0.0870862
0.533517	0.899978	0.00629127	0.305785	0.087186
0.534517	0.903793	-0.00373472	0.306186	0.0872928
0.535518	0.907242	-0.0128076	0.30657	0.0874005
0.536518	0.910298	-0.0208905	0.306952	0.0875028
0.537519	0.912932	-0.0279569	0.30732	0.0876247
0.538519	0.915114	-0.0339909	0.307701	0.087749
0.53952	0.916814	-0.0389871	0.308096	0.0878495
0.54052	0.918005	-0.0429505	0.30847	0.0879589
0.541521	0.918675	-0.0456682	0.308854	0.0880583
0.542521	0.918772	-0.0473982	0.309227	0.0881688
0.543522	0.918274	-0.0481778	0.309584	0.0882673
0.544522	0.917161	-0.048052	0.30994	0.0883782
0.545523	0.915419	-0.0470732	0.310301	0.0885009
0.546523	0.913037	-0.0452997	0.310662	0.0886105
0.547524	0.91001	-0.0427954	0.311028	0.0887064
0.548524	0.906338	-0.039628	0.311401	0.088801
0.549525	0.902024	-0.0358684	0.311782	0.0888953
0.550525	0.89708	-0.0315891	0.312151	0.0890064
0.551526	0.891523	-0.0268635	0.312503	0.0890991
0.552526	0.885375	-0.0217644	0.312863	0.0892072
0.553527	0.878663	-0.0163629	0.313213	0.0892998
0.554527	0.871422	-0.0107278	0.313573	0.0894007
0.555528	0.863692	-0.00492378	0.313937	0.0895009
0.556528	0.855516	0.000988817	0.314267	0.0896003
0.557529	0.846943	0.00695509	0.314604	0.0896945
0.558529	0.838029	0.0129262	0.314964	0.089788
0.55953	0.82883	0.01886	0.315317	0.0898865
0.56053	0.819409	0.0247213	0.315669	0.089979
0.561531	0.809811	0.0307088	0.316011	0.0900713
0.562531	0.800116	0.0365704	0.316342	0.0901597
0.563532	0.790394	0.0422891	0.316684	0.0902515
0.564532	0.780712	0.047855	0.317019	0.0903403
0.565533	0.771141	0.0532653	0.317348	0.0904349
0.566533	0.761748	0.0585234	0.317671	0.0905224
0.567534	0.752603	0.0636385	0.317997	0.0906282
0.568534	0.743771	0.0686251	0.318322	0.0907287
0.569535	0.735314	0.0735018	0.318654	0.0908173
0.570535	0.727293	0.0782904	0.318978	0.0908977
0.571536	0.719764	0.0830157	0.319288	0.0909898
0.572536	0.712778	0.0877035	0.319588	0.0910683
0.573537	0.706381	0.0923804	0.319911	0.0911457
0.574537	0.700615	0.0970725	0.320221	0.0912284
0.575538	0.695515	0.101805	0.320522	0.0913104
0.576538	0.69111	0.1066	0.320828	0.0913999
0.577539	0.687423	0.111477	0.321138	0.0914751
0.578539	0.684472	0.116452	0.321414	0.091567
0.57954	0.682266	0.121536	0.321717	0.0916418
0.58054	0.680811	0.126737	0.322032	0.0917207
0.581541	0.680066	0.132186	0.322328	0.0918028
0.582541	0.680062	0.137746	0.322615	0.091871
0.583542	0.680786	0.143404	0.322908	0.0919677
0.584542	0.682222	0.149142	0.3232	0.0920387
0.585543	0.684349	0.154936	0.323483	0.0921114
0.586543	0.687141	0.160755	0.323772	0.0921921
0.587544	0.690569	0.166564	0.324053	0.0922641
0.588544	0.694603	0.172323	0.324341	0.0923431
0.589545	0.699209	0.177988	0.324624	0.0924158
0.590545	0.704352	0.183513	0.324908	0.0924964
0.591546	0.709996	0.188845	0.325188	0.0925834
0.592546	0.716103	0.193935	0.325464	0.0926653
0.593547	0.722639	0.198729	0.325735	0.0927431
0.594547	0.729566	0.203175	0.326005	0.0928209
0.595548	0.736849	0.20722	0.326289	0.0928897
0.596548	0.744456	0.210815	0.326556	0.0929456
0.597549	0.752354	0.213913	0.326825	0.0930254
0.598549	0.760514	0.216471	0.327089	0.0931086
0.59955	0.768906	0.218449	0.327357	0.0931841
0.60055	0.777507	0.219815	0.327609	0.0932443
0.601551	0.78627	0.220632	0.327871	0.0933107
0.602551	0.795197	0.220788	0.328119	0.0933839
0.603552	0.804269	0.220267	0.328373	0.0934491
0.604552	0.813467	0.219062	0.328624	0.0935294
0.605553	0.822776	0.21717	0.328866	0.0936099
0.606553	0.832182	0.2146	0.329115	0.0936654
0.607554	0.84167	0.211365	0.329361	0.0937425
0.608554	0.851227	0.207487	0.329612	0.0938045
0.609555	0.860838	0.202996	0.329843	0.0938753
0.610555	0.870491	0.197927	0.330068	0.09394
0.611556	0.880171	0.192321	0.3303	0.0939998
0.612556	0.889861	0.186229	0.330536	0.0940829
0.613557	0.899545	0.179702	0.330787	0.0941422
0.614557	0.909202	0.172798	0.331005	0.0942258
0.615558	0.91881	0.165579	0.331233	0.0942824
0.616558	0.928347	0.15811	0.331467	0.0943503
0.617559	0.937785	0.150456	0.33168	0.0944118
0.618559	0.947095	0.142686	0.331919	0.0944599
0.61956	0.956245	0.134867	0.332134	0.0945328
0.62056	0.965201	0.127066	0.332363	0.0945839
0.621561	0.973885	0.119513	0.332576	0.0946437
0.622561	0.982301	0.112109	0.332815	0.0947038
0.623562	0.990409	0.104912	0.333041	0.0947524
0.624562	0.998166	0.0979758	0.333257	0.0947945
0.625563	1.00553	0.0913505	0.333472	0.0948688
0.626563	1.01245	0.0850804	0.333663	0.0949321
0.627564	1.01889	0.0792048	0.333864	0.0949771
0.628564	1.02481	0.0737575	0.334086	0.0950281
0.629565	1.03015	0.0687663	0.334294	0.0950848
0.630565	1.03489	0.0642529	0.334504	0.0951322
0.631566	1.03897	0.0602335	0.334705	0.0951959
0.632566	1.04238	0.0567179	0.334891	0.0952392
0.633567	1.04507	0.0537106	0.335098	0.0952965
0.634567	1.04702	0.0512106	0.335295	0.0953534
0.635568	1.0482	0.0492119	0.335466	0.0954019
0.636568	1.04861	0.0477039	0.335658	0.0954402
0.637569	1.04824	0.0466719	0.335851	0.0954881
0.638569	1.04707	0.0460977	0.336045	0.0955356
0.63957	1.04511	0.0459602	0.336239	0.0955894
0.64057	1.04237	0.0462359	0.336419	0.0956253
0.641571	1.03882	0.0471199	0.336615	0.0956745
0.642571	1.03454	0.0483632	0.33679	0.095719
0.643572	1.02956	0.0499347	0.336964	0.0957714
0.644572	1.02392	0.0518034	0.337147	0.0958306
0.645573	1.01764	0.0539387	0.337324	0.0958964
0.646573	1.01078	0.0563109	0.337498	0.0959379
0.647574	1.00339	0.0588919	0.337678	0.0959921
0.648574	0.995519	0.0616552	0.337853	0.096037
0.649575	0.987226	0.0645766	0.338023	0.096081
0.650575	0.97857	0.0676343	0.338178	0.0961263
0.651576	0.969612	0.0708092	0.338338	0.0961735
0.652576	0.960415	0.0740849	0.338498	0.0962131
0.653577	0.951042	0.0774482	0.338654	0.0962391
0.654577	0.941553	0.0808886	0.338816	0.096278
0.655578	0.932011	0.0843986	0.33897	0.0963276
0.656578	0.922474	0.0879737	0.339132	0.0963795
0.657579	0.912998	0.0916118	0.339281	0.0964354
0.658579	0.903637	0.0953137	0.339428	0.0964579
0.65958	0.89444	0.0990821	0.339582	0.0965002
0.66058	0.88545	0.102922	0.339743	0.0965468
0.661581	0.876696	0.107035	0.339877	0.0965836
0.662581	0.868231	0.111228	0.340034	0.0966201
0.663582	0.860082	0.115506	0.340169	0.0966548
0.664582	0.852272	0.119874	0.340301	0.0966983
0.665583	0.844817	0.124338	0.340449	0.0967226
0.666583	0.837728	0.128902	0.340591	0.0967584
0.667584	0.831009	0.133572	0.340723	0.0967967
0.668584	0.824657	0.138349	0.340846	0.0968258
0.669585	0.818666	0.143235	0.340989	0.0968536
0.670585	0.813023	0.148229	0.341121	0.0968824
0.671586	0.807712	0.153328	0.341253	0.0969278
0.672586	0.802711	0.158525	0.341377	0.0969629
0.673587	0.797997	0.163813	0.341509	0.096999
0.674587	0.793541	0.169178	0.341643	0.0970308
0.675588	0.789316	0.174606	0.34178	0.0970747
0.676588	0.785291	0.180079	0.341896	0.0971199
0.677589	0.781434	0.185576	0.342028	0.0971443
0.678589	0.777715	0.191073	0.34215	0.0971719
0.67959	0.774104	0.196542	0.342255	0.0971908
0.68059	0.77057	0.201953	0.342369	0.097234
0.681591	0.767084	0.207421	0.342487	0.0972789
0.682591	0.763623	0.212764	0.342609	0.0972934
0.683592	0.760168	0.217943	0.342709	0.0973209
0.684592	0.756701	0.222918	0.342815	0.0973721
0.685593	0.753209	0.22765	0.342927	0.0973922
0.686593	0.749683	0.232096	0.343029	0.0974164
0.687594	0.746119	0.236218	0.343139	0.0974335
0.688594	0.742517	0.239973	0.343251	0.0974672
0.689595	0.738881	0.243325	0.343357	0.0975017
0.690595	0.735219	0.246235	0.343458	0.0975309
0.691596	0.731545	0.248669	0.34356	0.0975575
0.692596	0.727875	0.250595	0.343663	0.0975797
0.693597	0.72423	0.251983	0.343755	0.0976117
0.694597	0.720632	0.252809	0.34385	0.0976385
0.695598	0.717108	0.253051	0.343955	0.0976528
0.696598	0.713684	0.252692	0.344042	0.0976835
0.697599	0.710389	0.251719	0.344144	0.0976929
0.698599	0.707253	0.250126	0.34421	0.0977047
0.6996	0.704306	0.247909	0.344294	0.0977328
0.7006	0.701576	0.245071	0.344368	0.0977518
0.701601	0.699082	0.241736	0.34444	0.097776
0.702601	0.696863	0.237804	0.344513	0.0978036
0.703602	0.69494	0.233289	0.344585	0.0978076
0.704602	0.693335	0.22821	0.344669	0.0978327
0.705603	0.692061	0.22259	0.344749	0.0978604
0.706603	0.691131	0.216458	0.344824	0.097882
0.707604	0.690552	0.209842	0.344912	0.0978995
0.708604	0.690326	0.202778	0.34499	0.0979203
0.709605	0.690448	0.195301	0.345047	0.0979319
0.710605	0.690911	0.18745	0.345108	0.0979513
0.711606	0.691701	0.179265	0.345186	0.0979586
0.712606	0.692799	0.170787	0.345259	0.0979681
0.713607	0.694181	0.16206	0.345342	0.0979867
0.714607	0.695819	0.153125	0.345402	0.0979882
0.715608	0.697679	0.144025	0.34546	0.0980033
0.716608	0.699726	0.134802	0.345508	0.0980261
0.717609	0.701919	0.125496	0.345552	0.098024
0.718609	0.704215	0.116148	0.345612	0.0980442
0.71961	0.70657	0.106794	0.345678	0.0980617
0.72061	0.708937	0.0974698	0.345735	0.0980652
0.721611	0.711237	0.0883431	0.345804	0.0980743
0.722611	0.713466	0.0793096	0.34585	0.0980706
0.723612	0.715578	0.0703953	0.3459	0.0980773
0.724612	0.717526	0.0616234	0.345959	0.0980954
0.725613	0.71927	0.0530144	0.346015	0.0981176
0.726613	0.720768	0.044586	0.346057	0.0981319
0.727614	0.721985	0.0363535	0.346109	0.0981305
0.728614	0.722887	0.0283296	0.346149	0.098145
0.729615	0.723448	0.0205248	0.346174	0.0981434
0.730615	0.723645	0.0129475	0.346207	0.0981562
0.731616	0.723462	0.0056045	0.346253	0.0981673
0.732616	0.722889	-0.00149873	0.346291	0.0981638
0.733617	0.721922	-0.00835783	0.346319	0.0981875
0.734617	0.720563	-0.014969	0.346352	0.0981837
0.735618	0.718823	-0.0213288	0.346385	0.0981865
0.736618	0.716717	-0.0274334	0.346415	0.0981907
0.737619	0.714269	-0.0332787	0.346443	0.0981799
0.738619	0.711505	-0.0388595	0.346471	0.0981737
0.73962	0.708461	-0.0441694	0.3465	0.0981829
0.74062	0.705176	-0.0492004	0.346525	0.0981947
0.741621	0.701651	-0.0537792	0.346553	0.0981961
0.742621	0.697989	-0.0580663	0.34658	0.0981993
0.743622	0.694239	-0.0620502	0.346586	0.0982106
0.744622	0.690452	-0.0657169	0.3466	0.0982183
0.745623	0.686681	-0.0690498	0.346613	0.0981992
0.746623	0.682978	-0.0720297	0.346632	0.0982031
0.747624	0.679393	-0.0746352	0.346662	0.0981991
0.748624	0.675975	-0.0768426	0.346667	0.0982022
0.749625	0.672769	-0.0786266	0.346693	0.0982139
0.750625	0.669818	-0.07996	0.346705	0.0982233
0.751626	0.667158	-0.0808148	0.346717	0.0982195
0.752626	0.664821	-0.0811623	0.346729	0.0982293
0.753627	0.662835	-0.0809736	0.346754	0.0982367
0.754627	0.661219	-0.0802201	0.34675	0.0982467
0.755628	0.659987	-0.0788741	0.346741	0.0982379
0.756628	0.659144	-0.0769094	0.346761	0.0982265
0.757629	0.658692	-0.074302	0.346759	0.0982145
0.758629	0.658621	-0.0710303	0.346774	0.098214
0.75963	0.658916	-0.0670759	0.346777	0.098202
0.76063	0.659557	-0.0624244	0.346759	0.0981966
0.761631	0.660494	-0.0568958	0.346749	0.0981834
0.762631	0.661723	-0.0506591	0.346741	0.0981715
0.763632	0.663203	-0.0437168	0.34673	0.098164
0.764632	0.66489	-0.0360768	0.346707	0.0981486
0.765633	0.666732	-0.0277526	0.346715	0.0981406
0.766633	0.668675	-0.0187639	0.346694	0.0981296
0.767634	0.670662	-0.00913652	0.346673	0.0981239
0.768634	0.672634	0.0010974	0.34665	0.0981082
0.769635	0.674531	0.0118994	0.346637	0.0981039
0.770635	0.676294	0.0232247	0.346608	0.0980902
0.771636	0.677866	0.0350223	0.346579	0.0980747
0.772636	0.679191	0.0472357	0.346565	0.0980522
0.773637	0.680217	0.0598023	0.346549	0.0980355
0.774637	0.680898	0.0726546	0.346504	0.0980198
0.775638	0.681192	0.0857205	0.346467	0.0980054
0.776638	0.681063	0.0989236	0.346435	0.09799
0.777639	0.680483	0.112184	0.34642	0.0979969
0.778639	0.679432	0.125419	0.346373	0.0979753
0.77964	0.677897	0.138544	0.34634	0.0979639
0.78064	0.675873	0.151473	0.346314	0.0979552
0.781641	0.673355	0.164276	0.346292	0.097918
0.782641	0.670371	0.176707	0.346252	0.0979127
0.783642	0.666942	0.188679	0.346228	0.0978914
0.784642	0.663095	0.200105	0.346192	0.0978581
0.785643	0.658868	0.210901	0.346156	0.0978395
0.786643	0.654302	0.220987	0.346125	0.097828
0.787644	0.649446	0.230287	0.346083	0.0978072
0.788644	0.644355	0.238729	0.346029	0.0977853
0.789645	0.639088	0.246247	0.346007	0.0977598
0.790645	0.633705	0.252783	0.345981	0.0977491
0.791646	0.628271	0.258284	0.345938	0.0977139
0.792646	0.622852	0.262705	0.345902	0.0976861
0.793647	0.617513	0.266007	0.345853	0.0976703
0.794647	0.612318	0.268163	0.345803	0.0976572
0.795648	0.607329	0.269151	0.345759	0.0976294
0.796648	0.602605	0.268959	0.345707	0.0976116
0.797649	0.5982	0.267585	0.345677	0.0976048
0.798649	0.594162	0.265033	0.345622	0.0975967
0.79965	0.590535	0.261319	0.34556	0.0975671
0.80065	0.587353	0.256466	0.3455	0.097554
0.801651	0.584619	0.250637	0.345451	0.0975222
0.802651	0.582385	0.243741	0.345395	0.0975151
0.803652	0.58066	0.235824	0.345332	0.0974749
0.804652	0.579444	0.226939	0.345284	0.0974703
0.805653	0.578729	0.217146	0.345226	0.0974446
0.806653	0.578495	0.206511	0.345179	0.0974138
0.807654	0.578713	0.195108	0.345109	0.0974033
0.808654	0.579348	0.183013	0.345048	0.0973831
0.809655	0.580354	0.170307	0.344991	0.0973615
0.810655	0.581677	0.157077	0.344918	0.0973351
0.811656	0.583259	0.14341	0.344854	0.097307
0.812656	0.585034	0.129397	0.344791	0.0972703
0.813657	0.586933	0.115131	0.344736	0.0972427
0.814657	0.58888	0.100702	0.344675	0.097225
0.815658	0.590802	0.0862048	0.344604	0.0971768
0.816658	0.592621	0.07173	0.344529	0.0971534
0.817659	0.59426	0.0573679	0.344449	0.0971184
0.818659	0.595646	0.0432065	0.344373	0.0971024
0.81966	0.596706	0.0293307	0.344284	0.0970873
0.82066	0.597372	0.0158221	0.344214	0.097057
0.821661	0.597545	0.00291084	0.344135	0.0970361
0.822661	0.597222	-0.009485	0.344043	0.0970064
0.823662	0.596355	-0.0213002	0.343969	0.0969795
0.824662	0.594902	-0.0324751	0.343899	0.0969648
0.825663	0.592832	-0.0429557	0.343821	0.0969531
0.826663	0.590123	-0.0526941	0.343739	0.0969258
0.827664	0.58676	-0.061649	0.343663	0.0969006
0.828664	0.582743	-0.0697852	0.343582	0.0968736
0.829665	0.578077	-0.0770745	0.343497	0.0968504
0.830665	0.572783	-0.0834949	0.34342	0.0968217
0.831666	0.566889	-0.0890313	0.343336	0.0967856
0.832666	0.560435	-0.093675	0.343241	0.096756
0.833667	0.553471	-0.0974236	0.343135	0.0967435
0.834667	0.546055	-0.100281	0.343043	0.0967094
0.835668	0.538255	-0.102256	0.342936	0.0966839
0.836668	0.530147	-0.103364	0.342847	0.0966715
0.837669	0.521813	-0.103626	0.342758	0.0966416
0.838669	0.513341	-0.103067	0.342658	0.0966148
0.83967	0.504825	-0.101715	0.342551	0.0966008
0.84067	0.49636	-0.0996048	0.342442	0.096575
0.841671	0.488011	-0.0965984	0.342341	0.0965392
0.842671	0.479928	-0.0929137	0.34224	0.0965193
0.843672	0.472208	-0.0885964	0.342141	0.0964747
0.844672	0.464945	-0.0836941	0.342029	0.096426
0.845673	0.458227	-0.0782562	0.341945	0.0963728
0.846673	0.452137	-0.0723334	0.341846	0.0963404
0.847674	0.446749	-0.0659772	0.341747	0.096309
0.848674	0.442133	-0.0592394	0.341648	0.0962685
0.849675	0.438345	-0.0521722	0.341536	0.096237
0.850675	0.435433	-0.0448273	0.341431	0.0962022
0.851676	0.433435	-0.0372557	0.341323	0.0961642
0.852676	0.432376	-0.0295078	0.341209	0.0961301
0.853677	0.432271	-0.0216324	0.341102	0.0960795
0.854677	0.433121	-0.0136772	0.340996	0.0960531
0.855678	0.434917	-0.00568774	0.340889	0.0960325
0.856678	0.437636	0.002292	0.340787	0.0959984
0.857679	0.441245	0.0102203	0.340668	0.0959506
0.858679	0.4457	0.0180579	0.340547	0.095932
0.85968	0.450945	0.0257676	0.340442	0.0958971
0.86068	0.456915	0.0333152	0.340318	0.095857
0.861681	0.463523	0.0408206	0.340208	0.0958348
0.862681	0.470714	0.0480995	0.340072	0.0957955
0.863682	0.478398	0.055123	0.339952	0.0957454
0.864682	0.48648	0.061865	0.339834	0.0957082
0.865683	0.494859	0.0683021	0.339728	0.0956722
0.866683	0.50343	0.0744139	0.339604	0.0956327
0.867684	0.512087	0.0801828	0.339473	0.0955958
0.868684	0.520721	0.0855939	0.339346	0.0955665
0.869685	0.529226	0.0906351	0.339214	0.0955239
0.870685	0.537498	0.0952968	0.339096	0.0954822
0.871686	0.545436	0.0995722	0.338972	0.0954363
0.872686	0.552944	0.103457	0.338844	0.0954002
0.873687	0.559933	0.10695	0.338719	0.0953607
0.874687	0.566322	0.110052	0.338586	0.0953109
0.875688	0.572036	0.112766	0.338459	0.095264
0.876688	0.577013	0.115097	0.338334	0.0952321
0.877689	0.581199	0.117055	0.338205	0.0952164
0.878689	0.584552	0.118649	0.338079	0.095173
0.87969	0.587041	0.119892	0.337956	0.0951312
0.88069	0.588647	0.120799	0.337826	0.0950813
0.881691	0.589364	0.121513	0.337681	0.0950465
0.882691	0.589206	0.121926	0.337542	0.0950011
0.883692	0.588187	0.122056	0.337422	0.0949643
0.884692	0.586335	0.121925	0.337288	0.0949152
0.885693	0.583683	0.121553	0.337151	0.0948717
0.886693	0.580279	0.120967	0.337009	0.0948312
0.887694	0.576174	0.120191	0.33688	0.0947893
0.888694	0.571431	0.119252	0.336739	0.0947406
0.889695	0.566118	0.118178	0.336593	0.094701
0.890695	0.560307	0.116998	0.336456	0.0946507
0.891696	0.554077	0.115743	0.336316	0.0946179
0.892696	0.547509	0.114443	0.336187	0.0945761
0.893697	0.540684	0.113128	0.336039	0.0945241
0.894697	0.533688	0.11183	0.335904	0.0944648
0.895698	0.526602	0.110579	0.335777	0.0944089
0.896698	0.519508	0.109407	0.335641	0.0943518
0.897699	0.512485	0.108343	0.335498	0.0943055
0.898699	0.505606	0.107417	0.335361	0.0942657
0.8997	0.498941	0.106657	0.33522	0.0942067
0.9007	0.492553	0.106088	0.335065	0.0941544
0.901701	0.486515	0.105869	0.334919	0.0941009
0.902701	0.48087	0.105891	0.334769	0.0940436
0.903702	0.475659	0.106172	0.334632	0.0940012
0.904702	0.470913	0.106729	0.334476	0.0939479
0.905703	0.466655	0.107575	0.334324	0.0939031
0.906703	0.4629	0.108718	0.334174	0.0938662
0.907704	0.459653	0.110167	0.334032	0.0938303
0.908704	0.456909	0.111924	0.333882	0.0937695
0.909705	0.454657	0.113988	0.333733	0.0937173
0.910705	0.452877	0.116357	0.333584	0.0936667
0.911706	0.45154	0.119022	0.33343	0.0936205
0.912706	0.450613	0.121971	0.333274	0.0935851
0.913707	0.450056	0.125192	0.333123	0.0935209
0.914707	0.449824	0.128664	0.332978	0.0934791
0.915708	0.449869	0.132367	0.332812	0.0934373
0.916708	0.450138	0.136276	0.332661	0.0933838
0.917709	0.450578	0.140362	0.332506	0.0933376
0.918709	0.451135	0.144596	0.33235	0.0933052
0.91971	0.451754	0.148945	0.332188	0.0932534
0.92071	0.452382	0.153373	0.332034	0.0932047
0.921711	0.452997	0.158016	0.331871	0.0931617
0.922711	0.453531	0.162663	0.331715	0.0931098
0.923712	0.453939	0.16727	0.331551	0.0930691
0.924712	0.45418	0.171796	0.331388	0.0930132
0.925713	0.454214	0.176198	0.331239	0.0929702
0.926713	0.454012	0.180434	0.331077	0.0929199
0.927714	0.453545	0.184461	0.330907	0.092878
0.928714	0.452794	0.188239	0.330742	0.0928308
0.929715	0.451744	0.191729	0.330587	0.092783
0.930715	0.450388	0.194894	0.330424	0.0927251
0.931716	0.448725	0.1977	0.330256	0.0926912
0.932716	0.44676	0.200117	0.330085	0.0926474
0.933717	0.444504	0.202115	0.32992	0.0926044
0.934717	0.441977	0.20367	0.329758	0.0925589
0.935718	0.439201	0.204763	0.329594	0.0925152
0.936718	0.436206	0.205377	0.329427	0.0924787
0.937719	0.433025	0.205501	0.329258	0.0924341
0.938719	0.429695	0.205129	0.329098	0.0923904
0.93972	0.426259	0.204258	0.328929	0.0923278
0.94072	0.422759	0.202892	0.328746	0.0922714
0.941721	0.419277	0.201238	0.328559	0.0922281
0.942721	0.415837	0.199106	0.328383	0.0921853
0.943722	0.412483	0.196509	0.328203	0.0921371
0.944722	0.409263	0.193467	0.328016	0.0921007
0.945723	0.406218	0.190003	0.327844	0.0920313
0.946723	0.403391	0.186145	0.327657	0.0919733
0.947724	0.40082	0.181925	0.327485	0.0919148
0.948724	0.398539	0.177378	0.327301	0.0918541
0.949725	0.396579	0.172543	0.327124	0.0917888
0.950725	0.394967	0.167461	0.326958	0.0917388
0.951726	0.393723	0.162175	0.326768	0.0916814
0.952726	0.392865	0.156729	0.326592	0.0916364
0.953727	0.392403	0.151171	0.326437	0.0915975
0.954727	0.392344	0.145546	0.326257	0.0915354
0.955728	0.392689	0.139902	0.32607	0.0914905
0.956728	0.393432	0.134285	0.325896	0.0914295
0.957729	0.394566	0.128741	0.32571	0.0913705
0.958729	0.396075	0.123314	0.32552	0.091312
0.95973	0.397941	0.118048	0.325342	0.0912629
0.96073	0.400141	0.112983	0.325153	0.0912048
0.961731	0.402697	0.108353	0.324971	0.0911552
0.962731	0.405543	0.103993	0.324789	0.0910949
0.963732	0.408644	0.0999311	0.324603	0.0910445
0.964732	0.411965	0.0961936	0.324404	0.090986
0.965733	0.415467	0.0928032	0.324219	0.0909067
0.966733	0.419112	0.0897791	0.324041	0.0908544
0.967734	0.422857	0.0871365	0.323853	0.0908032
0.968734	0.426662	0.0848871	0.323664	0.0907544
0.969735	0.430488	0.0830385	0.323479	0.0907003
0.970735	0.434293	0.0815945	0.323287	0.0906275
0.971736	0.43804	0.0805552	0.323109	0.090581
0.972736	0.441694	0.0799169	0.322915	0.0905185
0.973737	0.445219	0.0796722	0.322728	0.0904694
0.974737	0.448586	0.0798105	0.322527	0.090411
0.975738	0.451766	0.0803179	0.322328	0.0903631
0.976738	0.454736	0.0811774	0.322125	0.0902953
0.977739	0.457475	0.0823696	0.321942	0.090241
0.978739	0.459965	0.0838725	0.321757	0.0901915
0.97974	0.462195	0.085662	0.321567	0.0901287
0.98074	0.464154	0.0877124	0.321377	0.0900708
0.981741	0.465909	0.0901325	0.321193	0.0900163
0.982741	0.467399	0.0927548	0.321004	0.0899574
0.983742	0.468624	0.0955473	0.320826	0.0899067
0.984742	0.469584	0.098478	0.32063	0.0898603
0.985743	0.470284	0.101514	0.320443	0.0898149
0.986743	0.470726	0.104624	0.320249	0.0897384
0.987744	0.470918	0.107774	0.320058	0.089669
0.988744	0.470866	0.110934	0.319853	0.0896105
0.989745	0.470578	0.114072	0.319657	0.089563
0.990745	0.470062	0.117159	0.31945	0.0895024
0.991746	0.469326	0.120166	0.319253	0.0894564
0.992746	0.468378	0.123066	0.319054	0.0893981
0.993747	0.467225	0.125832	0.318854	0.0893394
0.994747	0.465873	0.128441	0.318653	0.0892707
0.995748	0.464329	0.13087	0.318456	0.0892051
0.996748	0.462597	0.133099	0.31827	0.0891448
0.997749	0.46068	0.135108	0.318072	0.0890945
0.998749	0.458582	0.136882	0.317868	0.0890406
0.99975	0.456305	0.138405	0.317674	0.0889803
1.00075	0.453847	0.139667	0.317488	0.0889208
1.00175	0.451291	0.140776	0.317277	0.0888463
1.00275	0.448564	0.141605	0.317075	0.088773
1.00375	0.445663	0.142147	0.31687	0.0887125
1.00475	0.442582	0.142396	0.316673	0.0886581
1.00575	0.439315	0.142348	0.316464	0.0885766
1.00675	0.435857	0.142003	0.316266	0.0885192
1.00775	0.4322	0.141361	0.316078	0.0884609
1.00875	0.42834	0.140427	0.315877	0.0884056
1.00975	0.42427	0.139206	0.315672	0.0883554
1.01076	0.419986	0.137705	0.315476	0.0882988
1.01176	0.415486	0.135936	0.315295	0.0882429
1.01276	0.410769	0.133911	0.315093	0.0881796
1.01376	0.405837	0.131644	0.3149	0.0881288
1.01476	0.400694	0.129151	0.314685	0.0880762
1.01576	0.395346	0.126453	0.314466	0.0880204
1.01676	0.389805	0.123569	0.314254	0.0879733
1.01776	0.384082	0.120522	0.314058	0.0879219
1.01876	0.378196	0.117338	0.313861	0.0878521
1.01976	0.372167	0.114041	0.313654	0.0877919
1.02076	0.366017	0.110661	0.313442	0.0877219
1.02176	0.35984	0.107408	0.313244	0.0876547
1.02276	0.353611	0.104126	0.313029	0.0875777
1.02376	0.347358	0.100843	0.312829	0.0875131
1.02476	0.341117	0.0975871	0.312619	0.0874399
1.02576	0.334921	0.0943871	0.312399	0.0873845
1.02676	0.328807	0.0912721	0.312197	0.0873255
1.02776	0.322811	0.0882708	0.31198	0.087267
1.02876	0.31697	0.0854114	0.311758	0.0871901
1.02976	0.311321	0.0827213	0.311551	0.0871193
1.03077	0.305901	0.0802267	0.311342	0.0870496
1.03177	0.300745	0.0779526	0.311139	0.086982
1.03277	0.295887	0.075922	0.310936	0.0869184
1.03377	0.291357	0.0741564	0.310726	0.0868515
1.03477	0.287185	0.0726748	0.310515	0.0867831
1.03577	0.283396	0.071494	0.310309	0.086724
1.03677	0.280012	0.0706284	0.310087	0.0866472
1.03777	0.277054	0.0700896	0.309874	0.0865927
1.03877	0.274534	0.0698865	0.309665	0.0865312
1.03977	0.272462	0.0700253	0.309454	0.0864582
1.04077	0.270846	0.0705093	0.309234	0.0863973
1.04177	0.269764	0.0715255	0.309014	0.0863519
1.04277	0.269141	0.072876	0.308809	0.0863032
1.04377	0.268968	0.0745528	0.308587	0.0862525
1.04477	0.269228	0.0765454	0.308376	0.0861933
1.04577	0.269904	0.0788412	0.308163	0.0861313
1.04677	0.270972	0.0814253	0.307953	0.0860818
1.04777	0.272404	0.0842808	0.307734	0.0860174
1.04877	0.274169	0.0873888	0.30751	0.0859483
1.04977	0.276234	0.090729	0.307286	0.0858669
1.05078	0.278561	0.0942791	0.307073	0.0858064
1.05178	0.281112	0.0980159	0.306866	0.0857437
1.05278	0.283848	0.101915	0.306658	0.0856769
1.05378	0.286728	0.10595	0.306441	0.0856053
1.05478	0.289712	0.110096	0.30623	0.0855411
1.05578	0.292759	0.114326	0.306005	0.0854906
1.05678	0.295831	0.118614	0.305794	0.0854265
1.05778	0.298892	0.122931	0.305573	0.0853602
1.05878	0.301906	0.127252	0.30536	0.0852893
1.05978	0.304842	0.131551	0.305134	0.0851947
1.06078	0.30767	0.135802	0.304931	0.0851292
1.06178	0.310444	0.140148	0.304718	0.0850604
1.06278	0.313069	0.144393	0.3045	0.0850073
1.06378	0.315527	0.14851	0.304284	0.0849383
1.06478	0.317801	0.152475	0.30407	0.0848696
1.06578	0.319882	0.156265	0.303838	0.0848015
1.06678	0.321761	0.159858	0.303622	0.0847381
1.06778	0.323436	0.163235	0.30341	0.0846806
1.06878	0.324906	0.166376	0.303208	0.0846162
1.06978	0.326176	0.169266	0.303013	0.084572
1.07079	0.327252	0.171888	0.302799	0.0845174
1.07179	0.328143	0.17423	0.302586	0.0844339
1.07279	0.328862	0.17628	0.302367	0.0843702
1.07379	0.329423	0.178027	0.30215	0.0843194
1.07479	0.329841	0.179463	0.301916	0.0842522
1.07579	0.330132	0.180582	0.301699	0.0841713
1.07679	0.330314	0.181379	0.30149	0.0841044
1.07779	0.330404	0.18185	0.30127	0.0840451
1.07879	0.330418	0.181994	0.301066	0.0839851
1.07979	0.330372	0.181811	0.300829	0.0839272
1.08079	0.330281	0.181303	0.300611	0.0838588
1.08179	0.330211	0.180628	0.300386	0.0837852
1.08279	0.330127	0.179634	0.300164	0.0837173
1.08379	0.330037	0.178325	0.299944	0.0836571
1.08479	0.329946	0.176706	0.299727	0.0835999
1.08579	0.329853	0.174784	0.299494	0.0835412
1.08679	0.329757	0.172568	0.299256	0.0834729
1.08779	0.329652	0.170068	0.299034	0.0834079
1.08879	0.329532	0.167293	0.298821	0.0833502
1.08979	0.329384	0.164258	0.298586	0.0832815
1.0908	0.329195	0.160975	0.298359	0.0832163
1.0918	0.328948	0.157459	0.298142	0.0831533
1.0928	0.328627	0.153726	0.297927	0.0831068
1.0938	0.32821	0.149793	0.297711	0.083048
1.0948	0.327679	0.145677	0.297488	0.08298
1.0958	0.32701	0.141398	0.297264	0.0829182
1.0968	0.326184	0.136974	0.297065	0.0828482
1.0978	0.32518	0.132426	0.296859	0.0827879
1.0988	0.323976	0.127773	0.296655	0.0827215
1.0998	0.322556	0.123038	0.296428	0.0826718
1.1008	0.320903	0.118242	0.29621	0.0825787
1.1018	0.319056	0.113569	0.296	0.0825075
1.1028	0.316956	0.108875	0.295786	0.0824435
1.1038	0.314592	0.10418	0.295566	0.0823874
1.1048	0.311959	0.0995007	0.295345	0.082326
1.1058	0.309057	0.0948562	0.295115	0.0822497
1.1068	0.305886	0.0902635	0.294905	0.0821745
1.1078	0.302453	0.0857394	0.294685	0.0820933
1.1088	0.298769	0.0812998	0.294446	0.0820309
1.1098	0.294848	0.0769597	0.294215	0.0819556
1.11081	0.290708	0.0727333	0.294002	0.0818987
1.11181	0.286373	0.0686332	0.293788	0.0818242
1.11281	0.281868	0.0646714	0.293573	0.0817524
1.11381	0.277223	0.0608582	0.293346	0.0816997
1.11481	0.272471	0.0572029	0.293123	0.0816198
1.11581	0.267647	0.0537133	0.292908	0.081556
1.11681	0.262789	0.0503961	0.292677	0.0814834
1.11781	0.257937	0.0472565	0.292441	0.0814348
1.11881	0.253131	0.0442986	0.292218	0.0813759
1.11981	0.248411	0.0415251	0.292005	0.0813017
1.12081	0.243818	0.0389378	0.291775	0.0812266
1.12181	0.239473	0.0367079	0.291562	0.0811482
1.12281	0.235339	0.0346649	0.291321	0.0810673
1.12381	0.231451	0.0328041	0.291073	0.0809713
1.12481	0.22784	0.0311198	0.290807	0.0808895
1.12581	0.224536	0.0296052	0.290537	0.0808151
1.12681	0.221563	0.0282529	0.290264	0.0807327
1.12781	0.218941	0.0270548	0.290003	0.0806424
1.12881	0.216686	0.0260022	0.289739	0.0805568
1.12981	0.214806	0.0250864	0.289477	0.0804718
1.13082	0.213308	0.0242982	0.289219	0.0803922
1.13182	0.212189	0.0236287	0.288934	0.0803067
1.13282	0.211443	0.0230691	0.288664	0.0802261
1.13382	0.211058	0.0226113	0.288405	0.0801406
1.13482	0.211014	0.0222476	0.288132	0.0800582
1.13582	0.211289	0.0219712	0.28787	0.0799721
1.13682	0.211854	0.0217766	0.287634	0.0799003
1.13782	0.212675	0.0216592	0.287375	0.0798231
1.13882	0.213713	0.0216161	0.28711	0.0797426
1.13982	0.214927	0.0216458	0.286872	0.0796621
1.14082	0.216271	0.0217486	0.286611	0.0795677
1.14182	0.2178	0.0220713	0.286354	0.0794981
1.14282	0.219365	0.0224733	0.286097	0.0794328
1.14382	0.220912	0.0229579	0.285829	0.0793618
1.14482	0.222386	0.0235298	0.285587	0.0792963
1.14582	0.22373	0.0241957	0.285333	0.0792264
1.14682	0.224888	0.024964	0.285068	0.079163
1.14782	0.225807	0.0258448	0.284817	0.0790982
1.14882	0.226433	0.0268495	0.284564	0.0790245
1.14982	0.226718	0.027991	0.284315	0.078956
1.15083	0.226615	0.0292833	0.284066	0.0788791
1.15183	0.226082	0.0307416	0.283812	0.0787924
1.15283	0.225083	0.0323813	0.283561	0.0787223
1.15383	0.223586	0.0342187	0.283307	0.07865
1.15483	0.221565	0.03627	0.28306	0.0785922
1.15583	0.219003	0.0385512	0.282808	0.078523
1.15683	0.215887	0.0410778	0.282548	0.0784459
1.15783	0.212211	0.0438643	0.282285	0.0783679
1.15883	0.207981	0.0469239	0.282024	0.0783022
1.15983	0.203204	0.0502682	0.281756	0.078222
1.16083	0.1979	0.0539067	0.281507	0.0781386
1.16183	0.192201	0.0579962	0.281243	0.0780647
1.16283	0.186037	0.0623878	0.280973	0.0779887
1.16383	0.179445	0.06708	0.280723	0.0779228
1.16483	0.172466	0.0720677	0.28046	0.0778458
1.16583	0.165151	0.0773421	0.280211	0.0777864
1.16683	0.157551	0.0828902	0.279947	0.0777243
1.16783	0.149725	0.088695	0.279699	0.0776589
1.16883	0.141735	0.0947349	0.279457	0.0775775
1.16983	0.133644	0.100984	0.279213	0.077499
1.17084	0.125519	0.107412	0.278947	0.07742
1.17184	0.117427	0.113984	0.278711	0.0773304
1.17284	0.109438	0.120661	0.278459	0.0772582
1.17384	0.101618	0.1274	0.278201	0.0771786
1.17484	0.0940353	0.134154	0.277957	0.0771137
1.17584	0.0867537	0.140873	0.277692	0.077043
1.17684	0.0798352	0.147505	0.27742	0.076965
1.17784	0.0733384	0.153994	0.277169	0.0768896
1.17884	0.0673173	0.160284	0.276911	0.0768341
1.17984	0.0618212	0.166316	0.27667	0.0767606
1.18084	0.0568937	0.172035	0.276426	0.0766871
1.18184	0.0526589	0.17753	0.27617	0.0766246
1.18284	0.0490676	0.182593	0.275917	0.0765569
1.18384	0.0461422	0.187167	0.27566	0.0764817
1.18484	0.0438978	0.191201	0.275395	0.0764166
1.18584	0.042342	0.194645	0.275157	0.076345
1.18684	0.0414747	0.197454	0.274919	0.0762631
1.18784	0.0412884	0.199591	0.274667	0.0761923
1.18884	0.0417682	0.201023	0.274413	0.0761242
1.18984	0.042892	0.201724	0.274171	0.0760554
1.19085	0.0446313	0.201676	0.273929	0.0759785
1.19185	0.0469512	0.20087	0.273679	0.0759076
1.19285	0.0498109	0.199303	0.273428	0.0758372
1.19385	0.0531649	0.196983	0.273168	0.0757733
1.19485	0.0569633	0.193926	0.27292	0.0756987
1.19585	0.0611523	0.190155	0.272668	0.075632
1.19685	0.0656755	0.185704	0.27242	0.075562
1.19785	0.0704747	0.180615	0.272183	0.0754766
1.19885	0.0754902	0.174937	0.271925	0.0754117
1.19985	0.0806623	0.16873	0.271675	0.0753514
1.20085	0.0859318	0.162057	0.271417	0.0752746
1.20185	0.0913172	0.155146	0.271159	0.0751968
1.20285	0.0966908	0.147915	0.270917	0.075139
1.20385	0.101998	0.140445	0.270674	0.0750546
1.20485	0.107188	0.132819	0.270415	0.0749908
1.20585	0.112214	0.12512	0.270162	0.0749242
1.20685	0.117033	0.117436	0.269919	0.0748583
1.20785	0.121609	0.109852	0.269689	0.074784
1.20885	0.125909	0.102456	0.269452	0.0747145
1.20985	0.129908	0.0953287	0.269226	0.0746506
1.21086	0.133587	0.0885519	0.268976	0.0745644
1.21186	0.136931	0.0822006	0.268737	0.074493
1.21286	0.139934	0.0763449	0.268493	0.074424
1.21386	0.142595	0.0710481	0.268244	0.0743486
1.21486	0.14492	0.0663662	0.268009	0.0742769
1.21586	0.146919	0.0623469	0.267758	0.074201
1.21686	0.14861	0.059029	0.267513	0.0741279
1.21786	0.150015	0.0564419	0.26726	0.0740487
1.21886	0.15116	0.054605	0.267032	0.0739892
1.21986	0.152076	0.053528	0.266789	0.073929
1.22086	0.152797	0.0532099	0.266539	0.073862
1.22186	0.153459	0.0537845	0.266302	0.073798
1.22286	0.154005	0.0550826	0.26606	0.0737261
1.22386	0.154471	0.0570714	0.265809	0.0736565
1.22486	0.154896	0.0597091	0.265562	0.0735815
1.22586	0.155318	0.0629457	0.265315	0.0735175
1.22686	0.155773	0.0667233	0.265075	0.0734454
1.22786	0.156296	0.0709777	0.26485	0.0733764
1.22886	0.156917	0.0756386	0.264608	0.0733135
1.22986	0.157665	0.0806312	0.264371	0.0732464
1.23087	0.158566	0.0858772	0.264116	0.073175
1.23187	0.159638	0.0912958	0.263878	0.0730902
1.23287	0.160899	0.096805	0.263636	0.0730282
1.23387	0.162358	0.102323	0.263397	0.0729477
1.23487	0.164022	0.10777	0.263154	0.0728751
1.23587	0.16589	0.113067	0.26292	0.0728172
1.23687	0.16796	0.11814	0.262683	0.0727507
1.23787	0.17022	0.122919	0.262437	0.0726767
1.23887	0.172657	0.127342	0.262205	0.0726076
1.23987	0.175252	0.13135	0.261959	0.0725383
1.24087	0.177983	0.134894	0.261722	0.0724567
1.24187	0.180939	0.138074	0.261479	0.0723976
1.24287	0.183976	0.140711	0.261226	0.0723326
1.24387	0.187059	0.142778	0.260974	0.072253
1.24487	0.190155	0.144259	0.260744	0.072179
1.24587	0.193227	0.145147	0.260515	0.0721212
1.24687	0.196238	0.145446	0.260282	0.0720338
1.24787	0.199154	0.145168	0.260053	0.0719486
1.24887	0.201938	0.144334	0.259812	0.0718922
1.24987	0.20456	0.142974	0.25956	0.0718274
1.25088	0.206989	0.141126	0.259323	0.0717398
1.25188	0.209198	0.138833	0.259098	0.0716574
1.25288	0.211166	0.136148	0.258857	0.0715927
1.25388	0.212875	0.133127	0.258633	0.0715289
1.25488	0.214313	0.12983	0.258387	0.071469
1.25588	0.215471	0.12632	0.258163	0.0713983
1.25688	0.216348	0.122665	0.257912	0.0713508
1.25788	0.21695	0.118929	0.257678	0.071271
1.25888	0.217285	0.115181	0.257448	0.0711917
1.25988	0.217371	0.111484	0.257223	0.0710982
1.26088	0.217228	0.107904	0.257002	0.0710256
1.26188	0.217003	0.104639	0.256771	0.0709515
1.26288	0.21661	0.1016	0.25653	0.0708965
1.26388	0.216085	0.0988363	0.256302	0.0708335
1.26488	0.215465	0.0963877	0.25607	0.0707568
1.26588	0.214792	0.094289	0.255825	0.0706807
1.26688	0.214108	0.0925674	0.255583	0.0706019
1.26788	0.213458	0.0912424	0.255331	0.0705337
1.26888	0.212887	0.0903252	0.255093	0.0704696
1.26988	0.212441	0.0898189	0.254873	0.070409
1.27089	0.212164	0.0897181	0.254643	0.0703429
1.27189	0.212096	0.0900093	0.254414	0.0702698
1.27289	0.212279	0.0906709	0.254186	0.0702014
1.27389	0.212746	0.0916738	0.253972	0.070109
1.27489	0.21353	0.092982	0.253716	0.0700514
1.27589	0.214657	0.0945528	0.253482	0.0699918
1.27689	0.216147	0.0963379	0.253257	0.0699086
1.27789	0.218015	0.0982844	0.253032	0.0698474
1.27889	0.220268	0.100335	0.252801	0.0697785
1.27989	0.222908	0.10243	0.252567	0.0697021
1.28089	0.22593	0.104509	0.252347	0.0696422
1.28189	0.22943	0.106632	0.252123	0.0695808
1.28289	0.233281	0.108611	0.251899	0.0695061
1.28389	0.237453	0.110383	0.251664	0.069451
1.28489	0.241911	0.111888	0.251433	0.0693914
1.28589	0.246613	0.113068	0.251205	0.0693265
1.28689	0.251512	0.113873	0.250974	0.069254
1.28789	0.256553	0.114256	0.250741	0.0691873
1.28889	0.261681	0.114176	0.250503	0.0691078
1.28989	0.266834	0.113601	0.250275	0.0690333
1.2909	0.271948	0.112505	0.250053	0.0689482
1.2919	0.276958	0.11087	0.249817	0.0688777
1.2929	0.281798	0.108689	0.249592	0.0688051
1.2939	0.2864	0.105961	0.249362	0.0687405
1.2949	0.290702	0.102694	0.249124	0.0686668
1.2959	0.294638	0.0989078	0.248906	0.0686076
1.2969	0.298151	0.0946277	0.248675	0.0685439
1.2979	0.301184	0.0898884	0.248443	0.0684721
1.2989	0.303686	0.0847328	0.248212	0.0684052
1.2999	0.305613	0.0792105	0.247975	0.0683412
1.3009	0.306926	0.073378	0.247756	0.0682739
1.3019	0.307631	0.0673687	0.247535	0.0682009
1.3029	0.30766	0.0611668	0.24732	0.0681321
1.3039	0.306997	0.0548426	0.247085	0.0680721
1.3049	0.305633	0.0484694	0.246843	0.0680033
1.3059	0.303569	0.0421227	0.246618	0.0679507
1.3069	0.300812	0.0358788	0.246384	0.0678872
1.3079	0.29738	0.0298136	0.246161	0.0678302
1.3089	0.293296	0.0240014	0.245941	0.0677502
1.3099	0.288593	0.018514	0.245729	0.0676864
1.31091	0.283309	0.0134188	0.245504	0.0676208
1.31191	0.277489	0.00877857	0.245287	0.0675522
1.31291	0.271183	0.00464981	0.245068	0.0674773
1.31391	0.264447	0.00108217	0.244867	0.0674085
1.31491	0.257339	-0.00188244	0.244638	0.0673392
1.31591	0.24992	-0.00421049	0.24441	0.0672662
1.31691	0.242255	-0.00587731	0.244191	0.0671922
1.31791	0.234408	-0.00686744	0.243968	0.0671403
1.31891	0.226443	-0.0071748	0.243752	0.067079
1.31991	0.218424	-0.00680267	0.243544	0.0670258
1.32091	0.210414	-0.00576356	0.24331	0.0669468
1.32191	0.202522	-0.00399421	0.243093	0.0668911
1.32291	0.194747	-0.00162263	0.242864	0.0668258
1.32391	0.187139	0.00131287	0.242638	0.0667583
1.32491	0.179747	0.00476761	0.242419	0.0667028
1.32591	0.172614	0.0086913	0.242195	0.0666368
1.32691	0.165778	0.0130291	0.241994	0.0665573
1.32791	0.159272	0.0177225	0.241785	0.0664988
1.32891	0.153122	0.0227105	0.241568	0.066438
1.32991	0.14735	0.0279307	0.241351	0.0663722
1.33092	0.141972	0.0333205	0.241116	0.0663216
1.33192	0.136998	0.038818	0.240888	0.0662603
1.33292	0.132433	0.0443632	0.240675	0.0662014
1.33392	0.128276	0.049899	0.24047	0.0661467
1.33492	0.124523	0.0553723	0.240255	0.0660876
1.33592	0.121164	0.0607347	0.240038	0.0660056
1.33692	0.118186	0.0659433	0.239829	0.0659497
1.33792	0.115572	0.0709612	0.239612	0.0658937
1.33892	0.113304	0.0757584	0.239397	0.0658288
1.33992	0.11136	0.0803115	0.239189	0.0657486
1.34092	0.109718	0.0846047	0.238975	0.0656739
1.34192	0.108409	0.0887165	0.238745	0.0656043
1.34292	0.107344	0.0925435	0.238544	0.0655358
1.34392	0.1065	0.09609	0.23833	0.0654804
1.34492	0.105853	0.099367	0.238119	0.0654314
1.34592	0.105381	0.102392	0.237906	0.0653568
1.34692	0.105065	0.105188	0.237679	0.0652934
1.34792	0.104886	0.107782	0.237442	0.0652367
1.34892	0.10483	0.110205	0.237237	0.065171
1.34992	0.104883	0.112492	0.237031	0.065105
1.35093	0.105036	0.114677	0.236834	0.0650332
1.35193	0.105281	0.116797	0.236605	0.0649685
1.35293	0.105614	0.118885	0.236385	0.0648947
1.35393	0.106031	0.120975	0.236169	0.0648291
1.35493	0.106534	0.123097	0.235945	0.0647584
1.35593	0.107124	0.125275	0.235746	0.0646856
1.35693	0.107805	0.127532	0.235522	0.0646294
1.35793	0.108583	0.129883	0.235307	0.0645721
1.35893	0.109465	0.132337	0.235097	0.0645233
1.35993	0.110459	0.134897	0.234868	0.0644737
1.36093	0.111572	0.13756	0.234655	0.064401
1.36193	0.112873	0.140395	0.234442	0.0643266
1.36293	0.114303	0.14329	0.234246	0.0642636
1.36393	0.115868	0.146221	0.234018	0.0642079
1.36493	0.117577	0.149157	0.233798	0.0641556
1.36593	0.119436	0.152062	0.233576	0.0641046
1.36693	0.121452	0.154898	0.233373	0.0640339
1.36793	0.12363	0.157621	0.233179	0.0639911
1.36893	0.125972	0.160187	0.232977	0.0639248
1.36993	0.128482	0.162549	0.232743	0.0638565
1.37094	0.13116	0.164661	0.232528	0.0637932
1.37194	0.134004	0.166478	0.232313	0.0637379
1.37294	0.137011	0.167955	0.232094	0.0636774
1.37394	0.140176	0.169052	0.231894	0.0636229
1.37494	0.143492	0.169735	0.231676	0.0635715
1.37594	0.146949	0.169972	0.231457	0.0635095
1.37694	0.150537	0.169739	0.231253	0.0634325
1.37794	0.154243	0.16902	0.231043	0.0633653
1.37894	0.158051	0.167805	0.23085	0.0633002
1.37994	0.161947	0.166093	0.230635	0.0632451
1.38094	0.16591	0.163892	0.230423	0.0631922
1.38194	0.170007	0.161281	0.230215	0.0631227
1.38294	0.174119	0.158212	0.23001	0.0630687
1.38394	0.178225	0.15472	0.229801	0.063007
1.38494	0.182302	0.150846	0.229597	0.0629514
1.38594	0.186327	0.146641	0.229394	0.062888
1.38694	0.190278	0.142161	0.229176	0.0628292
1.38794	0.194133	0.13747	0.228956	0.0627687
1.38894	0.197867	0.132637	0.228728	0.0627092
1.38994	0.20146	0.127733	0.228512	0.0626433
1.39095	0.204889	0.122835	0.228315	0.06258
1.39195	0.208132	0.118018	0.228106	0.0625191
1.39295	0.211169	0.113359	0.227903	0.0624652
1.39395	0.213979	0.108932	0.227694	0.0623971
1.39495	0.216544	0.104808	0.227493	0.0623511
1.39595	0.218846	0.101055	0.227286	0.0622922
1.39695	0.220867	0.0977357	0.227066	0.0622057
1.39795	0.222592	0.0949039	0.226863	0.0621316
1.39895	0.224007	0.0926076	0.22666	0.0620774
1.39995	0.225101	0.0908858	0.22645	0.0620242
1.40095	0.225865	0.0897688	0.226252	0.0619821
1.40195	0.226367	0.0893406	0.226044	0.0619187
1.40295	0.226514	0.0895382	0.225853	0.0618612
1.40395	0.226304	0.0903619	0.225647	0.0618015
1.40495	0.225737	0.091803	0.225438	0.0617562
1.40595	0.224819	0.0938436	0.225238	0.061687
1.40695	0.223559	0.0964576	0.225021	0.0616325
1.40795	0.22197	0.0996111	0.224821	0.0615683
1.40895	0.220069	0.103263	0.224603	0.0615168
1.40995	0.217879	0.107366	0.224393	0.061465
1.41096	0.215424	0.111869	0.224169	0.0614124
1.41196	0.212733	0.116715	0.223979	0.0613488
1.41296	0.209841	0.121845	0.223782	0.0612817
1.41396	0.206782	0.127198	0.223553	0.0612016
1.41496	0.203597	0.132715	0.223346	0.0611446
1.41596	0.200327	0.138334	0.223131	0.0610743
1.41696	0.197016	0.143996	0.222908	0.0610243
1.41796	0.19371	0.149647	0.222695	0.0609748
1.41896	0.190454	0.155232	0.222482	0.0609248
1.41996	0.187295	0.160704	0.222279	0.0608584
1.42096	0.184279	0.16602	0.222079	0.0608042
1.42196	0.181516	0.171224	0.22188	0.0607342
1.42296	0.17897	0.176188	0.221686	0.0606701
1.42396	0.176681	0.180886	0.221466	0.0605948
1.42496	0.174684	0.185298	0.221245	0.06054
1.42596	0.173007	0.189407	0.22105	0.0604961
1.42696	0.171678	0.193206	0.220853	0.0604344
1.42796	0.170715	0.196691	0.220645	0.0603696
1.42896	0.170133	0.199863	0.220424	0.0603031
1.42996	0.169936	0.202727	0.220226	0.060246
1.43097	0.170125	0.205291	0.220009	0.0601865
1.43197	0.170688	0.207566	0.21981	0.0601291
1.43297	0.171609	0.209561	0.219611	0.0600707
1.43397	0.172863	0.21129	0.219413	0.0600041
1.43497	0.174415	0.212764	0.219202	0.0599395
1.43597	0.176224	0.213993	0.219002	0.0598808
1.43697	0.17824	0.214987	0.218797	0.059826
1.43797	0.18041	0.21575	0.218595	0.059773
1.43897	0.18267	0.216287	0.218405	0.0597191
1.43997	0.184954	0.216599	0.218194	0.0596542
1.44097	0.187193	0.216682	0.217981	0.059595
1.44197	0.189375	0.216601	0.217793	0.0595446
1.44297	0.191354	0.216267	0.217588	0.0594929
1.44397	0.193056	0.215671	0.217388	0.0594407
1.44497	0.194409	0.214798	0.21718	0.0593745
1.44597	0.195344	0.213637	0.216971	0.0593038
1.44697	0.1958	0.212175	0.216778	0.0592241
1.44797	0.195719	0.210399	0.216581	0.0591742
1.44897	0.195055	0.208301	0.216383	0.0591178
1.44997	0.193771	0.205874	0.216192	0.0590663
1.45098	0.191838	0.203114	0.215992	0.0590219
1.45198	0.189243	0.200023	0.21581	0.0589636
1.45298	0.185985	0.19661	0.215606	0.0589055
1.45398	0.182076	0.192888	0.215397	0.058847
1.45498	0.177542	0.18888	0.215218	0.0587962
1.45598	0.172427	0.184616	0.215021	0.0587384
1.45698	0.166785	0.180134	0.214826	0.0586803
1.45798	0.160687	0.17548	0.214624	0.0586228
1.45898	0.154217	0.17071	0.214427	0.0585568
1.45998	0.147473	0.16589	0.21423	0.0584901
1.46098	0.140564	0.161091	0.214039	0.0584301
1.46198	0.133665	0.156466	0.21383	0.0583626
1.46298	0.126839	0.152018	0.213638	0.0583098
1.46398	0.120224	0.147838	0.213452	0.0582524
1.46498	0.113958	0.144025	0.213251	0.0582036
1.46598	0.108187	0.140678	0.213069	0.0581414
1.46698	0.103055	0.137901	0.21287	0.0580867
1.46798	0.098705	0.135796	0.212667	0.058032
1.46898	0.0952777	0.134465	0.212487	0.057979
1.46998	0.0929058	0.134005	0.212305	0.0579264
1.47099	0.0917135	0.134508	0.212111	0.0578706
1.47199	0.0918137	0.136059	0.211926	0.0578121
1.47299	0.0933062	0.138734	0.211729	0.0577783
1.47399	0.0962749	0.142596	0.211538	0.057714
1.47499	0.100787	0.147698	0.211341	0.0576539
1.47599	0.106889	0.154076	0.211148	0.0575868
1.47699	0.114611	0.161752	0.210959	0.0575283
1.47799	0.123958	0.170733	0.210775	0.0574729
1.47899	0.134916	0.181007	0.210577	0.0574081
1.47999	0.147447	0.192544	0.21038	0.0573602
1.48099	0.161494	0.205299	0.210192	0.0573056
1.48199	0.177029	0.21928	0.210012	0.0572596
1.48299	0.193892	0.234322	0.209828	0.0572078
1.48399	0.211961	0.250327	0.209641	0.0571429
1.48499	0.2311	0.267184	0.209453	0.0570879
1.48599	0.251157	0.284768	0.209261	0.0570441
1.48699	0.271966	0.302944	0.209052	0.0569912
1.48799	0.293351	0.321566	0.208873	0.0569388
1.48899	0.315127	0.340482	0.208678	0.0568845
1.48999	0.337105	0.359534	0.208485	0.0568393
1.491	0.359091	0.378563	0.208292	0.0567894
1.492	0.380893	0.397408	0.208115	0.0567351
1.493	0.402322	0.41591	0.207919	0.0566761
1.494	0.423193	0.433916	0.207732	0.0566231
1.495	0.443332	0.451278	0.207533	0.0565535
1.496	0.462576	0.46786	0.207332	0.0565036
1.497	0.480774	0.483534	0.207146	0.0564479
1.498	0.497792	0.498187	0.206962	0.0563935
1.499	0.513512	0.51172	0.206782	0.0563474
[truncated: 1 more rows]
