# Supplementary material for: Evidence accumulation relates to perceptual consciousness and monitoring
Source: Nat Commun. 2021 May 31;12:3261. doi: 10.1038/s41467-021-23540-y (PMC8166835; doi:10.1038/s41467-021-23540-y)
Supplement: Supplementary file 4 — Source Data [file 41467_2021_23540_MOESM4_ESM.zip › Supplementary Data/SFig.5_15.xls]

## Sheet: Sheet1
t	erphit	erpmiss	simhit	simmiss
-0.5	-0.201844	-0.115634	-0.0371339	-0.0299016
-0.498999	-0.201467	-0.113612	-0.0373959	-0.0299553
-0.497999	-0.200477	-0.11021	-0.0370306	-0.0300128
-0.496998	-0.198921	-0.105428	-0.0366528	-0.0303994
-0.495998	-0.196851	-0.0992824	-0.0367894	-0.0306677
-0.494997	-0.194318	-0.0917995	-0.0366517	-0.0308912
-0.493997	-0.191379	-0.0830212	-0.0363138	-0.0311799
-0.492996	-0.18809	-0.073002	-0.0358222	-0.0313088
-0.491996	-0.184507	-0.061809	-0.035713	-0.0310736
-0.490995	-0.180687	-0.0495213	-0.035991	-0.0314881
-0.489995	-0.176685	-0.0362289	-0.035985	-0.0314013
-0.488994	-0.172555	-0.0220323	-0.035799	-0.0311219
-0.487994	-0.168347	-0.00704038	-0.0356927	-0.030834
-0.486993	-0.16411	0.00862995	-0.0352688	-0.0305903
-0.485993	-0.159888	0.0248557	-0.0351614	-0.0307484
-0.484992	-0.15572	0.0415093	-0.0346507	-0.0304282
-0.483992	-0.151642	0.0584597	-0.0346465	-0.0303052
-0.482991	-0.147685	0.0755744	-0.0346419	-0.0307206
-0.481991	-0.143874	0.0927211	-0.0344874	-0.0304966
-0.48099	-0.140229	0.109769	-0.0341193	-0.0301654
-0.47999	-0.136765	0.12659	-0.0336617	-0.0305398
-0.478989	-0.133198	0.143297	-0.0336925	-0.0304502
-0.477989	-0.129838	0.159539	-0.0334709	-0.0304207
-0.476988	-0.126688	0.175201	-0.0332771	-0.0301169
-0.475988	-0.123747	0.190176	-0.0332292	-0.0304798
-0.474987	-0.121009	0.204369	-0.0330872	-0.0309092
-0.473987	-0.118463	0.217692	-0.0333141	-0.0305785
-0.472986	-0.116094	0.230069	-0.0333258	-0.0304722
-0.471986	-0.113885	0.241437	-0.033231	-0.0301715
-0.470985	-0.111816	0.251742	-0.0326441	-0.0297534
-0.469985	-0.109864	0.260944	-0.0324667	-0.0293568
-0.468984	-0.108006	0.269015	-0.0319438	-0.0291607
-0.467984	-0.106217	0.275939	-0.032286	-0.0292487
-0.466983	-0.104473	0.281711	-0.0317755	-0.0289938
-0.465983	-0.102749	0.286339	-0.0314098	-0.0290959
-0.464982	-0.101022	0.28984	-0.0311277	-0.0285269
-0.463982	-0.0992694	0.292241	-0.0312904	-0.0284997
-0.462981	-0.0974721	0.293581	-0.0312817	-0.0284152
-0.461981	-0.0956119	0.293905	-0.0313705	-0.0281156
-0.46098	-0.0936735	0.293265	-0.0309455	-0.028157
-0.45998	-0.0916443	0.29172	-0.0311484	-0.02792
-0.458979	-0.089225	0.289536	-0.0310251	-0.0283567
-0.457979	-0.0867032	0.286581	-0.0315904	-0.028457
-0.456978	-0.0840805	0.28292	-0.0312776	-0.0281008
-0.455978	-0.0813618	0.278622	-0.0310319	-0.0282661
-0.454977	-0.078555	0.273754	-0.031413	-0.0281547
-0.453977	-0.0756707	0.268382	-0.0314246	-0.0275971
-0.452976	-0.0727221	0.262571	-0.0315706	-0.0269502
-0.451976	-0.0697247	0.256381	-0.0311801	-0.0267289
-0.450975	-0.066696	0.249871	-0.0314656	-0.0264277
-0.449975	-0.063655	0.243091	-0.0311972	-0.0261508
-0.448974	-0.0606217	0.236089	-0.0311598	-0.0265755
-0.447974	-0.0576171	0.228905	-0.0313113	-0.0264534
-0.446973	-0.0546623	0.221574	-0.0307814	-0.0262502
-0.445973	-0.0517782	0.214122	-0.0302903	-0.0257819
-0.444972	-0.0489849	0.206572	-0.0298891	-0.025677
-0.443972	-0.0463016	0.198939	-0.0297812	-0.0253424
-0.442971	-0.0437459	0.191229	-0.0295047	-0.0255674
-0.441971	-0.0413337	0.183446	-0.0293368	-0.0253086
-0.44097	-0.0390783	0.175586	-0.0296944	-0.0250133
-0.43997	-0.036991	0.167641	-0.0295694	-0.0251574
-0.438969	-0.0347979	0.159776	-0.0294102	-0.0248531
-0.437969	-0.0327838	0.151796	-0.0293998	-0.0247611
-0.436968	-0.0309569	0.143679	-0.0293718	-0.0247574
-0.435968	-0.0293233	0.1354	-0.0296676	-0.0244032
-0.434967	-0.0278862	0.126934	-0.0291198	-0.0246073
-0.433967	-0.0266466	0.118255	-0.028986	-0.0248842
-0.432966	-0.0256031	0.109339	-0.028534	-0.0248366
-0.431966	-0.0247525	0.100162	-0.028887	-0.0249673
-0.430965	-0.0240891	0.0907055	-0.0285345	-0.0251957
-0.429965	-0.0236059	0.0809512	-0.0283695	-0.0249329
-0.428964	-0.023294	0.070887	-0.0280388	-0.025256
-0.427964	-0.0231433	0.0605055	-0.027856	-0.025567
-0.426963	-0.0231426	0.0498048	-0.02766	-0.0254157
-0.425963	-0.0232794	0.0387895	-0.0281062	-0.0255002
-0.424962	-0.023541	0.0274705	-0.0277759	-0.025368
-0.423962	-0.0239135	0.0158662	-0.0274202	-0.0253458
-0.422961	-0.0243831	0.00400176	-0.0269407	-0.0254068
-0.421961	-0.0249354	-0.00809004	-0.026787	-0.0254752
-0.42096	-0.0255559	-0.0203694	-0.0266911	-0.025248
-0.41996	-0.02623	-0.0327893	-0.0268122	-0.0244625
-0.418959	-0.0266921	-0.0450663	-0.026501	-0.0246376
-0.417959	-0.0271823	-0.0573675	-0.0266264	-0.0242558
-0.416958	-0.0276906	-0.0696319	-0.0264953	-0.0241365
-0.415958	-0.0282068	-0.0817939	-0.026508	-0.0243642
-0.414957	-0.0287208	-0.0937838	-0.0261325	-0.024832
-0.413957	-0.0292228	-0.105529	-0.0265905	-0.0250146
-0.412956	-0.0297025	-0.116956	-0.026138	-0.024693
-0.411956	-0.0301497	-0.127987	-0.0260997	-0.0244787
-0.410955	-0.0305542	-0.138547	-0.0262895	-0.0246575
-0.409955	-0.0309053	-0.148561	-0.0261657	-0.0247848
-0.408954	-0.0311921	-0.157956	-0.0261387	-0.0245151
-0.407954	-0.0314035	-0.166661	-0.0259279	-0.0242756
-0.406953	-0.0315276	-0.174609	-0.0260973	-0.0243007
-0.405953	-0.0315526	-0.181739	-0.0262935	-0.0243538
-0.404952	-0.0314658	-0.187994	-0.0261539	-0.0246326
-0.403952	-0.0312545	-0.193324	-0.025785	-0.024765
-0.402951	-0.0309056	-0.197686	-0.0256406	-0.0245009
-0.401951	-0.0304055	-0.201046	-0.0261202	-0.0241445
-0.40095	-0.0297411	-0.203376	-0.0266692	-0.0241745
-0.39995	-0.0288988	-0.204659	-0.0265325	-0.0246236
-0.398949	-0.0276458	-0.204593	-0.0262263	-0.024923
-0.397949	-0.0262005	-0.203472	-0.0258877	-0.0248433
-0.396948	-0.0245551	-0.20131	-0.0257589	-0.0246394
-0.395948	-0.0227028	-0.198131	-0.0255548	-0.0242584
-0.394947	-0.0206379	-0.19397	-0.0257693	-0.0239886
-0.393947	-0.0183567	-0.188869	-0.0258059	-0.0238772
-0.392946	-0.0158578	-0.182882	-0.0258373	-0.0233029
-0.391946	-0.0131422	-0.176067	-0.0258089	-0.0237728
-0.390945	-0.0102142	-0.168493	-0.025146	-0.0235934
-0.389945	-0.00708139	-0.160234	-0.0252742	-0.0233044
-0.388944	-0.0037553	-0.15137	-0.0250586	-0.0229895
-0.387944	-0.000251587	-0.141987	-0.0249228	-0.0227932
-0.386943	0.00340967	-0.132175	-0.0247961	-0.0228982
-0.385943	0.00720382	-0.122024	-0.0245884	-0.0223829
-0.384942	0.0111015	-0.11163	-0.0244143	-0.0223231
-0.383942	0.0150686	-0.101086	-0.0240828	-0.0213776
-0.382941	0.0190664	-0.0904864	-0.024092	-0.0213076
-0.381941	0.0230516	-0.0799233	-0.0246359	-0.0216059
-0.38094	0.0269769	-0.0694855	-0.0241003	-0.0216989
-0.37994	0.0307909	-0.059258	-0.024076	-0.0219278
-0.378939	0.0347012	-0.0490858	-0.0239848	-0.0225427
-0.377939	0.0383801	-0.0392762	-0.0242289	-0.0219758
-0.376938	0.0417635	-0.0299008	-0.0236454	-0.0217817
-0.375938	0.0447861	-0.0210236	-0.0238247	-0.0215856
-0.374937	0.0473818	-0.0127006	-0.0237144	-0.0216142
-0.373937	0.0494851	-0.00497886	-0.0234404	-0.0215464
-0.372936	0.0510317	0.00210338	-0.0234502	-0.0214552
-0.371936	0.0519596	0.00851748	-0.0229864	-0.0216548
-0.370935	0.0522097	0.0142444	-0.0230943	-0.0216117
-0.369935	0.0517274	0.0192746	-0.0228918	-0.0217453
-0.368934	0.050463	0.0236085	-0.0227192	-0.0212941
-0.367934	0.0483733	0.0272556	-0.0229808	-0.020854
-0.366933	0.0454219	0.0302345	-0.0226324	-0.0206672
-0.365933	0.0415803	0.0325725	-0.0225951	-0.0201242
-0.364932	0.0368291	0.0343049	-0.02258	-0.0202624
-0.363932	0.0311581	0.0354744	-0.0229275	-0.0197817
-0.362931	0.0245674	0.0361303	-0.0223704	-0.0198155
-0.361931	0.0170677	0.0363275	-0.0220918	-0.019354
-0.36093	0.00868066	0.0361259	-0.0219609	-0.0190674
-0.35993	-0.000560771	0.0355891	-0.0215813	-0.0186871
-0.358929	-0.0103006	0.0349696	-0.0217483	-0.0181297
-0.357929	-0.0207978	0.0341541	-0.0219101	-0.0183124
-0.356928	-0.0319915	0.0332074	-0.0217008	-0.0177709
-0.355928	-0.0438107	0.0321937	-0.0215148	-0.0177452
-0.354927	-0.0561745	0.0311751	-0.0217483	-0.0177299
-0.353927	-0.0689928	0.030211	-0.0214651	-0.0176212
-0.352926	-0.0821671	0.029357	-0.0214946	-0.0179821
-0.351926	-0.0955919	0.0286639	-0.0216321	-0.0179813
-0.350925	-0.109155	0.0281773	-0.0215678	-0.0179701
-0.349925	-0.12274	0.0279367	-0.021442	-0.01789
-0.348924	-0.136225	0.0279749	-0.0210857	-0.017683
-0.347924	-0.149489	0.0283179	-0.0208569	-0.0175674
-0.346923	-0.162405	0.0289841	-0.0209621	-0.0169417
-0.345923	-0.174851	0.0299846	-0.020715	-0.0171063
-0.344922	-0.186704	0.031323	-0.0201298	-0.0168472
-0.343922	-0.197845	0.0329955	-0.0202073	-0.0166766
-0.342921	-0.20816	0.0349909	-0.0203365	-0.016401
-0.341921	-0.217541	0.0372913	-0.0205844	-0.0164243
-0.34092	-0.225885	0.0398723	-0.0204709	-0.0164722
-0.33992	-0.233101	0.0427036	-0.0207224	-0.0163328
-0.338919	-0.238839	0.0459872	-0.0203843	-0.0164023
-0.337919	-0.243295	0.0494488	-0.0208612	-0.0161055
-0.336918	-0.24641	0.0530399	-0.0209599	-0.0161169
-0.335918	-0.248141	0.0567082	-0.021187	-0.0160359
-0.334917	-0.248456	0.0603995	-0.0205771	-0.0157586
-0.333917	-0.247337	0.0640577	-0.0203957	-0.0155009
-0.332916	-0.24478	0.0676265	-0.0203501	-0.0155548
-0.331916	-0.240793	0.0710495	-0.0202877	-0.0158052
-0.330915	-0.2354	0.0742722	-0.0198518	-0.0157229
-0.329915	-0.228637	0.0772418	-0.0198909	-0.0156972
-0.328914	-0.220554	0.0799092	-0.0187651	-0.0156416
-0.327914	-0.211213	0.0822288	-0.0185342	-0.0156401
-0.326913	-0.200689	0.08416	-0.0184751	-0.0153542
-0.325913	-0.189065	0.0856674	-0.0183798	-0.0156681
-0.324912	-0.176437	0.0867217	-0.0185144	-0.0157421
-0.323912	-0.162909	0.0873	-0.0182755	-0.0160889
-0.322911	-0.148591	0.0873863	-0.018156	-0.015789
-0.321911	-0.133603	0.0869714	-0.0179963	-0.0152572
-0.32091	-0.118066	0.0860535	-0.0182956	-0.014901
-0.31991	-0.102107	0.0846379	-0.0179156	-0.0148873
-0.318909	-0.0856098	0.0829851	-0.0173164	-0.0149642
-0.317909	-0.0689574	0.0808615	-0.0171863	-0.0150552
-0.316908	-0.0522811	0.0782879	-0.0169198	-0.0145827
-0.315908	-0.0357105	0.0752909	-0.0168336	-0.0146858
-0.314907	-0.0193708	0.0719022	-0.0164729	-0.0148616
-0.313907	-0.00338231	0.0681581	-0.0164467	-0.0152304
-0.312906	0.012141	0.0640988	-0.0162792	-0.0155393
-0.311906	0.0270927	0.0597672	-0.0165473	-0.0156986
-0.310905	0.0413748	0.0552085	-0.016188	-0.0155009
-0.309905	0.0548985	0.0504694	-0.0162238	-0.0153695
-0.308904	0.0675852	0.0455968	-0.0161402	-0.0156263
-0.307904	0.0793667	0.0406374	-0.0161226	-0.0153464
-0.306903	0.090186	0.0356368	-0.0156236	-0.0153677
-0.305903	0.0999971	0.0306391	-0.0156859	-0.0150726
-0.304902	0.108766	0.0256858	-0.0153628	-0.0146494
-0.303902	0.11647	0.0208154	-0.0152955	-0.0142735
-0.302901	0.123097	0.0160633	-0.0153912	-0.0139572
-0.301901	0.128646	0.0114611	-0.0155964	-0.013635
-0.3009	0.133129	0.00703655	-0.0154103	-0.0134434
-0.2999	0.136564	0.00281337	-0.0150354	-0.0132976
-0.298899	0.139253	-0.000953274	-0.0148314	-0.0132977
-0.297899	0.14095	-0.00449601	-0.0149853	-0.0134575
-0.296898	0.141694	-0.00780639	-0.0146335	-0.0133419
-0.295898	0.141533	-0.010879	-0.0145025	-0.0136194
-0.294897	0.140522	-0.013711	-0.0147823	-0.0134521
-0.293897	0.138719	-0.016302	-0.0147315	-0.0131676
-0.292896	0.136186	-0.0186531	-0.0145818	-0.0129607
-0.291896	0.132986	-0.0207669	-0.0146282	-0.0127974
-0.290895	0.129186	-0.0226465	-0.0142107	-0.0124961
-0.289895	0.124852	-0.0242954	-0.014082	-0.0119485
-0.288894	0.120046	-0.0257163	-0.0136429	-0.0121587
-0.287894	0.114832	-0.0269116	-0.0138202	-0.0116574
-0.286893	0.109269	-0.0278816	-0.0140077	-0.0117885
-0.285893	0.103412	-0.0286252	-0.0140076	-0.0120672
-0.284892	0.0973125	-0.0291389	-0.0137171	-0.0118986
-0.283892	0.0910154	-0.0294166	-0.0141192	-0.0117121
-0.282891	0.0845608	-0.0294494	-0.0145486	-0.011597
-0.281891	0.0779829	-0.0292255	-0.0140297	-0.0116177
-0.28089	0.0713096	-0.0287303	-0.0134395	-0.011941
-0.27989	0.0645627	-0.0279462	-0.0130645	-0.0119183
-0.278889	0.0580316	-0.0265911	-0.0127513	-0.0120237
-0.277889	0.0514429	-0.0249037	-0.0122539	-0.0117651
-0.276888	0.0447967	-0.0228652	-0.0122914	-0.0118717
-0.275888	0.0380884	-0.0204553	-0.011997	-0.0120923
-0.274887	0.0313095	-0.0176539	-0.0123125	-0.0122925
-0.273887	0.0244479	-0.0144407	-0.0121366	-0.012473
-0.272886	0.0174892	-0.0107967	-0.0120434	-0.0124489
-0.271886	0.0104168	-0.006705	-0.0117191	-0.0125964
-0.270885	0.00321353	-0.00215098	-0.0118968	-0.0124247
-0.269885	-0.00413792	0.00287632	-0.0117593	-0.0121913
-0.268884	-0.0116539	0.00838366	-0.0111409	-0.0121713
-0.267884	-0.019349	0.0143728	-0.0114003	-0.0119857
-0.266883	-0.0272349	0.02084	-0.0114449	-0.0123876
-0.265883	-0.0353198	0.0277752	-0.0114731	-0.0118455
-0.264882	-0.0436076	0.0351616	-0.0116633	-0.0120544
-0.263882	-0.0520967	0.0429752	-0.0118225	-0.0118218
-0.262881	-0.0607801	0.051185	-0.0116935	-0.0115557
-0.261881	-0.0696443	0.0597521	-0.0116752	-0.0116541
-0.26088	-0.0786693	0.0686302	-0.0119618	-0.0119662
-0.25988	-0.0878278	0.0777656	-0.0120319	-0.012033
-0.258879	-0.0967941	0.08736	-0.0118841	-0.0119549
-0.257879	-0.105824	0.0970921	-0.0121286	-0.0118104
-0.256878	-0.114875	0.106883	-0.012098	-0.0118933
-0.255878	-0.123897	0.116647	-0.0120839	-0.0119502
-0.254877	-0.132833	0.126296	-0.0120773	-0.0114567
-0.253877	-0.141623	0.135733	-0.0117807	-0.0115094
-0.252876	-0.150199	0.144862	-0.0114313	-0.01136
-0.251876	-0.158489	0.153584	-0.0113502	-0.0112005
-0.250875	-0.166421	0.1618	-0.011227	-0.0114683
-0.249875	-0.173918	0.169411	-0.0110722	-0.0111902
-0.248874	-0.1809	0.17632	-0.010943	-0.0111542
-0.247874	-0.187291	0.182436	-0.011016	-0.0104036
-0.246873	-0.193013	0.187671	-0.0107811	-0.0103605
-0.245873	-0.197991	0.191944	-0.0105415	-0.0103879
-0.244872	-0.202151	0.195182	-0.0104439	-0.0100526
-0.243872	-0.205427	0.197322	-0.010256	-0.0096243
-0.242871	-0.207754	0.198311	-0.00986361	-0.00943555
-0.241871	-0.209075	0.198105	-0.00968842	-0.00925481
-0.24087	-0.20934	0.196675	-0.00975573	-0.00877859
-0.23987	-0.208506	0.194002	-0.00998698	-0.00860818
-0.238869	-0.206227	0.190334	-0.00999707	-0.00814609
-0.237869	-0.202789	0.185429	-0.00938857	-0.00790183
-0.236868	-0.198182	0.179304	-0.00976769	-0.00767653
-0.235868	-0.192407	0.171989	-0.00961376	-0.00742154
-0.234867	-0.185471	0.163527	-0.00960275	-0.00744033
-0.233867	-0.177395	0.153971	-0.00907763	-0.0077447
-0.232866	-0.168208	0.143389	-0.00901136	-0.00725635
-0.231866	-0.15795	0.131855	-0.00900988	-0.00722181
-0.230865	-0.14667	0.119457	-0.00869424	-0.00731353
-0.229865	-0.134425	0.106289	-0.00879287	-0.0072371
-0.228864	-0.121281	0.0924515	-0.00864779	-0.00700442
-0.227864	-0.107313	0.078053	-0.00834725	-0.00657184
-0.226863	-0.0926024	0.0632055	-0.00828248	-0.00629719
-0.225863	-0.0772354	0.0480243	-0.00795791	-0.00583129
-0.224862	-0.0613045	0.0326266	-0.00785107	-0.00594745
-0.223862	-0.0449062	0.0171303	-0.00773371	-0.00615044
-0.222861	-0.0281401	0.00165194	-0.00773771	-0.00632029
-0.221861	-0.0111083	-0.0136937	-0.00737607	-0.00641345
-0.22086	0.00608634	-0.0287955	-0.00724625	-0.00597934
-0.21986	0.0233404	-0.0435468	-0.00695382	-0.00590366
-0.218859	0.0408278	-0.0575974	-0.00708543	-0.00590389
-0.217859	0.0581666	-0.0711096	-0.0063947	-0.00574219
-0.216858	0.0752533	-0.0840004	-0.00611121	-0.00589464
-0.215858	0.0919875	-0.0961948	-0.0059227	-0.00596485
-0.214857	0.108273	-0.107626	-0.00551092	-0.00596878
-0.213857	0.124017	-0.118236	-0.00499457	-0.0057238
-0.212856	0.139133	-0.127976	-0.00485155	-0.0060896
-0.211856	0.153538	-0.136807	-0.00450517	-0.00594098
-0.210855	0.167158	-0.144698	-0.0049616	-0.00574946
-0.209855	0.179921	-0.151627	-0.0047755	-0.0052115
-0.208854	0.191765	-0.157583	-0.00418046	-0.00473957
-0.207854	0.20263	-0.16256	-0.00427634	-0.00472731
-0.206853	0.212467	-0.166563	-0.00425905	-0.00471267
-0.205853	0.221231	-0.169603	-0.00409279	-0.00507209
-0.204852	0.228883	-0.171697	-0.0035656	-0.00492523
-0.203852	0.235393	-0.172869	-0.00383644	-0.00478414
-0.202851	0.240734	-0.173149	-0.0035768	-0.004578
-0.201851	0.244887	-0.172571	-0.00340313	-0.00438728
-0.20085	0.247839	-0.17117	-0.00390646	-0.00429873
-0.19985	0.249584	-0.168989	-0.00316889	-0.0039233
-0.198849	0.250394	-0.165799	-0.00322175	-0.0037398
-0.197849	0.249993	-0.161928	-0.00317205	-0.00304775
-0.196848	0.248389	-0.157426	-0.00317262	-0.00305258
-0.195848	0.245591	-0.152344	-0.00316784	-0.0028947
-0.194847	0.241616	-0.146731	-0.0029082	-0.00322888
-0.193847	0.236485	-0.140636	-0.0026381	-0.00301765
-0.192846	0.230225	-0.134106	-0.00267037	-0.00301357
-0.191846	0.222865	-0.12719	-0.00295846	-0.00306039
-0.190845	0.214444	-0.119931	-0.00276466	-0.00299689
-0.189845	0.205002	-0.112374	-0.00290832	-0.00309044
-0.188844	0.194586	-0.104562	-0.00319971	-0.00243719
-0.187844	0.183246	-0.0965357	-0.00319053	-0.00290575
-0.186843	0.171038	-0.0883352	-0.00298972	-0.00248053
-0.185843	0.158023	-0.0799998	-0.00278945	-0.00192653
-0.184842	0.144267	-0.0715677	-0.0024171	-0.00187573
-0.183842	0.129838	-0.0630764	-0.00258085	-0.000914533
-0.182841	0.114811	-0.0545632	-0.0026922	-0.000655244
-0.181841	0.0992654	-0.0460652	-0.00278257	-0.000641627
-0.18084	0.083283	-0.0376192	-0.00249366	-0.000901889
-0.17984	0.0669503	-0.0292626	-0.00210721	-0.00108524
-0.178839	0.0506925	-0.0207416	-0.00159414	-0.000929398
-0.177839	0.0342716	-0.0123899	-0.00182932	-0.00108886
-0.176838	0.0177766	-0.00425142	-0.00156243	-0.000642906
-0.175838	0.00129803	0.00362937	-0.00162294	-0.00116225
-0.174837	-0.0150724	0.0112075	-0.00193516	-0.00106345
-0.173837	-0.0312426	0.0184374	-0.00161354	-0.000917799
-0.172836	-0.0471205	0.0252734	-0.00202134	-0.000465317
-0.171836	-0.0626148	0.0316697	-0.00187832	-0.000156453
-0.170835	-0.0776356	0.0375808	-0.00161148	-3.73407e-05
-0.169835	-0.0920948	0.0429621	-0.0019149	-8.68514e-05
-0.168834	-0.105907	0.0477699	-0.00181475	-7.89968e-05
-0.167834	-0.118991	0.0519625	-0.0019163	-0.000414782
-0.166833	-0.131268	0.0555004	-0.00240369	-0.000145372
-0.165833	-0.142666	0.0583473	-0.00217297	-0.000471616
-0.164832	-0.153114	0.0604702	-0.00198752	-0.000524468
-0.163832	-0.162552	0.061841	-0.00166943	-0.000489023
-0.162831	-0.170923	0.0624363	-0.00131847	-0.000275676
-0.161831	-0.178177	0.0622388	-0.00137635	-0.00045371
-0.16083	-0.184271	0.0612376	-0.00122502	-0.000455218
-0.15983	-0.18917	0.0594288	-0.00106625	-0.0005054
-0.158829	-0.192454	0.0571521	-0.000448798	-0.000383296
-0.157829	-0.194486	0.0540889	-0.000332903	-0.000506404
-0.156828	-0.195264	0.0502535	-0.000187689	-0.000487047
-0.155828	-0.194793	0.0456689	-0.00062943	-0.000687531
-0.154827	-0.193088	0.0403668	-0.000687218	-0.000422458
-0.153827	-0.190171	0.034388	-0.0009622	-0.000232464
-0.152826	-0.186075	0.0277824	-0.000864276	3.18245e-05
-0.151826	-0.18084	0.0206089	-0.000209423	-0.000361804
-0.150825	-0.174514	0.0129352	-0.000425859	-0.00035229
-0.149825	-0.167152	0.00483763	-0.000413411	-0.000222768
-0.148824	-0.158817	-0.00359935	-0.000353263	-0.000124181
-0.147824	-0.149576	-0.0122837	-0.00034066	-0.000147871
-0.146823	-0.139504	-0.0211163	-0.000117213	-0.000621458
-0.145823	-0.128679	-0.0299922	-0.000195903	-0.00023673
-0.144822	-0.117182	-0.038801	-0.000267099	8.24119e-05
-0.143822	-0.105098	-0.0474284	0.000134673	0.000345802
-0.142821	-0.092514	-0.0557569	0.000185322	0.000375684
-0.141821	-0.0795185	-0.0636673	2.90243e-05	0.000239213
-0.14082	-0.0661996	-0.0710404	0.000113756	0.000393793
-0.13982	-0.0526452	-0.0777577	0.00055001	0.00070455
-0.138819	-0.0385045	-0.0833672	0.00071617	0.000667743
-0.137819	-0.0242963	-0.0880886	0.00121362	0.000796673
-0.136818	-0.0101109	-0.0918226	0.00170828	0.000819846
-0.135818	0.00396402	-0.0944778	0.00182608	0.00150525
-0.134817	0.0178443	-0.0959721	0.00217474	0.00192471
-0.133817	0.0314497	-0.0962342	0.00204064	0.00235504
-0.132816	0.0447042	-0.0952047	0.00222876	0.00317785
-0.131816	0.057537	-0.0928376	0.00244505	0.00304044
-0.130815	0.0698823	-0.0891013	0.00270849	0.00332701
-0.129815	0.08168	-0.0839797	0.00310466	0.0034691
-0.128814	0.0928759	-0.0774724	0.00299801	0.00407723
-0.127814	0.103422	-0.0695958	0.00304135	0.0043177
-0.126813	0.113277	-0.0603834	0.00311231	0.0038028
-0.125813	0.122405	-0.0498854	0.00330978	0.00361545
-0.124812	0.130778	-0.0381691	0.00331151	0.00406622
-0.123812	0.138375	-0.0253182	0.00355065	0.00398242
-0.122811	0.14518	-0.0114324	0.00304614	0.00424169
-0.121811	0.151186	0.00337353	0.00259161	0.00428964
-0.12081	0.156391	0.0189709	0.00229606	0.00428603
-0.11981	0.160799	0.0352183	0.00248615	0.00420155
-0.118809	0.164794	0.0522577	0.00265153	0.00432688
-0.117809	0.168025	0.0696345	0.00262642	0.00442197
-0.116808	0.170506	0.0871733	0.00224342	0.00466304
-0.115808	0.17226	0.104692	0.00262072	0.00433931
-0.114807	0.173312	0.122005	0.00226043	0.00397208
-0.113807	0.173693	0.138924	0.00239288	0.00453261
-0.112806	0.173437	0.155262	0.00222848	0.00435167
-0.111806	0.172582	0.170835	0.00218781	0.00436881
-0.110805	0.171168	0.185463	0.00205397	0.00428722
-0.109805	0.169239	0.198973	0.00277176	0.00451349
-0.108804	0.166842	0.211205	0.00295827	0.00490948
-0.107804	0.164022	0.222005	0.00310237	0.00478784
-0.106803	0.16083	0.231239	0.00310853	0.00517635
-0.105803	0.157314	0.238784	0.00340742	0.00531686
-0.104802	0.153525	0.244536	0.00369953	0.00548829
-0.103802	0.14951	0.24841	0.00422891	0.00541844
-0.102801	0.14532	0.250339	0.00461961	0.00494842
-0.101801	0.141001	0.25028	0.00470016	0.00483299
-0.1008	0.1366	0.248209	0.00492479	0.00511059
-0.0997999	0.132161	0.244125	0.00468236	0.00569497
-0.0987994	0.127995	0.238311	0.00463832	0.00510812
-0.0977989	0.123872	0.23054	0.00438628	0.00545363
-0.0967984	0.119821	0.220873	0.00438372	0.00585919
-0.0957979	0.115869	0.209387	0.00498255	0.00587666
-0.0947974	0.112035	0.19618	0.00501324	0.00603963
-0.0937969	0.108336	0.181368	0.0050667	0.00629649
-0.0927964	0.104784	0.165081	0.00490261	0.0066496
-0.0917959	0.101384	0.147466	0.00473953	0.00682798
-0.0907954	0.0981365	0.12868	0.00529866	0.00722325
-0.0897949	0.0950381	0.108892	0.00586074	0.00670831
-0.0887944	0.092079	0.0882769	0.00583761	0.00659716
-0.0877939	0.0892445	0.067017	0.00590965	0.00663102
-0.0867934	0.0865152	0.0452968	0.0056174	0.00649237
-0.0857929	0.0838673	0.0233018	0.00589331	0.0061966
-0.0847924	0.0812726	0.00121602	0.0060069	0.00602884
-0.0837919	0.0786994	-0.0207799	0.00591878	0.0061534
-0.0827914	0.0761126	-0.0425111	0.00552911	0.00597217
-0.0817909	0.0734747	-0.0638105	0.00589245	0.00610275
-0.0807904	0.070746	-0.0845203	0.00588245	0.0065122
-0.0797899	0.0678854	-0.104494	0.00589774	0.00689609
-0.0787894	0.0651088	-0.123315	0.0059382	0.00719462
-0.0777889	0.0621148	-0.141149	0.00603862	0.007018
-0.0767884	0.0588579	-0.157895	0.00622249	0.00680238
-0.0757879	0.0552942	-0.173467	0.00616835	0.00679029
-0.0747874	0.0513821	-0.187795	0.00638869	0.00673319
-0.0737869	0.0470827	-0.200823	0.00645919	0.00711681
-0.0727864	0.0423611	-0.212513	0.00625303	0.00714068
-0.0717859	0.0371867	-0.222842	0.00638419	0.00706741
-0.0707854	0.0315341	-0.2318	0.0067653	0.00743986
-0.0697849	0.0253835	-0.239392	0.0064285	0.00769729
-0.0687844	0.0187215	-0.245635	0.00677657	0.00777922
-0.0677839	0.0115415	-0.250561	0.00694236	0.00780056
-0.0667834	0.00384404	-0.254207	0.00708537	0.00816676
-0.0657829	-0.00436268	-0.256625	0.00722834	0.00800518
-0.0647824	-0.0130627	-0.25787	0.00722409	0.00809733
-0.0637819	-0.0222319	-0.258006	0.00742568	0.0087351
-0.0627814	-0.0318384	-0.2571	0.00811629	0.00863585
-0.0617809	-0.0418421	-0.255223	0.00847168	0.00902327
-0.0607804	-0.0521951	-0.252447	0.00845758	0.00893461
-0.0597799	-0.0628421	-0.248846	0.00897763	0.00888071
-0.0587794	-0.0734503	-0.244204	0.00905916	0.0086468
-0.0577789	-0.084229	-0.238876	0.00916995	0.00887346
-0.0567784	-0.0951074	-0.232936	0.00893736	0.00833043
-0.0557779	-0.10601	-0.226451	0.00911923	0.00841468
-0.0547774	-0.116856	-0.219486	0.00926277	0.00801432
-0.0537769	-0.127561	-0.212102	0.00982756	0.00808158
-0.0527764	-0.138039	-0.204352	0.00971605	0.00787775
-0.0517759	-0.148201	-0.196286	0.00975456	0.00746664
-0.0507754	-0.157959	-0.187948	0.0100119	0.00756975
-0.0497749	-0.167223	-0.179375	0.0101801	0.00787832
-0.0487744	-0.175908	-0.1706	0.0101782	0.00795308
-0.0477739	-0.18393	-0.161652	0.0098836	0.00798967
-0.0467734	-0.191208	-0.152555	0.0101179	0.00848413
-0.0457729	-0.197669	-0.143327	0.0104118	0.00844314
-0.0447724	-0.203244	-0.133984	0.0105137	0.00841922
-0.0437719	-0.20787	-0.12454	0.0108985	0.00868925
-0.0427714	-0.211494	-0.115005	0.0111074	0.00852691
-0.0417709	-0.214071	-0.105388	0.0116005	0.00914518
-0.0407704	-0.215565	-0.0956972	0.0114341	0.00931732
-0.0397699	-0.21595	-0.0859387	0.0115722	0.00964436
-0.0387694	-0.214964	-0.0758898	0.0120145	0.0095197
-0.0377689	-0.212866	-0.0657879	0.0121881	0.0094693
-0.0367684	-0.209663	-0.0556459	0.0118772	0.00931911
-0.0357679	-0.205377	-0.0454783	0.0113988	0.00901097
-0.0347674	-0.200039	-0.0353015	0.0113217	0.0090481
-0.0337669	-0.193689	-0.0251335	0.0110112	0.00899338
-0.0327664	-0.186379	-0.0149948	0.0111954	0.00898159
-0.0317659	-0.178171	-0.00490772	0.0111715	0.00926549
-0.0307654	-0.169134	0.00510326	0.0111256	0.00908664
-0.0297649	-0.159351	0.0150118	0.011396	0.00947879
-0.0287644	-0.148907	0.02479	0.0122497	0.0100699
-0.0277639	-0.1379	0.0344085	0.0127623	0.00996901
-0.0267634	-0.126431	0.0438368	0.0133025	0.010089
-0.0257629	-0.114609	0.0530438	0.0134916	0.0100452
-0.0247624	-0.102546	0.0619982	0.0136739	0.0102436
-0.0237619	-0.0903601	0.0706687	0.0135812	0.0104535
-0.0227614	-0.0781695	0.0790246	0.0136085	0.0102201
-0.0217609	-0.0660952	0.0870358	0.0142318	0.0107046
-0.0207604	-0.0542582	0.0946738	0.0144306	0.0102613
-0.0197599	-0.0427785	0.101911	0.0145582	0.0104511
-0.0187594	-0.0315234	0.108968	0.0146569	0.0108319
-0.0177589	-0.0208634	0.115567	0.0145208	0.0111126
-0.0167584	-0.0109136	0.121682	0.0143487	0.0109459
-0.0157579	-0.00178338	0.127291	0.0146622	0.0110258
-0.0147574	0.00642418	0.132373	0.0150403	0.0109698
-0.0137569	0.0136134	0.13691	0.0152313	0.0112266
-0.0127564	0.0196967	0.140885	0.015648	0.0107345
-0.0117559	0.0245958	0.144284	0.0156696	0.0108332
-0.0107554	0.0282418	0.147095	0.0156494	0.0111369
-0.00975488	0.0305763	0.149305	0.0153571	0.0113504
-0.00875438	0.0315515	0.150906	0.0155083	0.0114603
-0.00775388	0.0311308	0.151888	0.015953	0.0117555
-0.00675338	0.0292892	0.152243	0.0163429	0.0122094
-0.00575288	0.0260128	0.151963	0.0167534	0.0122273
-0.00475238	0.0212997	0.151041	0.0172759	0.0120156
-0.00375188	0.0151591	0.149468	0.0177804	0.0121742
-0.00275138	0.00761173	0.147238	0.0179729	0.0122807
-0.00175088	-0.00131094	0.144343	0.0177854	0.0126159
-0.000750375	-0.0115669	0.140774	0.0182384	0.012301
0.000250125	-0.0231044	0.136524	0.0185716	0.0127128
0.00125063	-0.0356351	0.131824	0.0190218	0.012272
0.00225113	-0.0493138	0.126413	0.0185635	0.0117149
0.00325163	-0.0640678	0.120282	0.0190181	0.0117109
0.00425213	-0.079818	0.11342	0.0194521	0.0110705
0.00525263	-0.0964798	0.105822	0.0199356	0.0109635
0.00625313	-0.113964	0.0974818	0.0201987	0.0113725
0.00725363	-0.132179	0.0883981	0.020123	0.0117234
0.00825413	-0.15103	0.078571	0.0201345	0.0117003
0.00925463	-0.17042	0.0680046	0.0200915	0.0119934
0.0102551	-0.190253	0.0567064	0.0198605	0.0118224
0.0112556	-0.210433	0.0446884	0.0201393	0.0119539
0.0122561	-0.230866	0.0319667	0.0199571	0.011615
0.0132566	-0.251459	0.0185628	0.0199166	0.0115743
0.0142571	-0.272125	0.00450267	0.0198447	0.0120296
0.0152576	-0.292777	-0.0101818	0.020333	0.0119229
0.0162581	-0.313335	-0.0254536	0.0203251	0.0120801
0.0172586	-0.333723	-0.0412697	0.0205803	0.0126597
0.0182591	-0.353872	-0.057582	0.0206805	0.0120142
0.0192596	-0.373715	-0.0743363	0.0207896	0.0118389
0.0202601	-0.393196	-0.0914736	0.0209014	0.0118117
0.0212606	-0.412084	-0.108641	0.021111	0.0120888
0.0222611	-0.43052	-0.126061	0.0211647	0.0120492
0.0232616	-0.448466	-0.143666	0.0213394	0.0120965
0.0242621	-0.46589	-0.161386	0.0217422	0.0120134
0.0252626	-0.482764	-0.179145	0.0221124	0.0123461
0.0262631	-0.499066	-0.196868	0.0214783	0.0123257
0.0272636	-0.514778	-0.214476	0.0212784	0.0126544
0.0282641	-0.529887	-0.231891	0.0212061	0.0118956
0.0292646	-0.544383	-0.249035	0.0212814	0.0119649
0.0302651	-0.55826	-0.26583	0.0217567	0.0119124
0.0312656	-0.571515	-0.2822	0.0219899	0.0120067
0.0322661	-0.584146	-0.298074	0.0218451	0.0123337
0.0332666	-0.596154	-0.31338	0.021926	0.0122181
0.0342671	-0.607543	-0.328052	0.0218921	0.0121732
0.0352676	-0.618314	-0.342031	0.022193	0.0122421
0.0362681	-0.628473	-0.35526	0.0226945	0.01204
0.0372686	-0.638022	-0.367688	0.0232389	0.0120927
0.0382691	-0.646966	-0.379271	0.022887	0.0118493
0.0392696	-0.655306	-0.389972	0.023386	0.0117857
0.0402701	-0.663046	-0.39976	0.0236257	0.0123221
0.0412706	-0.669955	-0.408284	0.0236403	0.0115976
0.0422711	-0.676279	-0.415848	0.0239107	0.0113358
0.0432716	-0.682021	-0.422447	0.0242128	0.0118145
0.0442721	-0.68718	-0.428085	0.0242231	0.0119158
0.0452726	-0.691754	-0.432771	0.0243433	0.0121723
0.0462731	-0.695738	-0.436521	0.0247253	0.0122413
0.0472736	-0.699126	-0.439357	0.0246795	0.0119728
0.0482741	-0.701912	-0.441307	0.0249676	0.0117882
0.0492746	-0.704087	-0.442402	0.0251167	0.0116127
0.0502751	-0.705642	-0.442679	0.025142	0.0118525
0.0512756	-0.706569	-0.442178	0.0249516	0.0114406
0.0522761	-0.706858	-0.440941	0.025552	0.0107323
0.0532766	-0.7065	-0.439012	0.0252807	0.010537
0.0542771	-0.705489	-0.436436	0.0256051	0.0105722
0.0552776	-0.703816	-0.433257	0.0262909	0.0107201
0.0562781	-0.701476	-0.42952	0.0263089	0.0105498
0.0572786	-0.698466	-0.425268	0.0261779	0.0103384
0.0582791	-0.694783	-0.42054	0.0262748	0.0099564
0.0592796	-0.690427	-0.415376	0.0264044	0.00956016
0.0602801	-0.6854	-0.409809	0.0265966	0.00948283
0.0612806	-0.679531	-0.40358	0.0269786	0.00874613
0.0622811	-0.673018	-0.397011	0.0272097	0.00808315
0.0632816	-0.665872	-0.390129	0.02779	0.0084822
0.0642821	-0.658105	-0.382957	0.0275701	0.00834199
0.0652826	-0.649732	-0.375513	0.0276322	0.00878857
0.0662831	-0.640767	-0.367811	0.0281866	0.00887849
0.0672836	-0.631227	-0.35986	0.028127	0.0091966
0.0682841	-0.621131	-0.351666	0.0278918	0.00920504
0.0692846	-0.610498	-0.343231	0.0278927	0.00916006
0.0702851	-0.599347	-0.334554	0.0283446	0.00914092
0.0712856	-0.5877	-0.325631	0.028457	0.00876275
0.0722861	-0.575579	-0.316458	0.0285871	0.00852285
0.0732866	-0.563008	-0.307027	0.0282564	0.00882039
0.0742871	-0.550009	-0.297332	0.0281834	0.00869256
0.0752876	-0.536607	-0.287365	0.0284504	0.00892125
0.0762881	-0.522828	-0.277121	0.0289135	0.00824104
0.0772886	-0.508697	-0.266596	0.0290035	0.00806926
0.0782891	-0.494239	-0.255788	0.02877	0.00827045
0.0792896	-0.479483	-0.244697	0.0288856	0.00819813
0.0802901	-0.464455	-0.233329	0.0291772	0.00803714
0.0812906	-0.449132	-0.221474	0.0293689	0.00836234
0.0822911	-0.433615	-0.209374	0.0297423	0.00842114
0.0832916	-0.417932	-0.197049	0.0299242	0.00827513
0.0842921	-0.402113	-0.18453	0.0300178	0.00885323
0.0852926	-0.386187	-0.171848	0.0301983	0.00845492
0.0862931	-0.370185	-0.159045	0.0302365	0.00851913
0.0872936	-0.354135	-0.146166	0.0305395	0.00873828
0.0882941	-0.33807	-0.133262	0.0312702	0.00860427
0.0892946	-0.322021	-0.12039	0.0312613	0.00848702
0.0902951	-0.306021	-0.107613	0.0311001	0.00904557
0.0912956	-0.290104	-0.0949987	0.0314524	0.00900571
0.0922961	-0.274306	-0.0826183	0.0321384	0.00916835
0.0932966	-0.258665	-0.0705476	0.031995	0.00920023
0.0942971	-0.243218	-0.0588651	0.0322585	0.0092114
0.0952976	-0.228005	-0.0476515	0.032697	0.00953742
0.0962981	-0.213069	-0.0369885	0.0324077	0.00950766
0.0972986	-0.19845	-0.0269577	0.0325618	0.00891362
0.0982991	-0.184193	-0.0176397	0.032403	0.00898862
0.0992996	-0.170341	-0.00911286	0.0321654	0.00892259
0.1003	-0.156939	-0.00145199	0.0320817	0.00838791
0.101301	-0.144012	0.00542461	0.0328016	0.00854894
0.102301	-0.131645	0.0112955	0.0326972	0.00799048
0.103302	-0.119877	0.016101	0.0327227	0.00825957
0.104302	-0.108745	0.01979	0.033014	0.00809682
0.105303	-0.0982784	0.0223205	0.033174	0.00805865
0.106303	-0.0885063	0.0236612	0.0333454	0.007658
0.107304	-0.0794501	0.0237917	0.0329664	0.00809608
0.108304	-0.0711259	0.0227037	0.0332601	0.00764001
0.109305	-0.0635434	0.0204014	0.0334747	0.00717463
0.110305	-0.0567057	0.0169019	0.0336556	0.0062264
0.111306	-0.0506087	0.0122354	0.0335265	0.00635745
0.112306	-0.0452405	0.00644536	0.0339793	0.00576852
0.113307	-0.0405819	-0.000411537	0.043019	0.00889694
0.114307	-0.0366057	-0.00826595	0.0525376	0.0115978
0.115308	-0.0332767	-0.0170362	0.0612822	0.0150172
0.116308	-0.0305522	-0.0266291	0.0705563	0.0171196
0.117309	-0.0283816	-0.0369405	0.0796553	0.019511
0.118309	-0.0267074	-0.0478569	0.088695	0.0222499
0.11931	-0.0254648	-0.0592563	0.0974621	0.0244701
0.12031	-0.0245831	-0.0710097	0.106473	0.0267789
0.121311	-0.0240057	-0.0827803	0.115779	0.0291762
0.122311	-0.0236631	-0.0946479	0.124458	0.0315637
0.123312	-0.0234673	-0.106475	0.133171	0.0332541
0.124312	-0.0233263	-0.118123	0.142452	0.0354766
0.125313	-0.0231442	-0.129453	0.151497	0.0373096
0.126313	-0.0228237	-0.140333	0.16048	0.0394624
0.127314	-0.0222664	-0.150631	0.169373	0.0413328
0.128314	-0.0213752	-0.160224	0.177272	0.0435372
0.129315	-0.0200552	-0.168998	0.18635	0.0463942
0.130315	-0.0182158	-0.176848	0.194967	0.049005
0.131316	-0.0157719	-0.183681	0.203624	0.0514293
0.132316	-0.0126455	-0.189417	0.212297	0.0528921
0.133317	-0.00876769	-0.19399	0.221091	0.0551263
0.134317	-0.00407944	-0.197349	0.229714	0.0573496
0.135318	0.00146663	-0.199459	0.238972	0.0599779
0.136318	0.00790521	-0.2003	0.247068	0.0622718
0.137319	0.0152572	-0.199871	0.255254	0.0644476
0.138319	0.0235289	-0.198183	0.264238	0.0665377
0.13932	0.0327114	-0.195267	0.273082	0.0683879
0.14032	0.0427798	-0.191166	0.281782	0.0711667
0.141321	0.0537056	-0.185658	0.290069	0.0730805
0.142321	0.0653858	-0.17911	0.29842	0.0750058
0.143322	0.0777502	-0.171608	0.306959	0.0774896
0.144322	0.0907151	-0.163251	0.315707	0.0796767
0.145323	0.104184	-0.154144	0.324006	0.0815863
0.146323	0.118048	-0.144397	0.332337	0.0838631
0.147324	0.132188	-0.134127	0.340687	0.0865647
0.148324	0.146474	-0.12345	0.349062	0.0884225
0.149325	0.160769	-0.112485	0.357594	0.0910216
0.150325	0.174929	-0.101347	0.36547	0.0929824
0.151326	0.188803	-0.0901482	0.374011	0.0948549
0.152326	0.202239	-0.0789937	0.381561	0.0968655
0.153327	0.215083	-0.0679818	0.389739	0.0992529
0.154327	0.22718	-0.057201	0.397836	0.101361
0.155328	0.238381	-0.046729	0.406315	0.102685
0.156328	0.248539	-0.0366313	0.414552	0.104903
0.157329	0.257514	-0.0269603	0.422558	0.106899
0.158329	0.265176	-0.0177544	0.430496	0.108482
0.15933	0.271406	-0.00903755	0.438592	0.110122
0.16033	0.276096	-0.000819009	0.446511	0.111802
0.161331	0.279258	0.00716478	0.454964	0.113829
0.162331	0.280681	0.0146655	0.463301	0.115272
0.163332	0.280306	0.0217115	0.471432	0.11734
0.164332	0.278096	0.0283437	0.478839	0.119622
0.165333	0.274034	0.0346142	0.486901	0.121592
0.166333	0.268124	0.0405851	0.494783	0.123664
0.167334	0.260396	0.0463263	0.502848	0.125063
0.168334	0.250898	0.051914	0.510282	0.126722
0.169335	0.239703	0.0574283	0.518014	0.128651
0.170335	0.226905	0.0629512	0.525733	0.131141
0.171336	0.21262	0.0685645	0.533642	0.132796
0.172336	0.196981	0.0743472	0.541138	0.134403
0.173337	0.180143	0.0803737	0.548709	0.136181
0.174337	0.162275	0.0867115	0.556042	0.137864
0.175338	0.143563	0.0934191	0.563856	0.140136
0.176338	0.124205	0.100545	0.571661	0.141939
0.177339	0.104411	0.108123	0.57883	0.143197
0.178339	0.0843984	0.116177	0.586645	0.144854
0.17934	0.0643901	0.124714	0.594097	0.146645
0.18034	0.0446131	0.133724	0.602109	0.148518
0.181341	0.0254035	0.143339	0.609233	0.149833
0.182341	0.00685449	0.15335	0.616661	0.151767
0.183342	-0.0108142	0.163698	0.623771	0.154087
0.184342	-0.0273894	0.174307	0.63144	0.155843
0.185343	-0.0426674	0.185087	0.638952	0.158047
0.186343	-0.0564559	0.195935	0.646753	0.159797
0.187344	-0.0685773	0.206733	0.654507	0.161599
0.188344	-0.0788706	0.217356	0.661999	0.163627
0.189345	-0.0871934	0.227666	0.669764	0.165765
0.190345	-0.0934242	0.237522	0.677212	0.167845
0.191346	-0.0974638	0.246774	0.684389	0.169849
0.192346	-0.0992369	0.255272	0.691666	0.172126
0.193347	-0.0986931	0.262865	0.698442	0.174386
0.194347	-0.0958076	0.269405	0.705838	0.17588
0.195348	-0.0905819	0.274747	0.712965	0.17766
0.196348	-0.0830436	0.278755	0.720283	0.17961
0.197349	-0.0732467	0.281301	0.727446	0.181215
0.198349	-0.0612705	0.28227	0.734219	0.182937
0.19935	-0.047219	0.28156	0.741429	0.184373
0.20035	-0.0312197	0.279083	0.748375	0.186052
0.201351	-0.0133116	0.274935	0.75497	0.187563
0.202351	0.00620346	0.268893	0.762321	0.189175
0.203352	0.0271375	0.260922	0.769225	0.191045
0.204352	0.0492879	0.251011	0.776143	0.192444
0.205353	0.0724394	0.239168	0.782643	0.194319
0.206353	0.0963675	0.225424	0.789548	0.195803
0.207354	0.120841	0.209831	0.796448	0.196681
0.208354	0.145624	0.192461	0.803663	0.198302
0.209355	0.17048	0.173407	0.810309	0.199762
0.210355	0.195173	0.152781	0.816757	0.201606
0.211356	0.219475	0.130712	0.823669	0.203375
0.212356	0.243161	0.107348	0.830745	0.205211
0.213357	0.266019	0.0828482	0.8374	0.207189
0.214357	0.287849	0.0573865	0.84382	0.209416
0.215358	0.308466	0.0311468	0.850259	0.211402
0.216358	0.327702	0.00432174	0.857346	0.212917
0.217359	0.345409	-0.0228902	0.864218	0.214475
0.218359	0.36146	-0.0502863	0.871015	0.215813
0.21936	0.375751	-0.0776626	0.877666	0.217772
0.22036	0.3882	-0.104815	0.883337	0.219575
0.221361	0.398899	-0.131289	0.89029	0.220777
0.222361	0.407634	-0.157152	0.896752	0.222131
0.223362	0.4144	-0.182221	0.902861	0.223828
0.224362	0.419217	-0.20632	0.909238	0.225483
0.225363	0.422133	-0.229284	0.91537	0.226487
0.226363	0.423219	-0.250961	0.921706	0.228151
0.227364	0.422572	-0.271209	0.928308	0.229611
0.228364	0.420311	-0.289904	0.934666	0.231561
0.229365	0.416577	-0.306936	0.94122	0.232499
0.230365	0.411527	-0.322212	0.948094	0.23368
0.231366	0.405336	-0.335653	0.954384	0.235061
0.232366	0.398193	-0.347201	0.960425	0.236703
0.233367	0.390297	-0.356811	0.965787	0.237633
0.234367	0.381856	-0.364458	0.971853	0.239173
0.235368	0.373082	-0.370131	0.977774	0.240354
0.236368	0.364191	-0.373836	0.984214	0.241512
0.237369	0.355398	-0.375594	0.990268	0.242527
0.238369	0.346915	-0.37544	0.996095	0.243353
0.23937	0.338947	-0.373423	1.00196	0.244694
0.24037	0.331694	-0.369603	1.00722	0.245633
0.241371	0.325526	-0.36374	1.01237	0.246882
0.242371	0.320389	-0.356245	1.01816	0.248015
0.243372	0.316439	-0.347214	1.02399	0.249088
0.244372	0.313821	-0.336749	1.0298	0.250384
0.245373	0.312659	-0.324957	1.03505	0.251926
0.246373	0.313061	-0.311948	1.04069	0.25279
0.247374	0.315118	-0.29784	1.04629	0.254119
0.248374	0.318897	-0.282747	1.05118	0.25582
0.249375	0.324448	-0.266787	1.05606	0.256839
0.250375	0.331798	-0.250079	1.06108	0.257868
0.251376	0.340953	-0.232739	1.06557	0.258264
0.252376	0.351899	-0.214881	1.07099	0.259641
0.253377	0.364602	-0.196616	1.0758	0.2606
0.254377	0.37901	-0.178054	1.08088	0.261422
0.255378	0.395049	-0.159297	1.08542	0.262653
0.256378	0.41263	-0.140444	1.08995	0.263521
0.257379	0.43165	-0.121588	1.09436	0.264367
0.258379	0.451989	-0.102818	1.0984	0.265889
0.25938	0.473517	-0.0842132	1.10271	0.267055
0.26038	0.496092	-0.0658481	1.10751	0.267879
0.261381	0.519805	-0.0475139	1.11157	0.26862
0.262381	0.544222	-0.0295678	1.11552	0.269108
0.263382	0.569184	-0.0120656	1.1195	0.270222
0.264382	0.59453	0.00494516	1.12348	0.271126
0.265383	0.620101	0.0214255	1.12746	0.272102
0.266383	0.645742	0.0373447	1.13092	0.27252
0.267384	0.671303	0.0526802	1.1338	0.273025
0.268384	0.696644	0.067417	1.1374	0.2734
0.269385	0.72163	0.0815481	1.14095	0.274301
0.270385	0.74614	0.0950733	1.1447	0.275273
0.271386	0.770062	0.107999	1.14803	0.276281
0.272386	0.793297	0.12034	1.1509	0.276942
0.273387	0.815761	0.132112	1.1533	0.277435
0.274387	0.837381	0.143342	1.1563	0.277612
0.275388	0.8581	0.154057	1.15865	0.278217
0.276388	0.877875	0.16429	1.16143	0.279137
0.277389	0.896677	0.174078	1.1643	0.279216
0.278389	0.914493	0.183459	1.16723	0.27886
0.27939	0.931321	0.192474	1.16966	0.279914
0.28039	0.947174	0.201166	1.17219	0.280086
0.281391	0.962302	0.209853	1.17507	0.280019
0.282391	0.976489	0.218289	1.17756	0.280639
0.283392	0.989779	0.226513	1.17984	0.280974
0.284392	1.00223	0.234562	1.18179	0.281003
0.285393	1.01391	0.242473	1.18393	0.280771
0.286393	1.02489	0.250279	1.186	0.281352
0.287394	1.03526	0.258012	1.1883	0.281017
0.288394	1.04509	0.2657	1.19036	0.281181
0.289395	1.05449	0.273366	1.19114	0.281498
0.290395	1.06354	0.281031	1.19238	0.281714
0.291396	1.07234	0.288709	1.19366	0.282116
0.292396	1.08097	0.296409	1.1955	0.282168
0.293397	1.08953	0.304136	1.19701	0.282202
0.294397	1.0981	0.311887	1.1979	0.282131
0.295398	1.10676	0.319656	1.19911	0.282235
0.296398	1.11558	0.327428	1.20078	0.282443
0.297399	1.12463	0.335185	1.20195	0.282317
0.298399	1.13395	0.3429	1.20311	0.283008
0.2994	1.14361	0.350545	1.20408	0.282621
0.3004	1.15362	0.358081	1.20528	0.282558
0.301401	1.16421	0.365695	1.20646	0.283007
0.302401	1.17518	0.373107	1.20717	0.283235
0.303402	1.18653	0.380262	1.20776	0.283466
0.304402	1.19825	0.387103	1.20851	0.282986
0.305403	1.21031	0.393573	1.20894	0.283159
0.306403	1.22269	0.399608	1.20933	0.283237
0.307404	1.23535	0.405146	1.20992	0.283489
0.308404	1.24823	0.410123	1.21001	0.282857
0.309405	1.26128	0.414475	1.21008	0.283064
0.310405	1.27442	0.41814	1.21057	0.282604
0.311406	1.28758	0.421056	1.20984	0.282243
0.312406	1.30069	0.423165	1.21018	0.282618
0.313407	1.31366	0.424409	1.20998	0.28275
0.314407	1.3264	0.424739	1.20956	0.282089
0.315408	1.33882	0.424106	1.2086	0.281872
0.316408	1.35082	0.422469	1.20793	0.281459
0.317409	1.36231	0.419794	1.20746	0.281509
0.318409	1.3732	0.416053	1.207	0.281573
0.31941	1.38339	0.411225	1.20627	0.281351
0.32041	1.3928	0.4053	1.20547	0.280741
0.321411	1.40152	0.39851	1.2048	0.280514
0.322411	1.40928	0.390616	1.20343	0.28033
0.323412	1.416	0.38163	1.20236	0.280457
0.324412	1.42162	0.371578	1.20124	0.280238
0.325413	1.42607	0.360493	1.19974	0.279795
0.326413	1.42931	0.348421	1.19855	0.279683
0.327414	1.4313	0.335419	1.19703	0.279268
0.328414	1.43201	0.321554	1.1959	0.278967
0.329415	1.43141	0.306904	1.19432	0.278603
0.330415	1.4295	0.291557	1.19294	0.277851
0.331416	1.42627	0.275612	1.1916	0.277208
0.332416	1.42173	0.259174	1.19061	0.276761
0.333417	1.41591	0.242361	1.18918	0.275938
0.334417	1.40883	0.225295	1.1876	0.275219
0.335418	1.40054	0.208107	1.18593	0.274839
0.336418	1.39107	0.190931	1.18447	0.274216
0.337419	1.38048	0.173909	1.18222	0.273184
0.338419	1.36884	0.157183	1.18088	0.272188
0.33942	1.35621	0.140899	1.1793	0.27121
0.34042	1.34266	0.125203	1.1776	0.270783
0.341421	1.32844	0.11056	1.17565	0.270151
0.342421	1.31346	0.0967851	1.17432	0.27
0.343422	1.2978	0.0840108	1.17227	0.268974
0.344422	1.28154	0.0723642	1.17051	0.268044
0.345423	1.26478	0.0619656	1.16883	0.266963
0.346423	1.24759	0.0529264	1.16693	0.265773
0.347424	1.23008	0.045348	1.16476	0.264798
0.348424	1.21234	0.0393202	1.16232	0.264005
0.349425	1.19444	0.0349203	1.16052	0.262797
0.350425	1.17647	0.0322115	1.1584	0.261661
0.351426	1.15852	0.031242	1.15634	0.260634
0.352426	1.14066	0.0320444	1.15417	0.259911
0.353427	1.12297	0.0346346	1.15198	0.258942
0.354427	1.10551	0.0390121	1.14966	0.258313
0.355428	1.08835	0.0451588	1.14711	0.257627
0.356428	1.07155	0.0530396	1.1445	0.256545
0.357429	1.05516	0.0626026	1.14184	0.2558
0.358429	1.03922	0.0737792	1.13963	0.254802
0.35943	1.02379	0.0864848	1.13665	0.253971
0.36043	1.00888	0.10062	1.13441	0.253359
0.361431	0.994654	0.116313	1.13199	0.252281
0.362431	0.981006	0.133189	1.12963	0.251272
0.363432	0.967945	0.151106	1.12712	0.249832
0.364432	0.955482	0.169912	1.12398	0.248276
0.365433	0.943621	0.189447	1.12136	0.246984
0.366433	0.932361	0.209545	1.11884	0.246209
0.367434	0.921697	0.230036	1.11658	0.24564
0.368434	0.911621	0.250747	1.11381	0.244439
0.369435	0.90212	0.271503	1.11078	0.243497
0.370435	0.893179	0.292132	1.1083	0.242008
0.371436	0.884781	0.312465	1.10547	0.241298
0.372436	0.876905	0.332338	1.10264	0.240549
0.373437	0.86953	0.351592	1.10005	0.240296
0.374437	0.862634	0.370079	1.09712	0.23927
0.375438	0.856193	0.387659	1.09366	0.238291
0.376438	0.850185	0.404203	1.09071	0.23696
0.377439	0.844585	0.419596	1.08735	0.236042
0.378439	0.839373	0.433735	1.08405	0.235619
0.37944	0.834527	0.446532	1.08099	0.234459
0.38044	0.830028	0.457914	1.07809	0.233668
0.381441	0.826043	0.468014	1.07512	0.232859
0.382441	0.822361	0.47659	1.07181	0.231917
0.383442	0.818967	0.483611	1.06836	0.230672
0.384442	0.815849	0.48906	1.06524	0.229647
0.385443	0.812998	0.492935	1.06158	0.229286
0.386443	0.810408	0.495247	1.05844	0.228196
0.387444	0.808077	0.49602	1.05528	0.227187
0.388444	0.806006	0.495292	1.05253	0.225566
0.389445	0.804199	0.493109	1.04972	0.224789
0.390445	0.802664	0.489529	1.04665	0.22385
0.391446	0.80141	0.484616	1.04382	0.222673
0.392446	0.800452	0.478444	1.04089	0.222068
0.393447	0.799803	0.471091	1.0381	0.220931
0.394447	0.799481	0.46264	1.03452	0.220609
0.395448	0.799505	0.453176	1.03098	0.219999
0.396448	0.799894	0.44279	1.02767	0.218761
0.397449	0.800669	0.431569	1.02458	0.217957
0.398449	0.801849	0.419604	1.02132	0.217273
0.39945	0.803456	0.406983	1.01801	0.21621
0.40045	0.805507	0.393793	1.01552	0.21591
0.401451	0.80821	0.380327	1.01228	0.215275
0.402451	0.811376	0.36646	1.00904	0.214749
0.403452	0.815016	0.352269	1.00637	0.213763
0.404452	0.819135	0.337824	1.00341	0.213224
0.405453	0.823738	0.323193	0.999969	0.212898
0.406453	0.828824	0.308441	0.997015	0.211924
0.407454	0.834387	0.293628	0.993862	0.210968
0.408454	0.840418	0.278811	0.990599	0.210306
0.409455	0.846901	0.264045	0.987575	0.209068
0.410455	0.853815	0.249382	0.98386	0.208104
0.411456	0.861132	0.234874	0.980317	0.207344
0.412456	0.868818	0.220569	0.977345	0.20612
0.413457	0.876834	0.206515	0.973791	0.205246
0.414457	0.885132	0.192761	0.970554	0.204105
0.415458	0.893661	0.179355	0.968	0.20323
0.416458	0.902361	0.166345	0.965035	0.202061
0.417459	0.911169	0.153782	0.961617	0.201254
0.418459	0.920014	0.141716	0.958411	0.200087
0.41946	0.928823	0.130199	0.955059	0.199065
0.42046	0.937518	0.119285	0.952215	0.19774
0.421461	0.946157	0.109285	0.94901	0.196879
0.422461	0.954518	0.0999877	0.945559	0.195817
0.423462	0.962515	0.0914437	0.942587	0.194967
0.424462	0.970062	0.0837044	0.939181	0.193903
0.425463	0.977072	0.0768207	0.935987	0.193053
0.426463	0.983462	0.070842	0.932593	0.191683
0.427464	0.989152	0.0658155	0.929813	0.190774
0.428464	0.994066	0.0617848	0.927303	0.190362
0.429465	0.998133	0.0587897	0.923769	0.189831
0.430465	1.00129	0.0568641	0.920461	0.188531
0.431466	1.00348	0.056036	0.917166	0.187954
0.432466	1.00465	0.0563255	0.913533	0.18683
0.433467	1.00477	0.0577444	0.910616	0.186773
0.434467	1.00381	0.0602954	0.907584	0.186069
0.435468	1.00175	0.0639708	0.904547	0.18535
0.436468	0.998579	0.0687522	0.901992	0.184154
0.437469	0.994309	0.0746099	0.899356	0.183724
0.438469	0.988951	0.0815025	0.896566	0.183116
0.43947	0.982535	0.0893767	0.893717	0.182133
0.44047	0.975099	0.0981677	0.890372	0.180734
0.441471	0.966862	0.108089	0.887638	0.179906
0.442471	0.957713	0.118744	0.884591	0.178899
0.443472	0.947718	0.13003	0.88175	0.178316
0.444472	0.936951	0.141836	0.878591	0.177286
0.445473	0.925491	0.154041	0.875433	0.177003
0.446473	0.913425	0.16652	0.871717	0.176907
0.447474	0.900846	0.179139	0.868636	0.176237
0.448474	0.887847	0.191763	0.864846	0.175185
0.449475	0.874527	0.204253	0.86202	0.174706
0.450475	0.860983	0.216468	0.859396	0.174648
0.451476	0.847312	0.228271	0.856521	0.173743
0.452476	0.833609	0.239525	0.853588	0.173185
0.453477	0.819966	0.250098	0.850556	0.172336
0.454477	0.806471	0.259867	0.847599	0.171762
0.455478	0.793206	0.268713	0.84423	0.171229
0.456478	0.780244	0.276531	0.841085	0.170808
0.457479	0.767655	0.283226	0.838011	0.169797
0.458479	0.755498	0.288717	0.835118	0.169466
0.45948	0.743822	0.292936	0.832316	0.168669
0.46048	0.732669	0.295833	0.829246	0.167327
0.461481	0.722168	0.297633	0.825963	0.166493
0.462481	0.712245	0.298054	0.822728	0.165633
0.463482	0.70291	0.297091	0.819439	0.164867
0.464482	0.694163	0.294761	0.817026	0.1644
0.465483	0.685998	0.291098	0.813768	0.163852
0.466483	0.678398	0.286157	0.810818	0.162749
0.467484	0.67134	0.280006	0.80784	0.16184
0.468484	0.664794	0.272734	0.804794	0.161031
0.469485	0.658722	0.264444	0.801962	0.160275
0.470485	0.653084	0.255255	0.798896	0.159415
0.471486	0.647835	0.245296	0.795863	0.15815
0.472486	0.642925	0.234711	0.792854	0.157506
0.473487	0.638307	0.22365	0.789814	0.156722
0.474487	0.633929	0.212272	0.787412	0.156218
0.475488	0.629741	0.20074	0.784687	0.154925
0.476488	0.625695	0.189221	0.782032	0.154191
0.477489	0.621746	0.177881	0.779336	0.15306
0.478489	0.61785	0.166884	0.776512	0.152368
0.47949	0.613969	0.156391	0.773239	0.151688
0.48049	0.610068	0.146555	0.77088	0.151597
0.481491	0.606181	0.137762	0.768354	0.150458
0.482491	0.60224	0.129906	0.765315	0.149973
0.483492	0.598225	0.123101	0.762212	0.149906
0.484492	0.594123	0.117447	0.759511	0.149006
0.485493	0.589923	0.113026	0.756389	0.148775
0.486493	0.585622	0.109904	0.75363	0.148013
0.487494	0.581221	0.108125	0.750777	0.14727
0.488494	0.576725	0.107714	0.748741	0.147356
0.489495	0.572144	0.108675	0.746314	0.146664
0.490495	0.567493	0.110989	0.74347	0.146068
0.491496	0.562787	0.11462	0.741065	0.145416
0.492496	0.558048	0.119508	0.738975	0.144537
0.493497	0.553299	0.125573	0.735903	0.144147
0.494497	0.548562	0.132718	0.733598	0.143435
0.495498	0.543866	0.140828	0.730703	0.142875
0.496498	0.539234	0.149769	0.728037	0.142316
0.497499	0.534695	0.159396	0.725364	0.14129
0.498499	0.530273	0.16955	0.722409	0.140631
0.4995	0.525993	0.180062	0.719637	0.139982
0.5005	0.521879	0.190755	0.716879	0.139055
0.501501	0.517957	0.201664	0.714137	0.138343
0.502501	0.51426	0.212394	0.711926	0.137694
0.503502	0.510804	0.222754	0.70981	0.137228
0.504502	0.507598	0.232556	0.707123	0.136622
0.505503	0.504651	0.241616	0.704676	0.135517
0.506503	0.501964	0.249757	0.702399	0.134385
0.507504	0.499537	0.256813	0.700015	0.134377
0.508504	0.497365	0.262629	0.697077	0.133675
0.509505	0.49544	0.267066	0.694576	0.133246
0.510505	0.49375	0.269998	0.691867	0.133086
0.511506	0.492281	0.271322	0.689826	0.132798
0.512506	0.491017	0.270951	0.687164	0.132582
0.513507	0.489939	0.268823	0.684879	0.131939
0.514507	0.489028	0.264896	0.682232	0.131594
0.515508	0.488263	0.259154	0.679958	0.131088
0.516508	0.487623	0.251602	0.677487	0.130462
0.517509	0.487088	0.242272	0.675171	0.130018
0.518509	0.486636	0.231219	0.672564	0.128779
0.51951	0.48625	0.218521	0.669985	0.128538
0.52051	0.48591	0.20428	0.667462	0.127951
0.521511	0.48556	0.188795	0.665778	0.12712
0.522511	0.485252	0.172039	0.663208	0.126761
0.523512	0.484973	0.154169	0.66106	0.126498
0.524512	0.484711	0.135362	0.658762	0.125807
0.525513	0.484454	0.115805	0.656389	0.124845
0.526513	0.484194	0.0957006	0.653529	0.124892
0.527514	0.483921	0.0752579	0.651302	0.124315
0.528514	0.483629	0.0546937	0.64857	0.123444
0.529515	0.483311	0.0342286	0.646088	0.123307
0.530515	0.482966	0.014084	0.643384	0.122899
0.531516	0.482588	-0.0055206	0.640892	0.12255
0.532516	0.482178	-0.0243701	0.638706	0.122206
0.533517	0.481735	-0.0422569	0.635995	0.121495
0.534517	0.481259	-0.0589834	0.63327	0.120703
0.535518	0.480753	-0.0743645	0.630928	0.119946
0.536518	0.480217	-0.0882298	0.628289	0.119032
0.537519	0.479655	-0.100426	0.625607	0.11865
0.538519	0.479069	-0.110818	0.623114	0.118718
0.53952	0.478461	-0.119293	0.621059	0.118967
0.54052	0.477833	-0.125758	0.618801	0.11806
0.541521	0.477166	-0.129939	0.616365	0.11712
0.542521	0.476507	-0.132002	0.613943	0.116116
0.543522	0.475854	-0.131927	0.611673	0.115924
0.544522	0.475201	-0.129722	0.609372	0.115329
0.545523	0.474543	-0.125416	0.607245	0.114899
0.546523	0.473868	-0.119065	0.605096	0.114243
0.547524	0.473165	-0.110745	0.603368	0.113611
0.548524	0.47242	-0.100554	0.601083	0.112932
0.549525	0.471616	-0.0886127	0.59866	0.112198
0.550525	0.470734	-0.0750586	0.596438	0.1118
0.551526	0.469754	-0.0600468	0.594056	0.111088
0.552526	0.468656	-0.0437473	0.59139	0.109985
0.553527	0.467419	-0.0263426	0.588953	0.109501
0.554527	0.46602	-0.00802576	0.586855	0.109142
0.555528	0.464439	0.0110025	0.58517	0.10907
0.556528	0.462656	0.0305362	0.58267	0.107854
0.557529	0.460653	0.0503667	0.580428	0.107218
0.558529	0.458414	0.0702853	0.577614	0.106836
0.55953	0.455925	0.0900857	0.575464	0.106007
0.56053	0.453176	0.109567	0.573605	0.105699
0.561531	0.450203	0.128741	0.571705	0.105248
0.562531	0.446979	0.147211	0.569511	0.105475
0.563532	0.443505	0.164802	0.56732	0.104545
0.564532	0.439785	0.181351	0.564767	0.104078
0.565533	0.43583	0.196712	0.56243	0.103923
0.566533	0.431651	0.210753	0.560189	0.103469
0.567534	0.427269	0.223363	0.557975	0.10305
0.568534	0.422706	0.234448	0.555589	0.102805
0.569535	0.41799	0.243935	0.55354	0.102078
0.570535	0.413155	0.251769	0.551557	0.101567
0.571536	0.408239	0.257916	0.549393	0.101393
0.572536	0.403283	0.262363	0.547301	0.101069
0.573537	0.398334	0.265113	0.544946	0.100926
0.574537	0.393441	0.266193	0.542593	0.100335
0.575538	0.388656	0.265644	0.539956	0.100218
0.576538	0.384034	0.263525	0.537332	0.0997363
0.577539	0.37963	0.259912	0.535894	0.0998181
0.578539	0.3755	0.254896	0.533117	0.0993018
0.57954	0.371699	0.248578	0.531102	0.0984049
0.58054	0.36828	0.241074	0.529089	0.0982011
0.581541	0.365416	0.23268	0.52719	0.0976975
0.582541	0.363048	0.223363	0.52514	0.0967482
0.583542	0.361214	0.213256	0.523029	0.0961721
0.584542	0.359946	0.202499	0.520985	0.0951315
0.585543	0.359265	0.191232	0.519108	0.0953821
0.586543	0.359185	0.179597	0.516647	0.0950516
0.587544	0.359709	0.167733	0.514252	0.0942265
0.588544	0.36083	0.155778	0.512153	0.0936859
0.589545	0.362529	0.143866	0.509843	0.0928856
0.590545	0.364778	0.132124	0.50763	0.0922586
0.591546	0.367535	0.120673	0.506141	0.0923956
0.592546	0.370748	0.109628	0.504258	0.0919095
0.593547	0.374354	0.0990935	0.502493	0.0913375
0.594547	0.37828	0.0891649	0.500846	0.0911425
0.595548	0.382443	0.0799281	0.498274	0.0909384
0.596548	0.386751	0.0714585	0.496182	0.0899733
0.597549	0.391104	0.0638207	0.494723	0.0895916
0.598549	0.395399	0.0570682	0.49314	0.089097
0.59955	0.399525	0.0512437	0.491109	0.0883648
0.60055	0.403371	0.046379	0.48865	0.0885932
0.601551	0.406913	0.0426872	0.487014	0.0878638
0.602551	0.409963	0.039992	0.484937	0.087454
0.603552	0.412409	0.0382895	0.482749	0.0869776
0.604552	0.414144	0.0375657	0.481113	0.0867936
0.605553	0.415067	0.0377969	0.479211	0.0869544
0.606553	0.415087	0.0389505	0.477355	0.0870315
0.607554	0.414123	0.0409854	0.475873	0.086619
0.608554	0.412106	0.0438531	0.473919	0.0860163
0.609555	0.408982	0.0474981	0.47207	0.0858103
0.610555	0.404713	0.051859	0.469655	0.0855708
0.611556	0.399279	0.0568693	0.467989	0.0848174
0.612556	0.392678	0.0624582	0.466269	0.083862
0.613557	0.384927	0.0685515	0.464779	0.0838387
0.614557	0.376063	0.0750725	0.463338	0.0837795
0.615558	0.366145	0.081943	0.461253	0.0831659
0.616558	0.355248	0.0890839	0.459427	0.0828591
0.617559	0.343471	0.0964163	0.457335	0.0824594
0.618559	0.330927	0.103862	0.455187	0.0827528
0.61956	0.317751	0.111345	0.45381	0.0824814
0.62056	0.304089	0.118791	0.452353	0.0823153
0.621561	0.290178	0.126354	0.45077	0.0820478
0.622561	0.276135	0.133738	0.449113	0.0815354
0.623562	0.262138	0.140876	0.44726	0.0810391
0.624562	0.248371	0.147704	0.446037	0.0801099
0.625563	0.23502	0.154166	0.444161	0.0793588
0.626563	0.222272	0.160209	0.442176	0.0794435
0.627564	0.210307	0.165785	0.440563	0.078857
0.628564	0.199301	0.170854	0.439172	0.078721
0.629565	0.189418	0.175381	0.437311	0.0784389
0.630565	0.180809	0.179336	0.435612	0.0777009
0.631566	0.173612	0.182698	0.433663	0.07771
0.632566	0.167942	0.185448	0.431602	0.0781652
0.633567	0.163899	0.187576	0.429344	0.0776189
0.634567	0.161556	0.189076	0.428004	0.0771133
0.635568	0.160963	0.18995	0.426392	0.077256
0.636568	0.162146	0.190202	0.424537	0.0765924
0.637569	0.165103	0.189844	0.422834	0.0765547
0.638569	0.169806	0.188889	0.421048	0.0767249
0.63957	0.176199	0.187359	0.419296	0.0763171
0.64057	0.184202	0.185277	0.417674	0.0759093
0.641571	0.193761	0.182912	0.415844	0.075309
0.642571	0.20471	0.18005	0.41413	0.0749902
0.643572	0.216895	0.176715	0.412351	0.0747041
0.644572	0.230139	0.172938	0.410761	0.0740895
0.645573	0.244251	0.168748	0.408982	0.074033
0.646573	0.25902	0.164175	0.407476	0.0732456
0.647574	0.274227	0.159252	0.405495	0.0730132
0.648574	0.289643	0.154008	0.403447	0.0723677
0.649575	0.305035	0.148473	0.401426	0.0718275
0.650575	0.320169	0.142676	0.399648	0.0714193
0.651576	0.334813	0.136644	0.397624	0.071222
0.652576	0.348743	0.130402	0.395607	0.0711447
0.653577	0.361746	0.123974	0.393897	0.0710771
0.654577	0.373622	0.117382	0.392777	0.071155
0.655578	0.38419	0.110645	0.391309	0.0710699
0.656578	0.393289	0.103781	0.389433	0.0706335
0.657579	0.40078	0.0968042	0.387934	0.070197
0.658579	0.406553	0.0897294	0.386112	0.0701933
0.65958	0.410523	0.082568	0.384305	0.0694061
0.66058	0.412635	0.0753305	0.382647	0.0691906
0.661581	0.412985	0.068215	0.381227	0.0690435
0.662581	0.41147	0.0610421	0.379689	0.0691708
0.663582	0.408123	0.0538162	0.37799	0.0686398
0.664582	0.403006	0.0465415	0.375674	0.0684897
0.665583	0.396208	0.0392223	0.374228	0.0681361
0.666583	0.387846	0.0318635	0.372527	0.0680809
0.667584	0.378059	0.0244708	0.371059	0.0680987
0.668584	0.367011	0.0170513	0.36973	0.0672734
0.669585	0.354882	0.00961397	0.368434	0.0672194
0.670585	0.34187	0.00216963	0.36674	0.0666283
0.671586	0.328188	-0.00526842	0.364907	0.0663065
0.672586	0.314054	-0.0126843	0.363339	0.0661643
0.673587	0.299697	-0.0200592	0.361955	0.0662066
0.674587	0.285343	-0.0273714	0.360151	0.0662351
0.675588	0.271221	-0.0345961	0.35885	0.0660976
0.676588	0.257551	-0.0417054	0.357064	0.0658094
0.677589	0.244548	-0.0486685	0.355656	0.0651992
0.678589	0.232412	-0.0554518	0.353446	0.0651197
0.67959	0.221328	-0.0620187	0.351398	0.0648716
0.68059	0.211464	-0.0683308	0.350696	0.0653083
0.681591	0.203133	-0.0741205	0.348943	0.065987
0.682591	0.196305	-0.0795746	0.347623	0.0657116
0.683592	0.191074	-0.0846541	0.346748	0.0662684
0.684592	0.187509	-0.0893199	0.345164	0.0657526
0.685593	0.18565	-0.0935329	0.344004	0.0660231
0.686593	0.185509	-0.097255	0.342901	0.0658923
0.687594	0.187069	-0.10045	0.341103	0.0653583
0.688594	0.190289	-0.103082	0.339618	0.0652066
0.689595	0.195096	-0.10512	0.33855	0.0653567
0.690595	0.201396	-0.106536	0.336822	0.0651454
0.691596	0.209071	-0.107304	0.334975	0.0651603
0.692596	0.217982	-0.107404	0.33355	0.0649346
0.693597	0.22797	-0.10682	0.332675	0.0641883
0.694597	0.238862	-0.105541	0.33169	0.0634438
0.695598	0.250474	-0.103561	0.330358	0.0637195
0.696598	0.262611	-0.10088	0.328717	0.0628848
0.697599	0.275071	-0.0975045	0.327289	0.0624261
0.698599	0.287654	-0.0934445	0.326128	0.0619979
0.6996	0.300157	-0.088717	0.32464	0.0623984
0.7006	0.312384	-0.083344	0.323557	0.062023
0.701601	0.324306	-0.0771417	0.322158	0.0619144
0.702601	0.335594	-0.0703547	0.320614	0.0616696
0.703602	0.346081	-0.0630237	0.319304	0.0613159
0.704602	0.355615	-0.0551931	0.318264	0.0609441
0.705603	0.364063	-0.0469115	0.317464	0.0607684
0.706603	0.371314	-0.0382302	0.315581	0.0606168
0.707604	0.377276	-0.0292034	0.314368	0.0605409
0.708604	0.381883	-0.019887	0.313188	0.059904
0.709605	0.385093	-0.0103382	0.311878	0.0596456
0.710605	0.386886	-0.00061482	0.310536	0.0597784
0.711606	0.387268	0.00922534	0.309234	0.0602286
0.712606	0.386272	0.0191253	0.308241	0.0600312
0.713607	0.383949	0.0290295	0.307009	0.0603633
0.714607	0.380378	0.0388843	0.305652	0.0602439
0.715608	0.375653	0.0486388	0.304313	0.0602915
0.716608	0.369891	0.0582453	0.303209	0.0605927
0.717609	0.363224	0.0676598	0.302475	0.0607471
0.718609	0.355796	0.0768423	0.301396	0.0604096
0.71961	0.347766	0.0857573	0.300406	0.0604738
0.72061	0.339298	0.0943743	0.298942	0.0605309
0.721611	0.330724	0.102832	0.296927	0.0603474
0.722611	0.322062	0.110939	0.295588	0.0602248
0.723612	0.313478	0.118678	0.294232	0.0602062
0.724612	0.305137	0.126036	0.292943	0.0599259
0.725613	0.297191	0.133004	0.291811	0.0598631
0.726613	0.289786	0.139581	0.290936	0.0597331
0.727614	0.283051	0.145767	0.289288	0.0599588
0.728614	0.277102	0.151569	0.288155	0.0595755
0.729615	0.272036	0.156997	0.28696	0.0600531
0.730615	0.267928	0.162064	0.285592	0.0599799
0.731616	0.264834	0.166786	0.284591	0.0596886
0.732616	0.262787	0.171181	0.282963	0.0592644
0.733617	0.261796	0.175269	0.281961	0.0586445
0.734617	0.261847	0.17907	0.280744	0.0585539
0.735618	0.262905	0.182608	0.279443	0.0582791
0.736618	0.264908	0.185902	0.278216	0.0584164
0.737619	0.267776	0.188974	0.2771	0.058263
0.738619	0.271408	0.191843	0.275614	0.05831
0.73962	0.275685	0.194526	0.273675	0.0586024
0.74062	0.28047	0.19704	0.2721	0.0584566
0.741621	0.285751	0.199638	0.271175	0.0580807
0.742621	0.291234	0.202075	0.27019	0.0581461
0.743622	0.29675	0.204355	0.268968	0.0576008
0.744622	0.302123	0.206478	0.267838	0.0574482
0.745623	0.307174	0.208439	0.267102	0.0572058
0.746623	0.311728	0.210231	0.26576	0.0567233
0.747624	0.315613	0.211844	0.264266	0.0563007
0.748624	0.318668	0.213263	0.263551	0.0563379
0.749625	0.320739	0.214471	0.262328	0.055991
0.750625	0.321691	0.215448	0.261029	0.0557762
0.751626	0.321403	0.21617	0.260312	0.0556033
0.752626	0.319776	0.216611	0.25885	0.0548896
0.753627	0.31673	0.216745	0.25807	0.0547691
0.754627	0.312211	0.216541	0.257269	0.0546316
0.755628	0.306191	0.215971	0.256356	0.0546073
0.756628	0.298664	0.215005	0.254978	0.0544522
0.757629	0.289656	0.213614	0.253667	0.0543573
0.758629	0.279214	0.21177	0.252415	0.0539371
0.75963	0.267416	0.209448	0.25144	0.0541363
0.76063	0.254361	0.206626	0.250552	0.0544171
0.761631	0.240337	0.203478	0.249924	0.0542862
0.762631	0.225332	0.19979	0.248926	0.0543118
0.763632	0.209511	0.195549	0.248185	0.0544093
0.764632	0.193053	0.190749	0.246675	0.0543596
0.765633	0.17615	0.18539	0.245708	0.0546701
0.766633	0.159006	0.179479	0.244689	0.054257
0.767634	0.141832	0.173029	0.24376	0.0540983
0.768634	0.124842	0.166064	0.242964	0.0541625
0.769635	0.108249	0.15861	0.241831	0.0542063
0.770635	0.0922643	0.150706	0.241024	0.053631
0.771636	0.0770895	0.142395	0.239941	0.0530303
0.772636	0.0629164	0.133729	0.238954	0.0525223
0.773637	0.0499226	0.124765	0.23786	0.0521633
0.774637	0.0382681	0.115567	0.236831	0.052438
0.775638	0.028093	0.106206	0.235279	0.0523658
0.776638	0.019515	0.0967552	0.234033	0.0518104
0.777639	0.0126275	0.087294	0.233262	0.0513483
0.778639	0.0074976	0.0779038	0.232353	0.0511432
0.77964	0.00416571	0.0686681	0.231377	0.050892
0.78064	0.00264443	0.0596713	0.230176	0.0508516
0.781641	0.00311099	0.0511612	0.229293	0.0509117
0.782641	0.00533492	0.0430524	0.22848	0.0508829
0.783642	0.00924326	0.0354218	0.227787	0.0502563
0.784642	0.0147375	0.0283427	0.226464	0.0494405
0.785643	0.0216955	0.0218831	0.225645	0.0494929
0.786643	0.0299736	0.0161048	0.224177	0.0495797
0.787644	0.0394096	0.0110624	0.223106	0.0487752
0.788644	0.0498251	0.00680213	0.222017	0.0484621
0.789645	0.0610297	0.00336102	0.220729	0.0483683
0.790645	0.0728236	0.000766163	0.220007	0.0485559
0.791646	0.0850019	-0.000965914	0.219213	0.0486385
0.792646	0.0973576	-0.00182971	0.218256	0.0483828
0.793647	0.109686	-0.00183106	0.218024	0.0482296
0.794647	0.121789	-0.000987201	0.216956	0.0483044
0.795648	0.133476	0.000673261	0.215414	0.0481171
0.796648	0.144571	0.00311062	0.214724	0.0479662
0.797649	0.154913	0.00627451	0.213793	0.0476854
0.798649	0.164358	0.0101045	0.212686	0.0476663
0.79965	0.172784	0.0145311	0.211978	0.0476691
0.80065	0.180094	0.0194762	0.211377	0.0470447
0.801651	0.186426	0.0250865	0.21115	0.0472415
0.802651	0.191524	0.0310332	0.210652	0.0469723
0.803652	0.195363	0.0372167	0.209637	0.0468561
0.804652	0.197938	0.0435341	0.208934	0.0470717
0.805653	0.199274	0.049881	0.207618	0.0465556
0.806653	0.199415	0.0561532	0.206703	0.0465123
0.807654	0.198432	0.0622478	0.205922	0.046035
0.808654	0.196414	0.0680651	0.20522	0.045866
0.809655	0.193471	0.0735101	0.204219	0.0461901
0.810655	0.189727	0.0784941	0.203536	0.046022
0.811656	0.185322	0.0829358	0.202201	0.0459535
0.812656	0.180404	0.086763	0.20102	0.0459268
0.813657	0.175131	0.0899139	0.200354	0.0458586
0.814657	0.169662	0.0923375	0.19967	0.0454701
0.815658	0.16416	0.0939953	0.199038	0.0451796
0.816658	0.158784	0.0948615	0.19811	0.045246
0.817659	0.153686	0.0949237	0.1978	0.0454391
0.818659	0.149012	0.0941834	0.197087	0.0451358
0.81966	0.144894	0.0926555	0.196177	0.0446898
0.82066	0.141452	0.090369	0.195345	0.0443405
0.821661	0.139008	0.0876055	0.194625	0.0441618
0.822661	0.13743	0.0841784	0.193947	0.0440608
0.823662	0.136778	0.08015	0.193242	0.0442071
0.824662	0.137089	0.0755933	0.192246	0.0443277
0.825663	0.13838	0.070591	0.19154	0.0440821
0.826663	0.140643	0.0652338	0.190504	0.0439712
0.827664	0.143848	0.0596195	0.190036	0.0435108
0.828664	0.147945	0.0538507	0.189626	0.0431909
0.829665	0.15286	0.0480335	0.188702	0.0430059
0.830665	0.158502	0.0422756	0.187476	0.0428639
0.831666	0.164762	0.0366847	0.186598	0.0427596
0.832666	0.171514	0.0313661	0.186037	0.0424046
0.833667	0.178622	0.0264218	0.184699	0.0423426
0.834667	0.185935	0.021948	0.183787	0.042109
0.835668	0.1933	0.0180338	0.18279	0.0418114
0.836668	0.200555	0.0147598	0.181569	0.0419257
0.837669	0.207538	0.0121965	0.180833	0.0423333
0.838669	0.214088	0.0104032	0.180014	0.0422143
0.83967	0.220051	0.00942681	0.179706	0.0426176
0.84067	0.225278	0.00930126	0.17887	0.0423845
0.841671	0.229854	0.0102348	0.178755	0.0419752
0.842671	0.233429	0.012041	0.177873	0.042121
0.843672	0.235891	0.0147083	0.177186	0.042124
0.844672	0.237143	0.0182108	0.176249	0.041947
0.845673	0.237105	0.0225088	0.175688	0.0420151
0.846673	0.23572	0.027549	0.17516	0.0419686
0.847674	0.232952	0.0332657	0.174289	0.0420398
0.848674	0.228785	0.0395814	0.173062	0.0416414
0.849675	0.223227	0.0464079	0.172064	0.0412832
0.850675	0.216306	0.0536479	0.171678	0.041347
0.851676	0.208073	0.0611965	0.171113	0.0408413
0.852676	0.1986	0.0689426	0.170482	0.0405654
0.853677	0.187977	0.0767708	0.17009	0.0403273
0.854677	0.176313	0.0845634	0.169835	0.0402305
0.855678	0.163732	0.0922019	0.168744	0.040122
0.856678	0.150373	0.0995693	0.168582	0.0402844
0.857679	0.136387	0.106552	0.167996	0.0400331
0.858679	0.121935	0.113041	0.167467	0.0400305
0.85968	0.107182	0.118935	0.166583	0.0398801
0.86068	0.0922996	0.124142	0.16587	0.0400757
0.861681	0.077645	0.128747	0.165275	0.0395371
0.862681	0.0632107	0.1325	0.164048	0.0388401
0.863682	0.0491601	0.135339	0.163212	0.0389555
0.864682	0.0356499	0.13722	0.162322	0.0388804
0.865683	0.0228274	0.13811	0.161877	0.0394961
0.866683	0.0108287	0.137996	0.160804	0.0390313
0.867684	-0.00022382	0.136878	0.160064	0.0385437
0.868684	-0.0102229	0.134773	0.159132	0.0384328
0.869685	-0.0190778	0.131717	0.1585	0.0385422
0.870685	-0.0267159	0.127757	0.157236	0.0389323
0.871686	-0.0330829	0.122958	0.157086	0.0387835
0.872686	-0.0381439	0.117399	0.156726	0.0393064
0.873687	-0.0418835	0.111172	0.15625	0.0394005
0.874687	-0.0443052	0.104379	0.155358	0.0390493
0.875688	-0.0454316	0.097135	0.154176	0.0386977
0.876688	-0.0453034	0.0895625	0.153831	0.0385357
0.877689	-0.043978	0.081791	0.153538	0.0384296
0.878689	-0.0415288	0.0739553	0.152951	0.0385
0.87969	-0.0380432	0.0661935	0.152197	0.0381747
0.88069	-0.0336208	0.0586446	0.151395	0.0384105
0.881691	-0.0281691	0.0516436	0.151088	0.0385278
0.882691	-0.0220109	0.0451148	0.150109	0.0391472
0.883692	-0.0152747	0.0391862	0.149195	0.0395496
0.884692	-0.00809276	0.03398	0.148504	0.0394648
0.885693	-0.000599081	0.02961	0.147783	0.0394288
0.886693	0.00707298	0.0261805	0.147386	0.0390094
0.887694	0.014793	0.0237845	0.14654	0.0387188
0.888694	0.0224356	0.022502	0.146289	0.0386002
0.889695	0.0298827	0.0223992	0.14566	0.0385662
0.890695	0.0370252	0.0235269	0.144951	0.038605
0.891696	0.0437649	0.02592	0.14436	0.0389017
0.892696	0.0500161	0.0295968	0.14369	0.0391167
0.893697	0.0557065	0.0345588	0.143445	0.0394295
0.894697	0.060779	0.0407901	0.142307	0.0388435
0.895698	0.0651917	0.0482583	0.141874	0.0388079
0.896698	0.0689191	0.0569139	0.141568	0.0384468
0.897699	0.0719517	0.066692	0.140838	0.0381599
0.898699	0.0742964	0.0775124	0.140079	0.0382755
0.8997	0.0759759	0.0892808	0.138838	0.0382511
0.9007	0.0770281	0.101891	0.138396	0.0383286
0.901701	0.0777188	0.115438	0.138167	0.0383171
0.902701	0.0779036	0.129567	0.137503	0.0382842
0.903702	0.0776553	0.144139	0.136662	0.0382162
0.904702	0.0770558	0.159011	0.136315	0.0384578
0.905703	0.0761952	0.174035	0.135792	0.038372
0.906703	0.0751691	0.189061	0.134798	0.0384462
0.907704	0.0740774	0.203942	0.13431	0.0386081
0.908704	0.0730213	0.218531	0.133657	0.0383773
0.909705	0.0721021	0.232686	0.13308	0.0390187
0.910705	0.0714182	0.246272	0.132379	0.0385181
0.911706	0.0710638	0.25916	0.131153	0.0384065
0.912706	0.0711268	0.271232	0.13113	0.0376919
0.913707	0.0716866	0.282382	0.130285	0.0376327
0.914707	0.072813	0.292515	0.129819	0.0375481
0.915708	0.0745642	0.30155	0.129212	0.0379452
0.916708	0.0769863	0.30942	0.128706	0.0378384
0.917709	0.0801115	0.316076	0.128342	0.0376071
0.918709	0.0839579	0.321482	0.12753	0.03681
0.91971	0.088529	0.325619	0.126476	0.0368295
0.92071	0.0938134	0.328486	0.125701	0.0369668
0.921711	0.100003	0.330288	0.125139	0.0371397
0.922711	0.106845	0.330854	0.12439	0.0369874
0.923712	0.114281	0.330228	0.12407	0.0377794
0.924712	0.122238	0.328466	0.123281	0.0375851
0.925713	0.130634	0.325638	0.122333	0.0368684
0.926713	0.139373	0.321826	0.12268	0.0364685
0.927714	0.148351	0.317126	0.122375	0.0362377
0.928714	0.157459	0.311639	0.121443	0.0362804
0.929715	0.166581	0.305477	0.121471	0.0360062
0.930715	0.175598	0.298758	0.121234	0.0359013
0.931716	0.18439	0.291603	0.12054	0.0359989
0.932716	0.192839	0.284137	0.119671	0.0362473
0.933717	0.200831	0.276485	0.118652	0.0366279
0.934717	0.208255	0.268771	0.118028	0.0370287
0.935718	0.21501	0.261117	0.116845	0.0372179
0.936718	0.221005	0.25364	0.11657	0.0374925
0.937719	0.226157	0.246451	0.116051	0.0375077
0.938719	0.230397	0.239655	0.115923	0.0379591
0.93972	0.233671	0.233347	0.115055	0.0378493
0.94072	0.235939	0.227613	0.114226	0.0377956
0.941721	0.237374	0.222697	0.113792	0.0378067
0.942721	0.237768	0.218489	0.11375	0.0375733
0.943722	0.237126	0.215036	0.112928	0.0376155
0.944722	0.235465	0.212376	0.112822	0.0373568
0.945723	0.232818	0.210533	0.112196	0.0373432
0.946723	0.229231	0.209518	0.11166	0.0373844
0.947724	0.224765	0.209331	0.111338	0.0372228
0.948724	0.219489	0.20996	0.110409	0.037157
0.949725	0.213487	0.21138	0.109769	0.037188
0.950725	0.206846	0.213556	0.109095	0.0367568
0.951726	0.199663	0.216444	0.108796	0.0364716
0.952726	0.19204	0.21999	0.108428	0.0364211
0.953727	0.184078	0.224132	0.108327	0.0363633
0.954727	0.175882	0.2288	0.107795	0.0364848
0.955728	0.167554	0.233921	0.107511	0.0366521
0.956728	0.159192	0.239416	0.106815	0.0367303
0.957729	0.150892	0.245201	0.106219	0.0366208
0.958729	0.142739	0.251194	0.105599	0.0366421
0.95973	0.134812	0.257308	0.104875	0.0369773
0.96073	0.12718	0.263458	0.104171	0.0370506
0.961731	0.120108	0.269754	0.103911	0.0363333
0.962731	0.113435	0.27592	0.102995	0.0363688
0.963732	0.107193	0.281874	0.101989	0.0364655
0.964732	0.101396	0.287539	0.101612	0.036799
0.965733	0.0960501	0.292844	0.101667	0.0365898
0.966733	0.0911458	0.297723	0.101052	0.0360092
0.967734	0.0866628	0.302114	0.101226	0.0362927
0.968734	0.0825688	0.305965	0.100926	0.0364158
0.969735	0.0788215	0.309227	0.100488	0.0362669
0.970735	0.0753695	0.31186	0.100106	0.0359877
0.971736	0.0721536	0.31383	0.099985	0.035726
0.972736	0.0691088	0.315112	0.0990612	0.0358143
0.973737	0.0661656	0.315685	0.0994607	0.035711
0.974737	0.0632521	0.315535	0.0993872	0.0353988
0.975738	0.0602958	0.314656	0.0988204	0.0351602
0.976738	0.0572255	0.313046	0.0980368	0.0349976
0.977739	0.053973	0.31071	0.0975916	0.0347369
0.978739	0.0504749	0.307659	0.0972577	0.0347751
0.97974	0.0466744	0.303906	0.0971032	0.0343577
0.98074	0.0425228	0.299471	0.0968764	0.0341154
0.981741	0.0382568	0.294564	0.0961056	0.0342798
0.982741	0.0335679	0.289014	0.0956122	0.0343588
0.983742	0.0284332	0.282849	0.0953617	0.0340998
0.984742	0.0228418	0.276101	0.0951578	0.034423
0.985743	0.016795	0.268802	0.0944287	0.0346627
0.986743	0.0103065	0.260989	0.0941556	0.0352126
0.987744	0.00340226	0.252699	0.0931945	0.0352464
0.988744	-0.00387991	0.243973	0.0927171	0.035471
0.989745	-0.011491	0.234851	0.0923094	0.0358286
0.990745	-0.0193716	0.225377	0.0919438	0.0353059
0.991746	-0.0274529	0.215595	0.0914008	0.035175
0.992746	-0.035658	0.205551	0.0909268	0.0354285
0.993747	-0.0439033	0.195289	0.0903147	0.0352621
0.994747	-0.0520999	0.184858	0.090215	0.0354474
0.995748	-0.0601554	0.174306	0.0892904	0.0353493
0.996748	-0.0679755	0.16368	0.0889074	0.0358184
0.997749	-0.0754654	0.15303	0.08816	0.0361513
0.998749	-0.0825319	0.142407	0.0882484	0.0359668
0.99975	-0.089085	0.13186	0.0877336	0.0364754
1.00075	-0.0950394	0.121442	0.0871307	0.0369094
1.00175	-0.100093	0.111397	0.0862796	0.0370147
1.00275	-0.104398	0.101573	0.0858826	0.0368163
1.00375	-0.107896	0.0920202	0.08553	0.0364888
1.00475	-0.11054	0.082789	0.0850664	0.037019
1.00575	-0.112291	0.07393	0.0839565	0.0373382
1.00675	-0.113124	0.0654942	0.0841216	0.0369969
1.00775	-0.113027	0.0575325	0.0836371	0.0367409
1.00875	-0.111999	0.0500954	0.0832539	0.0359603
1.00975	-0.110051	0.0432323	0.0828547	0.0355567
1.01076	-0.107209	0.0369916	0.0827799	0.0353442
1.01176	-0.103507	0.0314203	0.0825372	0.0353906
1.01276	-0.0989946	0.0265628	0.0825285	0.0351377
1.01376	-0.0937292	0.0224616	0.0819591	0.0349951
1.01476	-0.0877787	0.019156	0.0817151	0.0358562
1.01576	-0.0812194	0.0166817	0.0810762	0.0354176
1.01676	-0.0741347	0.0150709	0.0805719	0.0356989
1.01776	-0.0666139	0.0143514	0.0803426	0.0354261
1.01876	-0.0587505	0.0145463	0.0800743	0.0351576
1.01976	-0.050641	0.0156736	0.0795294	0.0344467
1.02076	-0.042383	0.0177461	0.0791725	0.0347187
1.02176	-0.0338489	0.0209854	0.0784528	0.0341407
1.02276	-0.0253618	0.0251721	0.0781777	0.0340364
1.02376	-0.0170179	0.0302972	0.0778885	0.0341371
1.02476	-0.00890902	0.0363456	0.0776409	0.0342239
1.02576	-0.00112116	0.0432958	0.0773271	0.0342232
1.02676	0.00626695	0.05112	0.076951	0.034015
1.02776	0.0131847	0.0597842	0.0765113	0.0338158
1.02876	0.0195706	0.069248	0.0766794	0.0334952
1.02976	0.0253731	0.0794652	0.076735	0.0336303
1.03077	0.0305511	0.0903838	0.0762022	0.0334943
1.03177	0.0350746	0.101946	0.0755275	0.0340454
1.03277	0.0389247	0.114091	0.0756292	0.0336895
1.03377	0.042094	0.12675	0.0749199	0.0330721
1.03477	0.0445864	0.139854	0.0748004	0.0329206
1.03577	0.0464167	0.153329	0.0747278	0.0324509
1.03677	0.0476107	0.167098	0.0744676	0.0324955
1.03777	0.0482041	0.181084	0.0737222	0.0321005
1.03877	0.0482419	0.195207	0.073557	0.0322596
1.03977	0.0477781	0.209388	0.0731347	0.0322239
1.04077	0.0468738	0.223549	0.0732899	0.0319488
1.04177	0.0458051	0.237805	0.0731439	0.0320533
1.04277	0.0444368	0.251877	0.0727375	0.0320147
1.04377	0.0428423	0.265687	0.0727286	0.0324704
1.04477	0.0410976	0.279166	0.0730444	0.0326737
1.04577	0.0392802	0.292246	0.0725002	0.0333305
1.04677	0.0374674	0.304866	0.0722635	0.0332005
1.04777	0.0357353	0.31697	0.0727889	0.0329902
1.04877	0.0341573	0.328508	0.0728094	0.0333666
1.04977	0.0328029	0.339438	0.0724236	0.0335403
1.05078	0.0317367	0.349722	0.0722584	0.0334545
1.05178	0.031017	0.359333	0.071412	0.0335823
1.05278	0.0306952	0.368248	0.0710988	0.03366
1.05378	0.0308147	0.376452	0.0708878	0.0342359
1.05478	0.0314101	0.383937	0.070677	0.0343678
1.05578	0.0325071	0.390702	0.0702058	0.0344879
1.05678	0.0341214	0.396752	0.0699555	0.0339466
1.05778	0.036259	0.402099	0.0695741	0.033727
1.05878	0.0389157	0.40676	0.0697133	0.0330083
1.05978	0.0420775	0.410758	0.0696705	0.0328917
1.06078	0.0457204	0.41412	0.0695951	0.0328853
1.06178	0.050032	0.417055	0.0688196	0.0332959
1.06278	0.054744	0.419413	0.0682011	0.0336989
1.06378	0.059802	0.421227	0.0681603	0.0336703
1.06478	0.0651439	0.422535	0.0673414	0.0335478
1.06578	0.0707012	0.423376	0.0671731	0.0338104
1.06678	0.0763995	0.423788	0.0666996	0.0330782
1.06778	0.0821602	0.423812	0.0666379	0.0330196
1.06878	0.0879008	0.423485	0.0660108	0.0333851
1.06978	0.0935371	0.422845	0.0657166	0.0333692
1.07079	0.0989836	0.421926	0.0658205	0.0331903
1.07179	0.104155	0.420763	0.0651163	0.0331799
1.07279	0.108969	0.419385	0.0652553	0.0331351
1.07379	0.113343	0.417818	0.0650098	0.0327851
1.07479	0.117202	0.416085	0.0643999	0.0328575
1.07579	0.120475	0.414205	0.0641251	0.0329571
1.07679	0.123097	0.412194	0.0640433	0.0326485
1.07779	0.12501	0.410062	0.0638991	0.033123
1.07879	0.126166	0.407819	0.063548	0.0330297
1.07979	0.126524	0.405466	0.0633154	0.0328412
1.08079	0.126056	0.403007	0.062921	0.0329373
1.08179	0.125004	0.400639	0.0621214	0.0332655
1.08279	0.12309	0.398149	0.0617713	0.0333547
1.08379	0.120311	0.395528	0.061353	0.0333442
1.08479	0.116675	0.392764	0.0614409	0.0334925
1.08579	0.1122	0.389848	0.0613391	0.0341008
1.08679	0.106916	0.38677	0.061031	0.0342715
1.08779	0.100862	0.383518	0.0609191	0.0338996
1.08879	0.0940873	0.380086	0.0613548	0.03353
1.08979	0.0866485	0.376468	0.0607029	0.0333896
1.0908	0.0786115	0.37266	0.0604246	0.0333526
1.0918	0.0700487	0.368662	0.0605821	0.0332855
1.0928	0.0610386	0.364478	0.060437	0.0336814
1.0938	0.0516648	0.360115	0.0606474	0.0331547
1.0948	0.0420148	0.355586	0.0602838	0.0334473
1.0958	0.0321789	0.350907	0.0603594	0.0335308
1.0968	0.0222491	0.346099	0.0603834	0.0334917
1.0978	0.0123179	0.341188	0.0604542	0.0332274
1.0988	0.00247749	0.336205	0.0603524	0.0326814
1.0998	-0.00718158	0.331183	0.0600855	0.0328052
1.1008	-0.0165713	0.326162	0.0605273	0.0322487
1.1018	-0.0253515	0.321373	0.0603127	0.0321631
1.1028	-0.0336996	0.316662	0.0601731	0.0319956
1.1038	-0.0415452	0.312074	0.0599078	0.0322861
1.1048	-0.0488236	0.307655	0.0598132	0.0316636
1.1058	-0.0554768	0.303449	0.0594871	0.0318793
1.1068	-0.0614536	0.299503	0.0593404	0.032137
1.1078	-0.0667102	0.295861	0.0592382	0.0318254
1.1088	-0.07121	0.292566	0.0588284	0.0315142
1.1098	-0.0749244	0.289656	0.0592765	0.0319993
1.11081	-0.0778323	0.287166	0.059027	0.0316532
1.11181	-0.0799202	0.285127	0.0593311	0.0317114
1.11281	-0.0811819	0.283561	0.0587583	0.0313667
1.11381	-0.0816187	0.282486	0.0583518	0.0314494
1.11481	-0.0812384	0.281911	0.0580188	0.0317959
1.11581	-0.0800554	0.281838	0.0576567	0.0316812
1.11681	-0.0780902	0.282259	0.0568467	0.0317645
1.11781	-0.0753686	0.28316	0.056946	0.0321182
1.11881	-0.0719218	0.284515	0.0565262	0.031927
1.11981	-0.0677854	0.286293	0.055929	0.0323682
1.12081	-0.0629989	0.288451	0.0556214	0.0322583
1.12181	-0.0573551	0.291065	0.0550295	0.0319351
1.12281	-0.0511526	0.293949	0.0548376	0.0315342
1.12381	-0.044445	0.297037	0.0548555	0.0318328
1.12481	-0.0372884	0.30026	0.0548654	0.0316427
1.12581	-0.0297407	0.303541	0.0544155	0.0316778
1.12681	-0.0218615	0.306802	0.054249	0.0322099
1.12781	-0.0137116	0.309961	0.0541467	0.033069
1.12881	-0.00535303	0.312937	0.0543135	0.0330748
1.12981	0.00315174	0.315649	0.0543039	0.0327128
1.13082	0.0117397	0.318016	0.054305	0.0330741
1.13182	0.0203477	0.319964	0.0539216	0.0330719
1.13282	0.0289128	0.321421	0.0535188	0.0328103
1.13382	0.0373722	0.322323	0.0535081	0.03257
1.13482	0.0456639	0.322614	0.0533896	0.0333134
1.13582	0.0537268	0.322244	0.0536813	0.0325847
1.13682	0.061501	0.321175	0.0534947	0.0326226
1.13782	0.068928	0.319382	0.053567	0.0329087
1.13882	0.0759514	0.316847	0.0532889	0.0328868
1.13982	0.0825167	0.313568	0.0529556	0.0328998
1.14082	0.0885723	0.309556	0.0527817	0.0330565
1.14182	0.0942868	0.304992	0.0523411	0.0332685
1.14282	0.0993985	0.299747	0.0523361	0.0326892
1.14382	0.103862	0.293867	0.0528991	0.0324813
1.14482	0.107634	0.287411	0.0525952	0.0326643
1.14582	0.110679	0.280448	0.0526226	0.0323254
1.14682	0.112965	0.273062	0.0525432	0.032444
1.14782	0.114463	0.265341	0.0525253	0.0325347
1.14882	0.115153	0.257388	0.0520596	0.0328161
1.14982	0.115021	0.249309	0.0519935	0.0325676
1.15083	0.114059	0.241217	0.051766	0.0328462
1.15183	0.112265	0.23323	0.0517737	0.0326148
1.15283	0.109647	0.225468	0.0518117	0.0326094
1.15383	0.106218	0.21805	0.0513905	0.0323603
1.15483	0.102002	0.211096	0.0513658	0.0327721
1.15583	0.0970284	0.204721	0.0510748	0.0327795
1.15683	0.0913356	0.199035	0.0511319	0.0326581
1.15783	0.0849703	0.194144	0.0507639	0.0326137
1.15883	0.0779866	0.190143	0.0507749	0.0324177
1.15983	0.0704464	0.187116	0.0506014	0.0323584
1.16083	0.0624185	0.185137	0.0503073	0.0324736
1.16183	0.0542118	0.184454	0.0503641	0.0329108
1.16283	0.0456719	0.184926	0.0501978	0.0325398
1.16383	0.036881	0.186581	0.0499963	0.0327271
1.16483	0.0279253	0.189433	0.0501066	0.0324727
1.16583	0.0188943	0.193477	0.0501105	0.0327623
1.16683	0.00987969	0.198693	0.049658	0.033104
1.16783	0.000974109	0.205044	0.0494296	0.0330372
1.16883	-0.00772975	0.212476	0.0494131	0.0328623
1.16983	-0.0161404	0.22092	0.0491115	0.0324761
1.17084	-0.0241689	0.230292	0.0488357	0.0323211
1.17184	-0.0317297	0.240492	0.0485089	0.0322709
1.17284	-0.0387419	0.251407	0.0477666	0.0321684
1.17384	-0.0451305	0.262916	0.047837	0.0325485
1.17484	-0.0508271	0.274883	0.0479637	0.0331551
1.17584	-0.0557711	0.287166	0.0476582	0.0330764
1.17684	-0.0599103	0.299617	0.047513	0.0322318
1.17784	-0.0632017	0.312083	0.0469675	0.0316861
1.17884	-0.0656123	0.324408	0.0462652	0.0313795
1.17984	-0.0671189	0.336437	0.0464994	0.0314833
1.18084	-0.0677094	0.348017	0.0463376	0.0312953
1.18184	-0.067147	0.359169	0.0462698	0.03165
1.18284	-0.0656815	0.369578	0.0458399	0.031558
1.18384	-0.0633366	0.379107	0.0455774	0.0319473
1.18484	-0.0601459	0.387627	0.0456018	0.032404
1.18584	-0.0561532	0.395024	0.0455582	0.032276
1.18684	-0.0514112	0.401194	0.0447519	0.0323428
1.18784	-0.045981	0.406052	0.0447639	0.0323808
1.18884	-0.0399317	0.409526	0.0444343	0.0323332
1.18984	-0.0333387	0.411565	0.044402	0.032319
1.19085	-0.0262833	0.412134	0.0440046	0.0324602
1.19185	-0.0188511	0.411218	0.0441305	0.032165
1.19285	-0.0111311	0.40882	0.0435908	0.0318745
1.19385	-0.00321431	0.404963	0.0435284	0.0322653
1.19485	0.00480743	0.399691	0.0437187	0.0326415
1.19585	0.0128429	0.393064	0.0438895	0.0327365
1.19685	0.0208026	0.385161	0.0441937	0.0329774
1.19785	0.0286002	0.376077	0.0439476	0.0329778
1.19885	0.0361536	0.365925	0.0436907	0.0328509
1.19985	0.043386	0.354829	0.0436213	0.0325304
1.20085	0.0502273	0.342928	0.0433692	0.0325579
1.20185	0.0568568	0.330588	0.0435324	0.0322731
1.20285	0.0629662	0.317746	0.0433871	0.0320968
1.20385	0.0685058	0.304561	0.0427849	0.0321912
1.20485	0.0734358	0.291197	0.0423978	0.0321325
1.20585	0.0777261	0.277822	0.0422219	0.0322614
1.20685	0.0813573	0.264601	0.0420034	0.0322419
1.20785	0.0843203	0.251697	0.0423785	0.0320235
1.20885	0.0866162	0.23927	0.0424611	0.0315361
1.20985	0.0882562	0.227471	0.0419742	0.0318482
1.21086	0.0892612	0.216441	0.0421241	0.031807
1.21186	0.089661	0.206313	0.0418363	0.0316393
1.21286	0.089494	0.197203	0.041909	0.0311779
1.21386	0.0888065	0.189216	0.0417536	0.0316868
1.21486	0.0876513	0.18244	0.0410795	0.0318325
1.21586	0.0860874	0.176946	0.0410051	0.0322295
1.21686	0.0841786	0.172789	0.0409668	0.0323173
1.21786	0.0819927	0.170002	0.0411634	0.0321817
1.21886	0.0796	0.168604	0.0415292	0.0327032
1.21986	0.0770728	0.168593	0.0412922	0.032136
1.22086	0.0744838	0.169949	0.0414237	0.0321525
1.22186	0.0721561	0.172855	0.0410813	0.0323994
1.22286	0.0699013	0.17703	0.0411434	0.0324605
1.22386	0.0677831	0.182399	0.0410049	0.0319494
1.22486	0.0658617	0.188876	0.0410859	0.0318553
1.22586	0.0641928	0.196361	0.0406327	0.0318426
1.22686	0.062827	0.204742	0.0403348	0.032168
1.22786	0.0618087	0.213899	0.0403285	0.0322367
1.22886	0.0611758	0.223703	0.0404289	0.0318663
1.22986	0.060959	0.234021	0.0402486	0.0316935
1.23087	0.0611813	0.244716	0.0400265	0.0322082
1.23187	0.0618578	0.255648	0.0396329	0.0316408
1.23287	0.0629956	0.266679	0.0394652	0.0320544
1.23387	0.0645938	0.277673	0.0396787	0.0325205
1.23487	0.0666433	0.2885	0.039706	0.0330168
1.23587	0.0691272	0.299032	0.0398725	0.0332148
1.23687	0.0720214	0.309154	0.0402852	0.0326643
1.23787	0.0752947	0.318756	0.03951	0.0326885
1.23887	0.0789092	0.327741	0.0388673	0.0326341
1.23987	0.0828215	0.336023	0.0388745	0.0326664
1.24087	0.0869831	0.34353	0.0382994	0.0326183
1.24187	0.0915804	0.350363	0.0383556	0.0325391
1.24287	0.0963127	0.35631	0.0383266	0.0322661
1.24387	0.101117	0.361336	0.0382244	0.0320975
1.24487	0.105927	0.36542	0.0383268	0.031874
1.24587	0.110679	0.368556	0.0383656	0.0315628
1.24687	0.115307	0.37075	0.0381849	0.0320775
1.24787	0.119747	0.372023	0.0385235	0.0324173
1.24887	0.123936	0.372404	0.0388209	0.0321198
1.24987	0.127814	0.371937	0.0389032	0.0321809
1.25088	0.131325	0.370672	0.0387418	0.0316595
1.25188	0.134418	0.36867	0.0383284	0.0318137
1.25288	0.137046	0.365996	0.0384197	0.031801
1.25388	0.139167	0.362723	0.0384682	0.0315112
1.25488	0.140746	0.358927	0.0380208	0.0314199
1.25588	0.141755	0.354686	0.037499	0.0317103
1.25688	0.142172	0.35008	0.0377915	0.0319458
1.25788	0.141982	0.345188	0.0375295	0.0313422
1.25888	0.141177	0.340088	0.0368359	0.0311786
1.25988	0.139759	0.334854	0.0370336	0.0310887
1.26088	0.137733	0.329557	0.0369545	0.0309463
1.26188	0.135343	0.324413	0.0366943	0.0312112
1.26288	0.132374	0.319334	0.0367854	0.031266
1.26388	0.128851	0.314372	0.0368184	0.0313396
1.26488	0.124803	0.30957	0.0362897	0.0314243
1.26588	0.120265	0.304966	0.0360172	0.0309377
1.26688	0.115277	0.300588	0.0359207	0.0308786
1.26788	0.109883	0.296461	0.0359663	0.0305363
1.26888	0.104133	0.292598	0.0353618	0.0303374
1.26988	0.0980766	0.289009	0.0354858	0.0303023
1.27089	0.0917669	0.285697	0.0352056	0.0300059
1.27189	0.0852583	0.282659	0.034853	0.030548
1.27289	0.0786058	0.279888	0.034885	0.0302746
1.27389	0.0718641	0.277375	0.0349783	0.0302995
1.27489	0.0650869	0.275104	0.0353717	0.0303431
1.27589	0.0583266	0.273062	0.0349873	0.0303095
1.27689	0.0516333	0.271233	0.035382	0.0303993
1.27789	0.0450541	0.2696	0.0350657	0.0304977
1.27889	0.0386333	0.268149	0.035204	0.030571
1.27989	0.032411	0.266867	0.0349583	0.0306086
1.28089	0.0264238	0.265743	0.0353956	0.0303398
1.28189	0.0209338	0.264949	0.0352304	0.0304667
1.28289	0.0157357	0.264307	0.0353154	0.0302349
1.28389	0.0108483	0.263815	0.0353146	0.0302954
1.28489	0.00628527	0.263473	0.0347123	0.0300945
1.28589	0.00205586	0.263286	0.0344398	0.0296729
1.28689	-0.00183537	0.263264	0.0337519	0.0294146
1.28789	-0.00538828	0.26342	0.0334962	0.0293752
1.28889	-0.00860681	0.26377	0.0332796	0.0294846
1.28989	-0.0114987	0.264334	0.0331393	0.0291636
1.2909	-0.0140751	0.265135	0.033237	0.0294603
1.2919	-0.0163501	0.266198	0.0330949	0.0294216
1.2929	-0.0183403	0.267549	0.0330922	0.0293885
1.2939	-0.020064	0.269214	0.0328592	0.0296034
1.2949	-0.0215412	0.27122	0.0328776	0.0294467
1.2959	-0.0227927	0.273591	0.0324627	0.0296487
1.2969	-0.0238394	0.276353	0.0328979	0.0298479
1.2979	-0.0247022	0.279524	0.0324189	0.0296016
1.2989	-0.0254012	0.283122	0.0321617	0.029242
1.2999	-0.0259554	0.287159	0.0318588	0.0292715
1.3009	-0.026382	0.291642	0.0321459	0.0288905
1.3019	-0.0265709	0.29664	0.0322072	0.0283614
1.3029	-0.0266809	0.302069	0.0321151	0.0283656
1.3039	-0.026724	0.307916	0.0320727	0.0287819
1.3049	-0.0267086	0.314162	0.0319746	0.028599
1.3059	-0.0266396	0.320781	0.0319125	0.0289484
1.3069	-0.0265188	0.327737	0.0317516	0.0290803
1.3079	-0.0263447	0.33499	0.0319346	0.0292419
1.3089	-0.026113	0.342491	0.032135	0.0296474
1.3099	-0.0258171	0.350185	0.0320051	0.0297505
1.31091	-0.0254481	0.358011	0.0324357	0.0300743
1.31191	-0.0249958	0.3659	0.0321465	0.0304006
1.31291	-0.0244487	0.37378	0.0321355	0.0305269
1.31391	-0.0237951	0.381573	0.0319721	0.0302466
1.31491	-0.0230232	0.389197	0.0321572	0.0302261
1.31591	-0.0221219	0.396568	0.0319275	0.0303676
1.31691	-0.0210813	0.403602	0.0321221	0.0308091
1.31791	-0.019893	0.410212	0.0319995	0.0306174
1.31891	-0.0185508	0.416311	0.0322491	0.0309048
1.31991	-0.017051	0.421818	0.0320799	0.0309282
1.32091	-0.0153926	0.42665	0.032144	0.0313339
1.32191	-0.0134441	0.430807	0.0316669	0.0317323
1.32291	-0.0113657	0.434131	0.0316767	0.0321382
1.32391	-0.0091671	0.436559	0.0315063	0.0321765
1.32491	-0.0068601	0.438034	0.0314665	0.0318703
1.32591	-0.00445879	0.43851	0.0312545	0.031633
1.32691	-0.00197934	0.437951	0.0311587	0.0317661
1.32791	0.000560219	0.43633	0.030584	0.0319351
1.32891	0.00314027	0.433635	0.0299573	0.0312817
1.32991	0.00573991	0.429863	0.0301013	0.0310322
1.33092	0.00833734	0.425025	0.0301928	0.03067
1.33192	0.0109103	0.419144	0.0300958	0.0307846
1.33292	0.0134364	0.412255	0.0298831	0.0309723
1.33392	0.0158939	0.404407	0.0301886	0.0303315
1.33492	0.0182617	0.395659	0.0304082	0.0302903
1.33592	0.0205205	0.386082	0.0300656	0.0302775
1.33692	0.0226526	0.375756	0.0302468	0.0298471
1.33792	0.0246427	0.364774	0.029931	0.0294963
1.33892	0.0264782	0.353233	0.0295978	0.0294204
1.33992	0.0281498	0.341241	0.0292157	0.0297403
1.34092	0.0296512	0.32891	0.0291109	0.0301574
1.34192	0.0310878	0.316427	0.0292428	0.0294358
1.34292	0.0323358	0.30383	0.0291089	0.0295981
1.34392	0.0333993	0.291239	0.0288352	0.0302287
1.34492	0.0342867	0.278775	0.0290286	0.0301261
1.34592	0.035011	0.266557	0.0295911	0.0303114
1.34692	0.035589	0.254698	0.0297337	0.0303626
1.34792	0.0360412	0.24331	0.0294193	0.0307675
1.34892	0.0363913	0.232494	0.0289232	0.0305598
1.34992	0.0366656	0.222347	0.0291284	0.0302366
1.35093	0.0368927	0.212952	0.0290678	0.0304077
1.35193	0.0371024	0.204384	0.0291737	0.0304565
1.35293	0.0373253	0.196702	0.0291254	0.0303778
1.35393	0.0375922	0.189956	0.0292142	0.0301555
1.35493	0.0379333	0.184178	0.0292045	0.0302088
1.35593	0.0383776	0.179388	0.029108	0.0299462
1.35693	0.0389522	0.175589	0.0291201	0.0301487
1.35793	0.039682	0.17277	0.0288836	0.0300695
1.35893	0.0405891	0.170906	0.0284198	0.0304454
1.35993	0.0416923	0.169956	0.0283436	0.0305018
1.36093	0.043007	0.169866	0.0285723	0.0306861
1.36193	0.0446571	0.170661	0.0288863	0.0305839
1.36293	0.0465205	0.172157	0.028892	0.0305158
1.36393	0.0486002	0.174264	0.0290724	0.0300528
1.36493	0.0508965	0.176886	0.0289485	0.0296104
1.36593	0.053407	0.179921	0.028813	0.0297284
1.36693	0.0561266	0.18326	0.0287592	0.0295755
1.36793	0.0590478	0.186793	0.0285558	0.0298263
1.36893	0.0621615	0.19041	0.0284575	0.0294678
1.36993	0.0654565	0.194003	0.0284916	0.0295432
1.37094	0.0689206	0.197465	0.0282752	0.029369
1.37194	0.0725409	0.200697	0.0281262	0.0294921
1.37294	0.0763037	0.203604	0.0281467	0.0299511
1.37394	0.0801954	0.206103	0.0281854	0.0296256
1.37494	0.0842026	0.20812	0.0281625	0.0301365
1.37594	0.0883124	0.209591	0.0279418	0.0301644
1.37694	0.0925129	0.210467	0.0283852	0.0301451
1.37794	0.0967927	0.21071	0.0282556	0.0300229
1.37894	0.101142	0.2103	0.0279645	0.0298659
1.37994	0.105551	0.209226	0.0281519	0.0300978
1.38094	0.110013	0.207496	0.028164	0.0294443
1.38194	0.114653	0.205193	0.0285	0.0299189
1.38294	0.119311	0.202278	0.0280546	0.0298035
1.38394	0.123976	0.198797	0.0279145	0.0297646
1.38494	0.128643	0.194809	0.0279245	0.029767
1.38594	0.133305	0.190382	0.0279224	0.0296068
1.38694	0.137954	0.185595	0.0283048	0.0299573
1.38794	0.142582	0.180535	0.0282134	0.0297614
1.38894	0.147179	0.175293	0.0279394	0.0294323
1.38994	0.151733	0.169964	0.0277239	0.0291408
1.39095	0.156227	0.164647	0.0278168	0.0296317
1.39195	0.160644	0.159438	0.0280049	0.0292185
1.39295	0.164962	0.154431	0.027924	0.0284886
1.39395	0.169152	0.149718	0.0279265	0.0279566
1.39495	0.173184	0.145382	0.0280482	0.0280066
1.39595	0.177023	0.141501	0.0276066	0.0280983
1.39695	0.180628	0.138141	0.0279156	0.0283151
1.39795	0.183956	0.135361	0.0281205	0.0279881
1.39895	0.186959	0.133206	0.0281813	0.0277717
1.39995	0.189586	0.131711	0.0282421	0.0275939
1.40095	0.191787	0.130896	0.0282575	0.0273843
1.40195	0.193622	0.130836	0.0282927	0.0276119
1.40295	0.194906	0.131453	0.0284377	0.0274606
1.40395	0.195586	0.132732	0.0279947	0.0271052
1.40495	0.195614	0.134648	0.0278061	0.0270027
1.40595	0.194947	0.137165	0.0274913	0.0266854
1.40695	0.193548	0.140241	0.0277564	0.027241
1.40795	0.191389	0.143826	0.0279195	0.0277109
1.40895	0.18845	0.147864	0.0280846	0.0276974
1.40995	0.184722	0.152297	0.0279798	0.0273971
1.41096	0.180208	0.157064	0.0281581	0.0271856
1.41196	0.174925	0.162103	0.0285288	0.027243
1.41296	0.168901	0.167356	0.0283746	0.0273116
1.41396	0.16218	0.172764	0.0285418	0.0266231
1.41496	0.154817	0.178278	0.029029	0.0266945
1.41596	0.146885	0.183849	0.0285228	0.027213
1.41696	0.138467	0.189437	0.0284971	0.0275572
1.41796	0.129661	0.195012	0.0282502	0.027147
1.41896	0.120577	0.200548	0.0285513	0.0269883
1.41996	0.111333	0.206029	0.0281513	0.0263893
1.42096	0.102059	0.211449	0.0279397	0.026396
1.42196	0.0930001	0.216901	0.0277645	0.0268074
1.42296	0.0841677	0.222285	0.0274891	0.0267849
1.42396	0.0757028	0.227614	0.0276631	0.0269783
1.42496	0.0677465	0.232906	0.0274679	0.0266414
1.42596	0.0604372	0.238186	0.0277553	0.0266014
1.42696	0.0539076	0.24348	0.0281914	0.0267934
1.42796	0.0482818	0.248816	0.0282509	0.0270213
1.42896	0.0436725	0.254219	0.0282379	0.0270962
1.42996	0.0401781	0.259712	0.028659	0.0265264
1.43097	0.0378799	0.265315	0.0292425	0.0268642
1.43197	0.0368398	0.271038	0.0289811	0.0269183
1.43297	0.0370982	0.276884	0.0291014	0.0269719
1.43397	0.0386725	0.282846	0.0286303	0.0269202
1.43497	0.0415551	0.288905	0.0285566	0.0268265
1.43597	0.0457134	0.29503	0.0286034	0.0267367
1.43697	0.0510887	0.301176	0.0283615	0.026972
1.43797	0.0575971	0.307286	0.0285028	0.0273462
1.43897	0.0651297	0.313287	0.0281013	0.0275535
1.43997	0.0735541	0.319095	0.0279924	0.0277616
1.44097	0.0827163	0.324615	0.0281599	0.0281377
1.44197	0.0925513	0.329804	0.0283548	0.0285266
1.44297	0.102744	0.334472	0.0284052	0.028135
1.44397	0.113091	0.338497	0.0284854	0.0282027
1.44497	0.123381	0.341753	0.0284667	0.0277099
1.44597	0.133397	0.344114	0.0283408	0.0278605
1.44697	0.142921	0.345455	0.0283542	0.028143
1.44797	0.151743	0.345657	0.0282214	0.0281121
1.44897	0.159657	0.344611	0.028244	0.0281075
1.44997	0.166473	0.342218	0.0283233	0.0280486
1.45098	0.172018	0.338397	0.0286639	0.0276793
1.45198	0.176141	0.333082	0.0285817	0.0281926
1.45298	0.178714	0.326232	0.028414	0.0285132
1.45398	0.179641	0.317828	0.0287931	0.0281968
1.45498	0.178857	0.307877	0.0292301	0.0282789
1.45598	0.176331	0.296415	0.0290702	0.0281397
1.45698	0.172068	0.283507	0.0289209	0.0281992
1.45798	0.166111	0.269248	0.0287554	0.0279605
1.45898	0.158541	0.253763	0.0288793	0.028389
1.45998	0.149476	0.237207	0.0288843	0.0286699
1.46098	0.139072	0.219765	0.0292192	0.0287055
1.46198	0.127617	0.201713	0.0297404	0.0288044
1.46298	0.115217	0.18321	0.0290909	0.0290406
1.46398	0.102125	0.164512	0.0290597	0.029338
1.46498	0.0886155	0.145896	0.0290675	0.0296742
1.46598	0.074987	0.127651	0.0286403	0.0295387
1.46698	0.0615539	0.110077	0.0287551	0.0293873
1.46798	0.048642	0.0934804	0.0288745	0.0291199
1.46898	0.036582	0.0781678	0.0284188	0.0289776
1.46998	0.0257042	0.0644401	0.0280526	0.029203
1.47099	0.0163321	0.0525885	0.0281904	0.0291837
1.47199	0.00877633	0.0428885	0.0277494	0.0292087
1.47299	0.00332864	0.0355949	0.0278682	0.0292248
1.47399	0.000256355	0.0309366	0.0277787	0.0289853
1.47499	-0.000203101	0.0291124	0.0274515	0.0289903
1.47599	0.00215299	0.0302868	0.0273657	0.0288623
1.47699	0.00748838	0.0345861	0.0272489	0.028877
1.47799	0.0159242	0.0420955	0.0266527	0.0288219
1.47899	0.0275361	0.0528571	0.0274703	0.028539
1.47999	0.0423523	0.0668681	0.027136	0.0283179
1.48099	0.0603522	0.0840801	0.0265791	0.0281995
1.48199	0.0815848	0.104476	0.0274227	0.0275221
1.48299	0.105795	0.127828	0.0276059	0.027659
1.48399	0.132816	0.153953	0.0275646	0.0279396
1.48499	0.16244	0.182628	0.0274535	0.0279585
1.48599	0.194415	0.213594	0.0272948	0.0280646
1.48699	0.228454	0.246558	0.0279865	0.0279403
1.48799	0.264239	0.281198	0.0277717	0.0278019
1.48899	0.301422	0.317169	0.0278816	0.0277609
1.48999	0.339637	0.354108	0.0278082	0.0283257
1.491	0.3785	0.391638	0.0277003	0.0281809
1.492	0.417618	0.429377	0.0269843	0.0277632
1.493	0.456596	0.466942	0.0266159	0.0274379
1.494	0.495045	0.503954	0.0266652	0.027519
1.495	0.532581	0.540049	0.0271836	0.027464
1.496	0.568842	0.574878	0.026658	0.0273453
1.497	0.603485	0.608114	0.0270215	0.0268548
1.498	0.636196	0.63946	0.0266017	0.0266327
1.499	0.666693	0.66865	0.0264301	0.0269282
[truncated: 1 more rows]
