# Supplementary material for: Evidence accumulation relates to perceptual consciousness and monitoring
Source: Nat Commun. 2021 May 31;12:3261. doi: 10.1038/s41467-021-23540-y (PMC8166835; doi:10.1038/s41467-021-23540-y)
Supplement: Supplementary file 4 — Source Data [file 41467_2021_23540_MOESM4_ESM.zip › Supplementary Data/SFig.5_6.xls]

## Sheet: Sheet1
t	erphit	erpmiss	simhit	simmiss
-0.5	-0.140602	0.142682	-0.0473523	-0.0271891
-0.498999	-0.139862	0.139674	-0.0472106	-0.0268072
-0.497999	-0.138697	0.136536	-0.0473003	-0.026601
-0.496998	-0.137107	0.133278	-0.0471379	-0.0264058
-0.495998	-0.135101	0.129915	-0.0471929	-0.0265114
-0.494997	-0.132689	0.126461	-0.0470688	-0.0265217
-0.493997	-0.129891	0.122931	-0.0469113	-0.0266042
-0.492996	-0.126731	0.119345	-0.0469225	-0.0263179
-0.491996	-0.123237	0.11572	-0.046429	-0.0262548
-0.490995	-0.119445	0.112079	-0.0462661	-0.0261327
-0.489995	-0.115392	0.108443	-0.0460852	-0.0260647
-0.488994	-0.111123	0.104836	-0.0461843	-0.0259331
-0.487994	-0.106683	0.101282	-0.0459448	-0.0260642
-0.486993	-0.102123	0.097805	-0.0456585	-0.0260199
-0.485993	-0.0974945	0.0944311	-0.0455926	-0.0260646
-0.484992	-0.0928515	0.091185	-0.0456691	-0.0261447
-0.483992	-0.0882487	0.0880915	-0.0457102	-0.0260327
-0.482991	-0.083741	0.0851744	-0.0457483	-0.0260397
-0.481991	-0.0793826	0.0824565	-0.0456621	-0.0259291
-0.48099	-0.0752266	0.079959	-0.0456966	-0.0255902
-0.47999	-0.0713234	0.0777014	-0.0456264	-0.0254228
-0.478989	-0.0676146	0.0757298	-0.0454508	-0.0255792
-0.477989	-0.064256	0.0740283	-0.0454523	-0.0255828
-0.476988	-0.0612887	0.0726081	-0.0452863	-0.0255331
-0.475988	-0.058749	0.071477	-0.0450501	-0.0255115
-0.474987	-0.0566671	0.0706395	-0.0449084	-0.0252391
-0.473987	-0.0550673	0.0700963	-0.0448917	-0.0250756
-0.472986	-0.053967	0.0698447	-0.044621	-0.0251041
-0.471986	-0.0533767	0.0698776	-0.0443244	-0.0251342
-0.470985	-0.0532999	0.0701845	-0.0441013	-0.0250801
-0.469985	-0.0537328	0.0707507	-0.0440835	-0.0248684
-0.468984	-0.0546641	0.071558	-0.0439923	-0.0245757
-0.467984	-0.0560755	0.0725843	-0.0439632	-0.0245101
-0.466983	-0.0579416	0.0738044	-0.04386	-0.0244532
-0.465983	-0.0602305	0.0751898	-0.0436359	-0.0241272
-0.464982	-0.0629037	0.0767094	-0.0436837	-0.0240639
-0.463982	-0.0659171	0.0783298	-0.0436637	-0.0240628
-0.462981	-0.0692211	0.0800155	-0.0433962	-0.0238588
-0.461981	-0.0727618	0.0817299	-0.0431788	-0.0234147
-0.46098	-0.0764812	0.0834355	-0.0429123	-0.0234392
-0.45998	-0.0803183	0.0850945	-0.0425984	-0.0232969
-0.458979	-0.084105	0.0867098	-0.0424719	-0.02331
-0.457979	-0.0878871	0.0882033	-0.0422318	-0.0233843
-0.456978	-0.0916014	0.0895394	-0.0418053	-0.0237116
-0.455978	-0.0951849	0.0906846	-0.041767	-0.0236499
-0.454977	-0.0985757	0.0916083	-0.0417981	-0.0233807
-0.453977	-0.101715	0.0922832	-0.0416487	-0.0231701
-0.452976	-0.104545	0.0926856	-0.0416206	-0.0230195
-0.451976	-0.107015	0.0927962	-0.0416181	-0.022924
-0.450975	-0.109076	0.0926004	-0.0414612	-0.022502
-0.449975	-0.110688	0.0920885	-0.0411716	-0.0226235
-0.448974	-0.111814	0.0912561	-0.0409587	-0.0225104
-0.447974	-0.112425	0.090104	-0.0406253	-0.0226968
-0.446973	-0.1125	0.0886388	-0.0404139	-0.0228726
-0.445973	-0.112026	0.0868722	-0.0402044	-0.0227773
-0.444972	-0.110996	0.0848216	-0.0401273	-0.0225107
-0.443972	-0.109412	0.0825093	-0.0399401	-0.022334
-0.442971	-0.107285	0.0799626	-0.0399701	-0.0222206
-0.441971	-0.104632	0.0772133	-0.0400281	-0.022072
-0.44097	-0.101481	0.074297	-0.0398496	-0.0220215
-0.43997	-0.0978625	0.0712528	-0.039494	-0.0218424
-0.438969	-0.0937208	0.0681596	-0.0393872	-0.0217114
-0.437969	-0.089203	0.065025	-0.0393502	-0.0215109
-0.436968	-0.0843625	0.0618938	-0.0392456	-0.0216379
-0.435968	-0.0792572	0.058811	-0.0392756	-0.0212057
-0.434967	-0.0739489	0.0558215	-0.0389114	-0.0211277
-0.433967	-0.0685023	0.0529687	-0.0389925	-0.0210024
-0.432966	-0.062984	0.0502942	-0.0388256	-0.0211091
-0.431966	-0.0574617	0.0478367	-0.0386487	-0.0210115
-0.430965	-0.0520029	0.0456313	-0.0384746	-0.02101
-0.429965	-0.0466742	0.0437088	-0.0384601	-0.0209008
-0.428964	-0.04154	0.0420948	-0.0384943	-0.0210196
-0.427964	-0.0366618	0.0408095	-0.038372	-0.0208614
-0.426963	-0.0320971	0.0398669	-0.0381006	-0.0206866
-0.425963	-0.0278985	0.0392746	-0.0379923	-0.0206599
-0.424962	-0.0241131	0.0390334	-0.0380688	-0.020583
-0.423962	-0.0207816	0.0391372	-0.0377018	-0.0202767
-0.422961	-0.0179375	0.039573	-0.0376085	-0.0204075
-0.421961	-0.0156072	0.0403209	-0.0375422	-0.0202648
-0.42096	-0.0138087	0.0413545	-0.0374638	-0.0201783
-0.41996	-0.0125521	0.0426411	-0.0372689	-0.020059
-0.418959	-0.0117509	0.0441564	-0.037343	-0.0201757
-0.417959	-0.0114917	0.0458438	-0.0373136	-0.0200525
-0.416958	-0.0117607	0.047655	-0.0372256	-0.0197301
-0.415958	-0.0125359	0.0495383	-0.0368717	-0.0200061
-0.414957	-0.0137873	0.0514394	-0.0365998	-0.020012
-0.413957	-0.0154773	0.0533019	-0.0364267	-0.0201616
-0.412956	-0.0175617	0.0550691	-0.0363367	-0.0201118
-0.411956	-0.0199899	0.0566845	-0.0359817	-0.0203
-0.410955	-0.0227062	0.0580933	-0.0358311	-0.0201467
-0.409955	-0.0256503	0.0592431	-0.03567	-0.0199107
-0.408954	-0.0287583	0.0600851	-0.0353755	-0.0199234
-0.407954	-0.0319637	0.0605752	-0.0351757	-0.0196983
-0.406953	-0.0351986	0.0606751	-0.0350235	-0.0195606
-0.405953	-0.0383946	0.0603526	-0.0347863	-0.0193864
-0.404952	-0.0414835	0.059583	-0.0346333	-0.0194579
-0.403952	-0.0443992	0.0583491	-0.0343249	-0.0191691
-0.402951	-0.0470777	0.0566424	-0.0342148	-0.0189913
-0.401951	-0.0494587	0.0544627	-0.0340685	-0.0188163
-0.40095	-0.0514863	0.0518191	-0.0337977	-0.018584
-0.39995	-0.0531098	0.0487292	-0.033772	-0.018274
-0.398949	-0.0541885	0.0452439	-0.0332753	-0.0184205
-0.397949	-0.0547851	0.0413754	-0.0331671	-0.0184022
-0.396948	-0.0548702	0.037166	-0.0329889	-0.0184895
-0.395948	-0.0544217	0.0326658	-0.0329322	-0.0186287
-0.394947	-0.0534253	0.0279311	-0.0327637	-0.0186009
-0.393947	-0.0518747	0.0230243	-0.0327932	-0.0185541
-0.392946	-0.0497718	0.0180121	-0.032671	-0.018514
-0.391946	-0.0471263	0.0129653	-0.0326168	-0.0183582
-0.390945	-0.0439559	0.00795683	-0.0323599	-0.0181721
-0.389945	-0.0402861	0.00306092	-0.0322036	-0.0179698
-0.388944	-0.0361495	-0.00164817	-0.0324663	-0.0180489
-0.387944	-0.0315853	-0.00609751	-0.0324271	-0.0178994
-0.386943	-0.0266392	-0.0102167	-0.0320238	-0.0176775
-0.385943	-0.0213623	-0.0139393	-0.0317563	-0.0175785
-0.384942	-0.0158104	-0.0172037	-0.0314074	-0.0177089
-0.383942	-0.0100433	-0.0199545	-0.0311999	-0.0176018
-0.382941	-0.00412392	-0.0221433	-0.0310419	-0.0173318
-0.381941	0.0018826	-0.0237297	-0.0312189	-0.0174187
-0.38094	0.00790994	-0.0246822	-0.0310608	-0.0173385
-0.37994	0.0138914	-0.0249785	-0.0310133	-0.0173101
-0.378939	0.0198603	-0.0245758	-0.0309629	-0.0172767
-0.377939	0.0256497	-0.023499	-0.0307415	-0.0172138
-0.376938	0.0311958	-0.0217569	-0.030743	-0.0172878
-0.375938	0.0364379	-0.0193686	-0.030848	-0.0172
-0.374937	0.0413195	-0.0163633	-0.0306308	-0.0171205
-0.373937	0.0457887	-0.0127799	-0.0305923	-0.0171401
-0.372936	0.049799	-0.00866645	-0.0306862	-0.0168168
-0.371936	0.0533097	-0.00407945	-0.0306708	-0.0168934
-0.370935	0.0562867	0.000917165	-0.0305433	-0.0164954
-0.369935	0.0587023	0.00625295	-0.0303773	-0.0163197
-0.368934	0.0605359	0.0118521	-0.0300643	-0.0162053
-0.367934	0.0617739	0.0176345	-0.0297106	-0.0160778
-0.366933	0.0624099	0.0235174	-0.0294047	-0.0159459
-0.365933	0.0624446	0.0294162	-0.029414	-0.0160149
-0.364932	0.0618854	0.0352463	-0.0293513	-0.0160893
-0.363932	0.0607466	0.0409242	-0.0293034	-0.0160349
-0.362931	0.0590489	0.0463686	-0.0290588	-0.0158854
-0.361931	0.0568188	0.0515023	-0.0289463	-0.0158238
-0.36093	0.0540882	0.0562527	-0.0288403	-0.0157979
-0.35993	0.0508941	0.0605535	-0.028814	-0.015595
-0.358929	0.0473789	0.0643948	-0.0290162	-0.0157029
-0.357929	0.0434811	0.0676765	-0.0288454	-0.0155954
-0.356928	0.0392467	0.0703548	-0.0287861	-0.0153877
-0.355928	0.034724	0.0723951	-0.0286156	-0.0154005
-0.354927	0.029963	0.0737729	-0.0283046	-0.0152072
-0.353927	0.0250144	0.074473	-0.0281388	-0.0153424
-0.352926	0.019929	0.0744909	-0.0275928	-0.0152662
-0.351926	0.0147568	0.0738319	-0.0276827	-0.0152445
-0.350925	0.00954666	0.0725111	-0.027625	-0.0151269
-0.349925	0.00434527	0.0705534	-0.0273086	-0.0152316
-0.348924	-0.000803274	0.0679925	-0.0269656	-0.0150831
-0.347924	-0.00585807	0.0648708	-0.0269058	-0.0149111
-0.346923	-0.0107818	0.0612382	-0.0267387	-0.0146994
-0.345923	-0.0155413	0.0571516	-0.0266455	-0.0148422
-0.344922	-0.0201076	0.0526738	-0.0263049	-0.0146444
-0.343922	-0.0244564	0.0478724	-0.0263161	-0.0146759
-0.342921	-0.0285681	0.0428191	-0.0262877	-0.0146935
-0.341921	-0.0324278	0.0375879	-0.0261787	-0.0147474
-0.34092	-0.0360255	0.0322547	-0.0262023	-0.0145122
-0.33992	-0.0393558	0.0268957	-0.0262045	-0.0140512
-0.338919	-0.0423175	0.0216205	-0.0261615	-0.0139639
-0.337919	-0.0450193	0.0164704	-0.0259334	-0.0141403
-0.336918	-0.0474699	0.0115156	-0.025819	-0.0140366
-0.335918	-0.0496809	0.00682233	-0.0256242	-0.013932
-0.334917	-0.0516672	0.00245199	-0.0252315	-0.0135679
-0.333917	-0.0534457	-0.00153971	-0.0250205	-0.0134489
-0.332916	-0.0550355	-0.00510339	-0.0248667	-0.0130809
-0.331916	-0.0564568	-0.00819662	-0.0248228	-0.0130794
-0.330915	-0.0577308	-0.0107844	-0.0246638	-0.0130122
-0.329915	-0.0588791	-0.0128394	-0.0244165	-0.0126867
-0.328914	-0.0599229	-0.0143425	-0.0238137	-0.0126253
-0.327914	-0.0608827	-0.0152824	-0.0237852	-0.0127244
-0.326913	-0.0617779	-0.015656	-0.0236482	-0.0127833
-0.325913	-0.0626262	-0.0154681	-0.0232929	-0.0129597
-0.324912	-0.0634432	-0.0147311	-0.023269	-0.0128214
-0.323912	-0.064242	-0.0134645	-0.0230552	-0.0126627
-0.322911	-0.065033	-0.0116948	-0.0228163	-0.0127188
-0.321911	-0.0658238	-0.00945451	-0.0226526	-0.0126445
-0.32091	-0.0666186	-0.00678175	-0.0228034	-0.0127413
-0.31991	-0.0674183	-0.00371939	-0.0226606	-0.0125514
-0.318909	-0.068122	-0.000303745	-0.0224119	-0.0126125
-0.317909	-0.0688276	0.00340774	-0.022254	-0.0123645
-0.316908	-0.0695279	0.00736212	-0.0220482	-0.0124812
-0.315908	-0.0702126	0.0115048	-0.0219734	-0.0125963
-0.314907	-0.0708685	0.0157803	-0.0216318	-0.0122505
-0.313907	-0.0714797	0.0201332	-0.0215659	-0.0120793
-0.312906	-0.0720283	0.024509	-0.0211869	-0.0119116
-0.311906	-0.0724945	0.0288548	-0.0210774	-0.0117489
-0.310905	-0.0728572	0.0331201	-0.0210724	-0.0114546
-0.309905	-0.0730945	0.0372576	-0.0208448	-0.011409
-0.308904	-0.073184	0.0412237	-0.0208048	-0.0116942
-0.307904	-0.0731037	0.0449788	-0.0207931	-0.0116082
-0.306903	-0.0728322	0.0484884	-0.020851	-0.0119877
-0.305903	-0.0723493	0.0517227	-0.0207503	-0.0118854
-0.304902	-0.0716364	0.0546575	-0.0208166	-0.0119028
-0.303902	-0.0706773	0.0572739	-0.0207146	-0.0117128
-0.302901	-0.0694582	0.0595587	-0.0204005	-0.0115732
-0.301901	-0.0679682	0.061504	-0.0202203	-0.011432
-0.3009	-0.0661998	0.0631077	-0.0200221	-0.0112598
-0.2999	-0.0641491	0.0643724	-0.0195828	-0.0112435
-0.298899	-0.0617038	0.0653264	-0.0195715	-0.0110716
-0.297899	-0.0589845	0.0659647	-0.0194702	-0.0107932
-0.296898	-0.0560005	0.0663031	-0.0195993	-0.0107533
-0.295898	-0.0527649	0.0663603	-0.0193736	-0.0107273
-0.294897	-0.0492944	0.0661582	-0.0192545	-0.010479
-0.293897	-0.0456096	0.0657207	-0.0191313	-0.0106217
-0.292896	-0.0417341	0.0650734	-0.0190193	-0.0107927
-0.291896	-0.0376949	0.064243	-0.0188981	-0.0105997
-0.290895	-0.0335218	0.0632564	-0.018645	-0.0104501
-0.289895	-0.0292467	0.0621404	-0.0184686	-0.01024
-0.288894	-0.0249039	0.0609212	-0.017938	-0.0102301
-0.287894	-0.0205291	0.0596236	-0.0180184	-0.0104418
-0.286893	-0.0161588	0.0582705	-0.0180284	-0.0101932
-0.285893	-0.0118303	0.0568831	-0.0179826	-0.00977512
-0.284892	-0.00758077	0.0554796	-0.018003	-0.00961415
-0.283892	-0.00344664	0.0540757	-0.0178628	-0.0096158
-0.282891	0.00053666	0.0526838	-0.0177614	-0.0094287
-0.281891	0.00433543	0.0513135	-0.0176402	-0.00937076
-0.28089	0.00791817	0.0499708	-0.0174018	-0.0091974
-0.27989	0.011256	0.0486589	-0.016942	-0.00910394
-0.278889	0.0144212	0.0474077	-0.0169068	-0.00917699
-0.277889	0.0172901	0.0461857	-0.0167193	-0.00922194
-0.276888	0.0198427	0.0449862	-0.0165446	-0.00916029
-0.275888	0.0220632	0.0438007	-0.016329	-0.00900541
-0.274887	0.0239401	0.0426182	-0.0161777	-0.00905864
-0.273887	0.0254665	0.0414261	-0.0160268	-0.0089143
-0.272886	0.02664	0.0402107	-0.0160136	-0.00861253
-0.271886	0.0274629	0.0389578	-0.0158668	-0.00836858
-0.270885	0.0279418	0.0376527	-0.0155063	-0.00839471
-0.269885	0.028088	0.0362814	-0.0156173	-0.00837684
-0.268884	0.0279166	0.0348307	-0.0152702	-0.00821966
-0.267884	0.0274469	0.0332889	-0.0151305	-0.00809499
-0.266883	0.0267015	0.0316463	-0.0150268	-0.0078195
-0.265883	0.0257067	0.0298953	-0.0148449	-0.00818698
-0.264882	0.0244911	0.0280315	-0.0148829	-0.00812697
-0.263882	0.0230861	0.0260534	-0.0148375	-0.00822109
-0.262881	0.0215249	0.023963	-0.014642	-0.00803153
-0.261881	0.0198423	0.0217659	-0.014637	-0.00787809
-0.26088	0.018074	0.0194713	-0.0146382	-0.00796752
-0.25988	0.0162563	0.0170925	-0.0146265	-0.00779347
-0.258879	0.0145296	0.0146759	-0.0144323	-0.00775203
-0.257879	0.0128226	0.0122139	-0.0143414	-0.00766725
-0.256878	0.0111683	0.00972951	-0.014392	-0.00806514
-0.255878	0.00959892	0.00724872	-0.0144823	-0.00792209
-0.254877	0.00814461	0.00479991	-0.0142235	-0.00809714
-0.253877	0.00683367	0.00241357	-0.0141699	-0.00817528
-0.252876	0.00569199	0.000121727	-0.0139776	-0.00798045
-0.251876	0.00474282	-0.00204264	-0.0137284	-0.00762109
-0.250875	0.00400649	-0.00404618	-0.0134331	-0.00770246
-0.249875	0.00350023	-0.00585581	-0.013354	-0.00745787
-0.248874	0.00323803	-0.00743939	-0.0131068	-0.00737253
-0.247874	0.00323052	-0.00876632	-0.0129929	-0.00733757
-0.246873	0.00348497	-0.00980825	-0.0130181	-0.00705557
-0.245873	0.00400522	-0.0105396	-0.0127971	-0.00693258
-0.244872	0.00479176	-0.0109384	-0.0125508	-0.00713545
-0.243872	0.00584183	-0.0109863	-0.012781	-0.007026
-0.242871	0.0071495	-0.0106695	-0.012744	-0.00707851
-0.241871	0.00870585	-0.00997917	-0.0125211	-0.00709729
-0.24087	0.0104992	-0.00891137	-0.0123435	-0.00698072
-0.23987	0.0125151	-0.00746763	-0.0122726	-0.00701417
-0.238869	0.0148449	-0.00562484	-0.0121472	-0.00708401
-0.237869	0.0173581	-0.00342446	-0.0121393	-0.00724561
-0.236868	0.0200322	-0.000885187	-0.0122174	-0.00714863
-0.235868	0.022843	0.0019689	-0.0120892	-0.0071536
-0.234867	0.0257651	0.00510855	-0.0120341	-0.00725883
-0.233867	0.0287718	0.00849973	-0.0119859	-0.00708409
-0.232866	0.0318359	0.012104	-0.0116803	-0.00698859
-0.231866	0.0349293	0.0158792	-0.0114531	-0.00682367
-0.230865	0.038024	0.0197797	-0.0111916	-0.0066963
-0.229865	0.0410915	0.0237576	-0.0111581	-0.00653043
-0.228864	0.0441037	0.0277628	-0.0111357	-0.00642593
-0.227864	0.0470329	0.0317445	-0.0110527	-0.00609364
-0.226863	0.0498517	0.0356513	-0.010736	-0.00622067
-0.225863	0.0525338	0.0394321	-0.0107211	-0.00599859
-0.224862	0.055054	0.0430375	-0.0107186	-0.00572296
-0.223862	0.0573881	0.0464197	-0.0107712	-0.00574466
-0.222861	0.0595134	0.0495338	-0.0104548	-0.00544049
-0.221861	0.061409	0.0523383	-0.010487	-0.00521289
-0.22086	0.0630556	0.0547958	-0.0101842	-0.00509555
-0.21986	0.0644359	0.0568733	-0.00999241	-0.00509924
-0.218859	0.0656319	0.0585823	-0.00973507	-0.00487393
-0.217859	0.066533	0.0598621	-0.00979977	-0.00480141
-0.216858	0.067127	0.0606954	-0.00959575	-0.00517631
-0.215858	0.0674046	0.0610707	-0.00928149	-0.00485819
-0.214857	0.0673586	0.0609826	-0.00895664	-0.00484093
-0.213857	0.066985	0.0604314	-0.00883536	-0.00477449
-0.212856	0.0662823	0.0594236	-0.00878928	-0.00468099
-0.211856	0.0652522	0.0579713	-0.00831085	-0.00463384
-0.210855	0.0638991	0.0560919	-0.00805825	-0.00431121
-0.209855	0.0622303	0.0538078	-0.00789858	-0.00425016
-0.208854	0.0602563	0.0511463	-0.00774049	-0.00418919
-0.207854	0.0579904	0.0481385	-0.00778877	-0.00391022
-0.206853	0.0554486	0.0448191	-0.00790737	-0.00388302
-0.205853	0.05265	0.0412256	-0.00775794	-0.00360523
-0.204852	0.049616	0.0373981	-0.00724256	-0.00361936
-0.203852	0.0463708	0.033378	-0.00681051	-0.00329623
-0.202851	0.0429407	0.0292076	-0.00676519	-0.00326139
-0.201851	0.0393542	0.0249297	-0.00670614	-0.00350163
-0.20085	0.0356416	0.0205865	-0.00648547	-0.00356556
-0.19985	0.0318349	0.0162192	-0.00615896	-0.0033792
-0.198849	0.0280744	0.0119143	-0.00596793	-0.00329652
-0.197849	0.0242854	0.00766427	-0.00559008	-0.00319959
-0.196848	0.0205003	0.00350291	-0.00555505	-0.00331516
-0.195848	0.016752	-0.000539263	-0.00542241	-0.00332328
-0.194847	0.0130729	-0.0044353	-0.00539729	-0.00305154
-0.193847	0.00949497	-0.00816211	-0.00529002	-0.00290233
-0.192846	0.00604882	-0.0117006	-0.00512373	-0.0028495
-0.191846	0.00276379	-0.015036	-0.00509521	-0.0028406
-0.190845	-0.000332673	-0.0181574	-0.00481988	-0.00283862
-0.189845	-0.0032153	-0.0210582	-0.00475643	-0.00251793
-0.188844	-0.00586136	-0.023736	-0.00478664	-0.00231189
-0.187844	-0.00825092	-0.0261917	-0.00459041	-0.00253811
-0.186843	-0.0103671	-0.0284301	-0.00438295	-0.00224902
-0.185843	-0.0121964	-0.030459	-0.00432752	-0.00205254
-0.184842	-0.0137285	-0.032289	-0.00422176	-0.0021154
-0.183842	-0.0149568	-0.0339333	-0.00393005	-0.00223367
-0.182841	-0.0158781	-0.0354067	-0.00380316	-0.00207913
-0.181841	-0.016493	-0.0367255	-0.00378825	-0.00221789
-0.18084	-0.0168053	-0.0379072	-0.00366407	-0.00188957
-0.17984	-0.0168223	-0.0389694	-0.00347534	-0.00164144
-0.178839	-0.0164708	-0.0398737	-0.0035625	-0.00156626
-0.177839	-0.015849	-0.040694	-0.00364974	-0.00144662
-0.176838	-0.0149743	-0.0414478	-0.00377253	-0.00153517
-0.175838	-0.0138668	-0.0421512	-0.00363336	-0.00142681
-0.174837	-0.0125486	-0.0428186	-0.00359842	-0.00105916
-0.173837	-0.0110432	-0.0434626	-0.00346347	-0.000886041
-0.172836	-0.00937587	-0.0440935	-0.00359947	-0.000749163
-0.171836	-0.00757228	-0.0447191	-0.00384312	-0.000934779
-0.170835	-0.0056588	-0.0453448	-0.00359082	-0.000934026
-0.169835	-0.00366175	-0.0459732	-0.00302057	-0.00106642
-0.168834	-0.00160704	-0.0466042	-0.00273252	-0.0010603
-0.167834	0.000480182	-0.0472352	-0.00276721	-0.000766978
-0.166833	0.00257596	-0.0478609	-0.00244704	-0.000619811
-0.165833	0.00465784	-0.0484736	-0.00203896	-0.000702113
-0.164832	0.00670521	-0.0490633	-0.00167192	-0.000358529
-0.163832	0.00869955	-0.049618	-0.00156818	-0.000166532
-0.162831	0.0106247	-0.0501242	-0.00153233	-7.73235e-05
-0.161831	0.0124668	-0.0505667	-0.00134949	-0.000116556
-0.16083	0.0142148	-0.0509294	-0.00146562	6.10395e-05
-0.15983	0.0158603	-0.0511955	-0.00143002	-8.1479e-05
-0.158829	0.0174865	-0.0513121	-0.00125064	-0.000157714
-0.157829	0.0190022	-0.0512966	-0.000802529	-0.000187267
-0.156828	0.020405	-0.0511332	-0.000617543	0.000143086
-0.155828	0.0216944	-0.0508071	-0.000472874	0.000205241
-0.154827	0.0228722	-0.0503047	-0.000105552	0.000381634
-0.153827	0.0239418	-0.0496143	3.87328e-05	0.000307203
-0.152826	0.0249079	-0.0487259	7.03569e-05	0.000260204
-0.151826	0.0257768	-0.0476321	0.000100573	0.000534499
-0.150825	0.0265553	-0.0463278	0.000208315	0.000858238
-0.149825	0.0272511	-0.0448108	0.000368807	0.000991794
-0.148824	0.027872	-0.0430817	0.000304417	0.00121924
-0.147824	0.028426	-0.041144	0.000543966	0.00109466
-0.146823	0.0289205	-0.0390044	0.000798793	0.00124144
-0.145823	0.0293627	-0.0366725	0.000847083	0.00107548
-0.144822	0.0297587	-0.034161	0.000850374	0.00114026
-0.143822	0.0301138	-0.0314855	0.000807793	0.00110323
-0.142821	0.0304321	-0.0286641	0.00100637	0.00125389
-0.141821	0.0307165	-0.0257176	0.00136827	0.0013294
-0.14082	0.0309683	-0.0226689	0.00156413	0.00158808
-0.13982	0.0311878	-0.0195432	0.00180335	0.00167067
-0.138819	0.0314625	-0.0163273	0.00182762	0.00176795
-0.137819	0.0316978	-0.0130886	0.00194745	0.00198061
-0.136818	0.0318885	-0.00985668	0.00204098	0.001933
-0.135818	0.0320279	-0.00666159	0.00221524	0.00207145
-0.134817	0.0321086	-0.00353355	0.00234335	0.00210339
-0.133817	0.0321226	-0.000502456	0.00257015	0.00216656
-0.132816	0.0320611	0.00240253	0.0025675	0.00199995
-0.131816	0.0319152	0.00515341	0.00257036	0.00227133
-0.130815	0.0316759	0.00772377	0.00254205	0.00221066
-0.129815	0.0313345	0.0100891	0.00263992	0.00215007
-0.128814	0.0308826	0.0122274	0.00281459	0.00223951
-0.127814	0.0303128	0.0141191	0.00281228	0.00229618
-0.126813	0.0296186	0.0157478	0.00308584	0.00241808
-0.125813	0.0287948	0.0171002	0.00375487	0.00263549
-0.124812	0.0278377	0.0181666	0.00358152	0.00274358
-0.123812	0.0267454	0.0189406	0.00378072	0.00255818
-0.122811	0.0255177	0.01942	0.00382204	0.00249785
-0.121811	0.0241565	0.0196058	0.00402325	0.00257957
-0.12081	0.0226659	0.0195033	0.00393712	0.00277577
-0.11981	0.0210521	0.019121	0.00410566	0.00264426
-0.118809	0.0194244	0.0185145	0.00431446	0.00267181
-0.117809	0.0176896	0.0176554	0.004378	0.0024332
-0.116808	0.0158584	0.0165618	0.0044154	0.0025608
-0.115808	0.0139439	0.0152545	0.00437157	0.0027269
-0.114807	0.0119609	0.0137571	0.00471869	0.00315193
-0.113807	0.00992561	0.012095	0.00468847	0.00304575
-0.112806	0.00785594	0.0102956	0.00463621	0.00292494
-0.111806	0.00577075	0.00838767	0.00451437	0.00294972
-0.110805	0.00368976	0.00640064	0.00440341	0.00314105
-0.109805	0.00163318	0.00436446	0.00465522	0.00331397
-0.108804	-0.000378612	0.00230899	0.00475273	0.00327215
-0.107804	-0.00232542	0.000263551	0.00492695	0.00326813
-0.106803	-0.00418757	-0.00174351	0.0053988	0.00321629
-0.105803	-0.00594621	-0.00368526	0.00558954	0.00326704
-0.104802	-0.00758369	-0.00553658	0.00564048	0.00338731
-0.103802	-0.00908381	-0.00727451	0.00572475	0.00322754
-0.102801	-0.0104322	-0.00887863	0.00602692	0.0032615
-0.101801	-0.0116163	-0.0103313	0.005884	0.00326315
-0.1008	-0.0126261	-0.0116178	0.00631711	0.003461
-0.0997999	-0.0134538	-0.0127268	0.00664957	0.00336116
-0.0987994	-0.0139779	-0.0136154	0.00663883	0.00342422
-0.0977989	-0.0143135	-0.0143122	0.00667696	0.00363751
-0.0967984	-0.0144629	-0.0148164	0.00658256	0.00374718
-0.0957979	-0.0144316	-0.0151306	0.00668078	0.00384149
-0.0947974	-0.0142276	-0.0152609	0.00656488	0.00376315
-0.0937969	-0.0138618	-0.0152161	0.00673091	0.00376435
-0.0927964	-0.0133478	-0.0150082	0.00664151	0.00377997
-0.0917959	-0.0127014	-0.0146515	0.00654201	0.00373701
-0.0907954	-0.011941	-0.0141624	0.00670867	0.0039238
-0.0897949	-0.0110868	-0.0135596	0.00682305	0.00407619
-0.0887944	-0.0101608	-0.0128626	0.00707096	0.00418232
-0.0877939	-0.00918611	-0.0120924	0.00741724	0.00403526
-0.0867934	-0.0081872	-0.0112703	0.0075248	0.00397564
-0.0857929	-0.00718897	-0.010418	0.00754865	0.00406236
-0.0847924	-0.00621656	-0.00955652	0.00762288	0.00442242
-0.0837919	-0.0052949	-0.00870647	0.00797816	0.00457245
-0.0827914	-0.00444827	-0.00788717	0.00795948	0.0046775
-0.0817909	-0.00369989	-0.0071165	0.00818591	0.00522085
-0.0807904	-0.00307152	-0.00641046	0.00834444	0.00498122
-0.0797899	-0.00258302	-0.00578294	0.00849987	0.00513459
-0.0787894	-0.00216683	-0.00521594	0.00874162	0.00504253
-0.0777889	-0.00192418	-0.00474781	0.00927396	0.00509784
-0.0767884	-0.00186879	-0.00438535	0.00935849	0.00542802
-0.0757879	-0.00201122	-0.0041326	0.00936696	0.00565007
-0.0747874	-0.00235874	-0.00399084	0.00960498	0.00595756
-0.0737869	-0.00291511	-0.00395861	0.00953871	0.00640188
-0.0727864	-0.00368052	-0.00403181	0.00986699	0.00658312
-0.0717859	-0.00465152	-0.00420384	0.0102282	0.00641601
-0.0707854	-0.00582106	-0.00446583	0.0105481	0.00680545
-0.0697849	-0.00717854	-0.00480685	0.0105676	0.00666032
-0.0687844	-0.00870996	-0.00521421	0.0105768	0.0065799
-0.0677839	-0.0103982	-0.00567376	0.010595	0.00667353
-0.0667834	-0.012223	-0.00617024	0.0107695	0.00692302
-0.0657829	-0.0141616	-0.00668765	0.0110538	0.00696041
-0.0647824	-0.0161891	-0.0072096	0.0110868	0.00680472
-0.0637819	-0.0182784	-0.0077197	0.0113748	0.00665901
-0.0627814	-0.0204012	-0.00820193	0.0113897	0.00656967
-0.0617809	-0.0225283	-0.00864097	0.0115493	0.00679688
-0.0607804	-0.0246298	-0.00902258	0.0119263	0.00687197
-0.0597799	-0.0266762	-0.00933389	0.0120974	0.00665027
-0.0587794	-0.0285461	-0.00953467	0.0122078	0.00687492
-0.0577789	-0.030304	-0.00964603	0.0121878	0.00724475
-0.0567784	-0.0319254	-0.00966123	0.0123701	0.00700755
-0.0557779	-0.033388	-0.00957575	0.0123278	0.0068215
-0.0547774	-0.0346726	-0.00938742	0.0125503	0.00671732
-0.0537769	-0.0357628	-0.00909648	0.0127311	0.00688303
-0.0527764	-0.036646	-0.00870561	0.0128032	0.00690204
-0.0517759	-0.0373133	-0.00821988	0.0128427	0.00682778
-0.0507754	-0.0377603	-0.00764669	0.0131267	0.00716971
-0.0497749	-0.0379866	-0.00699566	0.0135119	0.0071329
-0.0487744	-0.0379964	-0.00627842	0.013713	0.00719266
-0.0477739	-0.0377982	-0.00550846	0.0137628	0.00731601
-0.0467734	-0.0374052	-0.00470086	0.0137214	0.00742716
-0.0457729	-0.0368346	-0.00387202	0.0136518	0.00734411
-0.0447724	-0.0361076	-0.00303941	0.013794	0.00742534
-0.0437719	-0.0352492	-0.00222122	0.0140423	0.00756254
-0.0427714	-0.0342876	-0.00143607	0.014205	0.00790487
-0.0417709	-0.0332537	-0.000702682	0.0142522	0.00802869
-0.0407704	-0.0321807	-3.95502e-05	0.0143766	0.00840206
-0.0397699	-0.0311035	0.000535349	0.0141985	0.0082345
-0.0387694	-0.0299716	0.0010424	0.0144314	0.00824361
-0.0377689	-0.0289082	0.00142641	0.0149544	0.00809904
-0.0367684	-0.0279506	0.00167208	0.0151898	0.00823937
-0.0357679	-0.0271349	0.00176574	0.0154451	0.00813852
-0.0347674	-0.0264954	0.00169553	0.0159344	0.00810963
-0.0337669	-0.0260639	0.00145158	0.0161115	0.00824635
-0.0327664	-0.0258688	0.0010261	0.0162512	0.00830952
-0.0317659	-0.0259349	0.0004135	0.016403	0.00818728
-0.0307654	-0.0262824	-0.000389581	0.0166036	0.00827344
-0.0297649	-0.0269264	-0.00138425	0.0170671	0.00830307
-0.0287644	-0.027877	-0.00256938	0.0172332	0.00844165
-0.0277639	-0.029138	-0.00394166	0.0175711	0.00837118
-0.0267634	-0.0307076	-0.00549567	0.0177572	0.00830039
-0.0257629	-0.0325775	-0.007224	0.0180422	0.00857104
-0.0247624	-0.0347335	-0.00911735	0.0179889	0.00883952
-0.0237619	-0.037155	-0.0111647	0.0182073	0.00889689
-0.0227614	-0.0398156	-0.0133535	0.018204	0.00909147
-0.0217609	-0.0426831	-0.0156698	0.0180482	0.00882854
-0.0207604	-0.0457201	-0.0180984	0.0183651	0.00863816
-0.0197599	-0.0488846	-0.0206231	0.0181146	0.00847068
-0.0187594	-0.0520431	-0.0232065	0.0184107	0.00856898
-0.0177589	-0.0552318	-0.025852	0.018555	0.00851085
-0.0167584	-0.0584002	-0.0285419	0.018917	0.00836064
-0.0157579	-0.0614966	-0.0312582	0.0189037	0.00846886
-0.0147574	-0.0644683	-0.0339829	0.0188577	0.00838356
-0.0137569	-0.0672632	-0.0366982	0.0188932	0.00840565
-0.0127564	-0.0698305	-0.0393864	0.0192638	0.00844785
-0.0117559	-0.0721214	-0.0420302	0.0193526	0.00831762
-0.0107554	-0.0740904	-0.0446129	0.0193092	0.00847866
-0.00975488	-0.0756961	-0.0471184	0.019502	0.00843585
-0.00875438	-0.076902	-0.0495314	0.0198217	0.00849815
-0.00775388	-0.0776772	-0.0518374	0.0200772	0.00868338
-0.00675338	-0.0779972	-0.0540229	0.0202128	0.008556
-0.00575288	-0.0778442	-0.0560753	0.0202492	0.00838449
-0.00475238	-0.0772082	-0.0579832	0.0204456	0.00845677
-0.00375188	-0.0760864	-0.0597362	0.0203617	0.00861282
-0.00275138	-0.0744842	-0.061325	0.0204819	0.0084425
-0.00175088	-0.0724149	-0.0627417	0.0206907	0.00831884
-0.000750375	-0.0698997	-0.0639793	0.0209143	0.00843815
0.000250125	-0.0669673	-0.0650324	0.0209534	0.00869547
0.00125063	-0.0635709	-0.065868	0.0211331	0.00880381
0.00225113	-0.0598367	-0.066513	0.0212983	0.00902354
0.00325163	-0.0558152	-0.0669661	0.0214704	0.00884841
0.00425213	-0.0515625	-0.0672272	0.0215538	0.00870163
0.00525263	-0.0471395	-0.0672974	0.0218772	0.00859186
0.00625313	-0.0426105	-0.067179	0.0222047	0.00867321
0.00725363	-0.0380425	-0.0668754	0.0223312	0.00879311
0.00825413	-0.0335043	-0.0663913	0.0224458	0.00879642
0.00925463	-0.0290649	-0.0657327	0.0224806	0.0086564
0.0102551	-0.0247926	-0.0649065	0.022611	0.00895758
0.0112556	-0.0207537	-0.0639207	0.0226208	0.00893763
0.0122561	-0.0170118	-0.0627845	0.0226661	0.00896901
0.0132566	-0.0136258	-0.061508	0.0228348	0.00906091
0.0142571	-0.0106497	-0.0601021	0.0229916	0.00900033
0.0152576	-0.00813112	-0.0585788	0.0229981	0.00886989
0.0162581	-0.00611062	-0.0569504	0.0233014	0.00889288
0.0172586	-0.00462072	-0.0552302	0.0236145	0.00896406
0.0182591	-0.00368541	-0.0534317	0.0236985	0.00920649
0.0192596	-0.00331952	-0.0515691	0.023646	0.00916998
0.0202601	-0.0035284	-0.0496565	0.0238544	0.00938949
0.0212606	-0.00423531	-0.0476678	0.0240851	0.00955981
0.0222611	-0.00550212	-0.0456605	0.0241914	0.00927745
0.0232616	-0.00730617	-0.0436492	0.0241324	0.00918251
0.0242621	-0.00961532	-0.0416479	0.0241926	0.00922973
0.0252626	-0.0123884	-0.0396703	0.0243296	0.00915802
0.0262631	-0.0155757	-0.0377292	0.0248072	0.00932355
0.0272636	-0.01912	-0.0358364	0.0253907	0.00944773
0.0282641	-0.0229573	-0.0340028	0.0257238	0.00934679
0.0292646	-0.0270176	-0.0322383	0.0260568	0.00924562
0.0302651	-0.0312265	-0.0305514	0.0262823	0.00926193
0.0312656	-0.035506	-0.0289493	0.0261522	0.00927294
0.0322661	-0.0397761	-0.027438	0.0264815	0.009163
0.0332666	-0.043956	-0.0260218	0.0264861	0.00934075
0.0342671	-0.047965	-0.0247038	0.026378	0.0090572
0.0352676	-0.0517249	-0.0234855	0.0263848	0.00915479
0.0362681	-0.05516	-0.0223669	0.0264856	0.0090707
0.0372686	-0.0581997	-0.0213466	0.0263984	0.00908845
0.0382691	-0.0607786	-0.020422	0.0264816	0.00909674
0.0392696	-0.0628384	-0.0195889	0.0264831	0.00893204
0.0402701	-0.0643286	-0.018842	0.0266634	0.00902269
0.0412706	-0.0651348	-0.0181266	0.0266877	0.00893389
0.0422711	-0.0652995	-0.017486	0.0268966	0.00891409
0.0432716	-0.0648021	-0.0169128	0.0271091	0.00898669
0.0442721	-0.0636324	-0.0163988	0.0276214	0.00899398
0.0452726	-0.0617913	-0.0159351	0.0278126	0.00904949
0.0462731	-0.0592907	-0.0155127	0.0279778	0.00903794
0.0472736	-0.0561534	-0.015122	0.0277689	0.0090096
0.0482741	-0.0524131	-0.0147537	0.0280219	0.00925514
0.0492746	-0.048114	-0.0143985	0.0279414	0.00909065
0.0502751	-0.04331	-0.0140477	0.0283849	0.00904454
0.0512756	-0.038064	-0.0136928	0.0285067	0.00908761
0.0522761	-0.0324473	-0.0133264	0.0285843	0.00923067
0.0532766	-0.0265383	-0.0129416	0.0288298	0.00910316
0.0542771	-0.0204214	-0.0125328	0.0289814	0.00903265
0.0552776	-0.0141859	-0.0120955	0.0292755	0.00897965
0.0562781	-0.0079243	-0.0116261	0.0293251	0.00905388
0.0572786	-0.00173128	-0.0111226	0.0292395	0.00902866
0.0582791	0.00429796	-0.0105843	0.0294518	0.00894398
0.0592796	0.0100691	-0.0100117	0.0291339	0.00883201
0.0602801	0.0154904	-0.00940674	0.0291291	0.00866318
0.0612806	0.0205344	-0.00873646	0.0291861	0.008772
0.0622811	0.0250549	-0.00804377	0.029284	0.00856485
0.0632816	0.0289746	-0.00733479	0.0295031	0.00885869
0.0642821	0.0322243	-0.00661666	0.0299116	0.0089421
0.0652826	0.0347435	-0.00589738	0.0299229	0.00922581
0.0662831	0.036482	-0.00518564	0.0300537	0.00943931
0.0672836	0.0374	-0.00449076	0.0305254	0.00956592
0.0682841	0.0374697	-0.00382243	0.0306989	0.0092591
0.0692846	0.0366748	-0.00319059	0.0306479	0.00939139
0.0702851	0.0350117	-0.00260524	0.0307235	0.00933854
0.0712856	0.0324891	-0.00207625	0.0306741	0.00945786
0.0722861	0.0291281	-0.00161316	0.0307942	0.00947202
0.0732866	0.0249619	-0.00122499	0.0309386	0.00964979
0.0742871	0.0200357	-0.000920061	0.031159	0.00968697
0.0752876	0.0144055	-0.000705809	0.0313923	0.00987907
0.0762881	0.00813787	-0.000588605	0.0312845	0.0100774
0.0772886	0.00130873	-0.000573593	0.0316095	0.00998926
0.0782891	-0.00599769	-0.000664543	0.0316688	0.00971119
0.0792896	-0.01369	-0.000863715	0.0319488	0.00976996
0.0802901	-0.0216711	-0.00117174	0.0322155	0.0102272
0.0812906	-0.0297613	-0.00156544	0.0324848	0.0103361
0.0822911	-0.0379357	-0.00206608	0.0326088	0.010189
0.0832916	-0.0460901	-0.00266927	0.0327461	0.0102995
0.0842921	-0.0541206	-0.00336867	0.0327922	0.0105735
0.0852926	-0.061925	-0.00415603	0.032886	0.0106553
0.0862931	-0.0694045	-0.00502122	0.0328708	0.0105902
0.0872936	-0.0764652	-0.00595233	0.0331844	0.0106668
0.0882941	-0.0830193	-0.00693575	0.0332697	0.0109131
0.0892946	-0.0889867	-0.0079563	0.0333897	0.0111458
0.0902951	-0.0942962	-0.00899741	0.0333574	0.0111341
0.0912956	-0.098886	-0.0100413	0.0337595	0.0107455
0.0922961	-0.102705	-0.0110691	0.0336744	0.0107423
0.0932966	-0.105715	-0.0120613	0.0339659	0.0106679
0.0942971	-0.107887	-0.0129977	0.0339474	0.0107713
0.0952976	-0.109206	-0.0138579	0.0341802	0.0109607
0.0962981	-0.10967	-0.0146216	0.0344827	0.0105274
0.0972986	-0.109288	-0.0152687	0.0346804	0.0103276
0.0982991	-0.108082	-0.0157796	0.0347797	0.0102425
0.0992996	-0.106085	-0.0161358	0.0347878	0.0100636
0.1003	-0.103342	-0.0163197	0.0351978	0.0100345
0.101301	-0.0998365	-0.0162769	0.0353993	0.0102015
0.102301	-0.0957071	-0.0160334	0.035224	0.0100522
0.103302	-0.0910272	-0.0155775	0.0349005	0.0101835
0.104302	-0.0858772	-0.0148996	0.0351063	0.0104261
0.105303	-0.0803428	-0.0139928	0.0355366	0.010404
0.106303	-0.0745138	-0.0128526	0.0352767	0.0103429
0.107304	-0.0684828	-0.0114771	0.0350893	0.0106223
0.108304	-0.0623434	-0.00986756	0.0351984	0.0105919
0.109305	-0.056189	-0.00802802	0.0352191	0.0106258
0.110305	-0.050111	-0.00596559	0.0352972	0.0105472
0.111306	-0.0441978	-0.00369038	0.0354761	0.0103627
0.112306	-0.0385329	-0.00121544	0.0357054	0.0105951
0.113307	-0.0331939	0.00144328	0.0356743	0.0102963
0.114307	-0.0282514	0.00426713	0.0359392	0.010346
0.115308	-0.0237676	0.00723488	0.0359487	0.0101844
0.116308	-0.019796	0.010323	0.0359851	0.0101354
0.117309	-0.0163798	0.0135059	0.0362212	0.0100625
0.118309	-0.0135521	0.0167563	0.0364919	0.0101986
0.11931	-0.0113352	0.0200454	0.0366434	0.0102321
0.12031	-0.00974021	0.0233436	0.0372591	0.0102349
0.121311	-0.0087032	0.0266569	0.0384521	0.011096
0.122311	-0.00828163	0.0299167	0.0397633	0.0114216
0.123312	-0.00845538	0.033092	0.0406384	0.0116957
0.124312	-0.00919426	0.0361526	0.0411873	0.0120195
0.125313	-0.0104588	0.0390694	0.0423305	0.0124097
0.126313	-0.0122009	0.0418149	0.0433913	0.0129637
0.127314	-0.0143652	0.0443636	0.0444376	0.0135205
0.128314	-0.0168899	0.0466923	0.0456961	0.0138364
0.129315	-0.0197081	0.0487805	0.0466195	0.0142722
0.130315	-0.0227492	0.0506108	0.0475257	0.0149722
0.131316	-0.0259402	0.0521692	0.0484105	0.0156634
0.132316	-0.0292069	0.0534451	0.0494938	0.0158423
0.133317	-0.0324756	0.0544318	0.0503439	0.0162819
0.134317	-0.0356745	0.0551263	0.0510663	0.0166758
0.135318	-0.0387344	0.0555296	0.0523472	0.0171941
0.136318	-0.0415908	0.0556469	0.0533236	0.0173624
0.137319	-0.0441846	0.0554871	0.0544558	0.0176872
0.138319	-0.0464631	0.0550629	0.0553277	0.0182215
0.13932	-0.0483811	0.0543906	0.0562303	0.018626
0.14032	-0.0499016	0.0534902	0.0575425	0.0186833
0.141321	-0.0509218	0.0524188	0.0582896	0.0192316
0.142321	-0.0515013	0.0511659	0.0594228	0.0196148
0.143322	-0.0516318	0.0497589	0.0603919	0.0198596
0.144322	-0.0513147	0.0482277	0.0614962	0.0205364
0.145323	-0.0505607	0.0466033	0.0623492	0.0210139
0.146323	-0.0493898	0.0449181	0.0636758	0.0216475
0.147324	-0.0478306	0.0432051	0.0645172	0.0222324
0.148324	-0.0459201	0.0414971	0.0656925	0.0225266
0.149325	-0.0437026	0.0398267	0.0666857	0.0228201
0.150325	-0.0412291	0.0382253	0.0677593	0.023185
0.151326	-0.0385561	0.036723	0.0687301	0.0235983
0.152326	-0.0357446	0.0353477	0.0697784	0.0239611
0.153327	-0.032859	0.0341253	0.0705043	0.0246215
0.154327	-0.0299655	0.0330784	0.0714676	0.0250269
0.155328	-0.0271314	0.0322269	0.0723844	0.0250025
0.156328	-0.0244233	0.0315869	0.0730489	0.0253904
0.157329	-0.021906	0.031171	0.0739292	0.0258124
0.158329	-0.0196411	0.0309879	0.0750953	0.0260927
0.15933	-0.0176859	0.0310425	0.0759044	0.0265362
0.16033	-0.0160925	0.0313356	0.0770839	0.0271362
0.161331	-0.0148358	0.0318937	0.0780474	0.0273996
0.162331	-0.0140285	0.032678	0.078957	0.0279343
0.163332	-0.0137014	0.0336776	0.0800102	0.0283749
0.164332	-0.0138761	0.0348779	0.0807851	0.0287357
0.165333	-0.0145647	0.0362614	0.0819427	0.0290984
0.166333	-0.0157693	0.0378079	0.082911	0.0296433
0.167334	-0.0174821	0.0394948	0.0838102	0.0296063
0.168334	-0.0196852	0.0412975	0.0848029	0.030148
0.169335	-0.0223511	0.0431898	0.0857274	0.0307127
0.170335	-0.0254426	0.0451447	0.086801	0.0313193
0.171336	-0.0289138	0.0471344	0.0881002	0.031486
0.172336	-0.0327106	0.0491313	0.0889844	0.0318743
0.173337	-0.0367715	0.0511079	0.0901177	0.0324639
0.174337	-0.0410288	0.0530377	0.0908854	0.0328712
0.175338	-0.0454092	0.0548955	0.0915175	0.033219
0.176338	-0.0498356	0.0566579	0.0923701	0.0336822
0.177339	-0.054228	0.0583034	0.0931389	0.0340617
0.178339	-0.0585047	0.0598131	0.0940651	0.034319
0.17934	-0.062584	0.0611707	0.0952082	0.0350321
0.18034	-0.0663853	0.0623628	0.0958987	0.0354893
0.181341	-0.0697572	0.0634102	0.0967313	0.0357777
0.182341	-0.0727038	0.0642719	0.0977485	0.0361459
0.183342	-0.0751568	0.0649436	0.0984977	0.0363788
0.184342	-0.0770544	0.0654244	0.0996349	0.0367759
0.185343	-0.0783417	0.0657165	0.100479	0.0371532
0.186343	-0.0789721	0.0658252	0.101591	0.0373696
0.187344	-0.0789078	0.0657587	0.102408	0.0375998
0.188344	-0.0781211	0.0655279	0.103238	0.0380059
0.189345	-0.0765942	0.0651458	0.103972	0.0383251
0.190345	-0.0743202	0.0646273	0.105286	0.0387369
0.191346	-0.0713032	0.0639891	0.106049	0.0391596
0.192346	-0.067558	0.0632488	0.106979	0.0398075
0.193347	-0.0631103	0.0624248	0.107686	0.0397944
0.194347	-0.0579962	0.0615361	0.108964	0.0402661
0.195348	-0.0522617	0.0606011	0.109612	0.0405424
0.196348	-0.0459623	0.0596382	0.110423	0.0408544
0.197349	-0.0391615	0.0586646	0.111332	0.0407885
0.198349	-0.0319307	0.0576962	0.1123	0.0409502
0.19935	-0.0243476	0.0567476	0.11318	0.0412936
0.20035	-0.0164948	0.0558314	0.114123	0.041617
0.201351	-0.00840044	0.0550102	0.115269	0.0419198
0.202351	-0.000219619	0.0542374	0.116295	0.0421872
0.203352	0.00795688	0.0535181	0.117082	0.0422424
0.204352	0.0160389	0.052855	0.118012	0.0425411
0.205353	0.0239383	0.0522481	0.118898	0.0428792
0.206353	0.0315705	0.0516953	0.119594	0.0429671
0.207354	0.0388555	0.051192	0.120612	0.0431822
0.208354	0.0457195	0.0507317	0.121489	0.0436553
0.209355	0.0520956	0.0503056	0.122508	0.0440049
0.210355	0.0579251	0.0499034	0.123786	0.0443876
0.211356	0.0631586	0.0495131	0.124781	0.044737
0.212356	0.0677561	0.0491218	0.125744	0.0452467
0.213357	0.0716882	0.0487158	0.126832	0.0454678
0.214357	0.0749361	0.0482807	0.127939	0.0461022
0.215358	0.077492	0.0478024	0.128387	0.0465042
0.216358	0.0793591	0.0472669	0.12927	0.0467771
0.217359	0.0805515	0.046661	0.130137	0.0469696
0.218359	0.0810938	0.0459727	0.130952	0.0473643
0.21936	0.0810205	0.0451914	0.131973	0.0476681
0.22036	0.0803756	0.0443084	0.13303	0.0479493
0.221361	0.0792571	0.0433722	0.13388	0.0484474
0.222361	0.0776734	0.0423217	0.135136	0.0485417
0.223362	0.0756906	0.0411542	0.136127	0.0487469
0.224362	0.0733799	0.0398698	0.136922	0.0489788
0.225363	0.0708169	0.0384715	0.138047	0.0493444
0.226363	0.0680798	0.0369655	0.139156	0.0496492
0.227364	0.0652482	0.0353606	0.140106	0.0499934
0.228364	0.0624013	0.0336687	0.140911	0.0503576
0.229365	0.0596171	0.0319045	0.141753	0.0505973
0.230365	0.0569702	0.0300853	0.142449	0.0506461
0.231366	0.0545309	0.0282307	0.143365	0.0508823
0.232366	0.0523641	0.0263626	0.144111	0.0513493
0.233367	0.0505275	0.0245047	0.144929	0.0515165
0.234367	0.0490711	0.022682	0.145938	0.0516412
0.235368	0.048036	0.0209208	0.146911	0.0520807
0.236368	0.0474539	0.019248	0.147988	0.0522882
0.237369	0.0473464	0.0176907	0.148862	0.0526082
0.238369	0.0477246	0.0162759	0.14948	0.0531388
0.23937	0.0485889	0.0150301	0.150426	0.053498
0.24037	0.0499292	0.0139786	0.151337	0.0539244
0.241371	0.0517888	0.0131841	0.152165	0.0545146
0.242371	0.0540667	0.0126277	0.1528	0.054915
0.243372	0.0567223	0.0123284	0.15382	0.0552656
0.244372	0.0597065	0.0123028	0.154592	0.055561
0.245373	0.0629631	0.0125642	0.15561	0.055839
0.246373	0.0664292	0.0131231	0.156716	0.0561276
0.247374	0.070037	0.0139863	0.157471	0.0562876
0.248374	0.0737146	0.0151571	0.158448	0.0565916
0.249375	0.0773877	0.0166349	0.159383	0.0568343
0.250375	0.0809808	0.0184153	0.160203	0.057149
0.251376	0.0844186	0.0204898	0.160771	0.0577417
0.252376	0.0876277	0.0228462	0.161622	0.0581369
0.253377	0.0905377	0.0254686	0.162643	0.058418
0.254377	0.0930828	0.0283371	0.163471	0.0587947
0.255378	0.095203	0.0314286	0.164263	0.0589017
0.256378	0.096845	0.0347168	0.16498	0.0590049
0.257379	0.0979639	0.0381724	0.165939	0.0593604
0.258379	0.0985235	0.0417636	0.166714	0.0595389
0.25938	0.0984973	0.0454563	0.167497	0.0598363
0.26038	0.0978691	0.0492148	0.168313	0.0600469
0.261381	0.0966767	0.053047	0.169207	0.0603093
0.262381	0.0948768	0.0568691	0.169984	0.0606845
0.263382	0.0924854	0.060642	0.170773	0.0608889
0.264382	0.0895291	0.0643269	0.172036	0.0612939
0.265383	0.0860452	0.0678853	0.172822	0.0613545
0.266383	0.0820806	0.0712801	0.173877	0.0614487
0.267384	0.0776917	0.0744757	0.174591	0.0615344
0.268384	0.0729428	0.0774386	0.175607	0.0619301
0.269385	0.0679053	0.0801377	0.176403	0.062157
0.270385	0.0626567	0.0825448	0.177751	0.0625588
0.271386	0.0572788	0.0846349	0.178729	0.0625544
0.272386	0.0518564	0.0863868	0.179363	0.0624876
0.273387	0.0464763	0.0877828	0.179913	0.0628944
0.274387	0.041225	0.0888095	0.180557	0.0631844
0.275388	0.036188	0.0894578	0.181319	0.0635227
0.276388	0.0314479	0.0897228	0.182207	0.0636722
0.277389	0.027083	0.0896042	0.182817	0.0638415
0.278389	0.023166	0.089106	0.183433	0.0640651
0.27939	0.0197628	0.0882367	0.184458	0.0645296
0.28039	0.0169316	0.0870089	0.185148	0.0649922
0.281391	0.0147653	0.085486	0.186025	0.0652098
0.282391	0.0132526	0.0836418	0.186599	0.0651869
0.283392	0.0124226	0.0814996	0.187436	0.0656118
0.284392	0.0122935	0.0790858	0.187925	0.0655273
0.285393	0.012873	0.0764301	0.188612	0.0657406
0.286393	0.014158	0.0735641	0.189352	0.0660111
0.287394	0.0161346	0.0705218	0.190428	0.066318
0.288394	0.0187785	0.0673384	0.191103	0.066556
0.289395	0.0220553	0.0640506	0.191943	0.0669367
0.290395	0.0259214	0.0606951	0.192731	0.0673329
0.291396	0.0303245	0.0573091	0.193415	0.0676426
0.292396	0.0352046	0.0539292	0.193981	0.0677866
0.293397	0.0404952	0.0505911	0.194685	0.0682919
0.294397	0.0461241	0.0473292	0.195451	0.0687357
0.295398	0.0520151	0.0441762	0.196084	0.0690854
0.296398	0.0580887	0.0411625	0.196813	0.0690512
0.297399	0.0642639	0.0383159	0.19766	0.0692507
0.298399	0.0704593	0.0356617	0.19832	0.0692193
0.2994	0.0765945	0.0332217	0.199031	0.0695573
0.3004	0.0825913	0.0310147	0.199921	0.0699828
0.301401	0.088442	0.0290927	0.200784	0.0698966
0.302401	0.0940012	0.0274281	0.201672	0.0701945
0.303402	0.0992039	0.0260285	0.202396	0.0703577
0.304402	0.103992	0.0248973	0.203355	0.0706484
0.305403	0.108314	0.0240348	0.204285	0.0711094
0.306403	0.112128	0.0234378	0.205256	0.0712258
0.307404	0.115401	0.0230995	0.205925	0.0713931
0.308404	0.118109	0.0230104	0.206619	0.0713897
0.309405	0.120236	0.0231579	0.207249	0.0715752
0.310405	0.121776	0.0235269	0.208194	0.0717853
0.311406	0.122734	0.0240999	0.208935	0.0722656
0.312406	0.123121	0.0248576	0.209858	0.0725851
0.313407	0.122958	0.025779	0.21049	0.0728969
0.314407	0.122274	0.0268421	0.2112	0.0731349
0.315408	0.121103	0.0280239	0.211992	0.0731993
0.316408	0.119489	0.0293011	0.212741	0.0737095
0.317409	0.117479	0.0306503	0.213755	0.0735385
0.318409	0.115124	0.0320485	0.214698	0.0737595
0.31941	0.112481	0.0334732	0.215773	0.0740093
0.32041	0.109608	0.0349033	0.216294	0.0739088
0.321411	0.106611	0.0363498	0.216906	0.0742059
0.322411	0.103497	0.0377625	0.217757	0.0744159
0.323412	0.100327	0.0391245	0.218609	0.0748073
0.324412	0.0971575	0.0404209	0.219352	0.0748485
0.325413	0.0940455	0.0416393	0.21977	0.0749857
0.326413	0.0910437	0.0427694	0.220113	0.0751533
0.327414	0.0882011	0.0438036	0.221053	0.0752728
0.328414	0.0855624	0.0447367	0.221482	0.0757305
0.329415	0.0831669	0.0455659	0.222139	0.075943
0.330415	0.0810485	0.046291	0.222655	0.0761094
0.331416	0.0792347	0.0469141	0.223323	0.0761421
0.332416	0.0777468	0.0474394	0.224098	0.0761181
0.333417	0.0765997	0.0478734	0.224577	0.0763417
0.334417	0.0758013	0.0482242	0.225392	0.0763486
0.335418	0.0753532	0.0485017	0.226052	0.0763447
0.336418	0.0752505	0.0487171	0.226686	0.0762743
0.337419	0.0754824	0.048883	0.227526	0.0764229
0.338419	0.0760322	0.0490125	0.228043	0.0765889
0.33942	0.0768778	0.0491197	0.228766	0.0766419
0.34042	0.0779927	0.0492187	0.229398	0.0769614
0.341421	0.0793762	0.0493555	0.230249	0.0771056
0.342421	0.0809542	0.0495131	0.23065	0.0771219
0.343422	0.0826901	0.0497046	0.231367	0.0774443
0.344422	0.0845453	0.0499422	0.23207	0.0777303
0.345423	0.0864808	0.0502373	0.232985	0.0778154
0.346423	0.0884573	0.0505998	0.23365	0.077922
0.347424	0.0904365	0.0510386	0.234479	0.078073
0.348424	0.0923811	0.0515608	0.23519	0.078171
0.349425	0.094256	0.052172	0.235465	0.0785093
0.350425	0.0960288	0.0528761	0.236053	0.078714
0.351426	0.0976701	0.0536751	0.236532	0.0789759
0.352426	0.0991544	0.0545692	0.237102	0.079285
0.353427	0.10046	0.0555568	0.237733	0.0794407
0.354427	0.10157	0.0566345	0.238551	0.0795837
0.355428	0.102472	0.057797	0.23929	0.0796081
0.356428	0.103158	0.0590373	0.23959	0.0796059
0.357429	0.103625	0.0603468	0.239918	0.0799845
0.358429	0.103877	0.0617154	0.240641	0.08047
0.35943	0.10392	0.0631315	0.241193	0.0803283
0.36043	0.103766	0.0645823	0.241827	0.0806439
0.361431	0.103446	0.0661001	0.242834	0.0808984
0.362431	0.102956	0.0676246	0.24343	0.0809268
0.363432	0.102322	0.0691392	0.244016	0.0809047
0.364432	0.101573	0.0706261	0.24476	0.0810959
0.365433	0.100743	0.0720673	0.245013	0.0811861
0.366433	0.0998649	0.0734442	0.2458	0.0812912
0.367434	0.0989779	0.074738	0.246203	0.0813499
0.368434	0.0981208	0.0759298	0.246678	0.0813065
0.369435	0.0973335	0.077001	0.247389	0.0813129
0.370435	0.0966562	0.0779332	0.247987	0.0814217
0.371436	0.0961284	0.0787084	0.248673	0.081483
0.372436	0.0957886	0.0793095	0.249236	0.0817096
0.373437	0.0956731	0.0797203	0.249733	0.0818893
0.374437	0.0958158	0.0799256	0.250311	0.0819348
0.375438	0.0962472	0.0799112	0.250819	0.0819162
0.376438	0.0969943	0.0796648	0.251361	0.0817296
0.377439	0.0980797	0.0791753	0.251835	0.0817666
0.378439	0.0995213	0.0784334	0.252335	0.0817257
0.37944	0.101332	0.0774318	0.253157	0.081783
0.38044	0.10352	0.0761651	0.253806	0.0815479
0.381441	0.106107	0.0746718	0.254275	0.0815887
0.382441	0.109059	0.0729112	0.255023	0.0815064
0.383442	0.112366	0.0708836	0.255869	0.0817487
0.384442	0.116016	0.0685918	0.256411	0.0820213
0.385443	0.119989	0.0660406	0.257089	0.0822502
0.386443	0.124264	0.0632375	0.257515	0.0824688
0.387444	0.128812	0.0601922	0.25831	0.0823082
0.388444	0.133603	0.0569167	0.258595	0.0824785
0.389445	0.138602	0.0534255	0.259064	0.0822184
0.390445	0.14377	0.0497355	0.259365	0.0820962
0.391446	0.149068	0.0458657	0.260223	0.0822391
0.392446	0.154453	0.0418375	0.260921	0.0824966
0.393447	0.159881	0.0376742	0.261463	0.082652
0.394447	0.165305	0.033401	0.261708	0.0825974
0.395448	0.170682	0.029045	0.262252	0.082953
0.396448	0.175965	0.0246349	0.262781	0.0828868
0.397449	0.181111	0.0202007	0.263322	0.0829402
0.398449	0.186076	0.0157734	0.263854	0.0830565
0.39945	0.190819	0.011385	0.26441	0.0828788
0.40045	0.195302	0.00706801	0.264722	0.0829479
0.401451	0.199499	0.00287533	0.265146	0.082921
0.402451	0.203359	-0.00118106	0.265718	0.0829507
0.403452	0.206852	-0.00506923	0.266367	0.0830259
0.404452	0.209956	-0.00875801	0.266711	0.0827315
0.405453	0.212653	-0.0122173	0.267329	0.0829232
0.406453	0.214929	-0.0154186	0.267846	0.0830061
0.407454	0.216776	-0.0183352	0.268212	0.0831156
0.408454	0.21819	-0.0209423	0.268364	0.0829098
0.409455	0.219175	-0.023218	0.268548	0.0829238
0.410455	0.219735	-0.0251431	0.268937	0.0831363
0.411456	0.219882	-0.0267013	0.269269	0.0832413
0.412456	0.219632	-0.02788	0.26968	0.0835707
0.413457	0.219003	-0.02867	0.270244	0.0835492
0.414457	0.218019	-0.0290659	0.270575	0.0838359
0.415458	0.216706	-0.0290663	0.270834	0.0838234
0.416458	0.215092	-0.0286737	0.271408	0.0839979
0.417459	0.213207	-0.027895	0.271959	0.0839793
0.418459	0.211086	-0.0267409	0.27224	0.0840752
0.41946	0.208761	-0.0252263	0.272406	0.0841869
0.42046	0.206266	-0.0233698	0.273	0.0841135
0.421461	0.203617	-0.0211751	0.273337	0.0842193
0.422461	0.20086	-0.0186887	0.274205	0.0840832
0.423462	0.19803	-0.0159401	0.27464	0.084054
0.424462	0.19516	-0.0129623	0.275004	0.0844386
0.425463	0.192286	-0.0097906	0.275588	0.0846239
0.426463	0.18944	-0.00646266	0.276143	0.0846271
0.427464	0.186653	-0.00301799	0.276476	0.0848723
0.428464	0.183954	0.000502485	0.276662	0.0852217
0.429465	0.181372	0.00405693	0.276906	0.0850469
0.430465	0.17893	0.00760305	0.277381	0.0850319
0.431466	0.176653	0.0110986	0.277418	0.0850069
0.432466	0.17456	0.0145019	0.27769	0.0847382
0.433467	0.172669	0.0177724	0.278047	0.0850165
0.434467	0.170995	0.020871	0.278658	0.0851326
0.435468	0.169552	0.0237606	0.278782	0.0849977
0.436468	0.168348	0.0264068	0.279117	0.0852482
0.437469	0.167392	0.0287779	0.279435	0.0853607
0.438469	0.166689	0.0308455	0.279721	0.085102
0.43947	0.16624	0.0325851	0.280149	0.0851433
0.44047	0.166046	0.0339759	0.280505	0.0852705
0.441471	0.166096	0.035044	0.280958	0.085473
0.442471	0.166386	0.0357348	0.281177	0.0854196
0.443472	0.166911	0.0360398	0.281457	0.0853411
0.444472	0.167664	0.0359555	0.282136	0.0855231
0.445473	0.168639	0.0354828	0.282383	0.085325
0.446473	0.169827	0.0346274	0.282827	0.0855295
0.447474	0.171218	0.0333993	0.283003	0.0853287
0.448474	0.172801	0.0318133	0.283122	0.0855535
0.449475	0.174567	0.029888	0.283479	0.0854653
0.450475	0.176502	0.0276463	0.284157	0.0855697
0.451476	0.178594	0.0251146	0.284355	0.0853384
0.452476	0.18083	0.0223227	0.284699	0.0854329
0.453477	0.183195	0.0193035	0.285103	0.0858272
0.454477	0.185675	0.0160923	0.285534	0.085646
0.455478	0.188254	0.0127267	0.285779	0.085479
0.456478	0.190916	0.00924594	0.285442	0.0855371
0.457479	0.193644	0.00569055	0.285963	0.0854336
0.458479	0.19642	0.00210178	0.286103	0.0856441
0.45948	0.199225	-0.00147885	0.286265	0.0858025
0.46048	0.202042	-0.00501003	0.286398	0.0859422
0.461481	0.204845	-0.00840881	0.28682	0.0860728
0.462481	0.207614	-0.0116766	0.28711	0.0860777
0.463482	0.210327	-0.0147763	0.287526	0.0862744
0.464482	0.212967	-0.0176732	0.287569	0.0862668
0.465483	0.215514	-0.020335	0.287502	0.086303
0.466483	0.217948	-0.0227322	0.287803	0.0861996
0.467484	0.22025	-0.0248386	0.288071	0.0860469
0.468484	0.222403	-0.0266313	0.288239	0.0861907
0.469485	0.22439	-0.0280912	0.288706	0.0862627
0.470485	0.226193	-0.029203	0.2889	0.0863561
0.471486	0.227796	-0.0299555	0.289327	0.0864436
0.472486	0.229187	-0.0303413	0.289558	0.0861609
0.473487	0.23035	-0.0303572	0.289634	0.0858146
0.474487	0.231275	-0.0300041	0.290103	0.0859299
0.475488	0.231952	-0.0292866	0.290332	0.0861575
0.476488	0.232371	-0.0282134	0.290582	0.0861797
0.477489	0.232528	-0.0267967	0.290858	0.086344
0.478489	0.232417	-0.0250522	0.291197	0.0862046
0.47949	0.232037	-0.0229988	0.291491	0.0862645
0.48049	0.231387	-0.0206583	0.291962	0.0866178
0.481491	0.230468	-0.0180247	0.292358	0.0866825
0.482491	0.229278	-0.0151531	0.292663	0.0863985
0.483492	0.227825	-0.0120728	0.293027	0.0861772
0.484492	0.226119	-0.00881492	0.293478	0.0861932
0.485493	0.224175	-0.0054116	0.293754	0.0862693
0.486493	0.22201	-0.00189598	0.293726	0.0864531
0.487494	0.219644	0.00169834	0.293773	0.0863434
0.488494	0.2171	0.00533766	0.293663	0.0862258
0.489495	0.214402	0.00898863	0.293489	0.0859874
0.490495	0.211578	0.0126186	0.294047	0.0859666
0.491496	0.208657	0.0161959	0.294207	0.0859935
0.492496	0.205669	0.0196904	0.294396	0.0859408
0.493497	0.202646	0.0230735	0.294465	0.0857183
0.494497	0.199623	0.026319	0.294655	0.0854572
0.495498	0.196631	0.0294025	0.294608	0.0853606
0.496498	0.193706	0.0323025	0.294842	0.0853576
0.497499	0.190882	0.0350001	0.294974	0.0852511
0.498499	0.188192	0.037479	0.295054	0.0850153
0.4995	0.185669	0.0397262	0.29536	0.0849842
0.5005	0.183345	0.0417315	0.295748	0.0848903
0.501501	0.181238	0.0435308	0.295862	0.0847561
0.502501	0.17938	0.0450778	0.296093	0.0846313
0.503502	0.177799	0.0463705	0.296052	0.0845005
0.504502	0.176521	0.0474096	0.296341	0.0844801
0.505503	0.175569	0.0481987	0.296583	0.0847389
0.506503	0.174964	0.0487437	0.296478	0.0844829
0.507504	0.174724	0.0490528	0.296649	0.0844515
0.508504	0.174864	0.0491363	0.29691	0.0843046
0.509505	0.175398	0.0490063	0.296941	0.0844196
0.510505	0.176334	0.0486766	0.297219	0.0843714
0.511506	0.17768	0.0481622	0.297394	0.0842299
0.512506	0.179436	0.047479	0.297507	0.0841694
0.513507	0.181604	0.0466438	0.297575	0.0843373
0.514507	0.184179	0.0456738	0.297659	0.0842539
0.515508	0.187153	0.0445863	0.297639	0.0839714
0.516508	0.190518	0.0433985	0.297812	0.0837902
0.517509	0.194258	0.0421273	0.298039	0.0836856
0.518509	0.198358	0.0407887	0.29818	0.0836055
0.51951	0.202798	0.0393981	0.298174	0.0838144
0.52051	0.207556	0.0379696	0.298278	0.083937
0.521511	0.212583	0.036562	0.29823	0.0839991
0.522511	0.21787	0.0351419	0.298322	0.0837244
0.523512	0.223389	0.0337181	0.298493	0.0835783
0.524512	0.229112	0.0322976	0.298684	0.0832202
0.525513	0.23501	0.0308854	0.298759	0.0830033
0.526513	0.241054	0.0294847	0.298999	0.0827561
0.527514	0.247214	0.0280965	0.299303	0.0824053
0.528514	0.25346	0.0267201	0.299611	0.0824425
0.529515	0.259763	0.0253529	0.29957	0.0822718
0.530515	0.266093	0.0239906	0.299898	0.0823292
0.531516	0.272424	0.0226271	0.29984	0.0823834
0.532516	0.278729	0.0212551	0.300024	0.0823064
0.533517	0.28498	0.0198658	0.300295	0.0819956
0.534517	0.291154	0.0184495	0.30038	0.0816211
0.535518	0.297229	0.0169958	0.300696	0.0817386
0.536518	0.303182	0.0154936	0.300732	0.0815622
0.537519	0.308994	0.0139318	0.300807	0.0815457
0.538519	0.314647	0.0122989	0.300902	0.0814856
0.53952	0.320126	0.0105842	0.301247	0.0813877
0.54052	0.325415	0.00877731	0.301491	0.0813396
0.541521	0.330489	0.00691768	0.301583	0.0812871
0.542521	0.335342	0.00495036	0.30158	0.0810336
0.543522	0.339968	0.00286747	0.301775	0.0809544
0.544522	0.344361	0.000662631	0.301725	0.0808067
0.545523	0.348518	-0.00166878	0.30192	0.0808865
0.546523	0.352438	-0.00412939	0.301878	0.0807391
0.547524	0.356121	-0.00671971	0.301838	0.0806518
0.548524	0.359569	-0.0094379	0.301933	0.080545
0.549525	0.362787	-0.0122797	0.301699	0.0805837
0.550525	0.36578	-0.0152383	0.301892	0.0810041
0.551526	0.368554	-0.0183042	0.301575	0.0810054
0.552526	0.371115	-0.0214654	0.301783	0.0807697
0.553527	0.373473	-0.0247073	0.301664	0.0806886
0.554527	0.375635	-0.0280124	0.301476	0.0806243
0.555528	0.37761	-0.0313613	0.301628	0.0807106
0.556528	0.379407	-0.0347316	0.301542	0.0806816
0.557529	0.381035	-0.0380992	0.301568	0.0803984
0.558529	0.382502	-0.0414378	0.3011	0.0802441
0.55953	0.383818	-0.0447195	0.301214	0.0800445
0.56053	0.38499	-0.0479147	0.30095	0.0802316
0.561531	0.386011	-0.0509526	0.301395	0.0802476
0.562531	0.386895	-0.0538402	0.301404	0.0800462
0.563532	0.38765	-0.0565464	0.301427	0.080074
0.564532	0.388284	-0.0590404	0.301379	0.079988
0.565533	0.388803	-0.0612916	0.301575	0.0799825
0.566533	0.389216	-0.0632705	0.301874	0.0796588
0.567534	0.389529	-0.0649484	0.301633	0.0794334
0.568534	0.389748	-0.0662986	0.301623	0.0792161
0.569535	0.389882	-0.067296	0.301933	0.0792804
0.570535	0.389936	-0.0679179	0.301738	0.0790542
0.571536	0.389919	-0.0681444	0.301623	0.0789967
0.572536	0.389837	-0.0679582	0.301468	0.0785692
0.573537	0.389698	-0.0673454	0.301121	0.0782939
0.574537	0.389508	-0.0662955	0.301168	0.0780965
0.575538	0.389278	-0.0648015	0.301036	0.0778873
0.576538	0.389013	-0.0628602	0.301133	0.077837
0.577539	0.388724	-0.0604724	0.30081	0.0776637
0.578539	0.388419	-0.0576428	0.300673	0.0775631
0.57954	0.388109	-0.0543799	0.300573	0.0775332
0.58054	0.387802	-0.0506963	0.300562	0.0774642
0.581541	0.387481	-0.0465877	0.300533	0.0773491
0.582541	0.387176	-0.0420945	0.300365	0.0771354
0.583542	0.386901	-0.037241	0.300376	0.0768968
0.584542	0.386669	-0.0320547	0.300113	0.0769332
0.585543	0.386494	-0.0265663	0.299984	0.0767217
0.586543	0.386392	-0.0208096	0.299524	0.0764564
0.587544	0.386377	-0.0148206	0.299644	0.076348
0.588544	0.386465	-0.00863797	0.299289	0.0762798
0.589545	0.386673	-0.00230191	0.299059	0.0766222
0.590545	0.387017	0.00414577	0.298976	0.0765526
0.591546	0.387511	0.0106622	0.298946	0.0764413
0.592546	0.388171	0.0172037	0.299004	0.076167
0.593547	0.389011	0.0237267	0.298627	0.0763278
0.594547	0.390044	0.0301874	0.298623	0.0761682
0.595548	0.391282	0.0365427	0.298693	0.0761786
0.596548	0.392733	0.0427505	0.298663	0.0757672
0.597549	0.394405	0.0487699	0.298676	0.0756467
0.598549	0.396304	0.054562	0.298588	0.0756796
0.59955	0.398433	0.0600897	0.298665	0.0757306
0.60055	0.400792	0.065318	0.298278	0.0755969
0.601551	0.403323	0.0702589	0.298453	0.0749311
0.602551	0.406069	0.0748387	0.298424	0.0748774
0.603552	0.40902	0.0790305	0.298551	0.0748227
0.604552	0.412166	0.0828104	0.298518	0.0751421
0.605553	0.415495	0.0861578	0.298284	0.0750128
0.606553	0.41899	0.0890554	0.298268	0.074765
0.607554	0.422631	0.0914898	0.298108	0.074372
0.608554	0.426398	0.0934507	0.297884	0.0739002
0.609555	0.430264	0.0949314	0.297793	0.0739238
0.610555	0.434203	0.0959289	0.29783	0.0740775
0.611556	0.438184	0.0964432	0.297538	0.0738045
0.612556	0.442177	0.096478	0.297133	0.0735559
0.613557	0.446147	0.0960399	0.296845	0.0733864
0.614557	0.450058	0.0951389	0.296787	0.0733159
0.615558	0.453875	0.0937877	0.296661	0.0729764
0.616558	0.457559	0.0920017	0.296811	0.072997
0.617559	0.461073	0.0897991	0.296744	0.0729309
0.618559	0.464378	0.0872001	0.296465	0.0726464
0.61956	0.467438	0.0842274	0.296216	0.0725243
0.62056	0.470216	0.0809056	0.29602	0.0724905
0.621561	0.47263	0.0773119	0.295906	0.072375
0.622561	0.474687	0.0734222	0.295969	0.0723776
0.623562	0.47636	0.0692643	0.296074	0.0722869
0.624562	0.477621	0.0648675	0.296047	0.0722427
0.625563	0.47845	0.0602617	0.295631	0.0720595
0.626563	0.478829	0.0554772	0.295711	0.072121
0.627564	0.478744	0.050545	0.295541	0.0720616
0.628564	0.478187	0.045496	0.295164	0.0718985
0.629565	0.477155	0.0403611	0.294914	0.0720507
0.630565	0.475651	0.0351711	0.294742	0.0719518
0.631566	0.473681	0.029956	0.294876	0.0719478
0.632566	0.47126	0.0247456	0.294651	0.0718326
0.633567	0.468405	0.0195686	0.294332	0.0717252
0.634567	0.46514	0.0144529	0.294207	0.071691
0.635568	0.461495	0.00942516	0.293755	0.0717489
0.636568	0.457502	0.00451101	0.293534	0.0715785
0.637569	0.453202	-0.000265376	0.293417	0.0714688
0.638569	0.448635	-0.00488127	0.293231	0.0714429
0.63957	0.443848	-0.0093155	0.29316	0.0713303
0.64057	0.43889	-0.0135485	0.292816	0.0709023
0.641571	0.433784	-0.0175274	0.292586	0.0706287
0.642571	0.428607	-0.0212713	0.292444	0.0705836
0.643572	0.423412	-0.0247668	0.292525	0.0705358
0.644572	0.418256	-0.0280022	0.292219	0.0707119
0.645573	0.413194	-0.0309682	0.292241	0.0706232
0.646573	0.408282	-0.033657	0.292182	0.0704705
0.647574	0.403572	-0.0360633	0.292015	0.0703008
0.648574	0.399115	-0.0381835	0.292053	0.0702866
0.649575	0.39496	-0.0400162	0.291923	0.0702874
0.650575	0.39115	-0.0415619	0.291812	0.0699939
0.651576	0.387725	-0.042823	0.291643	0.0697762
0.652576	0.384719	-0.043804	0.291515	0.0694165
0.653577	0.38216	-0.0445111	0.29136	0.069357
0.654577	0.380072	-0.0449523	0.291275	0.069421
0.655578	0.37847	-0.0451375	0.291553	0.0695072
0.656578	0.377365	-0.0450778	0.291307	0.0694277
0.657579	0.376759	-0.0447862	0.291118	0.0693287
0.658579	0.376649	-0.0442768	0.290669	0.0690403
0.65958	0.377023	-0.0435653	0.290648	0.0692352
0.66058	0.377864	-0.0426681	0.2907	0.0693499
0.661581	0.379096	-0.0415696	0.290584	0.0691971
0.662581	0.380735	-0.0403235	0.290588	0.0691403
0.663582	0.382749	-0.0389494	0.290716	0.0691849
0.664582	0.385099	-0.0374675	0.290475	0.0691198
0.665583	0.387743	-0.0358981	0.290609	0.0691472
0.666583	0.390638	-0.0342619	0.290446	0.0688826
0.667584	0.393737	-0.0325793	0.290198	0.0686626
0.668584	0.39699	-0.0308709	0.290022	0.0686523
0.669585	0.400348	-0.0291567	0.289954	0.0688761
0.670585	0.403763	-0.0274563	0.289783	0.0686959
0.671586	0.407184	-0.0257887	0.289926	0.0685698
0.672586	0.410566	-0.0241722	0.290051	0.0686108
0.673587	0.413863	-0.022624	0.289615	0.068697
0.674587	0.417034	-0.0211604	0.289518	0.0685088
0.675588	0.420039	-0.0197964	0.289197	0.0683861
0.676588	0.422846	-0.0185458	0.288969	0.0681412
0.677589	0.425423	-0.0174209	0.288904	0.068036
0.678589	0.427748	-0.0164325	0.288874	0.0677714
0.67959	0.429799	-0.0155899	0.288659	0.0677144
0.68059	0.431565	-0.0149004	0.288356	0.0675975
0.681591	0.432974	-0.0143293	0.288392	0.0671606
0.682591	0.434079	-0.013923	0.288038	0.0672619
0.683592	0.434886	-0.0136842	0.287672	0.067233
0.684592	0.435406	-0.013614	0.287466	0.0670042
0.685593	0.435654	-0.0137114	0.287219	0.066757
0.686593	0.435651	-0.0139735	0.286952	0.0665455
0.687594	0.435425	-0.0143958	0.286659	0.0661845
0.688594	0.435005	-0.0149721	0.286439	0.0658962
0.689595	0.434424	-0.0156946	0.286147	0.0657715
0.690595	0.433719	-0.0165537	0.285647	0.0655453
0.691596	0.432928	-0.017539	0.285505	0.0655216
0.692596	0.43209	-0.0186385	0.285662	0.0657548
0.693597	0.431246	-0.0198393	0.285597	0.0657966
0.694597	0.430435	-0.0211275	0.285738	0.0655866
0.695598	0.429696	-0.0224889	0.285414	0.0654468
0.696598	0.429064	-0.0239085	0.285448	0.0654393
0.697599	0.428575	-0.0253713	0.285199	0.0650244
0.698599	0.428259	-0.0268621	0.28526	0.0649752
0.6996	0.428142	-0.0283661	0.284841	0.0647575
0.7006	0.428248	-0.0298688	0.28448	0.0646777
0.701601	0.428548	-0.0313118	0.284068	0.064677
0.702601	0.429093	-0.0327255	0.283991	0.0646507
0.703602	0.429893	-0.0340989	0.283703	0.0649766
0.704602	0.430949	-0.0354227	0.283258	0.0647981
0.705603	0.432262	-0.036689	0.283207	0.0646647
0.706603	0.433824	-0.0378914	0.283249	0.0646759
0.707604	0.435622	-0.0390257	0.283198	0.0644787
0.708604	0.437641	-0.0400893	0.282977	0.0643548
0.709605	0.439858	-0.0410816	0.283123	0.0643646
0.710605	0.442248	-0.042004	0.282916	0.0644485
0.711606	0.444782	-0.04286	0.282832	0.0642114
0.712606	0.447427	-0.0436547	0.282571	0.0640267
0.713607	0.450148	-0.0443951	0.282304	0.0636898
0.714607	0.452908	-0.04509	0.281844	0.0636616
0.715608	0.455666	-0.0457492	0.281651	0.0632644
0.716608	0.458385	-0.0463843	0.281225	0.0630658
0.717609	0.461024	-0.0470074	0.280883	0.0630068
0.718609	0.463542	-0.0476316	0.280661	0.0628615
0.71961	0.465903	-0.0482704	0.280474	0.0629119
0.72061	0.468069	-0.0489371	0.280124	0.0628186
0.721611	0.469947	-0.0496108	0.279867	0.0626536
0.722611	0.471557	-0.0503382	0.279567	0.0627755
0.723612	0.472873	-0.0511317	0.279048	0.0625613
0.724612	0.473873	-0.0520023	0.278715	0.0624108
0.725613	0.474542	-0.0529594	0.278382	0.0626951
0.726613	0.474865	-0.0540104	0.278313	0.0628028
0.727614	0.474836	-0.0551607	0.277995	0.062749
0.728614	0.474453	-0.0564127	0.277969	0.0626209
0.729615	0.47372	-0.0577666	0.277786	0.0626009
0.730615	0.472645	-0.0592192	0.277366	0.0626665
0.731616	0.471241	-0.0607644	0.27726	0.0627608
0.732616	0.469527	-0.0623929	0.277005	0.0627277
0.733617	0.467525	-0.0640921	0.276968	0.0628301
0.734617	0.465262	-0.0658463	0.27686	0.0625577
0.735618	0.462768	-0.0676365	0.276667	0.0627725
0.736618	0.460077	-0.0694408	0.276955	0.0626798
0.737619	0.457224	-0.0712346	0.276428	0.0625819
0.738619	0.454248	-0.0729907	0.276016	0.0623204
0.73962	0.451189	-0.0746797	0.27621	0.0622558
0.74062	0.448085	-0.0762706	0.276037	0.0622056
0.741621	0.444912	-0.0777004	0.275539	0.0618866
0.742621	0.441772	-0.0789678	0.275102	0.0618769
0.743622	0.438707	-0.08004	0.274995	0.0616645
0.744622	0.435756	-0.0808839	0.274852	0.0614466
0.745623	0.432956	-0.0814673	0.274756	0.0614583
0.746623	0.430342	-0.0817596	0.274311	0.0615254
0.747624	0.427948	-0.0817319	0.27415	0.0614729
0.748624	0.425803	-0.081358	0.274093	0.0614501
0.749625	0.423932	-0.0806148	0.273822	0.0614598
0.750625	0.42236	-0.0794828	0.273696	0.0612931
0.751626	0.421104	-0.0779467	0.273436	0.0610401
0.752626	0.42018	-0.0759958	0.273584	0.0609172
0.753627	0.419599	-0.0736244	0.273529	0.060885
0.754627	0.419367	-0.070832	0.273061	0.0610232
0.755628	0.419488	-0.0676236	0.272989	0.0609099
0.756628	0.419959	-0.06401	0.272494	0.0610586
0.757629	0.420778	-0.0600075	0.272337	0.0611185
0.758629	0.421934	-0.0556382	0.272145	0.0605932
0.75963	0.423417	-0.0509295	0.271864	0.0605524
0.76063	0.425213	-0.0459144	0.27158	0.0605399
0.761631	0.427229	-0.0405733	0.271528	0.0604706
0.762631	0.429519	-0.0350072	0.271306	0.0601244
0.763632	0.432064	-0.0292635	0.270925	0.0599763
0.764632	0.434841	-0.0233931	0.270508	0.0597734
0.765633	0.437828	-0.0174497	0.270332	0.0595645
0.766633	0.441002	-0.0114892	0.270078	0.0592838
0.767634	0.444339	-0.00556863	0.270024	0.0592821
0.768634	0.447816	0.000254076	0.269812	0.0591798
0.769635	0.451409	0.00592138	0.269496	0.0590196
0.770635	0.455094	0.0113767	0.269322	0.0589675
0.771636	0.458851	0.0165654	0.268811	0.0588667
0.772636	0.462659	0.0214355	0.268759	0.0586866
0.773637	0.466497	0.0259383	0.268646	0.0583485
0.774637	0.470347	0.0300295	0.268309	0.0580822
0.775638	0.474193	0.0336693	0.267742	0.057874
0.776638	0.478018	0.0368237	0.267666	0.057737
0.777639	0.48181	0.0394644	0.267406	0.0575921
0.778639	0.485555	0.0415696	0.267317	0.0576124
0.77964	0.489243	0.0431242	0.2669	0.0579173
0.78064	0.492864	0.0441198	0.266697	0.057715
0.781641	0.496323	0.0446219	0.266588	0.0579455
0.782641	0.499696	0.0445694	0.266147	0.0576278
0.783642	0.502979	0.0439739	0.265974	0.0574349
0.784642	0.506166	0.0428537	0.265783	0.057507
0.785643	0.509254	0.0412335	0.265626	0.0572874
0.786643	0.51224	0.0391438	0.265646	0.0572085
0.787644	0.515119	0.0366208	0.265487	0.0572139
0.788644	0.51789	0.0337053	0.265082	0.0574179
0.789645	0.520547	0.0304424	0.264803	0.0573782
0.790645	0.523087	0.0268805	0.264492	0.0574212
0.791646	0.525505	0.0230709	0.264308	0.057373
0.792646	0.527796	0.0190666	0.264035	0.0569066
0.793647	0.529951	0.0149218	0.263685	0.0569449
0.794647	0.531965	0.0106908	0.263675	0.0569333
0.795648	0.533827	0.00642754	0.263499	0.0568425
0.796648	0.535528	0.00218457	0.263389	0.0569408
0.797649	0.537057	-0.00198763	0.263385	0.057129
0.798649	0.538401	-0.0060413	0.262994	0.0571948
0.79965	0.539548	-0.00993203	0.262846	0.0570005
0.80065	0.540482	-0.0136193	0.262802	0.0568046
0.801651	0.541116	-0.0170273	0.262722	0.0566878
0.802651	0.541509	-0.0201624	0.262857	0.0568295
0.803652	0.541646	-0.0229992	0.262624	0.0566907
0.804652	0.541514	-0.0255176	0.26226	0.0566436
0.805653	0.541101	-0.0277029	0.26191	0.0566902
0.806653	0.540395	-0.029546	0.261545	0.0565141
0.807654	0.539386	-0.031043	0.261354	0.0566137
0.808654	0.538063	-0.0321953	0.260804	0.0563409
0.809655	0.536422	-0.0330089	0.260377	0.0564178
0.810655	0.534456	-0.0334944	0.259882	0.0561619
0.811656	0.532165	-0.0336666	0.259499	0.0560891
0.812656	0.529549	-0.0335437	0.259102	0.0557621
0.813657	0.526614	-0.0331469	0.258799	0.0557136
0.814657	0.523366	-0.0325	0.258671	0.0559688
0.815658	0.519817	-0.0316284	0.258471	0.0559705
0.816658	0.515983	-0.030559	0.258179	0.055828
0.817659	0.511884	-0.0293192	0.258082	0.0555974
0.818659	0.507541	-0.0279363	0.257828	0.055498
0.81966	0.502983	-0.0264373	0.257451	0.0554095
0.82066	0.49824	-0.0248479	0.257311	0.0555223
0.821661	0.49326	-0.023156	0.257181	0.0552628
0.822661	0.488168	-0.0214179	0.256869	0.0553569
0.823662	0.483007	-0.0196544	0.256679	0.0553095
0.824662	0.477823	-0.0178838	0.256153	0.0550635
0.825663	0.472661	-0.0161214	0.25566	0.0552683
0.826663	0.467571	-0.0143799	0.255108	0.0553679
0.827664	0.462604	-0.0126688	0.254757	0.0554836
0.828664	0.45781	-0.0109946	0.254687	0.0553382
0.829665	0.45324	-0.00936069	0.254326	0.0551648
0.830665	0.448945	-0.00776781	0.254305	0.0549632
0.831666	0.444975	-0.00621382	0.254167	0.0548723
0.832666	0.441377	-0.00469414	0.253705	0.0548175
0.833667	0.438196	-0.00320201	0.253796	0.0547107
0.834667	0.435475	-0.00172877	0.253468	0.0548423
0.835668	0.433251	-0.000264266	0.253411	0.0547218
0.836668	0.431558	0.00120277	0.253292	0.0545535
0.837669	0.430426	0.00268435	0.252866	0.0547981
0.838669	0.429877	0.00419274	0.252484	0.0548175
0.83967	0.42993	0.00574011	0.252122	0.0548877
0.84067	0.430596	0.00733809	0.252212	0.0546767
0.841671	0.431795	0.00904602	0.252014	0.0545414
0.842671	0.433611	0.0108239	0.251649	0.0544474
0.843672	0.436035	0.0126786	0.251617	0.0543761
0.844672	0.439054	0.0146149	0.251742	0.054365
0.845673	0.442647	0.0166355	0.251379	0.0541385
0.846673	0.446786	0.0187404	0.250949	0.0538585
0.847674	0.451437	0.0209273	0.250821	0.0536035
0.848674	0.45656	0.0231908	0.250603	0.0537714
0.849675	0.462108	0.025523	0.250736	0.0539299
0.850675	0.468032	0.027913	0.250638	0.053905
0.851676	0.474275	0.0303474	0.250272	0.0536592
0.852676	0.480778	0.0328099	0.249998	0.0532222
0.853677	0.487478	0.035282	0.249625	0.0530852
0.854677	0.494309	0.0377429	0.249466	0.0534741
0.855678	0.501205	0.04017	0.249279	0.053294
0.856678	0.508098	0.0425388	0.248899	0.0533216
0.857679	0.51492	0.0448237	0.248749	0.053048
0.858679	0.521603	0.0469983	0.248718	0.052938
0.85968	0.528082	0.0490354	0.248393	0.0528961
0.86068	0.534294	0.0509079	0.248336	0.053234
0.861681	0.540107	0.0526614	0.248257	0.0528915
0.862681	0.545535	0.0541979	0.248277	0.0529167
0.863682	0.550531	0.0554912	0.248013	0.0524581
0.864682	0.55505	0.0565165	0.247943	0.0523974
0.865683	0.559053	0.0572508	0.247803	0.052239
0.866683	0.562509	0.0576736	0.247124	0.0522241
0.867684	0.565394	0.0577667	0.246997	0.0518682
0.868684	0.56769	0.0575151	0.246716	0.0522564
0.869685	0.569387	0.0569067	0.246368	0.0520674
0.870685	0.570484	0.0559332	0.246037	0.0522044
0.871686	0.570985	0.0545898	0.245853	0.0522475
0.872686	0.570902	0.0528754	0.245316	0.0523815
0.873687	0.570256	0.0507931	0.245057	0.052517
0.874687	0.569073	0.0483498	0.245202	0.0526095
0.875688	0.567386	0.0455565	0.244961	0.0524996
0.876688	0.565235	0.0424283	0.244674	0.052616
0.877689	0.562663	0.0389839	0.24472	0.0525119
0.878689	0.559721	0.0352462	0.244546	0.0526016
0.87969	0.55646	0.0312413	0.244132	0.0523141
0.88069	0.552939	0.0269988	0.243812	0.0523163
0.881691	0.549137	0.0226211	0.243878	0.0524665
0.882691	0.545195	0.0180756	0.243517	0.0527116
0.883692	0.541175	0.0133987	0.243158	0.0525438
0.884692	0.53714	0.00862885	0.242763	0.052497
0.885693	0.533153	0.00380602	0.242723	0.052093
0.886693	0.529275	-0.00102885	0.242424	0.0518191
0.887694	0.525562	-0.00583414	0.242142	0.0515795
0.888694	0.522071	-0.0105681	0.241647	0.0512968
0.889695	0.518852	-0.015189	0.241328	0.0513039
0.890695	0.515951	-0.0196563	0.240866	0.0514129
0.891696	0.51341	-0.02393	0.240543	0.0513904
0.892696	0.511264	-0.0279723	0.240562	0.0513718
0.893697	0.509543	-0.0317468	0.24052	0.0510024
0.894697	0.508269	-0.0352197	0.240479	0.051241
0.895698	0.507457	-0.0383601	0.24005	0.0508271
0.896698	0.507118	-0.0411397	0.23966	0.0506432
0.897699	0.507252	-0.0435337	0.23906	0.0508175
0.898699	0.507856	-0.0455209	0.238974	0.0508174
0.8997	0.508915	-0.0470839	0.238398	0.0505309
0.9007	0.510412	-0.0482088	0.238384	0.0503047
0.901701	0.512235	-0.0488152	0.237924	0.0502462
0.902701	0.514439	-0.0489676	0.237621	0.0505555
0.903702	0.516986	-0.048666	0.237293	0.0501031
0.904702	0.519836	-0.0479145	0.237254	0.0499782
0.905703	0.522945	-0.0467215	0.237111	0.050003
0.906703	0.526261	-0.0450994	0.236617	0.0500765
0.907704	0.529733	-0.0430642	0.236343	0.0499965
0.908704	0.533307	-0.0406359	0.236013	0.049967
0.909705	0.536924	-0.0378378	0.235654	0.0500537
0.910705	0.540528	-0.0346961	0.235601	0.0499408
0.911706	0.544061	-0.0312401	0.235644	0.0499997
0.912706	0.547465	-0.0275016	0.235342	0.049857
0.913707	0.550686	-0.0235144	0.23527	0.0498601
0.914707	0.553668	-0.0193141	0.235054	0.0497024
0.915708	0.556363	-0.0149377	0.235199	0.0492175
0.916708	0.558722	-0.0104234	0.23496	0.049101
0.917709	0.560702	-0.00580991	0.234749	0.0494273
0.918709	0.562265	-0.00113611	0.234373	0.0494744
0.91971	0.563378	0.00355905	0.234385	0.0495078
0.92071	0.564014	0.00823712	0.23401	0.0496865
0.921711	0.564055	0.0129442	0.233543	0.0495736
0.922711	0.563583	0.0175613	0.233495	0.0496255
0.923712	0.562591	0.0220513	0.233019	0.0492899
0.924712	0.56108	0.0263787	0.232148	0.0492942
0.925713	0.559056	0.0305094	0.231693	0.0495161
0.926713	0.556534	0.0344114	0.231624	0.0495428
0.927714	0.553533	0.0380546	0.231482	0.0494267
0.928714	0.550081	0.0414111	0.231202	0.0492824
0.929715	0.54621	0.0444554	0.231023	0.0493982
0.930715	0.541959	0.0471643	0.230813	0.0494445
0.931716	0.537372	0.0495171	0.230589	0.0489903
0.932716	0.532497	0.0514957	0.230433	0.0488764
0.933717	0.527387	0.0530849	0.230241	0.0484636
0.934717	0.522097	0.0542718	0.230108	0.0484047
0.935718	0.516685	0.0550464	0.230025	0.0483657
0.936718	0.511213	0.0554016	0.229612	0.0487108
0.937719	0.505742	0.0553328	0.22929	0.0484585
0.938719	0.500333	0.0548384	0.22909	0.0485802
0.93972	0.495047	0.0539194	0.228562	0.0484247
0.94072	0.489945	0.0525797	0.2284	0.0485833
0.941721	0.485015	0.0509084	0.228485	0.0485999
0.942721	0.480384	0.0488323	0.228167	0.0487278
0.943722	0.476103	0.0463619	0.227657	0.0483675
0.944722	0.472219	0.0435101	0.227607	0.0485339
0.945723	0.468775	0.0402925	0.227599	0.048604
0.946723	0.465808	0.0367271	0.227524	0.0485546
0.947724	0.463348	0.0328343	0.227272	0.04857
0.948724	0.461421	0.0286369	0.227182	0.0483429
0.949725	0.460043	0.0241599	0.226819	0.0481378
0.950725	0.459224	0.0194306	0.226871	0.0481901
0.951726	0.458969	0.0144781	0.226825	0.0480464
0.952726	0.459273	0.0093335	0.226228	0.0479622
0.953727	0.460124	0.00402974	0.225983	0.0478305
0.954727	0.461506	-0.00139881	0.226132	0.0479738
0.955728	0.463393	-0.00691641	0.225873	0.048199
0.956728	0.465754	-0.0124862	0.225531	0.0482291
0.957729	0.468553	-0.0180704	0.225283	0.0479953
0.958729	0.471746	-0.0236308	0.22469	0.0481487
0.95973	0.475287	-0.0291289	0.224351	0.0479699
0.96073	0.479124	-0.0345262	0.223984	0.0477444
0.961731	0.483131	-0.039706	0.223692	0.0475616
0.962731	0.487323	-0.0447088	0.223409	0.0472512
0.963732	0.491641	-0.0495001	0.223133	0.0468199
0.964732	0.496027	-0.0540472	0.222978	0.0468469
0.965733	0.500421	-0.0583197	0.22262	0.0470256
0.966733	0.504763	-0.0622892	0.222245	0.0465133
0.967734	0.508995	-0.0659307	0.222163	0.0466058
0.968734	0.513062	-0.0692221	0.221811	0.046523
0.969735	0.516911	-0.072145	0.221531	0.0464408
0.970735	0.520492	-0.0746846	0.221619	0.0463944
0.971736	0.523759	-0.0768303	0.221277	0.0464279
0.972736	0.526671	-0.0785757	0.221136	0.0461553
0.973737	0.529193	-0.0799188	0.220811	0.0463355
0.974737	0.531294	-0.0808619	0.22052	0.0464487
0.975738	0.532949	-0.0814118	0.220089	0.0464736
0.976738	0.534141	-0.0815797	0.220141	0.0465
0.977739	0.534857	-0.0813809	0.219669	0.0462129
0.978739	0.535091	-0.0808349	0.219517	0.0459379
0.97974	0.534843	-0.0799649	0.219404	0.0455145
0.98074	0.534121	-0.0787974	0.219074	0.0456122
0.981741	0.532843	-0.0773028	0.21869	0.0455168
0.982741	0.531123	-0.0755697	0.218357	0.0455817
0.983742	0.528985	-0.0736337	0.218114	0.0453101
0.984742	0.526458	-0.0715321	0.218119	0.0452073
0.985743	0.523577	-0.0693037	0.217913	0.0450217
0.986743	0.520379	-0.0669876	0.2177	0.0450203
0.987744	0.516905	-0.0646229	0.217279	0.0449388
0.988744	0.513199	-0.062248	0.216947	0.0448689
0.989745	0.509307	-0.0599	0.216818	0.0446421
0.990745	0.505275	-0.057614	0.216462	0.0446743
0.991746	0.501151	-0.0554226	0.216386	0.0446532
0.992746	0.496982	-0.0533552	0.2161	0.044246
0.993747	0.492817	-0.0514378	0.215746	0.0445331
0.994747	0.488699	-0.0496922	0.215363	0.0445129
0.995748	0.484674	-0.0481359	0.215199	0.0442152
0.996748	0.480783	-0.0467816	0.215092	0.0441147
0.997749	0.477065	-0.0456373	0.214791	0.0444406
0.998749	0.473554	-0.0447059	0.214375	0.0442391
0.99975	0.470282	-0.0439854	0.21428	0.0440754
1.00075	0.467277	-0.0434689	0.213963	0.0442387
1.00175	0.464475	-0.0430805	0.21348	0.0442849
1.00275	0.461986	-0.0428674	0.213361	0.0443222
1.00375	0.459824	-0.0428107	0.212987	0.0444409
1.00475	0.458001	-0.042888	0.212746	0.044433
1.00575	0.456521	-0.0430742	0.212515	0.0442569
1.00675	0.455385	-0.0433415	0.212236	0.0440542
1.00775	0.454589	-0.0436606	0.211859	0.0436927
1.00875	0.454124	-0.044001	0.211702	0.0436301
1.00975	0.453978	-0.044332	0.211547	0.0434545
1.01076	0.454135	-0.0446232	0.211641	0.0435252
1.01176	0.454575	-0.0448454	0.211608	0.0434699
1.01276	0.455276	-0.0449711	0.211503	0.0436041
1.01376	0.456213	-0.0449752	0.211142	0.0437505
1.01476	0.45736	-0.044836	0.210895	0.0434619
1.01576	0.458687	-0.0445351	0.210461	0.0434439
1.01676	0.460167	-0.0440584	0.210214	0.0429888
1.01776	0.461768	-0.0433963	0.20981	0.0428824
1.01876	0.463462	-0.042544	0.209835	0.0427372
1.01976	0.465218	-0.041502	0.209722	0.0425783
1.02076	0.467008	-0.0402757	0.209615	0.0423211
1.02176	0.468732	-0.0388123	0.209379	0.0422787
1.02276	0.470442	-0.0371912	0.209267	0.0421991
1.02376	0.472114	-0.0354344	0.208917	0.0426169
1.02476	0.473728	-0.0335689	0.208626	0.0425335
1.02576	0.475265	-0.0316259	0.20837	0.042488
1.02676	0.47671	-0.0296406	0.208138	0.0424761
1.02776	0.47805	-0.0276514	0.207871	0.0421465
1.02876	0.479273	-0.0256994	0.20802	0.0422675
1.02976	0.480372	-0.0238275	0.207708	0.0421295
1.03077	0.481341	-0.0220799	0.207363	0.0418711
1.03177	0.482179	-0.0205012	0.20732	0.041591
1.03277	0.482884	-0.0191354	0.206921	0.0416944
1.03377	0.48346	-0.0180254	0.206573	0.0417854
1.03477	0.483911	-0.0172118	0.206084	0.0418335
1.03577	0.484243	-0.0167326	0.205645	0.0418839
1.03677	0.484465	-0.0166219	0.205141	0.0417538
1.03777	0.484586	-0.0169095	0.205362	0.0417909
1.03877	0.484616	-0.0176204	0.205463	0.041821
1.03977	0.484568	-0.018774	0.204957	0.0414457
1.04077	0.484452	-0.0203835	0.20462	0.041555
1.04177	0.484223	-0.0224045	0.204296	0.041852
1.04277	0.483952	-0.0248885	0.204139	0.0419429
1.04377	0.483653	-0.0278302	0.203616	0.0421869
1.04477	0.483336	-0.0312176	0.203469	0.0421854
1.04577	0.48301	-0.0350322	0.2032	0.041833
1.04677	0.482685	-0.0392491	0.203179	0.0414406
1.04777	0.482367	-0.0438372	0.203116	0.0413323
1.04877	0.482061	-0.0487599	0.202599	0.0410912
1.04977	0.481771	-0.0539753	0.202336	0.0412425
1.05078	0.4815	-0.059437	0.202178	0.041381
1.05178	0.481246	-0.0650947	0.201709	0.04172
1.05278	0.481008	-0.0708948	0.201894	0.0418308
1.05378	0.480782	-0.0767817	0.201705	0.0417733
1.05478	0.480563	-0.0826979	0.201787	0.0418371
1.05578	0.480345	-0.0885854	0.201411	0.0417872
1.05678	0.480121	-0.0943863	0.200792	0.0417253
1.05778	0.47988	-0.100044	0.200698	0.041824
1.05878	0.479616	-0.105503	0.200513	0.0417375
1.05978	0.479317	-0.110712	0.200361	0.041674
1.06078	0.478975	-0.115621	0.200066	0.0414273
1.06178	0.478492	-0.120152	0.200029	0.0410454
1.06278	0.477952	-0.124299	0.200216	0.041047
1.06378	0.477349	-0.128027	0.200027	0.0408581
1.06478	0.476678	-0.131311	0.199754	0.040922
1.06578	0.475935	-0.134127	0.199647	0.0410202
1.06678	0.475118	-0.136463	0.199423	0.0409939
1.06778	0.474229	-0.138308	0.199177	0.0408439
1.06878	0.473268	-0.139664	0.199024	0.04099
1.06978	0.472242	-0.140535	0.198864	0.0410913
1.07079	0.471157	-0.140934	0.198383	0.041173
1.07179	0.470024	-0.140879	0.198448	0.040711
1.07279	0.468854	-0.140397	0.198003	0.0408289
1.07379	0.467664	-0.139517	0.19786	0.0408242
1.07479	0.466471	-0.138275	0.197769	0.0410995
1.07579	0.465294	-0.136711	0.197532	0.0414058
1.07679	0.464156	-0.134871	0.197155	0.0413164
1.07779	0.46308	-0.132801	0.197067	0.041344
1.07879	0.46209	-0.130551	0.196754	0.0414786
1.07979	0.461212	-0.128172	0.196634	0.0416901
1.08079	0.460473	-0.125718	0.196214	0.0414925
1.08179	0.459807	-0.123197	0.195967	0.0415949
1.08279	0.459337	-0.120703	0.195876	0.0413245
1.08379	0.459086	-0.118289	0.195577	0.0415545
1.08479	0.459081	-0.116002	0.195472	0.0419485
1.08579	0.459341	-0.11389	0.194864	0.0418249
1.08679	0.459887	-0.111994	0.194488	0.0416545
1.08779	0.460733	-0.110354	0.194407	0.0418187
1.08879	0.46189	-0.109004	0.194533	0.0415662
1.08979	0.463368	-0.107973	0.194213	0.0413705
1.0908	0.465168	-0.107283	0.194089	0.0412669
1.0918	0.467289	-0.106955	0.193906	0.0412562
1.0928	0.469724	-0.106998	0.193785	0.0411606
1.0938	0.472461	-0.107419	0.193568	0.0411454
1.0948	0.475483	-0.108219	0.193657	0.0414933
1.0958	0.478767	-0.109392	0.19358	0.0415343
1.0968	0.482284	-0.110925	0.193495	0.0414906
1.0978	0.486003	-0.112802	0.1935	0.0412795
1.0988	0.489886	-0.115	0.193507	0.0409839
1.0998	0.493891	-0.117492	0.193298	0.04092
1.1008	0.497972	-0.120247	0.19288	0.0409925
1.1018	0.502011	-0.123164	0.192638	0.0407008
1.1028	0.50603	-0.12627	0.192813	0.0408681
1.1038	0.509976	-0.129525	0.192691	0.0409284
1.1048	0.513792	-0.132887	0.192125	0.0405203
1.1058	0.517425	-0.136313	0.191836	0.0406105
1.1068	0.520816	-0.139759	0.191571	0.0403497
1.1078	0.52391	-0.143181	0.191523	0.0407173
1.1088	0.526655	-0.146537	0.191431	0.0408078
1.1098	0.528997	-0.149785	0.191115	0.0408538
1.11081	0.530889	-0.152885	0.191226	0.0406145
1.11181	0.532286	-0.155802	0.191295	0.0407613
1.11281	0.53315	-0.158501	0.191419	0.0407516
1.11381	0.533445	-0.160952	0.191487	0.0406795
1.11481	0.533145	-0.163131	0.191291	0.0402383
1.11581	0.532227	-0.165014	0.191145	0.0403076
1.11681	0.530679	-0.166586	0.191034	0.0399061
1.11781	0.528492	-0.167835	0.190826	0.0399642
1.11881	0.52567	-0.168753	0.19028	0.0399327
1.11981	0.522221	-0.169339	0.190111	0.0396247
1.12081	0.518162	-0.169594	0.189896	0.039641
1.12181	0.51344	-0.16947	0.189783	0.0396236
1.12281	0.508173	-0.169034	0.189556	0.0395376
1.12381	0.502402	-0.168303	0.189269	0.0394062
1.12481	0.496177	-0.1673	0.188959	0.0392512
1.12581	0.489551	-0.166048	0.188778	0.0391923
1.12681	0.482584	-0.164577	0.18834	0.0391616
1.12781	0.475342	-0.162916	0.188233	0.0392943
1.12881	0.467893	-0.161099	0.188151	0.0390962
1.12981	0.460311	-0.15916	0.187974	0.0389023
1.13082	0.452669	-0.157134	0.188037	0.0389419
1.13182	0.445045	-0.155056	0.187897	0.0390413
1.13282	0.437515	-0.152962	0.187645	0.0389114
1.13382	0.430156	-0.150886	0.18753	0.0390527
1.13482	0.423042	-0.148859	0.187392	0.0389547
1.13582	0.416246	-0.146914	0.187244	0.0389397
1.13682	0.409837	-0.145079	0.186941	0.0388954
1.13782	0.40388	-0.143377	0.186784	0.0387015
1.13882	0.398433	-0.141833	0.186344	0.0388499
1.13982	0.393551	-0.140463	0.186074	0.0391003
1.14082	0.38928	-0.139283	0.185791	0.0390298
1.14182	0.385585	-0.138261	0.18582	0.0390779
1.14282	0.382576	-0.137443	0.185483	0.0390986
1.14382	0.380278	-0.136832	0.18538	0.0389616
1.14482	0.378707	-0.136428	0.185156	0.0387606
1.14582	0.377869	-0.136225	0.18511	0.0386709
1.14682	0.377763	-0.136215	0.184967	0.0387862
1.14782	0.378378	-0.136386	0.184641	0.0388907
1.14882	0.379695	-0.136723	0.184606	0.0387927
1.14982	0.381687	-0.137207	0.184098	0.038718
1.15083	0.384318	-0.137818	0.184029	0.038905
1.15183	0.387546	-0.138533	0.184071	0.0390521
1.15283	0.391321	-0.139328	0.183889	0.0390196
1.15383	0.395589	-0.140178	0.183895	0.0388895
1.15483	0.400288	-0.141057	0.183807	0.0389947
1.15583	0.405354	-0.14194	0.18355	0.0389266
1.15683	0.41072	-0.142801	0.183454	0.0388147
1.15783	0.416313	-0.143614	0.183411	0.0386515
1.15883	0.422062	-0.144356	0.183267	0.0385934
1.15983	0.427893	-0.145006	0.183001	0.0382974
1.16083	0.433735	-0.145543	0.182872	0.0382942
1.16183	0.439448	-0.145907	0.182987	0.0384182
1.16283	0.445034	-0.146127	0.182496	0.0386346
1.16383	0.450429	-0.146191	0.182316	0.0386124
1.16483	0.45557	-0.146091	0.182107	0.0383022
1.16583	0.460402	-0.145819	0.181925	0.0382136
1.16683	0.464872	-0.145373	0.18163	0.0382637
1.16783	0.468934	-0.144752	0.18178	0.0380637
1.16883	0.472547	-0.143959	0.181698	0.0384109
1.16983	0.475678	-0.142998	0.181642	0.0382856
1.17084	0.478301	-0.141877	0.181727	0.038196
1.17184	0.480396	-0.140606	0.182043	0.0380495
1.17284	0.48195	-0.139197	0.182127	0.0383173
1.17384	0.482957	-0.137663	0.182071	0.0382614
1.17484	0.48342	-0.136021	0.181714	0.0378133
1.17584	0.483346	-0.134285	0.181797	0.0377456
1.17684	0.482749	-0.132473	0.181332	0.0376584
1.17784	0.481651	-0.130604	0.181165	0.0375786
1.17884	0.480077	-0.128694	0.181104	0.0377814
1.17984	0.478059	-0.126761	0.181126	0.0379352
1.18084	0.475631	-0.124823	0.180926	0.038219
1.18184	0.472752	-0.12284	0.180611	0.0382191
1.18284	0.46955	-0.120885	0.180438	0.0384263
1.18384	0.46607	-0.118975	0.180211	0.0383972
1.18484	0.462359	-0.117121	0.180224	0.0388038
1.18584	0.458464	-0.115336	0.180171	0.0387814
1.18684	0.454432	-0.113628	0.180056	0.0386819
1.18784	0.45031	-0.112007	0.179757	0.0390421
1.18884	0.446142	-0.110477	0.179452	0.038779
1.18984	0.441971	-0.109043	0.179107	0.038854
1.19085	0.437838	-0.107708	0.178601	0.0390633
1.19185	0.433778	-0.106471	0.178228	0.0390174
1.19285	0.429827	-0.105332	0.178124	0.0391033
1.19385	0.426012	-0.104288	0.177928	0.0392529
1.19485	0.422359	-0.103334	0.177728	0.0391382
1.19585	0.418889	-0.102467	0.177611	0.0389671
1.19685	0.415617	-0.101679	0.177253	0.0388551
1.19785	0.412555	-0.100964	0.176895	0.0387416
1.19885	0.40971	-0.100314	0.176499	0.0388194
1.19985	0.407084	-0.0997207	0.176495	0.0386664
1.20085	0.404673	-0.0991764	0.176152	0.0386563
1.20185	0.402393	-0.0986156	0.175999	0.0386647
1.20285	0.400315	-0.0980878	0.175612	0.0385835
1.20385	0.398425	-0.0975858	0.175319	0.0382313
1.20485	0.396709	-0.0971025	0.175433	0.0380527
1.20585	0.395149	-0.0966313	0.175413	0.0380537
1.20685	0.393723	-0.0961657	0.175244	0.0381216
1.20785	0.392411	-0.0956998	0.174804	0.0382507
1.20885	0.391189	-0.0952283	0.174403	0.0381305
1.20985	0.390035	-0.094746	0.174031	0.037914
1.21086	0.388925	-0.0942485	0.173852	0.0378724
1.21186	0.387837	-0.0937314	0.173737	0.0377637
1.21286	0.38675	-0.0931909	0.173626	0.0376609
1.21386	0.385643	-0.0926233	0.173664	0.0377066
1.21486	0.384501	-0.0920252	0.173599	0.0379005
1.21586	0.383307	-0.0913932	0.173153	0.0377556
1.21686	0.38205	-0.090724	0.172816	0.0378578
1.21786	0.38072	-0.0900141	0.172773	0.037551
1.21886	0.379313	-0.08926	0.172683	0.0376112
1.21986	0.377825	-0.088458	0.172425	0.0376148
1.22086	0.37626	-0.0876042	0.172425	0.0376122
1.22186	0.37454	-0.0866449	0.172485	0.0379381
1.22286	0.372757	-0.0856271	0.172087	0.0377404
1.22386	0.370925	-0.0845467	0.171806	0.0374508
1.22486	0.36906	-0.0833998	0.171702	0.0375604
1.22586	0.367181	-0.0821821	0.17146	0.0376013
1.22686	0.36531	-0.0808891	0.171134	0.0372283
1.22786	0.363471	-0.0795165	0.171209	0.0373165
1.22886	0.361691	-0.07806	0.170944	0.0370107
1.22986	0.359995	-0.0765154	0.170649	0.0367634
1.23087	0.358412	-0.0748792	0.170727	0.0366859
1.23187	0.356971	-0.0731481	0.170013	0.0366297
1.23287	0.355699	-0.0713196	0.1696	0.0368352
1.23387	0.354624	-0.0693922	0.169554	0.0367304
1.23487	0.353771	-0.0673651	0.169343	0.0364606
1.23587	0.353166	-0.0652387	0.169088	0.0365868
1.23687	0.35283	-0.0630146	0.169144	0.0363195
1.23787	0.352781	-0.0606958	0.168936	0.0364014
1.23887	0.353037	-0.0582867	0.168788	0.0365527
1.23987	0.35361	-0.055793	0.168453	0.0365917
1.24087	0.354508	-0.0532222	0.168144	0.0367181
1.24187	0.355655	-0.0505369	0.167956	0.0366576
1.24287	0.357134	-0.047795	0.167723	0.0367895
1.24387	0.358944	-0.0450088	0.167364	0.0368185
1.24487	0.361078	-0.0421924	0.167221	0.0370069
1.24587	0.363523	-0.0393608	0.167309	0.037031
1.24687	0.366264	-0.0365304	0.167135	0.0370855
1.24787	0.36928	-0.0337182	0.167169	0.0370307
1.24887	0.372547	-0.0309422	0.166984	0.0373761
1.24987	0.376038	-0.0282209	0.166877	0.0371112
1.25088	0.379722	-0.0255731	0.166564	0.0371133
1.25188	0.383563	-0.0230178	0.166219	0.0373125
1.25288	0.387526	-0.0205736	0.165836	0.0371624
1.25388	0.391572	-0.0182589	0.165355	0.0372151
1.25488	0.395661	-0.0160915	0.165127	0.037126
1.25588	0.399752	-0.0140881	0.165125	0.0372659
1.25688	0.403803	-0.0122644	0.164632	0.0371498
1.25788	0.407774	-0.0106345	0.16427	0.0371023
1.25888	0.411622	-0.00921132	0.164086	0.0369439
1.25988	0.415308	-0.00800562	0.164126	0.0371573
1.26088	0.418795	-0.0070264	0.163936	0.0371316
1.26188	0.42197	-0.00621858	0.163898	0.0374734
1.26288	0.42488	-0.00565281	0.163833	0.0375108
1.26388	0.427493	-0.0053325	0.163578	0.0376624
1.26488	0.429784	-0.00525867	0.163937	0.0374529
1.26588	0.431729	-0.00542995	0.163377	0.0373457
1.26688	0.433309	-0.00584262	0.163407	0.037066
1.26788	0.434509	-0.0064907	0.163308	0.0370176
1.26888	0.435315	-0.00736607	0.163162	0.0367284
1.26988	0.435722	-0.00845864	0.163058	0.0363634
1.27089	0.435725	-0.00975649	0.162871	0.0364554
1.27189	0.435324	-0.0112461	0.162596	0.0362131
1.27289	0.434525	-0.0129125	0.162355	0.0362352
1.27389	0.433335	-0.0147397	0.162469	0.0363229
1.27489	0.431766	-0.0167106	0.162392	0.0360014
1.27589	0.429833	-0.0188076	0.162149	0.0359081
1.27689	0.427555	-0.0210126	0.161994	0.0358752
1.27789	0.424953	-0.0233074	0.1618	0.0360358
1.27889	0.422051	-0.0256737	0.161592	0.0360541
1.27989	0.418875	-0.0280936	0.161602	0.0363265
1.28089	0.415453	-0.0305499	0.161452	0.0365681
1.28189	0.411749	-0.0329631	0.161385	0.0367678
1.28289	0.407863	-0.0353845	0.161166	0.036787
1.28389	0.403827	-0.0378003	0.160933	0.0366149
1.28489	0.399674	-0.0401975	0.160691	0.0367258
1.28589	0.395436	-0.0425646	0.160675	0.0367772
1.28689	0.391148	-0.0448912	0.160642	0.0368014
1.28789	0.386839	-0.047168	0.160607	0.0368916
1.28889	0.382543	-0.0493872	0.160605	0.0368762
1.28989	0.37829	-0.0515425	0.160203	0.036754
1.2909	0.374108	-0.0536287	0.160551	0.0367095
1.2919	0.370025	-0.055642	0.160207	0.0367275
1.2929	0.366067	-0.0575799	0.159847	0.0367544
1.2939	0.36226	-0.059441	0.159611	0.0369425
1.2949	0.358624	-0.0612249	0.159588	0.0367613
1.2959	0.355182	-0.0629323	0.159408	0.0366143
1.2969	0.351951	-0.0645647	0.158972	0.0367976
1.2979	0.348949	-0.0661241	0.158826	0.0369463
1.2989	0.346189	-0.0676132	0.158792	0.0366029
1.2999	0.343684	-0.0690349	0.158437	0.0369304
1.3009	0.341445	-0.0703922	0.158202	0.0369696
1.3019	0.339435	-0.0716481	0.157972	0.0369
1.3029	0.337712	-0.0728523	0.157776	0.0368673
1.3039	0.336281	-0.0740076	0.157274	0.0370115
1.3049	0.335143	-0.0751165	0.157291	0.0369627
1.3059	0.3343	-0.0761804	0.157165	0.0369176
1.3069	0.333748	-0.0771998	0.157279	0.036724
1.3079	0.333484	-0.0781744	0.157019	0.0369375
1.3089	0.333501	-0.0791026	0.156849	0.0370374
1.3099	0.333791	-0.079982	0.156836	0.0370908
1.31091	0.334344	-0.080809	0.156615	0.0371943
1.31191	0.33515	-0.0815792	0.156498	0.0372746
1.31291	0.336194	-0.0822871	0.156299	0.0372488
1.31391	0.337462	-0.0829262	0.156279	0.0373899
1.31491	0.33894	-0.0834895	0.156253	0.0372179
1.31591	0.34061	-0.0839689	0.155796	0.0375046
1.31691	0.342455	-0.0843561	0.155589	0.0376377
1.31791	0.344456	-0.0846421	0.155284	0.0375632
1.31891	0.346594	-0.0848175	0.155174	0.0372698
1.31991	0.34885	-0.0848728	0.155203	0.0372203
1.32091	0.351203	-0.0847984	0.15509	0.0370793
1.32191	0.353585	-0.084536	0.154819	0.0370513
1.32291	0.35603	-0.0841329	0.154488	0.0369748
1.32391	0.358519	-0.0835804	0.154314	0.0368804
1.32491	0.361031	-0.0828702	0.154355	0.0367209
1.32591	0.363545	-0.0819942	0.154149	0.037027
1.32691	0.36604	-0.0809449	0.153872	0.0371301
1.32791	0.368496	-0.0797152	0.15382	0.0372623
1.32891	0.370892	-0.078299	0.153639	0.0372382
1.32991	0.373209	-0.0766911	0.153595	0.0372925
1.33092	0.375428	-0.0748875	0.153511	0.037357
1.33192	0.377531	-0.0728852	0.153366	0.0375385
1.33292	0.3795	-0.0706827	0.152947	0.0373236
1.33392	0.38132	-0.0682801	0.152773	0.0372432
1.33492	0.382976	-0.0656787	0.152639	0.0372159
1.33592	0.384455	-0.0628818	0.152492	0.0371584
1.33692	0.385746	-0.0598942	0.152219	0.0370979
1.33792	0.38684	-0.0567225	0.151765	0.0371155
1.33892	0.387728	-0.0533752	0.151637	0.0375765
1.33992	0.388406	-0.0498626	0.151504	0.0375495
1.34092	0.388868	-0.0461965	0.1516	0.0375473
1.34192	0.389089	-0.0423473	0.151494	0.0376251
1.34292	0.389098	-0.038381	0.151354	0.0377711
1.34392	0.3889	-0.034315	0.151352	0.0377344
1.34492	0.388499	-0.0301683	0.150954	0.0375966
1.34592	0.387903	-0.025961	0.151011	0.0376755
1.34692	0.387122	-0.0217141	0.150487	0.0378129
1.34792	0.386167	-0.0174498	0.150572	0.0378524
1.34892	0.38505	-0.0131915	0.150418	0.0377871
1.34992	0.383788	-0.00896282	0.150295	0.0377497
1.35093	0.382396	-0.0047885	0.149848	0.0379139
1.35193	0.380894	-0.000693563	0.149644	0.0382736
1.35293	0.379302	0.00329658	0.149424	0.0382914
1.35393	0.37764	0.00715639	0.149443	0.0383282
1.35493	0.375932	0.0108604	0.149034	0.038419
1.35593	0.374201	0.0143833	0.148852	0.0380992
1.35693	0.372471	0.0177005	0.148686	0.0378731
1.35793	0.370766	0.020788	0.14864	0.0377726
1.35893	0.369112	0.0236229	0.148421	0.0376267
1.35993	0.367533	0.0261834	0.148415	0.0376751
1.36093	0.366054	0.0284494	0.148195	0.0376751
1.36193	0.364665	0.0304472	0.148035	0.0376983
1.36293	0.363427	0.0321087	0.148093	0.0376976
1.36393	0.362365	0.0334195	0.147799	0.0376488
1.36493	0.361497	0.0343683	0.147481	0.0373378
1.36593	0.360842	0.0349467	0.147088	0.0372225
1.36693	0.360417	0.0351495	0.147087	0.0373938
1.36793	0.360235	0.0349752	0.146852	0.0374331
1.36893	0.360307	0.0344256	0.146992	0.037372
1.36993	0.360642	0.0335061	0.147336	0.0374022
1.37094	0.361245	0.0322261	0.147222	0.0376728
1.37194	0.362117	0.0305983	0.146703	0.0374893
1.37294	0.36326	0.0286392	0.146673	0.0372575
1.37394	0.364668	0.0263688	0.146461	0.0373558
1.37494	0.366334	0.0238103	0.146057	0.0373712
1.37594	0.368248	0.0209904	0.145779	0.0375232
1.37694	0.370398	0.0179385	0.145819	0.0370984
1.37794	0.372768	0.0146867	0.145796	0.0369598
1.37894	0.375338	0.0112695	0.145657	0.0370004
1.37994	0.378089	0.00772316	0.145584	0.037092
1.38094	0.380996	0.00408568	0.145664	0.0371685
1.38194	0.383995	0.000437144	0.145735	0.0372856
1.38294	0.387107	-0.00323043	0.145313	0.0376239
1.38394	0.390304	-0.00687759	0.145364	0.0377474
1.38494	0.39356	-0.010465	0.145215	0.0376266
1.38594	0.396845	-0.0139539	0.14474	0.0375323
1.38694	0.400131	-0.0173068	0.14468	0.0374974
1.38794	0.40339	-0.0204878	0.144598	0.0373458
1.38894	0.406595	-0.0234633	0.144445	0.0372021
1.38994	0.409718	-0.0262023	0.144208	0.0372422
1.39095	0.412737	-0.0286772	0.144023	0.0371309
1.39195	0.415627	-0.0308638	0.144156	0.0375192
1.39295	0.418369	-0.032742	0.144067	0.0375034
1.39395	0.420947	-0.0342959	0.144045	0.0374075
1.39495	0.423345	-0.0355144	0.14395	0.0373201
1.39595	0.425552	-0.0363908	0.143522	0.0372808
1.39695	0.427561	-0.0369233	0.14329	0.037459
1.39795	0.429367	-0.0371151	0.143288	0.0375003
1.39895	0.43097	-0.036974	0.142951	0.0373014
1.39995	0.432373	-0.0365123	0.142438	0.0372573
1.40095	0.43358	-0.035747	0.141898	0.0371111
1.40195	0.434572	-0.0346621	0.141736	0.0371873
1.40295	0.435395	-0.0333248	0.141337	0.0372371
1.40395	0.436062	-0.0317632	0.14138	0.0371044
1.40495	0.43659	-0.0300079	0.141343	0.0369009
1.40595	0.436998	-0.0280912	0.141272	0.0370556
1.40695	0.437303	-0.0260472	0.141278	0.0371229
1.40795	0.437526	-0.0239105	0.140678	0.0372223
1.40895	0.437687	-0.0217158	0.140623	0.0375842
1.40995	0.437803	-0.0194974	0.140519	0.0376584
1.41096	0.437895	-0.0172888	0.140729	0.0377683
1.41196	0.43798	-0.0151215	0.140859	0.0376747
1.41296	0.438072	-0.0130252	0.141165	0.0377276
1.41396	0.438187	-0.0110267	0.14088	0.0379743
1.41496	0.438334	-0.00914997	0.140896	0.0380589
1.41596	0.438522	-0.00741527	0.140441	0.0377564
1.41696	0.438757	-0.00583928	0.140405	0.0376724
1.41796	0.439042	-0.00443468	0.140259	0.0379911
1.41896	0.439376	-0.00321002	0.14034	0.0378321
1.41996	0.439755	-0.00216972	0.140315	0.0380789
1.42096	0.440173	-0.00131405	0.140118	0.0380078
1.42196	0.440596	-0.00060459	0.139958	0.0380169
1.42296	0.44104	-7.41026e-05	0.139878	0.0378142
1.42396	0.441491	0.00028812	0.139704	0.0380185
1.42496	0.441932	0.000496152	0.139658	0.0379048
1.42596	0.442346	0.000566988	0.139377	0.0379231
1.42696	0.442712	0.000520035	0.139025	0.0379652
1.42796	0.443012	0.000376553	0.138712	0.0379331
1.42896	0.443226	0.000159056	0.138652	0.0379894
1.42996	0.443332	-0.000109307	0.138475	0.0379229
1.43097	0.443313	-0.000405383	0.138334	0.0375794
1.43197	0.443152	-0.000706635	0.138006	0.0377323
1.43297	0.442834	-0.000991746	0.137834	0.0376611
1.43397	0.442345	-0.00124118	0.137388	0.0375931
1.43497	0.441678	-0.00143771	0.137267	0.0375631
1.43597	0.440824	-0.00156684	0.13696	0.0376799
1.43697	0.439782	-0.00161721	0.13684	0.0376455
1.43797	0.438553	-0.0015809	0.136941	0.0376346
1.43897	0.437142	-0.0014536	0.136846	0.037669
1.43997	0.435557	-0.00123473	0.136446	0.0373333
1.44097	0.433812	-0.000927442	0.13669	0.0374879
1.44197	0.431903	-0.000509697	0.136483	0.037591
1.44297	0.429872	-2.51995e-05	0.136644	0.0375163
1.44397	0.427743	0.000512407	0.136474	0.0374651
1.44497	0.42554	0.0010869	0.136421	0.037312
1.44597	0.423292	0.00167992	0.136254	0.03742
1.44697	0.421025	0.00227151	0.135986	0.0372308
1.44797	0.418768	0.00284065	0.136049	0.037101
1.44897	0.41655	0.0033659	0.135853	0.0366146
1.44997	0.414399	0.00382603	0.135935	0.0366956
1.45098	0.41234	0.00420066	0.135847	0.0367851
1.45198	0.410398	0.00447094	0.135881	0.0366327
1.45298	0.408593	0.00462014	0.135692	0.0367139
1.45398	0.406943	0.00463428	0.135407	0.0367254
1.45498	0.405462	0.00450269	0.135388	0.0367609
1.45598	0.404157	0.00421846	0.135295	0.0369938
1.45698	0.403034	0.00377886	0.135039	0.0371405
1.45798	0.40209	0.00318567	0.134976	0.0373633
1.45898	0.401319	0.00244542	0.134762	0.0375397
1.45998	0.400708	0.00156947	0.134361	0.0375807
1.46098	0.40024	0.000574041	0.134088	0.0372581
1.46198	0.399861	-0.000498915	0.134133	0.0373742
1.46298	0.399578	-0.00164821	0.134051	0.0370982
1.46398	0.399359	-0.00284429	0.133909	0.0370093
1.46498	0.399169	-0.00405372	0.133986	0.0370433
1.46598	0.398966	-0.0052397	0.133664	0.0371095
1.46698	0.398708	-0.0063627	0.133439	0.037181
1.46798	0.39835	-0.0073812	0.133588	0.037229
1.46898	0.397845	-0.00825248	0.133206	0.0373526
1.46998	0.397147	-0.00893341	0.133374	0.0370707
1.47099	0.39621	-0.00938141	0.133528	0.036838
1.47199	0.394991	-0.00955525	0.133374	0.0366955
1.47299	0.393447	-0.00941596	0.133153	0.0368355
1.47399	0.391542	-0.00892772	0.133306	0.0372899
1.47499	0.389242	-0.00805861	0.1335	0.037289
1.47599	0.38652	-0.00678142	0.133577	0.0374407
1.47699	0.383353	-0.00507427	0.133433	0.0373772
1.47799	0.379727	-0.00292126	0.133293	0.0374926
1.47899	0.375633	-0.000312879	0.133166	0.0372896
1.47999	0.371071	0.0027536	0.133405	0.0374561
1.48099	0.366049	0.00627388	0.133476	0.0374421
1.48199	0.36055	0.0102616	0.133404	0.037507
1.48299	0.354632	0.0146692	0.133266	0.0373099
1.48399	0.348327	0.0194713	0.133148	0.0374
1.48499	0.341671	0.0246359	0.133018	0.0374368
1.48599	0.334708	0.0301249	0.133197	0.0371484
1.48699	0.327486	0.0358951	0.133	0.037355
1.48799	0.320061	0.0418981	0.133103	0.0374246
1.48899	0.312491	0.0480818	0.132864	0.0373635
1.48999	0.304836	0.0543907	0.132404	0.0375899
1.491	0.297161	0.0607671	0.132233	0.0376734
1.492	0.289531	0.0671518	0.131879	0.0376311
1.493	0.28201	0.0734852	0.131865	0.0377445
1.494	0.274662	0.0797084	0.131859	0.0374849
1.495	0.26755	0.0857639	0.131617	0.0374305
1.496	0.260732	0.0915968	0.1316	0.0373956
1.497	0.254263	0.0971554	0.13121	0.0376642
1.498	0.248193	0.102393	0.131148	0.0377395
1.499	0.242567	0.107266	0.131166	0.0378409
[truncated: 1 more rows]
