# Supplementary material for: Evidence accumulation relates to perceptual consciousness and monitoring
Source: Nat Commun. 2021 May 31;12:3261. doi: 10.1038/s41467-021-23540-y (PMC8166835; doi:10.1038/s41467-021-23540-y)
Supplement: Supplementary file 4 — Source Data [file 41467_2021_23540_MOESM4_ESM.zip › Supplementary Data/SFig.2d.xls]

## Sheet: Sheet1
time	slow	mid	fast	miss
-0.5	0.923816	0.993671	1.17686	1.28141
-0.499	0.927504	0.990353	1.17601	1.28171
-0.498	0.931204	0.987027	1.17518	1.282
-0.497	0.934915	0.983693	1.17435	1.28228
-0.496	0.938638	0.980352	1.17353	1.28255
-0.495	0.942372	0.977005	1.17272	1.2828
-0.494	0.946116	0.973651	1.17193	1.28304
-0.493	0.949869	0.970291	1.17114	1.28327
-0.492	0.953632	0.966925	1.17037	1.28349
-0.491	0.957403	0.963555	1.16961	1.2837
-0.49	0.961183	0.96018	1.16885	1.2839
-0.489	0.964969	0.9568	1.16812	1.28409
-0.488	0.968762	0.953418	1.16739	1.28426
-0.487	0.972562	0.950031	1.16667	1.28442
-0.486	0.976366	0.946643	1.16597	1.28457
-0.485	0.980176	0.943251	1.16528	1.28471
-0.484	0.98399	0.939858	1.1646	1.28484
-0.483	0.987808	0.936463	1.16394	1.28496
-0.482	0.991629	0.933067	1.16328	1.28507
-0.481	0.995452	0.929671	1.16264	1.28516
-0.48	0.999277	0.926275	1.16202	1.28524
-0.479	1.0031	0.922878	1.16141	1.28532
-0.478	1.00693	0.919483	1.16081	1.28538
-0.477	1.01076	0.916089	1.16022	1.28543
-0.476	1.01458	0.912696	1.15965	1.28547
-0.475	1.01841	0.909306	1.1591	1.28549
-0.474	1.02223	0.905918	1.15855	1.28551
-0.473	1.02605	0.902533	1.15802	1.28552
-0.472	1.02987	0.899151	1.15751	1.28551
-0.471	1.03368	0.895774	1.15701	1.28549
-0.47	1.03748	0.8924	1.15653	1.28547
-0.469	1.04129	0.889032	1.15606	1.28543
-0.468	1.04508	0.885668	1.1556	1.28538
-0.467	1.04887	0.88231	1.15516	1.28532
-0.466	1.05265	0.878958	1.15474	1.28525
-0.465	1.05643	0.875613	1.15433	1.28517
-0.464	1.06019	0.872274	1.15393	1.28507
-0.463	1.06395	0.868942	1.15356	1.28497
-0.462	1.06769	0.865619	1.15319	1.28486
-0.461	1.07143	0.862303	1.15285	1.28473
-0.46	1.07515	0.858996	1.15251	1.2846
-0.459	1.07886	0.855697	1.1522	1.28446
-0.458	1.08256	0.852408	1.1519	1.2843
-0.457	1.08624	0.849129	1.15161	1.28414
-0.456	1.08991	0.84586	1.15134	1.28396
-0.455	1.09357	0.842601	1.15109	1.28377
-0.454	1.09721	0.839354	1.15086	1.28358
-0.453	1.10083	0.836117	1.15064	1.28337
-0.452	1.10444	0.832893	1.15043	1.28316
-0.451	1.10803	0.82968	1.15024	1.28293
-0.45	1.1116	0.82648	1.15007	1.28269
-0.449	1.11515	0.823293	1.14992	1.28245
-0.448	1.11868	0.820118	1.14978	1.28219
-0.447	1.1222	0.816958	1.14965	1.28193
-0.446	1.12569	0.813811	1.14955	1.28165
-0.445	1.12916	0.810679	1.14945	1.28137
-0.444	1.1326	0.807561	1.14938	1.28108
-0.443	1.13603	0.804458	1.14932	1.28077
-0.442	1.13943	0.801371	1.14928	1.28046
-0.441	1.14281	0.798299	1.14925	1.28014
-0.44	1.14616	0.795243	1.14924	1.27981
-0.439	1.14948	0.792204	1.14925	1.27946
-0.438	1.15278	0.789181	1.14927	1.27911
-0.437	1.15606	0.786175	1.14931	1.27876
-0.436	1.1593	0.783187	1.14936	1.27839
-0.435	1.16252	0.780216	1.14943	1.27801
-0.434	1.16571	0.777263	1.14952	1.27762
-0.433	1.16887	0.774328	1.14962	1.27723
-0.432	1.172	0.771412	1.14973	1.27683
-0.431	1.1751	0.768514	1.14987	1.27641
-0.43	1.17817	0.765636	1.15002	1.27599
-0.429	1.18121	0.762777	1.15018	1.27556
-0.428	1.18422	0.759938	1.15036	1.27513
-0.427	1.18719	0.757118	1.15055	1.27468
-0.426	1.19013	0.754319	1.15076	1.27423
-0.425	1.19303	0.75154	1.15099	1.27376
-0.424	1.1959	0.748782	1.15122	1.27329
-0.423	1.19874	0.746045	1.15148	1.27281
-0.422	1.20154	0.743329	1.15175	1.27232
-0.421	1.2043	0.740634	1.15203	1.27183
-0.42	1.20703	0.737961	1.15233	1.27132
-0.419	1.20972	0.73531	1.15264	1.27081
-0.418	1.21237	0.732681	1.15297	1.27029
-0.417	1.21499	0.730074	1.15331	1.26977
-0.416	1.21757	0.72749	1.15367	1.26923
-0.415	1.2201	0.724929	1.15403	1.26869
-0.414	1.2226	0.72239	1.15442	1.26814
-0.413	1.22506	0.719875	1.15481	1.26758
-0.412	1.22747	0.717382	1.15522	1.26701
-0.411	1.22985	0.714914	1.15564	1.26644
-0.41	1.23218	0.712469	1.15608	1.26586
-0.409	1.23447	0.710047	1.15653	1.26527
-0.408	1.23672	0.70765	1.15699	1.26468
-0.407	1.23893	0.705277	1.15746	1.26408
-0.406	1.24109	0.702928	1.15795	1.26347
-0.405	1.24321	0.700603	1.15845	1.26285
-0.404	1.24529	0.698303	1.15896	1.26223
-0.403	1.24732	0.696028	1.15948	1.2616
-0.402	1.24931	0.693778	1.16001	1.26096
-0.401	1.25125	0.691552	1.16056	1.26031
-0.4	1.25315	0.689352	1.16112	1.25966
-0.399	1.255	0.687176	1.16168	1.259
-0.398	1.2568	0.685026	1.16226	1.25834
-0.397	1.25856	0.682902	1.16285	1.25767
-0.396	1.26027	0.680802	1.16345	1.25699
-0.395	1.26193	0.678729	1.16406	1.2563
-0.394	1.26355	0.67668	1.16468	1.25561
-0.393	1.26512	0.674658	1.16531	1.25491
-0.392	1.26664	0.672661	1.16595	1.25421
-0.391	1.26811	0.670691	1.1666	1.2535
-0.39	1.26954	0.668746	1.16726	1.25278
-0.389	1.27091	0.666826	1.16793	1.25205
-0.388	1.27224	0.664934	1.16861	1.25132
-0.387	1.27352	0.663067	1.16929	1.25059
-0.386	1.27475	0.661226	1.16999	1.24984
-0.385	1.27592	0.659411	1.17069	1.24909
-0.384	1.27705	0.657622	1.1714	1.24834
-0.383	1.27813	0.655859	1.17212	1.24758
-0.382	1.27916	0.654123	1.17284	1.24681
-0.381	1.28014	0.652412	1.17357	1.24604
-0.38	1.28107	0.650728	1.17432	1.24525
-0.379	1.28195	0.64907	1.17506	1.24447
-0.378	1.28278	0.647438	1.17582	1.24368
-0.377	1.28355	0.645833	1.17658	1.24288
-0.376	1.28428	0.644253	1.17734	1.24207
-0.375	1.28496	0.6427	1.17812	1.24126
-0.374	1.28558	0.641172	1.1789	1.24045
-0.373	1.28616	0.639671	1.17968	1.23962
-0.372	1.28668	0.638196	1.18047	1.2388
-0.371	1.28715	0.636746	1.18127	1.23796
-0.37	1.28757	0.635323	1.18207	1.23712
-0.369	1.28794	0.633926	1.18288	1.23627
-0.368	1.28826	0.632554	1.18369	1.23542
-0.367	1.28853	0.631209	1.1845	1.23456
-0.366	1.28875	0.629889	1.18532	1.2337
-0.365	1.28891	0.628594	1.18614	1.23283
-0.364	1.28903	0.627326	1.18697	1.23196
-0.363	1.28909	0.626082	1.1878	1.23107
-0.362	1.2891	0.624865	1.18864	1.23019
-0.361	1.28907	0.623673	1.18947	1.22929
-0.36	1.28898	0.622506	1.19032	1.22839
-0.359	1.28884	0.621364	1.19116	1.22749
-0.358	1.28865	0.620247	1.19201	1.22658
-0.357	1.28841	0.619156	1.19286	1.22566
-0.356	1.28813	0.618089	1.19371	1.22474
-0.355	1.28779	0.617048	1.19456	1.22381
-0.354	1.2874	0.616031	1.19542	1.22288
-0.353	1.28696	0.615038	1.19627	1.22194
-0.352	1.28647	0.614071	1.19713	1.22099
-0.351	1.28594	0.613128	1.19799	1.22004
-0.35	1.28535	0.612209	1.19886	1.21909
-0.349	1.28472	0.611314	1.19972	1.21812
-0.348	1.28403	0.610443	1.20058	1.21715
-0.347	1.2833	0.609597	1.20145	1.21618
-0.346	1.28252	0.608774	1.20231	1.2152
-0.345	1.2817	0.607975	1.20318	1.21421
-0.344	1.28082	0.607199	1.20405	1.21322
-0.343	1.2799	0.606447	1.20491	1.21222
-0.342	1.27893	0.605719	1.20578	1.21122
-0.341	1.27791	0.605014	1.20665	1.21021
-0.34	1.27685	0.604331	1.20751	1.20919
-0.339	1.27575	0.603672	1.20838	1.20817
-0.338	1.27459	0.603035	1.20925	1.20714
-0.337	1.27339	0.602422	1.21011	1.20611
-0.336	1.27215	0.60183	1.21098	1.20507
-0.335	1.27086	0.601262	1.21184	1.20402
-0.334	1.26953	0.600715	1.2127	1.20297
-0.333	1.26815	0.60019	1.21356	1.20191
-0.332	1.26673	0.599688	1.21442	1.20085
-0.331	1.26527	0.599207	1.21528	1.19978
-0.33	1.26377	0.598748	1.21614	1.1987
-0.329	1.26222	0.598311	1.21699	1.19762
-0.328	1.26063	0.597895	1.21785	1.19654
-0.327	1.259	0.597499	1.2187	1.19544
-0.326	1.25733	0.597126	1.21955	1.19434
-0.325	1.25562	0.596773	1.2204	1.19324
-0.324	1.25386	0.596441	1.22124	1.19212
-0.323	1.25207	0.59613	1.22209	1.19101
-0.322	1.25024	0.595839	1.22293	1.18988
-0.321	1.24837	0.595568	1.22377	1.18875
-0.32	1.24647	0.595318	1.2246	1.18762
-0.319	1.24452	0.595088	1.22544	1.18647
-0.318	1.24254	0.594878	1.22627	1.18532
-0.317	1.24052	0.594687	1.2271	1.18417
-0.316	1.23847	0.594517	1.22792	1.18301
-0.315	1.23638	0.594365	1.22875	1.18184
-0.314	1.23426	0.594233	1.22957	1.18067
-0.313	1.2321	0.59412	1.23038	1.17949
-0.312	1.22991	0.594026	1.2312	1.17831
-0.311	1.22768	0.593951	1.23201	1.17711
-0.31	1.22543	0.593895	1.23282	1.17592
-0.309	1.22314	0.593857	1.23362	1.17471
-0.308	1.22082	0.593837	1.23442	1.1735
-0.307	1.21846	0.593837	1.23522	1.17229
-0.306	1.21608	0.593854	1.23602	1.17107
-0.305	1.21367	0.593889	1.23681	1.16984
-0.304	1.21123	0.593942	1.2376	1.1686
-0.303	1.20876	0.594013	1.23838	1.16736
-0.302	1.20626	0.594102	1.23916	1.16612
-0.301	1.20374	0.594208	1.23994	1.16487
-0.3	1.20119	0.594331	1.24072	1.16361
-0.299	1.19861	0.594472	1.24149	1.16235
-0.298	1.19601	0.594629	1.24225	1.16108
-0.297	1.19338	0.594804	1.24302	1.1598
-0.296	1.19073	0.594996	1.24378	1.15852
-0.295	1.18806	0.595204	1.24453	1.15723
-0.294	1.18536	0.595429	1.24529	1.15594
-0.293	1.18264	0.59567	1.24604	1.15464
-0.292	1.1799	0.595928	1.24678	1.15334
-0.291	1.17714	0.596201	1.24752	1.15202
-0.29	1.17436	0.596491	1.24826	1.15071
-0.289	1.17156	0.596797	1.249	1.14939
-0.288	1.16874	0.597119	1.24973	1.14806
-0.287	1.1659	0.597457	1.25045	1.14673
-0.286	1.16304	0.59781	1.25118	1.14539
-0.285	1.16017	0.598179	1.2519	1.14405
-0.284	1.15728	0.598563	1.25261	1.1427
-0.283	1.15438	0.598963	1.25332	1.14134
-0.282	1.15146	0.599378	1.25403	1.13998
-0.281	1.14853	0.599808	1.25474	1.13862
-0.28	1.14558	0.600253	1.25544	1.13725
-0.279	1.14262	0.600713	1.25614	1.13588
-0.278	1.13965	0.601188	1.25683	1.1345
-0.277	1.13667	0.601677	1.25752	1.13311
-0.276	1.13368	0.602182	1.2582	1.13172
-0.275	1.13068	0.6027	1.25889	1.13033
-0.274	1.12767	0.603234	1.25957	1.12893
-0.273	1.12465	0.603781	1.26024	1.12753
-0.272	1.12162	0.604344	1.26091	1.12612
-0.271	1.11858	0.60492	1.26158	1.12471
-0.27	1.11554	0.60551	1.26224	1.12329
-0.269	1.11249	0.606115	1.2629	1.12187
-0.268	1.10944	0.606733	1.26356	1.12045
-0.267	1.10638	0.607366	1.26421	1.11902
-0.266	1.10332	0.608012	1.26486	1.11759
-0.265	1.10026	0.608673	1.26551	1.11615
-0.264	1.09719	0.609346	1.26615	1.11471
-0.263	1.09412	0.610034	1.26679	1.11327
-0.262	1.09105	0.610735	1.26742	1.11182
-0.261	1.08798	0.61145	1.26805	1.11037
-0.26	1.08491	0.612178	1.26868	1.10892
-0.259	1.08184	0.612919	1.26931	1.10746
-0.258	1.07877	0.613674	1.26993	1.10601
-0.257	1.07571	0.614442	1.27054	1.10455
-0.256	1.07264	0.615223	1.27116	1.10308
-0.255	1.06958	0.616018	1.27177	1.10162
-0.254	1.06653	0.616825	1.27237	1.10015
-0.253	1.06348	0.617646	1.27298	1.09868
-0.252	1.06043	0.618479	1.27358	1.0972
-0.251	1.05739	0.619326	1.27417	1.09573
-0.25	1.05436	0.620185	1.27476	1.09425
-0.249	1.05133	0.621058	1.27535	1.09278
-0.248	1.04831	0.621943	1.27594	1.0913
-0.247	1.0453	0.622841	1.27652	1.08982
-0.246	1.0423	0.623751	1.2771	1.08834
-0.245	1.03931	0.624674	1.27767	1.08686
-0.244	1.03633	0.62561	1.27824	1.08537
-0.243	1.03336	0.626559	1.27881	1.08389
-0.242	1.0304	0.62752	1.27937	1.08241
-0.241	1.02745	0.628493	1.27993	1.08093
-0.24	1.02452	0.629479	1.28049	1.07944
-0.239	1.0216	0.630478	1.28104	1.07796
-0.238	1.01869	0.631489	1.28159	1.07648
-0.237	1.0158	0.632512	1.28214	1.075
-0.236	1.01292	0.633547	1.28268	1.07352
-0.235	1.01005	0.634595	1.28322	1.07204
-0.234	1.00721	0.635655	1.28375	1.07056
-0.233	1.00437	0.636727	1.28428	1.06908
-0.232	1.00156	0.637811	1.28481	1.06761
-0.231	0.998761	0.638908	1.28534	1.06614
-0.23	0.995981	0.640016	1.28586	1.06466
-0.229	0.993219	0.641137	1.28638	1.0632
-0.228	0.990476	0.64227	1.28689	1.06173
-0.227	0.987752	0.643414	1.2874	1.06027
-0.226	0.985048	0.644571	1.2879	1.05881
-0.225	0.982364	0.645739	1.28841	1.05735
-0.224	0.979701	0.646919	1.28891	1.0559
-0.223	0.977058	0.648111	1.2894	1.05445
-0.222	0.974437	0.649315	1.28989	1.053
-0.221	0.971837	0.65053	1.29038	1.05156
-0.22	0.96926	0.651758	1.29086	1.05012
-0.219	0.966706	0.652996	1.29134	1.04869
-0.218	0.964174	0.654247	1.29182	1.04726
-0.217	0.961666	0.655509	1.29229	1.04584
-0.216	0.959182	0.656782	1.29276	1.04442
-0.215	0.956722	0.658067	1.29322	1.04301
-0.214	0.954286	0.659364	1.29368	1.04161
-0.213	0.951875	0.660672	1.29414	1.04021
-0.212	0.949489	0.661991	1.29459	1.03881
-0.211	0.947129	0.663321	1.29504	1.03743
-0.21	0.944795	0.664663	1.29548	1.03605
-0.209	0.942486	0.666016	1.29592	1.03468
-0.208	0.940204	0.66738	1.29636	1.03331
-0.207	0.937949	0.668755	1.29679	1.03195
-0.206	0.935721	0.670141	1.29722	1.0306
-0.205	0.93352	0.671538	1.29764	1.02926
-0.204	0.931346	0.672946	1.29806	1.02793
-0.203	0.9292	0.674365	1.29847	1.0266
-0.202	0.927082	0.675795	1.29888	1.02529
-0.201	0.924992	0.677235	1.29929	1.02398
-0.2	0.922931	0.678686	1.29969	1.02268
-0.199	0.920898	0.680148	1.30009	1.02139
-0.198	0.918894	0.68162	1.30048	1.02011
-0.197	0.916919	0.683103	1.30087	1.01885
-0.196	0.914973	0.684596	1.30125	1.01759
-0.195	0.913056	0.686099	1.30163	1.01634
-0.194	0.911168	0.687613	1.302	1.0151
-0.193	0.909311	0.689137	1.30237	1.01388
-0.192	0.907483	0.690671	1.30274	1.01267
-0.191	0.905684	0.692214	1.3031	1.01146
-0.19	0.903916	0.693768	1.30346	1.01027
-0.189	0.902178	0.695332	1.30381	1.00909
-0.188	0.900469	0.696906	1.30416	1.00793
-0.187	0.898791	0.698489	1.3045	1.00677
-0.186	0.897144	0.700082	1.30483	1.00563
-0.185	0.895526	0.701684	1.30517	1.00451
-0.184	0.893939	0.703296	1.30549	1.00339
-0.183	0.892382	0.704917	1.30582	1.00229
-0.182	0.890856	0.706547	1.30613	1.00121
-0.181	0.88936	0.708186	1.30645	1.00013
-0.18	0.887895	0.709835	1.30676	0.999074
-0.179	0.88646	0.711492	1.30706	0.99803
-0.178	0.885055	0.713159	1.30736	0.997001
-0.177	0.883681	0.714834	1.30765	0.995986
-0.176	0.882337	0.716517	1.30794	0.994987
-0.175	0.881024	0.718209	1.30822	0.994004
-0.174	0.879741	0.71991	1.3085	0.993035
-0.173	0.878488	0.721619	1.30877	0.992083
-0.172	0.877265	0.723336	1.30904	0.991147
-0.171	0.876072	0.725061	1.3093	0.990227
-0.17	0.874909	0.726794	1.30956	0.989324
-0.169	0.873776	0.728534	1.30981	0.988437
-0.168	0.872673	0.730283	1.31006	0.987568
-0.167	0.8716	0.732039	1.3103	0.986715
-0.166	0.870556	0.733802	1.31054	0.98588
-0.165	0.869541	0.735573	1.31077	0.985062
-0.164	0.868556	0.737351	1.311	0.984262
-0.163	0.8676	0.739136	1.31122	0.98348
-0.162	0.866672	0.740927	1.31143	0.982716
-0.161	0.865774	0.742726	1.31164	0.981971
-0.16	0.864904	0.744531	1.31185	0.981243
-0.159	0.864062	0.746343	1.31205	0.980535
-0.158	0.863249	0.748161	1.31225	0.979845
-0.157	0.862464	0.749985	1.31244	0.979174
-0.156	0.861706	0.751815	1.31262	0.978522
-0.155	0.860976	0.753652	1.3128	0.97789
-0.154	0.860273	0.755494	1.31298	0.977277
-0.153	0.859598	0.757341	1.31314	0.976684
-0.152	0.85895	0.759194	1.31331	0.97611
-0.151	0.858328	0.761053	1.31347	0.975557
-0.15	0.857732	0.762916	1.31362	0.975023
-0.149	0.857163	0.764785	1.31377	0.97451
-0.148	0.85662	0.766659	1.31391	0.974017
-0.147	0.856102	0.768537	1.31405	0.973544
-0.146	0.85561	0.77042	1.31419	0.973092
-0.145	0.855143	0.772307	1.31431	0.972661
-0.144	0.8547	0.774198	1.31444	0.97225
-0.143	0.854282	0.776093	1.31456	0.971861
-0.142	0.853889	0.777993	1.31467	0.971492
-0.141	0.853519	0.779896	1.31478	0.971145
-0.14	0.853173	0.781802	1.31488	0.970819
-0.139	0.85285	0.783712	1.31498	0.970514
-0.138	0.85255	0.785626	1.31507	0.97023
-0.137	0.852272	0.787542	1.31516	0.969968
-0.136	0.852017	0.789461	1.31524	0.969728
-0.135	0.851784	0.791383	1.31532	0.969509
-0.134	0.851573	0.793308	1.31539	0.969312
-0.133	0.851383	0.795235	1.31546	0.969136
-0.132	0.851214	0.797164	1.31553	0.968983
-0.131	0.851066	0.799096	1.31559	0.968851
-0.13	0.850938	0.801029	1.31564	0.968741
-0.129	0.850829	0.802964	1.31569	0.968653
-0.128	0.850741	0.804901	1.31573	0.968587
-0.127	0.850671	0.806839	1.31577	0.968543
-0.126	0.850621	0.808778	1.31581	0.968521
-0.125	0.850589	0.810718	1.31584	0.968521
-0.124	0.850575	0.812659	1.31587	0.968543
-0.123	0.850579	0.814601	1.31589	0.968588
-0.122	0.850601	0.816543	1.31591	0.968654
-0.121	0.850639	0.818486	1.31592	0.968742
-0.12	0.850694	0.820428	1.31593	0.968853
-0.119	0.850766	0.822371	1.31593	0.968985
-0.118	0.850853	0.824314	1.31593	0.969139
-0.117	0.850956	0.826256	1.31593	0.969316
-0.116	0.851074	0.828198	1.31592	0.969514
-0.115	0.851207	0.830139	1.3159	0.969734
-0.114	0.851355	0.832079	1.31589	0.969976
-0.113	0.851516	0.834019	1.31587	0.97024
-0.112	0.851691	0.835957	1.31584	0.970526
-0.111	0.85188	0.837893	1.31581	0.970833
-0.11	0.852081	0.839828	1.31577	0.971162
-0.109	0.852295	0.841762	1.31574	0.971513
-0.108	0.852522	0.843693	1.31569	0.971885
-0.107	0.85276	0.845623	1.31565	0.972278
-0.106	0.853009	0.84755	1.3156	0.972693
-0.105	0.85327	0.849475	1.31554	0.973129
-0.104	0.853541	0.851397	1.31548	0.973586
-0.103	0.853823	0.853317	1.31542	0.974064
-0.102	0.854114	0.855234	1.31535	0.974563
-0.101	0.854416	0.857147	1.31528	0.975083
-0.1	0.854726	0.859058	1.31521	0.975624
-0.099	0.855046	0.860965	1.31513	0.976185
-0.098	0.855374	0.862868	1.31505	0.976766
-0.097	0.85571	0.864768	1.31496	0.977368
-0.096	0.856054	0.866664	1.31487	0.97799
-0.095	0.856405	0.868556	1.31478	0.978632
-0.094	0.856764	0.870444	1.31468	0.979294
-0.093	0.857129	0.872327	1.31458	0.979976
-0.092	0.857501	0.874206	1.31447	0.980677
-0.091	0.857879	0.87608	1.31436	0.981398
-0.09	0.858262	0.87795	1.31425	0.982138
-0.089	0.858651	0.879814	1.31413	0.982896
-0.088	0.859045	0.881673	1.31401	0.983674
-0.087	0.859444	0.883527	1.31389	0.98447
-0.086	0.859848	0.885376	1.31376	0.985285
-0.085	0.860255	0.887218	1.31362	0.986118
-0.084	0.860666	0.889056	1.31349	0.98697
-0.083	0.861081	0.890887	1.31335	0.987839
-0.082	0.861499	0.892712	1.3132	0.988725
-0.081	0.86192	0.894531	1.31306	0.989629
-0.08	0.862344	0.896344	1.3129	0.990551
-0.079	0.862769	0.89815	1.31275	0.991489
-0.078	0.863197	0.899949	1.31259	0.992444
-0.077	0.863627	0.901742	1.31242	0.993416
-0.076	0.864058	0.903528	1.31226	0.994404
-0.075	0.86449	0.905307	1.31208	0.995408
-0.074	0.864923	0.907078	1.31191	0.996428
-0.073	0.865357	0.908843	1.31173	0.997464
-0.072	0.865791	0.910599	1.31154	0.998515
-0.071	0.866225	0.912349	1.31135	0.999581
-0.07	0.86666	0.91409	1.31116	1.00066
-0.069	0.867093	0.915823	1.31096	1.00176
-0.068	0.867527	0.917549	1.31076	1.00287
-0.067	0.867959	0.919266	1.31056	1.00399
-0.066	0.86839	0.920975	1.31035	1.00513
-0.065	0.86882	0.922676	1.31013	1.00628
-0.064	0.869249	0.924368	1.30991	1.00744
-0.063	0.869676	0.926051	1.30969	1.00862
-0.062	0.8701	0.927726	1.30946	1.00981
-0.061	0.870523	0.929392	1.30922	1.01101
-0.06	0.870944	0.931048	1.30898	1.01223
-0.059	0.871361	0.932695	1.30874	1.01345
-0.058	0.871777	0.934333	1.30849	1.01469
-0.057	0.872189	0.935962	1.30824	1.01594
-0.056	0.872598	0.937581	1.30798	1.0172
-0.055	0.873004	0.93919	1.30771	1.01847
-0.054	0.873407	0.94079	1.30744	1.01975
-0.053	0.873806	0.942379	1.30717	1.02104
-0.052	0.874201	0.943958	1.30688	1.02234
-0.051	0.874593	0.945528	1.3066	1.02365
-0.05	0.87498	0.947086	1.3063	1.02497
-0.049	0.875363	0.948635	1.30601	1.02629
-0.048	0.875742	0.950173	1.3057	1.02763
-0.047	0.876117	0.9517	1.30539	1.02897
-0.046	0.876487	0.953217	1.30507	1.03032
-0.045	0.876852	0.954722	1.30475	1.03168
-0.044	0.877213	0.956217	1.30442	1.03305
-0.043	0.877569	0.9577	1.30408	1.03442
-0.042	0.87792	0.959173	1.30374	1.0358
-0.041	0.878266	0.960634	1.30339	1.03719
-0.04	0.878606	0.962083	1.30303	1.03858
-0.039	0.878942	0.963521	1.30267	1.03997
-0.038	0.879272	0.964947	1.30229	1.04137
-0.037	0.879597	0.966362	1.30191	1.04278
-0.036	0.879916	0.967764	1.30153	1.04419
-0.035	0.88023	0.969155	1.30113	1.04561
-0.034	0.880539	0.970533	1.30073	1.04703
-0.033	0.880841	0.9719	1.30032	1.04845
-0.032	0.881138	0.973254	1.2999	1.04987
-0.031	0.881429	0.974595	1.29948	1.0513
-0.03	0.881715	0.975924	1.29904	1.05273
-0.029	0.881994	0.977241	1.2986	1.05416
-0.028	0.882268	0.978544	1.29815	1.0556
-0.027	0.882536	0.979835	1.29769	1.05703
-0.026	0.882798	0.981113	1.29722	1.05847
-0.025	0.883055	0.982378	1.29674	1.05991
-0.024	0.883305	0.983629	1.29626	1.06135
-0.023	0.883549	0.984868	1.29576	1.06279
-0.022	0.883788	0.986093	1.29525	1.06422
-0.021	0.88402	0.987305	1.29474	1.06566
-0.02	0.884246	0.988503	1.29421	1.0671
-0.019	0.884467	0.989687	1.29368	1.06854
-0.018	0.884682	0.990858	1.29313	1.06997
-0.017	0.88489	0.992015	1.29258	1.0714
-0.016	0.885093	0.993158	1.29201	1.07283
-0.015	0.88529	0.994287	1.29143	1.07426
-0.014	0.885481	0.995402	1.29085	1.07569
-0.013	0.885666	0.996503	1.29025	1.07711
-0.012	0.885845	0.997589	1.28964	1.07853
-0.011	0.886019	0.998661	1.28902	1.07994
-0.01	0.886187	0.999719	1.28839	1.08135
-0.009	0.886349	1.00076	1.28774	1.08276
-0.008	0.886505	1.00179	1.28709	1.08416
-0.007	0.886656	1.0028	1.28642	1.08556
-0.006	0.886801	1.0038	1.28574	1.08695
-0.005	0.88694	1.00479	1.28505	1.08833
-0.004	0.887074	1.00576	1.28435	1.08971
-0.003	0.887203	1.00671	1.28364	1.09109
-0.002	0.887326	1.00765	1.28291	1.09245
-0.001	0.887444	1.00857	1.28217	1.09382
0	0.887556	1.00948	1.28142	1.09517
0.001	0.887663	1.01037	1.28066	1.09651
0.002	0.887765	1.01125	1.27988	1.09785
0.003	0.887862	1.01211	1.27909	1.09918
0.004	0.887954	1.01296	1.27828	1.10051
0.005	0.888041	1.01379	1.27747	1.10182
0.006	0.888122	1.0146	1.27664	1.10313
0.007	0.888199	1.0154	1.27579	1.10442
0.008	0.888271	1.01618	1.27494	1.10571
0.009	0.888338	1.01695	1.27407	1.10699
0.01	0.8884	1.0177	1.27318	1.10825
0.011	0.888457	1.01844	1.27228	1.10951
0.012	0.888511	1.01916	1.27137	1.11076
0.013	0.888559	1.01986	1.27044	1.112
0.014	0.888603	1.02054	1.2695	1.11322
0.015	0.888642	1.02121	1.26855	1.11444
0.016	0.888678	1.02187	1.26758	1.11564
0.017	0.888708	1.02251	1.2666	1.11683
0.018	0.888735	1.02313	1.2656	1.11801
0.019	0.888758	1.02373	1.26458	1.11918
0.02	0.888776	1.02432	1.26356	1.12034
0.021	0.88879	1.02489	1.26252	1.12148
0.022	0.888801	1.02544	1.26146	1.12261
0.023	0.888807	1.02598	1.26039	1.12373
0.024	0.888809	1.0265	1.2593	1.12484
0.025	0.888808	1.027	1.2582	1.12593
0.026	0.888803	1.02749	1.25708	1.12701
0.027	0.888794	1.02796	1.25595	1.12807
0.028	0.888782	1.02841	1.25481	1.12912
0.029	0.888766	1.02885	1.25365	1.13016
0.03	0.888746	1.02927	1.25247	1.13119
0.031	0.888723	1.02967	1.25128	1.13219
0.032	0.888696	1.03005	1.25008	1.13319
0.033	0.888666	1.03042	1.24886	1.13417
0.034	0.888632	1.03077	1.24762	1.13513
0.035	0.888596	1.03111	1.24637	1.13608
0.036	0.888555	1.03142	1.24511	1.13702
0.037	0.888512	1.03172	1.24383	1.13794
0.038	0.888465	1.03201	1.24253	1.13884
0.039	0.888415	1.03227	1.24122	1.13973
0.04	0.888362	1.03252	1.2399	1.14061
0.041	0.888306	1.03275	1.23856	1.14146
0.042	0.888247	1.03296	1.2372	1.1423
0.043	0.888184	1.03316	1.23583	1.14313
0.044	0.888119	1.03334	1.23445	1.14394
0.045	0.88805	1.0335	1.23305	1.14473
0.046	0.887978	1.03365	1.23164	1.14551
0.047	0.887904	1.03378	1.23022	1.14627
0.048	0.887826	1.03389	1.22878	1.14701
0.049	0.887745	1.03399	1.22732	1.14774
0.05	0.887661	1.03406	1.22585	1.14845
0.051	0.887574	1.03413	1.22437	1.14914
0.052	0.887485	1.03417	1.22287	1.14982
0.053	0.887392	1.0342	1.22136	1.15048
0.054	0.887296	1.03421	1.21984	1.15112
0.055	0.887196	1.0342	1.2183	1.15175
0.056	0.887094	1.03418	1.21675	1.15236
0.057	0.886989	1.03414	1.21519	1.15295
0.058	0.886881	1.03408	1.21361	1.15352
0.059	0.886769	1.03401	1.21202	1.15408
0.06	0.886654	1.03392	1.21042	1.15462
0.061	0.886536	1.03382	1.20881	1.15514
0.062	0.886415	1.0337	1.20718	1.15565
0.063	0.886291	1.03356	1.20554	1.15614
0.064	0.886163	1.0334	1.20389	1.15661
0.065	0.886032	1.03323	1.20223	1.15706
0.066	0.885897	1.03305	1.20056	1.1575
0.067	0.885759	1.03285	1.19887	1.15791
0.068	0.885618	1.03263	1.19717	1.15832
0.069	0.885473	1.0324	1.19547	1.1587
0.07	0.885324	1.03215	1.19375	1.15907
0.071	0.885172	1.03188	1.19202	1.15941
0.072	0.885015	1.03161	1.19028	1.15975
0.073	0.884855	1.03131	1.18853	1.16006
0.074	0.884692	1.031	1.18677	1.16036
0.075	0.884524	1.03068	1.18501	1.16064
0.076	0.884352	1.03034	1.18323	1.1609
0.077	0.884176	1.02998	1.18144	1.16115
0.078	0.883996	1.02962	1.17965	1.16137
0.079	0.883811	1.02923	1.17784	1.16159
0.08	0.883623	1.02883	1.17603	1.16178
0.081	0.883429	1.02842	1.17421	1.16196
0.082	0.883232	1.028	1.17238	1.16212
0.083	0.883029	1.02756	1.17055	1.16226
0.084	0.882822	1.02711	1.16871	1.16239
0.085	0.88261	1.02664	1.16686	1.1625
0.086	0.882393	1.02616	1.165	1.1626
0.087	0.882171	1.02567	1.16314	1.16267
0.088	0.881944	1.02516	1.16128	1.16274
0.089	0.881712	1.02464	1.1594	1.16278
0.09	0.881474	1.02411	1.15753	1.16281
0.091	0.881231	1.02357	1.15564	1.16282
0.092	0.880982	1.02301	1.15376	1.16282
0.093	0.880728	1.02245	1.15186	1.1628
0.094	0.880468	1.02187	1.14997	1.16277
0.095	0.880202	1.02127	1.14807	1.16272
0.096	0.87993	1.02067	1.14617	1.16265
0.097	0.879651	1.02006	1.14426	1.16257
0.098	0.879367	1.01943	1.14235	1.16248
0.099	0.879076	1.0188	1.14044	1.16236
0.1	0.878779	1.01815	1.13853	1.16224
0.101	0.878475	1.01749	1.13662	1.1621
0.102	0.878164	1.01683	1.1347	1.16194
0.103	0.877846	1.01615	1.13279	1.16177
0.104	0.877522	1.01546	1.13087	1.16159
0.105	0.87719	1.01477	1.12896	1.16139
0.106	0.876851	1.01406	1.12704	1.16117
0.107	0.876505	1.01335	1.12513	1.16095
0.108	0.876152	1.01262	1.12321	1.16071
0.109	0.87579	1.01189	1.1213	1.16045
0.11	0.875421	1.01115	1.11939	1.16018
0.111	0.875045	1.0104	1.11748	1.1599
0.112	0.87466	1.00965	1.11557	1.15961
0.113	0.874267	1.00889	1.11367	1.1593
0.114	0.873866	1.00811	1.11177	1.15898
0.115	0.873457	1.00734	1.10987	1.15865
0.116	0.873039	1.00655	1.10798	1.1583
0.117	0.872613	1.00576	1.10609	1.15794
0.118	0.872178	1.00497	1.10421	1.15757
0.119	0.871734	1.00416	1.10233	1.15719
0.12	0.871282	1.00335	1.10045	1.1568
0.121	0.87082	1.00254	1.09859	1.15639
0.122	0.87035	1.00172	1.09672	1.15598
0.123	0.86987	1.0009	1.09487	1.15555
0.124	0.869381	1.00007	1.09302	1.15511
0.125	0.868883	0.999234	1.09118	1.15466
0.126	0.868375	0.998397	1.08935	1.1542
0.127	0.867857	0.997556	1.08752	1.15373
0.128	0.86733	0.996712	1.08571	1.15325
0.129	0.866793	0.995864	1.0839	1.15275
0.13	0.866247	0.995013	1.0821	1.15225
0.131	0.86569	0.99416	1.08031	1.15174
0.132	0.865124	0.993304	1.07853	1.15122
0.133	0.864547	0.992446	1.07676	1.15069
0.134	0.86396	0.991587	1.075	1.15015
0.135	0.863363	0.990725	1.07325	1.14961
0.136	0.862756	0.989863	1.07152	1.14905
0.137	0.862138	0.988999	1.06979	1.14848
0.138	0.86151	0.988135	1.06808	1.14791
0.139	0.860872	0.98727	1.06638	1.14733
0.14	0.860223	0.986406	1.06469	1.14674
0.141	0.859564	0.985541	1.06302	1.14614
0.142	0.858894	0.984677	1.06136	1.14554
0.143	0.858213	0.983813	1.05971	1.14493
0.144	0.857522	0.982951	1.05808	1.14431
0.145	0.85682	0.982089	1.05646	1.14368
0.146	0.856108	0.981229	1.05485	1.14305
0.147	0.855385	0.980371	1.05326	1.14241
0.148	0.854651	0.979516	1.05169	1.14177
0.149	0.853906	0.978662	1.05013	1.14111
0.15	0.853151	0.977811	1.04859	1.14046
0.151	0.852385	0.976963	1.04706	1.1398
0.152	0.851608	0.976118	1.04555	1.13913
0.153	0.850821	0.975276	1.04406	1.13845
0.154	0.850023	0.974439	1.04259	1.13777
0.155	0.849215	0.973605	1.04113	1.13709
0.156	0.848395	0.972775	1.03969	1.1364
0.157	0.847566	0.97195	1.03827	1.13571
0.158	0.846726	0.971129	1.03686	1.13501
0.159	0.845875	0.970314	1.03548	1.13431
0.16	0.845014	0.969504	1.03411	1.13361
0.161	0.844143	0.968699	1.03277	1.1329
0.162	0.843261	0.9679	1.03144	1.13218
0.163	0.84237	0.967107	1.03013	1.13147
0.164	0.841468	0.96632	1.02885	1.13075
0.165	0.840557	0.96554	1.02758	1.13003
0.166	0.839635	0.964766	1.02633	1.1293
0.167	0.838704	0.963999	1.02511	1.12858
0.168	0.837763	0.963239	1.0239	1.12785
0.169	0.836813	0.962487	1.02272	1.12711
0.17	0.835853	0.961742	1.02156	1.12638
0.171	0.834883	0.961005	1.02042	1.12564
0.172	0.833905	0.960276	1.0193	1.12491
0.173	0.832918	0.959555	1.0182	1.12417
0.174	0.831922	0.958843	1.01713	1.12343
0.175	0.830917	0.958139	1.01608	1.12269
0.176	0.829904	0.957444	1.01505	1.12194
0.177	0.828882	0.956758	1.01404	1.1212
0.178	0.827852	0.956081	1.01306	1.12046
0.179	0.826814	0.955414	1.0121	1.11971
0.18	0.825768	0.954756	1.01116	1.11897
0.181	0.824714	0.954107	1.01025	1.11822
0.182	0.823653	0.953469	1.00936	1.11748
0.183	0.822585	0.952841	1.0085	1.11673
0.184	0.82151	0.952223	1.00765	1.11599
0.185	0.820428	0.951615	1.00684	1.11524
0.186	0.81934	0.951017	1.00605	1.1145
0.187	0.818245	0.950431	1.00528	1.11376
0.188	0.817144	0.949855	1.00454	1.11302
0.189	0.816037	0.94929	1.00382	1.11228
0.19	0.814925	0.948736	1.00312	1.11154
0.191	0.813807	0.948193	1.00246	1.1108
0.192	0.812684	0.947662	1.00181	1.11007
0.193	0.811556	0.947142	1.00119	1.10933
0.194	0.810424	0.946633	1.0006	1.1086
0.195	0.809288	0.946136	1.00003	1.10787
0.196	0.808147	0.945651	0.999492	1.10714
0.197	0.807003	0.945177	0.998976	1.10642
0.198	0.805856	0.944715	0.998485	1.10569
0.199	0.804705	0.944266	0.99802	1.10497
0.2	0.803552	0.943828	0.997581	1.10425
0.201	0.802396	0.943402	0.997167	1.10354
0.202	0.801238	0.942989	0.99678	1.10283
0.203	0.800078	0.942587	0.996418	1.10212
0.204	0.798916	0.942198	0.996083	1.10141
0.205	0.797754	0.941821	0.995773	1.10071
0.206	0.796591	0.941456	0.995489	1.10001
0.207	0.795427	0.941104	0.995232	1.09931
0.208	0.794262	0.940764	0.995	1.09862
0.209	0.793098	0.940436	0.994794	1.09793
0.21	0.791935	0.940121	0.994615	1.09725
0.211	0.790773	0.939817	0.994461	1.09657
0.212	0.789612	0.939527	0.994334	1.0959
0.213	0.788452	0.939248	0.994233	1.09522
0.214	0.787295	0.938982	0.994157	1.09456
0.215	0.78614	0.938729	0.994108	1.0939
0.216	0.784987	0.938487	0.994084	1.09324
0.217	0.783838	0.938258	0.994087	1.09259
0.218	0.782692	0.938041	0.994115	1.09194
0.219	0.78155	0.937836	0.994169	1.09129
0.22	0.780412	0.937643	0.994249	1.09066
0.221	0.779279	0.937462	0.994354	1.09002
0.222	0.778151	0.937293	0.994486	1.0894
0.223	0.777028	0.937136	0.994643	1.08877
0.224	0.775911	0.936991	0.994825	1.08816
0.225	0.774801	0.936858	0.995033	1.08755
0.226	0.773697	0.936736	0.995266	1.08694
0.227	0.772599	0.936626	0.995524	1.08634
0.228	0.77151	0.936527	0.995808	1.08575
0.229	0.770428	0.936439	0.996116	1.08516
0.23	0.769354	0.936363	0.99645	1.08458
0.231	0.768288	0.936297	0.996808	1.084
0.232	0.767232	0.936243	0.997191	1.08344
0.233	0.766185	0.936199	0.997598	1.08287
0.234	0.765148	0.936166	0.99803	1.08232
0.235	0.764121	0.936143	0.998486	1.08177
0.236	0.763104	0.936131	0.998967	1.08123
0.237	0.762099	0.936129	0.999471	1.08069
0.238	0.761104	0.936137	0.999999	1.08016
0.239	0.760122	0.936155	1.00055	1.07964
0.24	0.759151	0.936183	1.00113	1.07912
0.241	0.758193	0.936219	1.00173	1.07861
0.242	0.757248	0.936266	1.00235	1.07811
0.243	0.756317	0.936321	1.00299	1.07762
0.244	0.755399	0.936385	1.00366	1.07713
0.245	0.754495	0.936458	1.00435	1.07665
0.246	0.753605	0.936539	1.00506	1.07618
0.247	0.75273	0.936629	1.0058	1.07572
0.248	0.751871	0.936727	1.00656	1.07526
0.249	0.751027	0.936832	1.00734	1.07482
0.25	0.750199	0.936945	1.00814	1.07438
0.251	0.749387	0.937066	1.00896	1.07394
0.252	0.748592	0.937193	1.0098	1.07352
0.253	0.747814	0.937328	1.01067	1.0731
0.254	0.747054	0.937469	1.01155	1.0727
0.255	0.74631	0.937616	1.01246	1.0723
0.256	0.745586	0.937769	1.01338	1.07191
0.257	0.744879	0.937929	1.01433	1.07152
0.258	0.744192	0.938093	1.01529	1.07115
0.259	0.743523	0.938263	1.01628	1.07079
0.26	0.742874	0.938438	1.01728	1.07043
0.261	0.742245	0.938618	1.0183	1.07008
0.262	0.741636	0.938802	1.01935	1.06974
0.263	0.741047	0.938991	1.02041	1.06941
0.264	0.740478	0.939183	1.02149	1.06909
0.265	0.739931	0.939378	1.02258	1.06878
0.266	0.739405	0.939577	1.0237	1.06848
0.267	0.738901	0.939779	1.02483	1.06819
0.268	0.738419	0.939984	1.02597	1.06791
0.269	0.737958	0.940191	1.02714	1.06763
0.27	0.73752	0.940399	1.02832	1.06737
0.271	0.737105	0.94061	1.02952	1.06712
0.272	0.736713	0.940822	1.03073	1.06687
0.273	0.736344	0.941035	1.03196	1.06664
0.274	0.735998	0.941248	1.0332	1.06641
0.275	0.735676	0.941462	1.03446	1.0662
0.276	0.735378	0.941676	1.03573	1.066
0.277	0.735104	0.94189	1.03702	1.0658
0.278	0.734854	0.942104	1.03832	1.06562
0.279	0.734629	0.942316	1.03963	1.06545
0.28	0.734429	0.942527	1.04096	1.06529
0.281	0.734253	0.942737	1.0423	1.06514
0.282	0.734103	0.942944	1.04365	1.065
0.283	0.733977	0.943149	1.04502	1.06487
0.284	0.733878	0.943352	1.04639	1.06475
0.285	0.733804	0.943551	1.04778	1.06464
0.286	0.733755	0.943748	1.04918	1.06454
0.287	0.733733	0.94394	1.05059	1.06446
0.288	0.733736	0.944129	1.05201	1.06438
0.289	0.733766	0.944313	1.05343	1.06432
0.29	0.733822	0.944493	1.05487	1.06427
0.291	0.733904	0.944667	1.05632	1.06423
0.292	0.734013	0.944836	1.05778	1.0642
0.293	0.734148	0.945	1.05924	1.06419
0.294	0.73431	0.945157	1.06071	1.06418
0.295	0.734499	0.945307	1.06219	1.06419
0.296	0.734714	0.945451	1.06368	1.06421
0.297	0.734956	0.945588	1.06517	1.06424
0.298	0.735225	0.945717	1.06667	1.06429
0.299	0.735521	0.945839	1.06818	1.06435
0.3	0.735844	0.945952	1.06969	1.06441
0.301	0.736193	0.946057	1.0712	1.0645
0.302	0.73657	0.946153	1.07273	1.06459
0.303	0.736973	0.946239	1.07425	1.0647
0.304	0.737404	0.946316	1.07578	1.06482
0.305	0.737861	0.946384	1.07731	1.06495
0.306	0.738345	0.94644	1.07885	1.0651
0.307	0.738856	0.946487	1.08038	1.06525
0.308	0.739394	0.946522	1.08192	1.06543
0.309	0.739958	0.946547	1.08347	1.06561
0.31	0.740549	0.94656	1.08501	1.06581
0.311	0.741167	0.94656	1.08655	1.06602
0.312	0.74181	0.946549	1.0881	1.06624
0.313	0.74248	0.946525	1.08964	1.06648
0.314	0.743177	0.946489	1.09118	1.06673
0.315	0.743899	0.946439	1.09273	1.067
0.316	0.744648	0.946376	1.09427	1.06728
0.317	0.745422	0.946299	1.09581	1.06757
0.318	0.746222	0.946208	1.09735	1.06788
0.319	0.747047	0.946103	1.09888	1.0682
0.32	0.747898	0.945983	1.10041	1.06854
0.321	0.748774	0.945848	1.10194	1.06888
0.322	0.749675	0.945698	1.10347	1.06925
0.323	0.7506	0.945533	1.10498	1.06963
0.324	0.75155	0.945352	1.1065	1.07002
0.325	0.752525	0.945154	1.10801	1.07042
0.326	0.753524	0.944941	1.10951	1.07084
0.327	0.754546	0.944711	1.11101	1.07128
0.328	0.755593	0.944463	1.1125	1.07173
0.329	0.756662	0.944199	1.11399	1.07219
0.33	0.757755	0.943918	1.11546	1.07267
0.331	0.758871	0.943619	1.11693	1.07316
0.332	0.760009	0.943302	1.11839	1.07367
0.333	0.76117	0.942967	1.11984	1.07419
0.334	0.762352	0.942614	1.12128	1.07473
0.335	0.763557	0.942242	1.12271	1.07528
0.336	0.764783	0.941852	1.12414	1.07585
0.337	0.76603	0.941443	1.12555	1.07643
0.338	0.767297	0.941014	1.12695	1.07703
0.339	0.768585	0.940567	1.12834	1.07764
0.34	0.769894	0.940099	1.12971	1.07827
0.341	0.771221	0.939612	1.13108	1.07891
0.342	0.772569	0.939106	1.13243	1.07956
0.343	0.773935	0.938579	1.13377	1.08023
0.344	0.77532	0.938032	1.13509	1.08092
0.345	0.776723	0.937464	1.1364	1.08162
0.346	0.778144	0.936876	1.1377	1.08234
0.347	0.779583	0.936268	1.13898	1.08307
0.348	0.781039	0.935638	1.14024	1.08381
0.349	0.782511	0.934988	1.14149	1.08457
0.35	0.784	0.934317	1.14273	1.08535
0.351	0.785504	0.933624	1.14395	1.08614
0.352	0.787024	0.93291	1.14515	1.08695
0.353	0.788559	0.932175	1.14633	1.08777
0.354	0.790109	0.931418	1.1475	1.0886
0.355	0.791672	0.93064	1.14864	1.08945
0.356	0.793249	0.92984	1.14977	1.09032
0.357	0.79484	0.929019	1.15088	1.09119
0.358	0.796443	0.928176	1.15197	1.09209
0.359	0.798058	0.92731	1.15304	1.093
0.36	0.799686	0.926423	1.15409	1.09392
0.361	0.801324	0.925514	1.15512	1.09486
0.362	0.802974	0.924583	1.15613	1.09581
0.363	0.804634	0.923631	1.15712	1.09677
0.364	0.806303	0.922656	1.15809	1.09775
0.365	0.807982	0.921659	1.15904	1.09875
0.366	0.80967	0.92064	1.15996	1.09976
0.367	0.811367	0.919599	1.16086	1.10078
0.368	0.813071	0.918536	1.16174	1.10182
0.369	0.814782	0.917451	1.16259	1.10287
0.37	0.816501	0.916344	1.16342	1.10393
0.371	0.818226	0.915216	1.16423	1.10501
0.372	0.819957	0.914065	1.16502	1.1061
0.373	0.821693	0.912893	1.16577	1.1072
0.374	0.823433	0.911699	1.16651	1.10832
0.375	0.825179	0.910483	1.16722	1.10945
0.376	0.826927	0.909246	1.1679	1.11059
0.377	0.82868	0.907987	1.16856	1.11175
0.378	0.830434	0.906707	1.16919	1.11292
0.379	0.832191	0.905406	1.1698	1.1141
0.38	0.83395	0.904083	1.17038	1.11529
0.381	0.83571	0.902739	1.17094	1.1165
0.382	0.83747	0.901375	1.17146	1.11772
0.383	0.83923	0.899989	1.17196	1.11895
0.384	0.84099	0.898583	1.17244	1.12019
0.385	0.842749	0.897157	1.17288	1.12144
0.386	0.844507	0.89571	1.1733	1.1227
0.387	0.846262	0.894243	1.17369	1.12398
0.388	0.848015	0.892755	1.17406	1.12527
0.389	0.849764	0.891248	1.17439	1.12656
0.39	0.85151	0.889722	1.1747	1.12787
0.391	0.853252	0.888176	1.17497	1.12919
0.392	0.854989	0.886611	1.17522	1.13052
0.393	0.856721	0.885026	1.17544	1.13186
0.394	0.858447	0.883423	1.17563	1.13321
0.395	0.860166	0.881802	1.17579	1.13456
0.396	0.861879	0.880162	1.17592	1.13593
0.397	0.863584	0.878504	1.17603	1.13731
0.398	0.865282	0.876828	1.1761	1.13869
0.399	0.866971	0.875134	1.17614	1.14009
0.4	0.868652	0.873423	1.17616	1.14149
0.401	0.870323	0.871695	1.17614	1.1429
0.402	0.871984	0.86995	1.1761	1.14432
0.403	0.873634	0.868189	1.17602	1.14575
0.404	0.875274	0.866411	1.17592	1.14718
0.405	0.876903	0.864618	1.17578	1.14862
0.406	0.878519	0.862808	1.17561	1.15007
0.407	0.880123	0.860984	1.17542	1.15153
0.408	0.881715	0.859144	1.17519	1.15299
0.409	0.883293	0.85729	1.17494	1.15446
0.41	0.884857	0.855421	1.17465	1.15593
0.411	0.886407	0.853539	1.17433	1.15741
0.412	0.887942	0.851642	1.17399	1.15889
0.413	0.889462	0.849733	1.17361	1.16038
0.414	0.890966	0.84781	1.17321	1.16188
0.415		0.845875	1.17277	1.16338
0.416		0.843927	1.1723	1.16488
0.417		0.841967	1.17181	1.16639
0.418		0.839996	1.17128	1.1679
0.419		0.838013	1.17073	1.16941
0.42		0.83602	1.17014	1.17093
0.421		0.834016	1.16953	1.17245
0.422		0.832003	1.16889	1.17397
0.423		0.829979	1.16821	1.1755
0.424		0.827946	1.16751	1.17702
0.425		0.825904	1.16678	1.17855
0.426		0.823854	1.16602	1.18008
0.427		0.821796	1.16523	1.18161
0.428		0.81973	1.16442	1.18314
0.429		0.817657	1.16357	1.18467
0.43		0.815576	1.1627	1.18621
0.431		0.81349	1.1618	1.18774
0.432		0.811397	1.16087	1.18927
0.433		0.809299	1.15991	1.1908
0.434		0.807195	1.15893	1.19233
0.435		0.805087	1.15792	1.19386
0.436		0.802975	1.15688	1.19538
0.437		0.800858	1.15582	1.19691
0.438		0.798738	1.15473	1.19843
0.439		0.796615	1.15361	1.19995
0.44		0.794489	1.15247	1.20147
0.441		0.792362	1.1513	1.20298
0.442		0.790232	1.15011	1.20449
0.443		0.788101	1.14889	1.206
0.444		0.785969	1.14765	1.2075
0.445		0.783837	1.14638	1.209
0.446		0.781705	1.14509	1.21049
0.447		0.779573	1.14378	1.21198
0.448		0.777442	1.14244	1.21346
0.449		0.775313	1.14108	1.21494
0.45		0.773185	1.1397	1.21641
0.451		0.771059	1.13829	1.21788
0.452		0.768936	1.13687	1.21934
0.453		0.766816	1.13542	1.22079
0.454		0.764699	1.13395	1.22224
0.455		0.762587	1.13246	1.22368
0.456		0.760478	1.13095	1.22511
0.457		0.758375	1.12942	1.22654
0.458		0.756277	1.12787	1.22795
0.459		0.754184	1.1263	1.22936
0.46		0.752097	1.12471	1.23076
0.461		0.750017	1.1231	1.23216
0.462		0.747944	1.12148	1.23354
0.463		0.745878	1.11983	1.23491
0.464		0.74382	1.11817	1.23628
0.465		0.741769	1.1165	1.23763
0.466		0.739728	1.1148	1.23898
0.467		0.737695	1.1131	1.24031
0.468		0.735672	1.11137	1.24164
0.469		0.733658	1.10963	1.24296
0.47		0.731654	1.10788	1.24426
0.471		0.729661	1.10611	1.24555
0.472		0.727679	1.10433	1.24684
0.473		0.725708	1.10253	1.24811
0.474		0.723749	1.10073	1.24937
0.475		0.721802	1.09891	1.25062
0.476		0.719867	1.09708	1.25186
0.477		0.717945	1.09523	1.25308
0.478		0.716036	1.09338	1.2543
0.479		0.71414	1.09152	1.2555
0.48		0.712259	1.08964	1.25669
0.481		0.710391	1.08776	1.25787
0.482		0.708538	1.08587	1.25903
0.483		0.7067	1.08397	1.26018
0.484		0.704876	1.08206	1.26132
0.485		0.703069	1.08014	1.26245
0.486		0.701277	1.07822	1.26356
0.487		0.699501	1.07629	1.26467
0.488		0.697741	1.07435	1.26575
0.489		0.695999	1.07241	1.26683
0.49		0.694273	1.07046	1.26789
0.491		0.692564	1.06851	1.26894
0.492		0.690873	1.06656	1.26997
0.493		0.6892	1.0646	1.27099
0.494		0.687545	1.06263	1.272
0.495		0.685908	1.06067	1.27299
0.496		0.684289	1.0587	1.27397
0.497		0.68269	1.05673	1.27493
0.498		0.681109	1.05476	1.27589
0.499		0.679548	1.05278	1.27682
0.5		0.678006	1.05081	1.27775
0.501		0.676484	1.04884	1.27866
0.502		0.674982	1.04686	1.27955
0.503		0.6735	1.04489	1.28044
0.504		0.672038	1.04292	1.2813
0.505		0.670597	1.04095	1.28216
0.506		0.669176	1.03898	1.283
0.507		0.667776	1.03702	1.28383
0.508		0.666397	1.03506	1.28464
0.509		0.66504	1.0331	1.28544
0.51		0.663703	1.03114	1.28623
0.511		0.662388	1.02919	1.287
0.512		0.661095	1.02725	1.28776
0.513		0.659823	1.02531	1.2885
0.514		0.658573	1.02337	1.28923
0.515		0.657345	1.02144	1.28995
0.516		0.656138	1.01952	1.29065
0.517		0.654954	1.0176	1.29135
0.518		0.653792	1.01569	1.29202
0.519		0.652653	1.01379	1.29269
0.52		0.651536	1.01189	1.29334
0.521		0.650441	1.01	1.29398
0.522		0.649368	1.00812	1.29461
0.523		0.648318	1.00625	1.29522
0.524		0.64729	1.00439	1.29582
0.525		0.646285	1.00254	1.29641
0.526		0.645303	1.0007	1.29699
0.527		0.644343	0.998866	1.29755
0.528		0.643405	0.997044	1.29811
0.529		0.64249	0.995232	1.29865
0.53		0.641598	0.993432	1.29918
0.531		0.640728	0.991642	1.29969
0.532		0.63988	0.989864	1.3002
0.533		0.639056	0.988098	1.3007
0.534		0.638253	0.986343	1.30118
0.535		0.637473	0.984601	1.30165
0.536		0.636715	0.982872	1.30212
0.537		0.63598	0.981155	1.30257
0.538		0.635266	0.979451	1.30301
0.539		0.634575	0.97776	1.30344
0.54		0.633906	0.976083	1.30386
0.541		0.633258	0.974419	1.30427
0.542		0.632633	0.972769	1.30468
0.543		0.632029	0.971133	1.30507
0.544		0.631446	0.969512	1.30545
0.545		0.630886	0.967904	1.30583
0.546		0.630346	0.966311	1.30619
0.547		0.629828	0.964733	1.30655
0.548		0.62933	0.96317	1.3069
0.549		0.628854	0.961621	1.30724
0.55		0.628398	0.960088	1.30758
0.551		0.627963	0.95857	1.3079
0.552		0.627548	0.957067	1.30822
0.553		0.627153	0.95558	1.30853
0.554		0.626779	0.954108	1.30883
0.555		0.626424	0.952652	1.30913
0.556		0.626089	0.951212	1.30942
0.557		0.625773	0.949788	1.3097
0.558		0.625477	0.948379	1.30998
0.559		0.625199	0.946987	1.31025
0.56		0.624941	0.94561	1.31052
0.561		0.624701	0.944249	1.31078
0.562		0.624479	0.942905	1.31104
0.563		0.624276	0.941576	1.31129
0.564		0.62409	0.940263	1.31153
0.565		0.623922	0.938967	1.31177
0.566		0.623771	0.937687	1.31201
0.567		0.623638	0.936423	1.31224
0.568		0.623521	0.935175	1.31247
0.569		0.623421	0.933944	1.3127
0.57		0.623338	0.932728	1.31292
0.571		0.62327	0.931528	1.31314
0.572		0.623218	0.930344	1.31336
0.573		0.623182	0.929176	1.31357
0.574		0.623161	0.928024	1.31378
0.575		0.623155	0.926888	1.31399
0.576		0.623163	0.925768	1.31419
0.577		0.623186	0.924663	1.3144
0.578		0.623223	0.923574	1.3146
0.579		0.623273	0.9225	1.3148
0.58		0.623338	0.921441	1.315
0.581		0.623415	0.920398	1.3152
0.582		0.623505	0.91937	1.3154
0.583		0.623607	0.918357	1.3156
0.584		0.623722	0.917359	1.3158
0.585		0.623848	0.916375	1.31599
0.586		0.623986	0.915406	1.31619
0.587		0.624136	0.914452	1.31639
0.588		0.624296	0.913512	1.31659
0.589		0.624467	0.912586	1.31678
0.59		0.624648	0.911674	1.31698
0.591		0.624838	0.910776	1.31718
0.592		0.625039	0.909892	1.31739
0.593		0.625248	0.909021	1.31759
0.594		0.625467	0.908163	1.31779
0.595		0.625694	0.907318	1.318
0.596		0.625929	0.906486	1.31821
0.597		0.626173	0.905667	1.31842
0.598		0.626423	0.904861	1.31863
0.599		0.626681	0.904067	1.31884
0.6		0.626946	0.903284	1.31906
0.601		0.627217	0.902514	1.31928
0.602		0.627495	0.901755	1.3195
0.603		0.627778	0.901008	1.31972
0.604		0.628067	0.900272	1.31995
0.605		0.628361	0.899547	1.32018
0.606		0.62866	0.898832	1.32042
0.607		0.628963	0.898128	1.32065
0.608		0.62927	0.897434	1.32089
0.609		0.629582	0.89675	1.32114
0.61		0.629896	0.896076	1.32139
0.611		0.630214	0.895412	1.32164
0.612		0.630535	0.894757	1.3219
0.613		0.630858	0.89411	1.32216
0.614		0.631183	0.893473	1.32242
0.615		0.63151	0.892844	1.32269
0.616		0.631838	0.892223	1.32296
0.617		0.632168	0.89161	1.32324
0.618		0.632499	0.891005	1.32352
0.619		0.63283	0.890407	1.3238
0.62		0.633161	0.889816	1.32409
0.621		0.633492	0.889232	1.32439
0.622		0.633822	0.888655	1.32469
0.623		0.634152	0.888084	1.32499
0.624		0.634481	0.887519	1.3253
0.625		0.634808	0.886961	1.32562
0.626		0.635133	0.886407	1.32593
0.627		0.635457	0.885859	1.32626
0.628		0.635778	0.885316	1.32659
0.629		0.636097	0.884778	1.32692
0.63		0.636413	0.884244	1.32726
0.631		0.636725	0.883714	1.3276
0.632		0.637035	0.883188	1.32795
0.633		0.63734	0.882666	1.3283
0.634		0.637641	0.882147	1.32866
0.635		0.637938	0.881632	1.32902
0.636		0.638231	0.881119	1.32939
0.637		0.638518	0.880609	1.32976
0.638		0.638801	0.880101	1.33014
0.639		0.639078	0.879595	1.33052
0.64			0.879091	1.33091
0.641			0.878589	1.3313
0.642			0.878088	1.3317
0.643			0.877588	1.3321
0.644			0.877089	1.33251
0.645			0.876591	1.33292
0.646			0.876092	1.33334
0.647			0.875594	1.33376
0.648			0.875096	1.33418
0.649			0.874597	1.33461
0.65			0.874098	1.33504
0.651			0.873598	1.33548
0.652			0.873097	1.33592
0.653			0.872594	1.33637
0.654			0.87209	1.33682
0.655			0.871584	1.33727
0.656			0.871077	1.33773
0.657			0.870567	1.33819
0.658			0.870054	1.33866
0.659			0.86954	1.33913
0.66			0.869022	1.3396
0.661			0.868502	1.34008
0.662			0.867978	1.34056
0.663			0.867451	1.34104
0.664			0.866921	1.34153
0.665			0.866387	1.34202
0.666			0.865849	1.34251
0.667			0.865307	1.343
0.668			0.864761	1.3435
0.669			0.86421	1.344
0.67			0.863655	1.3445
0.671			0.863096	1.34501
0.672			0.862532	1.34551
0.673			0.861962	1.34602
0.674			0.861388	1.34653
0.675			0.860809	1.34705
0.676			0.860224	1.34756
0.677			0.859634	1.34808
0.678			0.859039	1.34859
0.679			0.858438	1.34911
0.68			0.857831	1.34963
0.681			0.857218	1.35015
0.682			0.8566	1.35067
0.683			0.855976	1.35119
0.684			0.855345	1.35171
0.685			0.854709	1.35224
0.686			0.854066	1.35276
0.687			0.853417	1.35328
0.688			0.852762	1.3538
0.689			0.852101	1.35433
0.69			0.851433	1.35485
0.691			0.850759	1.35537
0.692			0.850078	1.35589
0.693			0.849391	1.35641
0.694			0.848697	1.35693
0.695			0.847997	1.35745
0.696			0.84729	1.35796
0.697			0.846577	1.35848
0.698			0.845857	1.35899
0.699			0.845131	1.3595
0.7			0.844399	1.36001
0.701			0.843659	1.36052
0.702			0.842914	1.36102
0.703			0.842162	1.36153
0.704			0.841404	1.36203
0.705			0.840639	1.36252
0.706			0.839868	1.36302
0.707			0.839091	1.36351
0.708			0.838308	1.364
0.709			0.837518	1.36448
0.71			0.836723	1.36497
0.711			0.835921	1.36544
0.712			0.835114	1.36592
0.713			0.834301	1.36639
0.714			0.833482	1.36686
0.715			0.832658	1.36732
0.716			0.831828	1.36778
0.717			0.830992	1.36823
0.718			0.830152	1.36868
0.719			0.829306	1.36913
0.72			0.828455	1.36957
0.721			0.827599	1.37
0.722			0.826738	1.37043
0.723			0.825873	1.37086
0.724			0.825003	1.37128
0.725			0.824129	1.37169
0.726			0.82325	1.3721
0.727			0.822367	1.37251
0.728			0.821481	1.3729
0.729			0.82059	1.37329
0.73			0.819696	1.37368
0.731			0.818799	1.37406
0.732			0.817898	1.37443
0.733			0.816994	1.3748
0.734			0.816087	1.37516
0.735			0.815177	1.37551
0.736			0.814265	1.37586
0.737			0.813351	1.3762
0.738			0.812434	1.37653
0.739			0.811515	1.37686
0.74			0.810595	1.37718
0.741			0.809672	1.37749
0.742			0.808749	1.3778
0.743			0.807824	1.3781
0.744			0.806898	1.37839
0.745			0.805971	1.37867
0.746			0.805044	1.37895
0.747			0.804116	1.37921
0.748			0.803188	1.37948
0.749			0.802261	1.37973
0.75			0.801333	1.37997
0.751			0.800406	1.38021
0.752			0.79948	1.38044
0.753			0.798555	1.38066
0.754			0.797631	1.38087
0.755			0.796708	1.38108
0.756			0.795787	1.38128
0.757			0.794868	1.38147
0.758			0.793951	1.38165
0.759			0.793036	1.38182
0.76			0.792124	1.38198
0.761			0.791214	1.38214
0.762			0.790308	1.38229
0.763			0.789404	1.38243
0.764			0.788505	1.38256
0.765			0.787609	1.38268
0.766			0.786717	1.3828
0.767			0.785829	1.3829
0.768			0.784945	1.383
0.769			0.784066	1.38309
0.77			0.783192	1.38317
0.771			0.782323	1.38324
0.772			0.781459	1.38331
0.773			0.780601	1.38336
0.774			0.779748	1.38341
0.775			0.778902	1.38345
0.776			0.778061	1.38348
0.777			0.777227	1.3835
0.778			0.7764	1.38351
0.779			0.77558	1.38352
0.78			0.774766	1.38352
0.781			0.77396	1.3835
0.782			0.773161	1.38349
0.783			0.77237	1.38346
0.784			0.771587	1.38342
0.785			0.770812	1.38338
0.786			0.770045	1.38333
0.787			0.769287	1.38327
0.788			0.768538	1.3832
0.789			0.767797	1.38312
0.79			0.767065	1.38304
0.791			0.766343	1.38295
0.792			0.76563	1.38285
0.793			0.764927	1.38275
0.794			0.764233	1.38263
0.795			0.76355	1.38251
0.796			0.762876	1.38238
0.797			0.762213	1.38225
0.798			0.76156	1.3821
0.799			0.760918	1.38195
0.8			0.760286	1.3818
0.801			0.759666	1.38163
0.802			0.759056	1.38146
0.803			0.758458	1.38128
0.804			0.757871	1.3811
0.805			0.757295	1.38091
0.806			0.756731	1.38071
0.807			0.756178	1.38051
0.808			0.755638	1.3803
0.809			0.755109	1.38008
0.81			0.754592	1.37986
0.811			0.754088	1.37963
0.812			0.753595	1.3794
0.813			0.753115	1.37916
0.814			0.752647	1.37891
0.815			0.752192	1.37866
0.816			0.751749	1.37841
0.817			0.751318	1.37815
0.818			0.750901	1.37788
0.819			0.750496	1.37761
0.82			0.750104	1.37734
0.821			0.749725	1.37706
0.822			0.749358	1.37677
0.823			0.749005	1.37649
0.824			0.748664	1.37619
0.825			0.748336	1.3759
0.826			0.748022	1.3756
0.827			0.74772	1.37529
0.828			0.747431	1.37499
0.829			0.747156	1.37468
0.83			0.746893	1.37436
0.831			0.746643	1.37405
0.832			0.746407	1.37373
0.833			0.746183	1.3734
0.834			0.745972	1.37308
0.835			0.745774	1.37275
0.836			0.745589	1.37242
0.837			0.745417	1.37209
0.838			0.745257	1.37176
0.839			0.74511	1.37142
0.84			0.744976	1.37108
0.841			0.744855	1.37075
0.842			0.744746	1.37041
0.843			0.74465	1.37007
0.844			0.744566	1.36972
0.845			0.744494	1.36938
0.846			0.744435	1.36904
0.847			0.744387	1.3687
0.848			0.744352	1.36835
0.849			0.744328	1.36801
0.85			0.744317	1.36767
0.851			0.744317	1.36732
0.852			0.744329	1.36698
0.853			0.744352	1.36664
0.854			0.744386	1.3663
0.855			0.744432	1.36596
0.856			0.744489	1.36562
0.857			0.744557	1.36528
0.858			0.744635	1.36495
0.859			0.744724	1.36461
0.86			0.744823	1.36428
0.861			0.744933	1.36395
0.862			0.745053	1.36362
0.863			0.745183	1.36329
0.864			0.745323	1.36297
0.865			0.745472	1.36265
0.866			0.745631	1.36233
0.867			0.745799	1.36202
0.868				1.3617
0.869				1.3614
0.87				1.36109
0.871				1.36079
0.872				1.36049
0.873				1.3602
0.874				1.35991
0.875				1.35962
0.876				1.35934
0.877				1.35907
0.878				1.35879
0.879				1.35853
0.88				1.35827
0.881				1.35801
0.882				1.35776
0.883				1.35751
0.884				1.35727
0.885				1.35703
0.886				1.35681
0.887				1.35658
0.888				1.35636
0.889				1.35615
0.89				1.35595
0.891				1.35575
0.892				1.35556
0.893				1.35537
0.894				1.35519
0.895				1.35502
0.896				1.35485
0.897				1.35469
0.898				1.35454
0.899				1.3544
0.9				1.35426
0.901				1.35413
0.902				1.35401
0.903				1.35389
0.904				1.35379
0.905				1.35369
0.906				1.35359
0.907				1.35351
0.908				1.35343
0.909				1.35336
0.91				1.3533
0.911				1.35325
0.912				1.3532
0.913				1.35317
0.914				1.35314
0.915				1.35312
0.916				1.3531
0.917				1.3531
0.918				1.3531
0.919				1.35311
0.92				1.35313
0.921				1.35316
0.922				1.3532
0.923				1.35324
0.924				1.3533
0.925				1.35336
0.926				1.35343
0.927				1.3535
0.928				1.35359
0.929				1.35368
0.93				1.35379
0.931				1.3539
0.932				1.35401
0.933				1.35414
0.934				1.35428
0.935				1.35442
0.936				1.35457
0.937				1.35473
0.938				1.35489
0.939				1.35507
0.94				1.35525
0.941				1.35544
0.942				1.35563
0.943				1.35584
0.944				1.35605
0.945				1.35627
0.946				1.3565
0.947				1.35673
0.948				1.35697
0.949				1.35722
0.95				1.35748
0.951				1.35774
0.952				1.35801
0.953				1.35829
0.954				1.35857
0.955				1.35886
0.956				1.35915
0.957				1.35946
0.958				1.35977
0.959				1.36008
0.96				1.3604
0.961				1.36073
0.962				1.36106
0.963				1.3614
0.964				1.36174
0.965				1.36209
0.966				1.36245
0.967				1.36281
0.968				1.36317
0.969				1.36354
0.97				1.36392
0.971				1.3643
0.972				1.36468
0.973				1.36507
0.974				1.36546
0.975				1.36586
0.976				1.36626
0.977				1.36666
0.978				1.36707
0.979				1.36748
0.98				1.3679
0.981				1.36832
0.982				1.36874
0.983				1.36917
0.984				1.36959
0.985				1.37002
0.986				1.37046
0.987				1.37089
0.988				1.37133
0.989				1.37177
0.99				1.37221
0.991				1.37266
0.992				1.3731
0.993				1.37355
0.994				1.374
0.995				1.37445
0.996				1.3749
0.997				1.37535
0.998				1.3758
0.999				1.37626
1				1.37671
1.001				1.37716
1.002				1.37762
1.003				1.37807
1.004				1.37853
1.005				1.37898
1.006				1.37944
1.007				1.37989
1.008				1.38034
1.009				1.38079
1.01				1.38124
1.011				1.38169
1.012				1.38214
1.013				1.38259
1.014				1.38303
1.015				1.38348
1.016				1.38392
1.017				1.38436
1.018				1.3848
1.019				1.38524
1.02				1.38567
1.021				1.3861
1.022				1.38653
1.023				1.38696
1.024				1.38738
1.025				1.3878
1.026				1.38822
1.027				1.38864
1.028				1.38905
1.029				1.38946
1.03				1.38986
1.031				1.39026
1.032				1.39066
1.033				1.39105
1.034				1.39144
1.035				1.39183
1.036				1.39221
1.037				1.39259
1.038				1.39296
1.039				1.39333
1.04				1.3937
1.041				1.39406
1.042				1.39441
1.043				1.39476
1.044				1.39511
1.045				1.39545
1.046				1.39579
1.047				1.39612
1.048				1.39644
1.049				1.39677
1.05				1.39708
1.051				1.39739
1.052				1.3977
1.053				1.398
1.054				1.39829
1.055				1.39858
1.056				1.39886
1.057				1.39914
1.058				1.39941
1.059				1.39968
1.06				1.39994
1.061				1.40019
1.062				1.40044
1.063				1.40068
1.064				1.40092
1.065				1.40115
1.066				1.40137
1.067				1.40159
1.068				1.4018
1.069				1.402
1.07				1.4022
1.071				1.40239
1.072				1.40258
1.073				1.40276
1.074				1.40293
1.075				1.4031
1.076				1.40326
1.077				1.40342
1.078				1.40356
1.079				1.4037
1.08				1.40384
1.081				1.40397
1.082				1.40409
1.083				1.4042
1.084				1.40431
1.085				1.40441
1.086				1.40451
1.087				1.4046
1.088				1.40468
1.089				1.40476
1.09				1.40483
1.091				1.40489
1.092				1.40495
1.093				1.405
1.094				1.40504
1.095				1.40508
1.096				1.40511
1.097				1.40513
1.098				1.40515
1.099				1.40516
1.1				1.40516
1.101				1.40516
1.102				1.40515
1.103				1.40514
1.104				1.40512
1.105				1.40509
1.106				1.40505
1.107				1.40501
1.108				1.40497
1.109				1.40491
1.11				1.40485
1.111				1.40479
1.112				1.40472
1.113				1.40464
1.114				1.40455
1.115				1.40446
1.116				1.40437
1.117				1.40426
1.118				1.40416
1.119				1.40404
1.12				1.40392
1.121				1.40379
1.122				1.40366
1.123				1.40352
1.124				1.40338
1.125				1.40323
1.126				1.40307
1.127				1.40291
1.128				1.40274
1.129				1.40257
1.13				1.40239
1.131				1.40221
1.132				1.40202
1.133				1.40183
1.134				1.40163
1.135				1.40142
1.136				1.40121
1.137				1.40099
1.138				1.40077
1.139				1.40055
1.14				1.40031
1.141				1.40008
1.142				1.39983
1.143				1.39959
1.144				1.39934
1.145				1.39908
1.146				1.39882
1.147				1.39855
1.148				1.39828
1.149				1.398
1.15				1.39772
1.151				1.39744
1.152				1.39715
1.153				1.39685
1.154				1.39655
1.155				1.39625
1.156				1.39594
1.157				1.39563
1.158				1.39532
1.159				1.395
1.16				1.39467
1.161				1.39434
1.162				1.39401
1.163				1.39368
1.164				1.39334
1.165				1.39299
1.166				1.39265
1.167				1.3923
1.168				1.39194
1.169				1.39158
1.17				1.39122
1.171				1.39086
1.172				1.39049
1.173				1.39012
1.174				1.38974
1.175				1.38936
1.176				1.38898
1.177				1.3886
1.178				1.38821
1.179				1.38782
1.18				1.38743
1.181				1.38703
1.182				1.38663
1.183				1.38623
1.184				1.38583
1.185				1.38542
1.186				1.38501
1.187				1.3846
1.188				1.38419
1.189				1.38378
1.19				1.38336
1.191				1.38294
1.192				1.38252
1.193				1.38209
1.194				1.38167
1.195				1.38124
1.196				1.38081
1.197				1.38038
1.198				1.37995
1.199				1.37952
1.2				1.37908
1.201				1.37865
1.202				1.37821
1.203				1.37777
1.204				1.37734
1.205				1.3769
1.206				1.37645
1.207				1.37601
1.208				1.37557
1.209				1.37513
1.21				1.37468
1.211				1.37424
1.212				1.37379
1.213				1.37335
1.214				1.3729
1.215				1.37246
1.216				1.37201
1.217				1.37157
1.218				1.37112
1.219				1.37068
1.22				1.37023
1.221				1.36979
1.222				1.36935
1.223				1.3689
1.224				1.36846
1.225				1.36802
1.226				1.36758
1.227				1.36713
1.228				1.36669
1.229				1.36626
1.23				1.36582
1.231				1.36538
1.232				1.36495
1.233				1.36451
1.234				1.36408
1.235				1.36365
1.236				1.36322
1.237				1.36279
1.238				1.36237
1.239				1.36195
1.24				1.36152
1.241				1.3611
1.242				1.36069
1.243				1.36027
1.244				1.35986
1.245				1.35945
1.246				1.35904
1.247				1.35863
1.248				1.35823
1.249				1.35783
1.25				1.35743
1.251				1.35704
1.252				1.35665
1.253				1.35626
1.254				1.35587
1.255				1.35549
1.256				1.35511
1.257				1.35473
1.258				1.35436
1.259				1.35399
1.26				1.35363
1.261				1.35326
1.262				1.3529
1.263				1.35255
1.264				1.3522
1.265				1.35185
1.266				1.35151
1.267				1.35117
1.268				1.35083
1.269				1.3505
1.27				1.35018
1.271				1.34985
1.272				1.34954
1.273				1.34922
1.274				1.34891
1.275				1.34861
1.276				1.34831
1.277				1.34801
1.278				1.34772
1.279				1.34743
1.28				1.34715
1.281				1.34687
1.282				1.3466
1.283				1.34633
1.284				1.34607
1.285				1.34581
1.286				1.34556
1.287				1.34531
1.288				1.34507
1.289				1.34483
1.29				1.3446
1.291				1.34437
1.292				1.34415
1.293				1.34393
1.294				1.34372
1.295				1.34351
1.296				1.3433
1.297				1.34311
1.298				1.34292
1.299				1.34273
1.3				1.34255
1.301				1.34237
1.302				1.3422
1.303				1.34203
1.304				1.34187
1.305				1.34172
1.306				1.34156
1.307				1.34142
1.308				1.34128
1.309				1.34114
1.31				1.34101
1.311				1.34089
1.312				1.34077
1.313				1.34065
1.314				1.34054
1.315				1.34044
1.316				1.34033
1.317				1.34024
1.318				1.34015
1.319				1.34006
1.32				1.33998
1.321				1.3399
1.322				1.33983
1.323				1.33976
1.324				1.3397
1.325				1.33964
1.326				1.33959
1.327				1.33954
1.328				1.33949
1.329				1.33945
1.33				1.33941
1.331				1.33938
1.332				1.33935
1.333				1.33932
1.334				1.3393
1.335				1.33928
1.336				1.33927
1.337				1.33926
1.338				1.33925
1.339				1.33924
1.34				1.33924
1.341				1.33924
1.342				1.33925
1.343				1.33926
1.344				1.33927
1.345				1.33928
1.346				1.3393
1.347				1.33931
1.348				1.33933
1.349				1.33936
1.35				1.33938
1.351				1.33941
1.352				1.33943
1.353				1.33946
1.354				1.3395
1.355				1.33953
1.356				1.33956
1.357				1.3396
1.358				1.33963
1.359				1.33967
1.36				1.33971
1.361				1.33975
1.362				1.33979
1.363				1.33982
1.364				1.33986
1.365				1.3399
1.366				1.33994
1.367				1.33998
1.368				1.34002
1.369				1.34006
1.37				1.34009
1.371				1.34013
1.372				1.34016
1.373				1.3402
1.374				1.34023
1.375				1.34026
1.376				1.34029
1.377				1.34031
1.378				1.34034
1.379				1.34036
1.38				1.34038
1.381				1.3404
1.382				1.34041
1.383				1.34042
1.384				1.34043
1.385				1.34044
1.386				1.34044
1.387				1.34044
1.388				1.34043
1.389				1.34042
1.39				1.34041
1.391				1.34039
1.392				1.34037
1.393				1.34034
1.394				1.34031
1.395				1.34028
1.396				1.34024
1.397				1.34019
1.398				1.34014
1.399				1.34008
1.4				1.34002
1.401				1.33995
1.402				1.33988
1.403				1.3398
1.404				1.33971
1.405				1.33962
1.406				1.33952
1.407				1.33942
1.408				1.3393
1.409				1.33918
1.41				1.33906
1.411				1.33892
1.412				1.33878
1.413				1.33863
1.414				1.33848
1.415				1.33831
1.416				1.33814
1.417				1.33796
1.418				1.33778
1.419				1.33758
1.42				1.33738
1.421				1.33716
1.422				1.33694
1.423				1.33671
1.424				1.33648
1.425				1.33623
1.426				1.33597
1.427				1.33571
1.428				1.33544
1.429				1.33515
1.43				1.33486
1.431				1.33456
1.432				1.33425
1.433				1.33393
1.434				1.3336
1.435				1.33326
1.436				1.33291
1.437				1.33255
1.438				1.33218
1.439				1.33181
1.44				1.33142
1.441				1.33102
1.442				1.33061
1.443				1.33019
1.444				1.32977
1.445				1.32933
1.446				1.32888
1.447				1.32842
1.448				1.32796
1.449				1.32748
1.45				1.32699
1.451				1.32649
1.452				1.32598
1.453				1.32547
1.454				1.32494
1.455				1.3244
1.456				1.32385
1.457				1.32329
1.458				1.32273
1.459				1.32215
1.46				1.32156
1.461				1.32096
1.462				1.32035
1.463				1.31974
1.464				1.31911
1.465				1.31847
1.466				1.31783
1.467				1.31717
1.468				1.3165
1.469				1.31583
1.47				1.31515
1.471				1.31445
1.472				1.31375
1.473				1.31304
1.474				1.31232
1.475				1.31159
1.476				1.31085
1.477				1.3101
1.478				1.30934
1.479				1.30858
1.48				1.30781
1.481				1.30703
1.482				1.30624
1.483				1.30544
1.484				1.30463
1.485				1.30382
1.486				1.303
1.487				1.30217
1.488				1.30133
1.489				1.30049
1.49				1.29964
1.491				1.29878
1.492				1.29791
1.493				1.29704
1.494				1.29616
1.495				1.29528
1.496				1.29438
1.497				1.29349
1.498				1.29258
[truncated: 1 more rows]
