# Supplementary material for: Evidence accumulation relates to perceptual consciousness and monitoring
Source: Nat Commun. 2021 May 31;12:3261. doi: 10.1038/s41467-021-23540-y (PMC8166835; doi:10.1038/s41467-021-23540-y)
Supplement: Supplementary file 4 — Source Data [file 41467_2021_23540_MOESM4_ESM.zip › Supplementary Data/SFig.1h.xls]

## Sheet: Sheet1
bins	count
0	0
0.05	25
0.1	111
0.15	172
0.2	43
0.25	11
0.3	3
0.35	0
0.4	1
0.45	2
0.5	0
