# Supplementary material for: Evidence accumulation relates to perceptual consciousness and monitoring
Source: Nat Commun. 2021 May 31;12:3261. doi: 10.1038/s41467-021-23540-y (PMC8166835; doi:10.1038/s41467-021-23540-y)
Supplement: Supplementary file 4 — Source Data [file 41467_2021_23540_MOESM4_ESM.zip › Supplementary Data/SFig.3a.xls]

## Sheet: Sheet1
low	slow	mid	fast	miss
-0.5	1.14855	0.962692	1.09083	1.07838
-0.499	1.14799	0.962514	1.09147	1.0784
-0.498	1.14743	0.962339	1.09212	1.07843
-0.497	1.14688	0.962165	1.09277	1.07846
-0.496	1.14632	0.961994	1.09342	1.07849
-0.495	1.14576	0.961825	1.09407	1.07852
-0.494	1.14519	0.961659	1.09473	1.07855
-0.493	1.14463	0.961495	1.09538	1.07858
-0.492	1.14407	0.961334	1.09604	1.07861
-0.491	1.14351	0.961175	1.0967	1.07864
-0.49	1.14294	0.96102	1.09735	1.07867
-0.489	1.14238	0.960868	1.09801	1.0787
-0.488	1.14181	0.960719	1.09867	1.07874
-0.487	1.14125	0.960574	1.09933	1.07877
-0.486	1.14069	0.960431	1.09999	1.0788
-0.485	1.14012	0.960293	1.10065	1.07883
-0.484	1.13956	0.960158	1.10131	1.07886
-0.483	1.13899	0.960027	1.10196	1.07889
-0.482	1.13842	0.959899	1.10262	1.07892
-0.481	1.13786	0.959776	1.10328	1.07895
-0.48	1.13729	0.959657	1.10394	1.07898
-0.479	1.13673	0.959541	1.1046	1.07901
-0.478	1.13616	0.959431	1.10525	1.07904
-0.477	1.1356	0.959324	1.10591	1.07908
-0.476	1.13504	0.959222	1.10657	1.07911
-0.475	1.13447	0.959125	1.10722	1.07914
-0.474	1.13391	0.959032	1.10787	1.07917
-0.473	1.13335	0.958944	1.10852	1.0792
-0.472	1.13278	0.95886	1.10917	1.07923
-0.471	1.13222	0.958782	1.10982	1.07926
-0.47	1.13166	0.958709	1.11047	1.07929
-0.469	1.1311	0.95864	1.11112	1.07932
-0.468	1.13054	0.958577	1.11176	1.07935
-0.467	1.12998	0.95852	1.1124	1.07938
-0.466	1.12942	0.958467	1.11304	1.07941
-0.465	1.12887	0.95842	1.11368	1.07944
-0.464	1.12831	0.958378	1.11431	1.07947
-0.463	1.12775	0.958342	1.11494	1.0795
-0.462	1.1272	0.958312	1.11557	1.07953
-0.461	1.12664	0.958287	1.1162	1.07956
-0.46	1.12609	0.958268	1.11682	1.07959
-0.459	1.12554	0.958254	1.11745	1.07962
-0.458	1.12499	0.958247	1.11806	1.07965
-0.457	1.12444	0.958245	1.11868	1.07968
-0.456	1.12389	0.958249	1.11929	1.07971
-0.455	1.12334	0.95826	1.1199	1.07974
-0.454	1.1228	0.958276	1.12051	1.07976
-0.453	1.12225	0.958299	1.12111	1.07979
-0.452	1.12171	0.958327	1.12171	1.07982
-0.451	1.12116	0.958362	1.1223	1.07985
-0.45	1.12062	0.958403	1.1229	1.07988
-0.449	1.12008	0.95845	1.12348	1.07991
-0.448	1.11954	0.958504	1.12407	1.07993
-0.447	1.119	0.958564	1.12465	1.07996
-0.446	1.11847	0.95863	1.12522	1.07999
-0.445	1.11793	0.958702	1.12579	1.08002
-0.444	1.1174	0.958781	1.12636	1.08004
-0.443	1.11687	0.958867	1.12692	1.08007
-0.442	1.11633	0.958958	1.12748	1.0801
-0.441	1.1158	0.959056	1.12803	1.08013
-0.44	1.11528	0.959161	1.12858	1.08015
-0.439	1.11475	0.959272	1.12913	1.08018
-0.438	1.11422	0.959389	1.12967	1.08021
-0.437	1.1137	0.959513	1.1302	1.08023
-0.436	1.11318	0.959644	1.13073	1.08026
-0.435	1.11266	0.95978	1.13126	1.08029
-0.434	1.11214	0.959924	1.13178	1.08031
-0.433	1.11162	0.960073	1.13229	1.08034
-0.432	1.1111	0.960229	1.1328	1.08036
-0.431	1.11059	0.960392	1.1333	1.08039
-0.43	1.11007	0.960561	1.1338	1.08041
-0.429	1.10956	0.960736	1.1343	1.08044
-0.428	1.10905	0.960917	1.13478	1.08046
-0.427	1.10854	0.961105	1.13527	1.08049
-0.426	1.10804	0.961299	1.13574	1.08051
-0.425	1.10753	0.961499	1.13622	1.08054
-0.424	1.10703	0.961706	1.13668	1.08056
-0.423	1.10652	0.961919	1.13714	1.08059
-0.422	1.10602	0.962138	1.1376	1.08061
-0.421	1.10552	0.962362	1.13804	1.08064
-0.42	1.10503	0.962593	1.13849	1.08066
-0.419	1.10453	0.96283	1.13892	1.08068
-0.418	1.10404	0.963073	1.13935	1.08071
-0.417	1.10354	0.963322	1.13978	1.08073
-0.416	1.10305	0.963577	1.1402	1.08076
-0.415	1.10256	0.963837	1.14061	1.08078
-0.414	1.10208	0.964103	1.14102	1.0808
-0.413	1.10159	0.964375	1.14142	1.08082
-0.412	1.10111	0.964652	1.14181	1.08085
-0.411	1.10062	0.964935	1.1422	1.08087
-0.41	1.10014	0.965223	1.14258	1.08089
-0.409	1.09966	0.965517	1.14296	1.08091
-0.408	1.09918	0.965816	1.14332	1.08093
-0.407	1.09871	0.96612	1.14369	1.08096
-0.406	1.09823	0.966429	1.14404	1.08098
-0.405	1.09776	0.966744	1.14439	1.081
-0.404	1.09729	0.967063	1.14474	1.08102
-0.403	1.09681	0.967387	1.14508	1.08104
-0.402	1.09635	0.967717	1.14541	1.08106
-0.401	1.09588	0.96805	1.14573	1.08108
-0.4	1.09541	0.968389	1.14605	1.0811
-0.399	1.09495	0.968732	1.14636	1.08112
-0.398	1.09449	0.969079	1.14667	1.08114
-0.397	1.09402	0.969431	1.14697	1.08116
-0.396	1.09357	0.969786	1.14726	1.08118
-0.395	1.09311	0.970146	1.14755	1.0812
-0.394	1.09265	0.97051	1.14783	1.08121
-0.393	1.0922	0.970878	1.1481	1.08123
-0.392	1.09174	0.97125	1.14837	1.08125
-0.391	1.09129	0.971626	1.14863	1.08127
-0.39	1.09084	0.972005	1.14888	1.08128
-0.389	1.09039	0.972387	1.14913	1.0813
-0.388	1.08994	0.972773	1.14937	1.08131
-0.387	1.08949	0.973162	1.14961	1.08133
-0.386	1.08905	0.973555	1.14984	1.08135
-0.385	1.0886	0.97395	1.15006	1.08136
-0.384	1.08816	0.974348	1.15027	1.08137
-0.383	1.08772	0.974749	1.15048	1.08139
-0.382	1.08728	0.975153	1.15069	1.0814
-0.381	1.08684	0.975559	1.15089	1.08141
-0.38	1.0864	0.975968	1.15108	1.08143
-0.379	1.08597	0.976379	1.15126	1.08144
-0.378	1.08553	0.976792	1.15144	1.08145
-0.377	1.0851	0.977207	1.15161	1.08146
-0.376	1.08466	0.977624	1.15178	1.08147
-0.375	1.08423	0.978043	1.15194	1.08148
-0.374	1.0838	0.978464	1.1521	1.08149
-0.373	1.08337	0.978886	1.15225	1.0815
-0.372	1.08294	0.97931	1.15239	1.08151
-0.371	1.08251	0.979734	1.15253	1.08151
-0.37	1.08208	0.98016	1.15266	1.08152
-0.369	1.08166	0.980587	1.15278	1.08153
-0.368	1.08123	0.981015	1.1529	1.08153
-0.367	1.08081	0.981444	1.15302	1.08154
-0.366	1.08038	0.981874	1.15312	1.08154
-0.365	1.07996	0.982304	1.15323	1.08154
-0.364	1.07954	0.982734	1.15332	1.08155
-0.363	1.07912	0.983164	1.15341	1.08155
-0.362	1.0787	0.983595	1.1535	1.08155
-0.361	1.07828	0.984026	1.15358	1.08155
-0.36	1.07786	0.984456	1.15365	1.08155
-0.359	1.07744	0.984887	1.15372	1.08155
-0.358	1.07702	0.985317	1.15379	1.08155
-0.357	1.0766	0.985746	1.15385	1.08154
-0.356	1.07618	0.986175	1.1539	1.08154
-0.355	1.07577	0.986603	1.15395	1.08153
-0.354	1.07535	0.98703	1.15399	1.08153
-0.353	1.07493	0.987456	1.15403	1.08152
-0.352	1.07452	0.987881	1.15406	1.08151
-0.351	1.0741	0.988305	1.15409	1.08151
-0.35	1.07369	0.988727	1.15412	1.0815
-0.349	1.07327	0.989148	1.15413	1.08149
-0.348	1.07285	0.989567	1.15415	1.08147
-0.347	1.07244	0.989985	1.15416	1.08146
-0.346	1.07202	0.9904	1.15416	1.08145
-0.345	1.07161	0.990814	1.15416	1.08143
-0.344	1.07119	0.991226	1.15416	1.08142
-0.343	1.07077	0.991635	1.15415	1.0814
-0.342	1.07036	0.992042	1.15414	1.08138
-0.341	1.06994	0.992446	1.15412	1.08136
-0.34	1.06952	0.992848	1.1541	1.08134
-0.339	1.06911	0.993248	1.15407	1.08132
-0.338	1.06869	0.993644	1.15404	1.0813
-0.337	1.06827	0.994038	1.15401	1.08127
-0.336	1.06785	0.994429	1.15397	1.08125
-0.335	1.06743	0.994816	1.15393	1.08122
-0.334	1.06701	0.9952	1.15388	1.08119
-0.333	1.06659	0.995582	1.15384	1.08116
-0.332	1.06617	0.995959	1.15378	1.08113
-0.331	1.06575	0.996334	1.15373	1.0811
-0.33	1.06533	0.996704	1.15367	1.08107
-0.329	1.0649	0.997071	1.1536	1.08103
-0.328	1.06448	0.997434	1.15354	1.081
-0.327	1.06405	0.997794	1.15347	1.08096
-0.326	1.06363	0.998149	1.15339	1.08092
-0.325	1.0632	0.9985	1.15332	1.08088
-0.324	1.06277	0.998848	1.15324	1.08084
-0.323	1.06234	0.999191	1.15315	1.0808
-0.322	1.06191	0.999529	1.15307	1.08075
-0.321	1.06147	0.999864	1.15298	1.08071
-0.32	1.06104	1.00019	1.15289	1.08066
-0.319	1.0606	1.00052	1.15279	1.08061
-0.318	1.06016	1.00084	1.1527	1.08056
-0.317	1.05972	1.00116	1.1526	1.08051
-0.316	1.05928	1.00147	1.15249	1.08045
-0.315	1.05884	1.00177	1.15239	1.0804
-0.314	1.0584	1.00208	1.15228	1.08034
-0.313	1.05795	1.00237	1.15217	1.08028
-0.312	1.0575	1.00267	1.15206	1.08022
-0.311	1.05705	1.00295	1.15194	1.08016
-0.31	1.0566	1.00323	1.15183	1.0801
-0.309	1.05614	1.00351	1.15171	1.08003
-0.308	1.05569	1.00378	1.15159	1.07997
-0.307	1.05523	1.00405	1.15147	1.0799
-0.306	1.05477	1.00431	1.15134	1.07983
-0.305	1.05431	1.00457	1.15121	1.07976
-0.304	1.05384	1.00482	1.15109	1.07969
-0.303	1.05337	1.00506	1.15096	1.07961
-0.302	1.0529	1.0053	1.15082	1.07954
-0.301	1.05243	1.00554	1.15069	1.07946
-0.3	1.05195	1.00577	1.15056	1.07938
-0.299	1.05147	1.00599	1.15042	1.0793
-0.298	1.05099	1.00621	1.15028	1.07921
-0.297	1.05051	1.00642	1.15014	1.07913
-0.296	1.05002	1.00663	1.15	1.07904
-0.295	1.04953	1.00683	1.14986	1.07896
-0.294	1.04904	1.00703	1.14972	1.07887
-0.293	1.04854	1.00722	1.14957	1.07877
-0.292	1.04805	1.0074	1.14943	1.07868
-0.291	1.04754	1.00758	1.14928	1.07859
-0.29	1.04704	1.00775	1.14913	1.07849
-0.289	1.04653	1.00792	1.14898	1.07839
-0.288	1.04602	1.00809	1.14883	1.07829
-0.287	1.04551	1.00824	1.14868	1.07819
-0.286	1.04499	1.00839	1.14853	1.07809
-0.285	1.04447	1.00854	1.14838	1.07798
-0.284	1.04394	1.00868	1.14823	1.07787
-0.283	1.04341	1.00881	1.14808	1.07777
-0.282	1.04288	1.00894	1.14792	1.07766
-0.281	1.04235	1.00907	1.14777	1.07754
-0.28	1.04181	1.00918	1.14761	1.07743
-0.279	1.04126	1.0093	1.14746	1.07731
-0.278	1.04072	1.0094	1.1473	1.0772
-0.277	1.04017	1.00951	1.14714	1.07708
-0.276	1.03961	1.0096	1.14699	1.07696
-0.275	1.03906	1.00969	1.14683	1.07684
-0.274	1.0385	1.00978	1.14667	1.07671
-0.273	1.03793	1.00986	1.14651	1.07659
-0.272	1.03736	1.00993	1.14636	1.07646
-0.271	1.03679	1.01	1.1462	1.07633
-0.27	1.03621	1.01007	1.14604	1.0762
-0.269	1.03563	1.01013	1.14588	1.07607
-0.268	1.03504	1.01018	1.14572	1.07594
-0.267	1.03445	1.01023	1.14556	1.0758
-0.266	1.03386	1.01028	1.1454	1.07566
-0.265	1.03326	1.01032	1.14525	1.07553
-0.264	1.03266	1.01035	1.14509	1.07539
-0.263	1.03205	1.01038	1.14493	1.07525
-0.262	1.03144	1.01041	1.14477	1.0751
-0.261	1.03083	1.01043	1.14461	1.07496
-0.26	1.03021	1.01044	1.14445	1.07481
-0.259	1.02959	1.01045	1.14429	1.07467
-0.258	1.02896	1.01046	1.14413	1.07452
-0.257	1.02833	1.01046	1.14397	1.07437
-0.256	1.02769	1.01046	1.14382	1.07421
-0.255	1.02705	1.01045	1.14366	1.07406
-0.254	1.02641	1.01044	1.1435	1.07391
-0.253	1.02576	1.01043	1.14334	1.07375
-0.252	1.0251	1.01041	1.14318	1.07359
-0.251	1.02444	1.01039	1.14303	1.07344
-0.25	1.02378	1.01036	1.14287	1.07328
-0.249	1.02311	1.01033	1.14271	1.07311
-0.248	1.02244	1.01029	1.14255	1.07295
-0.247	1.02177	1.01025	1.1424	1.07279
-0.246	1.02109	1.01021	1.14224	1.07262
-0.245	1.0204	1.01017	1.14208	1.07246
-0.244	1.01971	1.01012	1.14193	1.07229
-0.243	1.01902	1.01006	1.14177	1.07212
-0.242	1.01832	1.01001	1.14161	1.07195
-0.241	1.01762	1.00995	1.14146	1.07178
-0.24	1.01691	1.00989	1.1413	1.0716
-0.239	1.0162	1.00982	1.14115	1.07143
-0.238	1.01549	1.00975	1.14099	1.07126
-0.237	1.01477	1.00968	1.14084	1.07108
-0.236	1.01404	1.00961	1.14068	1.0709
-0.235	1.01331	1.00953	1.14053	1.07072
-0.234	1.01258	1.00945	1.14037	1.07055
-0.233	1.01184	1.00937	1.14022	1.07037
-0.232	1.0111	1.00928	1.14006	1.07018
-0.231	1.01035	1.0092	1.13991	1.07
-0.23	1.0096	1.00911	1.13976	1.06982
-0.229	1.00885	1.00901	1.1396	1.06963
-0.228	1.00809	1.00892	1.13945	1.06945
-0.227	1.00733	1.00882	1.13929	1.06926
-0.226	1.00656	1.00873	1.13914	1.06908
-0.225	1.00579	1.00863	1.13899	1.06889
-0.224	1.00501	1.00853	1.13883	1.0687
-0.223	1.00424	1.00842	1.13868	1.06851
-0.222	1.00345	1.00832	1.13852	1.06832
-0.221	1.00267	1.00821	1.13837	1.06813
-0.22	1.00187	1.0081	1.13821	1.06794
-0.219	1.00108	1.008	1.13806	1.06774
-0.218	1.00028	1.00789	1.1379	1.06755
-0.217	0.999477	1.00777	1.13775	1.06736
-0.216	0.998671	1.00766	1.13759	1.06716
-0.215	0.99786	1.00755	1.13744	1.06697
-0.214	0.997046	1.00743	1.13728	1.06677
-0.213	0.996229	1.00732	1.13713	1.06657
-0.212	0.995407	1.0072	1.13697	1.06638
-0.211	0.994582	1.00709	1.13681	1.06618
-0.21	0.993754	1.00697	1.13665	1.06598
-0.209	0.992922	1.00685	1.1365	1.06578
-0.208	0.992087	1.00674	1.13634	1.06558
-0.207	0.991248	1.00662	1.13618	1.06538
-0.206	0.990407	1.0065	1.13602	1.06518
-0.205	0.989561	1.00638	1.13586	1.06498
-0.204	0.988713	1.00626	1.1357	1.06478
-0.203	0.987862	1.00615	1.13553	1.06458
-0.202	0.987007	1.00603	1.13537	1.06437
-0.201	0.98615	1.00591	1.13521	1.06417
-0.2	0.985289	1.00579	1.13504	1.06397
-0.199	0.984426	1.00568	1.13488	1.06376
-0.198	0.98356	1.00556	1.13471	1.06356
-0.197	0.982691	1.00544	1.13454	1.06335
-0.196	0.98182	1.00533	1.13438	1.06315
-0.195	0.980946	1.00521	1.13421	1.06294
-0.194	0.980069	1.0051	1.13404	1.06274
-0.193	0.97919	1.00498	1.13386	1.06253
-0.192	0.978308	1.00487	1.13369	1.06232
-0.191	0.977424	1.00476	1.13352	1.06212
-0.19	0.976538	1.00465	1.13334	1.06191
-0.189	0.97565	1.00454	1.13317	1.0617
-0.188	0.974759	1.00443	1.13299	1.0615
-0.187	0.973867	1.00432	1.13281	1.06129
-0.186	0.972972	1.00422	1.13263	1.06108
-0.185	0.972076	1.00411	1.13244	1.06087
-0.184	0.971178	1.00401	1.13226	1.06066
-0.183	0.970278	1.00391	1.13207	1.06045
-0.182	0.969376	1.00381	1.13189	1.06024
-0.181	0.968473	1.00371	1.1317	1.06003
-0.18	0.967568	1.00361	1.13151	1.05982
-0.179	0.966662	1.00352	1.13131	1.05961
-0.178	0.965754	1.00342	1.13112	1.0594
-0.177	0.964845	1.00333	1.13092	1.05919
-0.176	0.963935	1.00324	1.13073	1.05898
-0.175	0.963024	1.00315	1.13052	1.05877
-0.174	0.962112	1.00306	1.13032	1.05856
-0.173	0.961198	1.00298	1.13012	1.05835
-0.172	0.960284	1.0029	1.12991	1.05813
-0.171	0.959369	1.00282	1.1297	1.05792
-0.17	0.958454	1.00274	1.12949	1.05771
-0.169	0.957538	1.00266	1.12928	1.0575
-0.168	0.956621	1.00259	1.12906	1.05728
-0.167	0.955703	1.00251	1.12884	1.05707
-0.166	0.954786	1.00244	1.12862	1.05686
-0.165	0.953867	1.00237	1.1284	1.05664
-0.164	0.952949	1.00231	1.12817	1.05643
-0.163	0.952031	1.00224	1.12795	1.05621
-0.162	0.951112	1.00218	1.12771	1.056
-0.161	0.950194	1.00212	1.12748	1.05578
-0.16	0.949275	1.00207	1.12725	1.05557
-0.159	0.948357	1.00201	1.12701	1.05535
-0.158	0.947439	1.00196	1.12676	1.05514
-0.157	0.946521	1.00191	1.12652	1.05492
-0.156	0.945604	1.00186	1.12627	1.0547
-0.155	0.944687	1.00182	1.12602	1.05448
-0.154	0.94377	1.00177	1.12577	1.05427
-0.153	0.942855	1.00173	1.12551	1.05405
-0.152	0.94194	1.0017	1.12525	1.05383
-0.151	0.941025	1.00166	1.12499	1.05361
-0.15	0.940112	1.00163	1.12473	1.05339
-0.149	0.939199	1.0016	1.12446	1.05317
-0.148	0.938288	1.00157	1.12419	1.05295
-0.147	0.937378	1.00154	1.12391	1.05273
-0.146	0.936469	1.00152	1.12363	1.05251
-0.145	0.935561	1.0015	1.12335	1.05229
-0.144	0.934654	1.00148	1.12307	1.05207
-0.143	0.933749	1.00146	1.12278	1.05184
-0.142	0.932845	1.00145	1.12249	1.05162
-0.141	0.931942	1.00144	1.1222	1.0514
-0.14	0.931042	1.00143	1.1219	1.05117
-0.139	0.930143	1.00142	1.1216	1.05095
-0.138	0.929245	1.00142	1.12129	1.05072
-0.137	0.92835	1.00142	1.12098	1.05049
-0.136	0.927456	1.00142	1.12067	1.05027
-0.135	0.926564	1.00142	1.12036	1.05004
-0.134	0.925675	1.00142	1.12004	1.04981
-0.133	0.924787	1.00143	1.11972	1.04958
-0.132	0.923901	1.00144	1.11939	1.04935
-0.131	0.923018	1.00145	1.11906	1.04912
-0.13	0.922136	1.00147	1.11873	1.04889
-0.129	0.921257	1.00148	1.11839	1.04865
-0.128	0.920381	1.0015	1.11805	1.04842
-0.127	0.919506	1.00152	1.11771	1.04819
-0.126	0.918634	1.00154	1.11736	1.04795
-0.125	0.917765	1.00157	1.11701	1.04771
-0.124	0.916898	1.0016	1.11666	1.04748
-0.123	0.916034	1.00162	1.1163	1.04724
-0.122	0.915173	1.00165	1.11593	1.047
-0.121	0.914314	1.00169	1.11557	1.04676
-0.12	0.913458	1.00172	1.1152	1.04651
-0.119	0.912604	1.00176	1.11483	1.04627
-0.118	0.911754	1.0018	1.11445	1.04603
-0.117	0.910906	1.00184	1.11407	1.04578
-0.116	0.910062	1.00188	1.11368	1.04554
-0.115	0.90922	1.00192	1.1133	1.04529
-0.114	0.908381	1.00197	1.11291	1.04504
-0.113	0.907546	1.00201	1.11251	1.04479
-0.112	0.906713	1.00206	1.11211	1.04454
-0.111	0.905884	1.00211	1.11171	1.04428
-0.11	0.905058	1.00216	1.1113	1.04403
-0.109	0.904235	1.00221	1.11089	1.04378
-0.108	0.903415	1.00227	1.11048	1.04352
-0.107	0.902598	1.00232	1.11006	1.04326
-0.106	0.901785	1.00238	1.10964	1.043
-0.105	0.900975	1.00243	1.10922	1.04274
-0.104	0.900168	1.00249	1.10879	1.04248
-0.103	0.899365	1.00255	1.10836	1.04221
-0.102	0.898565	1.00261	1.10792	1.04195
-0.101	0.897768	1.00268	1.10748	1.04168
-0.1	0.896975	1.00274	1.10704	1.04141
-0.099	0.896185	1.0028	1.1066	1.04114
-0.098	0.895399	1.00287	1.10615	1.04087
-0.097	0.894616	1.00293	1.10569	1.0406
-0.096	0.893836	1.003	1.10524	1.04032
-0.095	0.893061	1.00306	1.10478	1.04004
-0.094	0.892288	1.00313	1.10432	1.03976
-0.093	0.891519	1.0032	1.10385	1.03948
-0.092	0.890754	1.00327	1.10338	1.0392
-0.091	0.889992	1.00333	1.10291	1.03892
-0.09	0.889234	1.0034	1.10243	1.03863
-0.089	0.888479	1.00347	1.10196	1.03835
-0.088	0.887727	1.00354	1.10147	1.03806
-0.087	0.88698	1.00361	1.10099	1.03777
-0.086	0.886236	1.00368	1.1005	1.03747
-0.085	0.885495	1.00375	1.10001	1.03718
-0.084	0.884758	1.00382	1.09952	1.03688
-0.083	0.884024	1.00389	1.09902	1.03658
-0.082	0.883294	1.00396	1.09852	1.03628
-0.081	0.882567	1.00403	1.09802	1.03598
-0.08	0.881844	1.0041	1.09751	1.03568
-0.079	0.881125	1.00417	1.097	1.03537
-0.078	0.880408	1.00423	1.09649	1.03506
-0.077	0.879696	1.0043	1.09598	1.03475
-0.076	0.878987	1.00437	1.09546	1.03444
-0.075	0.878281	1.00444	1.09494	1.03413
-0.074	0.877579	1.0045	1.09442	1.03381
-0.073	0.87688	1.00457	1.0939	1.0335
-0.072	0.876185	1.00463	1.09337	1.03318
-0.071	0.875492	1.00469	1.09284	1.03286
-0.07	0.874804	1.00476	1.09231	1.03253
-0.069	0.874119	1.00482	1.09177	1.03221
-0.068	0.873437	1.00488	1.09124	1.03188
-0.067	0.872758	1.00494	1.0907	1.03155
-0.066	0.872083	1.005	1.09016	1.03122
-0.065	0.87141	1.00505	1.08962	1.03089
-0.064	0.870742	1.00511	1.08907	1.03055
-0.063	0.870076	1.00516	1.08852	1.03022
-0.062	0.869414	1.00521	1.08798	1.02988
-0.061	0.868754	1.00527	1.08743	1.02954
-0.06	0.868098	1.00532	1.08687	1.0292
-0.059	0.867445	1.00536	1.08632	1.02885
-0.058	0.866795	1.00541	1.08576	1.02851
-0.057	0.866148	1.00545	1.08521	1.02816
-0.056	0.865505	1.0055	1.08465	1.02781
-0.055	0.864864	1.00554	1.08409	1.02746
-0.054	0.864226	1.00557	1.08352	1.02711
-0.053	0.863591	1.00561	1.08296	1.02675
-0.052	0.862959	1.00565	1.08239	1.0264
-0.051	0.86233	1.00568	1.08183	1.02604
-0.05	0.861704	1.00571	1.08126	1.02568
-0.049	0.861081	1.00574	1.08069	1.02532
-0.048	0.86046	1.00576	1.08012	1.02495
-0.047	0.859842	1.00578	1.07955	1.02459
-0.046	0.859227	1.0058	1.07898	1.02422
-0.045	0.858615	1.00582	1.0784	1.02386
-0.044	0.858005	1.00584	1.07783	1.02349
-0.043	0.857398	1.00585	1.07725	1.02312
-0.042	0.856793	1.00586	1.07668	1.02275
-0.041	0.856192	1.00587	1.0761	1.02237
-0.04	0.855592	1.00587	1.07552	1.022
-0.039	0.854995	1.00587	1.07494	1.02162
-0.038	0.854401	1.00587	1.07437	1.02125
-0.037	0.853809	1.00587	1.07379	1.02087
-0.036	0.85322	1.00586	1.07321	1.02049
-0.035	0.852632	1.00585	1.07263	1.02011
-0.034	0.852048	1.00583	1.07204	1.01973
-0.033	0.851465	1.00581	1.07146	1.01934
-0.032	0.850885	1.00579	1.07088	1.01896
-0.031	0.850307	1.00577	1.0703	1.01858
-0.03	0.849732	1.00574	1.06972	1.01819
-0.029	0.849158	1.00571	1.06914	1.0178
-0.028	0.848587	1.00568	1.06855	1.01742
-0.027	0.848018	1.00564	1.06797	1.01703
-0.026	0.847451	1.0056	1.06739	1.01664
-0.025	0.846886	1.00555	1.06681	1.01625
-0.024	0.846324	1.0055	1.06622	1.01586
-0.023	0.845763	1.00545	1.06564	1.01547
-0.022	0.845204	1.0054	1.06506	1.01508
-0.021	0.844648	1.00533	1.06448	1.01469
-0.02	0.844093	1.00527	1.0639	1.0143
-0.019	0.843541	1.0052	1.06331	1.01391
-0.018	0.84299	1.00513	1.06273	1.01351
-0.017	0.842441	1.00505	1.06215	1.01312
-0.016	0.841895	1.00497	1.06157	1.01273
-0.015	0.84135	1.00489	1.06099	1.01234
-0.014	0.840807	1.0048	1.06042	1.01194
-0.013	0.840266	1.00471	1.05984	1.01155
-0.012	0.839727	1.00461	1.05926	1.01116
-0.011	0.839189	1.00451	1.05868	1.01077
-0.01	0.838654	1.00441	1.05811	1.01038
-0.009	0.83812	1.0043	1.05753	1.00999
-0.008	0.837589	1.00419	1.05696	1.0096
-0.007	0.837059	1.00407	1.05638	1.00921
-0.006	0.836531	1.00394	1.05581	1.00882
-0.005	0.836004	1.00382	1.05524	1.00843
-0.004	0.83548	1.00369	1.05466	1.00804
-0.003	0.834957	1.00355	1.05409	1.00765
-0.002	0.834437	1.00341	1.05353	1.00727
-0.001	0.833918	1.00327	1.05296	1.00688
0	0.833401	1.00312	1.05239	1.0065
0.001	0.832886	1.00296	1.05182	1.00611
0.002	0.832372	1.00281	1.05126	1.00573
0.003	0.831861	1.00264	1.05069	1.00535
0.004	0.831351	1.00248	1.05013	1.00497
0.005	0.830843	1.0023	1.04957	1.00459
0.006	0.830337	1.00213	1.04901	1.00422
0.007	0.829834	1.00195	1.04845	1.00384
0.008	0.829332	1.00176	1.04789	1.00347
0.009	0.828832	1.00157	1.04733	1.0031
0.01	0.828334	1.00138	1.04678	1.00273
0.011	0.827838	1.00118	1.04622	1.00236
0.012	0.827344	1.00097	1.04567	1.00199
0.013	0.826852	1.00076	1.04512	1.00163
0.014	0.826362	1.00055	1.04457	1.00127
0.015	0.825874	1.00033	1.04402	1.00091
0.016	0.825389	1.00011	1.04347	1.00055
0.017	0.824905	0.999882	1.04293	1.0002
0.018	0.824424	0.99965	1.04238	0.999845
0.019	0.823946	0.999413	1.04184	0.999495
0.02	0.823469	0.999172	1.0413	0.999148
0.021	0.822995	0.998926	1.04076	0.998803
0.022	0.822523	0.998676	1.04022	0.998461
0.023	0.822054	0.998421	1.03969	0.998122
0.024	0.821587	0.998161	1.03915	0.997786
0.025	0.821123	0.997897	1.03862	0.997453
0.026	0.820661	0.997629	1.03808	0.997123
0.027	0.820202	0.997356	1.03755	0.996796
0.028	0.819746	0.997079	1.03702	0.996473
0.029	0.819292	0.996797	1.0365	0.996152
0.03	0.818841	0.996511	1.03597	0.995835
0.031	0.818394	0.996221	1.03545	0.995522
0.032	0.817949	0.995926	1.03492	0.995212
0.033	0.817507	0.995627	1.0344	0.994905
0.034	0.817068	0.995323	1.03388	0.994602
0.035	0.816632	0.995016	1.03337	0.994303
0.036	0.8162	0.994704	1.03285	0.994008
0.037	0.815771	0.994388	1.03233	0.993716
0.038	0.815345	0.994069	1.03182	0.993428
0.039	0.814923	0.993745	1.03131	0.993145
0.04	0.814505	0.993417	1.0308	0.992865
0.041	0.81409	0.993085	1.03029	0.992589
0.042	0.813679	0.992749	1.02979	0.992318
0.043	0.813271	0.99241	1.02928	0.992051
0.044	0.812868	0.992067	1.02878	0.991788
0.045	0.812468	0.99172	1.02828	0.99153
0.046	0.812073	0.991369	1.02778	0.991276
0.047	0.811681	0.991015	1.02728	0.991026
0.048	0.811294	0.990657	1.02678	0.990781
0.049	0.810912	0.990296	1.02628	0.99054
0.05	0.810534	0.989931	1.02579	0.990305
0.051	0.81016	0.989563	1.0253	0.990073
0.052	0.809791	0.989192	1.02481	0.989847
0.053	0.809427	0.988818	1.02432	0.989625
0.054	0.809068	0.98844	1.02383	0.989409
0.055	0.808714	0.98806	1.02335	0.989197
0.056	0.808365	0.987676	1.02286	0.98899
0.057	0.808021	0.98729	1.02238	0.988788
0.058	0.807683	0.986901	1.0219	0.988591
0.059	0.80735	0.986509	1.02142	0.988399
0.06	0.807023	0.986115	1.02094	0.988213
0.061	0.806701	0.985718	1.02046	0.988031
0.062	0.806385	0.985318	1.01999	0.987855
0.063	0.806076	0.984916	1.01952	0.987684
0.064	0.805772	0.984512	1.01904	0.987518
0.065	0.805475	0.984106	1.01857	0.987357
0.066	0.805184	0.983698	1.0181	0.987202
0.067	0.804899	0.983288	1.01764	0.987052
0.068	0.804621	0.982876	1.01717	0.986907
0.069	0.80435	0.982462	1.01671	0.986768
0.07	0.804086	0.982046	1.01624	0.986635
0.071	0.803829	0.981629	1.01578	0.986506
0.072	0.803579	0.981211	1.01532	0.986384
0.073	0.803336	0.980791	1.01486	0.986267
0.074	0.803101	0.98037	1.01441	0.986155
0.075	0.802874	0.979948	1.01395	0.986049
0.076	0.802654	0.979524	1.0135	0.985948
0.077	0.802442	0.9791	1.01304	0.985853
0.078	0.802239	0.978675	1.01259	0.985764
0.079	0.802043	0.978249	1.01214	0.98568
0.08	0.801856	0.977823	1.01169	0.985602
0.081	0.801677	0.977396	1.01124	0.985529
0.082	0.801508	0.976969	1.0108	0.985462
0.083	0.801347	0.976542	1.01035	0.985401
0.084	0.801195	0.976115	1.00991	0.985345
0.085	0.801052	0.975687	1.00947	0.985295
0.086	0.800919	0.97526	1.00902	0.98525
0.087	0.800795	0.974833	1.00858	0.985211
0.088	0.800681	0.974407	1.00815	0.985178
0.089	0.800577	0.973981	1.00771	0.98515
0.09	0.800483	0.973556	1.00727	0.985128
0.091	0.800399	0.973131	1.00684	0.985112
0.092	0.800325	0.972707	1.0064	0.985101
0.093	0.800262	0.972285	1.00597	0.985095
0.094	0.80021	0.971863	1.00554	0.985095
0.095	0.800168	0.971443	1.00511	0.985101
0.096	0.800138	0.971024	1.00468	0.985112
0.097	0.800119	0.970607	1.00425	0.985129
0.098	0.800112	0.970192	1.00383	0.985151
0.099	0.800116	0.969778	1.0034	0.985179
0.1	0.800132	0.969366	1.00298	0.985212
0.101	0.80016	0.968957	1.00255	0.98525
0.102	0.8002	0.968549	1.00213	0.985294
0.103	0.800253	0.968144	1.00171	0.985343
0.104	0.800318	0.967742	1.00129	0.985398
0.105	0.800396	0.967342	1.00087	0.985458
0.106	0.800487	0.966944	1.00045	0.985523
0.107	0.800591	0.96655	1.00004	0.985593
0.108	0.800709	0.966159	0.999622	0.985668
0.109	0.80084	0.96577	0.999207	0.985749
0.11	0.800985	0.965386	0.998794	0.985835
0.111	0.801144	0.965004	0.998382	0.985925
0.112	0.801317	0.964626	0.99797	0.986021
0.113	0.801504	0.964252	0.99756	0.986122
0.114	0.801706	0.963881	0.997151	0.986227
0.115	0.801923	0.963515	0.996742	0.986338
0.116	0.802155	0.963152	0.996335	0.986453
0.117	0.802402	0.962794	0.995929	0.986574
0.118	0.802665	0.96244	0.995523	0.986698
0.119	0.802943	0.96209	0.995119	0.986828
0.12	0.803237	0.961745	0.994716	0.986962
0.121	0.803547	0.961405	0.994313	0.987101
0.122	0.803873	0.96107	0.993912	0.987245
0.123	0.804216	0.960739	0.993511	0.987392
0.124	0.804575	0.960414	0.993112	0.987545
0.125	0.804952	0.960094	0.992713	0.987702
0.126	0.805345	0.959779	0.992316	0.987862
0.127	0.805756	0.95947	0.991919	0.988028
0.128	0.806185	0.959167	0.991523	0.988197
0.129	0.806631	0.958869	0.991129	0.988371
0.13	0.807096	0.958577	0.990735	0.988548
0.131	0.807579	0.958291	0.990342	0.98873
0.132	0.80808	0.958011	0.98995	0.988916
0.133	0.8086	0.957737	0.989558	0.989105
0.134	0.809139	0.957469	0.989168	0.989299
0.135	0.809697	0.957208	0.988779	0.989496
0.136	0.810275	0.956953	0.988391	0.989697
0.137	0.810872	0.956705	0.988003	0.989901
0.138	0.811489	0.956464	0.987617	0.990109
0.139	0.812126	0.95623	0.987231	0.99032
0.14	0.812784	0.956003	0.986846	0.990535
0.141	0.813463	0.955782	0.986462	0.990754
0.142	0.814162	0.955569	0.986079	0.990975
0.143	0.814882	0.955363	0.985697	0.9912
0.144	0.815624	0.955165	0.985316	0.991428
0.145	0.816387	0.954974	0.984936	0.991659
0.146	0.817172	0.95479	0.984557	0.991893
0.147	0.81798	0.954615	0.984178	0.99213
0.148	0.818809	0.954447	0.983801	0.99237
0.149	0.819661	0.954287	0.983424	0.992613
0.15	0.820536	0.954135	0.983048	0.992858
0.151	0.821434	0.95399	0.982673	0.993106
0.152	0.822356	0.953855	0.9823	0.993357
0.153	0.823301	0.953727	0.981927	0.99361
0.154	0.82427	0.953607	0.981554	0.993865
0.155	0.825262	0.953496	0.981183	0.994123
0.156	0.82628	0.953394	0.980813	0.994384
0.157	0.827322	0.9533	0.980444	0.994646
0.158	0.828388	0.953214	0.980076	0.994911
0.159	0.82948	0.953138	0.979708	0.995178
0.16	0.830598	0.95307	0.979342	0.995447
0.161	0.831741	0.953011	0.978976	0.995717
0.162	0.832909	0.952961	0.978612	0.99599
0.163	0.834104	0.952919	0.978248	0.996264
0.164	0.835326	0.952887	0.977886	0.996541
0.165	0.836574	0.952864	0.977524	0.996819
0.166	0.837849	0.95285	0.977164	0.997098
0.167	0.839152	0.952846	0.976804	0.997379
0.168	0.840482	0.95285	0.976446	0.997662
0.169	0.841839	0.952864	0.976088	0.997946
0.17	0.843225	0.952887	0.975731	0.998231
0.171	0.844639	0.95292	0.975376	0.998517
0.172	0.846081	0.952963	0.975022	0.998805
0.173	0.847553	0.953014	0.974668	0.999094
0.174	0.849053	0.953076	0.974316	0.999384
0.175	0.850583	0.953147	0.973965	0.999675
0.176	0.852143	0.953228	0.973615	0.999967
0.177	0.853732	0.953318	0.973266	1.00026
0.178	0.855352	0.953418	0.972918	1.00055
0.179	0.857002	0.953528	0.972571	1.00085
0.18	0.858683	0.953648	0.972225	1.00114
0.181	0.860394	0.953778	0.971881	1.00144
0.182	0.862137	0.953917	0.971538	1.00173
0.183	0.863912	0.954067	0.971196	1.00203
0.184	0.865719	0.954227	0.970855	1.00233
0.185	0.867557	0.954396	0.970515	1.00263
0.186	0.869428	0.954576	0.970177	1.00292
0.187	0.871331	0.954765	0.96984	1.00322
0.188	0.873268	0.954965	0.969504	1.00352
0.189	0.875237	0.955175	0.969169	1.00382
0.19	0.87724	0.955394	0.968836	1.00412
0.191	0.879277	0.955624	0.968504	1.00442
0.192	0.881348	0.955865	0.968174	1.00472
0.193	0.883453	0.956115	0.967844	1.00501
0.194	0.885592	0.956375	0.967517	1.00531
0.195	0.887766	0.956646	0.96719	1.00561
0.196	0.889976	0.956927	0.966865	1.00591
0.197	0.89222	0.957218	0.966542	1.00621
0.198	0.8945	0.957519	0.96622	1.00651
0.199	0.896816	0.957831	0.965899	1.0068
0.2	0.899168	0.958153	0.96558	1.0071
0.201	0.901557	0.958485	0.965263	1.0074
0.202	0.903982	0.958827	0.964947	1.0077
0.203	0.906444	0.95918	0.964632	1.00799
0.204	0.908943	0.959543	0.96432	1.00829
0.205	0.91148	0.959916	0.964009	1.00858
0.206	0.914054	0.960299	0.963699	1.00888
0.207	0.916666	0.960693	0.963392	1.00917
0.208	0.919316	0.961097	0.963086	1.00946
0.209	0.922005	0.961512	0.962782	1.00976
0.21	0.924732	0.961936	0.962479	1.01005
0.211	0.927498	0.962371	0.962179	1.01034
0.212	0.930303	0.962817	0.96188	1.01063
0.213	0.933148	0.963272	0.961583	1.01092
0.214	0.936032	0.963738	0.961288	1.01121
0.215	0.938956	0.964214	0.960995	1.0115
0.216	0.941921	0.964701	0.960704	1.01178
0.217	0.944925	0.965198	0.960415	1.01207
0.218	0.94797	0.965705	0.960128	1.01235
0.219	0.951056	0.966223	0.959843	1.01264
0.22	0.954183	0.966751	0.95956	1.01292
0.221	0.957351	0.967289	0.95928	1.0132
0.222	0.96056	0.967837	0.959001	1.01348
0.223	0.963812	0.968396	0.958725	1.01376
0.224	0.967104	0.968965	0.958451	1.01404
0.225	0.97044	0.969545	0.958179	1.01432
0.226	0.973817	0.970135	0.95791	1.0146
0.227	0.977237	0.970735	0.957642	1.01488
0.228	0.980699	0.971346	0.957378	1.01515
0.229	0.984204	0.971967	0.957115	1.01542
0.23	0.987752	0.972598	0.956855	1.0157
0.231	0.991344	0.97324	0.956598	1.01597
0.232	0.994979	0.973892	0.956343	1.01624
0.233	0.998657	0.974555	0.956091	1.01651
0.234	1.00238	0.975228	0.955841	1.01678
0.235	1.00615	0.975911	0.955594	1.01704
0.236	1.00996	0.976605	0.95535	1.01731
0.237	1.01381	0.977309	0.955108	1.01758
0.238	1.01771	0.978024	0.954869	1.01784
0.239	1.02165	0.978749	0.954633	1.0181
0.24	1.02564	0.979485	0.9544	1.01836
0.241	1.02967	0.980231	0.95417	1.01862
0.242	1.03375	0.980988	0.953943	1.01888
0.243	1.03788	0.981755	0.953719	1.01914
0.244	1.04204	0.982533	0.953497	1.0194
0.245	1.04626	0.983322	0.953279	1.01966
0.246	1.05052	0.984121	0.953064	1.01991
0.247	1.05482	0.984931	0.952852	1.02017
0.248	1.05917	0.985751	0.952644	1.02042
0.249	1.06357	0.986583	0.952438	1.02067
0.25	1.06801	0.987425	0.952236	1.02092
0.251	1.0725	0.988278	0.952038	1.02117
0.252	1.07703	0.989141	0.951842	1.02142
0.253	1.08161	0.990016	0.95165	1.02167
0.254	1.08624	0.990901	0.951462	1.02192
0.255	1.09091	0.991798	0.951277	1.02216
0.256	1.09563	0.992705	0.951096	1.02241
0.257	1.10039	0.993624	0.950919	1.02265
0.258	1.1052	0.994553	0.950745	1.0229
0.259	1.11006	0.995494	0.950575	1.02314
0.26	1.11497	0.996446	0.950408	1.02338
0.261	1.11992	0.997409	0.950246	1.02362
0.262	1.12491	0.998384	0.950087	1.02386
0.263	1.12996	0.99937	0.949933	1.0241
0.264	1.13505	1.00037	0.949782	1.02434
0.265	1.14018	1.00138	0.949635	1.02458
0.266	1.14537	1.0024	0.949493	1.02481
0.267	1.1506	1.00343	0.949354	1.02505
0.268	1.15587	1.00447	0.94922	1.02529
0.269	1.16119	1.00553	0.94909	1.02552
0.27	1.16656	1.00659	0.948965	1.02576
0.271	1.17198	1.00767	0.948843	1.02599
0.272	1.17744	1.00877	0.948727	1.02622
0.273	1.18294	1.00987	0.948614	1.02646
0.274	1.1885	1.01098	0.948506	1.02669
0.275	1.1941	1.01211	0.948403	1.02692
0.276	1.19974	1.01325	0.948304	1.02715
0.277	1.20543	1.0144	0.94821	1.02738
0.278	1.21117	1.01557	0.948121	1.02762
0.279	1.21695	1.01675	0.948036	1.02785
0.28	1.22278	1.01794	0.947956	1.02808
0.281	1.22865	1.01914	0.947882	1.02831
0.282	1.23457	1.02036	0.947812	1.02854
0.283	1.24053	1.02159	0.947747	1.02877
0.284	1.24654	1.02283	0.947687	1.029
0.285	1.25259	1.02408	0.947632	1.02923
0.286	1.25869	1.02535	0.947582	1.02946
0.287	1.26483	1.02664	0.947538	1.02968
0.288	1.27102	1.02793	0.947499	1.02991
0.289	1.27725	1.02924	0.947465	1.03014
0.29	1.28352	1.03056	0.947436	1.03037
0.291	1.28984	1.0319	0.947413	1.0306
0.292	1.2962	1.03325	0.947396	1.03083
0.293	1.30261	1.03462	0.947383	1.03106
0.294	1.30905	1.036	0.947377	1.03129
0.295	1.31554	1.03739	0.947376	1.03152
0.296	1.32208	1.0388	0.947381	1.03175
0.297	1.32865	1.04022	0.947392	1.03198
0.298	1.33527	1.04166	0.947408	1.03221
0.299	1.34193	1.04311	0.94743	1.03244
0.3	1.34863	1.04458	0.947458	1.03268
0.301	1.35537	1.04607	0.947492	1.03291
0.302	1.36215	1.04756	0.947533	1.03314
0.303	1.36897	1.04908	0.947579	1.03337
0.304	1.37584	1.05061	0.947631	1.03361
0.305	1.38274	1.05215	0.94769	1.03384
0.306	1.38968	1.05371	0.947755	1.03408
0.307	1.39666	1.05529	0.947826	1.03431
0.308	1.40368	1.05689	0.947903	1.03455
0.309	1.41074	1.0585	0.947987	1.03479
0.31	1.41784	1.06012	0.948078	1.03502
0.311	1.42498	1.06176	0.948175	1.03526
0.312	1.43215	1.06342	0.948278	1.0355
0.313	1.43936	1.0651	0.948388	1.03574
0.314	1.44661	1.06679	0.948505	1.03598
0.315	1.45389	1.06851	0.948629	1.03622
0.316	1.46121	1.07023	0.948759	1.03647
0.317	1.46856	1.07198	0.948896	1.03671
0.318	1.47595	1.07374	0.949041	1.03695
0.319	1.48338	1.07553	0.949192	1.0372
0.32	1.49084	1.07732	0.94935	1.03745
0.321	1.49833	1.07914	0.949515	1.03769
0.322	1.50586	1.08098	0.949688	1.03794
0.323	1.51342	1.08283	0.949867	1.03819
0.324	1.52101	1.08471	0.950054	1.03844
0.325	1.52863	1.0866	0.950248	1.0387
0.326	1.53629	1.08851	0.95045	1.03895
0.327	1.54397	1.09044	0.950659	1.03921
0.328	1.55169	1.09239	0.950875	1.03946
0.329	1.55944	1.09435	0.951099	1.03972
0.33	1.56722	1.09634	0.951331	1.03998
0.331	1.57502	1.09835	0.95157	1.04024
0.332	1.58286	1.10038	0.951817	1.0405
0.333	1.59072	1.10242	0.952072	1.04076
0.334	1.59861	1.10449	0.952334	1.04102
0.335	1.60653	1.10658	0.952605	1.04129
0.336	1.61448	1.10869	0.952883	1.04156
0.337	1.62245	1.11082	0.953169	1.04182
0.338	1.63044	1.11297	0.953464	1.04209
0.339	1.63847	1.11514	0.953766	1.04236
0.34	1.64651	1.11733	0.954077	1.04264
0.341	1.65458	1.11954	0.954396	1.04291
0.342	1.66268	1.12178	0.954723	1.04318
0.343	1.67079	1.12403	0.955058	1.04346
0.344	1.67893	1.12631	0.955402	1.04374
0.345	1.68709	1.12861	0.955754	1.04402
0.346	1.69527	1.13093	0.956115	1.0443
0.347	1.70348	1.13327	0.956484	1.04458
0.348	1.7117	1.13564	0.956862	1.04487
0.349	1.71994	1.13802	0.957249	1.04515
0.35	1.7282	1.14043	0.957644	1.04544
0.351	1.73648	1.14287	0.958048	1.04573
0.352	1.74478	1.14532	0.958461	1.04602
0.353	1.75309	1.1478	0.958883	1.04631
0.354	1.76142	1.1503	0.959314	1.04661
0.355	1.76976	1.15282	0.959754	1.0469
0.356	1.77813	1.15537	0.960203	1.0472
0.357	1.7865	1.15794	0.960661	1.0475
0.358	1.79489	1.16053	0.961128	1.0478
0.359	1.80329	1.16315	0.961604	1.0481
0.36	1.81171	1.16579	0.96209	1.0484
0.361	1.82014	1.16846	0.962585	1.04871
0.362	1.82858	1.17114	0.96309	1.04901
0.363	1.83703	1.17386	0.963604	1.04932
0.364	1.84549	1.17659	0.964127	1.04963
0.365	1.85396	1.17935	0.96466	1.04994
0.366	1.86244	1.18214	0.965203	1.05025
0.367	1.87093	1.18495	0.965755	1.05056
0.368	1.87943	1.18778	0.966318	1.05088
0.369	1.88793	1.19064	0.96689	1.05119
0.37	1.89644	1.19352	0.967472	1.05151
0.371	1.90496	1.19643	0.968063	1.05183
0.372	1.91348	1.19936	0.968665	1.05215
0.373	1.922	1.20232	0.969277	1.05247
0.374	1.93053	1.2053	0.969899	1.0528
0.375	1.93907	1.20831	0.970531	1.05312
0.376	1.9476	1.21134	0.971174	1.05345
0.377	1.95614	1.2144	0.971826	1.05377
0.378	1.96468	1.21748	0.972489	1.0541
0.379	1.97322	1.22059	0.973163	1.05443
0.38	1.98176	1.22372	0.973847	1.05476
0.381	1.9903	1.22688	0.974541	1.0551
0.382	1.99884	1.23006	0.975246	1.05543
0.383	2.00738	1.23327	0.975961	1.05576
0.384	2.01592	1.23651	0.976687	1.0561
0.385	2.02445	1.23977	0.977424	1.05644
0.386	2.03298	1.24305	0.978172	1.05677
0.387	2.0415	1.24637	0.97893	1.05711
0.388	2.05003	1.2497	0.9797	1.05745
0.389	2.05854	1.25306	0.98048	1.05779
0.39	2.06705	1.25645	0.981272	1.05813
0.391	2.07555	1.25987	0.982074	1.05848
0.392	2.08405	1.26331	0.982887	1.05882
0.393	2.09253	1.26677	0.983712	1.05916
0.394	2.10101	1.27026	0.984548	1.05951
0.395	2.10948	1.27378	0.985395	1.05985
0.396	2.11794	1.27732	0.986254	1.0602
0.397	2.12639	1.28089	0.987124	1.06054
0.398	2.13483	1.28448	0.988005	1.06089
0.399	2.14326	1.2881	0.988898	1.06124
0.4	2.15167	1.29174	0.989802	1.06159
0.401	2.16007	1.29541	0.990718	1.06194
0.402	2.16846	1.29911	0.991645	1.06229
0.403	2.17683	1.30283	0.992584	1.06264
0.404	2.18519	1.30658	0.993535	1.06299
0.405	2.19354	1.31035	0.994498	1.06334
0.406	2.20187	1.31415	0.995472	1.06369
0.407	2.21018	1.31797	0.996459	1.06404
0.408	2.21848	1.32182	0.997457	1.06439
0.409	2.22675	1.32569	0.998467	1.06474
0.41	2.23501	1.32959	0.999489	1.06509
0.411	2.24325	1.33351	1.00052	1.06544
0.412	2.25148	1.33746	1.00157	1.06579
0.413	2.25968	1.34144	1.00263	1.06614
0.414	2.26786	1.34544	1.0037	1.06649
0.415	2.27602	1.34946	1.00478	1.06684
0.416	2.28416	1.35351	1.00588	1.06719
0.417	2.29228	1.35758	1.00698	1.06754
0.418	2.30037	1.36168	1.0081	1.06789
0.419	2.30844	1.3658	1.00924	1.06824
0.42	2.31649	1.36995	1.01038	1.06859
0.421	2.32451	1.37412	1.01154	1.06893
0.422	2.33251	1.37832	1.01271	1.06928
0.423	2.34049	1.38254	1.01389	1.06963
0.424	2.34843	1.38678	1.01508	1.06997
0.425	2.35635	1.39105	1.01629	1.07032
0.426	2.36425	1.39534	1.01751	1.07066
0.427	2.37211	1.39966	1.01874	1.07101
0.428	2.37995	1.404	1.01999	1.07135
0.429	2.38776	1.40836	1.02124	1.07169
0.43	2.39554	1.41274	1.02251	1.07203
0.431	2.4033	1.41715	1.0238	1.07237
0.432	2.41102	1.42158	1.02509	1.07271
0.433	2.41871	1.42604	1.0264	1.07305
0.434	2.42637	1.43052	1.02772	1.07338
0.435	2.434	1.43502	1.02905	1.07372
0.436	2.4416	1.43954	1.0304	1.07405
0.437	2.44916	1.44409	1.03176	1.07438
0.438	2.45669	1.44865	1.03313	1.07471
0.439	2.46419	1.45324	1.03452	1.07504
0.44	2.47166	1.45786	1.03592	1.07537
0.441	2.47909	1.46249	1.03733	1.0757
0.442	2.48648	1.46714	1.03875	1.07602
0.443	2.49385	1.47182	1.04019	1.07634
0.444	2.50117	1.47652	1.04164	1.07666
0.445	2.50846	1.48123	1.0431	1.07698
0.446	2.51571	1.48597	1.04458	1.0773
0.447	2.52293	1.49073	1.04606	1.07762
0.448	2.53011	1.49551	1.04757	1.07793
0.449	2.53725	1.50031	1.04908	1.07824
0.45	2.54435	1.50514	1.05061	1.07855
0.451	2.55142	1.50998	1.05215	1.07886
0.452	2.55844	1.51484	1.0537	1.07916
0.453	2.56543	1.51972	1.05526	1.07947
0.454	2.57237	1.52462	1.05684	1.07977
0.455	2.57928	1.52953	1.05843	1.08006
0.456	2.58615	1.53447	1.06004	1.08036
0.457	2.59297	1.53943	1.06165	1.08065
0.458	2.59975	1.5444	1.06328	1.08095
0.459	2.60649	1.54939	1.06492	1.08124
0.46	2.61319	1.5544	1.06658	1.08152
0.461	2.61985	1.55943	1.06825	1.08181
0.462	2.62646	1.56448	1.06993	1.08209
0.463	2.63304	1.56954	1.07162	1.08237
0.464	2.63956	1.57462	1.07332	1.08264
0.465	2.64605	1.57972	1.07504	1.08292
0.466	2.65249	1.58483	1.07677	1.08319
0.467	2.65888	1.58996	1.07851	1.08346
0.468	2.66523	1.59511	1.08027	1.08372
0.469	2.67153	1.60027	1.08204	1.08399
0.47	2.67779	1.60545	1.08382	1.08425
0.471	2.68401	1.61064	1.08561	1.0845
0.472	2.69017	1.61585	1.08741	1.08476
0.473	2.69629	1.62107	1.08923	1.08501
0.474	2.70236	1.62631	1.09106	1.08526
0.475	2.70839	1.63156	1.0929	1.08551
0.476	2.71437	1.63683	1.09475	1.08575
0.477	2.7203	1.64211	1.09662	1.08599
0.478	2.72618	1.6474	1.09849	1.08623
0.479	2.73202	1.65271	1.10038	1.08646
0.48	2.7378	1.65803	1.10228	1.08669
0.481	2.74354	1.66336	1.10419	1.08692
0.482	2.74923	1.66871	1.10611	1.08714
0.483	2.75486	1.67407	1.10805	1.08737
0.484	2.76045	1.67944	1.11	1.08759
0.485	2.76599	1.68482	1.11195	1.0878
0.486	2.77148	1.69021	1.11392	1.08802
0.487	2.77691	1.69562	1.1159	1.08823
0.488	2.7823	1.70103	1.11789	1.08843
0.489	2.78764	1.70646	1.11989	1.08864
0.49	2.79292	1.71189	1.12191	1.08884
0.491	2.79815	1.71734	1.12393	1.08903
0.492	2.80333	1.72279	1.12597	1.08923
0.493	2.80846	1.72826	1.12801	1.08942
0.494	2.81354	1.73373	1.13007	1.08961
0.495	2.81856	1.73921	1.13213	1.08979
0.496	2.82353	1.7447	1.13421	1.08998
0.497	2.82845	1.7502	1.1363	1.09016
0.498	2.83332	1.75571	1.13839	1.09033
0.499	2.83813	1.76122	1.1405	1.0905
0.5	2.84288	1.76674	1.14262	1.09068
0.501	2.84759	1.77227	1.14475	1.09084
0.502	2.85224	1.77781	1.14688	1.09101
0.503	2.85683	1.78335	1.14903	1.09117
0.504	2.86138	1.7889	1.15119	1.09133
0.505	2.86586	1.79445	1.15335	1.09148
0.506	2.8703	1.80001	1.15553	1.09163
0.507	2.87467	1.80557	1.15771	1.09178
0.508	2.879	1.81114	1.1599	1.09193
0.509	2.88326	1.81671	1.1621	1.09207
0.51	2.88747	1.82228	1.16431	1.09221
0.511	2.89163	1.82786	1.16653	1.09235
0.512	2.89573	1.83345	1.16876	1.09249
0.513	2.89978	1.83903	1.171	1.09262
0.514	2.90376	1.84462	1.17324	1.09275
0.515	2.9077	1.85021	1.17549	1.09288
0.516	2.91157	1.85581	1.17775	1.093
0.517	2.91539	1.8614	1.18002	1.09312
0.518	2.91915	1.867	1.1823	1.09324
0.519	2.92286	1.87259	1.18458	1.09336
0.52	2.92651	1.87819	1.18687	1.09347
0.521	2.9301	1.88379	1.18917	1.09358
0.522	2.93364	1.88939	1.19148	1.09369
0.523	2.93711	1.89498	1.19379	1.0938
0.524	2.94053	1.90058	1.19611	1.0939
0.525	2.9439	1.90618	1.19844	1.09401
0.526	2.9472	1.91177	1.20077	1.09411
0.527	2.95045	1.91736	1.20311	1.0942
0.528	2.95364	1.92295	1.20545	1.0943
0.529	2.95677	1.92854	1.20781	1.09439
0.53	2.95984	1.93413	1.21017	1.09448
0.531	2.96286	1.93971	1.21253	1.09457
0.532	2.96582	1.94529	1.2149	1.09466
0.533	2.96872	1.95086	1.21727	1.09475
0.534	2.97156	1.95643	1.21966	1.09483
0.535	2.97434	1.962	1.22204	1.09491
0.536	2.97706	1.96756	1.22443	1.09499
0.537	2.97973	1.97311	1.22683	1.09507
0.538	2.98234	1.97866	1.22923	1.09514
0.539	2.98489	1.98421	1.23164	1.09522
0.54	2.98737	1.98974	1.23405	1.09529
0.541	2.98981	1.99527	1.23646	1.09536
0.542	2.99218	2.0008	1.23888	1.09543
0.543	2.99449	2.00631	1.24131	1.0955
0.544	2.99675	2.01182	1.24374	1.09557
0.545	2.99894	2.01732	1.24617	1.09563
0.546	3.00108	2.02281	1.2486	1.0957
0.547	3.00316	2.02829	1.25104	1.09576
0.548	3.00518	2.03377	1.25348	1.09582
0.549	3.00713	2.03923	1.25593	1.09588
0.55	3.00904	2.04468	1.25838	1.09594
0.551	3.01088	2.05013	1.26083	1.096
0.552	3.01266	2.05556	1.26328	1.09606
0.553	3.01438	2.06098	1.26574	1.09612
0.554	3.01605	2.06639	1.2682	1.09617
0.555	3.01765	2.07179	1.27066	1.09623
0.556	3.0192	2.07717	1.27313	1.09628
0.557	3.02069	2.08255	1.27559	1.09634
0.558	3.02212	2.08791	1.27806	1.09639
0.559	3.02349	2.09325	1.28053	1.09644
0.56	3.0248	2.09859	1.28301	1.0965
0.561	3.02605	2.10391	1.28548	1.09655
0.562	3.02724	2.10921	1.28795	1.0966
0.563	3.02838	2.1145	1.29043	1.09665
0.564	3.02945	2.11978	1.29291	1.0967
0.565	3.03047	2.12504	1.29539	1.09675
0.566	3.03142	2.13028	1.29787	1.0968
0.567	3.03232	2.13551	1.30035	1.09685
0.568	3.03316	2.14072	1.30283	1.0969
0.569	3.03394	2.14592	1.30531	1.09695
0.57	3.03467	2.15109	1.30779	1.097
0.571	3.03533	2.15626	1.31027	1.09705
0.572	3.03594	2.1614	1.31275	1.09711
0.573	3.03649	2.16652	1.31524	1.09716
0.574	3.03698	2.17163	1.31772	1.09721
0.575	3.03741	2.17672	1.3202	1.09726
0.576	3.03778	2.18178	1.32268	1.09731
0.577	3.0381	2.18683	1.32516	1.09736
0.578	3.03835	2.19186	1.32764	1.09741
0.579	3.03855	2.19687	1.33012	1.09747
0.58	3.0387	2.20186	1.3326	1.09752
0.581	3.03878	2.20682	1.33508	1.09757
0.582	3.03881	2.21177	1.33756	1.09763
0.583	3.03878	2.2167	1.34003	1.09768
0.584	3.03869	2.2216	1.34251	1.09774
0.585	3.03854	2.22648	1.34498	1.09779
0.586	3.03834	2.23134	1.34745	1.09785
0.587	3.03808	2.23617	1.34992	1.09791
0.588	3.03777	2.24098	1.35239	1.09797
0.589	3.03739	2.24577	1.35486	1.09802
0.59	3.03696	2.25054	1.35733	1.09808
0.591	3.03648	2.25528	1.35979	1.09815
0.592	3.03594	2.26	1.36225	1.09821
0.593	3.03534	2.26469	1.36471	1.09827
0.594	3.03469	2.26936	1.36717	1.09833
0.595	3.03398	2.274	1.36962	1.0984
0.596	3.03321	2.27861	1.37208	1.09846
0.597	3.03239	2.28321	1.37453	1.09853
0.598	3.03151	2.28777	1.37697	1.0986
0.599	3.03058	2.29231	1.37942	1.09867
0.6	3.02959	2.29682	1.38186	1.09874
0.601	3.02855	2.30131	1.3843	1.09881
0.602	3.02746	2.30576	1.38674	1.09888
0.603	3.02631	2.31019	1.38918	1.09895
0.604	3.0251	2.3146	1.39161	1.09903
0.605	3.02384	2.31897	1.39404	1.0991
0.606	3.02253	2.32332	1.39646	1.09918
0.607	3.02116	2.32764	1.39889	1.09926
0.608	3.01974	2.33193	1.40131	1.09933
0.609	3.01827	2.33619	1.40372	1.09941
0.61	3.01674	2.34042	1.40614	1.0995
0.611	3.01516	2.34462	1.40855	1.09958
0.612	3.01353	2.34879	1.41095	1.09966
0.613	3.01184	2.35294	1.41336	1.09975
0.614	3.0101	2.35705	1.41576	1.09983
0.615	3.00831	2.36113	1.41816	1.09992
0.616	3.00647	2.36518	1.42055	1.10001
0.617	3.00458	2.3692	1.42294	1.1001
0.618	3.00263	2.37319	1.42533	1.10019
0.619	3.00064	2.37715	1.42771	1.10028
0.62	2.99859	2.38108	1.43009	1.10037
0.621	2.99649	2.38497	1.43247	1.10046
0.622	2.99434	2.38884	1.43484	1.10056
0.623	2.99214	2.39267	1.43721	1.10065
0.624	2.98989	2.39647	1.43958	1.10075
0.625	2.98759	2.40024	1.44194	1.10085
0.626	2.98524	2.40397	1.4443	1.10095
0.627	2.98284	2.40767	1.44666	1.10105
0.628	2.9804	2.41134	1.44901	1.10115
0.629	2.9779	2.41498	1.45136	1.10125
0.63	2.97535	2.41858	1.4537	1.10135
0.631	2.97276	2.42216	1.45604	1.10146
0.632	2.97012	2.42569	1.45838	1.10156
0.633	2.96743	2.4292	1.46071	1.10167
0.634	2.96469	2.43267	1.46304	1.10177
0.635	2.96191	2.4361	1.46537	1.10188
0.636	2.95907	2.4395	1.46769	1.10199
0.637	2.95619	2.44287	1.47001	1.10209
0.638	2.95327	2.4462	1.47233	1.1022
0.639	2.9503	2.4495	1.47464	1.10231
0.64	2.94728	2.45277	1.47695	1.10242
0.641	2.94421	2.456	1.47925	1.10253
0.642	2.9411	2.4592	1.48156	1.10264
0.643	2.93795	2.46236	1.48386	1.10275
0.644	2.93475	2.46548	1.48615	1.10287
0.645	2.9315	2.46857	1.48844	1.10298
0.646	2.92822	2.47163	1.49073	1.10309
0.647	2.92488	2.47465	1.49302	1.1032
0.648	2.92151	2.47764	1.4953	1.10332
0.649	2.91808	2.48059	1.49758	1.10343
0.65	2.91462	2.48351	1.49985	1.10354
0.651	2.91111	2.48639	1.50212	1.10365
0.652	2.90756	2.48923	1.50439	1.10377
0.653	2.90397	2.49204	1.50666	1.10388
0.654	2.90034	2.49482	1.50892	1.10399
0.655	2.89666	2.49755	1.51118	1.1041
0.656	2.89294	2.50026	1.51344	1.10422
0.657	2.88918	2.50293	1.51569	1.10433
0.658	2.88538	2.50556	1.51794	1.10444
0.659	2.88154	2.50816	1.52019	1.10455
0.66	2.87766	2.51072	1.52244	1.10466
0.661	2.87374	2.51324	1.52468	1.10477
0.662	2.86978	2.51573	1.52692	1.10488
0.663	2.86578	2.51819	1.52916	1.10499
0.664	2.86174	2.5206	1.53139	1.1051
0.665	2.85766	2.52299	1.53362	1.10521
0.666	2.85355	2.52533	1.53585	1.10531
0.667	2.84939	2.52765	1.53808	1.10542
0.668	2.8452	2.52992	1.54031	1.10553
0.669	2.84097	2.53216	1.54253	1.10563
0.67	2.8367	2.53437	1.54475	1.10573
0.671	2.83239	2.53654	1.54697	1.10583
0.672	2.82805	2.53867	1.54918	1.10594
0.673	2.82367	2.54077	1.5514	1.10604
0.674	2.81926	2.54283	1.55361	1.10613
0.675	2.8148	2.54486	1.55582	1.10623
0.676	2.81032	2.54685	1.55803	1.10633
0.677	2.8058	2.54881	1.56023	1.10642
0.678	2.80124	2.55073	1.56244	1.10651
0.679	2.79665	2.55262	1.56464	1.1066
0.68	2.79202	2.55447	1.56684	1.10669
0.681	2.78737	2.55628	1.56904	1.10678
0.682	2.78267	2.55807	1.57124	1.10687
0.683	2.77795	2.55981	1.57344	1.10695
0.684	2.77319	2.56152	1.57563	1.10703
0.685	2.7684	2.5632	1.57783	1.10711
0.686	2.76357	2.56484	1.58002	1.10719
0.687	2.75871	2.56645	1.58221	1.10727
0.688	2.75383	2.56802	1.5844	1.10734
0.689	2.74891	2.56956	1.58659	1.10741
0.69	2.74396	2.57106	1.58878	1.10748
0.691	2.73897	2.57253	1.59097	1.10755
0.692	2.73396	2.57397	1.59315	1.10761
0.693	2.72892	2.57537	1.59534	1.10768
0.694	2.72385	2.57673	1.59753	1.10774
0.695	2.71874	2.57807	1.59971	1.10779
0.696	2.71361	2.57936	1.60189	1.10785
0.697	2.70845	2.58063	1.60408	1.1079
0.698	2.70326	2.58186	1.60626	1.10795
0.699	2.69805	2.58306	1.60844	1.108
0.7	2.6928	2.58422	1.61062	1.10804
0.701	2.68753	2.58535	1.61281	1.10809
0.702	2.68223	2.58645	1.61499	1.10812
0.703	2.6769	2.58752	1.61717	1.10816
0.704	2.67155	2.58855	1.61935	1.10819
0.705	2.66616	2.58955	1.62153	1.10822
0.706	2.66076	2.59051	1.62371	1.10825
0.707	2.65532	2.59145	1.62589	1.10828
0.708	2.64987	2.59235	1.62807	1.1083
0.709	2.64438	2.59322	1.63025	1.10832
0.71	2.63887	2.59405	1.63244	1.10833
0.711	2.63334	2.59486	1.63462	1.10834
0.712	2.62778	2.59563	1.6368	1.10835
0.713	2.6222	2.59637	1.63898	1.10836
0.714	2.6166	2.59707	1.64116	1.10836
0.715	2.61097	2.59775	1.64335	1.10836
0.716	2.60532	2.59839	1.64553	1.10835
0.717	2.59965	2.59901	1.64771	1.10835
0.718	2.59395	2.59959	1.6499	1.10833
0.719	2.58823	2.60014	1.65208	1.10832
0.72	2.58249	2.60066	1.65427	1.1083
0.721	2.57673	2.60115	1.65646	1.10828
0.722	2.57095	2.60161	1.65864	1.10826
0.723	2.56515	2.60203	1.66083	1.10823
0.724	2.55932	2.60243	1.66302	1.1082
0.725	2.55348	2.60279	1.66521	1.10816
0.726	2.54761	2.60313	1.6674	1.10812
0.727	2.54173	2.60344	1.66959	1.10808
0.728	2.53583	2.60371	1.67178	1.10804
0.729	2.52991	2.60396	1.67397	1.10799
0.73	2.52397	2.60417	1.67617	1.10794
0.731	2.51801	2.60436	1.67836	1.10788
0.732	2.51203	2.60451	1.68056	1.10782
0.733	2.50604	2.60464	1.68276	1.10776
0.734	2.50003	2.60474	1.68495	1.10769
0.735	2.494	2.60481	1.68715	1.10762
0.736	2.48795	2.60484	1.68935	1.10755
0.737	2.48189	2.60485	1.69155	1.10747
0.738	2.47581	2.60484	1.69376	1.10739
0.739	2.46972	2.60479	1.69596	1.10731
0.74	2.46361	2.60471	1.69816	1.10722
0.741	2.45749	2.60461	1.70037	1.10713
0.742	2.45135	2.60447	1.70257	1.10703
0.743	2.44519	2.60431	1.70478	1.10694
0.744	2.43902	2.60412	1.70699	1.10683
0.745	2.43284	2.60391	1.7092	1.10673
0.746	2.42665	2.60366	1.71141	1.10662
0.747	2.42044	2.60339	1.71362	1.10651
0.748	2.41422	2.60309	1.71584	1.1064
0.749	2.40798	2.60276	1.71805	1.10628
0.75	2.40173	2.6024	1.72027	1.10616
0.751	2.39547	2.60202	1.72248	1.10603
0.752	2.3892	2.60161	1.7247	1.1059
0.753	2.38292	2.60117	1.72692	1.10577
0.754	2.37663	2.60071	1.72914	1.10564
0.755	2.37032	2.60021	1.73136	1.1055
0.756	2.36401	2.5997	1.73358	1.10536
0.757	2.35768	2.59915	1.7358	1.10522
0.758	2.35135	2.59858	1.73802	1.10507
0.759	2.345	2.59798	1.74025	1.10492
0.76	2.33865	2.59736	1.74247	1.10477
0.761	2.33228	2.59671	1.74469	1.10461
0.762	2.32591	2.59603	1.74692	1.10446
0.763	2.31953	2.59533	1.74915	1.10429
0.764	2.31314	2.5946	1.75137	1.10413
0.765	2.30674	2.59384	1.7536	1.10396
0.766	2.30034	2.59306	1.75583	1.1038
0.767	2.29393	2.59225	1.75806	1.10362
0.768	2.28751	2.59142	1.76029	1.10345
0.769	2.28109	2.59056	1.76252	1.10327
0.77	2.27466	2.58968	1.76475	1.10309
0.771	2.26822	2.58877	1.76698	1.10291
0.772	2.26178	2.58784	1.76921	1.10273
0.773	2.25533	2.58688	1.77144	1.10254
0.774	2.24887	2.58589	1.77367	1.10235
0.775	2.24242	2.58488	1.7759	1.10216
0.776	2.23595	2.58385	1.77813	1.10197
0.777	2.22949	2.58279	1.78036	1.10177
0.778	2.22302	2.58171	1.78259	1.10157
0.779	2.21654	2.5806	1.78482	1.10137
0.78	2.21007	2.57946	1.78705	1.10117
0.781	2.20359	2.57831	1.78928	1.10097
0.782	2.1971	2.57712	1.79151	1.10076
0.783	2.19062	2.57592	1.79374	1.10056
0.784	2.18413	2.57468	1.79596	1.10035
0.785	2.17764	2.57343	1.79819	1.10014
0.786	2.17115	2.57215	1.80042	1.09993
0.787	2.16466	2.57084	1.80264	1.09971
0.788	2.15816	2.56952	1.80486	1.0995
0.789	2.15167	2.56816	1.80709	1.09928
0.79	2.14518	2.56679	1.80931	1.09907
0.791	2.13868	2.56539	1.81153	1.09885
0.792	2.13219	2.56396	1.81375	1.09863
0.793	2.1257	2.56252	1.81596	1.09841
0.794	2.1192	2.56104	1.81818	1.09819
0.795	2.11271	2.55955	1.82039	1.09796
0.796	2.10622	2.55803	1.82261	1.09774
0.797	2.09973	2.55649	1.82482	1.09751
0.798	2.09325	2.55492	1.82702	1.09729
0.799	2.08676	2.55333	1.82923	1.09706
0.8	2.08028	2.55172	1.83143	1.09684
0.801	2.0738	2.55009	1.83363	1.09661
0.802	2.06733	2.54843	1.83583	1.09638
0.803	2.06086	2.54675	1.83803	1.09615
0.804	2.05439	2.54504	1.84022	1.09592
0.805	2.04792	2.54331	1.84241	1.09569
0.806	2.04146	2.54156	1.8446	1.09546
0.807	2.03501	2.53979	1.84679	1.09524
0.808	2.02856	2.53799	1.84897	1.09501
0.809	2.02211	2.53617	1.85114	1.09478
0.81	2.01567	2.53433	1.85332	1.09455
0.811	2.00923	2.53246	1.85549	1.09432
0.812	2.00281	2.53058	1.85766	1.09409
0.813	1.99638	2.52867	1.85982	1.09386
0.814	1.98997	2.52673	1.86198	1.09363
0.815	1.98356	2.52478	1.86413	1.0934
0.816	1.97715	2.5228	1.86629	1.09317
0.817	1.97076	2.5208	1.86843	1.09294
0.818	1.96437	2.51878	1.87057	1.09272
0.819	1.95799	2.51673	1.87271	1.09249
0.82	1.95161	2.51466	1.87484	1.09226
0.821	1.94525	2.51257	1.87697	1.09204
0.822	1.93889	2.51046	1.87909	1.09181
0.823	1.93254	2.50833	1.88121	1.09159
0.824	1.92621	2.50617	1.88332	1.09137
0.825	1.91988	2.504	1.88543	1.09114
0.826	1.91356	2.5018	1.88753	1.09092
0.827	1.90725	2.49957	1.88963	1.0907
0.828	1.90095	2.49733	1.89172	1.09048
0.829	1.89465	2.49507	1.8938	1.09026
0.83	1.88838	2.49278	1.89588	1.09005
0.831	1.88211	2.49047	1.89795	1.08983
0.832	1.87585	2.48814	1.90001	1.08962
0.833	1.8696	2.48579	1.90207	1.0894
0.834	1.86336	2.48342	1.90412	1.08919
0.835	1.85714	2.48102	1.90617	1.08898
0.836	1.85093	2.47861	1.9082	1.08877
0.837	1.84473	2.47617	1.91023	1.08857
0.838	1.83854	2.47371	1.91226	1.08836
0.839	1.83236	2.47123	1.91427	1.08815
0.84	1.8262	2.46873	1.91628	1.08795
0.841	1.82005	2.46621	1.91828	1.08775
0.842	1.81391	2.46366	1.92027	1.08755
0.843	1.80779	2.4611	1.92226	1.08735
0.844	1.80168	2.45851	1.92423	1.08716
0.845	1.79559	2.45591	1.9262	1.08696
0.846	1.7895	2.45328	1.92816	1.08677
0.847	1.78343	2.45063	1.93011	1.08658
0.848	1.77738	2.44797	1.93205	1.08639
0.849	1.77134	2.44528	1.93399	1.08621
0.85	1.76532	2.44257	1.93591	1.08602
0.851	1.75931	2.43984	1.93782	1.08584
0.852	1.75332	2.43709	1.93973	1.08566
0.853	1.74734	2.43432	1.94163	1.08548
0.854	1.74137	2.43152	1.94351	1.0853
0.855	1.73543	2.42871	1.94539	1.08513
0.856	1.72949	2.42588	1.94726	1.08496
0.857	1.72358	2.42303	1.94912	1.08479
0.858	1.71768	2.42016	1.95096	1.08462
0.859	1.7118	2.41727	1.9528	1.08445
0.86	1.70593	2.41435	1.95463	1.08429
0.861	1.70008	2.41142	1.95645	1.08413
0.862	1.69425	2.40847	1.95825	1.08397
0.863	1.68844	2.4055	1.96005	1.08381
0.864	1.68264	2.40251	1.96183	1.08366
0.865	1.67686	2.3995	1.96361	1.08351
0.866	1.6711	2.39647	1.96537	1.08336
0.867	1.66535	2.39342	1.96712	1.08321
0.868	1.65963	2.39035	1.96886	1.08306
0.869	1.65392	2.38726	1.97059	1.08292
0.87	1.64823	2.38415	1.97231	1.08278
0.871	1.64256	2.38103	1.97401	1.08264
0.872	1.6369	2.37788	1.97571	1.0825
0.873	1.63127	2.37472	1.97739	1.08237
0.874	1.62565	2.37153	1.97906	1.08224
0.875	1.62006	2.36833	1.98072	1.08211
0.876	1.61448	2.36511	1.98236	1.08198
0.877	1.60892	2.36187	1.984	1.08186
0.878	1.60338	2.35861	1.98562	1.08173
0.879	1.59786	2.35533	1.98722	1.08161
0.88	1.59236	2.35204	1.98882	1.0815
0.881	1.58688	2.34872	1.9904	1.08138
0.882	1.58142	2.34539	1.99197	1.08127
0.883	1.57599	2.34204	1.99353	1.08116
0.884	1.57057	2.33867	1.99508	1.08105
0.885	1.56517	2.33529	1.99661	1.08094
0.886	1.55979	2.33188	1.99813	1.08083
0.887	1.55443	2.32846	1.99963	1.08073
0.888	1.54909	2.32502	2.00112	1.08063
0.889	1.54378	2.32156	2.0026	1.08053
0.89	1.53848	2.31809	2.00406	1.08044
0.891	1.53321	2.3146	2.00552	1.08034
0.892	1.52795	2.31109	2.00695	1.08025
0.893	1.52272	2.30756	2.00838	1.08016
0.894	1.51751	2.30401	2.00979	1.08007
0.895	1.51232	2.30045	2.01118	1.07999
0.896	1.50715	2.29687	2.01256	1.0799
0.897	1.50201	2.29328	2.01393	1.07982
0.898	1.49688	2.28967	2.01529	1.07974
0.899	1.49178	2.28604	2.01663	1.07967
0.9	1.4867	2.28239	2.01795	1.07959
0.901	1.48164	2.27873	2.01926	1.07952
0.902	1.4766	2.27505	2.02056	1.07944
0.903	1.47159	2.27136	2.02184	1.07937
0.904	1.4666	2.26765	2.02311	1.0793
0.905	1.46163	2.26392	2.02436	1.07924
0.906	1.45668	2.26018	2.0256	1.07917
0.907	1.45176	2.25642	2.02683	1.07911
0.908	1.44685	2.25264	2.02804	1.07905
0.909	1.44197	2.24885	2.02923	1.07899
0.91	1.43712	2.24505	2.03041	1.07893
0.911	1.43228	2.24123	2.03158	1.07887
0.912	1.42747	2.23739	2.03273	1.07882
0.913	1.42269	2.23354	2.03387	1.07876
0.914	1.41792	2.22967	2.03499	1.07871
0.915	1.41318	2.22579	2.0361	1.07866
0.916	1.40846	2.22189	2.03719	1.07861
0.917	1.40377	2.21798	2.03827	1.07856
0.918	1.39909	2.21405	2.03933	1.07851
0.919	1.39445	2.21011	2.04038	1.07847
0.92	1.38982	2.20616	2.04141	1.07842
0.921	1.38522	2.20219	2.04243	1.07838
0.922	1.38064	2.1982	2.04343	1.07834
0.923	1.37609	2.1942	2.04442	1.0783
0.924	1.37156	2.19019	2.04539	1.07826
0.925	1.36705	2.18617	2.04635	1.07822
0.926	1.36257	2.18213	2.04729	1.07818
0.927	1.35811	2.17807	2.04822	1.07814
0.928	1.35368	2.17401	2.04913	1.07811
0.929	1.34926	2.16993	2.05003	1.07807
0.93	1.34488	2.16583	2.05091	1.07804
0.931	1.34052	2.16172	2.05178	1.07801
0.932	1.33618	2.1576	2.05263	1.07797
0.933	1.33186	2.15347	2.05347	1.07794
0.934	1.32758	2.14933	2.0543	1.07791
0.935	1.32331	2.14517	2.05511	1.07788
0.936	1.31907	2.141	2.0559	1.07785
0.937	1.31485	2.13681	2.05668	1.07782
0.938	1.31066	2.13262	2.05744	1.07779
0.939	1.3065	2.12841	2.05819	1.07777
0.94	1.30235	2.12419	2.05893	1.07774
0.941	1.29824	2.11996	2.05965	1.07771
0.942	1.29414	2.11571	2.06036	1.07768
0.943	1.29008	2.11146	2.06105	1.07766
0.944	1.28603	2.10719	2.06173	1.07763
0.945	1.28202	2.10291	2.06239	1.07761
0.946	1.27802	2.09863	2.06304	1.07758
0.947	1.27406	2.09433	2.06367	1.07756
0.948	1.27011	2.09001	2.06429	1.07753
0.949	1.2662	2.08569	2.06489	1.07751
0.95	1.2623	2.08136	2.06549	1.07748
0.951	1.25844	2.07701	2.06606	1.07746
0.952	1.25459	2.07266	2.06662	1.07743
0.953	1.25078	2.0683	2.06717	1.07741
0.954	1.24699	2.06392	2.06771	1.07738
0.955	1.24322	2.05954	2.06823	1.07736
0.956	1.23948	2.05514	2.06873	1.07733
0.957	1.23577	2.05074	2.06923	1.07731
0.958	1.23208	2.04632	2.06971	1.07728
0.959	1.22842	2.0419	2.07017	1.07726
0.96	1.22478	2.03747	2.07062	1.07723
0.961	1.22117	2.03302	2.07106	1.07721
0.962	1.21758	2.02857	2.07148	1.07718
0.963	1.21402	2.02411	2.0719	1.07716
0.964	1.21049	2.01964	2.07229	1.07713
0.965	1.20698	2.01517	2.07268	1.0771
0.966	1.2035	2.01068	2.07305	1.07708
0.967	1.20004	2.00619	2.07341	1.07705
0.968	1.19661	2.00168	2.07375	1.07702
0.969	1.19321	1.99717	2.07408	1.07699
0.97	1.18983	1.99265	2.0744	1.07696
0.971	1.18648	1.98813	2.07471	1.07693
0.972	1.18315	1.98359	2.075	1.0769
0.973	1.17985	1.97905	2.07528	1.07687
0.974	1.17658	1.9745	2.07555	1.07684
0.975	1.17334	1.96995	2.07581	1.07681
0.976	1.17012	1.96538	2.07605	1.07678
0.977	1.16692	1.96081	2.07628	1.07675
0.978	1.16376	1.95624	2.0765	1.07671
0.979	1.16062	1.95165	2.0767	1.07668
0.98	1.1575	1.94707	2.0769	1.07664
0.981	1.15442	1.94247	2.07708	1.07661
0.982	1.15136	1.93787	2.07725	1.07657
0.983	1.14833	1.93326	2.07741	1.07654
0.984	1.14532	1.92864	2.07756	1.0765
0.985	1.14234	1.92403	2.07769	1.07646
0.986	1.13939	1.9194	2.07782	1.07642
0.987	1.13646	1.91477	2.07793	1.07638
0.988	1.13357	1.91013	2.07803	1.07634
0.989	1.1307	1.90549	2.07812	1.0763
0.99	1.12785	1.90085	2.0782	1.07626
0.991	1.12504	1.8962	2.07826	1.07622
0.992	1.12225	1.89154	2.07832	1.07617
0.993	1.11948	1.88688	2.07836	1.07613
0.994	1.11675	1.88222	2.0784	1.07608
0.995	1.11404	1.87755	2.07842	1.07604
0.996	1.11136	1.87288	2.07843	1.07599
0.997	1.10871	1.8682	2.07844	1.07595
0.998	1.10608	1.86352	2.07843	1.0759
0.999	1.10349	1.85884	2.07841	1.07585
1	1.10092	1.85415	2.07838	1.0758
1.001	1.09837	1.84946	2.07834	1.07575
1.002	1.09586	1.84477	2.07829	1.0757
1.003	1.09337	1.84008	2.07823	1.07564
1.004	1.09091	1.83538	2.07816	1.07559
1.005	1.08848	1.83068	2.07808	1.07554
1.006	1.08608	1.82597	2.07799	1.07548
1.007	1.0837	1.82127	2.07789	1.07543
1.008	1.08135	1.81656	2.07778	1.07537
1.009	1.07903	1.81185	2.07766	1.07532
1.01	1.07674	1.80714	2.07753	1.07526
1.011	1.07447	1.80243	2.07739	1.0752
1.012	1.07224	1.79771	2.07724	1.07514
1.013	1.07003	1.793	2.07709	1.07508
1.014	1.06785	1.78828	2.07692	1.07502
1.015	1.06569	1.78357	2.07674	1.07496
1.016	1.06357	1.77885	2.07656	1.0749
1.017	1.06147	1.77413	2.07637	1.07484
1.018	1.0594	1.76941	2.07616	1.07478
1.019	1.05736	1.76469	2.07595	1.07471
1.02	1.05535	1.75997	2.07573	1.07465
1.021	1.05337	1.75525	2.0755	1.07458
1.022	1.05141	1.75053	2.07526	1.07452
1.023	1.04948	1.74581	2.07501	1.07445
1.024	1.04758	1.74109	2.07475	1.07439
1.025	1.04571	1.73637	2.07449	1.07432
1.026	1.04387	1.73166	2.07422	1.07425
1.027	1.04205	1.72694	2.07393	1.07419
1.028	1.04026	1.72223	2.07364	1.07412
1.029	1.03851	1.71751	2.07334	1.07405
1.03	1.03678	1.7128	2.07303	1.07398
1.031	1.03507	1.70809	2.07272	1.07391
1.032	1.0334	1.70338	2.07239	1.07384
1.033	1.03175	1.69867	2.07206	1.07377
1.034	1.03013	1.69397	2.07172	1.0737
1.035	1.02855	1.68927	2.07137	1.07363
1.036	1.02698	1.68456	2.07101	1.07356
1.037	1.02545	1.67987	2.07064	1.07349
1.038	1.02395	1.67517	2.07027	1.07342
1.039	1.02247	1.67048	2.06989	1.07335
1.04	1.02102	1.66579	2.0695	1.07328
1.041	1.0196	1.6611	2.0691	1.07321
1.042	1.01821	1.65642	2.06869	1.07314
1.043	1.01684	1.65174	2.06827	1.07307
1.044	1.01551	1.64707	2.06785	1.07299
1.045	1.0142	1.6424	2.06742	1.07292
1.046	1.01292	1.63773	2.06698	1.07285
1.047	1.01167	1.63307	2.06653	1.07278
1.048	1.01044	1.62841	2.06607	1.07271
1.049	1.00924	1.62375	2.06561	1.07264
1.05	1.00808	1.6191	2.06514	1.07257
1.051	1.00693	1.61446	2.06466	1.0725
1.052	1.00582	1.60982	2.06417	1.07243
1.053	1.00474	1.60518	2.06367	1.07236
1.054	1.00368	1.60055	2.06317	1.0723
1.055	1.00265	1.59593	2.06265	1.07223
1.056	1.00164	1.59131	2.06213	1.07216
1.057	1.00067	1.58669	2.0616	1.07209
1.058	0.99972	1.58209	2.06107	1.07203
1.059	0.9988	1.57749	2.06052	1.07196
1.06	0.997906	1.57289	2.05997	1.0719
1.061	0.99704	1.5683	2.0594	1.07183
1.062	0.996201	1.56372	2.05883	1.07177
1.063	0.995389	1.55914	2.05825	1.0717
1.064	0.994604	1.55457	2.05767	1.07164
1.065	0.993846	1.55001	2.05707	1.07158
1.066	0.993115	1.54546	2.05647	1.07152
1.067	0.99241	1.54091	2.05585	1.07146
1.068	0.991732	1.53637	2.05523	1.0714
1.069	0.991081	1.53184	2.0546	1.07134
1.07	0.990456	1.52731	2.05396	1.07129
1.071	0.989857	1.52279	2.05331	1.07123
1.072	0.989285	1.51828	2.05266	1.07118
1.073	0.988739	1.51378	2.05199	1.07112
1.074	0.988218	1.50929	2.05132	1.07107
1.075	0.987724	1.5048	2.05064	1.07102
1.076	0.987256	1.50033	2.04994	1.07097
1.077	0.986813	1.49586	2.04924	1.07092
1.078	0.986396	1.4914	2.04853	1.07088
1.079	0.986004	1.48695	2.04781	1.07083
1.08	0.985638	1.48251	2.04708	1.07079
1.081	0.985297	1.47808	2.04634	1.07075
1.082	0.98498	1.47366	2.0456	1.0707
1.083	0.984689	1.46924	2.04484	1.07067
1.084	0.984423	1.46484	2.04407	1.07063
1.085	0.984181	1.46045	2.0433	1.07059
1.086	0.983964	1.45607	2.04251	1.07056
1.087	0.983771	1.45169	2.04172	1.07053
1.088	0.983602	1.44733	2.04091	1.07049
1.089	0.983458	1.44298	2.04009	1.07047
1.09	0.983337	1.43864	2.03927	1.07044
1.091	0.98324	1.4343	2.03843	1.07041
1.092	0.983167	1.42998	2.03759	1.07039
1.093	0.983117	1.42567	2.03673	1.07037
1.094	0.98309	1.42138	2.03586	1.07035
1.095	0.983086	1.41709	2.03499	1.07033
1.096	0.983106	1.41281	2.0341	1.07032
1.097	0.983148	1.40855	2.0332	1.07031
1.098	0.983212	1.4043	2.03229	1.0703
1.099	0.983299	1.40006	2.03137	1.07029
1.1	0.983408	1.39583	2.03044	1.07028
1.101	0.98354	1.39161	2.0295	1.07028
1.102	0.983693	1.3874	2.02855	1.07028
1.103	0.983867	1.38321	2.02759	1.07028
1.104	0.984063	1.37903	2.02661	1.07028
1.105	0.98428	1.37486	2.02562	1.07029
1.106	0.984518	1.37071	2.02463	1.07029
1.107	0.984777	1.36657	2.02362	1.0703
1.108	0.985057	1.36244	2.0226	1.07032
1.109	0.985357	1.35832	2.02156	1.07033
1.11	0.985677	1.35422	2.02052	1.07035
1.111	0.986017	1.35013	2.01946	1.07037
1.112	0.986377	1.34605	2.0184	1.07039
1.113	0.986757	1.34199	2.01732	1.07042
1.114	0.987156	1.33794	2.01622	1.07045
1.115	0.987573	1.33391	2.01512	1.07048
1.116	0.98801	1.32989	2.014	1.07051
1.117	0.988465	1.32588	2.01287	1.07055
1.118	0.988939	1.32189	2.01173	1.07059
1.119	0.989431	1.31791	2.01058	1.07063
1.12	0.989941	1.31394	2.00941	1.07068
1.121	0.990468	1.30999	2.00823	1.07073
1.122	0.991013	1.30606	2.00704	1.07078
1.123	0.991575	1.30214	2.00583	1.07083
1.124	0.992154	1.29823	2.00461	1.07089
1.125	0.99275	1.29434	2.00338	1.07095
1.126	0.993362	1.29047	2.00214	1.07101
1.127	0.993991	1.28661	2.00088	1.07108
1.128	0.994635	1.28276	1.99961	1.07115
1.129	0.995296	1.27894	1.99832	1.07122
1.13	0.995971	1.27512	1.99702	1.07129
1.131	0.996662	1.27133	1.99571	1.07137
1.132	0.997367	1.26755	1.99439	1.07145
1.133	0.998088	1.26378	1.99305	1.07153
1.134	0.998822	1.26003	1.9917	1.07162
1.135	0.999571	1.2563	1.99033	1.07171
1.136	1.00033	1.25258	1.98895	1.0718
1.137	1.00111	1.24888	1.98756	1.0719
1.138	1.0019	1.2452	1.98615	1.072
1.139	1.0027	1.24153	1.98473	1.0721
1.14	1.00352	1.23788	1.98329	1.0722
1.141	1.00435	1.23425	1.98184	1.07231
1.142	1.00519	1.23063	1.98038	1.07242
1.143	1.00604	1.22703	1.9789	1.07254
1.144	1.0069	1.22345	1.97741	1.07266
1.145	1.00778	1.21989	1.9759	1.07278
1.146	1.00866	1.21634	1.97438	1.0729
1.147	1.00956	1.21281	1.97285	1.07303
1.148	1.01047	1.2093	1.9713	1.07316
1.149	1.01139	1.20581	1.96973	1.07329
1.15	1.01231	1.20233	1.96816	1.07343
1.151	1.01325	1.19888	1.96656	1.07357
1.152	1.0142	1.19544	1.96496	1.07371
1.153	1.01515	1.19202	1.96334	1.07385
1.154	1.01612	1.18861	1.9617	1.074
1.155	1.01709	1.18523	1.96005	1.07415
1.156	1.01807	1.18186	1.95839	1.07431
1.157	1.01906	1.17851	1.95671	1.07446
1.158	1.02006	1.17519	1.95502	1.07463
1.159	1.02107	1.17188	1.95331	1.07479
1.16	1.02208	1.16859	1.95159	1.07495
1.161	1.0231	1.16531	1.94985	1.07512
1.162	1.02412	1.16206	1.9481	1.0753
1.163	1.02516	1.15883	1.94634	1.07547
1.164	1.02619	1.15561	1.94456	1.07565
1.165	1.02724	1.15242	1.94276	1.07583
1.166	1.02829	1.14924	1.94096	1.07601
1.167	1.02934	1.14609	1.93913	1.0762
1.168	1.0304	1.14295	1.9373	1.07639
1.169	1.03146	1.13984	1.93545	1.07658
1.17	1.03253	1.13674	1.93359	1.07677
1.171	1.0336	1.13366	1.93171	1.07697
1.172	1.03467	1.13061	1.92982	1.07717
1.173	1.03575	1.12757	1.92791	1.07737
1.174	1.03683	1.12456	1.92599	1.07758
1.175	1.03792	1.12156	1.92406	1.07779
1.176	1.03901	1.11858	1.92211	1.078
1.177	1.0401	1.11563	1.92015	1.07821
1.178	1.04119	1.1127	1.91817	1.07843
1.179	1.04228	1.10978	1.91619	1.07864
1.18	1.04337	1.10689	1.91418	1.07886
1.181	1.04447	1.10402	1.91217	1.07909
1.182	1.04557	1.10117	1.91014	1.07931
1.183	1.04666	1.09834	1.9081	1.07954
1.184	1.04776	1.09553	1.90605	1.07977
1.185	1.04886	1.09274	1.90398	1.08
1.186	1.04996	1.08997	1.9019	1.08023
1.187	1.05105	1.08723	1.89981	1.08047
1.188	1.05215	1.0845	1.8977	1.08071
1.189	1.05325	1.0818	1.89558	1.08095
1.19	1.05434	1.07912	1.89345	1.08119
1.191	1.05543	1.07646	1.89131	1.08143
1.192	1.05652	1.07382	1.88916	1.08168
1.193	1.05761	1.0712	1.88699	1.08192
1.194	1.0587	1.06861	1.88481	1.08217
1.195	1.05978	1.06603	1.88262	1.08243
1.196	1.06086	1.06348	1.88042	1.08268
1.197	1.06194	1.06095	1.87821	1.08293
1.198	1.06302	1.05845	1.87598	1.08319
1.199	1.06409	1.05596	1.87375	1.08345
1.2	1.06515	1.0535	1.8715	1.08371
1.201	1.06622	1.05105	1.86925	1.08397
1.202	1.06728	1.04864	1.86698	1.08423
1.203	1.06833	1.04624	1.8647	1.08449
1.204	1.06938	1.04386	1.86241	1.08476
1.205	1.07043	1.04151	1.86011	1.08502
1.206	1.07147	1.03918	1.8578	1.08529
1.207	1.0725	1.03687	1.85548	1.08556
1.208	1.07353	1.03459	1.85315	1.08583
1.209	1.07455	1.03232	1.85081	1.0861
1.21	1.07557	1.03008	1.84847	1.08637
1.211	1.07658	1.02787	1.84611	1.08664
1.212	1.07759	1.02567	1.84374	1.08692
1.213	1.07859	1.0235	1.84137	1.08719
1.214	1.07958	1.02135	1.83899	1.08747
1.215	1.08056	1.01922	1.83659	1.08774
1.216	1.08154	1.01712	1.83419	1.08802
1.217	1.08251	1.01504	1.83179	1.0883
1.218	1.08347	1.01298	1.82937	1.08858
1.219	1.08442	1.01094	1.82695	1.08885
1.22	1.08537	1.00893	1.82451	1.08913
1.221	1.08631	1.00694	1.82208	1.08941
1.222	1.08724	1.00497	1.81963	1.08969
1.223	1.08816	1.00302	1.81718	1.08997
1.224	1.08907	1.0011	1.81472	1.09025
1.225	1.08997	0.999203	1.81225	1.09053
1.226	1.09087	0.997327	1.80978	1.09081
1.227	1.09175	0.995474	1.8073	1.09109
1.228	1.09263	0.993644	1.80482	1.09137
1.229	1.0935	0.991837	1.80233	1.09165
1.23	1.09435	0.990052	1.79983	1.09194
1.231	1.0952	0.988291	1.79733	1.09222
1.232	1.09604	0.986553	1.79483	1.0925
1.233	1.09686	0.984838	1.79232	1.09278
1.234	1.09768	0.983145	1.7898	1.09306
1.235	1.09849	0.981476	1.78728	1.09334
1.236	1.09928	0.97983	1.78476	1.09361
1.237	1.10007	0.978206	1.78223	1.09389
1.238	1.10084	0.976606	1.7797	1.09417
1.239	1.10161	0.975028	1.77716	1.09445
1.24	1.10236	0.973474	1.77462	1.09473
1.241	1.1031	0.971942	1.77208	1.095
1.242	1.10383	0.970433	1.76954	1.09528
1.243	1.10455	0.968948	1.76699	1.09555
1.244	1.10526	0.967485	1.76444	1.09583
1.245	1.10596	0.966045	1.76189	1.0961
1.246	1.10664	0.964628	1.75933	1.09638
1.247	1.10732	0.963233	1.75678	1.09665
1.248	1.10798	0.961862	1.75422	1.09692
1.249	1.10863	0.960513	1.75166	1.09719
1.25	1.10927	0.959187	1.7491	1.09746
1.251	1.10989	0.957884	1.74654	1.09773
1.252	1.11051	0.956603	1.74397	1.09799
1.253	1.11111	0.955345	1.74141	1.09826
1.254	1.1117	0.95411	1.73885	1.09852
1.255	1.11228	0.952897	1.73628	1.09879
1.256	1.11285	0.951707	1.73372	1.09905
1.257	1.1134	0.950539	1.73115	1.09931
1.258	1.11394	0.949394	1.72859	1.09957
1.259	1.11447	0.948271	1.72602	1.09983
1.26	1.11499	0.947171	1.72346	1.10009
1.261	1.11549	0.946093	1.7209	1.10034
1.262	1.11598	0.945037	1.71833	1.1006
1.263	1.11646	0.944004	1.71577	1.10085
1.264	1.11693	0.942993	1.71321	1.1011
1.265	1.11738	0.942004	1.71066	1.10135
1.266	1.11783	0.941037	1.7081	1.1016
1.267	1.11826	0.940092	1.70555	1.10185
1.268	1.11867	0.939169	1.703	1.10209
1.269	1.11908	0.938268	1.70045	1.10234
1.27	1.11947	0.937389	1.6979	1.10258
1.271	1.11985	0.936531	1.69535	1.10282
1.272	1.12021	0.935696	1.69281	1.10306
1.273	1.12057	0.934882	1.69027	1.10329
1.274	1.12091	0.93409	1.68773	1.10353
1.275	1.12124	0.933319	1.6852	1.10376
1.276	1.12156	0.93257	1.68267	1.10399
1.277	1.12186	0.931842	1.68015	1.10422
1.278	1.12215	0.931136	1.67762	1.10445
1.279	1.12243	0.930451	1.6751	1.10468
1.28	1.1227	0.929787	1.67259	1.1049
1.281	1.12295	0.929144	1.67008	1.10512
1.282	1.12319	0.928522	1.66757	1.10534
1.283	1.12342	0.927921	1.66507	1.10556
1.284	1.12364	0.927341	1.66257	1.10578
1.285	1.12385	0.926782	1.66007	1.10599
1.286	1.12404	0.926244	1.65758	1.10621
1.287	1.12422	0.925726	1.6551	1.10642
1.288	1.12439	0.925229	1.65262	1.10663
1.289	1.12455	0.924753	1.65014	1.10684
1.29	1.1247	0.924296	1.64767	1.10704
1.291	1.12483	0.923861	1.64521	1.10724
1.292	1.12495	0.923445	1.64275	1.10745
1.293	1.12506	0.923049	1.6403	1.10765
1.294	1.12516	0.922674	1.63785	1.10784
1.295	1.12525	0.922318	1.6354	1.10804
1.296	1.12532	0.921982	1.63297	1.10823
1.297	1.12539	0.921666	1.63053	1.10843
1.298	1.12544	0.92137	1.62811	1.10862
1.299	1.12548	0.921093	1.62569	1.1088
1.3	1.12551	0.920836	1.62327	1.10899
1.301	1.12553	0.920598	1.62086	1.10917
1.302	1.12554	0.920379	1.61846	1.10936
1.303	1.12553	0.92018	1.61606	1.10954
1.304	1.12552	0.919999	1.61367	1.10972
1.305	1.12549	0.919838	1.61129	1.10989
1.306	1.12546	0.919695	1.60891	1.11007
1.307	1.12541	0.919571	1.60654	1.11024
1.308	1.12536	0.919466	1.60417	1.11041
1.309	1.12529	0.919379	1.60181	1.11058
1.31	1.12521	0.919311	1.59946	1.11075
1.311	1.12513	0.91926	1.59711	1.11091
1.312	1.12503	0.919228	1.59477	1.11108
1.313	1.12492	0.919215	1.59243	1.11124
1.314	1.1248	0.919219	1.59011	1.1114
1.315	1.12468	0.919241	1.58779	1.11156
1.316	1.12454	0.91928	1.58547	1.11171
1.317	1.12439	0.919337	1.58316	1.11187
1.318	1.12424	0.919412	1.58086	1.11202
1.319	1.12407	0.919504	1.57856	1.11217
1.32	1.1239	0.919614	1.57627	1.11232
1.321	1.12372	0.91974	1.57399	1.11247
1.322	1.12353	0.919884	1.57171	1.11262
1.323	1.12332	0.920044	1.56944	1.11276
1.324	1.12311	0.920221	1.56718	1.11291
1.325	1.1229	0.920415	1.56492	1.11305
1.326	1.12267	0.920625	1.56267	1.11319
1.327	1.12243	0.920852	1.56043	1.11333
1.328	1.12219	0.921094	1.55819	1.11346
1.329	1.12194	0.921353	1.55596	1.1136
1.33	1.12168	0.921628	1.55373	1.11373
1.331	1.12141	0.921919	1.55151	1.11386
1.332	1.12114	0.922226	1.5493	1.11399
1.333	1.12085	0.922548	1.54709	1.11412
1.334	1.12056	0.922885	1.54489	1.11425
1.335	1.12027	0.923238	1.54269	1.11438
1.336	1.11996	0.923607	1.5405	1.1145
1.337	1.11965	0.92399	1.53832	1.11463
1.338	1.11933	0.924388	1.53614	1.11475
1.339	1.119	0.924801	1.53397	1.11487
1.34	1.11867	0.925228	1.53181	1.11499
1.341	1.11833	0.92567	1.52964	1.11511
1.342	1.11798	0.926127	1.52749	1.11522
1.343	1.11763	0.926598	1.52534	1.11534
1.344	1.11727	0.927082	1.5232	1.11545
1.345	1.11691	0.927581	1.52106	1.11557
1.346	1.11653	0.928094	1.51892	1.11568
1.347	1.11616	0.92862	1.5168	1.11579
1.348	1.11577	0.929159	1.51467	1.1159
1.349	1.11539	0.929713	1.51256	1.11601
1.35	1.11499	0.930279	1.51044	1.11612
1.351	1.11459	0.930858	1.50834	1.11622
1.352	1.11419	0.931451	1.50623	1.11633
1.353	1.11377	0.932056	1.50413	1.11643
1.354	1.11336	0.932674	1.50204	1.11654
1.355	1.11294	0.933304	1.49995	1.11664
1.356	1.11251	0.933946	1.49787	1.11674
1.357	1.11208	0.934601	1.49579	1.11684
1.358	1.11165	0.935268	1.49371	1.11694
1.359	1.11121	0.935947	1.49164	1.11704
1.36	1.11076	0.936638	1.48957	1.11713
1.361	1.11032	0.93734	1.48751	1.11723
1.362	1.10986	0.938053	1.48545	1.11733
1.363	1.10941	0.938778	1.48339	1.11742
1.364	1.10895	0.939514	1.48134	1.11751
1.365	1.10848	0.940261	1.47929	1.11761
1.366	1.10802	0.941019	1.47725	1.1177
1.367	1.10754	0.941788	1.47521	1.11779
1.368	1.10707	0.942566	1.47317	1.11788
1.369	1.10659	0.943356	1.47114	1.11797
1.37	1.10611	0.944155	1.46911	1.11806
1.371	1.10562	0.944965	1.46708	1.11815
1.372	1.10514	0.945785	1.46505	1.11823
1.373	1.10465	0.946614	1.46303	1.11832
1.374	1.10415	0.947453	1.46101	1.11841
1.375	1.10366	0.948301	1.45899	1.11849
1.376	1.10316	0.949159	1.45698	1.11858
1.377	1.10266	0.950025	1.45497	1.11866
1.378	1.10215	0.950901	1.45296	1.11874
1.379	1.10165	0.951785	1.45095	1.11883
1.38	1.10114	0.952678	1.44895	1.11891
1.381	1.10063	0.95358	1.44695	1.11899
1.382	1.10011	0.95449	1.44495	1.11907
1.383	1.0996	0.955408	1.44295	1.11915
1.384	1.09908	0.956334	1.44095	1.11923
1.385	1.09856	0.957268	1.43896	1.11931
1.386	1.09804	0.958209	1.43696	1.11939
1.387	1.09752	0.959158	1.43497	1.11947
1.388	1.097	0.960115	1.43298	1.11954
1.389	1.09648	0.961078	1.43099	1.11962
1.39	1.09595	0.962049	1.42901	1.1197
1.391	1.09543	0.963026	1.42702	1.11977
1.392	1.0949	0.964011	1.42503	1.11985
1.393	1.09437	0.965001	1.42305	1.11992
1.394	1.09384	0.965998	1.42107	1.12
1.395	1.09331	0.967002	1.41909	1.12007
1.396	1.09278	0.968011	1.41711	1.12014
1.397	1.09225	0.969027	1.41513	1.12022
1.398	1.09172	0.970048	1.41315	1.12029
1.399	1.09118	0.971075	1.41117	1.12036
1.4	1.09065	0.972107	1.40919	1.12043
1.401	1.09012	0.973144	1.40721	1.1205
1.402	1.08958	0.974187	1.40524	1.12057
1.403	1.08905	0.975234	1.40326	1.12064
1.404	1.08852	0.976287	1.40128	1.12071
1.405	1.08798	0.977344	1.39931	1.12078
1.406	1.08745	0.978405	1.39733	1.12085
1.407	1.08692	0.979471	1.39536	1.12092
1.408	1.08639	0.980541	1.39338	1.12099
1.409	1.08585	0.981615	1.3914	1.12106
1.41	1.08532	0.982693	1.38943	1.12112
1.411	1.08479	0.983774	1.38745	1.12119
1.412	1.08426	0.98486	1.38548	1.12126
1.413	1.08373	0.985948	1.3835	1.12133
1.414	1.0832	0.98704	1.38153	1.12139
1.415	1.08267	0.988135	1.37955	1.12146
1.416	1.08214	0.989233	1.37757	1.12152
1.417	1.08162	0.990334	1.3756	1.12159
1.418	1.08109	0.991437	1.37362	1.12165
1.419	1.08057	0.992543	1.37164	1.12172
1.42	1.08004	0.993651	1.36967	1.12178
1.421	1.07952	0.994761	1.36769	1.12185
1.422	1.079	0.995874	1.36571	1.12191
1.423	1.07848	0.996988	1.36373	1.12197
1.424	1.07796	0.998104	1.36175	1.12204
1.425	1.07745	0.999222	1.35978	1.1221
1.426	1.07693	1.00034	1.3578	1.12216
1.427	1.07642	1.00146	1.35582	1.12223
1.428	1.07591	1.00258	1.35384	1.12229
1.429	1.0754	1.00371	1.35185	1.12235
1.43	1.07489	1.00483	1.34987	1.12241
1.431	1.07438	1.00595	1.34789	1.12248
1.432	1.07388	1.00708	1.34591	1.12254
1.433	1.07338	1.00821	1.34393	1.1226
1.434	1.07288	1.00933	1.34194	1.12266
1.435	1.07238	1.01046	1.33996	1.12272
1.436	1.07188	1.01158	1.33798	1.12278
1.437	1.07139	1.01271	1.33599	1.12284
1.438	1.0709	1.01384	1.33401	1.12291
1.439	1.07041	1.01496	1.33202	1.12297
1.44	1.06992	1.01609	1.33004	1.12303
1.441	1.06944	1.01721	1.32805	1.12309
1.442	1.06896	1.01834	1.32607	1.12315
1.443	1.06848	1.01946	1.32408	1.12321
1.444	1.06801	1.02058	1.3221	1.12327
1.445	1.06753	1.02171	1.32011	1.12333
1.446	1.06706	1.02283	1.31813	1.1234
1.447	1.0666	1.02395	1.31614	1.12346
1.448	1.06613	1.02506	1.31416	1.12352
1.449	1.06567	1.02618	1.31217	1.12358
1.45	1.06521	1.0273	1.31019	1.12364
1.451	1.06476	1.02841	1.3082	1.1237
1.452	1.06431	1.02952	1.30622	1.12377
1.453	1.06386	1.03063	1.30423	1.12383
1.454	1.06341	1.03174	1.30225	1.12389
1.455	1.06297	1.03284	1.30027	1.12395
1.456	1.06253	1.03395	1.29828	1.12402
1.457	1.0621	1.03505	1.2963	1.12408
1.458	1.06166	1.03615	1.29432	1.12414
1.459	1.06124	1.03724	1.29234	1.12421
1.46	1.06081	1.03834	1.29036	1.12427
1.461	1.06039	1.03943	1.28838	1.12434
1.462	1.05997	1.04052	1.2864	1.1244
1.463	1.05956	1.0416	1.28443	1.12447
1.464	1.05915	1.04268	1.28245	1.12454
1.465	1.05874	1.04376	1.28048	1.1246
1.466	1.05834	1.04484	1.2785	1.12467
1.467	1.05794	1.04591	1.27653	1.12474
1.468	1.05754	1.04698	1.27456	1.12481
1.469	1.05715	1.04805	1.27259	1.12488
1.47	1.05677	1.04911	1.27062	1.12495
1.471	1.05638	1.05017	1.26866	1.12502
1.472	1.056	1.05123	1.2667	1.12509
1.473	1.05563	1.05228	1.26474	1.12516
1.474	1.05526	1.05333	1.26278	1.12524
1.475	1.05489	1.05438	1.26082	1.12531
1.476	1.05453	1.05542	1.25886	1.12539
1.477	1.05417	1.05646	1.25691	1.12546
1.478	1.05382	1.05749	1.25496	1.12554
1.479	1.05347	1.05852	1.25302	1.12562
1.48	1.05312	1.05955	1.25107	1.1257
1.481	1.05278	1.06057	1.24913	1.12578
1.482	1.05244	1.06159	1.24719	1.12586
1.483	1.05211	1.0626	1.24526	1.12594
1.484	1.05178	1.06361	1.24332	1.12603
1.485	1.05146	1.06462	1.24139	1.12611
1.486	1.05114	1.06562	1.23947	1.1262
1.487	1.05083	1.06661	1.23755	1.12629
1.488	1.05052	1.06761	1.23563	1.12638
1.489	1.05021	1.06859	1.23371	1.12647
1.49	1.04991	1.06958	1.2318	1.12656
1.491	1.04961	1.07056	1.2299	1.12665
1.492	1.04932	1.07153	1.22799	1.12675
1.493	1.04904	1.0725	1.2261	1.12684
1.494	1.04875	1.07347	1.2242	1.12694
1.495	1.04848	1.07443	1.22231	1.12704
1.496	1.0482	1.07539	1.22043	1.12714
1.497	1.04794	1.07634	1.21855	1.12724
1.498	1.04767	1.07729	1.21667	1.12735
[truncated: 1 more rows]
