# Supplementary material for: Evidence accumulation relates to perceptual consciousness and monitoring
Source: Nat Commun. 2021 May 31;12:3261. doi: 10.1038/s41467-021-23540-y (PMC8166835; doi:10.1038/s41467-021-23540-y)
Supplement: Supplementary file 4 — Source Data [file 41467_2021_23540_MOESM4_ESM.zip › Supplementary Data/SFig.5_7.xls]

## Sheet: Sheet1
t	erphit	erpmiss	simhit	simmiss
-0.5	0.0134636	-0.0227972	-0.0465612	-0.0322292
-0.498999	0.0137915	-0.0254358	-0.0464784	-0.0321841
-0.497999	0.0144642	-0.0274071	-0.0460545	-0.0323594
-0.496998	0.0154942	-0.0287109	-0.0462036	-0.0324484
-0.495998	0.0168891	-0.0293557	-0.0462441	-0.0323687
-0.494997	0.0186517	-0.0293585	-0.0460672	-0.0323739
-0.493997	0.0207797	-0.0287446	-0.0459144	-0.0323671
-0.492996	0.0232658	-0.0275465	-0.0456803	-0.0319753
-0.491996	0.0260978	-0.0258037	-0.0458471	-0.0319649
-0.490995	0.0292584	-0.0235617	-0.0454358	-0.0317917
-0.489995	0.0327258	-0.020871	-0.0454268	-0.0316827
-0.488994	0.0364738	-0.0177862	-0.0454064	-0.031669
-0.487994	0.0404722	-0.0143653	-0.045017	-0.031405
-0.486993	0.0446872	-0.0106681	-0.0451128	-0.031471
-0.485993	0.049082	-0.00675584	-0.0451043	-0.0313204
-0.484992	0.0536174	-0.00268935	-0.0448354	-0.0309674
-0.483992	0.0582521	0.00147138	-0.0447437	-0.0309422
-0.482991	0.0629438	0.00566843	-0.0445269	-0.0308463
-0.481991	0.0676494	0.00984683	-0.0444278	-0.0306664
-0.48099	0.0723259	0.0139554	-0.0443077	-0.030659
-0.47999	0.0769309	0.0179476	-0.0443783	-0.0303733
-0.478989	0.0816865	0.0220583	-0.0444422	-0.0305267
-0.477989	0.0862853	0.02597	-0.044047	-0.030562
-0.476988	0.0906858	0.0296481	-0.044134	-0.030294
-0.475988	0.0948497	0.0330644	-0.0441183	-0.0300722
-0.474987	0.098742	0.0361973	-0.0440441	-0.0298614
-0.473987	0.102332	0.0390316	-0.043859	-0.0295975
-0.472986	0.105592	0.0415585	-0.0435339	-0.029725
-0.471986	0.1085	0.0437752	-0.043798	-0.0297979
-0.470985	0.111039	0.0456848	-0.0439628	-0.0293977
-0.469985	0.113194	0.0472956	-0.0434715	-0.029537
-0.468984	0.114959	0.0486205	-0.0431	-0.0297498
-0.467984	0.116329	0.0496767	-0.0427259	-0.0297335
-0.466983	0.117307	0.0504849	-0.0428069	-0.0294597
-0.465983	0.117898	0.0510685	-0.0431666	-0.0292461
-0.464982	0.118114	0.0514528	-0.0428977	-0.0290671
-0.463982	0.117969	0.0516646	-0.0427766	-0.0288465
-0.462981	0.117483	0.0517312	-0.0425765	-0.0288853
-0.461981	0.116678	0.0516796	-0.0421236	-0.0285373
-0.46098	0.115581	0.0515363	-0.0423825	-0.0281998
-0.45998	0.114221	0.0513261	-0.0423926	-0.0280599
-0.458979	0.112899	0.0513386	-0.0423429	-0.0275782
-0.457979	0.111377	0.0513248	-0.0418197	-0.0272955
-0.456978	0.109684	0.0512972	-0.0416996	-0.0272823
-0.455978	0.107854	0.0512649	-0.0415533	-0.0271904
-0.454977	0.105916	0.0512336	-0.0415342	-0.026937
-0.453977	0.103904	0.0512052	-0.0412051	-0.0270381
-0.452976	0.101849	0.0511777	-0.0411657	-0.027284
-0.451976	0.099782	0.0511456	-0.0410468	-0.0270643
-0.450975	0.097732	0.0510995	-0.0408685	-0.0269906
-0.449975	0.0957272	0.051027	-0.0403668	-0.0267144
-0.448974	0.0937937	0.0509128	-0.0396647	-0.026755
-0.447974	0.0919555	0.0507389	-0.0392987	-0.0267615
-0.446973	0.090234	0.0504855	-0.0391848	-0.0265556
-0.445973	0.0886483	0.0501313	-0.0392203	-0.0268356
-0.444972	0.0872147	0.0496541	-0.0388102	-0.0266813
-0.443972	0.0859468	0.0490316	-0.0389078	-0.0265676
-0.442971	0.0848555	0.048242	-0.0387203	-0.0264592
-0.441971	0.0839487	0.0472646	-0.0385207	-0.0265354
-0.44097	0.0832319	0.0460806	-0.0381736	-0.0264284
-0.43997	0.0827079	0.0446732	-0.0380098	-0.0263112
-0.438969	0.0826603	0.043318	-0.0384859	-0.0263375
-0.437969	0.0828004	0.0417122	-0.0386242	-0.0264367
-0.436968	0.0831186	0.0398444	-0.0387199	-0.0264747
-0.435968	0.0836035	0.0377068	-0.0383266	-0.026642
-0.434967	0.0842415	0.0352962	-0.038621	-0.026539
-0.433967	0.0850177	0.0326139	-0.038696	-0.0262765
-0.432966	0.0859154	0.0296659	-0.0383198	-0.0262446
-0.431966	0.0869169	0.0264627	-0.038	-0.0261851
-0.430965	0.0880037	0.0230194	-0.0382062	-0.0262886
-0.429965	0.0891563	0.0193555	-0.0379831	-0.0259602
-0.428964	0.090355	0.0154947	-0.0374174	-0.0261018
-0.427964	0.0915803	0.0114645	-0.0372953	-0.0258048
-0.426963	0.0928123	0.00729587	-0.0369654	-0.0256833
-0.425963	0.0940321	0.00302293	-0.0364364	-0.0254717
-0.424962	0.0952213	-0.00131776	-0.0362137	-0.0254827
-0.423962	0.0963624	-0.00568755	-0.0360599	-0.0253901
-0.422961	0.0974393	-0.0100463	-0.0357623	-0.0252015
-0.421961	0.0984374	-0.0143531	-0.0357139	-0.0251708
-0.42096	0.0993436	-0.0185665	-0.0355604	-0.0251245
-0.41996	0.100147	-0.0226455	-0.035358	-0.0248779
-0.418959	0.101103	-0.0262666	-0.0352127	-0.024832
-0.417959	0.101937	-0.0296778	-0.0352164	-0.0247366
-0.416958	0.102638	-0.0328478	-0.034636	-0.0246242
-0.415958	0.103199	-0.035748	-0.0342689	-0.0243933
-0.414957	0.103614	-0.0383528	-0.0343693	-0.0242283
-0.413957	0.103881	-0.0406404	-0.0344342	-0.0241313
-0.412956	0.103999	-0.0425929	-0.0345323	-0.0238205
-0.411956	0.103968	-0.0441968	-0.0343027	-0.0236731
-0.410955	0.103791	-0.0454428	-0.0340159	-0.0237687
-0.409955	0.103474	-0.0463265	-0.0337866	-0.0236756
-0.408954	0.103023	-0.0468479	-0.0335832	-0.0233903
-0.407954	0.102447	-0.0470118	-0.0332126	-0.0233084
-0.406953	0.101754	-0.0468274	-0.0332079	-0.0230008
-0.405953	0.100957	-0.0463082	-0.0332194	-0.0229931
-0.404952	0.100068	-0.0454718	-0.0331092	-0.0230767
-0.403952	0.0991006	-0.0443392	-0.0331377	-0.0226877
-0.402951	0.0980686	-0.0429348	-0.0327089	-0.0224674
-0.401951	0.0969875	-0.0412857	-0.0329782	-0.0220944
-0.40095	0.095873	-0.0394212	-0.0332066	-0.0219525
-0.39995	0.0947413	-0.0373723	-0.0334142	-0.0219121
-0.398949	0.0938854	-0.034894	-0.0334942	-0.0219641
-0.397949	0.0930395	-0.0322999	-0.033519	-0.0217506
-0.396948	0.0922149	-0.0296276	-0.0336152	-0.0216326
-0.395948	0.091423	-0.026914	-0.0335798	-0.0217352
-0.394947	0.0906748	-0.0241948	-0.0336039	-0.0216907
-0.393947	0.0899806	-0.0215039	-0.0327956	-0.0215508
-0.392946	0.0893502	-0.0188731	-0.0325584	-0.0215785
-0.391946	0.0887925	-0.0163313	-0.0328201	-0.0216316
-0.390945	0.0883154	-0.0139045	-0.0328723	-0.0216069
-0.389945	0.087926	-0.0116148	-0.033245	-0.0216102
-0.388944	0.08763	-0.0094807	-0.0328933	-0.0214293
-0.387944	0.0874322	-0.00751635	-0.0327872	-0.0214795
-0.386943	0.0873361	-0.0057316	-0.0327601	-0.0212339
-0.385943	0.0873438	-0.00413173	-0.0322532	-0.0211586
-0.384942	0.0874566	-0.00271741	-0.032352	-0.0212489
-0.383942	0.0876743	-0.00148469	-0.0325817	-0.0208428
-0.382941	0.0879956	-0.00042505	-0.0323627	-0.0208272
-0.381941	0.0884181	0.000474451	-0.0322977	-0.0208319
-0.38094	0.0889385	0.00123096	-0.0319856	-0.0206544
-0.37994	0.0895522	0.00186556	-0.0317331	-0.0205295
-0.378939	0.0905414	0.00268533	-0.03103	-0.0206055
-0.377939	0.0916089	0.00343292	-0.0309796	-0.0203691
-0.376938	0.0927423	0.0041336	-0.0305686	-0.0204591
-0.375938	0.0939285	0.00481468	-0.0306169	-0.0204216
-0.374937	0.0951537	0.00550494	-0.0304098	-0.0202345
-0.373937	0.0964032	0.00623402	-0.030323	-0.0203024
-0.372936	0.0976618	0.00703183	-0.0300915	-0.0203851
-0.371936	0.0989139	0.00792796	-0.0301392	-0.0203871
-0.370935	0.100143	0.00895102	-0.0298547	-0.0205094
-0.369935	0.101333	0.0101281	-0.0293857	-0.0206116
-0.368934	0.102468	0.0114842	-0.0291486	-0.0205552
-0.367934	0.103529	0.0130416	-0.0287872	-0.0202701
-0.366933	0.104502	0.0148197	-0.0285597	-0.0202143
-0.365933	0.105369	0.0168342	-0.0286019	-0.0202012
-0.364932	0.106114	0.0190969	-0.0285479	-0.0200195
-0.363932	0.106723	0.0216155	-0.0286015	-0.0199418
-0.362931	0.107179	0.0243933	-0.0288003	-0.0196405
-0.361931	0.107471	0.027429	-0.0285947	-0.0195408
-0.36093	0.107585	0.0307166	-0.0283377	-0.0191765
-0.35993	0.107511	0.0342457	-0.0279125	-0.0191336
-0.358929	0.107517	0.0383055	-0.0278144	-0.018887
-0.357929	0.107315	0.0425689	-0.0279288	-0.01875
-0.356928	0.106895	0.0470062	-0.0275416	-0.0187447
-0.355928	0.106245	0.0515841	-0.0273643	-0.0186673
-0.354927	0.105361	0.0562651	-0.0270193	-0.0185179
-0.353927	0.104236	0.0610086	-0.0270463	-0.0185459
-0.352926	0.102868	0.0657713	-0.0270039	-0.0184159
-0.351926	0.101257	0.0705074	-0.0271583	-0.0185003
-0.350925	0.0994056	0.0751693	-0.0269906	-0.0184988
-0.349925	0.0973183	0.0797086	-0.0266385	-0.0186308
-0.348924	0.0950027	0.0840762	-0.0265168	-0.0187487
-0.347924	0.0924691	0.0882234	-0.0263168	-0.018823
-0.346923	0.0897304	0.0921025	-0.0259271	-0.0186058
-0.345923	0.086802	0.0956673	-0.025868	-0.0184507
-0.344922	0.0837021	0.0988744	-0.0261244	-0.0184801
-0.343922	0.0804515	0.101683	-0.0259569	-0.0181782
-0.342921	0.0770732	0.104056	-0.0257396	-0.0180093
-0.341921	0.0735929	0.105962	-0.0257066	-0.0176525
-0.34092	0.070038	0.107372	-0.0251373	-0.0173528
-0.33992	0.0664381	0.108265	-0.0252134	-0.0171919
-0.338919	0.0631217	0.108915	-0.0250318	-0.0170298
-0.337919	0.0598211	0.109017	-0.0249889	-0.0169389
-0.336918	0.0565644	0.108562	-0.0249992	-0.016856
-0.335918	0.0533804	0.107549	-0.0249635	-0.0168106
-0.334917	0.0502977	0.105979	-0.0250701	-0.0169251
-0.333917	0.0473452	0.103863	-0.0245089	-0.0166422
-0.332916	0.044551	0.101218	-0.0243283	-0.0163422
-0.331916	0.0419422	0.0980645	-0.0244832	-0.0161705
-0.330915	0.0395447	0.0944317	-0.0249041	-0.0160154
-0.329915	0.0373826	0.0903527	-0.0245759	-0.0159997
-0.328914	0.035478	0.085866	-0.0243003	-0.0157594
-0.327914	0.0338507	0.0810145	-0.0241344	-0.0156402
-0.326913	0.0325179	0.075845	-0.0240519	-0.0154699
-0.325913	0.0314938	0.0704079	-0.0240381	-0.0151769
-0.324912	0.0307898	0.0647562	-0.024244	-0.0151712
-0.323912	0.030414	0.0589451	-0.0242094	-0.0150239
-0.322911	0.0303712	0.0530312	-0.0243784	-0.0149999
-0.321911	0.0306627	0.047072	-0.0240703	-0.0149515
-0.32091	0.0312867	0.0411252	-0.0236497	-0.0147808
-0.31991	0.0322379	0.0352479	-0.0239299	-0.0149042
-0.318909	0.0338087	0.0297701	-0.0236284	-0.0151049
-0.317909	0.0356846	0.0244694	-0.0237532	-0.0151996
-0.316908	0.0378451	0.0193924	-0.0238839	-0.0152819
-0.315908	0.0402672	0.0145831	-0.0237379	-0.0152915
-0.314907	0.0429247	0.0100815	-0.0238195	-0.015251
-0.313907	0.0457893	0.00592398	-0.0233649	-0.0154201
-0.312906	0.0488304	0.00214249	-0.0233146	-0.0151636
-0.311906	0.0520155	-0.0012357	-0.0232437	-0.015154
-0.310905	0.0553107	-0.00418817	-0.0231229	-0.0149155
-0.309905	0.0586813	-0.00669752	-0.0228162	-0.0147137
-0.308904	0.0620916	-0.00875147	-0.0224376	-0.0145354
-0.307904	0.0655058	-0.0103428	-0.0222907	-0.0143719
-0.306903	0.0688885	-0.0114695	-0.0220392	-0.0144411
-0.305903	0.0722048	-0.0121343	-0.0218533	-0.0142987
-0.304902	0.0754209	-0.0123445	-0.0216264	-0.0139354
-0.303902	0.0785046	-0.0121123	-0.0210634	-0.0137103
-0.302901	0.0814255	-0.0114534	-0.0211373	-0.0137411
-0.301901	0.0841556	-0.0103879	-0.0206569	-0.0136865
-0.3009	0.0866692	-0.00893885	-0.0208261	-0.0136688
-0.2999	0.0889439	-0.00713239	-0.0204871	-0.0137194
-0.298899	0.0912483	-0.00469503	-0.0203553	-0.0137039
-0.297899	0.0932735	-0.001965	-0.0197527	-0.0137522
-0.296898	0.0950015	0.00101985	-0.0193391	-0.0135245
-0.295898	0.0964176	0.0042204	-0.0191123	-0.0135958
-0.294897	0.0975108	0.00759674	-0.0189125	-0.0134314
-0.293897	0.0982734	0.0111085	-0.0186424	-0.0132924
-0.292896	0.0987009	0.0147155	-0.0183759	-0.0129161
-0.291896	0.0987924	0.0183776	-0.0183541	-0.0128062
-0.290895	0.0985497	0.0220557	-0.0183618	-0.0127363
-0.289895	0.0979777	0.0257116	-0.0182653	-0.0128288
-0.288894	0.0970841	0.0293085	-0.0180017	-0.0125886
-0.287894	0.0958787	0.0328114	-0.0181493	-0.0123564
-0.286893	0.0943739	0.0361873	-0.018232	-0.0120968
-0.285893	0.0925838	0.0394052	-0.0176845	-0.0122461
-0.284892	0.0905243	0.0424367	-0.0177564	-0.0119658
-0.283892	0.0882127	0.0452559	-0.0174386	-0.0119728
-0.282891	0.0856676	0.0478399	-0.0178337	-0.01199
-0.281891	0.0829084	0.0501685	-0.0173974	-0.0119565
-0.28089	0.0799554	0.0522248	-0.0169536	-0.0118104
-0.27989	0.0768291	0.0539946	-0.0169297	-0.0117044
-0.278889	0.0738314	0.0557455	-0.016734	-0.0117631
-0.277889	0.0707001	0.0571854	-0.0167297	-0.011502
-0.276888	0.0674508	0.058305	-0.016852	-0.0115758
-0.275888	0.0640988	0.0590976	-0.0163862	-0.0113677
-0.274887	0.0606589	0.05956	-0.0164827	-0.0112438
-0.273887	0.0571451	0.0596914	-0.0168309	-0.011166
-0.272886	0.0535709	0.059494	-0.0165917	-0.0109154
-0.271886	0.049949	0.0589727	-0.0161176	-0.0107334
-0.270885	0.0462914	0.0581346	-0.0159944	-0.0106135
-0.269885	0.0426094	0.056989	-0.0154793	-0.0104236
-0.268884	0.0389136	0.0555477	-0.015019	-0.0105374
-0.267884	0.0352143	0.053824	-0.0147463	-0.0103581
-0.266883	0.031521	0.0518332	-0.0145928	-0.010278
-0.265883	0.0278433	0.049592	-0.0146943	-0.0101707
-0.264882	0.0241904	0.0471188	-0.0142805	-0.0101305
-0.263882	0.0205718	0.0444328	-0.014117	-0.0098852
-0.262881	0.016997	0.0415548	-0.0138187	-0.0100166
-0.261881	0.013476	0.0385063	-0.0139042	-0.0100003
-0.26088	0.010019	0.0353095	-0.0137911	-0.00984469
-0.25988	0.0066372	0.0319876	-0.013716	-0.00983179
-0.258879	0.00361057	0.0288227	-0.0134795	-0.00988179
-0.257879	0.000681507	0.0255735	-0.0137921	-0.00996686
-0.256878	-0.00214149	0.0222598	-0.0136195	-0.0097192
-0.255878	-0.00484918	0.0189013	-0.0136901	-0.00958001
-0.254877	-0.0074316	0.015518	-0.0138596	-0.00950371
-0.253877	-0.00987808	0.0121297	-0.0137263	-0.009492
-0.252876	-0.0121773	0.00875603	-0.0136853	-0.00936142
-0.251876	-0.0143175	0.00541619	-0.0137663	-0.00928228
-0.250875	-0.0162863	0.00212902	-0.0138345	-0.00916276
-0.249875	-0.0180712	-0.00108724	-0.0136167	-0.00887796
-0.248874	-0.0196596	-0.00421503	-0.0135362	-0.0088432
-0.247874	-0.0210388	-0.00723749	-0.0134201	-0.00887025
-0.246873	-0.0221964	-0.0101386	-0.0133662	-0.00903061
-0.245873	-0.0231205	-0.0129031	-0.0134971	-0.00911691
-0.244872	-0.0237996	-0.0155169	-0.0133352	-0.00870907
-0.243872	-0.0242232	-0.0179664	-0.0132389	-0.00850897
-0.242871	-0.0243817	-0.0202395	-0.013055	-0.00820038
-0.241871	-0.0242669	-0.0223246	-0.0131289	-0.00823141
-0.24087	-0.0238718	-0.0242114	-0.0130237	-0.00801437
-0.23987	-0.0231912	-0.0258905	-0.0132168	-0.0079298
-0.238869	-0.021951	-0.0270656	-0.0127098	-0.0078868
-0.237869	-0.0204234	-0.028021	-0.0122671	-0.00757235
-0.236868	-0.0186139	-0.0287557	-0.0121959	-0.00748707
-0.235868	-0.0165304	-0.0292698	-0.0119819	-0.00749193
-0.234867	-0.0141831	-0.0295645	-0.0116096	-0.0076552
-0.233867	-0.0115849	-0.0296422	-0.0110383	-0.00752021
-0.232866	-0.00875107	-0.0295067	-0.0108932	-0.00752566
-0.231866	-0.00569959	-0.0291626	-0.0109455	-0.00726945
-0.230865	-0.00245084	-0.0286158	-0.011075	-0.00721036
-0.229865	0.000972379	-0.0278734	-0.0108406	-0.00719902
-0.228864	0.00454494	-0.0269435	-0.0103991	-0.00698461
-0.227864	0.00823965	-0.0258352	-0.0104183	-0.00711966
-0.226863	0.0120274	-0.0245588	-0.0101707	-0.00712005
-0.225863	0.0158774	-0.023125	-0.00992683	-0.00698264
-0.224862	0.0197577	-0.0215459	-0.0100527	-0.00687448
-0.223862	0.0236352	-0.0198338	-0.00946292	-0.00663946
-0.222861	0.0274761	-0.018002	-0.009033	-0.00655003
-0.221861	0.0312465	-0.016064	-0.00871715	-0.00650421
-0.22086	0.0349125	-0.0140338	-0.00882592	-0.00655438
-0.21986	0.0384407	-0.0119258	-0.0086402	-0.00625865
-0.218859	0.0420575	-0.00945011	-0.00812981	-0.00617587
-0.217859	0.0454692	-0.00693064	-0.00834033	-0.00627766
-0.216858	0.0486416	-0.0043875	-0.00779334	-0.00631367
-0.215858	0.0515424	-0.00184071	-0.00784721	-0.00626641
-0.214857	0.0541417	0.000689844	-0.0077218	-0.00601585
-0.213857	0.0564121	0.00318449	-0.00743736	-0.00579082
-0.212856	0.0583293	0.00562384	-0.00691602	-0.0056044
-0.211856	0.0598719	0.00798884	-0.00673312	-0.00530529
-0.210855	0.0610222	0.0102609	-0.00634428	-0.00518305
-0.209855	0.061766	0.0124219	-0.00591563	-0.00510801
-0.208854	0.0620927	0.0144545	-0.00575175	-0.00524844
-0.207854	0.061996	0.0163418	-0.00566174	-0.00517823
-0.206853	0.0614734	0.0180679	-0.00573212	-0.00505957
-0.205853	0.0605264	0.0196179	-0.00560502	-0.00496537
-0.204852	0.0591609	0.0209777	-0.00538453	-0.00461467
-0.203852	0.0573867	0.0221344	-0.00567058	-0.00412986
-0.202851	0.0552176	0.0230767	-0.00552684	-0.00396503
-0.201851	0.0526716	0.0237942	-0.00509874	-0.00378572
-0.20085	0.0497702	0.0242782	-0.00540002	-0.00362924
-0.19985	0.0465386	0.0245218	-0.00511545	-0.00341485
-0.198849	0.0432816	0.0248491	-0.00494563	-0.00335212
-0.197849	0.0397527	0.0249237	-0.00493575	-0.00346986
-0.196848	0.0359816	0.0247379	-0.00494278	-0.00338169
-0.195848	0.0319999	0.0242853	-0.00475156	-0.00312594
-0.194847	0.0278414	0.0235616	-0.00428848	-0.0030379
-0.193847	0.0235415	0.022564	-0.00423198	-0.00270097
-0.192846	0.0191366	0.0212919	-0.00431984	-0.00248756
-0.191846	0.0146639	0.0197462	-0.00417902	-0.00248318
-0.190845	0.0101612	0.01793	-0.00414236	-0.00226996
-0.189845	0.00566598	0.0158482	-0.00420927	-0.00201165
-0.188844	0.0012153	0.0135076	-0.00437829	-0.00192551
-0.187844	-0.00315458	0.0109169	-0.0040763	-0.0017251
-0.186843	-0.00740866	0.008087	-0.00437063	-0.0013651
-0.185843	-0.0115136	0.00503052	-0.00441751	-0.00125767
-0.184842	-0.0154378	0.00176217	-0.00445617	-0.00139679
-0.183842	-0.0191523	-0.0017014	-0.00441342	-0.00163656
-0.182841	-0.0226304	-0.00534163	-0.00444329	-0.00153642
-0.181841	-0.0258484	-0.00913808	-0.00422204	-0.00113511
-0.18084	-0.0287856	-0.0130685	-0.00388435	-0.00105615
-0.17984	-0.0314249	-0.0171089	-0.00376397	-0.000970037
-0.178839	-0.0334175	-0.0208821	-0.00370863	-0.000714815
-0.177839	-0.0350842	-0.0247116	-0.00354829	-0.000766252
-0.176838	-0.0364256	-0.0285757	-0.00361764	-0.00086426
-0.175838	-0.0374462	-0.0324522	-0.00353665	-0.000892954
-0.174837	-0.0381553	-0.0363182	-0.00328079	-0.00089336
-0.173837	-0.0385665	-0.0401504	-0.00326057	-0.000981773
-0.172836	-0.0386974	-0.0439255	-0.00345335	-0.000833242
-0.171836	-0.0385701	-0.0476201	-0.00347497	-0.000717579
-0.170835	-0.0382102	-0.0512109	-0.00349565	-0.000415812
-0.169835	-0.0376469	-0.0546753	-0.00336877	-0.000523899
-0.168834	-0.0369128	-0.057991	-0.00320926	-0.00044299
-0.167834	-0.036043	-0.0611367	-0.00273293	-0.00019739
-0.166833	-0.035075	-0.0640917	-0.0022509	-0.000323858
-0.165833	-0.0340479	-0.0668365	-0.00178484	8.74968e-06
-0.164832	-0.0330022	-0.0693527	-0.0015976	0.000149814
-0.163832	-0.0319787	-0.0716233	-0.00148973	0.000345524
-0.162831	-0.0310181	-0.0736325	-0.00173577	0.00032369
-0.161831	-0.0301604	-0.0753659	-0.00153447	0.000360684
-0.16083	-0.0294444	-0.0768107	-0.00164496	0.000297279
-0.15983	-0.0289064	-0.0779558	-0.0015761	0.000330662
-0.158829	-0.0282282	-0.0784512	-0.00147974	0.000349834
-0.157829	-0.0277859	-0.0786281	-0.0014162	0.00042079
-0.156828	-0.0276135	-0.078487	-0.00125313	0.000283583
-0.155828	-0.0277411	-0.0780305	-0.00091875	0.000178557
-0.154827	-0.0281947	-0.0772636	-0.000581192	9.43529e-05
-0.153827	-0.0289956	-0.0761934	-0.000634747	0.000112968
-0.152826	-0.0301601	-0.0748291	-0.000890014	0.000241357
-0.151826	-0.031699	-0.0731823	-0.00106842	0.000348169
-0.150825	-0.0336174	-0.0712664	-0.00119687	0.000303424
-0.149825	-0.0359144	-0.0690967	-0.00116179	0.000614017
-0.148824	-0.0385833	-0.0666907	-0.00111593	0.000887442
-0.147824	-0.041611	-0.0640673	-0.000839724	0.000884734
-0.146823	-0.0449785	-0.0612471	-0.000983347	0.000835786
-0.145823	-0.0486605	-0.0582517	-0.00115277	0.00119413
-0.144822	-0.0526262	-0.0551044	-0.00115445	0.00116628
-0.143822	-0.056839	-0.051829	-0.00109775	0.00123043
-0.142821	-0.0612573	-0.0484501	-0.000838135	0.00106701
-0.141821	-0.0658345	-0.0449928	-0.00038689	0.00102445
-0.14082	-0.07052	-0.0414826	-0.000157544	0.00127222
-0.13982	-0.0752597	-0.0379448	0.000312085	0.00121533
-0.138819	-0.0796261	-0.0340704	0.000134492	0.00119215
-0.137819	-0.0839235	-0.0302143	-0.000120021	0.00146305
-0.136818	-0.0880991	-0.0264072	2.2358e-05	0.00150008
-0.135818	-0.0920998	-0.0226797	0.000238259	0.00165851
-0.134817	-0.095874	-0.0190617	0.000579748	0.00178631
-0.133817	-0.0993715	-0.0155824	0.000532663	0.00178863
-0.132816	-0.102545	-0.0122701	0.000739737	0.00165051
-0.131816	-0.105351	-0.00915166	0.00117668	0.00194439
-0.130815	-0.107749	-0.00625269	0.00130954	0.0022123
-0.129815	-0.109706	-0.00359694	0.00116783	0.00233757
-0.128814	-0.11119	-0.00120622	0.00131613	0.0021752
-0.127814	-0.112178	0.000899915	0.00154604	0.00223761
-0.126813	-0.112653	0.00270446	0.0021907	0.00229026
-0.125813	-0.112604	0.00419318	0.00210552	0.00224257
-0.124812	-0.112027	0.00535491	0.00218373	0.00215825
-0.123812	-0.110924	0.00618178	0.00258611	0.00221836
-0.122811	-0.109304	0.00666945	0.00303146	0.00207011
-0.121811	-0.107183	0.00681734	0.00295543	0.00214608
-0.12081	-0.104583	0.00662878	0.00286888	0.00224387
-0.11981	-0.101531	0.00611118	0.00291953	0.00252261
-0.118809	-0.0976928	0.00561945	0.00320168	0.00285587
-0.117809	-0.0934696	0.00482784	0.0034366	0.00266646
-0.116808	-0.0889117	0.00374977	0.00350854	0.00308494
-0.115808	-0.0840735	0.00240246	0.00351381	0.00322948
-0.114807	-0.0790124	0.00080691	0.00387753	0.00312627
-0.113807	-0.0737888	-0.00101223	0.00373583	0.00318959
-0.112806	-0.0684648	-0.00302679	0.00407916	0.00353189
-0.111806	-0.0631032	-0.00520529	0.00413968	0.00377758
-0.110805	-0.0577667	-0.00751315	0.00444796	0.00373703
-0.109805	-0.0525173	-0.00991291	0.00451936	0.0037589
-0.108804	-0.0474145	-0.0123646	0.00451252	0.00355662
-0.107804	-0.0425153	-0.0148261	0.00477065	0.0036021
-0.106803	-0.0378728	-0.0172533	0.00503133	0.00384269
-0.105803	-0.0335354	-0.0196007	0.00490503	0.00401998
-0.104802	-0.0295463	-0.0218219	0.00479344	0.00392752
-0.103802	-0.0259424	-0.02387	0.00521842	0.00409264
-0.102801	-0.0227541	-0.0256978	0.00490555	0.00429171
-0.101801	-0.0200048	-0.0272589	0.00523237	0.00471136
-0.1008	-0.0177103	-0.0285077	0.00526446	0.0046003
-0.0997999	-0.0158786	-0.0294003	0.00538076	0.00461886
-0.0987994	-0.0141506	-0.0295149	0.00588797	0.00493531
-0.0977989	-0.0128718	-0.0291889	0.0058438	0.00516212
-0.0967984	-0.0120343	-0.0283942	0.0061761	0.00518647
-0.0957979	-0.0116237	-0.027107	0.00686426	0.00532357
-0.0947974	-0.0116193	-0.0253087	0.00693832	0.00538052
-0.0937969	-0.0119944	-0.0229858	0.00736697	0.00538229
-0.0927964	-0.0127171	-0.0201309	0.00753364	0.00533836
-0.0917959	-0.0137509	-0.0167425	0.00790123	0.00522994
-0.0907954	-0.0150552	-0.0128257	0.00770082	0.00536644
-0.0897949	-0.0165863	-0.00839199	0.00788842	0.0055631
-0.0887944	-0.0182978	-0.00345962	0.00807897	0.00582075
-0.0877939	-0.0201418	0.00194657	0.0084134	0.00581434
-0.0867934	-0.0220694	0.00779521	0.00826297	0.00558902
-0.0857929	-0.0240316	0.0140487	0.00836867	0.00563177
-0.0847924	-0.0259799	0.0206634	0.00864469	0.00568245
-0.0837919	-0.0278674	0.0275902	0.00843984	0.00573319
-0.0827914	-0.029649	0.0347748	0.0087219	0.00593727
-0.0817909	-0.0312826	0.0421586	0.00886976	0.00598219
-0.0807904	-0.0327291	0.0496791	0.00907606	0.00604368
-0.0797899	-0.0339535	0.0572706	0.00918638	0.00610694
-0.0787894	-0.0345447	0.0652696	0.00941918	0.00626839
-0.0777889	-0.0348485	0.0732113	0.00917683	0.00633609
-0.0767884	-0.0348516	0.0810174	0.00931399	0.00652689
-0.0757879	-0.0345466	0.088609	0.00977163	0.00661002
-0.0747874	-0.033932	0.0959074	0.0102559	0.00676675
-0.0737869	-0.0330121	0.102835	0.0106546	0.00675644
-0.0727864	-0.0317974	0.109318	0.0108172	0.00675672
-0.0717859	-0.0303035	0.115283	0.010925	0.00697963
-0.0707854	-0.0285513	0.120663	0.0114102	0.00714561
-0.0697849	-0.0265664	0.125396	0.0112922	0.00735074
-0.0687844	-0.0243783	0.129426	0.0113833	0.00732475
-0.0677839	-0.0220201	0.132702	0.0114246	0.00761429
-0.0667834	-0.0195275	0.135184	0.0115896	0.00755336
-0.0657829	-0.016938	0.136838	0.0118302	0.00769844
-0.0647824	-0.0142902	0.137638	0.0123001	0.0076662
-0.0637819	-0.0116231	0.137571	0.0121162	0.00772289
-0.0627814	-0.00897475	0.136631	0.0119693	0.00771659
-0.0617809	-0.00638189	0.134822	0.0119909	0.00799439
-0.0607804	-0.0038789	0.13216	0.0123934	0.00807554
-0.0597799	-0.00149716	0.128669	0.012559	0.0081556
-0.0587794	0.00110584	0.124781	0.012245	0.00833549
-0.0577789	0.00354074	0.12015	0.0125139	0.00845155
-0.0567784	0.0057819	0.114823	0.0128959	0.00842362
-0.0557779	0.00780846	0.108851	0.0130522	0.00807669
-0.0547774	0.00960476	0.102295	0.0128888	0.00813148
-0.0537769	0.0111605	0.0952217	0.0126873	0.00816714
-0.0527764	0.012471	0.0877015	0.0124394	0.00837434
-0.0517759	0.0135371	0.0798103	0.0122996	0.00848436
-0.0507754	0.0143654	0.0716272	0.0123955	0.00849735
-0.0497749	0.0149676	0.0632335	0.0125405	0.00824664
-0.0487744	0.0153609	0.0547115	0.0126241	0.00863507
-0.0477739	0.0155672	0.0461435	0.0126134	0.00884248
-0.0467734	0.0156127	0.0376109	0.0128417	0.00865731
-0.0457729	0.0155278	0.0291931	0.0133721	0.0085695
-0.0447724	0.015346	0.020966	0.0133486	0.0087092
-0.0437719	0.0151035	0.0130018	0.01348	0.0085115
-0.0427714	0.0148385	0.00536737	0.0133736	0.00885474
-0.0417709	0.0145906	-0.00187619	0.0135027	0.00932407
-0.0407704	0.0143997	-0.00867446	0.0137425	0.00946581
-0.0397699	0.0143052	-0.0149804	0.014049	0.0094032
-0.0387694	0.0146719	-0.0203835	0.0144837	0.00945168
-0.0377689	0.0152077	-0.0252223	0.0144846	0.0096773
-0.0367684	0.0159399	-0.0294821	0.0147398	0.00967537
-0.0357679	0.0168923	-0.0331575	0.0148812	0.00981839
-0.0347674	0.0180837	-0.0362527	0.0152712	0.00964917
-0.0337669	0.019528	-0.0387814	0.0152262	0.0093906
-0.0327664	0.0212333	-0.0407665	0.0157683	0.00943046
-0.0317659	0.023201	-0.04224	0.0161695	0.00946474
-0.0307654	0.0254264	-0.0432424	0.016146	0.00949895
-0.0297649	0.0278973	-0.0438221	0.0161335	0.00966983
-0.0287644	0.0305946	-0.0440348	0.0163689	0.00962358
-0.0277639	0.033492	-0.0439425	0.0163332	0.00948402
-0.0267634	0.0365562	-0.0436127	0.016717	0.00957661
-0.0257629	0.039747	-0.0431171	0.0167862	0.00956176
-0.0247624	0.0430178	-0.0425309	0.0171415	0.00935333
-0.0237619	0.046316	-0.0419312	0.0177036	0.0094734
-0.0227614	0.0495838	-0.0413962	0.0181005	0.00955548
-0.0217609	0.0527585	-0.0410036	0.0180038	0.00925858
-0.0207604	0.0557739	-0.0408297	0.0179974	0.00969887
-0.0197599	0.0585607	-0.0409478	0.018397	0.00987787
-0.0187594	0.0613286	-0.0411023	0.0187837	0.00993771
-0.0177589	0.0637207	-0.041685	0.0186904	0.0100067
-0.0167584	0.06566	-0.0427605	0.0191934	0.0102137
-0.0157579	0.0670708	-0.0443863	0.0192728	0.0102948
-0.0147574	0.0678797	-0.0466122	0.0192504	0.0103835
-0.0137569	0.0680166	-0.0494798	0.0192819	0.0105079
-0.0127564	0.0674161	-0.0530214	0.0192546	0.0107446
-0.0117559	0.066018	-0.0572599	0.0194107	0.010768
-0.0107554	0.0637689	-0.0622082	0.0196736	0.0109374
-0.00975488	0.0606224	-0.0678692	0.0196433	0.0109462
-0.00875438	0.0565405	-0.0742354	0.019933	0.0110111
-0.00775388	0.051494	-0.0812895	0.0199332	0.0111975
-0.00675338	0.0454634	-0.0890039	0.0205438	0.0112218
-0.00575288	0.0384388	-0.0973416	0.0207885	0.0112156
-0.00475238	0.0304211	-0.106256	0.0209952	0.0110704
-0.00375188	0.0214212	-0.115693	0.0209569	0.0110991
-0.00275138	0.0114611	-0.12559	0.0212911	0.0113156
-0.00175088	0.000573004	-0.135877	0.0214139	0.0113268
-0.000750375	-0.0112005	-0.146478	0.0213346	0.0115865
0.000250125	-0.023807	-0.157313	0.0215391	0.0117094
0.00125063	-0.0369025	-0.167999	0.0215546	0.0118726
0.00225113	-0.0507024	-0.17875	0.0215447	0.0119438
0.00325163	-0.0651336	-0.189482	0.0215624	0.0120549
0.00425213	-0.0801161	-0.200113	0.021543	0.0118682
0.00525263	-0.0955642	-0.210559	0.0215564	0.0116768
0.00625313	-0.111388	-0.220739	0.0215876	0.0117511
0.00725363	-0.127493	-0.230577	0.021923	0.0119184
0.00825413	-0.143783	-0.24	0.0222259	0.0119253
0.00925463	-0.160163	-0.24894	0.0223279	0.0118182
0.0102551	-0.176534	-0.257338	0.0224433	0.0118965
0.0112556	-0.192802	-0.26514	0.0229395	0.0122765
0.0122561	-0.208875	-0.2723	0.0227419	0.0124934
0.0132566	-0.224664	-0.278782	0.0227117	0.0125708
0.0142571	-0.240087	-0.284558	0.0227582	0.0128331
0.0152576	-0.255065	-0.289611	0.0231681	0.0128235
0.0162581	-0.269529	-0.293931	0.0229353	0.0131439
0.0172586	-0.283415	-0.297519	0.0235246	0.0134245
0.0182591	-0.29667	-0.300385	0.0237697	0.0136357
0.0192596	-0.309248	-0.302549	0.0237704	0.0135292
0.0202601	-0.321112	-0.304037	0.0239011	0.0136309
0.0212606	-0.33192	-0.304575	0.0242883	0.0138359
0.0222611	-0.341972	-0.304519	0.0248005	0.0141033
0.0232616	-0.351267	-0.303925	0.0250437	0.0141916
0.0242621	-0.359813	-0.302852	0.0253803	0.0139876
0.0252626	-0.367624	-0.301365	0.0254752	0.0142239
0.0262631	-0.374724	-0.299533	0.025598	0.0140689
0.0272636	-0.381147	-0.297426	0.0261697	0.0139503
0.0282641	-0.386932	-0.295117	0.026251	0.0139071
0.0292646	-0.392122	-0.292677	0.0264919	0.0139231
0.0302651	-0.396769	-0.290177	0.0267813	0.0139017
0.0312656	-0.400928	-0.287687	0.0270403	0.013972
0.0322661	-0.404656	-0.285271	0.0270619	0.0141708
0.0332666	-0.408013	-0.282992	0.0273532	0.0141256
0.0342671	-0.411059	-0.280905	0.0274398	0.0142995
0.0352676	-0.413856	-0.27906	0.0277212	0.0141845
0.0362681	-0.41646	-0.2775	0.0275393	0.0143545
0.0372686	-0.41893	-0.276261	0.0278034	0.0141411
0.0382691	-0.421317	-0.275369	0.028088	0.0141653
0.0392696	-0.42367	-0.274845	0.0280305	0.0144252
0.0402701	-0.426031	-0.274697	0.0285518	0.0145842
0.0412706	-0.428113	-0.274603	0.0289376	0.0147023
0.0422711	-0.430273	-0.274885	0.0290026	0.0147396
0.0432716	-0.43254	-0.275535	0.0291632	0.0146635
0.0442721	-0.434935	-0.276534	0.0292789	0.0145659
0.0452726	-0.437474	-0.277858	0.0292096	0.0147514
0.0462731	-0.440163	-0.279476	0.0295426	0.0147037
0.0472736	-0.443001	-0.28135	0.0299328	0.0145797
0.0482741	-0.445981	-0.283438	0.0294598	0.0147033
0.0492746	-0.449089	-0.285694	0.0295207	0.014714
0.0502751	-0.452304	-0.288068	0.0295618	0.0148392
0.0512756	-0.4556	-0.290511	0.0296176	0.0149432
0.0522761	-0.458945	-0.292969	0.0296818	0.0148617
0.0532766	-0.462304	-0.295392	0.0300312	0.0151309
0.0542771	-0.465637	-0.29773	0.0300709	0.0151109
0.0552776	-0.468903	-0.299934	0.0302492	0.0150867
0.0562781	-0.472059	-0.301962	0.0304708	0.0152593
0.0572786	-0.475059	-0.303773	0.0306085	0.0152178
0.0582791	-0.47786	-0.305331	0.0307467	0.0151662
0.0592796	-0.480418	-0.30661	0.031272	0.0154098
0.0602801	-0.482693	-0.307585	0.0314904	0.0154757
0.0612806	-0.48433	-0.307911	0.0316305	0.0157607
0.0622811	-0.485614	-0.307913	0.0315929	0.0159818
0.0632816	-0.486521	-0.307598	0.0313915	0.0159702
0.0642821	-0.48703	-0.306977	0.0312977	0.0161215
0.0652826	-0.487125	-0.306072	0.0313243	0.0162647
0.0662831	-0.486797	-0.304913	0.0317061	0.0159867
0.0672836	-0.486044	-0.303534	0.032088	0.0160258
0.0682841	-0.484868	-0.301978	0.032263	0.0161695
0.0692846	-0.48328	-0.300293	0.0321828	0.016337
0.0702851	-0.481297	-0.298534	0.0325503	0.0164469
0.0712856	-0.47894	-0.29676	0.0324296	0.0163911
0.0722861	-0.47624	-0.295032	0.0322936	0.0167314
0.0732866	-0.473232	-0.293415	0.0321801	0.0166683
0.0742871	-0.469955	-0.291976	0.0323788	0.0169241
0.0752876	-0.466456	-0.290781	0.0323345	0.0170132
0.0762881	-0.462783	-0.289898	0.032687	0.0167698
0.0772886	-0.458989	-0.28939	0.0324144	0.0169467
0.0782891	-0.455129	-0.289319	0.0327562	0.0168783
0.0792896	-0.451262	-0.289743	0.0332112	0.0170801
0.0802901	-0.447444	-0.290715	0.0332628	0.0171582
0.0812906	-0.443458	-0.291955	0.0331337	0.017309
0.0822911	-0.439649	-0.293833	0.0331358	0.0172186
0.0832916	-0.436076	-0.296388	0.0332414	0.0175023
0.0842921	-0.432796	-0.299651	0.0332991	0.0178975
0.0852926	-0.429863	-0.303647	0.033725	0.0178378
0.0862931	-0.427327	-0.308391	0.0337843	0.0178357
0.0872936	-0.425231	-0.31389	0.0342225	0.017741
0.0882941	-0.423615	-0.320141	0.0348353	0.0176093
0.0892946	-0.422511	-0.327134	0.0347448	0.0174708
0.0902951	-0.421947	-0.334851	0.0343731	0.0173732
0.0912956	-0.421942	-0.343263	0.0346473	0.017425
0.0922961	-0.422508	-0.352335	0.034961	0.0174621
0.0932966	-0.423652	-0.362024	0.0352729	0.0174822
0.0942971	-0.425373	-0.372281	0.0355053	0.017679
0.0952976	-0.427662	-0.383049	0.0357868	0.0176504
0.0962981	-0.430503	-0.394267	0.0360379	0.0176273
0.0972986	-0.433874	-0.405868	0.0361851	0.0172272
0.0982991	-0.437747	-0.417783	0.0362358	0.0172624
0.0992996	-0.442087	-0.429937	0.0363467	0.0174076
0.1003	-0.446852	-0.442253	0.0359982	0.0176247
0.101301	-0.451783	-0.454331	0.0361202	0.0177032
0.102301	-0.457057	-0.46642	0.036192	0.0177218
0.103302	-0.462621	-0.478447	0.0362137	0.017655
0.104302	-0.468421	-0.490342	0.0363243	0.0177314
0.105303	-0.474396	-0.502036	0.0366359	0.0180399
0.106303	-0.480485	-0.513463	0.0367668	0.0184259
0.107304	-0.486625	-0.52456	0.0366281	0.0182348
0.108304	-0.492749	-0.535267	0.0367599	0.0183504
0.109305	-0.498794	-0.545531	0.0367577	0.0183933
0.110305	-0.504694	-0.555302	0.0370534	0.0185562
0.111306	-0.510384	-0.564534	0.0372018	0.0185921
0.112306	-0.515803	-0.573189	0.0368874	0.0188487
0.113307	-0.520891	-0.581233	0.0372037	0.0191849
0.114307	-0.525589	-0.588637	0.040291	0.0198626
0.115308	-0.529845	-0.595379	0.0437919	0.0212074
0.116308	-0.533608	-0.60144	0.04702	0.022176
0.117309	-0.536833	-0.60681	0.050384	0.0232325
0.118309	-0.539479	-0.61148	0.0531679	0.0244589
0.11931	-0.541509	-0.615447	0.0563429	0.025673
0.12031	-0.542892	-0.618714	0.0593012	0.0265042
0.121311	-0.543432	-0.620976	0.0622073	0.027533
0.122311	-0.543298	-0.622552	0.0653754	0.0284593
0.123312	-0.542475	-0.62346	0.0679948	0.0291355
0.124312	-0.540955	-0.623721	0.0712447	0.029917
0.125313	-0.538732	-0.623358	0.0744092	0.0308935
0.126313	-0.535805	-0.622395	0.0775816	0.0315614
0.127314	-0.532178	-0.62086	0.0813164	0.0327148
0.128314	-0.527858	-0.618779	0.0848224	0.0336961
0.129315	-0.522856	-0.616181	0.0883369	0.0347035
0.130315	-0.517186	-0.613093	0.0915471	0.03568
0.131316	-0.510868	-0.609546	0.0945865	0.0366315
0.132316	-0.50392	-0.605565	0.0976116	0.0378188
0.133317	-0.496368	-0.601178	0.100887	0.0386958
0.134317	-0.488237	-0.59641	0.103754	0.0395126
0.135318	-0.479557	-0.591287	0.107025	0.0403206
0.136318	-0.470356	-0.585829	0.110336	0.0413108
0.137319	-0.460668	-0.580058	0.113276	0.0423853
0.138319	-0.450526	-0.573992	0.116431	0.0432953
0.13932	-0.439963	-0.567647	0.119707	0.043944
0.14032	-0.429015	-0.561038	0.122655	0.0447642
0.141321	-0.417596	-0.553888	0.126018	0.0453134
0.142321	-0.405885	-0.546496	0.129345	0.0463871
0.143322	-0.393918	-0.538872	0.132315	0.0472996
0.144322	-0.381729	-0.53103	0.135495	0.0484442
0.145323	-0.369352	-0.522978	0.138906	0.0494457
0.146323	-0.356817	-0.514723	0.142249	0.0505513
0.147324	-0.344155	-0.506274	0.145509	0.0515474
0.148324	-0.331393	-0.497634	0.148646	0.0524371
0.149325	-0.318559	-0.488808	0.151761	0.0532876
0.150325	-0.305676	-0.479799	0.154886	0.0541998
0.151326	-0.292769	-0.470611	0.158023	0.0549533
0.152326	-0.27986	-0.461246	0.161025	0.0559869
0.153327	-0.266971	-0.451706	0.163955	0.0571378
0.154327	-0.254123	-0.441993	0.167199	0.0579037
0.155328	-0.241334	-0.43211	0.170092	0.0587398
0.156328	-0.228625	-0.42206	0.173392	0.0599808
0.157329	-0.216014	-0.411846	0.176709	0.0611075
0.158329	-0.203522	-0.401472	0.179787	0.0617803
0.15933	-0.191166	-0.390943	0.182679	0.0626659
0.16033	-0.178967	-0.380264	0.185518	0.0637927
0.161331	-0.166861	-0.369127	0.188102	0.0645167
0.162331	-0.154977	-0.357859	0.190858	0.0655662
0.163332	-0.143336	-0.346474	0.193884	0.0665554
0.164332	-0.131957	-0.334991	0.196824	0.0673242
0.165333	-0.12086	-0.323426	0.199921	0.0682538
0.166333	-0.110063	-0.311801	0.203043	0.0691362
0.167334	-0.0995836	-0.300135	0.206127	0.0696793
0.168334	-0.0894405	-0.288453	0.208885	0.0705256
0.169335	-0.0796507	-0.276778	0.211588	0.0717778
0.170335	-0.0702316	-0.265137	0.214707	0.0724465
0.171336	-0.0611999	-0.253557	0.217675	0.0730957
0.172336	-0.0525725	-0.242067	0.220881	0.0736087
0.173337	-0.0443657	-0.230695	0.223806	0.074354
0.174337	-0.0365955	-0.219471	0.226943	0.0753038
0.175338	-0.0292778	-0.208427	0.230141	0.0761169
0.176338	-0.0224276	-0.197592	0.233475	0.0766748
0.177339	-0.0160596	-0.186996	0.236507	0.0777496
0.178339	-0.0101878	-0.17667	0.239122	0.0785526
0.17934	-0.00482493	-0.166642	0.24228	0.0794183
0.18034	1.695e-05	-0.15694	0.245064	0.0801727
0.181341	0.00438261	-0.147271	0.248074	0.0810073
0.182341	0.00818035	-0.137983	0.2512	0.082025
0.183342	0.0114033	-0.129104	0.25427	0.0829158
0.184342	0.0140478	-0.120657	0.257075	0.0836486
0.185343	0.0161133	-0.112667	0.259909	0.0844055
0.186343	0.0176023	-0.105153	0.262889	0.0853023
0.187344	0.0185208	-0.0981323	0.265801	0.0859542
0.188344	0.0188778	-0.091618	0.268812	0.0867815
0.189345	0.0186856	-0.0856206	0.271529	0.0877244
0.190345	0.0179592	-0.0801468	0.274326	0.0886418
0.191346	0.0167166	-0.0751997	0.277208	0.0895216
0.192346	0.0149785	-0.0707791	0.280017	0.0901858
0.193347	0.0127677	-0.0668808	0.282888	0.0911254
0.194347	0.0101093	-0.0634973	0.286068	0.0918452
0.195348	0.00703041	-0.0606175	0.288707	0.0923381
0.196348	0.00355938	-0.0582268	0.291727	0.0931252
0.197349	-0.000273982	-0.0563075	0.294699	0.0938385
0.198349	-0.00443895	-0.0548386	0.29773	0.0946542
0.19935	-0.00890416	-0.0537963	0.300836	0.0953651
0.20035	-0.0136379	-0.0531541	0.303838	0.0960588
0.201351	-0.0185373	-0.0525477	0.306494	0.096747
0.202351	-0.0236711	-0.0522896	0.30932	0.0974959
0.203352	-0.0290076	-0.0523529	0.312386	0.0984119
0.204352	-0.0345145	-0.0527096	0.315374	0.0988803
0.205353	-0.0401591	-0.0533304	0.318074	0.0999043
0.206353	-0.0459089	-0.0541855	0.321103	0.100729
0.207354	-0.0517317	-0.0552448	0.323832	0.1014
0.208354	-0.0575957	-0.0564784	0.326834	0.102229
0.209355	-0.0634705	-0.0578567	0.329592	0.102859
0.210355	-0.0693265	-0.0593514	0.332623	0.103608
0.211356	-0.0751358	-0.060935	0.335352	0.104305
0.212356	-0.0808724	-0.0625819	0.338542	0.104693
0.213357	-0.0865119	-0.064268	0.341525	0.10546
0.214357	-0.0920323	-0.0659714	0.34475	0.10632
0.215358	-0.0974137	-0.0676724	0.347908	0.107283
0.216358	-0.102638	-0.0693535	0.350946	0.107906
0.217359	-0.107691	-0.0709999	0.353613	0.108667
0.218359	-0.112559	-0.0725992	0.356135	0.109383
0.21936	-0.117232	-0.0741414	0.358776	0.110027
0.22036	-0.1217	-0.0756193	0.361808	0.110935
0.221361	-0.125858	-0.0766537	0.36502	0.111811
0.222361	-0.12984	-0.0776269	0.368141	0.112197
0.223362	-0.133642	-0.0785451	0.370943	0.113
0.224362	-0.13726	-0.0794168	0.37424	0.113702
0.225363	-0.140688	-0.0802522	0.377167	0.114636
0.226363	-0.143921	-0.081063	0.379743	0.115595
0.227364	-0.146952	-0.0818627	0.382772	0.116321
0.228364	-0.149774	-0.082666	0.385726	0.117037
0.229365	-0.15238	-0.0834885	0.388657	0.117934
0.230365	-0.154759	-0.0843468	0.391212	0.118933
0.231366	-0.156903	-0.0852578	0.393849	0.119637
0.232366	-0.158801	-0.0862388	0.396837	0.120631
0.233367	-0.160444	-0.0873069	0.399768	0.121751
0.234367	-0.161819	-0.0884787	0.40234	0.122359
0.235368	-0.162917	-0.0897702	0.405389	0.123172
0.236368	-0.163725	-0.0911963	0.407818	0.124153
0.237369	-0.164232	-0.0927703	0.410712	0.12485
0.238369	-0.164427	-0.0945041	0.413642	0.125764
0.23937	-0.164299	-0.0964074	0.416559	0.126441
0.24037	-0.163838	-0.0984876	0.419351	0.127406
0.241371	-0.162938	-0.100387	0.421892	0.128306
0.242371	-0.16173	-0.102482	0.424448	0.128932
0.243372	-0.160204	-0.104776	0.427257	0.129635
0.244372	-0.158349	-0.107272	0.430222	0.130306
0.245373	-0.156153	-0.109969	0.432635	0.130982
0.246373	-0.153601	-0.112863	0.435378	0.131531
0.247374	-0.150682	-0.115947	0.438456	0.132642
0.248374	-0.147382	-0.119209	0.441049	0.133622
0.249375	-0.143686	-0.122637	0.443831	0.134445
0.250375	-0.139584	-0.126213	0.446704	0.135425
0.251376	-0.135062	-0.129917	0.44943	0.136
0.252376	-0.130111	-0.133728	0.452877	0.136666
0.253377	-0.124721	-0.137622	0.455421	0.137389
0.254377	-0.118887	-0.141572	0.457859	0.138175
0.255378	-0.112604	-0.14555	0.460779	0.13891
0.256378	-0.10587	-0.149527	0.46377	0.139824
0.257379	-0.0986868	-0.153471	0.466364	0.14074
0.258379	-0.0910575	-0.157353	0.468748	0.141469
0.25938	-0.0829895	-0.161139	0.471784	0.142262
0.26038	-0.0744929	-0.164798	0.474412	0.143009
0.261381	-0.0654765	-0.16794	0.477292	0.143674
0.262381	-0.0561072	-0.170906	0.480021	0.144723
0.263382	-0.0464026	-0.173672	0.482729	0.145378
0.264382	-0.0363812	-0.176216	0.485415	0.146052
0.265383	-0.0260615	-0.178517	0.488173	0.146735
0.266383	-0.0154628	-0.180558	0.49083	0.147575
0.267384	-0.00460449	-0.182322	0.493601	0.148242
0.268384	0.00649392	-0.183796	0.496015	0.148676
0.269385	0.0178126	-0.18497	0.498724	0.149285
0.270385	0.0293315	-0.185836	0.501331	0.15006
0.271386	0.0410308	-0.18639	0.503928	0.150816
0.272386	0.0528903	-0.186633	0.506485	0.151758
0.273387	0.0648901	-0.186567	0.509761	0.152229
0.274387	0.0770102	-0.186199	0.512435	0.152832
0.275388	0.089231	-0.185539	0.515766	0.153603
0.276388	0.101533	-0.1846	0.518627	0.154301
0.277389	0.113898	-0.183399	0.521094	0.154972
0.278389	0.126306	-0.181956	0.524251	0.155648
0.27939	0.13874	-0.180292	0.527019	0.156428
0.28039	0.151182	-0.178431	0.529881	0.157255
0.281391	0.163721	-0.176035	0.532281	0.158212
0.282391	0.176191	-0.173506	0.534944	0.158688
0.283392	0.188581	-0.170878	0.537567	0.159432
0.284392	0.200881	-0.168187	0.540126	0.160298
0.285393	0.213086	-0.165465	0.543155	0.16096
0.286393	0.225191	-0.162748	0.546025	0.16191
0.287394	0.237198	-0.160067	0.548581	0.162722
0.288394	0.249111	-0.157454	0.551175	0.163243
0.289395	0.260934	-0.154938	0.553684	0.163963
0.290395	0.272677	-0.152545	0.556513	0.164483
0.291396	0.284349	-0.150301	0.559188	0.165267
0.292396	0.295965	-0.148225	0.561922	0.165918
0.293397	0.307536	-0.146335	0.56456	0.166766
0.294397	0.319077	-0.144646	0.567303	0.167441
0.295398	0.330604	-0.143168	0.569489	0.168236
0.296398	0.342131	-0.141906	0.571687	0.169015
0.297399	0.353674	-0.140862	0.574327	0.169474
0.298399	0.365245	-0.140035	0.576864	0.169926
0.2994	0.376859	-0.139417	0.57944	0.17049
0.3004	0.388527	-0.138999	0.582326	0.170954
0.301401	0.400368	-0.138382	0.584679	0.171506
0.302401	0.412237	-0.137948	0.587142	0.172219
0.303402	0.424141	-0.137681	0.59008	0.172797
0.304402	0.436088	-0.137562	0.5927	0.173421
0.305403	0.448084	-0.137569	0.595522	0.174131
0.306403	0.460134	-0.137677	0.598256	0.174767
0.307404	0.472245	-0.137861	0.60071	0.175345
0.308404	0.484419	-0.138093	0.603045	0.175801
0.309405	0.49666	-0.138343	0.605693	0.176582
0.310405	0.508968	-0.138583	0.608094	0.177234
0.311406	0.521343	-0.138784	0.611124	0.177839
0.312406	0.533782	-0.138918	0.613759	0.178366
0.313407	0.546281	-0.138959	0.616347	0.178885
0.314407	0.558832	-0.138883	0.618308	0.179633
0.315408	0.571427	-0.138666	0.620611	0.18058
0.316408	0.584056	-0.138291	0.623078	0.181294
0.317409	0.596706	-0.137741	0.625515	0.182239
0.318409	0.609362	-0.137003	0.628048	0.182904
0.31941	0.622009	-0.136068	0.630789	0.183902
0.32041	0.634628	-0.13493	0.63331	0.18408
0.321411	0.647332	-0.133175	0.635607	0.18483
0.322411	0.659924	-0.131239	0.637847	0.185227
0.323412	0.672387	-0.129134	0.639985	0.185744
0.324412	0.684703	-0.126876	0.64249	0.186584
0.325413	0.696856	-0.124483	0.644854	0.187182
0.326413	0.708836	-0.121977	0.647469	0.187924
0.327414	0.720632	-0.11938	0.649791	0.188661
0.328414	0.732237	-0.116718	0.652276	0.189316
0.329415	0.743646	-0.114018	0.655037	0.190216
0.330415	0.754857	-0.111309	0.657741	0.190773
0.331416	0.76587	-0.10862	0.660277	0.191423
0.332416	0.776689	-0.105981	0.662615	0.19186
0.333417	0.787316	-0.103422	0.665116	0.192438
0.334417	0.797761	-0.100971	0.667373	0.192763
0.335418	0.80803	-0.0986581	0.669718	0.193226
0.336418	0.818133	-0.0965087	0.672133	0.194289
0.337419	0.828081	-0.0945478	0.674508	0.194893
0.338419	0.837887	-0.0927975	0.677091	0.195489
0.33942	0.847562	-0.0912769	0.679733	0.196019
0.34042	0.857119	-0.0900018	0.682216	0.196953
0.341421	0.866679	-0.0885901	0.684519	0.197463
0.342421	0.876101	-0.087464	0.68664	0.198378
0.343422	0.885399	-0.0866337	0.68902	0.19909
0.344422	0.894585	-0.0861044	0.691298	0.199565
0.345423	0.903673	-0.0858762	0.693527	0.200553
0.346423	0.912677	-0.0859445	0.69628	0.201388
0.347424	0.921612	-0.0862997	0.698745	0.202079
0.348424	0.930489	-0.0869278	0.701316	0.202679
0.349425	0.939321	-0.0878104	0.703761	0.20373
0.350425	0.948118	-0.0889254	0.706195	0.204595
0.351426	0.956887	-0.090247	0.708559	0.205227
0.352426	0.965635	-0.0917463	0.710886	0.205634
0.353427	0.974362	-0.093392	0.713436	0.206279
0.354427	0.983068	-0.0951508	0.715693	0.20665
0.355428	0.99175	-0.0969876	0.717752	0.207377
0.356428	1.0004	-0.0988666	0.720249	0.20807
0.357429	1.009	-0.100752	0.722822	0.208701
0.358429	1.01755	-0.102606	0.724963	0.209561
0.35943	1.02601	-0.104396	0.727277	0.209872
0.36043	1.03437	-0.106085	0.729603	0.210707
0.361431	1.04267	-0.107288	0.731959	0.211512
0.362431	1.05077	-0.108345	0.734634	0.212554
0.363432	1.05864	-0.109233	0.737187	0.213512
0.364432	1.06627	-0.109931	0.73932	0.214322
0.365433	1.07362	-0.110425	0.741458	0.214933
0.366433	1.08066	-0.110698	0.743828	0.215342
0.367434	1.08737	-0.110742	0.74586	0.215841
0.368434	1.09373	-0.11055	0.747614	0.216188
0.369435	1.0997	-0.110118	0.750118	0.216804
0.370435	1.10527	-0.109448	0.752277	0.217271
0.371436	1.11042	-0.108545	0.754583	0.218014
0.372436	1.11514	-0.107418	0.756839	0.218582
0.373437	1.11941	-0.106078	0.759203	0.219134
0.374437	1.12323	-0.104543	0.761789	0.219827
0.375438	1.12659	-0.102832	0.763777	0.220341
0.376438	1.1295	-0.100967	0.765716	0.220993
0.377439	1.13196	-0.0989739	0.767644	0.221629
0.378439	1.13398	-0.0968794	0.76958	0.222081
0.37944	1.13557	-0.0947133	0.771997	0.222436
0.38044	1.13674	-0.0925064	0.774323	0.223179
0.381441	1.13753	-0.089974	0.776698	0.224158
0.382441	1.13792	-0.0874746	0.779108	0.224824
0.383442	1.13794	-0.0850462	0.781578	0.22545
0.384442	1.13763	-0.0827257	0.783808	0.226033
0.385443	1.13703	-0.0805493	0.785671	0.226255
0.386443	1.13618	-0.0785514	0.787285	0.22687
0.387444	1.13514	-0.0767649	0.789188	0.227113
0.388444	1.13396	-0.07522	0.791388	0.227774
0.389445	1.1327	-0.0739446	0.793389	0.228478
0.390445	1.13141	-0.0729634	0.79568	0.228752
0.391446	1.13015	-0.0722983	0.797869	0.229236
0.392446	1.12898	-0.0719672	0.80026	0.229918
0.393447	1.12795	-0.0719845	0.802099	0.230562
0.394447	1.12713	-0.0723608	0.804453	0.23104
0.395448	1.12656	-0.0731026	0.805862	0.231357
0.396448	1.12629	-0.074212	0.807816	0.231719
0.397449	1.12637	-0.0756871	0.809712	0.232388
0.398449	1.12684	-0.0775216	0.81198	0.232758
0.39945	1.12774	-0.079705	0.814258	0.233289
0.40045	1.12909	-0.0822225	0.816295	0.233667
0.401451	1.13092	-0.0847637	0.818376	0.234129
0.402451	1.13321	-0.0876051	0.820366	0.234542
0.403452	1.13597	-0.090725	0.822693	0.234925
0.404452	1.13922	-0.0940981	0.824501	0.235206
0.405453	1.14295	-0.097696	0.826444	0.235525
0.406453	1.14717	-0.101487	0.828479	0.235987
0.407454	1.15187	-0.105436	0.830888	0.236414
0.408454	1.15703	-0.109507	0.833014	0.236378
0.409455	1.16264	-0.113662	0.834936	0.23654
0.410455	1.16868	-0.11786	0.836934	0.23703
0.411456	1.17512	-0.12206	0.838853	0.23737
0.412456	1.18194	-0.12622	0.8409	0.23801
0.413457	1.18909	-0.130298	0.842983	0.238574
0.414457	1.19655	-0.134253	0.844676	0.23912
0.415458	1.20427	-0.138044	0.84628	0.23954
0.416458	1.21221	-0.14163	0.847859	0.240074
0.417459	1.22032	-0.144974	0.849681	0.240459
0.418459	1.22855	-0.14804	0.851699	0.241037
0.41946	1.23686	-0.150792	0.853743	0.241426
0.42046	1.2452	-0.1532	0.855817	0.242197
0.421461	1.25356	-0.15493	0.857244	0.242666
0.422461	1.2618	-0.156271	0.85936	0.242997
0.423462	1.26989	-0.157206	0.861167	0.243297
0.424462	1.27779	-0.157723	0.862873	0.243537
0.425463	1.28546	-0.157816	0.864975	0.243863
0.426463	1.29286	-0.15748	0.867045	0.244302
0.427464	1.29997	-0.156716	0.869047	0.244702
0.428464	1.30676	-0.155531	0.870886	0.245003
0.429465	1.3132	-0.153934	0.872944	0.245346
0.430465	1.31929	-0.151939	0.87508	0.245964
0.431466	1.325	-0.149567	0.876632	0.246411
0.432466	1.33033	-0.14684	0.878895	0.246562
0.433467	1.33528	-0.143785	0.880952	0.247031
0.434467	1.33984	-0.140434	0.883018	0.24767
0.435468	1.34402	-0.136821	0.884566	0.248084
0.436468	1.34781	-0.132983	0.886578	0.248477
0.437469	1.35124	-0.128961	0.888494	0.248719
0.438469	1.3543	-0.124797	0.890023	0.248914
0.43947	1.35701	-0.120534	0.891625	0.249893
0.44047	1.35939	-0.116216	0.893429	0.250272
0.441471	1.36146	-0.111576	0.895217	0.250909
0.442471	1.36318	-0.106979	0.896854	0.251256
0.443472	1.36458	-0.102473	0.898685	0.251525
0.444472	1.36567	-0.0981053	0.900026	0.251998
0.445473	1.36647	-0.0939222	0.901496	0.252507
0.446473	1.367	-0.0899662	0.903053	0.25279
0.447474	1.36731	-0.0862768	0.904464	0.253172
0.448474	1.3674	-0.0828899	0.905968	0.253719
0.449475	1.3673	-0.0798374	0.9071	0.254069
0.450475	1.36704	-0.0771467	0.908666	0.254383
0.451476	1.36665	-0.0748403	0.910269	0.255032
0.452476	1.36614	-0.0729356	0.911902	0.25559
0.453477	1.36555	-0.0714448	0.913434	0.255884
0.454477	1.36488	-0.0703745	0.915011	0.256292
0.455478	1.36416	-0.0697256	0.916544	0.256763
0.456478	1.3634	-0.0694937	0.918012	0.257164
0.457479	1.36261	-0.0696686	0.919807	0.25756
0.458479	1.36181	-0.0702346	0.921641	0.257918
0.45948	1.361	-0.0711711	0.92333	0.258383
0.46048	1.3602	-0.0724522	0.924991	0.259228
0.461481	1.35939	-0.0737425	0.926858	0.259401
0.462481	1.35854	-0.0753239	0.928154	0.259503
0.463482	1.35765	-0.0771631	0.930063	0.259746
0.464482	1.35673	-0.0792237	0.931501	0.260493
0.465483	1.35576	-0.081466	0.93333	0.260946
0.466483	1.35476	-0.0838486	0.935267	0.261374
0.467484	1.35372	-0.0863282	0.93674	0.261689
0.468484	1.35264	-0.0888609	0.938237	0.262285
0.469485	1.35152	-0.0914029	0.939884	0.262738
0.470485	1.35036	-0.0939106	0.941161	0.262978
0.471486	1.34917	-0.0963422	0.942449	0.263008
0.472486	1.34793	-0.0986574	0.944418	0.263426
0.473487	1.34666	-0.100819	0.945984	0.263847
0.474487	1.34536	-0.102792	0.946815	0.264046
0.475488	1.34402	-0.104546	0.94859	0.264619
0.476488	1.34266	-0.106055	0.949917	0.264659
0.477489	1.34126	-0.107295	0.951459	0.265007
0.478489	1.33983	-0.10825	0.952568	0.265319
0.47949	1.33838	-0.108905	0.954384	0.265804
0.48049	1.3369	-0.109254	0.955738	0.266097
0.481491	1.33538	-0.108996	0.957318	0.266374
0.482491	1.3338	-0.108442	0.958526	0.266709
0.483492	1.33217	-0.107605	0.959726	0.267096
0.484492	1.3305	-0.106499	0.961641	0.2676
0.485493	1.32879	-0.105144	0.96306	0.267973
0.486493	1.32705	-0.103564	0.964911	0.268046
0.487494	1.32529	-0.101784	0.966524	0.268145
0.488494	1.32352	-0.0998337	0.968074	0.26856
0.489495	1.32174	-0.0977441	0.969255	0.268702
0.490495	1.31997	-0.0955485	0.971073	0.269042
0.491496	1.31821	-0.0932812	0.972542	0.269236
0.492496	1.31648	-0.0909771	0.974149	0.269456
0.493497	1.31478	-0.0886713	0.975803	0.269939
0.494497	1.31312	-0.0863983	0.976569	0.27006
0.495498	1.31151	-0.0841913	0.978166	0.270308
0.496498	1.30995	-0.082082	0.979258	0.270588
0.497499	1.30846	-0.0800996	0.98058	0.271122
0.498499	1.30702	-0.0782706	0.981488	0.271223
0.4995	1.30565	-0.076618	0.982555	0.271447
0.5005	1.30434	-0.0751613	0.983858	0.271787
0.501501	1.30303	-0.0736186	0.985623	0.271936
0.502501	1.30175	-0.072309	0.987204	0.272203
0.503502	1.3005	-0.0712435	0.988587	0.272072
0.504502	1.29929	-0.0704283	0.99015	0.272139
0.505503	1.2981	-0.0698645	0.991491	0.272283
0.506503	1.29694	-0.0695479	0.992805	0.272525
0.507504	1.29581	-0.0694697	0.994149	0.272692
0.508504	1.29471	-0.069616	0.995792	0.272835
0.509505	1.29363	-0.0699688	0.997192	0.273226
0.510505	1.29258	-0.0705057	0.998493	0.273509
0.511506	1.29156	-0.0712008	1.00003	0.274109
0.512506	1.29056	-0.0720246	1.00088	0.27441
0.513507	1.2896	-0.0729452	1.00184	0.274708
0.514507	1.28867	-0.073928	1.00337	0.274836
0.515508	1.28778	-0.0749372	1.00446	0.275135
0.516508	1.28693	-0.0759353	1.00569	0.275471
0.517509	1.28613	-0.0768846	1.0068	0.275602
0.518509	1.28538	-0.0777474	1.0081	0.275988
0.51951	1.28468	-0.0784865	1.00967	0.276401
0.52051	1.28405	-0.0790659	1.01116	0.276621
0.521511	1.28339	-0.0791522	1.01229	0.277161
0.522511	1.28279	-0.0790234	1.01353	0.277468
0.523512	1.28225	-0.078655	1.01463	0.277933
0.524512	1.28179	-0.078026	1.01557	0.278388
0.525513	1.28141	-0.0771184	1.01704	0.278776
0.526513	1.28113	-0.0759181	1.01829	0.278811
0.527514	1.28095	-0.074415	1.01956	0.278711
0.528514	1.28089	-0.0726034	1.02084	0.27906
0.529515	1.28096	-0.0704819	1.0219	0.279434
0.530515	1.28117	-0.0680539	1.02311	0.279761
0.531516	1.28152	-0.0653272	1.02397	0.280059
0.532516	1.28203	-0.0623143	1.02488	0.279884
0.533517	1.2827	-0.0590319	1.02623	0.280305
0.534517	1.28354	-0.0555009	1.02742	0.280704
0.535518	1.28455	-0.0517463	1.02896	0.2808
0.536518	1.28574	-0.0477962	1.03018	0.281435
0.537519	1.28711	-0.0436819	1.03149	0.281965
0.538519	1.28865	-0.0394375	1.03265	0.282151
0.53952	1.29036	-0.0350986	1.03397	0.282318
0.54052	1.29224	-0.0307029	1.03529	0.282504
0.541521	1.29417	-0.0260004	1.03669	0.282798
0.542521	1.29624	-0.0213275	1.03793	0.283349
0.543522	1.29845	-0.016727	1.03914	0.283699
0.544522	1.3008	-0.0122407	1.04037	0.283851
0.545523	1.30328	-0.00790838	1.04109	0.284182
0.546523	1.30587	-0.00376768	1.04218	0.284639
0.547524	1.30858	0.000146714	1.04318	0.284592
0.548524	1.3114	0.00380346	1.04441	0.284915
0.549525	1.31433	0.007175	1.04476	0.284943
0.550525	1.31735	0.010238	1.04576	0.284979
0.551526	1.32046	0.0129734	1.047	0.284958
0.552526	1.32367	0.0153673	1.04814	0.285286
0.553527	1.32696	0.0174105	1.04914	0.285463
0.554527	1.33034	0.0190989	1.05017	0.285208
0.555528	1.33381	0.0204337	1.05078	0.285645
0.556528	1.33737	0.021421	1.05204	0.286094
0.557529	1.34102	0.0220723	1.05284	0.286249
0.558529	1.34476	0.0224037	1.05393	0.286245
0.55953	1.34861	0.0224362	1.05517	0.286529
0.56053	1.35256	0.022195	1.05618	0.286732
0.561531	1.35646	0.0219856	1.05735	0.287165
0.562531	1.36048	0.0215526	1.05811	0.287703
0.563532	1.36461	0.0209275	1.05914	0.288083
0.564532	1.36888	0.0201442	1.05953	0.288089
0.565533	1.37328	0.0192391	1.06037	0.288035
0.566533	1.37782	0.0182499	1.06118	0.288329
0.567534	1.38252	0.0172152	1.06222	0.288793
0.568534	1.38737	0.0161738	1.06338	0.289071
0.569535	1.39237	0.0151637	1.06406	0.289158
0.570535	1.39754	0.014222	1.06469	0.289579
0.571536	1.40285	0.0133835	1.06581	0.289436
0.572536	1.40832	0.0126808	1.067	0.289763
0.573537	1.41393	0.0121432	1.06756	0.289854
0.574537	1.41967	0.0117964	1.06817	0.290243
0.575538	1.42552	0.0116621	1.06882	0.29042
0.576538	1.43147	0.0117575	1.07002	0.290235
0.577539	1.43748	0.0120954	1.0711	0.290483
0.578539	1.44353	0.0126832	1.07235	0.290738
0.57954	1.4496	0.0135238	1.07339	0.290819
0.58054	1.45563	0.0146146	1.07422	0.290821
0.581541	1.46143	0.0162191	1.07524	0.290981
0.582541	1.46712	0.0180425	1.07654	0.29095
0.583542	1.47267	0.0200638	1.07735	0.290995
0.584542	1.47802	0.0222579	1.07852	0.291383
0.585543	1.48315	0.0245959	1.07946	0.291619
0.586543	1.48799	0.0270459	1.08007	0.291749
0.587544	1.49253	0.0295732	1.08109	0.291979
0.588544	1.4967	0.032141	1.08234	0.292041
0.589545	1.50047	0.0347105	1.08326	0.291937
0.590545	1.50381	0.0372422	1.08433	0.29188
0.591546	1.50669	0.039696	1.08495	0.291903
0.592546	1.50906	0.0420319	1.08596	0.292074
0.593547	1.51091	0.0442108	1.08663	0.292248
0.594547	1.51222	0.046195	1.08721	0.292316
0.595548	1.51296	0.0479489	1.08808	0.292241
0.596548	1.51314	0.0494397	1.08854	0.29218
0.597549	1.51276	0.0506376	1.08936	0.29231
0.598549	1.5118	0.0515165	1.08985	0.292424
0.59955	1.5103	0.0520547	1.09067	0.292475
0.60055	1.50826	0.0522348	1.09171	0.292621
0.601551	1.50554	0.052326	1.09198	0.292677
0.602551	1.50235	0.0520294	1.09243	0.292599
0.603552	1.49872	0.051338	1.09317	0.292621
0.604552	1.4947	0.0502507	1.09371	0.292864
0.605553	1.49034	0.0487718	1.09469	0.292886
0.606553	1.48569	0.046911	1.09501	0.292691
0.607554	1.48084	0.0446831	1.09579	0.292887
0.608554	1.47583	0.042108	1.09659	0.292672
0.609555	1.47074	0.03921	1.09772	0.292531
0.610555	1.46565	0.0360178	1.09839	0.292547
0.611556	1.46062	0.0325637	1.09901	0.292723
0.612556	1.45572	0.0288833	1.09987	0.292733
0.613557	1.45104	0.025015	1.10061	0.292702
0.614557	1.44663	0.0209993	1.1013	0.292945
0.615558	1.44257	0.0168785	1.10186	0.292688
0.616558	1.43891	0.012696	1.10258	0.293044
0.617559	1.43573	0.00849592	1.1032	0.293343
0.618559	1.43306	0.00432221	1.10361	0.293174
0.61956	1.43096	0.000218565	1.10423	0.293219
0.62056	1.42946	-0.00377227	1.10489	0.293745
0.621561	1.42844	-0.00732061	1.10554	0.293946
0.622561	1.42808	-0.0106878	1.10592	0.293851
0.623562	1.42839	-0.013841	1.10634	0.293922
0.624562	1.4294	-0.0167495	1.10666	0.294053
0.625563	1.43109	-0.0193851	1.10718	0.293964
0.626563	1.43345	-0.0217222	1.1074	0.2937
0.627564	1.43647	-0.0237383	1.10765	0.293715
0.628564	1.44012	-0.0254137	1.10781	0.294027
0.629565	1.44436	-0.0267322	1.10833	0.294154
0.630565	1.44915	-0.0276808	1.10888	0.29422
0.631566	1.45443	-0.0282497	1.10946	0.294556
0.632566	1.46016	-0.0284326	1.11001	0.294386
0.633567	1.46627	-0.0282261	1.11041	0.294483
0.634567	1.47269	-0.0276303	1.11123	0.294798
0.635568	1.47934	-0.0266478	1.11144	0.294934
0.636568	1.48617	-0.0252843	1.11193	0.295272
0.637569	1.49308	-0.0235478	1.11254	0.295955
0.638569	1.50001	-0.0214487	1.11326	0.295814
0.63957	1.50687	-0.0189996	1.11385	0.295882
0.64057	1.5136	-0.0162146	1.11437	0.295966
0.641571	1.51994	-0.012826	1.11472	0.296203
0.642571	1.52601	-0.009146	1.11509	0.296116
0.643572	1.53174	-0.00519754	1.11549	0.296116
0.644572	1.53706	-0.00100409	1.11599	0.296387
0.645573	1.54194	0.00341044	1.11637	0.295953
0.646573	1.54631	0.00802191	1.11688	0.295999
0.647574	1.55014	0.0128061	1.11689	0.295974
0.648574	1.55338	0.0177386	1.11743	0.296021
0.649575	1.55602	0.0227954	1.11764	0.296266
0.650575	1.55803	0.0279523	1.11788	0.296003
0.651576	1.5594	0.0331857	1.11832	0.296112
0.652576	1.56012	0.0384718	1.11885	0.295826
0.653577	1.5602	0.0437876	1.11894	0.29557
0.654577	1.55965	0.0491103	1.11901	0.295819
0.655578	1.55848	0.0544173	1.11953	0.2959
0.656578	1.55672	0.0596869	1.1199	0.295874
0.657579	1.55441	0.0648977	1.12022	0.296124
0.658579	1.55157	0.0700289	1.12041	0.296202
0.65958	1.54825	0.0750603	1.12069	0.296391
0.66058	1.54451	0.0799727	1.12104	0.296695
0.661581	1.5402	0.0850305	1.12164	0.296434
0.662581	1.53556	0.0899233	1.12215	0.296344
0.663582	1.53067	0.0946298	1.12192	0.296541
0.664582	1.52558	0.0991297	1.12205	0.296711
0.665583	1.52034	0.103404	1.12224	0.296497
0.666583	1.51502	0.107436	1.12249	0.296328
0.667584	1.50969	0.111208	1.12264	0.296175
0.668584	1.50438	0.114707	1.12257	0.295941
0.669585	1.49917	0.117921	1.12281	0.295651
0.670585	1.49409	0.120837	1.12305	0.295509
0.671586	1.4892	0.123447	1.12343	0.295468
0.672586	1.48453	0.125744	1.12347	0.295501
0.673587	1.48013	0.127722	1.12407	0.29541
0.674587	1.47602	0.12938	1.12492	0.295517
0.675588	1.47223	0.130715	1.12499	0.295674
0.676588	1.46878	0.131729	1.12498	0.295825
0.677589	1.46567	0.132427	1.12536	0.295846
0.678589	1.46293	0.132814	1.12558	0.295909
0.67959	1.46054	0.132898	1.12559	0.295851
0.68059	1.4585	0.132692	1.12551	0.295932
0.681591	1.45662	0.13249	1.12582	0.295933
0.682591	1.45507	0.132014	1.12569	0.295629
0.683592	1.45383	0.131276	1.12613	0.29588
0.684592	1.45287	0.130292	1.12622	0.29576
0.685593	1.45217	0.129079	1.12628	0.29609
0.686593	1.45169	0.127656	1.12638	0.295748
0.687594	1.4514	0.126042	1.12656	0.295948
0.688594	1.45126	0.124261	1.12685	0.2959
0.689595	1.45123	0.122334	1.12743	0.295674
0.690595	1.45127	0.120285	1.12773	0.29561
0.691596	1.45134	0.118137	1.12779	0.29582
0.692596	1.4514	0.115915	1.1279	0.295669
0.693597	1.45141	0.113643	1.12849	0.295734
0.694597	1.45134	0.111342	1.12877	0.295593
0.695598	1.45115	0.109036	1.12876	0.29529
0.696598	1.45081	0.106746	1.12872	0.295117
0.697599	1.45029	0.104492	1.12891	0.294881
0.698599	1.44956	0.102293	1.12905	0.294885
0.6996	1.44862	0.100166	1.12895	0.294779
0.7006	1.44743	0.0981257	1.1292	0.294934
0.701601	1.44583	0.096462	1.12903	0.294577
0.702601	1.44398	0.0949008	1.12929	0.294386
0.703602	1.44188	0.0934473	1.12899	0.294236
0.704602	1.43953	0.0921055	1.12921	0.29433
0.705603	1.43694	0.0908776	1.12897	0.294026
0.706603	1.43412	0.0897643	1.12915	0.293924
0.707604	1.4311	0.0887649	1.12933	0.293693
0.708604	1.42788	0.0878773	1.12946	0.293691
0.709605	1.42448	0.0870983	1.12958	0.293792
0.710605	1.42095	0.0864233	1.12938	0.29383
0.711606	1.41728	0.0858473	1.12962	0.293781
0.712606	1.41353	0.0853641	1.12966	0.293421
0.713607	1.4097	0.0849675	1.12916	0.293259
0.714607	1.40584	0.0846508	1.12924	0.293314
0.715608	1.40196	0.0844073	1.12908	0.293169
0.716608	1.3981	0.0842307	1.129	0.293022
0.717609	1.39427	0.084115	1.12885	0.292997
0.718609	1.39052	0.0840553	1.12904	0.292942
0.71961	1.38684	0.0840471	1.12852	0.29306
0.72061	1.38328	0.0840876	1.12826	0.293052
0.721611	1.37967	0.0844604	1.12807	0.293074
0.722611	1.37621	0.0848702	1.12808	0.293016
0.723612	1.3729	0.0853136	1.12775	0.293151
0.724612	1.36976	0.085789	1.12802	0.293112
0.725613	1.3668	0.0862966	1.12801	0.292933
0.726613	1.36402	0.0868386	1.1278	0.292764
0.727614	1.36143	0.0874188	1.12827	0.292646
0.728614	1.35902	0.0880429	1.12869	0.29249
0.729615	1.35679	0.088718	1.12859	0.292123
0.730615	1.35474	0.0894529	1.12859	0.291707
0.731616	1.35286	0.0902572	1.12863	0.291929
0.732616	1.35114	0.0911419	1.12859	0.292033
0.733617	1.34958	0.0921187	1.12796	0.291948
0.734617	1.34816	0.0931997	1.12797	0.291745
0.735618	1.34688	0.0943975	1.12734	0.291685
0.736618	1.34572	0.0957246	1.12731	0.291389
0.737619	1.34468	0.0971935	1.12721	0.291524
0.738619	1.34374	0.0988159	1.12724	0.291334
0.73962	1.3429	0.100603	1.12685	0.291281
0.74062	1.34214	0.102565	1.12662	0.29127
0.741621	1.34132	0.104989	1.12659	0.291273
0.742621	1.34057	0.107595	1.1266	0.291332
0.743622	1.33992	0.110386	1.12665	0.291116
0.744622	1.33934	0.113359	1.1267	0.29104
0.745623	1.33885	0.116513	1.12627	0.291079
0.746623	1.33844	0.119841	1.12641	0.291221
0.747624	1.33812	0.123338	1.12603	0.291089
0.748624	1.3379	0.126993	1.12552	0.29086
0.749625	1.33778	0.130794	1.1253	0.290727
0.750625	1.33776	0.134726	1.12493	0.290436
0.751626	1.33784	0.138772	1.12462	0.290509
0.752626	1.33805	0.142912	1.12464	0.290485
0.753627	1.33837	0.147124	1.12494	0.290332
0.754627	1.33881	0.151383	1.12426	0.290173
0.755628	1.33937	0.155665	1.1243	0.289974
0.756628	1.34007	0.15994	1.124	0.289857
0.757629	1.34088	0.16418	1.12363	0.289798
0.758629	1.34183	0.168354	1.12365	0.289763
0.75963	1.34289	0.172431	1.12385	0.289512
0.76063	1.34407	0.176379	1.12435	0.289794
0.761631	1.34519	0.180432	1.12392	0.289828
0.762631	1.34641	0.184288	1.12395	0.289832
0.763632	1.34772	0.187911	1.12354	0.289942
0.764632	1.34912	0.19127	1.12295	0.289789
0.765633	1.35058	0.194332	1.12264	0.289394
0.766633	1.3521	0.197069	1.12198	0.289269
0.767634	1.35364	0.199456	1.12149	0.289188
0.768634	1.3552	0.201468	1.12105	0.288916
0.769635	1.35675	0.203087	1.12092	0.288949
0.770635	1.35827	0.204296	1.12082	0.288804
0.771636	1.35973	0.205082	1.12043	0.288759
0.772636	1.36112	0.205439	1.1203	0.288778
0.773637	1.3624	0.205361	1.11976	0.288834
0.774637	1.36356	0.204851	1.11988	0.288654
0.775638	1.36457	0.203912	1.11947	0.288505
0.776638	1.3654	0.202555	1.11957	0.288596
0.777639	1.36605	0.200795	1.11931	0.288384
0.778639	1.3665	0.19865	1.11888	0.288508
0.77964	1.36672	0.196145	1.11835	0.28821
0.78064	1.36669	0.193305	1.11806	0.287842
0.781641	1.36624	0.190428	1.11717	0.28772
0.782641	1.36553	0.187276	1.11725	0.287458
0.783642	1.36456	0.183883	1.11667	0.287309
0.784642	1.36334	0.180287	1.11637	0.287324
0.785643	1.36186	0.176525	1.11611	0.287135
0.786643	1.36011	0.172641	1.11626	0.287091
0.787644	1.35811	0.168676	1.11584	0.287107
0.788644	1.35585	0.164673	1.1155	0.286907
0.789645	1.35335	0.160676	1.11523	0.286773
0.790645	1.3506	0.156729	1.11448	0.286136
0.791646	1.34761	0.152875	1.1147	0.286222
0.792646	1.3444	0.149153	1.1145	0.286067
0.793647	1.34097	0.145603	1.11422	0.285994
0.794647	1.33734	0.142261	1.11376	0.285908
0.795648	1.3335	0.139161	1.11384	0.285538
0.796648	1.32948	0.136332	1.11357	0.285199
0.797649	1.32527	0.133802	1.1129	0.285104
0.798649	1.3209	0.131592	1.11224	0.285114
0.79965	1.31636	0.129721	1.11176	0.285179
0.80065	1.31168	0.128201	1.11151	0.285106
0.801651	1.30665	0.1273	1.11144	0.284857
0.802651	1.3015	0.126757	1.11086	0.284585
0.803652	1.29623	0.126569	1.11038	0.284082
0.804652	1.29086	0.126725	1.11027	0.284014
0.805653	1.28539	0.127214	1.10969	0.283873
0.806653	1.27983	0.128016	1.10919	0.28352
0.807654	1.2742	0.129112	1.1088	0.283353
0.808654	1.26849	0.130475	1.10814	0.283281
0.809655	1.26271	0.132079	1.10783	0.283213
0.810655	1.25688	0.133893	1.10715	0.282925
0.811656	1.25099	0.135882	1.10669	0.282592
0.812656	1.24508	0.138014	1.10604	0.282353
0.813657	1.23913	0.14025	1.10575	0.282036
0.814657	1.23317	0.142554	1.10528	0.282047
0.815658	1.22721	0.144889	1.10522	0.281891
0.816658	1.22127	0.147218	1.10469	0.28179
0.817659	1.21537	0.149504	1.10387	0.281726
0.818659	1.20952	0.151712	1.10377	0.281883
0.81966	1.20374	0.15381	1.10337	0.281819
0.82066	1.19807	0.155766	1.10298	0.281673
0.821661	1.19235	0.157809	1.10235	0.281629
0.822661	1.18679	0.159648	1.10202	0.281501
0.823662	1.18142	0.161256	1.10147	0.28125
0.824662	1.17628	0.162612	1.10056	0.281162
0.825663	1.17139	0.163697	1.10013	0.280915
0.826663	1.16679	0.164497	1.09966	0.281018
0.827664	1.1625	0.165002	1.09906	0.280608
0.828664	1.15856	0.165207	1.0987	0.280167
0.829665	1.15499	0.165108	1.098	0.279798
0.830665	1.15182	0.164708	1.09741	0.279606
0.831666	1.14907	0.164014	1.09667	0.279785
0.832666	1.14677	0.163035	1.09639	0.279697
0.833667	1.14493	0.161784	1.09571	0.279372
0.834667	1.14357	0.160277	1.09517	0.27906
0.835668	1.1427	0.158532	1.09454	0.278863
0.836668	1.14233	0.156571	1.09394	0.278646
0.837669	1.14245	0.154417	1.09328	0.278933
0.838669	1.14307	0.152097	1.09306	0.278691
0.83967	1.14419	0.149635	1.09304	0.278073
0.84067	1.14578	0.147062	1.09215	0.277891
0.841671	1.14767	0.144656	1.09138	0.277859
0.842671	1.15002	0.142185	1.09113	0.277595
0.843672	1.15279	0.139675	1.09042	0.277592
0.844672	1.15597	0.137151	1.08993	0.277417
0.845673	1.15951	0.134637	1.08926	0.277252
0.846673	1.16338	0.132159	1.08838	0.276947
0.847674	1.16752	0.129742	1.08761	0.27701
0.848674	1.1719	0.127406	1.08707	0.277114
0.849675	1.17646	0.125175	1.08614	0.276495
0.850675	1.18114	0.123069	1.08588	0.276261
0.851676	1.1859	0.121106	1.08512	0.276051
0.852676	1.19068	0.119302	1.0843	0.275623
0.853677	1.19542	0.117674	1.08354	0.27538
0.854677	1.20006	0.116235	1.08289	0.275136
0.855678	1.20455	0.114994	1.08177	0.274717
0.856678	1.20885	0.113962	1.08112	0.274517
0.857679	1.21289	0.113146	1.08043	0.27433
0.858679	1.21663	0.112552	1.07966	0.2742
0.85968	1.22004	0.112181	1.07873	0.274139
0.86068	1.22308	0.112037	1.07799	0.274034
0.861681	1.22555	0.112363	1.07695	0.274099
0.862681	1.22761	0.112906	1.07639	0.27407
0.863682	1.22924	0.113658	1.07572	0.273978
0.864682	1.23042	0.114611	1.07482	0.27361
0.865683	1.23113	0.115753	1.07415	0.273341
0.866683	1.23139	0.117073	1.07407	0.2732
0.867684	1.23119	0.118558	1.07415	0.273033
0.868684	1.23054	0.120194	1.07312	0.272816
0.869685	1.22945	0.121965	1.07271	0.272589
0.870685	1.22795	0.123856	1.0721	0.27248
0.871686	1.22606	0.12585	1.07162	0.272289
0.872686	1.2238	0.127928	1.07096	0.271884
0.873687	1.22122	0.130073	1.07068	0.271467
0.874687	1.21834	0.132266	1.0699	0.271508
0.875688	1.21522	0.134488	1.06941	0.271218
0.876688	1.21189	0.13672	1.06873	0.271235
0.877689	1.20841	0.138942	1.06852	0.270967
0.878689	1.20482	0.141135	1.06793	0.270632
0.87969	1.20116	0.143279	1.06737	0.27054
0.88069	1.1975	0.145358	1.06661	0.270481
0.881691	1.19375	0.147591	1.06583	0.270094
0.882691	1.1901	0.149718	1.06498	0.27018
0.883692	1.1866	0.151717	1.06416	0.269904
0.884692	1.1833	0.15357	1.06336	0.269774
0.885693	1.18023	0.155258	1.0626	0.269674
0.886693	1.17744	0.156764	1.06224	0.26943
0.887694	1.17495	0.158073	1.06165	0.269074
0.888694	1.17279	0.159171	1.06123	0.26869
0.889695	1.17098	0.160047	1.06081	0.268166
0.890695	1.16954	0.16069	1.06034	0.267979
0.891696	1.16848	0.161092	1.05982	0.267969
0.892696	1.1678	0.161247	1.05912	0.267679
0.893697	1.1675	0.161152	1.05826	0.267515
0.894697	1.16756	0.160806	1.05743	0.267314
0.895698	1.16798	0.160208	1.05676	0.267117
0.896698	1.16874	0.159363	1.05633	0.266789
0.897699	1.16982	0.158275	1.05578	0.266714
0.898699	1.17117	0.156953	1.05537	0.266302
0.8997	1.17278	0.155408	1.05494	0.26607
0.9007	1.17461	0.15365	1.0546	0.26626
0.901701	1.17647	0.151946	1.05398	0.265767
0.902701	1.17848	0.150056	1.05341	0.26556
0.903702	1.1806	0.147996	1.05288	0.265594
0.904702	1.18279	0.14578	1.05186	0.265032
0.905703	1.185	0.143428	1.05125	0.264771
0.906703	1.18719	0.140958	1.05057	0.264502
0.907704	1.18931	0.138389	1.05051	0.264447
0.908704	1.19134	0.135744	1.04954	0.264307
0.909705	1.19321	0.133043	1.0489	0.26429
0.910705	1.19491	0.130308	1.04781	0.264211
0.911706	1.19639	0.127561	1.04725	0.264072
0.912706	1.19762	0.124825	1.04657	0.263852
0.913707	1.19858	0.122119	1.04579	0.263572
0.914707	1.19925	0.119465	1.04502	0.263337
0.915708	1.19961	0.116883	1.04397	0.263145
0.916708	1.19966	0.114392	1.04337	0.262704
0.917709	1.19938	0.112008	1.04262	0.262532
0.918709	1.19878	0.109748	1.0417	0.262403
0.91971	1.19786	0.107628	1.04117	0.262011
0.92071	1.19664	0.10566	1.0406	0.261742
0.921711	1.195	0.104101	1.03982	0.261592
0.922711	1.19311	0.102711	1.0388	0.261313
0.923712	1.19099	0.101492	1.03785	0.261208
0.924712	1.18867	0.100447	1.03722	0.261173
0.925713	1.18619	0.0995785	1.03611	0.260984
0.926713	1.18357	0.0988843	1.03536	0.260862
0.927714	1.18087	0.0983628	1.03482	0.260632
0.928714	1.1781	0.0980105	1.03435	0.260126
0.929715	1.17532	0.0978224	1.03353	0.260067
0.930715	1.17255	0.0977924	1.03312	0.259644
0.931716	1.16983	0.0979131	1.03241	0.259264
0.932716	1.16721	0.0981762	1.03133	0.259169
0.933717	1.1647	0.0985725	1.03071	0.258941
0.934717	1.16235	0.0990922	1.03028	0.25885
0.935718	1.16017	0.0997249	1.0295	0.258697
0.936718	1.1582	0.10046	1.02882	0.258132
0.937719	1.15644	0.101286	1.0278	0.257822
0.938719	1.15493	0.102193	1.02695	0.257616
0.93972	1.15366	0.103169	1.0263	0.257228
0.94072	1.15265	0.104205	1.02535	0.257121
0.941721	1.15178	0.105525	1.02465	0.256796
0.942721	1.15118	0.10688	1.02415	0.256314
0.943722	1.15084	0.108254	1.02347	0.256042
0.944722	1.15076	0.109639	1.02283	0.255549
0.945723	1.15092	0.111021	1.02201	0.255255
0.946723	1.15129	0.112392	1.02135	0.255065
0.947724	1.15187	0.113743	1.0203	0.254755
0.948724	1.15262	0.115066	1.01932	0.254637
0.949725	1.15351	0.116355	1.01898	0.254318
0.950725	1.15452	0.117604	1.0186	0.254009
0.951726	1.15562	0.118807	1.01829	0.253611
0.952726	1.15677	0.119963	1.01798	0.253319
0.953727	1.15794	0.121066	1.01687	0.252895
0.954727	1.1591	0.122116	1.01593	0.252679
0.955728	1.16022	0.123111	1.01502	0.252426
0.956728	1.16127	0.12405	1.0143	0.252173
0.957729	1.16223	0.124933	1.01348	0.251931
0.958729	1.16307	0.125762	1.01309	0.252035
0.95973	1.16378	0.126537	1.01212	0.251593
0.96073	1.16433	0.127259	1.01168	0.25111
0.961731	1.16459	0.128157	1.01136	0.250804
0.962731	1.1647	0.129002	1.01077	0.250552
0.963732	1.16464	0.129794	1.01018	0.250235
0.964732	1.16441	0.130532	1.00943	0.249759
0.965733	1.16403	0.131215	1.00888	0.249658
0.966733	1.16349	0.131841	1.00814	0.249361
0.967734	1.16282	0.132411	1.00742	0.248935
0.968734	1.16201	0.132924	1.00637	0.248877
0.969735	1.1611	0.133379	1.00517	0.248988
0.970735	1.1601	0.133778	1.00463	0.248833
0.971736	1.15903	0.134118	1.00357	0.248674
0.972736	1.15791	0.134401	1.00252	0.248262
0.973737	1.15677	0.134626	1.00168	0.248068
0.974737	1.15564	0.134794	1.00066	0.247796
0.975738	1.15454	0.134905	0.999965	0.247787
0.976738	1.15349	0.134962	0.998846	0.247392
0.977739	1.15252	0.134965	0.998288	0.247176
0.978739	1.15165	0.134917	0.997402	0.246993
0.97974	1.1509	0.134821	0.996493	0.246614
0.98074	1.15029	0.13468	0.99574	0.246309
0.981741	1.14973	0.134728	0.995191	0.24617
0.982741	1.14936	0.134738	0.994462	0.245966
0.983742	1.14917	0.134712	0.993687	0.245656
0.984742	1.14918	0.134654	0.992839	0.245426
0.985743	1.14938	0.134568	0.992001	0.245005
0.986743	1.14978	0.13446	0.991235	0.244397
0.987744	1.15035	0.134335	0.99039	0.244145
0.988744	1.1511	0.134201	0.98973	0.243905
0.989745	1.15199	0.134066	0.988925	0.243632
0.990745	1.15301	0.13394	0.987779	0.243079
0.991746	1.15413	0.133833	0.986674	0.242821
0.992746	1.15533	0.133756	0.985926	0.242384
0.993747	1.15656	0.133719	0.984865	0.24199
0.994747	1.15781	0.133737	0.983831	0.241708
0.995748	1.15902	0.133822	0.983007	0.241423
0.996748	1.16017	0.133986	0.982034	0.241126
0.997749	1.16121	0.134245	0.981103	0.2407
0.998749	1.16211	0.13461	0.98034	0.240457
0.99975	1.16284	0.135097	0.979571	0.240684
1.00075	1.16335	0.135718	0.978899	0.240371
1.00175	1.16352	0.136731	0.978	0.240171
1.00275	1.16342	0.137898	0.97684	0.239721
1.00375	1.16302	0.139228	0.975724	0.239489
1.00475	1.1623	0.140726	0.975322	0.239259
1.00575	1.16124	0.142398	0.974972	0.239209
1.00675	1.15981	0.144246	0.974509	0.238834
1.00775	1.15799	0.146273	0.973886	0.238535
1.00875	1.15578	0.148478	0.972873	0.2386
1.00975	1.15315	0.150859	0.9722	0.238486
1.01076	1.15012	0.153412	0.971563	0.238242
1.01176	1.14667	0.15613	0.970733	0.238048
1.01276	1.14281	0.159003	0.970036	0.237518
1.01376	1.13855	0.162021	0.969679	0.237252
1.01476	1.13389	0.16517	0.969074	0.237123
1.01576	1.12885	0.168434	0.968027	0.236703
1.01676	1.12346	0.171796	0.967264	0.236268
1.01776	1.11772	0.175235	0.966489	0.235716
1.01876	1.11167	0.17873	0.96573	0.235389
1.01976	1.10533	0.182257	0.964549	0.235358
1.02076	1.09873	0.185793	0.963661	0.235092
1.02176	1.09184	0.189551	0.96296	0.234962
1.02276	1.08476	0.193262	0.962001	0.23469
1.02376	1.07752	0.196896	0.9608	0.234454
1.02476	1.07017	0.200422	0.959832	0.234471
1.02576	1.06274	0.20381	0.958681	0.234406
1.02676	1.05525	0.207031	0.958164	0.23445
1.02776	1.04773	0.210057	0.957382	0.234262
1.02876	1.04023	0.212861	0.956576	0.234091
1.02976	1.03276	0.215418	0.956007	0.233708
1.03077	1.02535	0.217706	0.954899	0.233403
1.03177	1.01802	0.219704	0.954434	0.233002
1.03277	1.0108	0.221396	0.9536	0.232809
1.03377	1.00371	0.222766	0.952641	0.232304
1.03477	0.996752	0.223805	0.951917	0.231904
1.03577	0.989952	0.224505	0.950952	0.231634
1.03677	0.98332	0.224863	0.950002	0.231166
1.03777	0.976866	0.224879	0.949066	0.231073
1.03877	0.970596	0.224557	0.948073	0.230972
1.03977	0.964517	0.223904	0.946841	0.230847
1.04077	0.958632	0.222934	0.94618	0.230661
1.04177	0.952884	0.221901	0.945284	0.230396
1.04277	0.947343	0.220579	0.944196	0.230058
1.04377	0.94201	0.218988	0.943226	0.2296
1.04477	0.936882	0.217146	0.942972	0.229272
1.04577	0.931958	0.215077	0.94207	0.22898
1.04677	0.927235	0.212806	0.941069	0.22856
1.04777	0.922707	0.210361	0.94029	0.228099
1.04877	0.918372	0.207769	0.939629	0.227967
1.04977	0.914224	0.20506	0.93873	0.227842
1.05078	0.91026	0.202262	0.938005	0.227482
1.05178	0.906475	0.199406	0.93706	0.227293
1.05278	0.902868	0.19652	0.936134	0.226897
1.05378	0.899434	0.193632	0.935063	0.226378
1.05478	0.896175	0.190768	0.9341	0.226039
1.05578	0.893088	0.187954	0.93332	0.225844
1.05678	0.890175	0.185213	0.932518	0.225802
1.05778	0.887439	0.182564	0.931243	0.225864
1.05878	0.884881	0.180026	0.930606	0.225911
1.05978	0.882508	0.177615	0.929643	0.225493
1.06078	0.880323	0.175342	0.928581	0.225273
1.06178	0.878243	0.173458	0.927577	0.225272
1.06278	0.876376	0.171724	0.926932	0.22504
1.06378	0.874731	0.170139	0.926191	0.224443
1.06478	0.873316	0.1687	0.92532	0.224288
1.06578	0.872141	0.167401	0.924331	0.224152
1.06678	0.871214	0.166234	0.923577	0.22381
1.06778	0.870541	0.165189	0.922879	0.223503
1.06878	0.870131	0.164254	0.922435	0.223229
1.06978	0.869989	0.163414	0.921777	0.222771
1.07079	0.87012	0.162655	0.920839	0.222505
1.07179	0.870526	0.16196	0.920018	0.222412
1.07279	0.87121	0.161312	0.919501	0.222189
1.07379	0.872171	0.160694	0.918763	0.221914
1.07479	0.873407	0.160091	0.917508	0.221802
1.07579	0.874914	0.159484	0.916311	0.22163
1.07679	0.876684	0.15886	0.915353	0.221449
1.07779	0.878709	0.158205	0.914222	0.221226
1.07879	0.880977	0.157505	0.913365	0.221077
1.07979	0.883475	0.156752	0.91297	0.220747
1.08079	0.886185	0.155937	0.91213	0.220472
1.08179	0.888994	0.155303	0.911407	0.220203
1.08279	0.891983	0.154596	0.910573	0.220088
1.08379	0.895131	0.153811	0.909915	0.219672
1.08479	0.898412	0.152947	0.908837	0.219382
1.08579	0.901799	0.152005	0.908104	0.219118
1.08679	0.905262	0.150989	0.907454	0.218708
1.08779	0.90877	0.149905	0.906628	0.218624
1.08879	0.91229	0.148763	0.905612	0.218543
1.08979	0.915789	0.147573	0.904832	0.218456
1.0908	0.919233	0.14635	0.903898	0.218444
1.0918	0.922585	0.145107	0.903043	0.218133
1.0928	0.925813	0.143863	0.902452	0.217775
1.0938	0.928882	0.142635	0.901394	0.21769
1.0948	0.931759	0.141441	0.900644	0.217286
1.0958	0.934413	0.140303	0.899709	0.217064
1.0968	0.936815	0.139238	0.898746	0.216876
1.0978	0.938937	0.138269	0.897724	0.216549
1.0988	0.940756	0.137413	0.896623	0.216497
1.0998	0.942251	0.13669	0.895785	0.216109
1.1008	0.943403	0.136118	0.895167	0.216068
1.1018	0.944115	0.135962	0.893951	0.215896
1.1028	0.944471	0.135987	0.893108	0.215519
1.1038	0.944466	0.136201	0.89197	0.215309
1.1048	0.9441	0.136612	0.890718	0.214915
1.1058	0.943377	0.137223	0.889429	0.21444
1.1068	0.942306	0.138039	0.888772	0.214304
1.1078	0.940899	0.139059	0.887778	0.213901
1.1088	0.939173	0.140281	0.886857	0.213807
1.1098	0.937149	0.1417	0.885992	0.213156
1.11081	0.934853	0.143309	0.885086	0.213061
1.11181	0.932312	0.1451	0.884474	0.212576
1.11281	0.92956	0.14706	0.8837	0.212365
1.11381	0.926631	0.149176	0.88261	0.211982
1.11481	0.923563	0.151432	0.881875	0.211659
1.11581	0.920397	0.153812	0.880485	0.211242
1.11681	0.917174	0.156296	0.879263	0.210681
1.11781	0.913937	0.158867	0.878205	0.210609
1.11881	0.91073	0.161503	0.877049	0.21013
1.11981	0.907596	0.164185	0.87617	0.209965
1.12081	0.904578	0.166892	0.875044	0.209773
1.12181	0.901641	0.169852	0.873878	0.209364
1.12281	0.898912	0.172792	0.872846	0.208974
1.12381	0.896427	0.175688	0.870965	0.208682
1.12481	0.894221	0.178517	0.869746	0.208325
1.12581	0.892323	0.181259	0.868824	0.207998
1.12681	0.890759	0.183894	0.868188	0.207681
1.12781	0.889549	0.186404	0.86725	0.207423
1.12881	0.888707	0.188773	0.866112	0.207251
1.12981	0.888243	0.190987	0.865146	0.206784
1.13082	0.888159	0.193033	0.864157	0.206667
1.13182	0.888453	0.194903	0.86305	0.20619
1.13282	0.889117	0.196587	0.862463	0.205744
1.13382	0.890134	0.198081	0.861326	0.205381
1.13482	0.891486	0.199382	0.860495	0.204957
1.13582	0.893145	0.200488	0.859501	0.204464
1.13682	0.895081	0.2014	0.858904	0.204023
1.13782	0.897257	0.202121	0.857571	0.203593
1.13882	0.899632	0.202657	0.856004	0.203383
1.13982	0.902162	0.203013	0.854719	0.203241
1.14082	0.9048	0.203198	0.8539	0.202899
1.14182	0.907424	0.203477	0.853343	0.202541
1.14282	0.910062	0.203602	0.852555	0.202356
1.14382	0.912661	0.203579	0.851961	0.202093
1.14482	0.915166	0.203417	0.850601	0.201729
1.14582	0.917524	0.203126	0.849635	0.201429
1.14682	0.919681	0.202714	0.848728	0.200956
1.14782	0.921587	0.202191	0.847724	0.20068
1.14882	0.923192	0.201567	0.846319	0.200743
1.14982	0.924449	0.20085	0.844935	0.200377
1.15083	0.925318	0.20005	0.843803	0.20012
1.15183	0.925759	0.199175	0.842765	0.200146
1.15283	0.925741	0.198233	0.841791	0.199931
1.15383	0.925236	0.19723	0.841167	0.199518
1.15483	0.924225	0.196173	0.840258	0.199266
1.15583	0.922692	0.195068	0.839334	0.199027
1.15683	0.920631	0.193918	0.838179	0.19874
1.15783	0.918041	0.192729	0.837119	0.198637
1.15883	0.914928	0.191502	0.836306	0.198669
1.15983	0.911307	0.190241	0.835775	0.198148
1.16083	0.907197	0.188948	0.834973	0.197803
1.16183	0.902564	0.187863	0.833656	0.197747
1.16283	0.897514	0.186745	0.832489	0.19749
1.16383	0.892086	0.185589	0.831261	0.197004
1.16483	0.886323	0.184392	0.830238	0.19676
1.16583	0.880273	0.183153	0.829174	0.196689
1.16683	0.87399	0.181869	0.828393	0.196473
1.16783	0.867526	0.180537	0.827688	0.196151
1.16883	0.860939	0.179157	0.826445	0.195749
1.16983	0.854286	0.177727	0.825108	0.195338
1.17084	0.847627	0.176247	0.824111	0.194956
1.17184	0.841019	0.174719	0.823195	0.194447
1.17284	0.834519	0.173144	0.822558	0.194136
1.17384	0.828183	0.171524	0.821139	0.193723
1.17484	0.822064	0.169865	0.820216	0.19346
1.17584	0.816212	0.16817	0.819206	0.192949
1.17684	0.810672	0.166446	0.818376	0.192327
1.17784	0.805486	0.164701	0.817311	0.192058
1.17884	0.80069	0.162941	0.816552	0.191962
1.17984	0.796316	0.161177	0.815606	0.19187
1.18084	0.792387	0.159419	0.814813	0.191679
1.18184	0.788851	0.157909	0.814174	0.191586
1.18284	0.785802	0.156422	0.81353	0.191507
1.18384	0.783247	0.154964	0.812436	0.191343
1.18484	0.781185	0.153546	0.811555	0.190951
1.18584	0.77961	0.152173	0.810946	0.190799
1.18684	0.778509	0.150856	0.809965	0.190521
1.18784	0.777863	0.149601	0.80896	0.190067
1.18884	0.777646	0.148417	0.807983	0.189883
1.18984	0.777828	0.14731	0.806829	0.189576
1.19085	0.778374	0.146285	0.805804	0.18951
1.19185	0.779244	0.145347	0.804662	0.18935
1.19285	0.780394	0.144501	0.803351	0.188922
1.19385	0.78178	0.143747	0.802163	0.1884
1.19485	0.783353	0.143087	0.801247	0.188353
1.19585	0.785064	0.14252	0.800204	0.188212
1.19685	0.786862	0.142044	0.798883	0.188172
1.19785	0.788699	0.141654	0.797981	0.187943
1.19885	0.790525	0.141347	0.796974	0.187928
1.19985	0.792293	0.141115	0.796031	0.187912
1.20085	0.79396	0.140951	0.794976	0.187476
1.20185	0.795405	0.141075	0.793799	0.187207
1.20285	0.796678	0.141244	0.792861	0.187082
1.20385	0.797745	0.141442	0.792223	0.186812
1.20485	0.798577	0.141657	0.791191	0.186615
1.20585	0.799151	0.141873	0.790531	0.186103
1.20685	0.799446	0.142077	0.789779	0.185789
1.20785	0.799451	0.142255	0.789077	0.185599
1.20885	0.799156	0.142393	0.788448	0.185259
1.20985	0.798558	0.14248	0.787111	0.185036
1.21086	0.797661	0.142504	0.786455	0.184712
1.21186	0.796473	0.142455	0.78521	0.18486
1.21286	0.795009	0.142327	0.784395	0.184515
1.21386	0.793287	0.142113	0.78382	0.184093
1.21486	0.791331	0.141809	0.782864	0.183987
1.21586	0.78917	0.141413	0.781863	0.183698
1.21686	0.786836	0.140926	0.781068	0.183503
1.21786	0.784366	0.14035	0.780086	0.183504
1.21886	0.781799	0.139692	0.779232	0.183484
1.21986	0.779176	0.138959	0.778815	0.182964
1.22086	0.77654	0.138162	0.77837	0.1825
1.22186	0.773904	0.137529	0.777005	0.182548
1.22286	0.771355	0.136854	0.775744	0.18232
1.22386	0.768938	0.13615	0.774831	0.182216
1.22486	0.766695	0.135432	0.773967	0.181856
1.22586	0.764666	0.134718	0.77291	0.181688
1.22686	0.762891	0.134024	0.771892	0.181535
1.22786	0.761403	0.133369	0.770885	0.18152
1.22886	0.760233	0.132772	0.770173	0.181432
1.22986	0.75941	0.132252	0.768826	0.181002
1.23087	0.758955	0.131827	0.767751	0.180667
1.23187	0.758887	0.131516	0.766856	0.180623
1.23287	0.759219	0.131334	0.765731	0.180239
1.23387	0.75996	0.131298	0.765106	0.179956
1.23487	0.761112	0.131421	0.764438	0.179394
1.23587	0.762674	0.131713	0.763924	0.179283
1.23687	0.764641	0.132183	0.763238	0.179188
1.23787	0.767001	0.132837	0.762143	0.17903
1.23887	0.769738	0.133677	0.760878	0.178693
1.23987	0.772835	0.134704	0.759975	0.17842
1.24087	0.776267	0.135913	0.759283	0.17846
1.24187	0.779979	0.137517	0.758205	0.178354
1.24287	0.783977	0.139284	0.757206	0.177984
1.24387	0.78823	0.141196	0.756279	0.177899
1.24487	0.792704	0.143232	0.755333	0.177968
1.24587	0.797367	0.145369	0.754393	0.177399
1.24687	0.802183	0.14758	0.753448	0.17725
1.24787	0.807115	0.149835	0.75254	0.177146
1.24887	0.81213	0.152104	0.751585	0.176836
1.24987	0.817193	0.154355	0.75074	0.176638
1.25088	0.82227	0.156551	0.749819	0.17604
1.25188	0.827329	0.158659	0.749005	0.175694
1.25288	0.83234	0.160643	0.748434	0.17558
1.25388	0.837277	0.162468	0.747912	0.175225
1.25488	0.842113	0.164099	0.74678	0.175069
1.25588	0.846828	0.165503	0.74587	0.174986
1.25688	0.851401	0.16665	0.744784	0.174918
1.25788	0.855818	0.16751	0.744064	0.174534
1.25888	0.860064	0.168057	0.743086	0.174134
1.25988	0.864129	0.16827	0.742809	0.173985
1.26088	0.868008	0.16813	0.742442	0.173679
1.26188	0.871659	0.167837	0.74145	0.173644
1.26288	0.875118	0.167163	0.740558	0.173144
1.26388	0.878385	0.166098	0.739876	0.17312
1.26488	0.881464	0.16464	0.73879	0.172973
1.26588	0.88436	0.162791	0.737645	0.172797
1.26688	0.887078	0.160559	0.736793	0.172401
1.26788	0.889627	0.157957	0.735879	0.172137
1.26888	0.892013	0.155002	0.735097	0.171859
1.26988	0.894245	0.151718	0.734216	0.17164
1.27089	0.89633	0.148132	0.733092	0.171786
1.27189	0.898275	0.144276	0.732108	0.171484
1.27289	0.900088	0.140187	0.731041	0.171159
1.27389	0.901772	0.135903	0.730378	0.170989
1.27489	0.903331	0.131466	0.729628	0.171048
1.27589	0.904767	0.126922	0.728304	0.170767
1.27689	0.906081	0.122318	0.727685	0.170275
1.27789	0.907271	0.1177	0.726395	0.170013
1.27889	0.908334	0.113117	0.725267	0.169769
1.27989	0.909263	0.108618	0.724375	0.169522
1.28089	0.910053	0.10425	0.723358	0.169638
1.28189	0.91067	0.100261	0.722306	0.169203
1.28289	0.91113	0.0964864	0.721452	0.168953
1.28389	0.911421	0.0929647	0.720816	0.168579
1.28489	0.911532	0.0897319	0.719336	0.16825
1.28589	0.911449	0.0868202	0.718826	0.168207
1.28689	0.911159	0.0842584	0.71779	0.168031
1.28789	0.91065	0.0820705	0.717006	0.167939
1.28889	0.90991	0.0802762	0.716006	0.167508
1.28989	0.908926	0.0788899	0.714967	0.167541
1.2909	0.907688	0.0779209	0.714117	0.167379
1.2919	0.90619	0.0773731	0.713082	0.167227
1.2929	0.904425	0.0772452	0.712166	0.16701
1.2939	0.902391	0.0775302	0.711276	0.166794
1.2949	0.900086	0.0782158	0.710261	0.166708
1.2959	0.897514	0.0792847	0.709542	0.166202
1.2969	0.894682	0.0807148	0.708664	0.165762
1.2979	0.891599	0.0824793	0.707757	0.165641
1.2989	0.888279	0.0845475	0.707086	0.16535
1.2999	0.88474	0.0868847	0.706593	0.165012
1.3009	0.881003	0.0894536	0.705736	0.164973
1.3019	0.877063	0.0923271	0.704768	0.164513
1.3029	0.872981	0.0953318	0.703696	0.164526
1.3039	0.868787	0.0984234	0.702895	0.164379
1.3049	0.864514	0.101557	0.701918	0.163979
1.3059	0.860196	0.10469	0.701314	0.164002
1.3069	0.855869	0.10778	0.701179	0.16359
1.3079	0.851571	0.110785	0.700209	0.163347
1.3089	0.847339	0.113668	0.69948	0.162932
1.3099	0.84321	0.116391	0.698754	0.163222
1.31091	0.839221	0.118924	0.698207	0.163289
1.31191	0.835406	0.121236	0.69787	0.163318
1.31291	0.831798	0.123302	0.697173	0.163364
1.31391	0.828427	0.125101	0.696467	0.163388
1.31491	0.825322	0.126614	0.695511	0.163157
1.31591	0.822504	0.12783	0.694499	0.162847
1.31691	0.819994	0.128739	0.693578	0.162435
1.31791	0.817805	0.129337	0.692619	0.162416
1.31891	0.815949	0.129625	0.691727	0.16206
1.31991	0.81443	0.129606	0.690467	0.161557
1.32091	0.813246	0.12929	0.689701	0.161552
1.32191	0.812373	0.128798	0.688902	0.161489
1.32291	0.811822	0.128022	0.688131	0.161471
1.32391	0.811578	0.12698	0.687052	0.16157
1.32491	0.811617	0.125697	0.685969	0.161331
1.32591	0.811914	0.1242	0.685347	0.161063
1.32691	0.812438	0.122519	0.684333	0.161016
1.32791	0.813154	0.12069	0.683301	0.161049
1.32891	0.814023	0.118748	0.682808	0.160837
1.32991	0.815003	0.11673	0.682025	0.160771
1.33092	0.816052	0.114677	0.680825	0.160558
1.33192	0.817124	0.11263	0.679835	0.160495
1.33292	0.818174	0.110628	0.679181	0.160122
1.33392	0.819155	0.108712	0.678451	0.159988
1.33492	0.820025	0.106923	0.677498	0.159613
1.33592	0.82074	0.105299	0.676595	0.159391
1.33692	0.82126	0.103876	0.675871	0.159071
1.33792	0.82155	0.10269	0.675331	0.158907
1.33892	0.821576	0.101771	0.674433	0.158748
1.33992	0.821311	0.101149	0.673724	0.158612
1.34092	0.820734	0.100848	0.672976	0.158243
1.34192	0.819807	0.100992	0.672141	0.158181
1.34292	0.818545	0.101479	0.671535	0.157815
1.34392	0.816944	0.102321	0.670917	0.15773
1.34492	0.815009	0.103525	0.670176	0.157704
1.34592	0.812749	0.105095	0.669314	0.157346
1.34692	0.810183	0.107029	0.668681	0.157156
1.34792	0.807335	0.109322	0.667756	0.156773
1.34892	0.804236	0.111964	0.666303	0.156653
1.34992	0.800923	0.114939	0.665452	0.156563
1.35093	0.797438	0.118228	0.664728	0.15657
1.35193	0.793829	0.121807	0.663644	0.156423
1.35293	0.790149	0.125649	0.662425	0.156236
1.35393	0.786453	0.129719	0.660956	0.156094
1.35493	0.7828	0.133983	0.659924	0.155884
1.35593	0.779252	0.138402	0.659074	0.155759
1.35693	0.775871	0.142932	0.658414	0.155616
1.35793	0.772717	0.147529	0.657597	0.155569
1.35893	0.769853	0.152148	0.656621	0.155383
1.35993	0.767337	0.156741	0.65593	0.15485
1.36093	0.765226	0.161259	0.654975	0.154875
1.36193	0.763549	0.165761	0.654117	0.15473
1.36293	0.76238	0.170079	0.652998	0.154251
1.36393	0.761757	0.174168	0.652131	0.154155
1.36493	0.761717	0.177987	0.651268	0.154258
1.36593	0.762286	0.181498	0.650631	0.154138
1.36693	0.763482	0.184668	0.649806	0.153741
1.36793	0.765315	0.187471	0.648817	0.153486
1.36893	0.767786	0.189886	0.647741	0.153033
1.36993	0.770887	0.191897	0.646843	0.15328
1.37094	0.774598	0.193496	0.646108	0.153217
1.37194	0.778892	0.194684	0.645528	0.153305
1.37294	0.783733	0.195466	0.644274	0.153302
1.37394	0.789073	0.195857	0.643928	0.153095
1.37494	0.794858	0.195877	0.643087	0.152943
1.37594	0.801025	0.195553	0.6423	0.152786
1.37694	0.807503	0.194921	0.641297	0.152527
1.37794	0.814216	0.194021	0.640561	0.152526
1.37894	0.82108	0.192898	0.640003	0.15232
1.37994	0.82801	0.191603	0.639193	0.152184
1.38094	0.834913	0.19019	0.638883	0.15179
1.38194	0.841697	0.188826	0.638304	0.151502
1.38294	0.848268	0.187442	0.63795	0.151211
1.38394	0.854532	0.186099	0.636921	0.150985
1.38494	0.860397	0.184853	0.636083	0.150567
1.38594	0.865774	0.183764	0.635125	0.150359
1.38694	0.870577	0.182888	0.634121	0.150414
1.38794	0.874725	0.182276	0.633446	0.150073
1.38894	0.878146	0.181975	0.633039	0.149862
1.38994	0.880773	0.182028	0.632634	0.149518
1.39095	0.882548	0.182469	0.631738	0.149539
1.39195	0.883423	0.183324	0.631109	0.149531
1.39295	0.883362	0.184611	0.630183	0.149525
1.39395	0.882336	0.186338	0.629495	0.148883
1.39495	0.880332	0.188503	0.628946	0.148821
1.39595	0.877345	0.191094	0.628027	0.148491
1.39695	0.873385	0.194088	0.626993	0.148462
1.39795	0.868473	0.197454	0.626201	0.148595
1.39895	0.862642	0.201149	0.625585	0.148775
1.39995	0.855937	0.20512	0.625072	0.148329
1.40095	0.848413	0.20931	0.624707	0.147909
1.40195	0.840138	0.213762	0.624058	0.147629
1.40295	0.831188	0.218274	0.623307	0.147745
1.40395	0.821651	0.222767	0.622323	0.147176
1.40495	0.81162	0.22716	0.621307	0.146985
1.40595	0.801196	0.231371	0.620531	0.146588
1.40695	0.790486	0.235319	0.620033	0.146344
1.40795	0.779601	0.238927	0.6194	0.146007
1.40895	0.768655	0.242121	0.618503	0.145834
1.40995	0.757763	0.244832	0.617624	0.145619
1.41096	0.747042	0.247001	0.616593	0.145263
1.41196	0.736605	0.248575	0.616047	0.145141
1.41296	0.726564	0.249514	0.614878	0.145077
1.41396	0.717027	0.249787	0.614226	0.145234
1.41496	0.708096	0.249377	0.613599	0.145029
1.41596	0.699865	0.248279	0.612446	0.144893
1.41696	0.692422	0.246502	0.611943	0.144785
1.41796	0.685845	0.244066	0.611252	0.144784
1.41896	0.680203	0.241009	0.610401	0.144606
1.41996	0.675552	0.237376	0.609614	0.144749
1.42096	0.67194	0.23323	0.608655	0.144549
1.42196	0.669402	0.228754	0.607834	0.144484
1.42296	0.667958	0.223898	0.606959	0.14432
1.42396	0.667618	0.218752	0.606256	0.144205
1.42496	0.66838	0.213411	0.605391	0.14422
1.42596	0.670229	0.207979	0.604776	0.143992
1.42696	0.673138	0.202559	0.604026	0.143914
1.42796	0.67707	0.197258	0.603301	0.143803
1.42896	0.681976	0.192182	0.602802	0.143836
1.42996	0.687797	0.187434	0.602242	0.143134
1.43097	0.694465	0.183109	0.601283	0.142889
1.43197	0.701906	0.179296	0.600565	0.142447
1.43297	0.710036	0.176075	0.599865	0.14255
1.43397	0.718767	0.173512	0.599156	0.142448
1.43497	0.728005	0.171662	0.598195	0.142425
1.43597	0.737654	0.170563	0.597587	0.14245
1.43697	0.747615	0.170241	0.596606	0.142304
1.43797	0.757788	0.170701	0.596061	0.141668
1.43897	0.768075	0.171936	0.595379	0.141461
1.43997	0.778377	0.173919	0.594443	0.141473
1.44097	0.788599	0.17661	0.593702	0.141221
1.44197	0.798651	0.180063	0.592927	0.141095
1.44297	0.808446	0.184079	0.592073	0.141172
1.44397	0.817902	0.188571	0.591581	0.140874
1.44497	0.826944	0.193448	0.590883	0.140661
1.44597	0.835505	0.198606	0.590214	0.140697
1.44697	0.843527	0.203941	0.589372	0.140732
1.44797	0.850956	0.209341	0.588613	0.140634
1.44897	0.857749	0.214698	0.58759	0.140524
1.44997	0.863873	0.219905	0.586247	0.140512
1.45098	0.869301	0.22486	0.585564	0.1402
1.45198	0.874016	0.22947	0.585053	0.13992
1.45298	0.878008	0.23365	0.58465	0.139938
1.45398	0.881277	0.237331	0.583912	0.139564
1.45498	0.88383	0.240457	0.583297	0.139212
1.45598	0.885679	0.242989	0.582576	0.138738
1.45698	0.886846	0.244907	0.581548	0.138357
1.45798	0.887357	0.24621	0.580513	0.138521
1.45898	0.887245	0.246916	0.579675	0.13829
1.45998	0.886546	0.247067	0.579164	0.138057
1.46098	0.8853	0.246721	0.578428	0.137858
1.46198	0.883538	0.246066	0.578255	0.137495
1.46298	0.881321	0.245077	0.577759	0.137306
1.46398	0.878699	0.243868	0.577049	0.136937
1.46498	0.87572	0.24257	0.576257	0.13661
1.46598	0.872433	0.241327	0.575665	0.13669
1.46698	0.868888	0.240296	0.574566	0.136529
1.46798	0.865132	0.23964	0.573364	0.136495
1.46898	0.861212	0.239528	0.572631	0.136203
1.46998	0.857173	0.240129	0.571417	0.136285
1.47099	0.853056	0.241611	0.570383	0.136132
1.47199	0.848902	0.244137	0.56955	0.135976
1.47299	0.844747	0.247858	0.56935	0.135927
1.47399	0.840625	0.252913	0.568514	0.135554
1.47499	0.836565	0.259428	0.567539	0.135227
1.47599	0.832595	0.267505	0.566876	0.134947
1.47699	0.828739	0.277229	0.565936	0.134777
1.47799	0.825016	0.288658	0.565305	0.134726
1.47899	0.821443	0.301826	0.564375	0.134388
1.47999	0.818034	0.316737	0.56327	0.133865
1.48099	0.814799	0.333371	0.562232	0.133586
1.48199	0.811726	0.351796	0.561111	0.133444
1.48299	0.808843	0.371797	0.560418	0.133282
1.48399	0.806154	0.393266	0.559865	0.13275
1.48499	0.80366	0.416072	0.559011	0.132627
1.48599	0.801358	0.44006	0.558352	0.132504
1.48699	0.799245	0.465055	0.557588	0.132545
1.48799	0.797317	0.490861	0.556839	0.132664
1.48899	0.795567	0.51727	0.556378	0.132518
1.48999	0.793987	0.544058	0.555736	0.13251
1.491	0.79257	0.570995	0.55532	0.132358
1.492	0.791306	0.597846	0.554711	0.13231
1.493	0.790186	0.624375	0.553524	0.132424
1.494	0.789201	0.650348	0.552431	0.132244
1.495	0.788341	0.67554	0.551833	0.132073
1.496	0.787595	0.699734	0.551466	0.131632
1.497	0.786955	0.722728	0.550487	0.131633
1.498	0.786411	0.744339	0.550064	0.131507
1.499	0.785954	0.764403	0.549662	0.131135
[truncated: 1 more rows]
