# Supplementary material for: Evidence accumulation relates to perceptual consciousness and monitoring
Source: Nat Commun. 2021 May 31;12:3261. doi: 10.1038/s41467-021-23540-y (PMC8166835; doi:10.1038/s41467-021-23540-y)
Supplement: Supplementary file 4 — Source Data [file 41467_2021_23540_MOESM4_ESM.zip › Supplementary Data/SFig.5_14.xls]

## Sheet: Sheet1
t	erphit	erpmiss	simhit	simmiss
-0.5	0.00802695	-0.0439992	-0.013167	-0.0093043
-0.498999	0.00884009	-0.043732	-0.0131025	-0.00925388
-0.497999	0.00939035	-0.0433883	-0.0131112	-0.0092046
-0.496998	0.00966961	-0.0429787	-0.0130662	-0.00917393
-0.495998	0.00967268	-0.0425138	-0.0130089	-0.00918261
-0.494997	0.00939735	-0.0420044	-0.0130542	-0.00918225
-0.493997	0.00884424	-0.0414609	-0.0129778	-0.00916008
-0.492996	0.00801677	-0.0408934	-0.0130137	-0.00922152
-0.491996	0.00692098	-0.0403115	-0.0130229	-0.00922248
-0.490995	0.00556535	-0.0397243	-0.0130145	-0.00925813
-0.489995	0.00396059	-0.0391398	-0.0129927	-0.00920004
-0.488994	0.00211939	-0.0385656	-0.0128726	-0.00915525
-0.487994	5.61893e-05	-0.0380079	-0.0128747	-0.0090306
-0.486993	-0.00221314	-0.037472	-0.0127657	-0.00899561
-0.485993	-0.00467151	-0.0369623	-0.0127942	-0.00902826
-0.484992	-0.00730098	-0.0364818	-0.0128592	-0.00901729
-0.483992	-0.010083	-0.0360325	-0.012881	-0.00893441
-0.482991	-0.0129985	-0.035615	-0.0128646	-0.00897502
-0.481991	-0.0160285	-0.0352291	-0.012823	-0.00887934
-0.48099	-0.0191542	-0.0348733	-0.0128418	-0.0088329
-0.47999	-0.022357	-0.0345449	-0.0128119	-0.00876412
-0.478989	-0.0255209	-0.0341553	-0.0127597	-0.00876873
-0.477989	-0.0287284	-0.0337893	-0.012713	-0.00878052
-0.476988	-0.0319647	-0.0334431	-0.0126617	-0.00868556
-0.475988	-0.035216	-0.0331122	-0.0126909	-0.00869424
-0.474987	-0.0384696	-0.0327917	-0.0126682	-0.00865448
-0.473987	-0.0417137	-0.0324761	-0.0126934	-0.00858463
-0.472986	-0.0449378	-0.0321598	-0.0126238	-0.00850621
-0.471986	-0.0481321	-0.031837	-0.0125409	-0.00841719
-0.470985	-0.051288	-0.0315021	-0.0124395	-0.00842895
-0.469985	-0.0543978	-0.0311497	-0.0123488	-0.00845328
-0.468984	-0.0574545	-0.0307747	-0.012247	-0.00842968
-0.467984	-0.0604518	-0.0303728	-0.0122487	-0.00838193
-0.466983	-0.0633838	-0.0299402	-0.0121446	-0.00826244
-0.465983	-0.0662452	-0.0294739	-0.0122065	-0.00832408
-0.464982	-0.0690308	-0.0289719	-0.012117	-0.00833332
-0.463982	-0.0717353	-0.028433	-0.0120678	-0.00837862
-0.462981	-0.0743536	-0.0278569	-0.012004	-0.00834843
-0.461981	-0.07688	-0.0272446	-0.012007	-0.00829972
-0.46098	-0.0793087	-0.0265977	-0.0119905	-0.00824171
-0.45998	-0.0816333	-0.0259191	-0.0119095	-0.00818076
-0.458979	-0.0837457	-0.0251378	-0.0118206	-0.00820939
-0.457979	-0.0857407	-0.0243371	-0.0117149	-0.00812175
-0.456978	-0.0876119	-0.0235232	-0.0116961	-0.00808455
-0.455978	-0.0893523	-0.0227028	-0.0116751	-0.00806964
-0.454977	-0.0909541	-0.021883	-0.0116843	-0.00807381
-0.453977	-0.0924091	-0.0210712	-0.0116434	-0.00815871
-0.452976	-0.0937084	-0.0202748	-0.0115972	-0.0081
-0.451976	-0.0948429	-0.0195009	-0.0115561	-0.00803144
-0.450975	-0.0958032	-0.0187569	-0.0115962	-0.0079617
-0.449975	-0.0965796	-0.0180493	-0.0115338	-0.00794064
-0.448974	-0.0971628	-0.0173844	-0.011499	-0.00795552
-0.447974	-0.0975435	-0.0167678	-0.0114545	-0.0079312
-0.446973	-0.0977128	-0.0162045	-0.0113896	-0.00788518
-0.445973	-0.0976625	-0.0156983	-0.0113468	-0.00783841
-0.444972	-0.097385	-0.0152522	-0.0112861	-0.00784978
-0.443972	-0.096874	-0.0148682	-0.0112228	-0.00774865
-0.442971	-0.096124	-0.0145472	-0.0112207	-0.00763702
-0.441971	-0.0951312	-0.0142887	-0.0111218	-0.00766535
-0.44097	-0.0938929	-0.0140911	-0.011175	-0.00754622
-0.43997	-0.0924082	-0.0139518	-0.010999	-0.00752878
-0.438969	-0.0905735	-0.0138083	-0.0110316	-0.00753749
-0.437969	-0.088498	-0.0137168	-0.0110277	-0.00749678
-0.436968	-0.0861881	-0.0136723	-0.0109748	-0.00739916
-0.435968	-0.0836524	-0.0136685	-0.0108328	-0.0072912
-0.434967	-0.0809012	-0.0136983	-0.0108854	-0.00732228
-0.433967	-0.0779469	-0.0137538	-0.0108324	-0.00725822
-0.432966	-0.0748038	-0.0138267	-0.0107979	-0.00723618
-0.431966	-0.071488	-0.013908	-0.0107633	-0.00715
-0.430965	-0.0680176	-0.0139885	-0.0106779	-0.00718354
-0.429965	-0.064412	-0.0140591	-0.0107465	-0.00722557
-0.428964	-0.0606924	-0.0141108	-0.0105738	-0.00720558
-0.427964	-0.0568811	-0.0141348	-0.010471	-0.00715468
-0.426963	-0.0530013	-0.0141229	-0.0104496	-0.00716884
-0.425963	-0.0490775	-0.0140676	-0.0103573	-0.00711896
-0.424962	-0.0451344	-0.0139624	-0.0103656	-0.00711187
-0.423962	-0.0411971	-0.0138017	-0.0102944	-0.00703664
-0.422961	-0.0372908	-0.013581	-0.0102771	-0.00701073
-0.421961	-0.0334404	-0.013297	-0.0102016	-0.00696928
-0.42096	-0.0296704	-0.012948	-0.0101247	-0.00705786
-0.41996	-0.0260043	-0.0125334	-0.0100687	-0.00694693
-0.418959	-0.0223664	-0.011994	-0.0100632	-0.00692482
-0.417959	-0.0188789	-0.0113921	-0.0101377	-0.00699593
-0.416958	-0.0155633	-0.0107327	-0.0100491	-0.00691869
-0.415958	-0.0124393	-0.0100221	-0.00993178	-0.00676399
-0.414957	-0.00952466	-0.0092678	-0.00989945	-0.00677811
-0.413957	-0.0068349	-0.00847866	-0.00977967	-0.00669078
-0.412956	-0.00438345	-0.00766445	-0.00976448	-0.00663332
-0.411956	-0.00218132	-0.00683581	-0.00980379	-0.0065518
-0.410955	-0.000237165	-0.00600404	-0.00981563	-0.00649458
-0.409955	0.00144284	-0.00518089	-0.00979953	-0.00647814
-0.408954	0.00285495	-0.00437831	-0.00974354	-0.00652457
-0.407954	0.00399787	-0.00360818	-0.00970987	-0.00649235
-0.406953	0.00487268	-0.00288211	-0.00973535	-0.00635625
-0.405953	0.00548276	-0.00221115	-0.00964906	-0.00634684
-0.404952	0.00583375	-0.00160552	-0.00973526	-0.00623723
-0.403952	0.00593333	-0.00107441	-0.00977459	-0.00628121
-0.402951	0.00579118	-0.000625688	-0.00974105	-0.00629123
-0.401951	0.00541875	-0.000265737	-0.00970921	-0.00619234
-0.40095	0.0048291	7.7428e-07	-0.00973303	-0.00619873
-0.39995	0.00403673	0.000171044	-0.00975455	-0.00620727
-0.398949	0.0031499	0.000316076	-0.00976556	-0.00619355
-0.397949	0.00209127	0.000364516	-0.00979567	-0.00624498
-0.396948	0.000876673	0.000318544	-0.00982159	-0.00624669
-0.395948	-0.000477503	0.000182524	-0.00979482	-0.00619536
-0.394947	-0.00195454	-3.70077e-05	-0.00976077	-0.00615673
-0.393947	-0.00353761	-0.000331396	-0.00971771	-0.0060791
-0.392946	-0.00520995	-0.000689948	-0.00966297	-0.00590159
-0.391946	-0.00695509	-0.00110006	-0.00956179	-0.00591885
-0.390945	-0.00875701	-0.00154738	-0.0095332	-0.00588371
-0.389945	-0.0106003	-0.002016	-0.0095311	-0.00576224
-0.388944	-0.0124703	-0.00248867	-0.00949098	-0.00572685
-0.387944	-0.0143533	-0.00294703	-0.00947604	-0.00574364
-0.386943	-0.0162364	-0.00337193	-0.00931222	-0.00567874
-0.385943	-0.0181078	-0.00374368	-0.00927065	-0.00568436
-0.384942	-0.0199568	-0.00404235	-0.00930583	-0.00570111
-0.383942	-0.0217738	-0.0042481	-0.00925591	-0.00562399
-0.382941	-0.0235501	-0.00434149	-0.00919619	-0.00568488
-0.381941	-0.0252784	-0.00430381	-0.00909189	-0.00567524
-0.38094	-0.026952	-0.00411738	-0.0090691	-0.0056947
-0.37994	-0.0285656	-0.00376587	-0.00898404	-0.00567855
-0.378939	-0.030023	-0.00315466	-0.00888944	-0.00565521
-0.377939	-0.0314146	-0.00235317	-0.00890416	-0.00559914
-0.376938	-0.0327389	-0.00135218	-0.00888498	-0.00559884
-0.375938	-0.0339945	-0.000144777	-0.0087503	-0.00572829
-0.374937	-0.0351807	0.00127336	-0.00870544	-0.00568259
-0.373937	-0.0362969	0.00290386	-0.00856135	-0.00558313
-0.372936	-0.0373429	0.0047455	-0.00847408	-0.00555823
-0.371936	-0.0383183	0.00679411	-0.00842753	-0.00552197
-0.370935	-0.0392228	0.00904256	-0.00837117	-0.005588
-0.369935	-0.0400559	0.0114808	-0.00837268	-0.00550111
-0.368934	-0.0408169	0.0140957	-0.00834915	-0.00549309
-0.367934	-0.0415048	0.0168716	-0.0082785	-0.00550986
-0.366933	-0.0421181	0.0197898	-0.00829254	-0.00541419
-0.365933	-0.0426551	0.0228295	-0.00813736	-0.00539342
-0.364932	-0.0431134	0.0259672	-0.00811318	-0.00534744
-0.363932	-0.0434902	0.0291779	-0.00808445	-0.00531637
-0.362931	-0.0437823	0.0324345	-0.00804532	-0.00523476
-0.361931	-0.0439857	0.0357087	-0.00808333	-0.00512497
-0.36093	-0.0440964	0.0389713	-0.00800585	-0.00499013
-0.35993	-0.0441096	0.0421924	-0.00798943	-0.00500205
-0.358929	-0.0439248	0.0454224	-0.00797147	-0.00497297
-0.357929	-0.0436355	0.0485491	-0.00789054	-0.00496338
-0.356928	-0.0432381	0.0515417	-0.00776102	-0.00496267
-0.355928	-0.0427287	0.0543705	-0.00765274	-0.00498702
-0.354927	-0.0421033	0.0570071	-0.00762324	-0.00498806
-0.353927	-0.0413585	0.0594252	-0.00761348	-0.00492396
-0.352926	-0.040491	0.0616002	-0.00757237	-0.00485842
-0.351926	-0.0394979	0.0635103	-0.00755201	-0.00479745
-0.350925	-0.038377	0.0651363	-0.00746946	-0.00478254
-0.349925	-0.0371272	0.0664621	-0.00744247	-0.00477925
-0.348924	-0.0357479	0.0674749	-0.0072957	-0.00478417
-0.347924	-0.03424	0.0681653	-0.00733417	-0.00481642
-0.346923	-0.0326052	0.0685275	-0.00725336	-0.00475385
-0.345923	-0.0308467	0.0685595	-0.00719274	-0.00474759
-0.344922	-0.0289691	0.068263	-0.00719819	-0.00474888
-0.343922	-0.0269783	0.0676434	-0.00723183	-0.0048216
-0.342921	-0.0248817	0.0667097	-0.00726611	-0.00480723
-0.341921	-0.0226882	0.0654748	-0.00717105	-0.00476649
-0.34092	-0.0204081	0.0639546	-0.00720885	-0.00469923
-0.33992	-0.018053	0.0621686	-0.00722453	-0.0046975
-0.338919	-0.0155395	0.0602226	-0.00715122	-0.00474177
-0.337919	-0.0129804	0.0580575	-0.00713784	-0.00476587
-0.336918	-0.0103926	0.0556991	-0.00694737	-0.00476485
-0.335918	-0.00779402	0.0531752	-0.0068861	-0.00477941
-0.334917	-0.00520333	0.0505152	-0.00686678	-0.00473152
-0.333917	-0.00263985	0.0477494	-0.00680936	-0.00462401
-0.332916	-0.00012326	0.044909	-0.00681898	-0.0045979
-0.331916	0.00232656	0.0420255	-0.00684644	-0.00450418
-0.330915	0.00468978	0.0391303	-0.00670873	-0.00441997
-0.329915	0.00694684	0.036254	-0.00661875	-0.00440779
-0.328914	0.00907868	0.0334265	-0.0065686	-0.00433983
-0.327914	0.011067	0.0306762	-0.00657596	-0.00442571
-0.326913	0.0128946	0.0280298	-0.0066189	-0.00439187
-0.325913	0.0145452	0.0255118	-0.00656474	-0.00424917
-0.324912	0.0160044	0.0231446	-0.00648345	-0.00426736
-0.323912	0.0172592	0.0209478	-0.00646968	-0.00430634
-0.322911	0.0182985	0.0189382	-0.00640229	-0.00428392
-0.321911	0.0191132	0.0171297	-0.00626117	-0.00430246
-0.32091	0.0196966	0.0155329	-0.00611507	-0.00424178
-0.31991	0.0200439	0.0141552	-0.00610104	-0.00429504
-0.318909	0.0202413	0.0130944	-0.00610022	-0.00427365
-0.317909	0.0201982	0.0122574	-0.00609157	-0.00411538
-0.316908	0.0199159	0.0116404	-0.00598479	-0.00403655
-0.315908	0.019398	0.0112367	-0.00588666	-0.00399756
-0.314907	0.0186507	0.0110365	-0.00582114	-0.00407452
-0.313907	0.0176822	0.0110275	-0.00578399	-0.00400131
-0.312906	0.0165033	0.0111949	-0.00582329	-0.00401769
-0.311906	0.0151266	0.0115218	-0.00578324	-0.0040081
-0.310905	0.0135665	0.0119894	-0.00569069	-0.00401008
-0.309905	0.0118393	0.0125778	-0.00568802	-0.00396273
-0.308904	0.00996241	0.0132656	-0.00566388	-0.00387839
-0.307904	0.00795463	0.014031	-0.00569231	-0.00385972
-0.306903	0.00583554	0.0148519	-0.00551421	-0.00386596
-0.305903	0.00362534	0.0157063	-0.00541799	-0.00384666
-0.304902	0.00134461	0.0165727	-0.00533345	-0.00376794
-0.303902	-0.000986035	0.0174306	-0.00532316	-0.00375502
-0.302901	-0.00334619	0.0182607	-0.00531689	-0.00374515
-0.301901	-0.00571591	0.0190456	-0.00533152	-0.00364774
-0.3009	-0.00807603	0.0197696	-0.00537672	-0.00354871
-0.2999	-0.0104083	0.0204195	-0.00537498	-0.00348478
-0.298899	-0.0126195	0.0210778	-0.00533048	-0.00352517
-0.297899	-0.0147721	0.0216415	-0.00525546	-0.00346399
-0.296898	-0.0168536	0.0221036	-0.00516629	-0.00344873
-0.295898	-0.018853	0.0224602	-0.00516886	-0.00345344
-0.294897	-0.0207612	0.0227103	-0.00516869	-0.00342167
-0.293897	-0.022571	0.0228559	-0.00513001	-0.00340861
-0.292896	-0.0242771	0.0229019	-0.00497893	-0.00337144
-0.291896	-0.0258765	0.0228562	-0.00491622	-0.00327902
-0.290895	-0.0273679	0.022729	-0.00485208	-0.00328474
-0.289895	-0.0287522	0.0225333	-0.00485383	-0.00320167
-0.288894	-0.030032	0.0222841	-0.0049082	-0.00319231
-0.287894	-0.0312118	0.0219985	-0.00485459	-0.00324262
-0.286893	-0.0322976	0.0216952	-0.00477773	-0.00328111
-0.285893	-0.0332971	0.0213941	-0.00477733	-0.00323408
-0.284892	-0.034219	0.0211161	-0.00477357	-0.00313774
-0.283892	-0.0350732	0.0208827	-0.00484716	-0.00305225
-0.282891	-0.0358704	0.0207157	-0.00477521	-0.00302247
-0.281891	-0.0366217	0.0206365	-0.00482502	-0.00312763
-0.28089	-0.0373387	0.0206661	-0.00488253	-0.00314263
-0.27989	-0.038033	0.0208244	-0.00482925	-0.00319539
-0.278889	-0.0386482	0.0212199	-0.00478153	-0.00320738
-0.277889	-0.039267	0.0217783	-0.00477941	-0.00318373
-0.276888	-0.0399006	0.0225131	-0.00469138	-0.00316147
-0.275888	-0.0405592	0.0234354	-0.00468008	-0.00329838
-0.274887	-0.0412514	0.024554	-0.00470482	-0.00326052
-0.273887	-0.0419845	0.0258746	-0.00471594	-0.0033404
-0.272886	-0.0427644	0.0274003	-0.00468999	-0.00331367
-0.271886	-0.0435948	0.029131	-0.0045797	-0.00325661
-0.270885	-0.0444781	0.0310637	-0.00452151	-0.00321744
-0.269885	-0.0454144	0.0331918	-0.00455444	-0.00311717
-0.268884	-0.0464023	0.0355059	-0.00452259	-0.0031423
-0.267884	-0.0474383	0.0379935	-0.00446742	-0.00300464
-0.266883	-0.0485171	0.0406391	-0.00434015	-0.00287987
-0.265883	-0.0496319	0.0434243	-0.00429374	-0.00281398
-0.264882	-0.0507739	0.0463283	-0.00425828	-0.0027787
-0.263882	-0.051933	0.0493279	-0.00427563	-0.00281748
-0.262881	-0.053098	0.0523979	-0.00424229	-0.00285137
-0.261881	-0.0542561	0.0555115	-0.00418867	-0.00277561
-0.26088	-0.055394	0.0586404	-0.00419777	-0.00271074
-0.25988	-0.0564974	0.0617554	-0.00408502	-0.00259879
-0.258879	-0.0574718	0.0649099	-0.0040601	-0.00252919
-0.257879	-0.0583879	0.0679888	-0.00398212	-0.00246765
-0.256878	-0.0592318	0.070961	-0.00392801	-0.00250368
-0.255878	-0.0599901	0.0737959	-0.00395571	-0.00255512
-0.254877	-0.0606494	0.0764637	-0.00390323	-0.00255282
-0.253877	-0.0611972	0.0789364	-0.00385922	-0.00253718
-0.252876	-0.0616217	0.0811875	-0.00380683	-0.00254009
-0.251876	-0.0619124	0.0831924	-0.00376009	-0.00254315
-0.250875	-0.0620599	0.0849291	-0.00375153	-0.00253353
-0.249875	-0.0620567	0.0863783	-0.00367846	-0.00250593
-0.248874	-0.0618969	0.0875233	-0.0036066	-0.00240428
-0.247874	-0.0615764	0.0883506	-0.0035578	-0.00239733
-0.246873	-0.0610932	0.0888501	-0.00348641	-0.00240513
-0.245873	-0.0604473	0.0890148	-0.00344394	-0.00237506
-0.244872	-0.0596412	0.0888414	-0.00341212	-0.00243021
-0.243872	-0.058679	0.0883297	-0.00345155	-0.00238442
-0.242871	-0.0575673	0.0874834	-0.00341312	-0.00238039
-0.241871	-0.0563145	0.0863093	-0.00331443	-0.00240719
-0.24087	-0.0549312	0.0848175	-0.003294	-0.00246105
-0.23987	-0.0534295	0.0830216	-0.00312876	-0.00248885
-0.238869	-0.0517246	0.0810154	-0.00309561	-0.00251758
-0.237869	-0.0499346	0.0787386	-0.00291977	-0.00246043
-0.236868	-0.0480776	0.0762117	-0.00296121	-0.00241389
-0.235868	-0.0461726	0.0734571	-0.00286454	-0.00245038
-0.234867	-0.0442391	0.0704997	-0.00279516	-0.00250642
-0.233867	-0.0422969	0.0673654	-0.00274351	-0.00241317
-0.232866	-0.0403658	0.0640821	-0.00270036	-0.0024395
-0.231866	-0.0384656	0.0606782	-0.00271729	-0.00236089
-0.230865	-0.0366154	0.0571827	-0.00264598	-0.00233825
-0.229865	-0.0348333	0.0536252	-0.00271293	-0.00234521
-0.228864	-0.0331367	0.0500347	-0.00263002	-0.00227494
-0.227864	-0.0315414	0.0464402	-0.00267891	-0.00219493
-0.226863	-0.0300616	0.0428696	-0.00263876	-0.00233533
-0.225863	-0.0287099	0.0393499	-0.00264358	-0.00224942
-0.224862	-0.0274966	0.0359065	-0.00256261	-0.00218718
-0.223862	-0.02643	0.0325634	-0.00259324	-0.00219524
-0.222861	-0.0255158	0.0293427	-0.00246539	-0.00220979
-0.221861	-0.0247576	0.0262644	-0.00237226	-0.00212467
-0.22086	-0.0241561	0.0233462	-0.00230981	-0.00206087
-0.21986	-0.0237096	0.0206034	-0.00223804	-0.0020506
-0.218859	-0.0233218	0.0181307	-0.00220982	-0.00197248
-0.217859	-0.0230797	0.0158554	-0.00220599	-0.00188294
-0.216858	-0.0229754	0.013784	-0.00216004	-0.00188781
-0.215858	-0.0229988	0.0119204	-0.00213907	-0.00190312
-0.214857	-0.0231379	0.0102659	-0.00214725	-0.0018482
-0.213857	-0.0233782	0.00881941	-0.00219303	-0.00181337
-0.212856	-0.0237037	0.00757763	-0.00219732	-0.00181662
-0.211856	-0.0240969	0.00653491	-0.0021268	-0.00172135
-0.210855	-0.024539	0.0056836	-0.00214518	-0.00166632
-0.209855	-0.0250104	0.00501422	-0.00228259	-0.00164861
-0.208854	-0.0254906	0.0045156	-0.00225433	-0.00159218
-0.207854	-0.0259591	0.00417521	-0.00225736	-0.00159204
-0.206853	-0.0263954	0.00397928	-0.00223358	-0.00160464
-0.205853	-0.0267791	0.00391315	-0.00213177	-0.00151478
-0.204852	-0.0270909	0.00396146	-0.00205137	-0.00143326
-0.203852	-0.0273121	0.00410846	-0.0019345	-0.00140813
-0.202851	-0.0274258	0.00433821	-0.00193222	-0.00126303
-0.201851	-0.0274162	0.00463491	-0.00197819	-0.00121432
-0.20085	-0.0272696	0.00498303	-0.00189845	-0.00121991
-0.19985	-0.0269745	0.00536765	-0.0018565	-0.00122674
-0.198849	-0.0264453	0.00585338	-0.00182356	-0.00121332
-0.197849	-0.0257536	0.00634705	-0.00181732	-0.00120138
-0.196848	-0.0248963	0.00683506	-0.00186078	-0.00115134
-0.195848	-0.0238732	0.00730509	-0.00188085	-0.00115912
-0.194847	-0.0226867	0.00774608	-0.00175138	-0.00115317
-0.193847	-0.0213422	0.00814841	-0.00172966	-0.00118256
-0.192846	-0.0198474	0.00850392	-0.00179192	-0.00110234
-0.191846	-0.0182131	0.00880589	-0.00173304	-0.00104933
-0.190845	-0.0164524	0.00904911	-0.00166464	-0.000974547
-0.189845	-0.014581	0.00922979	-0.00167899	-0.000907658
-0.188844	-0.0126166	0.00934556	-0.00168284	-0.000995952
-0.187844	-0.0105791	0.00939537	-0.00170214	-0.00104051
-0.186843	-0.00848994	0.00937939	-0.0016558	-0.000997846
-0.185843	-0.0063722	0.00929894	-0.00163698	-0.000947063
-0.184842	-0.00424996	0.00915634	-0.00167442	-0.00093637
-0.183842	-0.00214805	0.00895476	-0.00166961	-0.000915977
-0.182841	-9.17558e-05	0.00869812	-0.00160666	-0.000813223
-0.181841	0.00189365	0.00839091	-0.00163695	-0.00073644
-0.18084	0.00378326	0.00803805	-0.00152	-0.000716116
-0.17984	0.00555287	0.0076447	-0.00138808	-0.000587233
-0.178839	0.00725398	0.00729599	-0.00139794	-0.000518611
-0.177839	0.00878668	0.00691613	-0.00148659	-0.00051332
-0.176838	0.0101301	0.00650874	-0.00150391	-0.000542677
-0.175838	0.0112655	0.00607708	-0.00140522	-0.000515459
-0.174837	0.0121768	0.005624	-0.00143274	-0.000484671
-0.173837	0.0128509	0.00515175	-0.00138374	-0.00042405
-0.172836	0.0132773	0.00466195	-0.00135674	-0.000431639
-0.171836	0.0134491	0.00415548	-0.00132976	-0.000319717
-0.170835	0.0133624	0.00363249	-0.00130128	-0.000400666
-0.169835	0.013017	0.00309229	-0.00123554	-0.000440602
-0.168834	0.0124158	0.00253343	-0.0012453	-0.000402793
-0.167834	0.0115653	0.00195368	-0.0011225	-0.000339848
-0.166833	0.0104754	0.00135006	-0.00107961	-0.000295255
-0.165833	0.00915889	0.000718957	-0.00103531	-0.000256997
-0.164832	0.00763202	5.61577e-05	-0.000834472	-0.000190009
-0.163832	0.00591367	-0.000643022	-0.000736838	-0.00023255
-0.162831	0.0040254	-0.00138362	-0.000747687	-0.000217563
-0.161831	0.00199108	-0.00217092	-0.000547607	-0.000233794
-0.16083	-0.000163385	-0.00301027	-0.000576345	-0.00022833
-0.15983	-0.00241045	-0.00390698	-0.000513239	-0.000146666
-0.158829	-0.00463841	-0.00478989	-0.000442522	-8.96171e-05
-0.157829	-0.00690402	-0.00573949	-0.000411981	-7.10844e-05
-0.156828	-0.00917841	-0.00676153	-0.000298107	4.41176e-05
-0.155828	-0.0114326	-0.0078612	-0.000184412	9.2942e-05
-0.154827	-0.0136378	-0.00904301	-0.000189182	8.79103e-05
-0.153827	-0.0157659	-0.0103107	-0.000107551	7.28156e-05
-0.152826	-0.0177901	-0.0116669	-6.20815e-05	4.97767e-05
-0.151826	-0.019685	-0.0131135	-6.11431e-05	0.000119344
-0.150825	-0.0214269	-0.0146511	-8.23119e-06	6.5983e-05
-0.149825	-0.0229945	-0.0162791	9.00323e-05	7.5604e-05
-0.148824	-0.0243691	-0.0179957	3.5979e-05	7.21557e-05
-0.147824	-0.0255347	-0.0197978	0.000143474	0.000142071
-0.146823	-0.0264782	-0.0216808	0.000233175	8.96625e-05
-0.145823	-0.0271898	-0.0236391	0.00034567	0.000149352
-0.144822	-0.027663	-0.0256655	0.000410668	0.000160892
-0.143822	-0.0278944	-0.0277517	0.000418624	0.000169439
-0.142821	-0.0278842	-0.0298882	0.000426208	0.0002073
-0.141821	-0.0276357	-0.0320642	0.000379349	0.000252555
-0.14082	-0.0271554	-0.0342683	0.000433566	0.000287776
-0.13982	-0.0264526	-0.0364876	0.000467498	0.000326371
-0.138819	-0.0254585	-0.0386453	0.000457219	0.000417361
-0.137819	-0.0242716	-0.0407908	0.000460043	0.000425178
-0.136818	-0.0229101	-0.0429111	0.000487339	0.000350834
-0.135818	-0.0213942	-0.0449926	0.000466816	0.000395735
-0.134817	-0.0197455	-0.0470219	0.000568637	0.000424769
-0.133817	-0.0179864	-0.0489856	0.000653802	0.000460168
-0.132816	-0.0161405	-0.0508707	0.000691317	0.000546915
-0.131816	-0.014231	-0.0526648	0.000686627	0.00050563
-0.130815	-0.0122815	-0.054356	0.000725744	0.000547145
-0.129815	-0.0103147	-0.0559334	0.000796123	0.000611963
-0.128814	-0.00835233	-0.0573869	0.000798203	0.000557534
-0.127814	-0.00641487	-0.0587078	0.000778488	0.000627058
-0.126813	-0.00452099	-0.0598884	0.000833298	0.000563296
-0.125813	-0.00268729	-0.0609225	0.000832828	0.000675152
-0.124812	-0.000928018	-0.0618053	0.000877419	0.000644449
-0.123812	0.000745201	-0.0625334	0.000922316	0.000753191
-0.122811	0.00232357	-0.063105	0.0010131	0.000769486
-0.121811	0.00380129	-0.06352	0.00098625	0.000736252
-0.12081	0.00517565	-0.0637795	0.00104188	0.000637995
-0.11981	0.00644707	-0.0638864	0.00105102	0.000667286
-0.118809	0.00768939	-0.0637735	0.00108994	0.000676336
-0.117809	0.00883692	-0.0635192	0.00106764	0.000664168
-0.116808	0.00989802	-0.0631314	0.0011131	0.000634969
-0.115808	0.0108839	-0.0626197	0.00118683	0.000615351
-0.114807	0.0118081	-0.0619943	0.00122261	0.00072173
-0.113807	0.0126868	-0.0612665	0.00120911	0.000864402
-0.112806	0.0135379	-0.0604485	0.00118483	0.000953589
-0.111806	0.0143809	-0.0595529	0.00112947	0.00101956
-0.110805	0.0152366	-0.0585926	0.00129541	0.00105259
-0.109805	0.0161264	-0.0575809	0.00136022	0.00106988
-0.108804	0.0170723	-0.0565313	0.0014311	0.00114155
-0.107804	0.0180959	-0.0554566	0.00143549	0.00120942
-0.106803	0.0192187	-0.0543698	0.00154343	0.00130243
-0.105803	0.0204608	-0.0532831	0.00158219	0.0013333
-0.104802	0.0218413	-0.0522079	0.00159123	0.0013719
-0.103802	0.0233773	-0.0511549	0.0016447	0.00145669
-0.102801	0.0250838	-0.0501337	0.00175852	0.00139
-0.101801	0.0269736	-0.0491525	0.00176813	0.00139464
-0.1008	0.0290565	-0.0482185	0.00171356	0.00127977
-0.0997999	0.0313394	-0.0473372	0.00175925	0.00138637
-0.0987994	0.0339005	-0.0464325	0.00185281	0.00143873
-0.0977989	0.0366629	-0.0455873	0.00196311	0.00154599
-0.0967984	0.0396223	-0.0448042	0.00198632	0.00155574
-0.0957979	0.0427712	-0.0440842	0.00198272	0.0015921
-0.0947974	0.0460989	-0.043427	0.00209174	0.00151588
-0.0937969	0.049591	-0.0428305	0.00211049	0.00155686
-0.0927964	0.0532304	-0.0422916	0.00218076	0.00147839
-0.0917959	0.0569968	-0.0418058	0.00215575	0.00146967
-0.0907954	0.0608673	-0.0413671	0.0021991	0.00142441
-0.0897949	0.0648163	-0.0409689	0.00221216	0.00145843
-0.0887944	0.0688163	-0.0406034	0.00224668	0.00151585
-0.0877939	0.0728377	-0.040262	0.00232547	0.00157682
-0.0867934	0.0768497	-0.0399356	0.00238608	0.0016634
-0.0857929	0.0808204	-0.0396145	0.00231696	0.00165699
-0.0847924	0.0847171	-0.0392886	0.00225408	0.00164618
-0.0837919	0.0885071	-0.0389478	0.00227533	0.00166273
-0.0827914	0.0921577	-0.038582	0.00231946	0.00162727
-0.0817909	0.095637	-0.0381812	0.00249231	0.00165312
-0.0807904	0.0989142	-0.0377357	0.00255154	0.00163224
-0.0797899	0.10196	-0.0372365	0.0025076	0.00165335
-0.0787894	0.104828	-0.0365961	0.00256585	0.00163968
-0.0777889	0.107408	-0.0358858	0.00259162	0.00166737
-0.0767884	0.109675	-0.0351002	0.0025707	0.00177907
-0.0757879	0.111608	-0.034235	0.00260023	0.0019025
-0.0747874	0.113188	-0.033287	0.00268666	0.00201208
-0.0737869	0.114401	-0.0322542	0.00277484	0.00204292
-0.0727864	0.115234	-0.0311359	0.00288062	0.00209086
-0.0717859	0.115678	-0.0299328	0.0029504	0.00201986
-0.0707854	0.115728	-0.0286467	0.00298414	0.00205659
-0.0697849	0.115383	-0.0272809	0.00305729	0.00204886
-0.0687844	0.114644	-0.0258399	0.00313492	0.00207904
-0.0677839	0.113516	-0.0243295	0.00313677	0.00218117
-0.0667834	0.112007	-0.0227564	0.0032374	0.00219384
-0.0657829	0.110128	-0.0211287	0.0033878	0.00222399
-0.0647824	0.107893	-0.0194552	0.0033729	0.00223018
-0.0637819	0.105319	-0.0177456	0.00343125	0.00211776
-0.0627814	0.102423	-0.0160104	0.00344354	0.00215874
-0.0617809	0.0992279	-0.0142605	0.00353609	0.00214753
-0.0607804	0.0957548	-0.0125075	0.00359122	0.00213271
-0.0597799	0.0920284	-0.0107629	0.00352663	0.00214813
-0.0587794	0.0881515	-0.00897044	0.00364771	0.00219645
-0.0577789	0.0840682	-0.00720955	0.00358754	0.00221201
-0.0567784	0.0798048	-0.00549316	0.00360196	0.00226227
-0.0557779	0.0753876	-0.00383401	0.00362257	0.00241361
-0.0547774	0.0708436	-0.00224446	0.0036704	0.0024217
-0.0537769	0.0661999	-0.000736368	0.00366534	0.00246786
-0.0527764	0.0614834	0.000679005	0.00371955	0.00249193
-0.0517759	0.0567204	0.00199116	0.00363271	0.00253095
-0.0507754	0.051937	0.00319045	0.00368121	0.00258532
-0.0497749	0.0471582	0.00426818	0.00375906	0.00253892
-0.0487744	0.0424082	0.00521672	0.00381025	0.0024934
-0.0477739	0.0377101	0.00602955	0.00388838	0.00252839
-0.0467734	0.033086	0.00670138	0.00386671	0.00249003
-0.0457729	0.0285565	0.00722816	0.00387706	0.00246446
-0.0447724	0.0241409	0.00760719	0.0039325	0.00255222
-0.0437719	0.0198573	0.00783709	0.00393782	0.00254399
-0.0427714	0.0157221	0.00791788	0.00407732	0.00255193
-0.0417709	0.0117507	0.00785095	0.00420827	0.00261441
-0.0407704	0.00795669	0.00763909	0.00418839	0.00268329
-0.0397699	0.00435266	0.00728645	0.00420107	0.00278082
-0.0387694	0.00101834	0.00686476	0.00440174	0.0028226
-0.0377689	-0.00211053	0.00631588	0.00422819	0.0028509
-0.0367684	-0.0050262	0.00564647	0.00433282	0.00287911
-0.0357679	-0.00772183	0.00486428	0.00437897	0.0029471
-0.0347674	-0.0101915	0.00397801	0.00437036	0.00295287
-0.0337669	-0.0124301	0.0029973	0.00435634	0.00290062
-0.0327664	-0.0144333	0.00193256	0.00445717	0.00291148
-0.0317659	-0.0161976	0.000794945	0.00454456	0.00297874
-0.0307654	-0.0177203	-0.00040376	0.00459582	0.0030921
-0.0297649	-0.0189992	-0.00165126	0.00455962	0.00313964
-0.0287644	-0.020033	-0.00293482	0.00455854	0.00308607
-0.0277639	-0.020821	-0.00424143	0.00466735	0.0030933
-0.0267634	-0.0213634	-0.00555784	0.0047235	0.00313544
-0.0257629	-0.0216608	-0.00687075	0.00480046	0.00314783
-0.0247624	-0.0217146	-0.00816689	0.00491744	0.0031721
-0.0237619	-0.0215272	-0.00943315	0.00490689	0.00317764
-0.0227614	-0.0211014	-0.0106567	0.00495612	0.00320486
-0.0217609	-0.0204409	-0.0118251	0.00496746	0.00311693
-0.0207604	-0.01955	-0.0129265	0.00498328	0.00313379
-0.0197599	-0.018434	-0.0139495	0.00493531	0.00322742
-0.0187594	-0.0170308	-0.0148051	0.00487197	0.00333964
-0.0177589	-0.0154194	-0.0155625	0.004907	0.00329931
-0.0167584	-0.0136086	-0.0162149	0.00491364	0.00336862
-0.0157579	-0.0116075	-0.0167565	0.00487867	0.00342393
-0.0147574	-0.0094262	-0.0171827	0.00499858	0.0033383
-0.0137569	-0.00707532	-0.0174904	0.00504117	0.00329156
-0.0127564	-0.0045662	-0.0176782	0.00503056	0.00337629
-0.0117559	-0.00191087	-0.0177458	0.00499453	0.00349553
-0.0107554	0.000877943	-0.017695	0.0050161	0.00349709
-0.00975488	0.00378687	-0.0175287	0.00502207	0.00353271
-0.00875438	0.00680189	-0.0172519	0.0050746	0.00348119
-0.00775388	0.0099084	-0.0168708	0.00517035	0.0035037
-0.00675338	0.0130913	-0.0163933	0.00528945	0.00354893
-0.00575288	0.0163348	-0.0158289	0.00544126	0.00359605
-0.00475238	0.019623	-0.0151883	0.00555504	0.00362302
-0.00375188	0.0229395	-0.0144836	0.00559525	0.00360676
-0.00275138	0.0262676	-0.0137278	0.00554018	0.00357071
-0.00175088	0.0295905	-0.0129351	0.0056313	0.00361802
-0.000750375	0.0328914	-0.0121202	0.00571804	0.00371497
0.000250125	0.0361535	-0.0112988	0.0056646	0.00366066
0.00125063	0.0394226	-0.0104087	0.0056947	0.00365891
0.00225113	0.042615	-0.00954466	0.00573622	0.00364404
0.00325163	0.0457141	-0.00872398	0.00578704	0.00368332
0.00425213	0.0487038	-0.00796356	0.00589502	0.00374583
0.00525263	0.0515688	-0.00727978	0.00598242	0.00383208
0.00625313	0.0542951	-0.00668822	0.00600977	0.00379976
0.00725363	0.0568692	-0.00620345	0.00608619	0.00390045
0.00825413	0.059279	-0.00583877	0.00608034	0.00382246
0.00925463	0.0615135	-0.00560599	0.00605365	0.00382765
0.0102551	0.0635629	-0.00551527	0.00605805	0.00379807
0.0112556	0.0654185	-0.00557486	0.00613241	0.00380803
0.0122561	0.0670733	-0.00579099	0.00616787	0.00385615
0.0132566	0.0685213	-0.00616769	0.00630721	0.00388474
0.0142571	0.0697581	-0.00670668	0.00637788	0.00397379
0.0152576	0.0707805	-0.00740729	0.00641327	0.00403128
0.0162581	0.0715869	-0.00826637	0.00655614	0.00410378
0.0172586	0.0721771	-0.00927827	0.0064912	0.00405359
0.0182591	0.0725521	-0.0104349	0.00648678	0.00407964
0.0192596	0.0727147	-0.0117256	0.00657191	0.00405259
0.0202601	0.0726687	-0.0131375	0.00660595	0.00403753
0.0212606	0.0724618	-0.0145804	0.00662074	0.00396233
0.0222611	0.0720526	-0.0161131	0.00669575	0.00403018
0.0232616	0.0714484	-0.0177178	0.0067704	0.00408289
0.0242621	0.070658	-0.019375	0.00682437	0.00412117
0.0252626	0.0696916	-0.0210637	0.00686001	0.00411301
0.0262631	0.0685606	-0.0227617	0.00689133	0.00418997
0.0272636	0.0672774	-0.024446	0.00680083	0.00419461
0.0282641	0.0658555	-0.0260929	0.00688831	0.00412372
0.0292646	0.0643092	-0.0276786	0.00694316	0.0041224
0.0302651	0.0626537	-0.0291793	0.00695212	0.00402681
0.0312656	0.0609045	-0.0305715	0.00697868	0.00403507
0.0322661	0.0590777	-0.0318326	0.00694972	0.0040853
0.0332666	0.0571896	-0.032941	0.00702165	0.00407703
0.0342671	0.0552567	-0.0338763	0.0071361	0.00412558
0.0352676	0.0532953	-0.03462	0.00718153	0.0041238
0.0362681	0.0513217	-0.0351554	0.00717121	0.00421656
0.0372686	0.0493518	-0.0354678	0.00715801	0.00416502
0.0382691	0.0474009	-0.0355452	0.00721458	0.00422587
0.0392696	0.0454841	-0.0353778	0.00729907	0.0042101
0.0402701	0.0436154	-0.0349588	0.0074162	0.00425025
0.0412706	0.0418594	-0.0342076	0.00747451	0.00432182
0.0422711	0.0401725	-0.0332012	0.00749032	0.00427834
0.0432716	0.0385655	-0.0319427	0.00758429	0.00427546
0.0442721	0.0370485	-0.0304383	0.0077513	0.00421398
0.0452726	0.0356307	-0.0286971	0.00767385	0.00410359
0.0462731	0.0343204	-0.0267312	0.00769669	0.00401104
0.0472736	0.0331247	-0.0245553	0.00770891	0.00404297
0.0482741	0.03205	-0.0221867	0.00766614	0.00406019
0.0492746	0.0311013	-0.0196454	0.00771055	0.00398251
0.0502751	0.0302828	-0.0169534	0.00779883	0.00404542
0.0512756	0.0295974	-0.0141348	0.00780094	0.00402446
0.0522761	0.0290471	-0.0112155	0.00782611	0.00390016
0.0532766	0.0286327	-0.00822264	0.00784706	0.0038395
0.0542771	0.0283541	-0.00518468	0.00791219	0.00382337
0.0552776	0.0282102	-0.00213072	0.00796135	0.0038435
0.0562781	0.0281989	0.000909641	0.00825852	0.00377518
0.0572786	0.0283174	0.00390674	0.00838429	0.00378298
0.0582791	0.0285617	0.00683117	0.00841038	0.00389835
0.0592796	0.0289275	0.00965416	0.00847491	0.00396079
0.0602801	0.0294094	0.0123479	0.00854754	0.00392394
0.0612806	0.0300623	0.014973	0.00851606	0.00396399
0.0622811	0.030814	0.0174154	0.00859189	0.00391646
0.0632816	0.0316569	0.0196506	0.00854207	0.0039387
0.0642821	0.0325833	0.0216561	0.00857177	0.00394048
0.0652826	0.0335851	0.0234119	0.00854683	0.00391878
0.0662831	0.0346542	0.0249006	0.00859551	0.00388314
0.0672836	0.0357824	0.0261075	0.00869444	0.00389767
0.0682841	0.0369614	0.0270208	0.00875047	0.00388879
0.0692846	0.0381831	0.0276319	0.00874127	0.00386751
0.0702851	0.039439	0.027935	0.00876509	0.00380495
0.0712856	0.0407209	0.0279278	0.00881804	0.0038073
0.0722861	0.0420206	0.0276108	0.00884068	0.00381456
0.0732866	0.0433298	0.0269876	0.00887371	0.00371277
0.0742871	0.0446402	0.0260651	0.00889852	0.00378734
0.0752876	0.0459439	0.024853	0.0089448	0.00385286
0.0762881	0.0472326	0.0233636	0.00899197	0.00385115
0.0772886	0.0484984	0.021612	0.00905349	0.00388817
0.0782891	0.0497335	0.0196159	0.00907833	0.00392836
0.0792896	0.0509301	0.0173951	0.00909224	0.00390007
0.0802901	0.0520806	0.0149713	0.00924694	0.00387333
0.0812906	0.0532304	0.0124635	0.00930448	0.00379346
0.0822911	0.0543153	0.00979905	0.00934346	0.00381853
0.0832916	0.0553276	0.00700262	0.00942829	0.00373488
0.0842921	0.0562605	0.00409968	0.00943599	0.00367237
0.0852926	0.0571074	0.00111636	0.0095154	0.00374304
0.0862931	0.0578627	-0.00192093	0.00957947	0.00374439
0.0872936	0.0585211	-0.00498574	0.00964973	0.00376922
0.0882941	0.0590783	-0.00805194	0.00965697	0.00376331
0.0892946	0.0595306	-0.011094	0.00974412	0.00378543
0.0902951	0.0598751	-0.0140871	0.00979051	0.00380339
0.0912956	0.0601098	-0.0170078	0.00980452	0.00380129
0.0922961	0.0602336	-0.0198337	0.00987746	0.00379463
0.0932966	0.0602462	-0.0225442	0.00992658	0.00381888
0.0942971	0.0601483	-0.0251202	0.0100182	0.00390874
0.0952976	0.0599419	-0.0275448	0.0100404	0.00385824
0.0962981	0.0596295	-0.0298027	0.0100197	0.00386468
0.0972986	0.0592151	-0.0318809	0.0104758	0.00395375
0.0982991	0.0587035	-0.0337686	0.0111898	0.00417609
0.0992996	0.0581007	-0.0354571	0.0120568	0.00447487
0.1003	0.0574138	-0.0369399	0.0127487	0.0047022
0.101301	0.0566929	-0.0381212	0.0134716	0.00491355
0.102301	0.0559004	-0.0390922	0.0142816	0.00520541
0.103302	0.055046	-0.0398542	0.0150522	0.00549841
0.104302	0.0541403	-0.0404107	0.0158605	0.00567345
0.105303	0.0531949	-0.0407668	0.0166292	0.00603356
0.106303	0.0522226	-0.0409294	0.0175006	0.00621083
0.107304	0.0512365	-0.0409067	0.0182618	0.00650315
0.108304	0.0502509	-0.0407085	0.01894	0.00667049
0.109305	0.0492802	-0.0403457	0.0196353	0.00679867
0.110305	0.0483396	-0.0398303	0.0203377	0.00697072
0.111306	0.0474442	-0.0391749	0.0211097	0.00713422
0.112306	0.0466091	-0.038393	0.0217919	0.00733622
0.113307	0.0458496	-0.0374984	0.0226273	0.00760839
0.114307	0.0451805	-0.036505	0.0234293	0.00783026
0.115308	0.0446161	-0.035427	0.0241392	0.00799614
0.116308	0.0441701	-0.0342783	0.0249763	0.00820888
0.117309	0.0438555	-0.0330726	0.0257247	0.00844273
0.118309	0.0436843	-0.0318233	0.0264117	0.00860178
0.11931	0.0436672	-0.0305429	0.0272027	0.00886476
0.12031	0.0438141	-0.0292435	0.0279813	0.00911122
0.121311	0.0441598	-0.0278482	0.0287583	0.0093276
0.122311	0.0446817	-0.0264574	0.0295308	0.00956891
0.123312	0.0453848	-0.0250819	0.0303272	0.00977185
0.124312	0.0462726	-0.023732	0.0310417	0.00994278
0.125313	0.0473472	-0.0224168	0.0318918	0.0101781
0.126313	0.0486091	-0.0211442	0.0327187	0.0103342
0.127314	0.0500569	-0.0199216	0.0334481	0.0105836
0.128314	0.051688	-0.0187551	0.034209	0.0107823
0.129315	0.0534979	-0.0176502	0.0348865	0.0110405
0.130315	0.0554805	-0.0166115	0.0356586	0.0112935
0.131316	0.0576283	-0.0156428	0.036347	0.0114454
0.132316	0.0599321	-0.0147472	0.0371278	0.0116765
0.133317	0.0623814	-0.0139273	0.0378795	0.0118708
0.134317	0.0649642	-0.013185	0.0386141	0.0120937
0.135318	0.0676672	-0.0125219	0.0393828	0.0122469
0.136318	0.070476	-0.0119388	0.0401398	0.0124379
0.137319	0.0733752	-0.0114365	0.0407341	0.0126833
0.138319	0.0763483	-0.0110153	0.0415029	0.0128547
0.13932	0.079378	-0.010675	0.0421737	0.0130342
0.14032	0.0824465	-0.0104154	0.0429301	0.0132773
0.141321	0.0855631	-0.0101571	0.0436034	0.0134387
0.142321	0.0886779	-0.00997968	0.0442675	0.0136872
0.143322	0.0917715	-0.00988347	0.0449831	0.0138071
0.144322	0.0948247	-0.00986853	0.0456165	0.0139583
0.145323	0.0978185	-0.00993463	0.046395	0.0140842
0.146323	0.100734	-0.0100812	0.047258	0.0142155
0.147324	0.103553	-0.0103075	0.0479989	0.0143948
0.148324	0.106258	-0.0106122	0.0487435	0.0145472
0.149325	0.108832	-0.0109937	0.0493983	0.0147497
0.150325	0.11126	-0.01145	0.0501753	0.0149631
0.151326	0.113525	-0.0119787	0.0507291	0.0151445
0.152326	0.115616	-0.0125765	0.0514717	0.0153404
0.153327	0.117518	-0.0132401	0.052242	0.0154964
0.154327	0.119221	-0.0139652	0.0529453	0.0155646
0.155328	0.120716	-0.014747	0.0535526	0.0158433
0.156328	0.121995	-0.0155802	0.0543878	0.0160751
0.157329	0.123051	-0.0164585	0.0550624	0.0163424
0.158329	0.123879	-0.0173754	0.0557366	0.0166039
0.15933	0.124478	-0.0183233	0.0564316	0.0167832
0.16033	0.124847	-0.0192944	0.0571815	0.0169006
0.161331	0.125028	-0.0202033	0.0578455	0.0171004
0.162331	0.124977	-0.0211187	0.0585745	0.0173473
0.163332	0.124701	-0.0220324	0.0592804	0.0174075
0.164332	0.124207	-0.022936	0.0599594	0.0176115
0.165333	0.123505	-0.0238207	0.0606575	0.017727
0.166333	0.122609	-0.0246776	0.0613575	0.0179394
0.167334	0.121532	-0.0254979	0.0620228	0.0180095
0.168334	0.120292	-0.0262727	0.0627257	0.0181659
0.169335	0.118909	-0.0269935	0.0633812	0.0183344
0.170335	0.117402	-0.027652	0.0640538	0.0184946
0.171336	0.115796	-0.0282404	0.0646558	0.0187033
0.172336	0.114116	-0.0287516	0.0653002	0.0189286
0.173337	0.112386	-0.029179	0.0660328	0.0191553
0.174337	0.110635	-0.0295169	0.0668473	0.0194169
0.175338	0.108891	-0.0297605	0.0675663	0.0196849
0.176338	0.107183	-0.0299059	0.0683364	0.0198873
0.177339	0.105539	-0.0299502	0.0690662	0.020123
0.178339	0.103989	-0.0298915	0.0696853	0.0203585
0.17934	0.102563	-0.0297291	0.0704759	0.0205486
0.18034	0.101289	-0.0294633	0.0712558	0.0207577
0.181341	0.100249	-0.0290058	0.0719194	0.0209803
0.182341	0.0994108	-0.0284494	0.0727057	0.0211006
0.183342	0.0987969	-0.0277991	0.0733104	0.0213505
0.184342	0.0984301	-0.0270611	0.074002	0.021578
0.185343	0.098331	-0.0262424	0.0746735	0.0217667
0.186343	0.0985179	-0.0253508	0.0753866	0.021865
0.187344	0.0990062	-0.0243948	0.076024	0.02214
0.188344	0.0998088	-0.0233836	0.0767291	0.0223606
0.189345	0.100935	-0.0223266	0.0774926	0.0225959
0.190345	0.102392	-0.0212339	0.0781165	0.0228671
0.191346	0.104182	-0.0201153	0.078773	0.0230633
0.192346	0.106304	-0.0189808	0.0795196	0.0231238
0.193347	0.108754	-0.0178401	0.0802376	0.0233499
0.194347	0.111524	-0.0167027	0.0810259	0.0235515
0.195348	0.114601	-0.0155774	0.0817299	0.0237747
0.196348	0.11797	-0.0144726	0.0824528	0.0239229
0.197349	0.121611	-0.0133957	0.0831639	0.0241596
0.198349	0.125502	-0.0123532	0.0838642	0.0242142
0.19935	0.129617	-0.0113508	0.0845593	0.0244168
0.20035	0.133927	-0.0103928	0.0852301	0.02465
0.201351	0.138452	-0.00938867	0.0857925	0.0248297
0.202351	0.143103	-0.00843456	0.0863761	0.0249345
0.203352	0.147844	-0.00753318	0.0870518	0.0250372
0.204352	0.152637	-0.00668619	0.0876926	0.0251913
0.205353	0.157444	-0.0058942	0.0883804	0.0254143
0.206353	0.162225	-0.00515683	0.0890711	0.0256077
0.207354	0.166941	-0.00447278	0.0896924	0.0256138
0.208354	0.171552	-0.00383994	0.0903421	0.0258455
0.209355	0.176022	-0.00325545	0.0910761	0.026011
0.210355	0.180312	-0.0027159	0.0917303	0.0262352
0.211356	0.184389	-0.00221736	0.0923278	0.0263336
0.212356	0.18822	-0.00175559	0.093032	0.0265214
0.213357	0.191773	-0.00132614	0.0938063	0.0267235
0.214357	0.195023	-0.000924467	0.0943923	0.0270217
0.215358	0.197945	-0.000546102	0.094971	0.0271228
0.216358	0.200518	-0.000186753	0.0956301	0.0272713
0.217359	0.202727	0.000157574	0.0963771	0.0274818
0.218359	0.204557	0.000490462	0.0970314	0.0275897
0.21936	0.206001	0.000814992	0.097704	0.0277389
0.22036	0.207054	0.00113365	0.0983603	0.0278678
0.221361	0.207759	0.00154548	0.0990645	0.0280697
0.222361	0.208074	0.00195461	0.099784	0.0281498
0.223362	0.208006	0.00235958	0.100459	0.0283101
0.224362	0.207566	0.00275802	0.100981	0.0285013
0.225363	0.206768	0.00314674	0.101616	0.0287124
0.226363	0.205631	0.00352172	0.102298	0.0289263
0.227364	0.204175	0.00387813	0.102909	0.0290452
0.228364	0.202426	0.00421045	0.103492	0.0292023
0.229365	0.20041	0.00451256	0.10418	0.0293291
0.230365	0.198155	0.00477778	0.104728	0.0295646
0.231366	0.195692	0.00499909	0.105377	0.0297274
0.232366	0.193052	0.00516919	0.106048	0.0300086
0.233367	0.190267	0.00528069	0.106743	0.0301761
0.234367	0.18737	0.00532628	0.107363	0.0304272
0.235368	0.184394	0.00529884	0.108044	0.030612
0.236368	0.18137	0.00519167	0.10869	0.0308292
0.237369	0.17833	0.0049986	0.109278	0.0310768
0.238369	0.175302	0.00471417	0.109845	0.0311442
0.23937	0.172316	0.00433377	0.110512	0.0311946
0.24037	0.169397	0.00385374	0.11116	0.0312378
0.241371	0.166624	0.00337424	0.111756	0.0314829
0.242371	0.163961	0.00279099	0.112444	0.0316592
0.243372	0.161427	0.00210194	0.113136	0.0317909
0.244372	0.159036	0.00130623	0.113768	0.0320546
0.245373	0.156802	0.000404273	0.11448	0.0322907
0.246373	0.154736	-0.000602279	0.115133	0.0325193
0.247374	0.152843	-0.00171051	0.115797	0.0326754
0.248374	0.151129	-0.00291628	0.116484	0.0327666
0.249375	0.149596	-0.00421429	0.117224	0.0328467
0.250375	0.148243	-0.00559811	0.117803	0.0329531
0.251376	0.147069	-0.00706028	0.118409	0.0331658
0.252376	0.146067	-0.0085924	0.119163	0.0333715
0.253377	0.145232	-0.0101852	0.119663	0.033492
0.254377	0.144555	-0.0118288	0.120281	0.0335748
0.255378	0.144027	-0.0135125	0.120993	0.0338054
0.256378	0.143637	-0.0152253	0.121618	0.0340649
0.257379	0.143375	-0.0169558	0.122236	0.0342692
0.258379	0.143227	-0.0186922	0.122845	0.0344524
0.25938	0.143184	-0.020423	0.123361	0.0345965
0.26038	0.143231	-0.0221363	0.123976	0.0346716
0.261381	0.143422	-0.0237279	0.124608	0.0348285
0.262381	0.143681	-0.0252784	0.125276	0.035056
0.263382	0.143995	-0.0267788	0.12603	0.0353004
0.264382	0.144356	-0.028221	0.126669	0.0355373
0.265383	0.144755	-0.0295972	0.127331	0.0356623
0.266383	0.145185	-0.0309007	0.127991	0.0358613
0.267384	0.145639	-0.0321258	0.128596	0.0360386
0.268384	0.146114	-0.0332677	0.129241	0.0361819
0.269385	0.146607	-0.0343223	0.129853	0.0363096
0.270385	0.147116	-0.0352868	0.130451	0.03645
0.271386	0.147642	-0.0361594	0.131068	0.0364435
0.272386	0.148186	-0.0369392	0.13167	0.0367108
0.273387	0.148751	-0.0376262	0.132273	0.0368499
0.274387	0.14934	-0.0382212	0.132905	0.0371014
0.275388	0.149959	-0.0387262	0.133629	0.0371765
0.276388	0.150613	-0.0391436	0.134302	0.0373314
0.277389	0.151308	-0.0394765	0.134893	0.0375308
0.278389	0.152051	-0.0397288	0.135521	0.0377598
0.27939	0.152849	-0.0399046	0.1362	0.0378558
0.28039	0.153707	-0.0400086	0.136719	0.0380198
0.281391	0.154698	-0.0399514	0.137334	0.0381861
0.282391	0.15576	-0.0398311	0.137841	0.0382198
0.283392	0.156899	-0.039655	0.138499	0.0383954
0.284392	0.158118	-0.0394301	0.139045	0.0386103
0.285393	0.159419	-0.0391638	0.13967	0.0387114
0.286393	0.160803	-0.0388633	0.140219	0.0388709
0.287394	0.16227	-0.0385356	0.140871	0.0389355
0.288394	0.163819	-0.0381876	0.141497	0.0390648
0.289395	0.165447	-0.0378259	0.142102	0.0392456
0.290395	0.167149	-0.0374566	0.142695	0.03946
0.291396	0.16892	-0.0370854	0.143283	0.0395473
0.292396	0.170752	-0.0367175	0.143919	0.0397406
0.293397	0.172637	-0.0363574	0.144501	0.0399445
0.294397	0.174564	-0.0360089	0.145134	0.0399883
0.295398	0.176524	-0.0356751	0.14584	0.0401184
0.296398	0.178503	-0.0353585	0.146383	0.0403012
0.297399	0.180489	-0.0350604	0.146971	0.0404723
0.298399	0.182469	-0.0347815	0.147629	0.0406379
0.2994	0.184429	-0.0345217	0.148241	0.0407471
0.3004	0.186354	-0.03428	0.148717	0.0408825
0.301401	0.188292	-0.0339552	0.149308	0.041005
0.302401	0.190167	-0.0336444	0.149901	0.0410422
0.303402	0.191964	-0.033346	0.150397	0.0409588
0.304402	0.193671	-0.0330576	0.150957	0.0410906
0.305403	0.195275	-0.0327762	0.151524	0.041203
0.306403	0.196764	-0.0324983	0.152164	0.0414051
0.307404	0.19813	-0.0322199	0.152719	0.0416349
0.308404	0.199365	-0.0319365	0.153243	0.0417042
0.309405	0.200461	-0.0316433	0.15391	0.041843
0.310405	0.201415	-0.0313353	0.154452	0.0420167
0.311406	0.202224	-0.0310073	0.155054	0.0422028
0.312406	0.202889	-0.0306541	0.1557	0.0423606
0.313407	0.20341	-0.0302705	0.15628	0.0424963
0.314407	0.203793	-0.0298514	0.156963	0.0426744
0.315408	0.204042	-0.029392	0.157551	0.0427179
0.316408	0.204167	-0.0288875	0.158085	0.0428572
0.317409	0.204176	-0.0283337	0.158701	0.0429952
0.318409	0.204082	-0.0277268	0.159345	0.0430976
0.31941	0.203899	-0.0270635	0.159893	0.0432623
0.32041	0.203641	-0.026341	0.160446	0.0434069
0.321411	0.203384	-0.0254661	0.160969	0.0435272
0.322411	0.203083	-0.0245295	0.161594	0.043753
0.323412	0.202755	-0.0235323	0.162179	0.0439571
0.324412	0.202416	-0.0224762	0.162801	0.0440598
0.325413	0.202085	-0.0213638	0.163452	0.0442274
0.326413	0.201777	-0.0201985	0.164003	0.0443524
0.327414	0.201509	-0.0189848	0.164542	0.0443908
0.328414	0.201297	-0.0177277	0.165057	0.0445216
0.329415	0.201155	-0.0164334	0.165686	0.0445686
0.330415	0.201097	-0.0151088	0.166219	0.0446255
0.331416	0.201134	-0.0137614	0.166816	0.0448162
0.332416	0.201276	-0.0123999	0.167274	0.0449424
0.333417	0.20153	-0.0110332	0.167836	0.0450038
0.334417	0.201901	-0.00967115	0.168314	0.0450766
0.335418	0.202393	-0.00832393	0.16887	0.045267
0.336418	0.203005	-0.00700217	0.169448	0.0454349
0.337419	0.203736	-0.0057168	0.169933	0.0455624
0.338419	0.204579	-0.00447896	0.170492	0.045659
0.33942	0.205528	-0.0032998	0.170966	0.0457795
0.34042	0.206573	-0.00219046	0.171539	0.0458467
0.341421	0.207763	-0.00106895	0.172026	0.045982
0.342421	0.20902	-3.891e-05	0.172494	0.0461196
0.343422	0.210329	0.000887738	0.173028	0.0462787
0.344422	0.211668	0.00169954	0.173547	0.0464027
0.345423	0.213017	0.00238566	0.174145	0.0465354
0.346423	0.214353	0.00293596	0.174679	0.0466965
0.347424	0.215652	0.00334118	0.175248	0.0466663
0.348424	0.216891	0.00359296	0.175806	0.0468135
0.349425	0.218044	0.00368402	0.176334	0.0469204
0.350425	0.219088	0.0036082	0.176781	0.0469886
0.351426	0.219998	0.00336057	0.177299	0.047059
0.352426	0.220752	0.0029375	0.177702	0.0471752
0.353427	0.221328	0.00233675	0.178212	0.0473288
0.354427	0.221705	0.00155746	0.178796	0.0474837
0.355428	0.221866	0.000600259	0.179333	0.0476507
0.356428	0.221794	-0.00053275	0.179849	0.0477341
0.357429	0.221477	-0.00183797	0.180254	0.0478873
0.358429	0.220903	-0.00331032	0.180846	0.0481162
0.35943	0.220065	-0.00494326	0.181493	0.0483491
0.36043	0.218959	-0.00672884	0.182079	0.0484684
0.361431	0.217642	-0.00855337	0.182548	0.0485741
0.362431	0.216059	-0.0105099	0.183092	0.0486855
0.363432	0.214214	-0.0125888	0.183574	0.04886
0.364432	0.212116	-0.0147793	0.183941	0.0489886
0.365433	0.209774	-0.0170699	0.184467	0.0491006
0.366433	0.207202	-0.0194485	0.184983	0.0491952
0.367434	0.204417	-0.0219022	0.18555	0.0493502
0.368434	0.201438	-0.0244178	0.186106	0.0494046
0.369435	0.198286	-0.026982	0.186526	0.0494987
0.370435	0.194985	-0.029581	0.187039	0.0495956
0.371436	0.19156	-0.0322011	0.187545	0.0497504
0.372436	0.188038	-0.0348289	0.188044	0.0499021
0.373437	0.184446	-0.0374509	0.188457	0.0500437
0.374437	0.180813	-0.0400543	0.188826	0.0501971
0.375438	0.177168	-0.0426266	0.189311	0.0502878
0.376438	0.17354	-0.0451558	0.189755	0.0504703
0.377439	0.169956	-0.0476308	0.19029	0.0505537
0.378439	0.166446	-0.0500409	0.190889	0.050614
0.37944	0.163035	-0.0523767	0.191321	0.050761
0.38044	0.159749	-0.0546294	0.191853	0.0508232
0.381441	0.156667	-0.0566818	0.19236	0.0509807
0.382441	0.153755	-0.0586359	0.192723	0.0510734
0.383442	0.15103	-0.060488	0.193155	0.0512399
0.384442	0.148508	-0.0622359	0.1936	0.0514168
0.385443	0.146202	-0.0638785	0.194065	0.0514216
0.386443	0.144121	-0.0654159	0.194562	0.0516009
0.387444	0.142273	-0.0668496	0.195096	0.0517341
0.388444	0.140661	-0.0681819	0.195683	0.0518929
0.389445	0.139287	-0.0694166	0.196195	0.051977
0.390445	0.138149	-0.0705582	0.19671	0.0521627
0.391446	0.137241	-0.0716124	0.197102	0.0522567
0.392446	0.136556	-0.0725855	0.197566	0.0524053
0.393447	0.136084	-0.0734848	0.198112	0.0524957
0.394447	0.135812	-0.0743179	0.198583	0.0526198
0.395448	0.135727	-0.0750931	0.198973	0.0526486
0.396448	0.13581	-0.0758189	0.19947	0.0526544
0.397449	0.136046	-0.0765039	0.199884	0.0526314
0.398449	0.136413	-0.0771567	0.200412	0.0526813
0.39945	0.136892	-0.0777861	0.200904	0.052719
0.40045	0.137461	-0.0784001	0.201436	0.0527602
0.401451	0.138141	-0.0789071	0.201861	0.052845
0.402451	0.138869	-0.0794133	0.202364	0.0529581
0.403452	0.139623	-0.0799272	0.202788	0.0531274
0.404452	0.140382	-0.0804567	0.203197	0.0532441
0.405453	0.141124	-0.0810088	0.203601	0.0533054
0.406453	0.141831	-0.0815897	0.204039	0.0533799
0.407454	0.142484	-0.0822048	0.204529	0.0535477
0.408454	0.143065	-0.0828582	0.205094	0.0536033
0.409455	0.143561	-0.0835532	0.205566	0.0536466
0.410455	0.143957	-0.0842918	0.206078	0.0537446
0.411456	0.144241	-0.0850751	0.206531	0.053757
0.412456	0.144404	-0.0859028	0.206987	0.0538225
0.413457	0.144439	-0.0867735	0.207494	0.0539763
0.414457	0.14434	-0.0876849	0.207861	0.0540414
0.415458	0.144103	-0.0886334	0.208434	0.0541293
0.416458	0.143727	-0.0896142	0.2089	0.0542588
0.417459	0.143212	-0.090622	0.209282	0.0543506
0.418459	0.14256	-0.09165	0.209709	0.0544012
0.41946	0.141776	-0.092691	0.210124	0.0546304
0.42046	0.140864	-0.0937369	0.210523	0.0547419
0.421461	0.13986	-0.0946886	0.210994	0.0547691
0.422461	0.138745	-0.0956273	0.211407	0.0548539
0.423462	0.137529	-0.096545	0.211956	0.0548809
0.424462	0.13622	-0.0974339	0.212382	0.0549523
0.425463	0.134828	-0.0982862	0.212773	0.0550958
0.426463	0.133364	-0.0990941	0.213245	0.055166
0.427464	0.131838	-0.0998501	0.213696	0.0553231
0.428464	0.130259	-0.100547	0.214061	0.0553188
0.429465	0.128639	-0.10118	0.214403	0.0553871
0.430465	0.126988	-0.101741	0.214853	0.0554046
0.431466	0.125313	-0.102226	0.215277	0.0555739
0.432466	0.123625	-0.102632	0.215721	0.0556635
0.433467	0.121931	-0.102955	0.216077	0.0556882
0.434467	0.120239	-0.103192	0.216376	0.0556759
0.435468	0.118555	-0.103344	0.216728	0.0556492
0.436468	0.116885	-0.103409	0.217212	0.0556797
0.437469	0.115233	-0.10339	0.21751	0.0557202
0.438469	0.113603	-0.103288	0.217946	0.0558163
0.43947	0.111998	-0.103106	0.218392	0.0558882
0.44047	0.110419	-0.102849	0.218717	0.05587
0.441471	0.108899	-0.102431	0.219058	0.0558832
0.442471	0.107408	-0.101948	0.219463	0.0559055
0.443472	0.105944	-0.101409	0.219967	0.0559616
0.444472	0.104504	-0.100824	0.22038	0.0559526
0.445473	0.103087	-0.100201	0.22081	0.0560484
0.446473	0.101688	-0.0995529	0.221139	0.0561317
0.447474	0.100304	-0.098889	0.221425	0.0562087
0.448474	0.0989302	-0.0982209	0.221841	0.05636
0.449475	0.097563	-0.0975598	0.222217	0.0564506
0.450475	0.0961977	-0.0969167	0.222523	0.0564841
0.451476	0.0948299	-0.0963027	0.222954	0.0565705
0.452476	0.0934552	-0.0957282	0.223327	0.0565861
0.453477	0.0920696	-0.095203	0.223673	0.0566856
0.454477	0.0906697	-0.0947365	0.224078	0.0567692
0.455478	0.0892522	-0.0943368	0.224369	0.0569256
0.456478	0.0878147	-0.0940112	0.224799	0.0568962
0.457479	0.0863553	-0.0937658	0.225204	0.0568953
0.458479	0.0848732	-0.0936054	0.225689	0.0569985
0.45948	0.0833682	-0.0935334	0.226011	0.0570038
0.46048	0.0818409	-0.0935516	0.226251	0.0571863
0.461481	0.0803242	-0.093555	0.226616	0.0572833
0.462481	0.078789	-0.0936471	0.226895	0.057299
0.463482	0.0772385	-0.0938273	0.227284	0.0574476
0.464482	0.0756767	-0.0940934	0.227671	0.0575516
0.465483	0.0741084	-0.0944418	0.228072	0.0575652
0.466483	0.0725396	-0.0948675	0.228422	0.0576352
0.467484	0.070977	-0.0953642	0.22876	0.0576415
0.468484	0.0694278	-0.0959243	0.22909	0.0577382
0.469485	0.0679001	-0.0965391	0.22942	0.0578243
0.470485	0.0664026	-0.0971987	0.229681	0.0579134
0.471486	0.0649443	-0.0978925	0.230075	0.0580029
0.472486	0.0635346	-0.0986088	0.230499	0.0582305
0.473487	0.062183	-0.0993353	0.230715	0.0582605
0.474487	0.0608991	-0.100059	0.231044	0.0583582
0.475488	0.0596926	-0.100767	0.23135	0.0584285
0.476488	0.0585726	-0.101446	0.23169	0.0584877
0.477489	0.0575484	-0.102081	0.231929	0.0586495
0.478489	0.0566283	-0.10266	0.232345	0.0587004
0.47949	0.0558202	-0.103168	0.23274	0.0588301
0.48049	0.0551315	-0.103594	0.233132	0.0588999
0.481491	0.0545906	-0.103819	0.233512	0.058936
0.482491	0.0541797	-0.103936	0.23376	0.0589684
0.483492	0.0539027	-0.103937	0.234134	0.0590052
0.484492	0.0537625	-0.103813	0.23434	0.059051
0.485493	0.0537607	-0.103557	0.234617	0.0590777
0.486493	0.0538977	-0.103162	0.234913	0.0591541
0.487494	0.0541728	-0.102626	0.235179	0.0591647
0.488494	0.0545838	-0.101944	0.235494	0.0592964
0.489495	0.0551271	-0.101115	0.235843	0.0593468
0.490495	0.0557979	-0.100139	0.236069	0.059347
0.491496	0.0565901	-0.0990171	0.236456	0.0594335
0.492496	0.0574964	-0.0977531	0.236661	0.0593722
0.493497	0.058508	-0.0963514	0.236878	0.0594609
0.494497	0.0596153	-0.0948182	0.237217	0.0595378
0.495498	0.0608073	-0.0931608	0.237587	0.0595417
0.496498	0.0620724	-0.0913885	0.237882	0.0596639
0.497499	0.063398	-0.0895112	0.23819	0.0597941
0.498499	0.0647705	-0.0875405	0.238452	0.0598628
0.4995	0.0661763	-0.0854887	0.238729	0.0598003
0.5005	0.0676008	-0.083369	0.23897	0.0598316
0.501501	0.0690432	-0.0811012	0.239319	0.0599565
0.502501	0.0704745	-0.0787952	0.239673	0.0600252
0.503502	0.0718795	-0.0764679	0.239862	0.0602169
0.504502	0.0732435	-0.0741363	0.240187	0.0601653
0.505503	0.0745519	-0.0718178	0.240464	0.060222
0.506503	0.0757906	-0.0695294	0.240823	0.0601635
0.507504	0.0769462	-0.0672883	0.241078	0.0602937
0.508504	0.078006	-0.0651111	0.241385	0.0603451
0.509505	0.0789581	-0.0630139	0.241685	0.0604428
0.510505	0.0797917	-0.0610122	0.241887	0.0604943
0.511506	0.080497	-0.0591209	0.242119	0.0604745
0.512506	0.0810654	-0.0573535	0.242363	0.0603776
0.513507	0.0814894	-0.055723	0.242543	0.0604481
0.514507	0.081763	-0.0542407	0.242792	0.0605532
0.515508	0.0818814	-0.052917	0.243002	0.0605818
0.516508	0.0818412	-0.0517609	0.243263	0.0606193
0.517509	0.0816403	-0.0507797	0.243558	0.0606115
0.518509	0.081278	-0.0499796	0.243952	0.060662
0.51951	0.080755	-0.0493652	0.244226	0.0606441
0.52051	0.0800733	-0.0489394	0.244481	0.0606848
0.521511	0.0792406	-0.0486073	0.244816	0.0606115
0.522511	0.0782561	-0.048466	0.245063	0.0607188
0.523512	0.0771253	-0.0485159	0.245277	0.0607234
0.524512	0.0758548	-0.0487562	0.245469	0.0608538
0.525513	0.0744522	-0.0491848	0.245695	0.060995
0.526513	0.0729258	-0.0497986	0.245981	0.0609969
0.527514	0.071285	-0.0505933	0.246227	0.0610745
0.528514	0.0695395	-0.0515636	0.246573	0.0610605
0.529515	0.0676998	-0.0527037	0.246862	0.0611645
0.530515	0.0657767	-0.0540066	0.247189	0.0611749
0.531516	0.0637815	-0.055465	0.247471	0.0611904
0.532516	0.0617254	-0.0570709	0.247709	0.0611927
0.533517	0.0596202	-0.0588159	0.247921	0.0613386
0.534517	0.0574772	-0.0606912	0.248137	0.0613659
0.535518	0.0553079	-0.0626879	0.248331	0.0614408
0.536518	0.0531238	-0.0647966	0.248554	0.0614638
0.537519	0.0509358	-0.0670079	0.248828	0.0614021
0.538519	0.0487549	-0.0693125	0.249084	0.0614545
0.53952	0.0465914	-0.0717007	0.249426	0.061558
0.54052	0.0444557	-0.0741631	0.249772	0.0615833
0.541521	0.0423535	-0.0766003	0.250028	0.0616204
0.542521	0.0402966	-0.0790927	0.250288	0.0615884
0.543522	0.038294	-0.0816328	0.250576	0.0616072
0.544522	0.0363545	-0.0842129	0.250856	0.0616455
0.545523	0.0344865	-0.0868257	0.251187	0.0616843
0.546523	0.0326979	-0.089464	0.251475	0.0616946
0.547524	0.0309964	-0.0921206	0.251674	0.0617246
0.548524	0.0293894	-0.0947884	0.251804	0.0618192
0.549525	0.0278838	-0.0974605	0.252001	0.0618476
0.550525	0.0264866	-0.10013	0.252233	0.0619083
0.551526	0.0252039	-0.10279	0.252508	0.0619928
0.552526	0.0240421	-0.105433	0.252765	0.0620633
0.553527	0.0230069	-0.108052	0.252951	0.0621063
0.554527	0.0221039	-0.110641	0.2532	0.0621891
0.555528	0.0213383	-0.113191	0.253493	0.0621795
0.556528	0.0207152	-0.115695	0.253793	0.0622723
0.557529	0.0202389	-0.118146	0.253888	0.0623213
0.558529	0.0199139	-0.120536	0.254045	0.0623604
0.55953	0.0197439	-0.122856	0.254233	0.0623344
0.56053	0.0197324	-0.125099	0.254326	0.0623443
0.561531	0.0198776	-0.127166	0.254529	0.0624681
0.562531	0.0201858	-0.129138	0.254795	0.0624165
0.563532	0.0206587	-0.131009	0.255007	0.0624001
0.564532	0.0212979	-0.132773	0.25526	0.0623917
0.565533	0.0221041	-0.134422	0.255579	0.0623165
0.566533	0.0230773	-0.135951	0.255838	0.0622741
0.567534	0.0242169	-0.137353	0.256036	0.0623142
0.568534	0.0255214	-0.138623	0.2562	0.062367
0.569535	0.0269883	-0.139755	0.256375	0.0624113
0.570535	0.0286143	-0.140744	0.256507	0.0624675
0.571536	0.0303952	-0.141586	0.256691	0.0624737
0.572536	0.0323257	-0.142279	0.256888	0.0624505
0.573537	0.0343995	-0.142818	0.257037	0.0623826
0.574537	0.0366092	-0.143201	0.257211	0.0624295
0.575538	0.0389465	-0.143428	0.257418	0.0624291
0.576538	0.0414019	-0.143498	0.257635	0.0625094
0.577539	0.0439651	-0.14341	0.257816	0.0625364
0.578539	0.0466248	-0.143166	0.257973	0.062623
0.57954	0.0493687	-0.142767	0.258192	0.0625825
0.58054	0.0521838	-0.142217	0.258512	0.0626568
0.581541	0.0550515	-0.141428	0.258744	0.0625979
0.582541	0.0579588	-0.140497	0.258868	0.0625988
0.583542	0.0608911	-0.13943	0.259063	0.062593
0.584542	0.0638337	-0.138234	0.259262	0.0626019
0.585543	0.066772	-0.136915	0.259406	0.0626884
0.586543	0.0696914	-0.135481	0.259561	0.0627059
0.587544	0.0725774	-0.133941	0.259714	0.0627094
0.588544	0.0754159	-0.132302	0.259813	0.0627463
0.589545	0.0781935	-0.130572	0.260025	0.0627145
0.590545	0.0808971	-0.128762	0.26008	0.0627862
0.591546	0.0835146	-0.126878	0.260295	0.0628391
0.592546	0.0860344	-0.12493	0.260544	0.0629309
0.593547	0.0884463	-0.122927	0.260691	0.0630049
0.594547	0.0907408	-0.120877	0.26081	0.0630203
0.595548	0.0929095	-0.118787	0.261051	0.0630733
0.596548	0.0949456	-0.116667	0.261096	0.0630969
0.597549	0.0968432	-0.114524	0.261143	0.0631108
0.598549	0.0985977	-0.112365	0.261307	0.0631827
0.59955	0.100206	-0.110197	0.261556	0.0631405
0.60055	0.101667	-0.108027	0.261643	0.0631268
0.601551	0.102973	-0.10577	0.261767	0.0631055
0.602551	0.104126	-0.103526	0.262064	0.0630535
0.603552	0.10513	-0.101301	0.262178	0.0630592
0.604552	0.105989	-0.099102	0.26232	0.0631483
0.605553	0.106708	-0.0969336	0.262489	0.0632327
0.606553	0.107295	-0.0948016	0.26263	0.0631563
0.607554	0.107756	-0.0927107	0.262777	0.0632915
0.608554	0.108103	-0.0906656	0.262771	0.0633028
0.609555	0.108344	-0.0886707	0.262942	0.0633523
0.610555	0.108491	-0.08673	0.263082	0.0633784
0.611556	0.108556	-0.0848479	0.263262	0.0634418
0.612556	0.10855	-0.0830282	0.263284	0.0634242
0.613557	0.108487	-0.0812753	0.263306	0.0633092
0.614557	0.108377	-0.0795933	0.263367	0.0633489
0.615558	0.108235	-0.0779867	0.263442	0.0633442
0.616558	0.108072	-0.07646	0.2637	0.0633435
0.617559	0.107899	-0.0750179	0.263824	0.0633423
0.618559	0.107729	-0.0736656	0.263928	0.0633583
0.61956	0.107571	-0.0724082	0.264059	0.0633162
0.62056	0.107436	-0.0712512	0.264187	0.0632572
0.621561	0.10732	-0.0701026	0.264225	0.06319
0.622561	0.107238	-0.0690692	0.264371	0.0632335
0.623562	0.107199	-0.0681588	0.264432	0.0631904
0.624562	0.107208	-0.0673789	0.264496	0.0630595
0.625563	0.107273	-0.0667369	0.264661	0.0630744
0.626563	0.107398	-0.0662403	0.264748	0.063165
0.627564	0.107588	-0.0658962	0.264908	0.0631132
0.628564	0.107847	-0.0657114	0.265128	0.0630887
0.629565	0.108177	-0.0656922	0.265265	0.0631213
0.630565	0.10858	-0.0658446	0.265432	0.0631576
0.631566	0.109058	-0.0661735	0.265485	0.0630972
0.632566	0.10961	-0.0666836	0.26562	0.0631305
0.633567	0.110237	-0.0673781	0.265702	0.0630923
0.634567	0.110937	-0.0682595	0.26595	0.0630566
0.635568	0.111709	-0.0693291	0.26602	0.0631126
0.636568	0.11255	-0.0705868	0.266164	0.0631398
0.637569	0.113457	-0.0720311	0.266265	0.0631287
0.638569	0.114428	-0.0736588	0.266346	0.0631912
0.63957	0.115458	-0.0754655	0.266574	0.063111
0.64057	0.116545	-0.0774446	0.266666	0.0631336
0.641571	0.117668	-0.0794958	0.266796	0.063089
0.642571	0.118832	-0.0817057	0.266852	0.0631186
0.643572	0.120033	-0.0840637	0.267015	0.063049
0.644572	0.121269	-0.0865576	0.267072	0.0629697
0.645573	0.122538	-0.0891729	0.267104	0.0630045
0.646573	0.123838	-0.0918934	0.267198	0.0631107
0.647574	0.125167	-0.0947011	0.267222	0.0631217
0.648574	0.126524	-0.0975763	0.267264	0.0631091
0.649575	0.127908	-0.100498	0.267342	0.0630963
0.650575	0.12932	-0.103443	0.267493	0.0631074
0.651576	0.13076	-0.106389	0.267474	0.0631839
0.652576	0.132228	-0.10931	0.267508	0.0632542
0.653577	0.133725	-0.112182	0.267595	0.0632382
0.654577	0.135251	-0.114979	0.267813	0.0631908
0.655578	0.136808	-0.117674	0.267863	0.0631038
0.656578	0.138397	-0.120244	0.26776	0.0631201
0.657579	0.140017	-0.122662	0.267829	0.0631069
0.658579	0.14167	-0.124904	0.268007	0.0630728
0.65958	0.143355	-0.126946	0.26819	0.0630517
0.66058	0.145072	-0.128768	0.26824	0.0629806
0.661581	0.146815	-0.130258	0.268332	0.0629314
0.662581	0.14858	-0.131492	0.268379	0.0628797
0.663582	0.150366	-0.132456	0.268446	0.0629435
0.664582	0.152172	-0.133135	0.268404	0.0629914
0.665583	0.153994	-0.13352	0.268371	0.0630022
0.666583	0.155831	-0.133604	0.268529	0.0630119
0.667584	0.157679	-0.133381	0.268584	0.0630885
0.668584	0.159536	-0.13285	0.268643	0.0630414
0.669585	0.161397	-0.132011	0.268726	0.0629985
0.670585	0.163257	-0.13087	0.26869	0.0630189
0.671586	0.165112	-0.129434	0.26859	0.0630257
0.672586	0.166956	-0.127714	0.268626	0.0630856
0.673587	0.168784	-0.125723	0.268661	0.0631131
0.674587	0.17059	-0.123479	0.268762	0.0631259
0.675588	0.172366	-0.121001	0.268744	0.0631539
0.676588	0.174106	-0.118311	0.268783	0.0632172
0.677589	0.175803	-0.115433	0.268893	0.0631875
0.678589	0.177451	-0.112396	0.268808	0.0631965
0.67959	0.179042	-0.109226	0.268841	0.0631113
0.68059	0.180571	-0.105953	0.268943	0.0630196
0.681591	0.182033	-0.102522	0.268973	0.0630799
0.682591	0.183413	-0.0990551	0.269031	0.0630449
0.683592	0.184706	-0.0955866	0.269123	0.0630699
0.684592	0.18591	-0.0921488	0.269068	0.0630824
0.685593	0.187022	-0.0887738	0.269147	0.0630144
0.686593	0.188041	-0.0854924	0.269033	0.0629417
0.687594	0.188969	-0.0823342	0.269113	0.0629006
0.688594	0.189808	-0.0793267	0.269076	0.0629189
0.689595	0.190561	-0.0764951	0.269079	0.0629315
0.690595	0.191235	-0.0738624	0.269087	0.0629713
0.691596	0.191836	-0.0714486	0.269111	0.0628766
0.692596	0.192372	-0.0692707	0.269103	0.0629033
0.693597	0.192854	-0.0673424	0.269114	0.0628344
0.694597	0.193291	-0.0656742	0.269151	0.0628338
0.695598	0.193698	-0.064273	0.269147	0.0628918
0.696598	0.194086	-0.0631419	0.269131	0.0628432
0.697599	0.194469	-0.0622807	0.269234	0.0628128
0.698599	0.194862	-0.0616857	0.269142	0.0627671
0.6996	0.195281	-0.0613495	0.269183	0.062663
0.7006	0.195739	-0.0612615	0.269092	0.062624
0.701601	0.196252	-0.0613247	0.269033	0.0625726
0.702601	0.196827	-0.0616103	0.26905	0.0624926
0.703602	0.19748	-0.0621003	0.268974	0.0625928
0.704602	0.198223	-0.0627743	0.269043	0.0625258
0.705603	0.199071	-0.0636097	0.268937	0.0624971
0.706603	0.200037	-0.0645825	0.268999	0.062425
0.707604	0.20113	-0.0656672	0.269002	0.062396
0.708604	0.202362	-0.0668374	0.26899	0.06248
0.709605	0.203739	-0.0680666	0.269065	0.0624726
0.710605	0.205268	-0.0693281	0.269082	0.0623634
0.711606	0.206953	-0.0705956	0.269019	0.0623142
0.712606	0.208795	-0.0718438	0.269007	0.0623117
0.713607	0.210793	-0.0730487	0.268983	0.0624167
0.714607	0.212943	-0.074188	0.268996	0.0623276
0.715608	0.21524	-0.0752411	0.26896	0.0623687
0.716608	0.217674	-0.07619	0.268922	0.0623813
0.717609	0.220233	-0.0770191	0.268843	0.0624532
0.718609	0.222905	-0.0777155	0.268816	0.0624953
0.71961	0.225673	-0.0782692	0.268863	0.0625024
0.72061	0.228518	-0.0786731	0.268821	0.0624089
0.721611	0.231401	-0.0788396	0.26887	0.0623614
0.722611	0.234309	-0.078854	0.26891	0.062252
0.723612	0.237223	-0.0787198	0.268894	0.0620995
0.724612	0.240117	-0.0784428	0.268853	0.0620689
0.725613	0.24297	-0.0780318	0.268777	0.0620516
0.726613	0.245759	-0.0774976	0.268735	0.0620236
0.727614	0.248461	-0.0768533	0.268723	0.0620379
0.728614	0.251055	-0.0761139	0.268716	0.0619415
0.729615	0.25352	-0.0752957	0.268705	0.0619372
0.730615	0.255836	-0.0744164	0.268731	0.0620145
0.731616	0.257988	-0.0734942	0.268691	0.0619605
0.732616	0.25996	-0.0725478	0.268626	0.0620083
0.733617	0.261739	-0.071596	0.268605	0.0620077
0.734617	0.263315	-0.0706571	0.268618	0.0620054
0.735618	0.264679	-0.0697484	0.268611	0.0620115
0.736618	0.265829	-0.0688864	0.268586	0.0620188
0.737619	0.266761	-0.0680859	0.268637	0.0620369
0.738619	0.267476	-0.0673598	0.268539	0.0620821
0.73962	0.26798	-0.0667188	0.268518	0.0620563
0.74062	0.26828	-0.0661715	0.268448	0.0620064
0.741621	0.268364	-0.065646	0.268393	0.0619217
0.742621	0.268257	-0.0652277	0.268387	0.0618858
0.743622	0.267975	-0.0649179	0.268314	0.0618077
0.744622	0.267537	-0.0647148	0.268286	0.0616912
0.745623	0.266967	-0.0646139	0.268239	0.0616251
0.746623	0.266289	-0.0646073	0.268151	0.061502
0.747624	0.265529	-0.0646847	0.268237	0.0614734
0.748624	0.264718	-0.0648328	0.268143	0.0614462
0.749625	0.263883	-0.0650363	0.268269	0.061443
0.750625	0.263055	-0.0652775	0.268257	0.0615084
0.751626	0.262265	-0.0655369	0.268188	0.0614766
0.752626	0.261542	-0.0657939	0.268018	0.0614748
0.753627	0.260916	-0.0660267	0.267919	0.061493
0.754627	0.260415	-0.0662127	0.267903	0.0615105
0.755628	0.260066	-0.0663293	0.26782	0.0614363
0.756628	0.259891	-0.0663542	0.267781	0.0613745
0.757629	0.259914	-0.0662655	0.267692	0.0614611
0.758629	0.260152	-0.0660426	0.267689	0.0613844
0.75963	0.260622	-0.0656662	0.267632	0.0614332
0.76063	0.261334	-0.0651189	0.267542	0.061423
0.761631	0.262291	-0.0642953	0.267423	0.0613441
0.762631	0.263493	-0.0632783	0.267308	0.0613127
0.763632	0.264943	-0.0620593	0.267298	0.061341
0.764632	0.266637	-0.0606322	0.267138	0.0613096
0.765633	0.268572	-0.0589942	0.267122	0.0613393
0.766633	0.270738	-0.0571455	0.267083	0.0613563
0.767634	0.273123	-0.0550893	0.266949	0.0613272
0.768634	0.275714	-0.0528322	0.266761	0.0612605
0.769635	0.278492	-0.050384	0.26674	0.0612598
0.770635	0.281437	-0.0477578	0.266578	0.0611563
0.771636	0.284527	-0.0449693	0.266479	0.0611261
0.772636	0.287737	-0.0420374	0.266435	0.0611168
0.773637	0.291042	-0.0389834	0.266443	0.0610523
0.774637	0.294414	-0.0358311	0.26644	0.061037
0.775638	0.297827	-0.0326061	0.266264	0.0608945
0.776638	0.30125	-0.0293357	0.266172	0.0609461
0.777639	0.304657	-0.0260485	0.266043	0.0608968
0.778639	0.308019	-0.0227739	0.265929	0.0607918
0.77964	0.31131	-0.0195419	0.265908	0.0608128
0.78064	0.314504	-0.016382	0.265825	0.0608336
0.781641	0.317567	-0.0132229	0.265789	0.060853
0.782641	0.320477	-0.0101991	0.265754	0.0608587
0.783642	0.323216	-0.00733929	0.265712	0.0607975
0.784642	0.32577	-0.00467032	0.26563	0.0607723
0.785643	0.328124	-0.00221676	0.265652	0.0606592
0.786643	0.330272	-6.04168e-07	0.265596	0.0605815
0.787644	0.332206	0.00195903	0.265559	0.0604989
0.788644	0.333927	0.00364615	0.265402	0.060373
0.789645	0.335437	0.00504809	0.265379	0.0603418
0.790645	0.33674	0.00615568	0.265214	0.0602896
0.791646	0.337847	0.00696336	0.265047	0.060312
0.792646	0.338769	0.00746924	0.264989	0.0602122
0.793647	0.339523	0.00767512	0.264837	0.0601809
0.794647	0.340127	0.00758644	0.264834	0.0600202
0.795648	0.340601	0.00721223	0.264722	0.0600089
0.796648	0.340968	0.00656496	0.264629	0.0599935
0.797649	0.341252	0.00566038	0.264459	0.0599946
0.798649	0.341479	0.0045173	0.264384	0.0599691
0.79965	0.341676	0.00315737	0.264338	0.059978
0.80065	0.341869	0.00160473	0.264297	0.0599296
0.801651	0.342064	-1.96867e-05	0.26403	0.0597836
0.802651	0.342299	-0.00178656	0.263938	0.0598178
0.803652	0.342602	-0.00366765	0.263777	0.059669
0.804652	0.342995	-0.00563349	0.263735	0.0596128
0.805653	0.343504	-0.00765375	0.263579	0.0595688
0.806653	0.344149	-0.00969769	0.26357	0.0595355
0.807654	0.344949	-0.0117345	0.263552	0.059379
0.808654	0.345922	-0.013734	0.263517	0.0593363
0.809655	0.347082	-0.0156664	0.263446	0.0593055
0.810655	0.348438	-0.0175034	0.263324	0.0592039
0.811656	0.35	-0.0192182	0.263217	0.0592115
0.812656	0.35177	-0.0207859	0.263098	0.0592294
0.813657	0.353749	-0.0221837	0.262981	0.0592288
0.814657	0.355933	-0.0233914	0.262829	0.0592129
0.815658	0.358316	-0.0243913	0.262788	0.0591984
0.816658	0.360888	-0.0251689	0.26271	0.0592996
0.817659	0.363633	-0.0257123	0.262666	0.0591399
0.818659	0.366534	-0.0260133	0.262539	0.0590204
0.81966	0.369572	-0.0260664	0.262423	0.0590037
0.82066	0.372723	-0.0258697	0.262305	0.0588889
0.821661	0.375942	-0.0253387	0.262177	0.058831
0.822661	0.379213	-0.024567	0.262088	0.058825
0.823662	0.382509	-0.0235633	0.261947	0.0586945
0.824662	0.385799	-0.0223392	0.26183	0.0587113
0.825663	0.389055	-0.0209088	0.261678	0.0586255
0.826663	0.392248	-0.0192886	0.261591	0.0586004
0.827664	0.395347	-0.0174974	0.261561	0.0584763
0.828664	0.398326	-0.0155557	0.261414	0.0583491
0.829665	0.401157	-0.0134859	0.261298	0.0582939
0.830665	0.403816	-0.0113115	0.261204	0.0581236
0.831666	0.40628	-0.00905689	0.261041	0.0581959
0.832666	0.408528	-0.00674728	0.260855	0.0581244
0.833667	0.410542	-0.00440807	0.260719	0.0579927
0.834667	0.412307	-0.0020646	0.260596	0.0580497
0.835668	0.413811	0.000258247	0.260511	0.057963
0.836668	0.415045	0.00253635	0.260411	0.057894
0.837669	0.416004	0.00474673	0.260328	0.0579234
0.838669	0.416685	0.00686788	0.260097	0.0578957
0.83967	0.417088	0.00888002	0.260001	0.0579942
0.84067	0.417219	0.0107654	0.25985	0.0578445
0.841671	0.417067	0.0125845	0.259856	0.0577449
0.842671	0.416653	0.0142435	0.25982	0.0577179
0.843672	0.415989	0.0157313	0.259629	0.0576126
0.844672	0.415091	0.0170394	0.259456	0.0576016
0.845673	0.413979	0.0181629	0.259296	0.0576387
0.846673	0.412672	0.0190995	0.259043	0.057623
0.847674	0.411194	0.0198505	0.258962	0.0574683
0.848674	0.409567	0.02042	0.25877	0.0573969
0.849675	0.407816	0.0208154	0.258656	0.0572952
0.850675	0.405966	0.0210465	0.258468	0.0571138
0.851676	0.404042	0.0211262	0.258238	0.0571255
0.852676	0.402068	0.0210696	0.258016	0.0569996
0.853677	0.400068	0.020894	0.257798	0.0568659
0.854677	0.398063	0.0206185	0.257661	0.0568648
0.855678	0.396076	0.0202639	0.257506	0.0568081
0.856678	0.394123	0.0198522	0.257357	0.056693
0.857679	0.392223	0.019406	0.257139	0.056602
0.858679	0.390389	0.0189485	0.256996	0.0564416
0.85968	0.388634	0.018503	0.256924	0.0564577
0.86068	0.386965	0.0180924	0.256765	0.0564156
0.861681	0.38537	0.0178305	0.256694	0.0563432
0.862681	0.383866	0.0176411	0.256563	0.0562706
0.863682	0.382456	0.0175423	0.256454	0.0562419
0.864682	0.381139	0.0175507	0.256521	0.0561742
0.865683	0.379913	0.0176809	0.256357	0.0561099
0.866683	0.378774	0.0179451	0.256245	0.0560738
0.867684	0.377717	0.0183532	0.256072	0.0560472
0.868684	0.376734	0.018912	0.255857	0.0559497
0.869685	0.375819	0.0196256	0.255782	0.0560073
0.870685	0.374962	0.0204949	0.255671	0.0558477
0.871686	0.374155	0.0215177	0.255566	0.0558151
0.872686	0.373388	0.0226884	0.255381	0.0558043
0.873687	0.372654	0.0239985	0.25532	0.0558338
0.874687	0.371944	0.0254361	0.255131	0.0558129
0.875688	0.371252	0.0269867	0.254993	0.0557521
0.876688	0.370571	0.0286329	0.254821	0.0557226
0.877689	0.369898	0.0303548	0.254764	0.0555975
0.878689	0.369229	0.0321303	0.254647	0.0556089
0.87969	0.368565	0.0339356	0.254417	0.0555501
0.88069	0.367905	0.0357454	0.254214	0.0555304
0.881691	0.367229	0.0376203	0.254133	0.0555111
0.882691	0.366562	0.0394413	0.253958	0.0555402
0.883692	0.365913	0.0411801	0.253855	0.0556651
0.884692	0.365293	0.0428089	0.253661	0.0556177
0.885693	0.364714	0.0443006	0.253529	0.055617
0.886693	0.364193	0.04563	0.253358	0.0557065
0.887694	0.363745	0.0467733	0.253053	0.0556737
0.888694	0.36339	0.0477093	0.252964	0.0556422
0.889695	0.363148	0.048419	0.252813	0.0556429
0.890695	0.363039	0.0488869	0.2526	0.0555596
0.891696	0.363085	0.0491003	0.252428	0.0555289
0.892696	0.363307	0.0490505	0.252322	0.0553826
0.893697	0.363727	0.0487322	0.252091	0.0554188
0.894697	0.364364	0.048144	0.251975	0.0553727
0.895698	0.365239	0.0472889	0.251759	0.0552859
0.896698	0.366369	0.0461733	0.251679	0.055186
0.897699	0.36777	0.0448082	0.251357	0.0550969
0.898699	0.369454	0.0432082	0.251179	0.0551079
0.8997	0.371433	0.0413917	0.251032	0.0549953
0.9007	0.373714	0.0393808	0.250704	0.0549222
0.901701	0.376275	0.0372791	0.250473	0.0550265
0.902701	0.37914	0.0350327	0.250321	0.0549242
0.903702	0.382305	0.0326711	0.250147	0.0548621
0.904702	0.385766	0.0302266	0.249966	0.0547609
0.905703	0.389514	0.0277329	0.249837	0.0547572
0.906703	0.393535	0.0252253	0.249722	0.0546763
0.907704	0.397815	0.0227402	0.249658	0.0546718
0.908704	0.402332	0.0203138	0.249458	0.0546303
0.909705	0.407066	0.0179826	0.249421	0.0545929
0.910705	0.41199	0.015782	0.249217	0.0545417
0.911706	0.417075	0.0137464	0.249045	0.0545264
0.912706	0.422292	0.011908	0.248931	0.054573
0.913707	0.427606	0.010297	0.248771	0.0545571
0.914707	0.432984	0.00894081	0.248672	0.0545238
0.915708	0.438389	0.00786357	0.248426	0.0544424
0.916708	0.443784	0.00708588	0.24832	0.0544794
0.917709	0.449133	0.00662446	0.248218	0.0543796
0.918709	0.454397	0.0064919	0.248003	0.0542749
0.91971	0.45954	0.00669641	0.247779	0.0541956
0.92071	0.464526	0.00724172	0.247486	0.0542144
0.921711	0.469288	0.00820561	0.247332	0.0542086
0.922711	0.473822	0.00949925	0.247075	0.0541882
0.923712	0.478097	0.0111115	0.246891	0.0542074
0.924712	0.482085	0.0130268	0.246686	0.0542172
0.925713	0.485762	0.0152257	0.246456	0.0541164
0.926713	0.489107	0.0176848	0.246283	0.0540187
0.927714	0.4921	0.0203769	0.246137	0.0539183
0.928714	0.494729	0.0232719	0.245998	0.053772
0.929715	0.496981	0.0263365	0.245772	0.0537953
0.930715	0.49885	0.029535	0.245644	0.0537264
0.931716	0.500332	0.0328298	0.24556	0.0536409
0.932716	0.501428	0.0361817	0.245443	0.0535734
0.933717	0.502142	0.0395504	0.245299	0.0535708
0.934717	0.502481	0.0428952	0.245024	0.053487
0.935718	0.502456	0.0461755	0.244942	0.0533898
0.936718	0.502081	0.0493512	0.244816	0.0533087
0.937719	0.501373	0.0523835	0.244667	0.0532779
0.938719	0.500351	0.0552351	0.244536	0.053257
0.93972	0.499036	0.0578708	0.244352	0.0532327
0.94072	0.497452	0.0602583	0.244134	0.053109
0.941721	0.495587	0.0624369	0.244006	0.0531854
0.942721	0.493501	0.0643068	0.243814	0.0531281
0.943722	0.491223	0.065845	0.243636	0.053052
0.944722	0.488782	0.0670326	0.243492	0.0529751
0.945723	0.486205	0.0678554	0.243201	0.0529323
0.946723	0.483523	0.068304	0.243001	0.0528528
0.947724	0.480764	0.0683736	0.242782	0.0527275
0.948724	0.477955	0.0680641	0.242675	0.0527743
0.949725	0.475124	0.0673804	0.242408	0.0527054
0.950725	0.472296	0.0663319	0.242315	0.0527017
0.951726	0.469496	0.0649323	0.242128	0.0526984
0.952726	0.466745	0.0631999	0.241915	0.0526034
0.953727	0.464065	0.0611566	0.241773	0.0526422
0.954727	0.461474	0.058828	0.241602	0.0524906
0.955728	0.458988	0.0562427	0.241503	0.0523613
0.956728	0.456622	0.0534324	0.241241	0.0521939
0.957729	0.454387	0.0504307	0.240962	0.0520765
0.958729	0.452294	0.0472731	0.240733	0.0519064
0.95973	0.450348	0.0439963	0.240558	0.0517553
0.96073	0.448556	0.0406379	0.240418	0.0516216
0.961731	0.446888	0.0373114	0.240253	0.0514554
0.962731	0.445375	0.0339737	0.240051	0.0514066
0.963732	0.444016	0.0306598	0.23976	0.0513612
0.964732	0.442809	0.0274036	0.239584	0.0512748
0.965733	0.441751	0.0242372	0.239372	0.0511822
0.966733	0.440836	0.0211905	0.239238	0.0510586
0.967734	0.440059	0.0182907	0.239017	0.0510662
0.968734	0.439411	0.0155619	0.238913	0.0510242
0.969735	0.438886	0.013025	0.23875	0.0508792
0.970735	0.438473	0.0106973	0.238496	0.0507869
0.971736	0.438166	0.00859204	0.238281	0.0507558
0.972736	0.437953	0.00671884	0.238051	0.0505826
0.973737	0.437825	0.00508316	0.237921	0.0505767
0.974737	0.437774	0.00368648	0.237602	0.050491
0.975738	0.43779	0.0025264	0.237333	0.0504298
0.976738	0.437864	0.00159677	0.237144	0.0503982
0.977739	0.437987	0.000887879	0.236919	0.050309
0.978739	0.438151	0.000386776	0.236638	0.0502342
0.97974	0.438349	7.75828e-05	0.236466	0.050134
0.98074	0.438575	-5.81115e-05	0.23611	0.0501002
0.981741	0.438783	3.057e-05	0.235888	0.0500495
0.982741	0.439007	0.000247413	0.235615	0.0500139
0.983742	0.439241	0.000567941	0.235446	0.049948
0.984742	0.439482	0.000967107	0.235187	0.0499182
0.985743	0.439728	0.00141982	0.234992	0.049921
0.986743	0.439976	0.00190143	0.234896	0.0498962
0.987744	0.440224	0.00238829	0.234632	0.0498016
0.988744	0.44047	0.00285818	0.234351	0.0496663
0.989745	0.440714	0.00329077	0.234215	0.0496072
0.990745	0.440955	0.00366809	0.234034	0.0495616
0.991746	0.441192	0.00397483	0.23391	0.0494497
0.992746	0.441425	0.00419873	0.233685	0.0494377
0.993747	0.441653	0.00433079	0.233515	0.0493359
0.994747	0.441875	0.00436553	0.233266	0.0492398
0.995748	0.442092	0.00430106	0.233105	0.0491894
0.996748	0.4423	0.0041392	0.23284	0.0491396
0.997749	0.4425	0.00388542	0.232591	0.0490289
0.998749	0.442689	0.00354883	0.232475	0.0489064
0.99975	0.442864	0.00314193	0.232254	0.0488443
1.00075	0.443024	0.00268048	0.232023	0.0488595
1.00175	0.443119	0.00225349	0.231835	0.0488171
1.00275	0.443192	0.00180987	0.23165	0.0487965
1.00375	0.44324	0.00137178	0.231464	0.0487565
1.00475	0.443257	0.000963119	0.231237	0.048697
1.00575	0.443241	0.000608986	0.231056	0.0485801
1.00675	0.443188	0.000335169	0.230865	0.0486385
1.00775	0.443093	0.000167576	0.23073	0.0484571
1.00875	0.442951	0.000131668	0.230525	0.048524
1.00975	0.442758	0.000251888	0.230409	0.0485078
1.01076	0.44251	0.000551114	0.23029	0.0485005
1.01176	0.442204	0.00105012	0.230037	0.0485509
1.01276	0.441834	0.00176708	0.229954	0.0484831
1.01376	0.441399	0.00271711	0.229718	0.0483979
1.01476	0.440896	0.00391189	0.229688	0.0483489
1.01576	0.440322	0.00535928	0.229335	0.0481937
1.01676	0.439677	0.00706311	0.22914	0.0481302
1.01776	0.43896	0.00902292	0.228915	0.0480036
1.01876	0.438172	0.0112339	0.228734	0.0478871
1.01976	0.437313	0.0136868	0.228546	0.0478097
1.02076	0.436387	0.016368	0.228361	0.0477409
1.02176	0.435347	0.0193308	0.228161	0.0477352
1.02276	0.434247	0.0224791	0.227939	0.0476471
1.02376	0.433093	0.025786	0.227669	0.0475921
1.02476	0.431893	0.0292214	0.227436	0.0474852
1.02576	0.430653	0.0327523	0.227122	0.0474031
1.02676	0.429381	0.0363433	0.226858	0.0474143
1.02776	0.428086	0.0399569	0.226671	0.0472941
1.02876	0.426777	0.0435546	0.226426	0.047219
1.02976	0.425463	0.0470968	0.226281	0.0471741
1.03077	0.424153	0.0505441	0.226032	0.0470488
1.03177	0.422857	0.0538575	0.225883	0.0469853
1.03277	0.421585	0.056999	0.225745	0.0468824
1.03377	0.420345	0.0599325	0.225551	0.0469228
1.03477	0.419146	0.0626243	0.225395	0.0468518
1.03577	0.417997	0.0650435	0.225289	0.0467906
1.03677	0.416904	0.0671628	0.225047	0.0467303
1.03777	0.415874	0.0689586	0.224816	0.0467352
1.03877	0.414914	0.070412	0.224726	0.0466514
1.03977	0.414027	0.0715084	0.224504	0.0465733
1.04077	0.413217	0.0722382	0.224301	0.0465871
1.04177	0.412437	0.0726571	0.224167	0.0465262
1.04277	0.41174	0.0727031	0.223992	0.0465349
1.04377	0.411128	0.0723813	0.223757	0.0464532
1.04477	0.410599	0.0717019	0.223568	0.046367
1.04577	0.410151	0.0706801	0.223273	0.0462839
1.04677	0.409781	0.0693361	0.2231	0.0462575
1.04777	0.409484	0.0676942	0.222981	0.0462314
1.04877	0.409255	0.0657829	0.222785	0.0462113
1.04977	0.409087	0.0636343	0.222596	0.0461535
1.05078	0.408973	0.0612835	0.222421	0.0461364
1.05178	0.408905	0.058768	0.22213	0.0461399
1.05278	0.408873	0.0561271	0.221935	0.0460864
1.05378	0.40887	0.0534015	0.221651	0.0460277
1.05478	0.408886	0.0506321	0.221483	0.0459392
1.05578	0.408912	0.04786	0.221219	0.0459055
1.05678	0.40894	0.0451253	0.221016	0.0457918
1.05778	0.408961	0.0424669	0.220843	0.0457792
1.05878	0.408968	0.0399215	0.220684	0.0457169
1.05978	0.408952	0.0375234	0.22054	0.045639
1.06078	0.408908	0.0353038	0.220323	0.0455322
1.06178	0.408782	0.0333439	0.220192	0.0454649
1.06278	0.40862	0.0316108	0.220073	0.0454348
1.06378	0.408418	0.0301236	0.219816	0.0454329
1.06478	0.408174	0.0288964	0.219725	0.0453998
1.06578	0.407886	0.0279393	0.219588	0.0453463
1.06678	0.407555	0.0272574	0.219358	0.045324
1.06778	0.407181	0.0268516	0.219122	0.0451876
1.06878	0.406766	0.0267178	0.218949	0.0451649
1.06978	0.406312	0.0268477	0.218749	0.045126
1.07079	0.405823	0.0272289	0.218407	0.0450227
1.07179	0.405303	0.027845	0.218309	0.0450874
1.07279	0.404755	0.028676	0.218142	0.0450301
1.07379	0.404186	0.029699	0.21796	0.0451875
1.07479	0.4036	0.0308882	0.217739	0.0452308
1.07579	0.403003	0.0322158	0.217583	0.045229
1.07679	0.402401	0.0336523	0.217299	0.0451487
1.07779	0.401799	0.0351673	0.217037	0.0450093
1.07879	0.401202	0.0367296	0.216751	0.0449279
1.07979	0.400616	0.0383084	0.216605	0.0448451
1.08079	0.400044	0.0398735	0.216328	0.0446825
1.08179	0.399444	0.0414556	0.216179	0.0445568
1.08279	0.398868	0.042966	0.215995	0.0445398
1.08379	0.39832	0.0443786	0.215763	0.044409
1.08479	0.397803	0.0456699	0.215531	0.0443455
1.08579	0.397319	0.0468193	0.2153	0.0443166
1.08679	0.396869	0.0478099	0.215137	0.0442926
1.08779	0.396456	0.0486283	0.214991	0.0442143
1.08879	0.396078	0.0492647	0.214721	0.0441774
1.08979	0.395735	0.0497138	0.21455	0.0440928
1.0908	0.395426	0.0499739	0.214324	0.0441412
1.0918	0.395149	0.0500475	0.214016	0.0440748
1.0928	0.394903	0.0499412	0.213885	0.04401
1.0938	0.394683	0.0496652	0.21371	0.0438749
1.0948	0.394488	0.0492336	0.213575	0.0438952
1.0958	0.394314	0.0486635	0.213395	0.0439069
1.0968	0.394157	0.0479755	0.21312	0.0438969
1.0978	0.394014	0.0471925	0.212838	0.0438474
1.0988	0.393882	0.0463398	0.212598	0.0437871
1.0998	0.393757	0.0454446	0.212362	0.0437025
1.1008	0.393636	0.0445354	0.212174	0.0435974
1.1018	0.393478	0.0437109	0.211956	0.0434956
1.1028	0.39332	0.042931	0.211697	0.0434366
1.1038	0.393161	0.0422237	0.211471	0.0433318
1.1048	0.393	0.0416165	0.211202	0.0431786
1.1058	0.392834	0.0411355	0.21097	0.0430484
1.1068	0.392664	0.0408049	0.210743	0.0430783
1.1078	0.392487	0.0406471	0.210594	0.0429473
1.1088	0.392305	0.0406814	0.210388	0.0428028
1.1098	0.392117	0.0409247	0.210173	0.0426512
1.11081	0.391924	0.0413901	0.20997	0.0424999
1.11181	0.391725	0.0420875	0.209768	0.0424832
1.11281	0.391523	0.043023	0.209593	0.0424218
1.11381	0.391317	0.0441986	0.20937	0.0423512
1.11481	0.39111	0.0456128	0.209162	0.0422027
1.11581	0.390902	0.0472597	0.208933	0.0422132
1.11681	0.390696	0.04913	0.208735	0.0422058
1.11781	0.390491	0.0512103	0.20844	0.042169
1.11881	0.39029	0.0534838	0.208256	0.0421583
1.11981	0.390094	0.0559305	0.208019	0.0420652
1.12081	0.389903	0.0585273	0.207757	0.0419974
1.12181	0.389669	0.0613131	0.20752	0.0419531
1.12281	0.389446	0.0641931	0.207391	0.0419052
1.12381	0.389235	0.0671365	0.207189	0.0419853
1.12481	0.389037	0.0701111	0.206998	0.0419414
1.12581	0.38885	0.073084	0.206795	0.0418742
1.12681	0.388674	0.0760219	0.206636	0.0417707
1.12781	0.388506	0.0788919	0.206318	0.0416761
1.12881	0.388344	0.0816613	0.206097	0.0415887
1.12981	0.388185	0.0842989	0.205824	0.0415444
1.13082	0.388025	0.0867749	0.205673	0.0414924
1.13182	0.387861	0.0890615	0.20542	0.0415377
1.13282	0.387689	0.0911334	0.205208	0.041559
1.13382	0.387503	0.092968	0.205003	0.0414883
1.13482	0.387299	0.0945458	0.204805	0.0413576
1.13582	0.387073	0.0958505	0.204664	0.0413517
1.13682	0.386819	0.0968696	0.204397	0.0413409
1.13782	0.386532	0.0975943	0.204152	0.0412044
1.13882	0.386208	0.0980193	0.203874	0.0410939
1.13982	0.385842	0.0981436	0.203566	0.0410911
1.14082	0.38543	0.0979697	0.203292	0.0410673
1.14182	0.384897	0.097558	0.203103	0.0411512
1.14282	0.384315	0.0968634	0.202954	0.0410137
1.14382	0.383682	0.0958983	0.202728	0.0408857
1.14482	0.382995	0.0946781	0.202489	0.0408833
1.14582	0.382254	0.0932212	0.202383	0.0409444
1.14682	0.381456	0.0915486	0.202197	0.0408778
1.14782	0.380603	0.0896831	0.202039	0.0408464
1.14882	0.379693	0.0876495	0.201874	0.0408003
1.14982	0.378727	0.0854737	0.201608	0.0405764
1.15083	0.377707	0.0831825	0.201368	0.0405316
1.15183	0.376634	0.0808032	0.201096	0.0404751
1.15283	0.375511	0.078363	0.200822	0.0403975
1.15383	0.37434	0.0758886	0.200566	0.0404315
1.15483	0.373126	0.0734059	0.200254	0.0402863
1.15583	0.371873	0.0709395	0.200055	0.0400665
1.15683	0.370585	0.0685124	0.199736	0.0399856
1.15783	0.369269	0.0661457	0.199546	0.0398832
1.15883	0.367929	0.0638585	0.19938	0.0398282
1.15983	0.366573	0.0616671	0.19913	0.0396888
1.16083	0.365206	0.0595856	0.198876	0.03966
1.16183	0.363774	0.0576883	0.198632	0.0395856
1.16283	0.36235	0.0559198	0.198347	0.0394894
1.16383	0.360941	0.0542846	0.198118	0.0394725
1.16483	0.359557	0.0527848	0.19784	0.0393706
1.16583	0.358206	0.0514196	0.197565	0.0394221
1.16683	0.356896	0.0501858	0.197379	0.0392954
1.16783	0.355635	0.0490779	0.197087	0.0392404
1.16883	0.354431	0.0480882	0.196899	0.0392406
1.16983	0.353291	0.0472075	0.196636	0.0390984
1.17084	0.352223	0.0464247	0.196493	0.0390966
1.17184	0.351234	0.0457278	0.196285	0.0391078
1.17284	0.350328	0.0451038	0.196071	0.0391149
1.17384	0.349513	0.0445394	0.195894	0.0390934
1.17484	0.348794	0.0440208	0.19559	0.0389943
1.17584	0.348173	0.0435348	0.195379	0.0389664
1.17684	0.347657	0.0430685	0.195122	0.0389202
1.17784	0.347246	0.0426098	0.194932	0.0387752
1.17884	0.346945	0.0421481	0.194699	0.0387486
1.17984	0.346753	0.0416739	0.194562	0.0387309
1.18084	0.346672	0.0411793	0.194402	0.0386285
1.18184	0.346649	0.040727	0.194222	0.0386126
1.18284	0.346738	0.0402421	0.193973	0.0386092
1.18384	0.34694	0.0397214	0.193774	0.0385356
1.18484	0.347251	0.039164	0.193458	0.038545
1.18584	0.347667	0.0385709	0.193259	0.0384973
1.18684	0.348185	0.0379452	0.193116	0.0384069
1.18784	0.348798	0.0372919	0.19294	0.0383302
1.18884	0.3495	0.0366176	0.192687	0.0383247
1.18984	0.350284	0.0359308	0.19247	0.0382497
1.19085	0.351141	0.035241	0.192174	0.0382019
1.19185	0.352062	0.0345592	0.192037	0.0382246
1.19285	0.353039	0.0338968	0.19184	0.0381226
1.19385	0.354059	0.033266	0.19171	0.0381039
1.19485	0.355112	0.0326791	0.191447	0.0380588
1.19585	0.356187	0.0321485	0.191209	0.0380229
1.19685	0.357271	0.0316862	0.191091	0.0379881
1.19785	0.358354	0.0313036	0.190935	0.0380031
1.19885	0.359421	0.0310112	0.190656	0.0379006
1.19985	0.360462	0.0308185	0.190435	0.0378147
1.20085	0.361462	0.0307337	0.190258	0.0377159
1.20185	0.362353	0.0308357	0.190145	0.0376768
1.20285	0.363184	0.0310557	0.189977	0.0375769
1.20385	0.363943	0.0313959	0.18971	0.0374737
1.20485	0.364621	0.0318565	0.189457	0.0374295
1.20585	0.365207	0.0324365	0.189272	0.0373606
1.20685	0.365692	0.0331326	0.189052	0.0373088
1.20785	0.366066	0.0339403	0.188845	0.0372028
1.20885	0.366322	0.0348534	0.188621	0.037147
1.20985	0.366452	0.0358642	0.18834	0.0370629
1.21086	0.366449	0.0369641	0.18809	0.0370697
1.21186	0.366309	0.038143	0.187966	0.0369765
1.21286	0.366027	0.0393906	0.187609	0.0369256
1.21386	0.365599	0.0406955	0.187376	0.0368782
1.21486	0.365023	0.0420465	0.187229	0.0368762
1.21586	0.3643	0.043432	0.186946	0.0367872
1.21686	0.363429	0.0448409	0.186662	0.0366914
1.21786	0.362412	0.0462627	0.18644	0.0366771
1.21886	0.361253	0.0476874	0.186206	0.0365885
1.21986	0.359955	0.049106	0.185912	0.0366134
1.22086	0.358525	0.050511	0.185784	0.0364846
1.22186	0.356913	0.0519707	0.185572	0.0364904
1.22286	0.355187	0.0534047	0.185332	0.0365547
1.22386	0.353358	0.0548083	0.18521	0.0365363
1.22486	0.351435	0.0561784	0.184914	0.0365097
1.22586	0.349432	0.0575136	0.184686	0.0364683
1.22686	0.347362	0.0588141	0.184529	0.036446
1.22786	0.345237	0.0600814	0.184287	0.0363395
1.22886	0.343073	0.0613188	0.184061	0.0362464
1.22986	0.340884	0.0625306	0.183929	0.0362251
1.23087	0.338685	0.0637224	0.183636	0.0361917
1.23187	0.336494	0.0649005	0.183455	0.0361629
1.23287	0.334325	0.066072	0.183302	0.0361424
1.23387	0.332195	0.0672446	0.183048	0.0360698
1.23487	0.33012	0.0684259	0.182887	0.0360337
1.23587	0.328116	0.0696237	0.182666	0.0360219
1.23687	0.3262	0.0708454	0.182497	0.0359393
1.23787	0.324387	0.0720977	0.182234	0.0358786
1.23887	0.322691	0.0733865	0.182019	0.0357732
1.23987	0.321127	0.0747168	0.181853	0.0357364
1.24087	0.319708	0.0760921	0.18176	0.0357597
1.24187	0.318406	0.0775786	0.181542	0.035692
1.24287	0.317277	0.0791133	0.1813	0.0356989
1.24387	0.316331	0.0806936	0.181092	0.0356602
1.24487	0.315577	0.0823147	0.180906	0.035628
1.24587	0.315022	0.0839702	0.180704	0.0355564
1.24687	0.314673	0.0856514	0.180579	0.0355349
1.24787	0.314532	0.0873476	0.180406	0.0354603
1.24887	0.314601	0.0890461	0.180245	0.0354729
1.24987	0.31488	0.0907324	0.179919	0.035384
1.25088	0.315367	0.0923905	0.179722	0.0353743
1.25188	0.316057	0.0940026	0.179498	0.0352448
1.25288	0.316945	0.0955498	0.179322	0.0351771
1.25388	0.318022	0.0970123	0.179122	0.0351562
1.25488	0.319277	0.0983692	0.17893	0.0351434
1.25588	0.320699	0.0995997	0.17878	0.0350722
1.25688	0.322274	0.100682	0.178476	0.0350242
1.25788	0.323987	0.101597	0.178223	0.0350394
1.25888	0.325819	0.102322	0.178096	0.035075
1.25988	0.327754	0.10284	0.177839	0.0350537
1.26088	0.32977	0.103131	0.177678	0.0349977
1.26188	0.331808	0.103252	0.177542	0.0349173
1.26288	0.333889	0.103117	0.177363	0.0347314
1.26388	0.335991	0.10271	0.177149	0.0346712
1.26488	0.338091	0.102021	0.176892	0.0345495
1.26588	0.340164	0.101041	0.176681	0.0345611
1.26688	0.342188	0.0997629	0.176521	0.0345567
1.26788	0.344139	0.098185	0.176391	0.0344276
1.26888	0.345992	0.0963069	0.176106	0.0343403
1.26988	0.347725	0.0941318	0.175898	0.0343029
1.27089	0.349315	0.0916662	0.175772	0.0341245
1.27189	0.350742	0.0889197	0.175457	0.0340547
1.27289	0.351985	0.0859051	0.175243	0.0338694
1.27389	0.353024	0.0826383	0.17509	0.0339591
1.27489	0.353844	0.0791383	0.174863	0.03389
1.27589	0.354429	0.0754267	0.174655	0.0338186
1.27689	0.354766	0.0715279	0.174386	0.0337752
1.27789	0.354844	0.0674688	0.174143	0.033764
1.27889	0.354654	0.0632784	0.173885	0.0336924
1.27989	0.35419	0.0589875	0.17384	0.0336544
1.28089	0.353448	0.0546285	0.173667	0.0336312
1.28189	0.352389	0.0503095	0.173442	0.0336271
1.28289	0.351057	0.0459911	0.173145	0.0336013
1.28389	0.349456	0.0417071	0.172948	0.0334783
1.28489	0.347594	0.0374913	0.172689	0.03343
1.28589	0.34548	0.0333774	0.172395	0.0333925
1.28689	0.343126	0.0293984	0.172164	0.0332828
1.28789	0.340548	0.0255863	0.171978	0.0332751
1.28889	0.33776	0.0219718	0.171804	0.0330857
1.28989	0.334782	0.0185839	0.171565	0.0330543
1.2909	0.331635	0.0154496	0.171521	0.0330468
1.2919	0.32834	0.0125936	0.171315	0.0330832
1.2929	0.324922	0.0100381	0.171159	0.0329395
1.2939	0.321404	0.0078024	0.170934	0.032947
1.2949	0.317815	0.00590304	0.170609	0.0328964
1.2959	0.31418	0.00435324	0.170315	0.032903
1.2969	0.310529	0.00316299	0.170093	0.0329307
1.2979	0.306888	0.0023389	0.169861	0.0329032
1.2989	0.303286	0.00188418	0.169588	0.0329064
1.2999	0.299753	0.00179857	0.169387	0.0330112
1.3009	0.296316	0.00207839	0.16913	0.0329593
1.3019	0.292974	0.00274474	0.168985	0.0329225
1.3029	0.289786	0.00375465	0.168776	0.032852
1.3039	0.28678	0.00509439	0.168573	0.0328391
1.3049	0.283978	0.00674742	0.168467	0.0328499
1.3059	0.281405	0.00869455	0.168275	0.0328935
1.3069	0.279081	0.0109141	0.168092	0.032815
1.3079	0.277025	0.0133823	0.167967	0.0327261
1.3089	0.275254	0.0160731	0.167728	0.032629
1.3099	0.273783	0.0189589	0.167481	0.0326741
1.31091	0.272625	0.0220105	0.167306	0.0325936
1.31191	0.27179	0.0251975	0.167065	0.0326529
1.31291	0.271285	0.0284887	0.166892	0.0325803
1.31391	0.271115	0.0318519	0.166665	0.0325875
1.31491	0.271284	0.035255	0.166373	0.0325263
1.31591	0.271791	0.0386656	0.166171	0.0324777
1.31691	0.272635	0.0420515	0.165976	0.0325318
1.31791	0.27381	0.0453812	0.165786	0.0324965
1.31891	0.275311	0.0486243	0.165573	0.0324093
1.31991	0.277126	0.0517511	0.165394	0.0323991
1.32091	0.279245	0.0547338	0.165114	0.0324625
1.32191	0.281627	0.0575719	0.164861	0.0324363
1.32291	0.284286	0.0602112	0.164571	0.0323535
1.32391	0.287207	0.0626298	0.164433	0.0322677
1.32491	0.290369	0.0648079	0.164156	0.0322081
1.32591	0.293751	0.066729	0.163928	0.032244
1.32691	0.297329	0.0683793	0.163705	0.0322934
1.32791	0.301079	0.0697484	0.163494	0.032264
1.32891	0.304974	0.0708288	0.16341	0.0322963
1.32991	0.308988	0.0716165	0.163215	0.0322216
1.33092	0.313091	0.0721108	0.162946	0.0322193
1.33192	0.317256	0.0723141	0.16273	0.0322353
1.33292	0.321452	0.0722322	0.162579	0.0322099
1.33392	0.325649	0.0718739	0.162387	0.0321066
1.33492	0.329818	0.0712511	0.162178	0.0321272
1.33592	0.333928	0.0703786	0.162008	0.0321057
1.33692	0.33795	0.0692737	0.161804	0.031939
1.33792	0.341856	0.0679562	0.161686	0.0318305
1.33892	0.345617	0.0664481	0.161452	0.0317759
1.33992	0.349207	0.064773	0.161216	0.0317858
1.34092	0.3526	0.0629564	0.160979	0.0317441
1.34192	0.355745	0.0610438	0.160734	0.0316517
1.34292	0.358652	0.0590406	0.160488	0.031614
1.34392	0.361299	0.0569744	0.160285	0.0315498
1.34492	0.363669	0.0548732	0.160073	0.0314973
1.34592	0.365746	0.0527646	0.159972	0.0313834
1.34692	0.367517	0.050676	0.159791	0.0313511
1.34792	0.36897	0.0486336	0.159512	0.0314204
1.34892	0.370097	0.0466622	0.159237	0.0313827
1.34992	0.370892	0.0447852	0.15913	0.0313208
1.35093	0.371354	0.0430236	0.15878	0.0312833
1.35193	0.371481	0.0413965	0.1586	0.0312177
1.35293	0.371277	0.03992	0.158443	0.0311661
1.35393	0.370749	0.0386077	0.158168	0.031177
1.35493	0.369905	0.0374698	0.157928	0.0310716
1.35593	0.368759	0.0365138	0.15773	0.0310511
1.35693	0.367325	0.0357436	0.157618	0.0310345
1.35793	0.365621	0.0351601	0.157431	0.0310193
1.35893	0.363668	0.0347606	0.157156	0.0309091
1.35993	0.361488	0.0345398	0.157047	0.0309243
1.36093	0.359107	0.0344888	0.156941	0.0309581
1.36193	0.356528	0.0346219	0.156718	0.0309367
1.36293	0.353808	0.0348952	0.156464	0.0308179
1.36393	0.350976	0.0352924	0.156191	0.0307708
1.36493	0.348064	0.0357949	0.156039	0.0307352
1.36593	0.345103	0.0363831	0.155948	0.0307519
1.36693	0.342125	0.037036	0.155726	0.0306461
1.36793	0.339162	0.0377321	0.155397	0.0306698
1.36893	0.336244	0.0384495	0.155304	0.0306336
1.36993	0.333403	0.0391665	0.155118	0.0306041
1.37094	0.330668	0.0398618	0.154939	0.0304691
1.37194	0.328065	0.0405152	0.154889	0.0304401
1.37294	0.32562	0.0411076	0.154823	0.0302441
1.37394	0.323358	0.0416214	0.154738	0.0302824
1.37494	0.321298	0.0420411	0.154523	0.0301991
1.37594	0.319461	0.0423531	0.1543	0.0301583
1.37694	0.317861	0.0425462	0.154153	0.0301562
1.37794	0.316511	0.0426119	0.154074	0.0301133
1.37894	0.315421	0.0425441	0.153957	0.0300629
1.37994	0.314596	0.0423392	0.153799	0.0300307
1.38094	0.314041	0.0419965	0.153653	0.0299331
1.38194	0.313736	0.0415465	0.15344	0.0299169
1.38294	0.313699	0.0409599	0.153284	0.0298495
1.38394	0.313924	0.0402429	0.153054	0.0297898
1.38494	0.314403	0.039404	0.152919	0.0296846
1.38594	0.315123	0.0384532	0.152727	0.0296271
1.38694	0.316068	0.0374024	0.152511	0.029553
1.38794	0.317222	0.0362647	0.152319	0.0294883
1.38894	0.318563	0.0350539	0.152126	0.029464
1.38994	0.320071	0.0337845	0.152006	0.0293625
1.39095	0.321721	0.0324707	0.151812	0.0293337
1.39195	0.32349	0.0311265	0.151627	0.0294064
1.39295	0.32535	0.0297653	0.151481	0.0293184
1.39395	0.327277	0.0283994	0.151173	0.0292471
1.39495	0.329244	0.0270396	0.150999	0.0293364
1.39595	0.331223	0.0256951	0.150781	0.0292589
1.39695	0.33319	0.0243734	0.150534	0.0292577
1.39795	0.335118	0.02308	0.15033	0.0292561
1.39895	0.336984	0.0218184	0.150181	0.0292027
1.39995	0.338764	0.0205899	0.150008	0.0292544
1.40095	0.340438	0.0193939	0.149833	0.029187
1.40195	0.341961	0.0182584	0.149709	0.0291373
1.40295	0.343343	0.017144	0.149482	0.029196
1.40395	0.344568	0.0160448	0.149242	0.0291841
1.40495	0.345621	0.014954	0.149089	0.0291941
1.40595	0.346491	0.0138641	0.148926	0.0292162
1.40695	0.347166	0.0127677	0.148773	0.0291775
1.40795	0.347641	0.011657	0.148632	0.0291945
1.40895	0.347907	0.0105253	0.148366	0.0291165
1.40995	0.347961	0.00936637	0.148101	0.0290962
1.41096	0.347801	0.00817538	0.14782	0.0290569
1.41196	0.347426	0.00694913	0.147628	0.0290998
1.41296	0.346837	0.00568635	0.147473	0.0291265
1.41396	0.346037	0.0043879	0.147356	0.0291046
1.41496	0.345031	0.00305707	0.147154	0.0290771
1.41596	0.343823	0.00169963	0.147066	0.0290635
1.41696	0.342421	0.000323923	0.146929	0.0291665
1.41796	0.340832	-0.00105913	0.146746	0.0291691
1.41896	0.339065	-0.00243618	0.146544	0.0291477
1.41996	0.33713	-0.00379158	0.146386	0.0291016
1.42096	0.335037	-0.00510773	0.146173	0.0290993
1.42196	0.332775	-0.00633821	0.145954	0.0290307
1.42296	0.33038	-0.007494	0.145699	0.0289975
1.42396	0.327866	-0.00855408	0.145497	0.028988
1.42496	0.325244	-0.0094971	0.14525	0.0290679
1.42596	0.322527	-0.0103019	0.145019	0.0289854
1.42696	0.319729	-0.0109483	0.144833	0.028892
1.42796	0.316861	-0.0114175	0.144651	0.0288855
1.42896	0.313937	-0.0116931	0.14442	0.0288782
1.42996	0.310972	-0.0117614	0.14427	0.0289388
1.43097	0.307977	-0.0116123	0.144157	0.0288509
1.43197	0.304967	-0.0112397	0.14398	0.0288491
1.43297	0.301957	-0.0106419	0.143724	0.0288569
1.43397	0.29896	-0.00982225	0.143578	0.0288844
1.43497	0.295991	-0.00878942	0.143438	0.0288406
1.43597	0.293065	-0.0075574	0.143227	0.0287407
1.43697	0.290196	-0.00614572	0.143035	0.0287689
1.43797	0.2874	-0.00457934	0.142817	0.0287036
1.43897	0.284691	-0.00288844	0.142517	0.0285703
1.43997	0.282085	-0.00110807	0.142379	0.0284927
1.44097	0.279596	0.000722333	0.14221	0.0285913
1.44197	0.277223	0.00258232	0.141954	0.0285377
1.44297	0.274998	0.0043993	0.141782	0.0285722
1.44397	0.272936	0.00612472	0.141557	0.0285006
1.44497	0.271047	0.00770904	0.141299	0.0283539
1.44597	0.269344	0.0091027	0.141093	0.0283867
1.44697	0.267837	0.0102573	0.141056	0.02837
1.44797	0.266535	0.0111266	0.140859	0.028376
1.44897	0.265444	0.0116679	0.140782	0.0283749
1.44997	0.264569	0.011843	0.140658	0.0283301
1.45098	0.263915	0.0116192	0.140561	0.0282942
1.45198	0.26348	0.0109705	0.140351	0.028317
1.45298	0.263265	0.00987867	0.140108	0.0282396
1.45398	0.263265	0.00833379	0.139903	0.0283116
1.45498	0.263473	0.00633512	0.13968	0.0283696
1.45598	0.263881	0.00389157	0.139529	0.0284615
1.45698	0.264478	0.00102215	0.139307	0.0284753
1.45798	0.265249	-0.00224394	0.139077	0.0284759
1.45898	0.266177	-0.00586727	0.13893	0.0284971
1.45998	0.267245	-0.00979842	0.138741	0.028512
1.46098	0.268431	-0.0139784	0.13855	0.0284143
1.46198	0.269695	-0.0183213	0.138322	0.0283135
1.46298	0.271033	-0.022772	0.138122	0.0282248
1.46398	0.27242	-0.0272479	0.137907	0.0281578
1.46498	0.273828	-0.0316601	0.137774	0.0281858
1.46598	0.275229	-0.0359152	0.137612	0.0281544
1.46698	0.276596	-0.0399168	0.137463	0.0282057
1.46798	0.277901	-0.043567	0.137302	0.028153
1.46898	0.279115	-0.0467682	0.137172	0.028038
1.46998	0.280212	-0.0494247	0.136989	0.0280285
1.47099	0.281167	-0.0514446	0.136824	0.0280586
1.47199	0.281954	-0.0527415	0.136708	0.0280858
1.47299	0.282552	-0.0532362	0.136631	0.0280475
1.47399	0.282943	-0.0528583	0.136417	0.0279161
1.47499	0.283108	-0.0515475	0.136382	0.0279231
1.47599	0.283034	-0.0492552	0.136194	0.0278282
1.47699	0.282711	-0.0459454	0.136089	0.0278069
1.47799	0.282132	-0.0415959	0.135877	0.0278444
1.47899	0.281294	-0.0361986	0.135669	0.0278619
1.47999	0.280197	-0.0297603	0.135441	0.0278363
1.48099	0.278845	-0.0223028	0.135176	0.0278716
1.48199	0.277226	-0.0138362	0.135017	0.0278198
1.48299	0.275376	-0.00444236	0.134784	0.0277748
1.48399	0.273309	0.00581337	0.134541	0.027691
1.48499	0.271044	0.0168528	0.134377	0.0277609
1.48599	0.268603	0.0285858	0.134246	0.0276695
1.48699	0.266008	0.0409119	0.134049	0.0277015
1.48799	0.263285	0.0537215	0.133948	0.0277441
1.48899	0.260462	0.0668978	0.133789	0.0276801
1.48999	0.257568	0.0803183	0.133528	0.0276603
1.491	0.254632	0.093857	0.133391	0.0276621
1.492	0.251683	0.107386	0.133133	0.0277224
1.493	0.248752	0.120779	0.132943	0.0277396
1.494	0.245868	0.133911	0.132789	0.027655
1.495	0.243058	0.14666	0.132609	0.0275322
1.496	0.240351	0.158913	0.132462	0.0274481
1.497	0.23777	0.170564	0.13231	0.0273732
1.498	0.235339	0.181517	0.132224	0.027368
1.499	0.233077	0.191684	0.132099	0.0272737
[truncated: 1 more rows]
