# Supplementary material for: Evidence accumulation relates to perceptual consciousness and monitoring
Source: Nat Commun. 2021 May 31;12:3261. doi: 10.1038/s41467-021-23540-y (PMC8166835; doi:10.1038/s41467-021-23540-y)
Supplement: Supplementary file 4 — Source Data [file 41467_2021_23540_MOESM4_ESM.zip › Supplementary Data/matlab/Fig3.m]

clear
config_spikes;
%%
figure(301); clf; hold on;
tbl1 = readtable('../Fig.3a.xls');
plot(tbl1.time,tbl1.low,'Color',conf.color.amp1,'LineWidth',2);
plot(tbl1.time,tbl1.mid,'Color',conf.color.amp4,'LineWidth',2);
plot(tbl1.time,tbl1.high,'Color',conf.color.amp7,'LineWidth',2);
plot([0 0],ylim(),'k--');
xlim([-0.5,1.5])
xlabel('Time from stimulus [s]');
ylabel('Normalized firing rate [Hz]');
title('Fig.3a');

%%
figure(302); clf; hold on;
tbl1 = readtable('../Fig.3b.xls');
plot(tbl1.time,tbl1.conflow,'Color',conf.color.hit2,'LineWidth',2);
plot(tbl1.time,tbl1.confhigh,'Color',conf.color.hit3,'LineWidth',2);
plot(tbl1.time,tbl1.miss,'Color',conf.color.miss,'LineWidth',2);
plot([0 0],ylim(),'k--');
xlim([-0.5,1.5])
xlabel('Time from stimulus [s]');
ylabel('Normalized firing rate [Hz]');
title('Fig.3b');
