# Supplementary material for: Evidence accumulation relates to perceptual consciousness and monitoring
Source: Nat Commun. 2021 May 31;12:3261. doi: 10.1038/s41467-021-23540-y (PMC8166835; doi:10.1038/s41467-021-23540-y)
Supplement: Supplementary file 4 — Source Data [file 41467_2021_23540_MOESM4_ESM.zip › Supplementary Data/matlab/SFig7.m]

clear; 
config_model;
%%
figure(1701); clf; hold on;
tbl1 = readtable('../SFig.7.xls');

ms = 8;
lw = 1;

for s=1:size(tbl1,1)
    subplot(4,5,s); hold on;
    plot(1,tbl1.obsconfhit(s),'ko','MarkerSize',ms','LineWidth',lw,'Color',opts.color.hit);
    plot(2,tbl1.obsconfmiss(s),'ko','MarkerSize',ms','LineWidth',lw,'Color',opts.color.miss);
    plot(3,tbl1.obsconfcrej(s),'ko','MarkerSize',ms','LineWidth',lw,'Color',opts.color.crej);
    plot(4,tbl1.obsconffa(s),'ko','MarkerSize',ms','LineWidth',lw,'Color',opts.color.fa);

    plot(1,tbl1.simconfhit(s),'kx','MarkerSize',ms','LineWidth',lw,'Color',opts.color.hit);
    plot(2,tbl1.simconfmiss(s),'kx','MarkerSize',ms','LineWidth',lw,'Color',opts.color.miss);
    plot(3,tbl1.simconfcrej(s),'kx','MarkerSize',ms','LineWidth',lw,'Color',opts.color.crej);
    plot(4,tbl1.simconffa(s),'kx','MarkerSize',ms','LineWidth',lw,'Color',opts.color.fa);
    xlim([0.5,4.5])
    ylim([0,1]) 
    ylabel('Confidence');
    set(gca,'XTick',1:4,'XTickLabel',{'H','M','CR','FA'},'YTick',0:0.2:1);
    title(opts.subjects{s});

end
