# Supplementary material for: Evidence accumulation relates to perceptual consciousness and monitoring
Source: Nat Commun. 2021 May 31;12:3261. doi: 10.1038/s41467-021-23540-y (PMC8166835; doi:10.1038/s41467-021-23540-y)
Supplement: Supplementary file 4 — Source Data [file 41467_2021_23540_MOESM4_ESM.zip › Supplementary Data/matlab/Fig4.m]

clear
config_model;
%%
figure(401); clf; hold on;
tbl1 = readtable('../Fig.4c.xls');
plot(tbl1.t,tbl1.erphit,'Color',[1 1 1]*0.5,'LineWidth',2);
plot(tbl1.t,tbl1.simhit,'Color',opts.color.hit,'LineWidth',2);
plot(tbl1.t,tbl1.erpmiss,'Color',[1 1 1]*0.5,'LineWidth',2);
plot(tbl1.t,tbl1.simmiss,'Color',opts.color.miss,'LineWidth',2);
xlim([-0.5,1.5])
plot([0,0],ylim(),'k--');
set(gca,'XTick',-0.5:0.5:1.5,'YTick',-10:0.5:10)
xlabel('Time from stimulus [s]');
ylabel('Amplitude [{\mu}V]');
set(gcf,'Position',[200,300,300,200])

%%
figure(402); clf; hold on;
tbl1 = readtable('../Fig.4d.xls');
ms = 8;
lw = 1.5;
plot(1,tbl1.hr,'o','MarkerSize',ms,'LineWidth',lw,'Color','k');
plot(2,tbl1.far,'o','MarkerSize',ms,'LineWidth',lw,'Color','k');
plot(1,tbl1.simhr,'x','MarkerSize',ms,'LineWidth',lw,'Color','k');
plot(2,tbl1.simfar,'x','MarkerSize',ms,'LineWidth',lw,'Color','k');
xlim([0.5,2.5]); ylim([0,0.6])
set(gca,'XTick',1:2,'XTickLabel',{'HR','FAR'},'YTick',0:0.5:1);
xtickangle(45)
ylabel('Detection rate');
set(gcf,'Position',[200,800,60,60])

%%
figure(403); clf; hold on;
tbl1 = readtable('../Fig.4e.xls');
ms = 8;
lw = 1.5;
plot(1,tbl1.confhit,'o','MarkerSize',ms,'LineWidth',lw,'Color',opts.color.hit);
plot(2,tbl1.confmiss,'o','MarkerSize',ms,'LineWidth',lw,'Color',opts.color.miss);
plot(3,tbl1.confcrej,'o','MarkerSize',ms,'LineWidth',lw,'Color',opts.color.crej);
plot(4,tbl1.conffa,'o','MarkerSize',ms,'LineWidth',lw,'Color',opts.color.fa);

plot(1,tbl1.simconfhit,'x','MarkerSize',ms,'LineWidth',lw,'Color',opts.color.hit);
plot(2,tbl1.simconfmiss,'x','MarkerSize',ms,'LineWidth',lw,'Color',opts.color.miss);
plot(3,tbl1.simconfcrej,'x','MarkerSize',ms,'LineWidth',lw,'Color',opts.color.crej);
plot(4,tbl1.simconffa,'x','MarkerSize',ms,'LineWidth',lw,'Color',opts.color.fa);

xlim([0.5,4.5]); ylim([0.3,1])
set(gca,'XTick',1:4,'XTickLabel',{'Hit','Miss','C.Rej','F.A.'},'YTick',0:0.2:1)
xtickangle(45)

ylabel('Confidence');
set(gcf,'Position',[400,800,120,120])

%%
figure(404); clf; 
tbl1 = readtable('../Fig.4f.xls');
subplot(221); hold on;
x = 0:0.1:1;
bar(x,tbl1.confhit,'FaceColor',0.5*[1 1 1]);
plot(x,tbl1.simconfhit,'Color',opts.color.hit,'LineWidth',2);
set(gca,'XTick',0:1,'YTick',0:0.1:1,'YTickLabel',{})
ylabel('Count');

subplot(222); hold on;
x = 0:0.1:1;
bar(x,tbl1.confmiss,'FaceColor',0.5*[1 1 1]);
plot(x,tbl1.simconfmiss,'Color',opts.color.miss,'LineWidth',2);
set(gca,'XTick',0:1,'YTick',0:0.1:1,'YTickLabel',{})
ylabel('Count');

subplot(223); hold on;
x = 0:0.1:1;
bar(x,tbl1.confcrej,'FaceColor',0.5*[1 1 1]);
plot(x,tbl1.simconfcrej,'Color',opts.color.crej,'LineWidth',2);
set(gca,'XTick',0:1,'YTick',0:0.1:1,'YTickLabel',{})
ylabel('Count');

subplot(224); hold on;
x = 0:0.1:1;
bar(x,tbl1.conffa,'FaceColor',0.5*[1 1 1]);
plot(x,tbl1.simconffa,'Color',opts.color.fa,'LineWidth',2);
set(gca,'XTick',0:1,'YTick',0:0.1:1,'YTickLabel',{})
ylabel('Count');

%%
figure(405); clf; 
tbl1 = readtable('../Fig.4g.xls');
subplot(121); hold on;
plot(tbl1.arocyes,tbl1.simarocyes,'ko','MarkerFaceColor','k');
axis([0.45,1,0.45,1])
xlabel('Data'); ylabel('Simulated');
subplot(122); hold on;
plot(tbl1.arocno,tbl1.simarocno,'ko','MarkerFaceColor','k');
axis([0.45,0.75,0.45,1])
xlabel('Data'); ylabel('Simulated');

%%
figure(406); clf; hold on;
tbl1 = readtable('../Fig.4h.xls');
bar([mean(tbl1.bic_1) mean(tbl1.bic_2)]);
plot(1.2,tbl1.bic_1,'ko');
plot(2.2,tbl1.bic_2,'ko');
