# Supplementary material for: Evidence accumulation relates to perceptual consciousness and monitoring
Source: Nat Commun. 2021 May 31;12:3261. doi: 10.1038/s41467-021-23540-y (PMC8166835; doi:10.1038/s41467-021-23540-y)
Supplement: Supplementary file 4 — Source Data [file 41467_2021_23540_MOESM4_ESM.zip › Supplementary Data/matlab/SFig4.m]

clear
config_spikes;
%%
for j=1:3
    if j==1
        tbl1 = readtable('../SFig.4a.xls');
        xtype = 'cp_conf_hit';
        ytype = 'cp_detect'; suffix = '';
        xlab = 'Correlation confidence in hits';
        ylab = 'Choice probability';
    
    elseif j==2
        tbl1 = readtable('../SFig.4b.xls');
        xtype = 'corrconf_miss'; suffix = '_confmiss';
        ytype = 'cp_detect';
        ylab = 'Choice probability'; 
        xlab = 'Correlation confidence in misses'; 
    elseif j==3
        tbl1 = readtable('../SFig.4c.xls');
        ytype = 'corrconf_miss'; suffix = '_conf';
        xtype = 'corrconf_hit';
        ylab = 'Correlation confidence in misses';
        xlab = 'Correlation confidence in hits';       
    end
    figure(1400+j); clf; hold on;
    
    plot(tbl1.(xtype),tbl1.(ytype),'ko','MarkerFaceColor',conf.color.amp1);
    for i=1:length(tbl1.(xtype))
        if tbl1.selective(i)
            plot(tbl1.(xtype)(i),tbl1.(ytype)(i),'ko','MarkerFaceColor',conf.color.amp4);
        end
        if tbl1.corrconfhit(i)
            plot(tbl1.(xtype)(i),tbl1.(ytype)(i),'o','MarkerSize',6,'Color',conf.color.hit);
        end
        if tbl1.corrconfmiss(i)
            plot(tbl1.(xtype)(i),tbl1.(ytype)(i),'o','MarkerSize',6,'Color',conf.color.miss);
        end
        
    end
    
    axis([-0.8,0.8,-0.8,0.8]); axis square
    plot([0 0],ylim(),'k-');
    plot(xlim(),[0 0],'k-');
    xlabel(xlab);
    ylabel(ylab);
    set(gca,'XTick',-0.8:0.4:0.8,'YTick',-0.8:0.4:0.8);
    set(gcf,'Position',[500,700,360,250])
        
end
