# Supplementary material for: Evidence accumulation relates to perceptual consciousness and monitoring
Source: Nat Commun. 2021 May 31;12:3261. doi: 10.1038/s41467-021-23540-y (PMC8166835; doi:10.1038/s41467-021-23540-y)
Supplement: Supplementary file 4 — Source Data [file 41467_2021_23540_MOESM4_ESM.zip › Supplementary Data/matlab/Fig1.m]

clear
config_spikes;
%%
figure(101); clf; hold on;
tbl1 = readtable('../Fig.1c.xls');
bar(tbl1.RTbin,tbl1.count,'FaceColor',conf.color.hit);%,'k','LineWidth',2)
xlabel('RT [s]');
ylabel('Count');

%%
figure(102); clf; hold on;
tbl1 = readtable('../Fig.1d_left.xls');
plot(tbl1.time,tbl1.rt1,'Color',conf.color.hit1,'LineWidth',2);
plot(tbl1.time,tbl1.rt2,'Color',conf.color.hit2,'LineWidth',2);
plot(tbl1.time,tbl1.rt3,'Color',conf.color.hit3,'LineWidth',2);
plot(tbl1.time,tbl1.miss,'Color',conf.color.miss,'LineWidth',2);
plot([0 0],ylim(),'k--');
xlim([-0.5,1.5])
xlabel('Time from stimulus [s]');
ylabel('Firing rate [Hz]');
title('Fig.1d left');

%%
figure(103); clf; hold on;
tbl1 = readtable('../Fig.1d_right.xls');
plot(tbl1.time,tbl1.rt1,'Color',conf.color.hit1,'LineWidth',2);
plot(tbl1.time,tbl1.rt2,'Color',conf.color.hit2,'LineWidth',2);
plot(tbl1.time,tbl1.rt3,'Color',conf.color.hit3,'LineWidth',2);
plot(tbl1.time,tbl1.miss,'Color',conf.color.miss,'LineWidth',2);
plot([0 0],ylim(),'k--');
xlim([-0.5,1.5])
xlabel('Time from stimulus [s]');
ylabel('Firing rate [Hz]');
title('Fig.1d right');

%%
figure(104); clf; hold on;
tbl1 = readtable('../Fig.1e_left.xls');
bar(tbl1.RTbin,tbl1.count,'FaceColor',conf.color.hit);
xlabel('Time to RT [s]');
ylabel('Count [s]');
title('Fig.1e left');
%%
figure(105); clf; hold on;
tbl1 = readtable('../Fig.1e_right.xls');
bar(tbl1.RTbin,tbl1.count,'FaceColor',conf.color.hit);
xlabel('Time to RT [s]');
ylabel('Count [s]');
title('Fig.1e right');
%%
figure(106); clf; hold on;
tbl1 = readtable('../Fig.1f.xls');
plot(tbl1.time,tbl1.rt1,'Color',conf.color.hit1,'LineWidth',2);
plot(tbl1.time,tbl1.rt2,'Color',conf.color.hit2,'LineWidth',2);
plot(tbl1.time,tbl1.rt3,'Color',conf.color.hit3,'LineWidth',2);
plot(tbl1.time,tbl1.miss,'Color',conf.color.miss,'LineWidth',2);
plot([0 0],ylim(),'k--');
xlim([-0.5,1.5])
xlabel('Time from stimulus [s]');
ylabel('Normalized firing rate [Hz]');
title('Fig.1f');

%%
figure(107); clf; hold on;
tbl1 = readtable('../Fig.1f_inset.xls');
plot(tbl1.time,tbl1.rt1,'Color',conf.color.hit1,'LineWidth',2);
plot(tbl1.time,tbl1.rt2,'Color',conf.color.hit2,'LineWidth',2);
plot(tbl1.time,tbl1.rt3,'Color',conf.color.hit3,'LineWidth',2);
plot([0 0],ylim(),'k--');
xlim([-0.5,0.5])
xlabel('Time from RT [s]');
ylabel('Normalized firing rate [Hz]');
title('Fig.1f inset');
%%
figure(108); clf; hold on;
tbl1 = readtable('../Fig.1g.xls');
for i=1:length(tbl1.corrRT)
    if tbl1.detect_sel(i)
        plot(tbl1.corrRT(i),tbl1.CP(i),'ko','MarkerFaceColor',conf.color.amp4);
        
    else
        plot(tbl1.corrRT(i),tbl1.CP(i),'ko','MarkerFaceColor',conf.color.amp1);
        
    end
    if tbl1.RT_sel(i)
        plot(tbl1.corrRT(i),tbl1.CP(i),'ro','MarkerSize',6);
        
    end
    if tbl1.miss(i)
        plot(tbl1.corrRT(i),tbl1.CP(i),'ko','MarkerSize',6,'MarkerFaceColor',conf.color.miss);
    end
    
end
xlabel('Correlation slope with RT');
ylabel('Choice probability');

title('Fig.1g');
%%
figure(109); clf; hold on;
tbl1 = readtable('../Fig.1i.xls');
plot(tbl1.time,tbl1.rt1,'Color',conf.color.hit1,'LineWidth',2);
plot(tbl1.time,tbl1.rt2,'Color',conf.color.hit2,'LineWidth',2);
plot(tbl1.time,tbl1.rt3,'Color',conf.color.hit3,'LineWidth',2);
plot(tbl1.time,tbl1.miss,'Color',conf.color.miss,'LineWidth',2);
plot([0 0],ylim(),'k--');
xlim([-0.5,1.5])
xlabel('Time from stimulus [s]');
ylabel('Amplitude [{\mu}V]');
title('Fig.1i');
