# Supplementary material for: Evidence accumulation relates to perceptual consciousness and monitoring
Source: Nat Commun. 2021 May 31;12:3261. doi: 10.1038/s41467-021-23540-y (PMC8166835; doi:10.1038/s41467-021-23540-y)
Supplement: Supplementary file 4 — Source Data [file 41467_2021_23540_MOESM4_ESM.zip › Supplementary Data/matlab/SFig5.m]

clear; 
config_model;
%%
figure(1601); clf; hold on;

ms = 8;
lw2 = 1;

for s=1:length(opts.subjects)
    tbl1 = readtable(['../SFig.5_' num2str(s) '.xls']);

    subplot(4,5,s); hold on;
    plot(tbl1.t,tbl1.erphit,'k','Color',0.5*[1 1 1],'LineWidth',lw2);
    plot(tbl1.t,tbl1.erpmiss,'k','Color',0.5*[1 1 1],'LineWidth',lw2);
    plot(tbl1.t,tbl1.simhit,'k','Color',opts.color.hit,'LineWidth',lw2);
    plot(tbl1.t,tbl1.simmiss,'k','Color',opts.color.miss,'LineWidth',lw2);
   
    xlim([-0.5,1.5])
    %ylim([-0.5,2.5])
    plot([-0.5,1.5],[0 0],'k');
    plot([0 0],ylim(),'k--');
    set(gca,'XTick',-0.5:0.5:1.5,'YTick',0:0.5:2);  
    xlabel('Time [s]');
    ylabel('Amplitude [\mu{V}]');
    title(opts.subjects{s});
    
end
