# Supplementary material for: Evidence accumulation relates to perceptual consciousness and monitoring
Source: Nat Commun. 2021 May 31;12:3261. doi: 10.1038/s41467-021-23540-y (PMC8166835; doi:10.1038/s41467-021-23540-y)
Supplement: Supplementary file 4 — Source Data [file 41467_2021_23540_MOESM4_ESM.zip › Supplementary Data/matlab/SFig1.m]

clear
config_spikes;
%%
figure(1101); 

subplot(3,3,1); hold on;
tbl1 = readtable('../SFig.1a.xls');
bar(tbl1.bins,tbl1.count,'FaceColor',0.5*[1 1 1]);
xlabel('Mean firing rate [spikes/s]'); ylabel('Count');

subplot(3,3,2); hold on;
tbl1 = readtable('../SFig.1b.xls');
bar(tbl1.bins,tbl1.count,'FaceColor',0.5*[1 1 1]);
xlabel('Spike amplitude'); ylabel('Count');

subplot(3,3,3); hold on;
tbl1 = readtable('../SFig.1c.xls');
bar(tbl1.bins,tbl1.count,'FaceColor',0.5*[1 1 1]);
xlabel('Peak SNR'); ylabel('Count');

subplot(3,3,4); hold on;
tbl1 = readtable('../SFig.1d.xls');
bar(tbl1.bins,tbl1.count,'FaceColor',0.5*[1 1 1]);
xlim([-0.2,3.4])
xlabel('Percentage of ISI < 3 ms'); ylabel('Count');

subplot(3,3,5); hold on;
tbl1 = readtable('../SFig.1e.xls');
bar(tbl1.bins,tbl1.count,'FaceColor',0.5*[1 1 1]);
xlabel('Projection distance'); ylabel('Count');

subplot(3,3,6); hold on;
tbl1 = readtable('../SFig.1f.xls');
bar(tbl1.bins,tbl1.count,'FaceColor',0.5*[1 1 1]);
xlabel('CV2'); ylabel('Count');

subplot(3,3,7); hold on;
tbl1 = readtable('../SFig.1g.xls');
bar(tbl1.bins,tbl1.count,'FaceColor',0.5*[1 1 1]);
xlabel('Burst index'); ylabel('Count');

subplot(3,3,8); hold on;
tbl1 = readtable('../SFig.1h.xls');
bar(tbl1.bins,tbl1.count,'FaceColor',0.5*[1 1 1]);
xlabel('Peak variability'); ylabel('Count');

subplot(3,3,9); hold on;
tbl1 = readtable('../SFig.1i.xls');
bar(tbl1.bins,tbl1.count,'FaceColor',0.5*[1 1 1]);
xlabel('#Neurons / electrodes'); ylabel('Count');
xlim([-0.5,4.5])
