# Supplementary material for: Evidence accumulation relates to perceptual consciousness and monitoring
Source: Nat Commun. 2021 May 31;12:3261. doi: 10.1038/s41467-021-23540-y (PMC8166835; doi:10.1038/s41467-021-23540-y)
Supplement: Supplementary file 4 — Source Data [file 41467_2021_23540_MOESM4_ESM.zip › Supplementary Data/matlab/Fig2.m]

clear
config_spikes;
%%
figure(201); clf; hold on;
tbl1 = readtable('../Fig.2a.xls');
bar(1:3,[tbl1.cntmiss_1,tbl1.cntmiss_2,tbl1.cntmiss_3],'FaceColor',conf.color.miss);
bar(4:5,[tbl1.cnthit_1,tbl1.cnthit_2],'FaceColor',conf.color.hit2);
bar(6,tbl1.cnthit_3,'FaceColor',conf.color.hit3);
plot([7 7],ylim(),'k--');
bar(8:10,[tbl1.cntcrej_1,tbl1.cntcrej_2,tbl1.cntcrej_3],'FaceColor',conf.color.crej);

set(gca,'XTick',[1:6,8:10],'XTickLabel',[1,2,3,1,2,3,1,2,3],'YTick',0:10:60);
set(gcf,'Position',[200,800,200,120])
xlabel('RT [s]');
ylabel('Count');
title('Fig.2a');

%%
figure(202); clf; hold on;
tbl1 = readtable('../Fig.2b_left.xls');
plot(tbl1.time,tbl1.conflow,'Color',conf.color.hit2,'LineWidth',2);
plot(tbl1.time,tbl1.confhigh,'Color',conf.color.hit3,'LineWidth',2);
plot(tbl1.time,tbl1.miss,'Color',conf.color.miss,'LineWidth',2);
plot([0 0],ylim(),'k--');
xlim([-0.5,1.5])
xlabel('Time from stimulus [s]');
ylabel('Firing rate [Hz]');
title('Fig.2b left');

%%
figure(203); clf; hold on;
tbl1 = readtable('../Fig.2b_right.xls');
plot(tbl1.time,tbl1.conflow,'Color',conf.color.hit2,'LineWidth',2);
plot(tbl1.time,tbl1.confhigh,'Color',conf.color.hit3,'LineWidth',2);
plot(tbl1.time,tbl1.miss,'Color',conf.color.miss,'LineWidth',2);
plot([0 0],ylim(),'k--');
xlim([-0.5,1.5])
xlabel('Time from stimulus [s]');
ylabel('Firing rate [Hz]');
title('Fig.2b right');

%%
figure(205); clf; hold on;
tbl1 = readtable('../Fig.2e.xls');
plot(tbl1.time,tbl1.hit_lowconf,'Color',conf.color.hit2,'LineWidth',2);
plot(tbl1.time,tbl1.hit_highconf,'Color',conf.color.hit3,'LineWidth',2);
plot(tbl1.time,tbl1.miss,'Color',conf.color.miss,'LineWidth',2);
plot([0 0],ylim(),'k--');
xlim([-0.5,1.5])
xlabel('Time from stimulus [s]');
ylabel('Amplitude [{\mu}V]');
title('Fig.2e');
%%
config_model
figure(206); clf; hold on;
tbl1 = readtable('../Fig.2f.xls');
plot(tbl1.time,tbl1.confhigh,'Color',opts.color.hit3,'LineWidth',2);
plot(tbl1.time,tbl1.conflow,'Color',opts.color.hit2,'LineWidth',2);
plot(tbl1.time,tbl1.miss,'Color',opts.color.miss,'LineWidth',2);
plot([0 0],ylim(),'k--');
set(gca,'XTick',-0.5:0.5:1.5,'YTick',-2:1:30);
xlabel('Time from stimulus [s]');
ylabel('Amplitude [{\mu}V]');
title('Fig.2f');
