# Supplementary material for: Evidence accumulation relates to perceptual consciousness and monitoring
Source: Nat Commun. 2021 May 31;12:3261. doi: 10.1038/s41467-021-23540-y (PMC8166835; doi:10.1038/s41467-021-23540-y)
Supplement: Supplementary file 4 — Source Data [file 41467_2021_23540_MOESM4_ESM.zip › Supplementary Data/matlab/SFig6.m]

clear; 
config_model;
%%
figure(1601); clf; hold on;
tbl1 = readtable('../SFig.6.xls');

ms = 8;
lw = 1;

for s=1:size(tbl1,1)
    subplot(4,5,s); hold on;
    plot(1,tbl1.obsHR(s),'ko','MarkerSize',ms','LineWidth',lw);
    plot(2,tbl1.obsFAR(s),'ko','MarkerSize',ms','LineWidth',lw);
    plot(1,tbl1.simHR(s),'kx','MarkerSize',ms','LineWidth',lw);
    plot(2,tbl1.simFAR(s),'kx','MarkerSize',ms','LineWidth',lw);
    plot([0.5,2.5],[0.5,0.5],'k--');
    xlim([0.5,2.5]);
    ylabel('P(yes)');
    ylim([0,1])
    set(gca,'XTick',1:2,'XTickLabel',{'HR','FAR'},'YTick',0:0.2:1);
    title(opts.subjects{s});

end
