# Supplementary material for: Evidence accumulation relates to perceptual consciousness and monitoring
Source: Nat Commun. 2021 May 31;12:3261. doi: 10.1038/s41467-021-23540-y (PMC8166835; doi:10.1038/s41467-021-23540-y)
Supplement: Supplementary file 4 — Source Data [file 41467_2021_23540_MOESM4_ESM.zip › Supplementary Data/matlab/SFig2.m]

clear
config_spikes;
%%
figure(1201); clf; hold on;
tbl1 = readtable('../SFig.2a.xls');
plot(tbl1.time,tbl1.rt1,'Color',conf.color.hit1,'LineWidth',2);
plot(tbl1.time,tbl1.rt2,'Color',conf.color.hit2,'LineWidth',2);
plot(tbl1.time,tbl1.rt3,'Color',conf.color.hit3,'LineWidth',2);
plot(tbl1.time,tbl1.miss,'Color',conf.color.miss,'LineWidth',2);
yl = [0.2,3.5]; ylim(yl);
plot([0 0],yl,'k--');
plot(xlim(),[1,1],'k');
xlim([-0.5,1.5])
xlabel('Time from stimulus [s]');
ylabel('Normalized firing rate');
title('SFig.2a');
%%
figure(1202); clf; hold on;
tbl1 = readtable('../SFig.2b.xls');
plot(tbl1.time,tbl1.rt1,'Color',conf.color.hit1,'LineWidth',2);
plot(tbl1.time,tbl1.rt2,'Color',conf.color.hit2,'LineWidth',2);
plot(tbl1.time,tbl1.rt3,'Color',conf.color.hit3,'LineWidth',2);
plot(tbl1.time,tbl1.miss,'Color',conf.color.miss,'LineWidth',2);
yl = [0.2,3.5]; ylim(yl);
plot([0 0],yl,'k--');
plot(xlim(),[1,1],'k');
xlim([-0.5,1.5])
xlabel('Time from stimulus [s]');
ylabel('Normalized firing rate');
title('SFig.2b');
%%
figure(1203); clf; hold on;
tbl1 = readtable('../SFig.2c.xls');
plot(tbl1.time,tbl1.rt1,'Color',conf.color.hit1,'LineWidth',2);
plot(tbl1.time,tbl1.rt2,'Color',conf.color.hit2,'LineWidth',2);
plot(tbl1.time,tbl1.rt3,'Color',conf.color.hit3,'LineWidth',2);
plot(tbl1.time,tbl1.miss,'Color',conf.color.miss,'LineWidth',2);
yl = [0.2,3.5]; ylim(yl);
plot([0 0],yl,'k--');
plot(xlim(),[1,1],'k');
xlim([-0.5,1.5])
xlabel('Time from stimulus [s]');
ylabel('Normalized firing rate');
title('SFig.2c');
%%
figure(1204); clf; hold on;
tbl1 = readtable('../SFig.2d.xls');
plot(tbl1.time,tbl1.rt1,'Color',conf.color.hit1,'LineWidth',2);
plot(tbl1.time,tbl1.rt2,'Color',conf.color.hit2,'LineWidth',2);
plot(tbl1.time,tbl1.rt3,'Color',conf.color.hit3,'LineWidth',2);
plot(tbl1.time,tbl1.miss,'Color',conf.color.miss,'LineWidth',2);
yl = [0.2,3.5]; ylim(yl);
plot([0 0],yl,'k--');
plot(xlim(),[1,1],'k');
xlim([-0.5,1.5])
xlabel('Time from stimulus [s]');
ylabel('Normalized firing rate');
title('SFig.2d');
