# Supplementary material for: Evidence accumulation relates to perceptual consciousness and monitoring
Source: Nat Commun. 2021 May 31;12:3261. doi: 10.1038/s41467-021-23540-y (PMC8166835; doi:10.1038/s41467-021-23540-y)
Supplement: Supplementary file 4 — Source Data [file 41467_2021_23540_MOESM4_ESM.zip › Supplementary Data/matlab/SFig8.m]

clear; 
config_model;
%%
figure(1801); clf; hold on;
tbl1 = readtable('../SFig.8b.xls');
plot(tbl1.time,tbl1.miss,'Color',opts.color.miss,'LineWidth',2,'LineStyle','-');
plot(tbl1.time,tbl1.rt1,'Color',opts.color.hit1,'LineWidth',2,'LineStyle','-');
plot(tbl1.time,tbl1.rt2,'Color',opts.color.hit2,'LineWidth',2,'LineStyle','-');
plot(tbl1.time,tbl1.rt3,'Color',opts.color.hit3,'LineWidth',2,'LineStyle','-');

plot([0,0],ylim(),'k--');
xlabel('Time from stimulus [s]');
ylabel('Model prediction [a.u.]');
set(gcf,'Position',[100,700,250,150])
%%
figure(1802); clf; hold on;
tbl1 = readtable('../SFig.8b_inset.xls');
plot(tbl1.time,tbl1.rt1,'Color',opts.color.hit1,'LineWidth',2,'LineStyle','-');
plot(tbl1.time,tbl1.rt2,'Color',opts.color.hit2,'LineWidth',2,'LineStyle','-');
plot(tbl1.time,tbl1.rt3,'Color',opts.color.hit3,'LineWidth',2,'LineStyle','-');
plot([0,0],ylim(),'k--');
xlabel('Time from RT [s]');
ylabel('Model prediction [a.u.]');
set(gcf,'Position',[100,700,200,150])
